# Supplementary material for: Enhanced industrial text classification via hyper variational graph-guided global context integration
Source: PeerJ Comput Sci. 2024 Jan 5;10:e1788. doi: 10.7717/peerj-cs.1788 (PMC10773843; doi:10.7717/peerj-cs.1788)
Supplement: Supplemental Information 1 — The two files’ build. py, build. sh ’are used to build the dataset ’config. py’, this file is used to configure the parameters of the model Data_stat. py ”, this file is used to draw a statistical graph of the dataset Main. py ”, the main program used to train the model ’preprocess. py’, a preprocessing program used to convert the dataset into a format that the model can read ’run. sh’, dataset training script ’run_zh. sh’, dataset training script [file peerj-cs-10-1788-s001.zip]

Archive with 44 entries (40 files):
- README.md
- build.py
- build.sh
- config/
- config.py
- config/CapsESHGAT.yaml
- config/CapsuleNetPre.yaml
- config/ESCapsHGAT.yaml
- config/ESHGAT.yaml
- config/ESHGAT1.yaml
- config/ESHGAT2.yaml
- config/ESHGAT4.yaml
- config/ESHGAT5.yaml
- config/GraphESHGAT.yaml
- config/HyperGATPre.yaml
- config/PretrainingModel.yaml
- config/TestESHGAT.yaml
- config/TextCNNPre.yaml
- config/TextGCNPre.yaml
- data_stat.py
- draw.py
- main.py
- preprocess.py
- run.sh
- run_zh.sh
- znlp/
- znlp/data.py
- znlp/eval.py
- znlp/layers/
- znlp/layers/__init__.py
- znlp/layers/att.py
- znlp/layers/caps.py
- znlp/layers/cnn.py
- znlp/layers/graph.py
- znlp/model/
- znlp/model/__init__.py
- znlp/model/capsnet.py
- znlp/model/eshgat-olds.py
- znlp/model/eshgat.py
- znlp/model/hypergat.py
- znlp/model/pretrain.py
- znlp/model/textcnn.py
- znlp/model/textgcn.py
- znlp/utils.py
