# Supplementary material for: Enhanced industrial text classification via hyper variational graph-guided global context integration
Source: PeerJ Comput Sci. 2024 Jan 5;10:e1788. doi: 10.7717/peerj-cs.1788 (PMC10773843; doi:10.7717/peerj-cs.1788)
Supplement: Supplemental Information 1 — The two files’ build. py, build. sh ’are used to build the dataset ’config. py’, this file is used to configure the parameters of the model Data_stat. py ”, this file is used to draw a statistical graph of the dataset Main. py ”, the main program used to train the model ’preprocess. py’, a preprocessing program used to convert the dataset into a format that the model can read ’run. sh’, dataset training script ’run_zh. sh’, dataset training script [file peerj-cs-10-1788-s001.zip › run.sh]

# model=("PretrainingModel" "TextCNNPre" "TextGCNPre" "CapsESHGAT" "CapsuleNetPre" "TestESHGAT"  "ESHGAT" "HyperGATPre" "TextCNNPre")
# model=("ESCapsHGAT" "ESHGAT" "TextGCNPre" "TestESHGAT"  "ESHGAT" "HyperGATPre" )
# model=("HyperGATPre"  "TextCNNPre" "PretrainingModel" )
model=("ESHGAT1" "ESHGAT2" "ESHGAT" "GraphESHGAT" "ESHGAT4" "ESHGAT5")
batch_size=64
epoches=4
learning_rate=5e-5
english_pretrain_list=("bert-base-uncased" ) # "xlnet-base-cased" ) # 

for tp_model in ${model[@]}
do
    for english_pretrain in ${english_pretrain_list[@]}
    do
        # rm -rf ./result
        python build.py --dataset N15News
        python main.py --dataset N15News --model-name $tp_model --batch-size $batch_size  --epoches $epoches --learning-rate $learning_rate --pretrain-path $english_pretrain
    done
done


# python main.py --dataset $tp_dataset --model-name TestESHGAT --batch-size 20  --epoches 30 --learning-rate 5e-5 --pretrain-path hfl/chinese-xlnet-base
