# Supplementary material for: Enhanced industrial text classification via hyper variational graph-guided global context integration
Source: PeerJ Comput Sci. 2024 Jan 5;10:e1788. doi: 10.7717/peerj-cs.1788 (PMC10773843; doi:10.7717/peerj-cs.1788)
Supplement: Supplemental Information 1 — The two files’ build. py, build. sh ’are used to build the dataset ’config. py’, this file is used to configure the parameters of the model Data_stat. py ”, this file is used to draw a statistical graph of the dataset Main. py ”, the main program used to train the model ’preprocess. py’, a preprocessing program used to convert the dataset into a format that the model can read ’run. sh’, dataset training script ’run_zh. sh’, dataset training script [file peerj-cs-10-1788-s001.zip › run_zh.sh]

dataset=("CHIP-CTC" "CLUEEmotion2020") # "IndustryData" 
#model=("ESCapsHGAT" "ESHGAT" "HyperGATPre" "TextGCNPre" "CapsESHGAT" ) # "PretrainingModel" "TextCNNPre" "CapsuleNetPre")
#model=("ESCapsHGAT" "ESHGAT" "HyperGATPre" "PretrainingModel" "TextCNNPre" "TextGCNPre" "CapsESHGAT" "CapsuleNetPre")
# model=("ESHGAT1" "ESHGAT2" "ESHGAT" "GraphESHGAT" "ESHGAT4" "ESHGAT5")
# model=("ESHGAT5" "GraphESHGAT")
# model=("ESHGAT4" "ESHGAT5")
model=("ESHGAT5") #  "ESHGAT2" 

batch_size=20
epoches=10
learning_rate=5e-5
pretrain_path_all_lists=( "bert-base-chinese" ) # hfl/chinese-xlnet-base
for tp_dataset in ${dataset[@]}
do
    for tp_model in ${model[@]}
    do
        for pretrain_path in ${pretrain_path_all_lists[@]}
        do  

            rm -rf ./result
            python build.py --dataset $tp_dataset
            python main.py --dataset $tp_dataset --model-name $tp_model --batch-size $batch_size  --epoches $epoches --learning-rate $learning_rate --pretrain-path $pretrain_path
        
        done
    done
done
