# Supplementary material for: Enhanced industrial text classification via hyper variational graph-guided global context integration
Source: PeerJ Comput Sci. 2024 Jan 5;10:e1788. doi: 10.7717/peerj-cs.1788 (PMC10773843; doi:10.7717/peerj-cs.1788)
Supplement: Supplemental Information 1 — The two files’ build. py, build. sh ’are used to build the dataset ’config. py’, this file is used to configure the parameters of the model Data_stat. py ”, this file is used to draw a statistical graph of the dataset Main. py ”, the main program used to train the model ’preprocess. py’, a preprocessing program used to convert the dataset into a format that the model can read ’run. sh’, dataset training script ’run_zh. sh’, dataset training script [file peerj-cs-10-1788-s001.zip › znlp/eval.py]

import numpy as np
import torch
import torch.nn as nn
import torch.nn.functional as F
from .data import to_var
from tqdm import tqdm
from sklearn.metrics import f1_score, accuracy_score

def evaluate(dataloader,model,loss_fn,device,name,save_file=None):
    model.eval()
    time_bar = tqdm(enumerate(dataloader),total=len(dataloader),leave = True)
    all_loss = 0.0
    
    y_pred = []
    y_true = []
    if save_file is not None:
        save_attentions_list = []
    with torch.no_grad():
        for idx,item in time_bar:
            item = to_var(item,device)
            re_dict,targets = item
            predicts = model(**re_dict)
            if save_file is not None:
                _,atts = model.get_features(**re_dict)
                atts = atts.detach().cpu().numpy()
                save_attentions_list += [v for v in atts]
            loss = loss_fn(predicts,targets)
            predicts = torch.argmax(predicts,dim=-1)
            all_loss += loss.item()
            y_pred.append(predicts)
            y_true.append(targets)
            time_bar.set_description("%s epoch %d"%(name,idx))
    if save_file is not None:
        np.savez(save_file,save_attentions_list=np.array(save_attentions_list,dtype=object))
    y_pred = torch.cat(y_pred).detach().cpu().numpy()
    y_true = torch.cat(y_true).detach().cpu().numpy()
    all_f1val = 0.0
    all_emval = 0.0
    all_f1val = f1_score(y_true, y_pred, average='macro')
    all_emval = accuracy_score(y_true,y_pred)
    all_loss /= len(dataloader)
    return all_loss,all_f1val,all_emval
