# Supplementary material for: Enhanced industrial text classification via hyper variational graph-guided global context integration
Source: PeerJ Comput Sci. 2024 Jan 5;10:e1788. doi: 10.7717/peerj-cs.1788 (PMC10773843; doi:10.7717/peerj-cs.1788)
Supplement: Supplemental Information 1 — The two files’ build. py, build. sh ’are used to build the dataset ’config. py’, this file is used to configure the parameters of the model Data_stat. py ”, this file is used to draw a statistical graph of the dataset Main. py ”, the main program used to train the model ’preprocess. py’, a preprocessing program used to convert the dataset into a format that the model can read ’run. sh’, dataset training script ’run_zh. sh’, dataset training script [file peerj-cs-10-1788-s001.zip › znlp/model/__init__.py]

from .eshgat import ESHGAT,GraphESHGAT,CapsESHGAT,TestESHGAT,ESCapsHGAT
from .capsnet import CapsuleNetPre
from .textgcn import TextGCNPre
from .textcnn import TextCNNPre
from .pretrain import PretrainingModel
from .hypergat import HyperGATPre
