# Supplementary material for: Enhanced industrial text classification via hyper variational graph-guided global context integration
Source: PeerJ Comput Sci. 2024 Jan 5;10:e1788. doi: 10.7717/peerj-cs.1788 (PMC10773843; doi:10.7717/peerj-cs.1788)
Supplement: Supplemental Information 1 — The two files’ build. py, build. sh ’are used to build the dataset ’config. py’, this file is used to configure the parameters of the model Data_stat. py ”, this file is used to draw a statistical graph of the dataset Main. py ”, the main program used to train the model ’preprocess. py’, a preprocessing program used to convert the dataset into a format that the model can read ’run. sh’, dataset training script ’run_zh. sh’, dataset training script [file peerj-cs-10-1788-s001.zip › znlp/model/textgcn.py]

import torch
import torch.nn as nn
import torch.nn.functional as F

from transformers import AutoModel

from ..layers import GraphConvolution

class TextGCNPre(nn.Module):
    def __init__(self,config):
        super(TextGCNPre,self).__init__()
        self.config = config
        self.dropout = config.dropout
        self.nhid_dim = config.nhid_dim
        self.ohid_dim = config.ohid_dim
        self.pretrain = AutoModel.from_pretrained(config.pretrain_path)
        self.gc1 = GraphConvolution(self.nhid_dim, self.nhid_dim)
        self.gc2 = GraphConvolution(self.nhid_dim, self.ohid_dim)
        self.encode = nn.Sequential(
            nn.Linear(self.pretrain.config.hidden_size,self.nhid_dim),
            nn.GELU()
        )
        self.class_size = config.class_size
        self.gelu = nn.GELU()
        self.pred = nn.Linear(self.ohid_dim,self.class_size)
    def forward(self,input_ids,attention_mask,adjmat,att_output=False,**kwargs):
        pooled_out = self.pretrain(input_ids=input_ids,attention_mask=attention_mask)
        dc_hid = pooled_out['last_hidden_state']
        dc_hid = self.encode(dc_hid)
        
        w_hid = self.gc1(dc_hid,adjmat)
        w_hid = self.gelu(w_hid)
        w_hid = self.gc2(w_hid,adjmat)
        
        # output layer
        output = self.pred(w_hid.sum(dim=1))
        logits = F.log_softmax(output,dim=-1)
        return logits
