# Supplementary material for: Enhanced industrial text classification via hyper variational graph-guided global context integration
Source: PeerJ Comput Sci. 2024 Jan 5;10:e1788. doi: 10.7717/peerj-cs.1788 (PMC10773843; doi:10.7717/peerj-cs.1788)
Supplement: Supplemental Information 2 — CLUEEmotion2020 dataset is emotion analysis corpus labeled with each sample annotated with one emotion label, and contains train, validation and test dataset. CHIP-CTC dataset is categorized based on the screening criteria utilized in clinical trials. It is sourced entirely from authentic clinical trial cases with the abbreviated data, and obtained from the standardized module within the public Chinese clinical website. N15News dataset is generated from New York Times with 24 categories and contains both text and image information in each news. Here we use the text with body tag for news classification as test dataset. PatentsDataset corpus comes from industrial domain texts extracted from China’s national patent database, with over 3500 self-built industrial equipment patent information used for industrial field text classification. [file peerj-cs-10-1788-s002.zip › data/CHIP-CTC/CHIP-CTC_dev.json]

[
  {
    "id": "s1",
    "label": "Disease",
    "text": " 4）既往患有骨髓增生异常综合征（Myelodysplastic syndrome，MDS）的患者，或者未定型的急性白血病患者。"
  },
  {
    "id": "s2",
    "label": "Disease",
    "text": " 2.严重不可控制的感染；"
  },
  {
    "id": "s3",
    "label": "Consent",
    "text": " 2、自主意愿参与问卷调查"
  },
  {
    "id": "s4",
    "label": "Oral related",
    "text": "(1)前牙结构发育不良：釉质发育不全、氟斑牙、四环素牙等；"
  },
  {
    "id": "s5",
    "label": "Disease",
    "text": " （2）确诊存在胃肠道器质性病变者，如炎症性肠病；"
  },
  {
    "id": "s6",
    "label": "Diagnostic",
    "text": " （2）符合中医眩晕湿浊上扰证的证候诊断标准；"
  },
  {
    "id": "s7",
    "label": "Disease",
    "text": " 6.合并有腰椎病、膝骨关节病变、足部病变等其他能够影响患者行走步态的疾病；"
  },
  {
    "id": "s8",
    "label": "Addictive Behavior",
    "text": " 10.怀疑或确有酒精或药物滥用史；"
  },
  {
    "id": "s9",
    "label": "Symptom",
    "text": " 7）曾经或目前存在迟发性运动障碍症状的患者；"
  },
  {
    "id": "s10",
    "label": "Disease",
    "text": " g)糖尿病控制不佳（空腹血糖（FBG）＞10mmol/L）；"
  },
  {
    "id": "s11",
    "label": "Disease",
    "text": " 2、腹腔内及腹膜后肿瘤性、感染性及出血性疾病；"
  },
  {
    "id": "s12",
    "label": "Pregnancy-related Activity",
    "text": " 9.妊娠期、哺乳期妇女或有妊娠计划者；"
  },
  {
    "id": "s13",
    "label": "Multiple",
    "text": " (11)受试者应有稳定可靠的照料者，或者至少能够与照料者频繁联系(每周至少照料3日，每日至少2小时)，照料者将帮助患者参与研究全过程。照料者必须陪伴受试者参加研究访视，并协助研究者完成NPI、ADCS-ADL、CIBIC-plus等量表评分；"
  },
  {
    "id": "s14",
    "label": "Therapy or Surgery",
    "text": " 4. 患者入选前无房颤导管消融手术史；"
  },
  {
    "id": "s15",
    "label": "Disease",
    "text": " 8.HIV感染"
  },
  {
    "id": "s16",
    "label": "Disease",
    "text": "1）男性合并男性无精症、性功能障碍、畸形精子症及免疫性不育。"
  },
  {
    "id": "s17",
    "label": "Addictive Behavior",
    "text": " 2、阿片类药物滥用史"
  },
  {
    "id": "s18",
    "label": "Pharmaceutical Substance or Drug",
    "text": " 7.长期使用激素和免疫抑制剂的患者"
  },
  {
    "id": "s19",
    "label": "Diagnostic",
    "text": "①符合的CKD及高血压的诊断标准；"
  },
  {
    "id": "s20",
    "label": "Disease",
    "text": "（1）入院时低体温，体温&lt;34℃"
  },
  {
    "id": "s21",
    "label": "Life Expectancy",
    "text": " 4.预计生存期大于3个月；"
  },
  {
    "id": "s22",
    "label": "Pharmaceutical Substance or Drug",
    "text": "  4周内使用过长效糖皮质激素类药物者。"
  },
  {
    "id": "s23",
    "label": "Therapy or Surgery",
    "text": " (6)用药前1个月无放化疗治疗史；"
  },
  {
    "id": "s24",
    "label": "Therapy or Surgery",
    "text": " 3)接受心理治疗或其他心理干预。"
  },
  {
    "id": "s25",
    "label": "Laboratory Examinations",
    "text": " 13. 肝炎筛查阳性，包括乙型肝炎表面抗原和抗丙肝病毒抗体；"
  },
  {
    "id": "s26",
    "label": "Consent",
    "text": " 2 家长拒绝参加此项研究。"
  },
  {
    "id": "s27",
    "label": "Pharmaceutical Substance or Drug",
    "text": " ⑷2周内使用可能影响HP检测结果的药物(抗酸剂、H2RA、PPI类、铋剂、抗生素等)者；"
  },
  {
    "id": "s28",
    "label": "Disease",
    "text": " (7) 无其他眼部疾病"
  },
  {
    "id": "s29",
    "label": "Disease",
    "text": " 6.不能控制的高血压、高血糖者；"
  },
  {
    "id": "s30",
    "label": "Blood Donation",
    "text": " 4)在服用研究药物前三个月内献血或大量失血（&gt; 450 mL）"
  },
  {
    "id": "s31",
    "label": "Multiple",
    "text": " （4）依从性较差者如：患有精神类疾病、癫痫、癌症者。"
  },
  {
    "id": "s32",
    "label": "Multiple",
    "text": "①年龄65-85岁,男女不限；"
  },
  {
    "id": "s33",
    "label": "Disease",
    "text": " 3、有上肢或者下肢神经损伤的患者"
  },
  {
    "id": "s34",
    "label": "Therapy or Surgery",
    "text": " 3 既往有纵隔手术史或腹腔广泛黏连患者；"
  },
  {
    "id": "s35",
    "label": "Multiple",
    "text": "1. 术前胃镜病理检查证实胃癌诊断且预计行远端胃癌根治术或根治性全胃切除术"
  },
  {
    "id": "s36",
    "label": "Disease",
    "text": " 4.难以控制的重度高血压；"
  },
  {
    "id": "s37",
    "label": "Age",
    "text": "（1）年龄≥60岁；"
  },
  {
    "id": "s38",
    "label": "Disease",
    "text": " （7）病程为发病后2周～3个月；"
  },
  {
    "id": "s39",
    "label": "Special Patient Characteristic",
    "text": " 3. 拿到驾驶执照（C1/C2）1月内；"
  },
  {
    "id": "s40",
    "label": "Multiple",
    "text": " 3)能够与研究者良好交流及遵照整个试验要求"
  },
  {
    "id": "s41",
    "label": "Addictive Behavior",
    "text": " （5）吸毒者或者酗酒的患者"
  },
  {
    "id": "s42",
    "label": "Multiple",
    "text": " 5 伴有严重精神疾病或心理障碍、中枢神经系统紊乱、心脑血管并发症、癫痫等疾病，不能提供书面知情同意，治疗依从性差。"
  },
  {
    "id": "s43",
    "label": "Special Patient Characteristic",
    "text": " f)研究中心或药品注册申请人工作人员或其亲属。"
  },
  {
    "id": "s44",
    "label": "Disease",
    "text": " 3. 精神病患者；"
  },
  {
    "id": "s45",
    "label": "Laboratory Examinations",
    "text": " （4）收缩压100-140mmHg；心率&gt;60bpm；"
  },
  {
    "id": "s46",
    "label": "Pharmaceutical Substance or Drug",
    "text": " - 婴儿出生后无免疫球蛋白接种史，14天内无疫苗接种史；"
  },
  {
    "id": "s47",
    "label": "Special Patient Characteristic",
    "text": " 1.未育女性，右利手，18岁≤年龄≤30岁；"
  },
  {
    "id": "s48",
    "label": "Multiple",
    "text": " 7.凝血功能异常（INR＞1.5 或凝血酶原时间（PT）＞ULN+4 秒或 APTT &gt;1.5 ULN），具有出血倾向或正在接受溶栓或抗凝治疗；"
  },
  {
    "id": "s49",
    "label": "Multiple",
    "text": " 2. 病情危重需入住ICU病房的患儿；"
  },
  {
    "id": "s50",
    "label": "Multiple",
    "text": " （3）DBS手术（手术靶点为双侧STN），患者术前MOCA评分&gt;26分，术后MOCA评分20-25分"
  },
  {
    "id": "s51",
    "label": "Multiple",
    "text": " 8.受试者自愿加入本研究，签署知情同意书，依从性好，配合随访。"
  },
  {
    "id": "s52",
    "label": "Multiple",
    "text": " 2）性激素：青春期龈炎，妊娠期妇女"
  },
  {
    "id": "s53",
    "label": "Multiple",
    "text": " 9） 酗酒者或试验前6个月内经常饮酒者，即每周饮酒超过14单位酒精（1单位=360 ml啤酒或45 ml酒精量为40 %的烈酒或150 ml葡萄酒）；"
  },
  {
    "id": "s54",
    "label": "Consent",
    "text": " 3.患者非自愿参加本项研究。"
  },
  {
    "id": "s55",
    "label": "Device",
    "text": "     A. 计划在试验后14天内完成冠脉造影检查的患者"
  },
  {
    "id": "s56",
    "label": "Multiple",
    "text": " （5）合并肾功能不全，需要透析治疗；"
  },
  {
    "id": "s57",
    "label": "Therapy or Surgery",
    "text": " 9. 曾接受过用于治疗癌症的免疫细胞治疗方法，包括CIK、DC、DC-CIK、LAK细胞等；"
  },
  {
    "id": "s58",
    "label": "Therapy or Surgery",
    "text": "①同一患者相同部位重复分离的菌株；"
  },
  {
    "id": "s59",
    "label": "Multiple",
    "text": " 2. 需透析治疗的终末期肾病患者；"
  },
  {
    "id": "s60",
    "label": "Pharmaceutical Substance or Drug",
    "text": " 4)试验前2周内使用过药物者，但经研究者判断已达到药物清洗时间，对试验没有干扰者除外；（问诊）"
  },
  {
    "id": "s61",
    "label": "Consent",
    "text": " （5）知情同意，志愿受试。获得知情同意书过程应符合GCP规定。"
  },
  {
    "id": "s62",
    "label": "Address",
    "text": "（1）具有乐清眼病筛查项目覆盖区域（柳市镇、乐成街道、城东街道、城南街道、盐盆街道）的户籍；"
  },
  {
    "id": "s63",
    "label": "Risk Assessment",
    "text": " 5.体能状态ECOG评分≤ 2.0；"
  },
  {
    "id": "s64",
    "label": "Laboratory Examinations",
    "text": " (16).HIV、乙型肝炎表面抗原阳性、梅毒抗体阳性、丙肝抗体阳性；"
  },
  {
    "id": "s65",
    "label": "Addictive Behavior",
    "text": " 3)既往曾有酒药依赖及急性中毒史的患者;"
  },
  {
    "id": "s66",
    "label": "Disease",
    "text": "1.患者病理类型为除子宫内膜样腺癌以外的特殊类型子宫内膜癌。"
  },
  {
    "id": "s67",
    "label": "Laboratory Examinations",
    "text": " ⑷胃残留量增加（单次测量＞150ml或12小时累积量＞500ml）；"
  },
  {
    "id": "s68",
    "label": "Laboratory Examinations",
    "text": " ?乙肝表面抗原或丙肝抗体阳性，梅毒快速血浆反应素试验（(RPR))阳性；"
  },
  {
    "id": "s69",
    "label": "Organ or Tissue Status",
    "text": " 2. 脏器功能衰竭"
  },
  {
    "id": "s70",
    "label": "Disease",
    "text": " 5. 全身凝血相关疾病所致子宫异常出血；"
  },
  {
    "id": "s71",
    "label": "Allergy Intolerance",
    "text": " （6）已知对本药组分有过敏者；"
  },
  {
    "id": "s72",
    "label": "Allergy Intolerance",
    "text": " (4)对研究药物（增强剂）无过敏，无MR检查禁忌症；"
  },
  {
    "id": "s73",
    "label": "Multiple",
    "text": " （6）对本治疗方案中不合作或不耐受者。"
  },
  {
    "id": "s74",
    "label": "Disease",
    "text": " 2）中枢神经系统感染；"
  },
  {
    "id": "s75",
    "label": "Pregnancy-related Activity",
    "text": " 7.妊娠期或哺乳期妇女；"
  },
  {
    "id": "s76",
    "label": "Multiple",
    "text": " 3）近期有酗酒和镇痛药物滥用史，或强效阿片类药物和抗抑郁药物治疗史的患者。"
  },
  {
    "id": "s77",
    "label": "Risk Assessment",
    "text": " 7.肝功能Chid-Pugh A级，或Child-Pugh B级肝功能经治疗后恢复至A级；"
  },
  {
    "id": "s78",
    "label": "Disease",
    "text": "1）严重上下肢活动受限者下肢关节炎患者；"
  },
  {
    "id": "s79",
    "label": "Disease",
    "text": " ③发热或急性疾病期患者"
  },
  {
    "id": "s80",
    "label": "Age",
    "text": " ②年龄满18周岁及以上；"
  },
  {
    "id": "s81",
    "label": "Addictive Behavior",
    "text": " 3）既往曾有酒药依赖及急性中毒史的患者；"
  },
  {
    "id": "s82",
    "label": "Enrollment in other studies",
    "text": " 9.在访视1前30天内或者5个半衰期内（以较长的时间为准）曾使用了其他试验药物；"
  },
  {
    "id": "s83",
    "label": "Therapy or Surgery",
    "text": " ②正在接受或者准备接受靶向药物治疗的患者"
  },
  {
    "id": "s84",
    "label": "Researcher Decision",
    "text": " （4）研究者认为不适合纳入者。"
  },
  {
    "id": "s85",
    "label": "Laboratory Examinations",
    "text": " 2.维生素 D 缺乏或不足(25(OH)D &lt; 50 nmol/l)；"
  },
  {
    "id": "s86",
    "label": "Age",
    "text": " 1、受试者年龄大于60岁,或小于18岁。"
  },
  {
    "id": "s87",
    "label": "Multiple",
    "text": " 15、因居住地、工作等原因不能定期随访者。"
  },
  {
    "id": "s88",
    "label": "Disease",
    "text": "1)合并有严重心肺肝肾疾病；"
  },
  {
    "id": "s89",
    "label": "Disease",
    "text": " 6.合并有活动期恶性肿瘤、脑中风、心肌梗塞等严重原发性疾病；"
  },
  {
    "id": "s90",
    "label": "Therapy or Surgery",
    "text": " 5.拟行开腹肝切除手术治疗"
  },
  {
    "id": "s91",
    "label": "Life Expectancy",
    "text": " 6）预计生存期≥3个月。"
  },
  {
    "id": "s92",
    "label": "Pharmaceutical Substance or Drug",
    "text": " 8、激素、免疫抑制剂等药物服用史；"
  },
  {
    "id": "s93",
    "label": "Blood Donation",
    "text": " 7.试验给药前3个月内参加过献血或被试验采血超过400ml者；"
  },
  {
    "id": "s94",
    "label": "Therapy or Surgery",
    "text": " [4]患者存在化疗或移植的禁忌症或拒绝行化疗及造血干细胞移植；"
  },
  {
    "id": "s95",
    "label": "Compliance with Protocol",
    "text": "患者不同意或自愿退出研究；"
  },
  {
    "id": "s96",
    "label": "Multiple",
    "text": "    3）肝功能不全（ALT〉100IU/L）"
  },
  {
    "id": "s97",
    "label": "Therapy or Surgery",
    "text": " （6）已接受有关治疗，可能影响对有效性、安全性指标评价者；"
  },
  {
    "id": "s98",
    "label": "Enrollment in other studies",
    "text": " ⑦.同时接受其他临床试验患者；"
  },
  {
    "id": "s99",
    "label": "Consent",
    "text": " 10)所有患者均签署知情同意书。"
  },
  {
    "id": "s100",
    "label": "Disabilities",
    "text": " （5）严重的失语或肢体残疾不能完成神经心理检查者；"
  },
  {
    "id": "s101",
    "label": "Disease",
    "text": " ②有严重的肝、肾疾病者"
  },
  {
    "id": "s102",
    "label": "Pregnancy-related Activity",
    "text": " 9. 育龄期妇女尿妊娠试验阴性；"
  },
  {
    "id": "s103",
    "label": "Therapy or Surgery",
    "text": " ②全身体质较差不能接受SRS"
  },
  {
    "id": "s104",
    "label": "Risk Assessment",
    "text": " （4）ECOG体力状态0-2 ;"
  },
  {
    "id": "s105",
    "label": "Multiple",
    "text": " （4）严重屈曲畸形、内外翻畸形需要使用特殊假体的患者"
  },
  {
    "id": "s106",
    "label": "Allergy Intolerance",
    "text": " 5.已知对该类药物过敏及严重过敏体质者。"
  },
  {
    "id": "s107",
    "label": "Sign",
    "text": " 2.必须具备黏痰症状（痰液性状评分≥2分）、咳痰困难（咳痰难度评分≥2分）等临床症状；"
  },
  {
    "id": "s108",
    "label": "Multiple",
    "text": " 5)有活动性的病毒或细菌感染，且未能用适当的抗感染治疗进行控制；"
  },
  {
    "id": "s109",
    "label": "Multiple",
    "text": "1. 半年内新发的不稳定型心绞痛、心肌梗死、冠状动脉介入术或冠状动脉搭桥术的患者"
  },
  {
    "id": "s110",
    "label": "Disease",
    "text": " （3）恶性高热家族史"
  },
  {
    "id": "s111",
    "label": "Capacity",
    "text": " 4 不能完成问卷调查。"
  },
  {
    "id": "s112",
    "label": "Therapy or Surgery",
    "text": "（1）曾因失眠接受针刺治疗；"
  },
  {
    "id": "s113",
    "label": "Consent",
    "text": " 2.拒绝加入此项研究者"
  },
  {
    "id": "s114",
    "label": "Consent",
    "text": " （3）拒绝签署知情同意书者。"
  },
  {
    "id": "s115",
    "label": "Consent",
    "text": " ⑨能够配合研究者完成检查，并自愿签署本研究知情同意书者。"
  },
  {
    "id": "s116",
    "label": "Multiple",
    "text": " 4.影像学显示肿瘤已侵犯重要血管或经研究者判断患者肿瘤在治疗期间有极高可能侵袭重要血管而引起致命大出血的情况；"
  },
  {
    "id": "s117",
    "label": "Pharmaceutical Substance or Drug",
    "text": " 15、有其他合并用的抗癌治疗（包括LHRH激动剂、抗癌中药、免疫治疗），类固醇激素除外；"
  },
  {
    "id": "s118",
    "label": "Disease",
    "text": " 10. 存在影响认知能力的神经或精神异常，包括中枢神经系统的转移；"
  },
  {
    "id": "s119",
    "label": "Age",
    "text": "①年龄16～35岁；"
  },
  {
    "id": "s120",
    "label": "Risk Assessment",
    "text": "（1） BMI&gt; 38 kg/m2；"
  },
  {
    "id": "s121",
    "label": "Life Expectancy",
    "text": " 5)预计生存期超过3月。"
  },
  {
    "id": "s122",
    "label": "Multiple",
    "text": " （3）既往有腹腔手术史或腹腔广泛黏连患者；"
  },
  {
    "id": "s123",
    "label": "Diagnostic",
    "text": " 3.轻度认知功能障碍：符合Peterson诊断标准"
  },
  {
    "id": "s124",
    "label": "Pregnancy-related Activity",
    "text": " 6.受试者无生育能力，或同意在研究过程中采用避孕措施"
  },
  {
    "id": "s125",
    "label": "Laboratory Examinations",
    "text": " 2)血常规WBC低于4×109/L或大于11×109/L和/或中性粒细胞分类N%≥80%；"
  },
  {
    "id": "s126",
    "label": "Multiple",
    "text": "1. MR明确诊断ChiariⅠ畸形，具有相应临床症状体征；"
  },
  {
    "id": "s127",
    "label": "Researcher Decision",
    "text": " 5)由研究者判断的反复发作的主要低血糖事件。"
  },
  {
    "id": "s128",
    "label": "Disease",
    "text": " 4.既往或目前患有任何严重或不稳定躯体疾病；"
  },
  {
    "id": "s129",
    "label": "Age",
    "text": " 2.年龄≤40岁；"
  },
  {
    "id": "s130",
    "label": "Disease",
    "text": " 10.有孤独肾或输尿管及尿路狭窄等先天性异常。"
  },
  {
    "id": "s131",
    "label": "Disease",
    "text": " 4、严重影响药物吸收的胃肠病患者"
  },
  {
    "id": "s132",
    "label": "Enrollment in other studies",
    "text": " (11) 近三月内参加其他药物临床研究者；"
  },
  {
    "id": "s133",
    "label": "Therapy or Surgery",
    "text": " （6）试验开始前3个月内未经过任何牙周治疗。"
  },
  {
    "id": "s134",
    "label": "Laboratory Examinations",
    "text": " 3.HIV阳性者；"
  },
  {
    "id": "s135",
    "label": "Disease",
    "text": "1.有未被控制的全身疾病或活动性非青光眼性眼病患者；"
  },
  {
    "id": "s136",
    "label": "Pharmaceutical Substance or Drug",
    "text": " 4、服用可影响认知功能的药物者（如毒麻药、镇静剂等）；"
  },
  {
    "id": "s137",
    "label": "Consent",
    "text": "① 拒绝参加本研究；"
  },
  {
    "id": "s138",
    "label": "Consent",
    "text": " （4）拒绝签署知情同意书参加试验者。"
  },
  {
    "id": "s139",
    "label": "Consent",
    "text": "1) 获得患者书面知情同意；"
  },
  {
    "id": "s140",
    "label": "Pregnancy-related Activity",
    "text": " ⑵怀孕或哺乳期妇女；"
  },
  {
    "id": "s141",
    "label": "Disease",
    "text": " 3)受者原发病确诊为局灶性节段性肾小球硬化症(FSGS)或膜性增生性肾小球肾炎(MPGN)；"
  },
  {
    "id": "s142",
    "label": "Diagnostic",
    "text": "(1)符合2010年改版的McDonald MS诊断标准。"
  },
  {
    "id": "s143",
    "label": "Disease",
    "text": " 心动过缓"
  },
  {
    "id": "s144",
    "label": "Pregnancy-related Activity",
    "text": " 12) 孕妇或哺乳期妇女；"
  },
  {
    "id": "s145",
    "label": "Multiple",
    "text": " 18从筛选阶段至研究用药前发生急性疾病或有合并用药；"
  },
  {
    "id": "s146",
    "label": "Disease",
    "text": " 2.并发重大的医疗疾病；"
  },
  {
    "id": "s147",
    "label": "Therapy or Surgery",
    "text": " （2）既往进行过胸腔局部给药治疗的患者；"
  },
  {
    "id": "s148",
    "label": "Allergy Intolerance",
    "text": " （21）对受试药成份（包括赋形剂）过敏；"
  },
  {
    "id": "s149",
    "label": "Multiple",
    "text": " ③ 合并严重心、脑、肝、肾疾病及精神病患者，ECOG评分＞2分"
  },
  {
    "id": "s150",
    "label": "Neoplasm Status",
    "text": " 2）肿瘤位于右半结肠：回盲部、升结肠、结肠肝曲、横结肠右1/3；"
  },
  {
    "id": "s151",
    "label": "Therapy or Surgery",
    "text": " （3）入组前全身情况或肝脏功能允许实施肝切除术；"
  },
  {
    "id": "s152",
    "label": "Special Patient Characteristic",
    "text": " 5、 爱丁堡利手量表评定为右利手；"
  },
  {
    "id": "s153",
    "label": "Disease",
    "text": " 11.患有全身性感染或皮肤感染；"
  },
  {
    "id": "s154",
    "label": "Consent",
    "text": " 4)患者或家属签署临床用药知情同意书；"
  },
  {
    "id": "s155",
    "label": "Disease",
    "text": " （5）骨盆、下肢无骨折,生命体征平稳、心肺功能良好；无严重并发症，如心肺疾病，颅脑损伤等，病情稳定；"
  },
  {
    "id": "s156",
    "label": "Therapy or Surgery",
    "text": " （7) 入组时间距手术和末次化疗结束时间为14-28天（以完成上述两种治疗方案最后结束的时间作为起点计算）；"
  },
  {
    "id": "s157",
    "label": "Multiple",
    "text": " 2. 年龄18～70岁，性别不限；"
  },
  {
    "id": "s158",
    "label": "Disease",
    "text": " 2.肺炎性结节与肺肿瘤鉴别困难者 ；"
  },
  {
    "id": "s159",
    "label": "Life Expectancy",
    "text": " ⑤ 预期生存期≥3个月；"
  },
  {
    "id": "s160",
    "label": "Therapy or Surgery",
    "text": " 2.目前正接受音樂治療者。"
  },
  {
    "id": "s161",
    "label": "Gender",
    "text": " 2 女性."
  },
  {
    "id": "s162",
    "label": "Disease",
    "text": " 3.既往有严重神经、精神疾病史者。"
  },
  {
    "id": "s163",
    "label": "Disease",
    "text": "1)眼部烧伤或严重角膜瘢痕的患者"
  },
  {
    "id": "s164",
    "label": "Risk Assessment",
    "text": " 4.VAS评分&gt;50"
  },
  {
    "id": "s165",
    "label": "Multiple",
    "text": " 3. 患者手术前一月内有影响涎腺功能的疾病史和用药史。"
  },
  {
    "id": "s166",
    "label": "Multiple",
    "text": " 13.患有周围神经系统疾病，四肢肌力在3级及以上者。"
  },
  {
    "id": "s167",
    "label": "Multiple",
    "text": " 7.重度肝功能不全（Child-Pugh评分≥10分）；"
  },
  {
    "id": "s168",
    "label": "Disease",
    "text": " 5体表皮肤破损、溃烂或皮肤病患者。"
  },
  {
    "id": "s169",
    "label": "Age",
    "text": "1、年龄大于18 岁；"
  },
  {
    "id": "s170",
    "label": "Diagnostic",
    "text": " （2）符合四版中国临床皮肤性病学提出诊断依据(临床表现、最小红斑量的检查，光激发试验，组织病理学）。"
  },
  {
    "id": "s171",
    "label": "Age",
    "text": "1.年龄≥18岁；"
  },
  {
    "id": "s172",
    "label": "Enrollment in other studies",
    "text": " 5. 参加其它临床试验者；"
  },
  {
    "id": "s173",
    "label": "Diet",
    "text": " 10) 对饮食有特殊要求，不能遵守统一饮食者；"
  },
  {
    "id": "s174",
    "label": "Disease",
    "text": " 8.长期未治愈的伤口或骨折；"
  },
  {
    "id": "s175",
    "label": "Consent",
    "text": " 3.签署知情同意书。"
  },
  {
    "id": "s176",
    "label": "Oral related",
    "text": " 15.身体或心理因素影响，导致口腔环境较差，不能保持良好的口腔卫生护理；"
  },
  {
    "id": "s177",
    "label": "Multiple",
    "text": "A：（1）对受试药物耐受的健康人；（2）年龄：0-18岁；（3）自愿参加本研究"
  },
  {
    "id": "s178",
    "label": "Disease",
    "text": " 5) 术眼外伤性白内障或先天性双侧白内障患者；"
  },
  {
    "id": "s179",
    "label": "Pharmaceutical Substance or Drug",
    "text": " 用药或上述药物剂量改变者"
  },
  {
    "id": "s180",
    "label": "Multiple",
    "text": " 3、肿瘤，心肺、肝、肾功能不全"
  },
  {
    "id": "s181",
    "label": "Age",
    "text": "（1） 患者年龄在18-70 岁之间；"
  },
  {
    "id": "s182",
    "label": "Researcher Decision",
    "text": " 5. 研究者认为有其它疾病需要排除此研究。"
  },
  {
    "id": "s183",
    "label": "Disease",
    "text": " 2.包括创伤性肘关节功能障碍、先天性畸形肘关节功能障碍、脑外伤后异位骨化所致的肘关节功能障碍、烧伤后异位骨化所致的肘关节功能障碍、风湿免疫性疾病所致的肘关节功能障碍、退行性关节炎所致肘关节功能障碍，以及各类关节内感染所致的肘关节功能障碍患者；"
  },
  {
    "id": "s184",
    "label": "Therapy or Surgery",
    "text": " 6）受者接受多米诺肝移植、边缘供肝等有缺陷的供体；"
  },
  {
    "id": "s185",
    "label": "Pregnancy-related Activity",
    "text": " （6）妊娠及哺乳期妇女；"
  },
  {
    "id": "s186",
    "label": "Diagnostic",
    "text": " 2.符合中医痰瘀互结证辨证标准者；"
  },
  {
    "id": "s187",
    "label": "Consent",
    "text": " （2）自愿作为受试对象，签署知情同意书；"
  },
  {
    "id": "s188",
    "label": "Therapy or Surgery",
    "text": " ②接受家庭透析的患者；"
  },
  {
    "id": "s189",
    "label": "Therapy or Surgery",
    "text": " 5）近 3 月内接受电休克治疗者（ECT）；"
  },
  {
    "id": "s190",
    "label": "Age",
    "text": "1. 年龄18-60周岁患者；"
  },
  {
    "id": "s191",
    "label": "Multiple",
    "text": " ③患有抑郁，老年抑郁量表（GDS）≥11分或其它精神病史（如人格障碍、精神分裂症等）；"
  },
  {
    "id": "s192",
    "label": "Multiple",
    "text": " 2. 组织病理学对原发病灶和区域淋巴结进行活检，确诊为原发浸润性乳腺腺癌，腹部B超、胸部CT和全身骨扫描除外远处转移，临床分期ⅡA~ⅢB期（T2-3N0-2M0），可以进行手术治疗；"
  },
  {
    "id": "s193",
    "label": "Capacity",
    "text": " 3.无自主行动能力的患者;"
  },
  {
    "id": "s194",
    "label": "Disease",
    "text": "（1）临床考虑为急性缺血性脑卒中，并引起神经功能缺损。"
  },
  {
    "id": "s195",
    "label": "Pregnancy-related Activity",
    "text": "1.妊娠早期≤12周"
  },
  {
    "id": "s196",
    "label": "Disease",
    "text": " 7.肿瘤浸润胸壁、皮肤，炎性乳腺癌"
  },
  {
    "id": "s197",
    "label": "Multiple",
    "text": " 2、 经医生诊断为痛风，入选前三个月未使用降尿酸药物；"
  },
  {
    "id": "s198",
    "label": "Laboratory Examinations",
    "text": " 6) CMVIgG阴性的受者，接受CMV IgG阳性的供肾（CMV IgG （D+/R-)）"
  },
  {
    "id": "s199",
    "label": "Multiple",
    "text": " 4）年龄为18～45岁男性受试者（包括18岁和45岁）；"
  },
  {
    "id": "s200",
    "label": "Age",
    "text": " （3）年龄18～75岁；"
  },
  {
    "id": "s201",
    "label": "Therapy or Surgery",
    "text": "   ③考虑可手术切除(根治或姑息切除)；"
  },
  {
    "id": "s202",
    "label": "Enrollment in other studies",
    "text": " （7）正在参加其他临床试验者。"
  },
  {
    "id": "s203",
    "label": "Laboratory Examinations",
    "text": " a.TBIL&lt;1.5ULN；"
  },
  {
    "id": "s204",
    "label": "Disease",
    "text": " ?3.曾经或同时患其他恶性肿瘤"
  },
  {
    "id": "s205",
    "label": "Disease",
    "text": " 3)Tamai分区III-V区者"
  },
  {
    "id": "s206",
    "label": "Multiple",
    "text": "1、急性脑梗死患者，年龄≥18岁，CTA或MRA证明大血管闭塞患者。"
  },
  {
    "id": "s207",
    "label": "Disease",
    "text": " 5、 发病前有其他原因所致运动功能障碍。"
  },
  {
    "id": "s208",
    "label": "Consent",
    "text": " 4、理解并自愿签署书面知情同意书，愿意并且能够遵守所有的试验要求。"
  },
  {
    "id": "s209",
    "label": "Diagnostic",
    "text": " 2、DSA造影提示双侧颈动脉系统同时急性闭塞；"
  },
  {
    "id": "s210",
    "label": "Multiple",
    "text": " ②经血液专科医师评估后有显著肝肾功能损害等化疗禁忌症且上述禁忌症经积极治疗后仍无法消除可耐受化疗者；"
  },
  {
    "id": "s211",
    "label": "Consent",
    "text": " ⑥不愿加入本试验者；"
  },
  {
    "id": "s212",
    "label": "Laboratory Examinations",
    "text": " (7)入组前1周之内血常规检查基本正常（以各研究中心化验室的正常值为标准）；"
  },
  {
    "id": "s213",
    "label": "Multiple",
    "text": " （5）过去未服用降压药物者或者已服用一种西药降压药物至少14天(只能是钙离子拮抗剂、血管紧张素转化酶抑制剂、血管紧张素II受体拮抗剂）但血压仍未达标者；"
  },
  {
    "id": "s214",
    "label": "Multiple",
    "text": " 9)遗传学或获得性出血体质，抗凝因子缺乏；或已口服抗凝药且INR&gt;1.7；"
  },
  {
    "id": "s215",
    "label": "Disease",
    "text": " 5)严重或难以控制的感染；"
  },
  {
    "id": "s216",
    "label": "Pregnancy-related Activity",
    "text": " ⑦ 妊娠（经尿/血检确认）、哺乳女性或有生育能力但未用避孕措施的；"
  },
  {
    "id": "s217",
    "label": "Risk Assessment",
    "text": " ④BMI＞30kg/m2；"
  },
  {
    "id": "s218",
    "label": "Age",
    "text": " (2)年龄≥60岁"
  },
  {
    "id": "s219",
    "label": "Age",
    "text": "1. 年龄18-75岁；"
  },
  {
    "id": "s220",
    "label": "Disease",
    "text": " 5.有重大疾病既往史（肝炎、肾炎、心肌炎等）；"
  },
  {
    "id": "s221",
    "label": "Allergy Intolerance",
    "text": " c） 有牙齿过敏史。"
  },
  {
    "id": "s222",
    "label": "Symptom",
    "text": " (8)伴有焦虑、抑郁、痴呆等。"
  },
  {
    "id": "s223",
    "label": "Disease",
    "text": "1) 手足多汗症患者以及术前汗症患者；"
  },
  {
    "id": "s224",
    "label": "Consent",
    "text": " b）患者自愿参加此试验并签署知情同意书。"
  },
  {
    "id": "s225",
    "label": "Disease",
    "text": " 3. 具有胆道恶性肿瘤以外的其他恶性肿瘤史 （业已治愈的宫颈原位癌或皮肤基底细胞癌以及已治愈 5 年的其他恶性肿瘤除外） ；"
  },
  {
    "id": "s226",
    "label": "Multiple",
    "text": " ④．妊娠期受试者、危重病受试者及有其他手术禁忌的病例。如有严重的心脏血管疾患，凝血功能明显异常，非移行上皮肿瘤（如腺癌、鳞癌），急性膀胱炎，脊柱畸形不能平卧者，尿道狭窄未治者等。"
  },
  {
    "id": "s227",
    "label": "Life Expectancy",
    "text": " 5.预计生存时间≥3个月；"
  },
  {
    "id": "s228",
    "label": "Consent",
    "text": " 3.自愿参加临床研究，并签署知情同意书；"
  },
  {
    "id": "s229",
    "label": "Risk Assessment",
    "text": " 6). 不伴随化疗组体力状况ECOG评分0-3分；伴随化疗组体力状况ECOG评分0-2分；"
  },
  {
    "id": "s230",
    "label": "Pregnancy-related Activity",
    "text": " 11)怀孕期或哺乳期妇女。"
  },
  {
    "id": "s231",
    "label": "Risk Assessment",
    "text": " 2)睡眠自评量表（SRSS）≧20分的患者。"
  },
  {
    "id": "s232",
    "label": "Disease",
    "text": " （2） 因肾病综合征、甲状腺机能减退、痛风、急性或慢性肝胆疾病、糖尿病等所致的高脂血症；"
  },
  {
    "id": "s233",
    "label": "Multiple",
    "text": " （5）有呼吸道慢性病史，不能耐受艾灸气味者。"
  },
  {
    "id": "s234",
    "label": "Laboratory Examinations",
    "text": " 10.筛选时血清肌酐大于正常值上限1.5倍；"
  },
  {
    "id": "s235",
    "label": "Pregnancy-related Activity",
    "text": " 4) 妊娠或者哺乳期妇女。"
  },
  {
    "id": "s236",
    "label": "Encounter",
    "text": " (4)预估ICU住院时间≥48h。"
  },
  {
    "id": "s237",
    "label": "Sign",
    "text": "1. 存在摄食困难症状；"
  },
  {
    "id": "s238",
    "label": "Therapy or Surgery",
    "text": " （4）局部接受过放射治疗的患者；"
  },
  {
    "id": "s239",
    "label": "Multiple",
    "text": "1）成都地区社区居民，年龄65～80岁；"
  },
  {
    "id": "s240",
    "label": "Diagnostic",
    "text": " ② 伴高雄的瘦型PCOS的辩证分型："
  },
  {
    "id": "s241",
    "label": "Diagnostic",
    "text": "1.经细胞学或组织病理学诊断为非小细胞肺癌患者；"
  },
  {
    "id": "s242",
    "label": "Therapy or Surgery",
    "text": " 7.此次手术伴有胸膜切除者"
  },
  {
    "id": "s243",
    "label": "Disease",
    "text": "⑴已存在的疾病会影响到创面愈合（如恶性肿瘤、自身免疫病）；"
  },
  {
    "id": "s244",
    "label": "Consent",
    "text": " 7. 签署书面知情同意书。"
  },
  {
    "id": "s245",
    "label": "Disease",
    "text": " （2）均为原发性高血压患者，高血压1-2级；"
  },
  {
    "id": "s246",
    "label": "Therapy or Surgery",
    "text": " （3）排除外科手术或6个月内来行任何微创治疗"
  },
  {
    "id": "s247",
    "label": "Disease",
    "text": " 8)有明确的神经或精神障碍史（包括癫痫和痴呆）者。"
  },
  {
    "id": "s248",
    "label": "Laboratory Examinations",
    "text": " BIL &lt;1.5倍正常值上限（ULN）；"
  },
  {
    "id": "s249",
    "label": "Disease",
    "text": " （2）患有自身免疫疾病、肝病、肾病、冠心病、甲状腺疾病、下丘脑垂体疾病、肾上腺疾病、新发脑血管疾病、严重高血压"
  },
  {
    "id": "s250",
    "label": "Pharmaceutical Substance or Drug",
    "text": " 2. 曾使用过多柔比星总累积剂量≥300mg/m2或表柔比星总累积剂量≥450mg/ m2，或既往应用蒽环类药物引起心脏病变受试者"
  },
  {
    "id": "s251",
    "label": "Pharmaceutical Substance or Drug",
    "text": " 3、服用止痛药及精神类药物者"
  },
  {
    "id": "s252",
    "label": "Diagnostic",
    "text": " 4、胸部X线排除合并肺炎；"
  },
  {
    "id": "s253",
    "label": "Device",
    "text": "1. 下肢动脉有置入支架史或人工血管移植史。"
  },
  {
    "id": "s254",
    "label": "Disease",
    "text": " （3）与有症状的的颅内狭窄同侧的颅外段颈动脉狭窄（＞50%）；"
  },
  {
    "id": "s255",
    "label": "Laboratory Examinations",
    "text": " b)牙槽骨吸收≥30%"
  },
  {
    "id": "s256",
    "label": "Researcher Decision",
    "text": " (6)研究者认为不适合参加试验者。"
  },
  {
    "id": "s257",
    "label": "Multiple",
    "text": " ⑶年龄在18～65岁之间，男女不限；"
  },
  {
    "id": "s258",
    "label": "Consent",
    "text": " 4、充分理解该研究并签署知情同意书。"
  },
  {
    "id": "s259",
    "label": "Allergy Intolerance",
    "text": " 12.对受试样品过敏或出现明显消化道症状如不能耐受者，"
  },
  {
    "id": "s260",
    "label": "Education",
    "text": " (6)文化水平：小学三年级及以上。"
  },
  {
    "id": "s261",
    "label": "Sexual related",
    "text": " （6）性生活正常且规律。"
  },
  {
    "id": "s262",
    "label": "Disease",
    "text": " （2）有严重心理或精神疾病的患者；"
  },
  {
    "id": "s263",
    "label": "Disease",
    "text": "1, 继发于房间隔缺损，或室间隔缺损，或动脉导管未闭的肺动脉高压；"
  },
  {
    "id": "s264",
    "label": "Diagnostic",
    "text": "1.病理学证实为鼻咽癌；"
  },
  {
    "id": "s265",
    "label": "Therapy or Surgery",
    "text": " 4.同一团队治疗的患者"
  },
  {
    "id": "s266",
    "label": "Therapy or Surgery",
    "text": " 3．择期拟行全身麻醉下双腔支气管导管插管，进行肺部切除术；"
  },
  {
    "id": "s267",
    "label": "Diagnostic",
    "text": " ⑵符合膝关节骨关节炎（OA）诊断标准；"
  },
  {
    "id": "s268",
    "label": "Disease",
    "text": " 3.中毒后有意识障碍的患者"
  },
  {
    "id": "s269",
    "label": "Therapy or Surgery",
    "text": " 7.在参加本研究前的3个月内接受过实质性脏器手术的患者"
  },
  {
    "id": "s270",
    "label": "Disease",
    "text": " 2,椎基底动脉系统脑梗死；"
  },
  {
    "id": "s271",
    "label": "Disease",
    "text": " 2)闭合性骨折；"
  },
  {
    "id": "s272",
    "label": "Disease",
    "text": " 2.体检排除功能性胃肠疾病及其他器质性疾病；"
  },
  {
    "id": "s273",
    "label": "Multiple",
    "text": " （3）入组前带瘤生存超过5年，用以排除浅表性鳞状细胞癌等其他较为罕见ICC病理类型；"
  },
  {
    "id": "s274",
    "label": "Life Expectancy",
    "text": " （5）术后预期存活时间&lt;24h者。"
  },
  {
    "id": "s275",
    "label": "Allergy Intolerance",
    "text": "（1）已证实对盐酸安罗替尼胶囊和/或其辅料过敏者；"
  },
  {
    "id": "s276",
    "label": "Multiple",
    "text": "1. 单纯因诊断性检查或血液透析而入院的患者。"
  },
  {
    "id": "s277",
    "label": "Risk Assessment",
    "text": "1.ASA I-II级；"
  },
  {
    "id": "s278",
    "label": "Multiple",
    "text": " 4)严重的肺功能不全伴呼吸困难，不能平卧者；"
  },
  {
    "id": "s279",
    "label": "Multiple",
    "text": "1、既往有心脏手术史及脑血管病史"
  },
  {
    "id": "s280",
    "label": "Disease",
    "text": " 5.无明显手术禁忌症；"
  },
  {
    "id": "s281",
    "label": "Capacity",
    "text": " 6）具有良好的自知力，能理解疾病并主动接受治疗。"
  },
  {
    "id": "s282",
    "label": "Laboratory Examinations",
    "text": " （2）体温≥38°C；"
  },
  {
    "id": "s283",
    "label": "Healthy",
    "text": " 2.身体健康；"
  },
  {
    "id": "s284",
    "label": "Allergy Intolerance",
    "text": "(1)过敏体质，如对两种或以上药物、食物和花粉过敏者，或已知对本药组分或类似物过敏者；"
  },
  {
    "id": "s285",
    "label": "Multiple",
    "text": " (3)严重的糖尿病、肝病和凝血功能异常者等有手术禁忌证者；"
  },
  {
    "id": "s286",
    "label": "Pharmaceutical Substance or Drug",
    "text": "  1周内使用过H1抗组胺药物、丙咪嗪、吩噻嗪、β肾上腺素等药物者；"
  },
  {
    "id": "s287",
    "label": "Multiple",
    "text": " (5)根据病史、体格检查和实验室检查结果，研究者认为受试者健康状态良好。"
  },
  {
    "id": "s288",
    "label": "Multiple",
    "text": " 6）具备单采或者静脉采血足够的静脉通路，并且没有其他的血细胞分离禁忌症；"
  },
  {
    "id": "s289",
    "label": "Multiple",
    "text": " 5、各器官功能基本正常（在无持续支持治疗的情况下，入组前1周之内的实验室检查结果）；中性粒细胞＞1.5×109/L，血小板＞100×109/L，血红蛋白＞9.0g/dl；胆红素正常或＜1.5×ULN；AST(SGOT)、ALT(SGPT)＜2.5×ULN（如果肝转移则＜5× ULN）；血清肌酐＜1.5× ULN；"
  },
  {
    "id": "s290",
    "label": "Multiple",
    "text": " 2)凝血功能较差，出血倾向明显，不能进行内镜切除息肉手术者。"
  },
  {
    "id": "s291",
    "label": "Capacity",
    "text": " 7.不愿或不能停止使用已知会导致干眼症的药物（如异维A酸和抗组胺药）。受试者不愿在基线检查前至少一个月停止这些药物；"
  },
  {
    "id": "s292",
    "label": "Pregnancy-related Activity",
    "text": " ②本次妊娠孕龄≤8周，且超声表现为孕囊型CSP患者；"
  },
  {
    "id": "s293",
    "label": "Disease",
    "text": " ⑦明显的神经、精神病史，包括可能影响理解能力和知情同意的痴呆。"
  },
  {
    "id": "s294",
    "label": "Disease",
    "text": " 8) 各种血液系统疾病如白血病、淋巴瘤、 再生障碍性贫血、 MDS、"
  },
  {
    "id": "s295",
    "label": "Pregnancy-related Activity",
    "text": "1. 怀孕或哺乳期妇女；育龄妇女未避孕；"
  },
  {
    "id": "s296",
    "label": "Multiple",
    "text": " （4）肿瘤局限在右半肝,符合右半肝切除或扩大右半肝切除可以达到根治效果；"
  },
  {
    "id": "s297",
    "label": "Disease",
    "text": " ⑤.精神病患者；"
  },
  {
    "id": "s298",
    "label": "Consent",
    "text": " 2 知情同意并签署知情同意书者"
  },
  {
    "id": "s299",
    "label": "Risk Assessment",
    "text": " 4. ECOG评分0-2分；"
  },
  {
    "id": "s300",
    "label": "Diagnostic",
    "text": " 3. 符合中医气阴两虚兼热证者；"
  },
  {
    "id": "s301",
    "label": "Disease",
    "text": " 7.髋关节或身体其他部位存在活动性感染病灶者；"
  },
  {
    "id": "s302",
    "label": "Consent",
    "text": " ⑹知情同意，志愿受试。"
  },
  {
    "id": "s303",
    "label": "Multiple",
    "text": " e) ECOG评分≤2分，预计生存期大于3个月；"
  },
  {
    "id": "s304",
    "label": "Therapy or Surgery",
    "text": " （2）既往曾行TEVAR术或者开胸心脏手术；"
  },
  {
    "id": "s305",
    "label": "Diagnostic",
    "text": " 15) 葡萄糖糖耐量试验OGTT，诊断为糖耐量受损者。"
  },
  {
    "id": "s306",
    "label": "Disease",
    "text": " ⑤ 初次诊断的哮喘患者或者既往有哮喘病史"
  },
  {
    "id": "s307",
    "label": "Therapy or Surgery",
    "text": " （6）患者必须稳定应用最小推荐剂量ACEI或ARB治疗3个月以上（ACEI和ARB不可联用），且在筛选前4周未调整该治疗方案；"
  },
  {
    "id": "s308",
    "label": "Disease",
    "text": " 3 患有甲状腺疾病；"
  },
  {
    "id": "s309",
    "label": "Disease",
    "text": " 4）受试者存在体外冲击波治疗的禁忌症；"
  },
  {
    "id": "s310",
    "label": "Symptom",
    "text": " 5.在过去1 年中，颈肩痛时间至少有30 天；"
  },
  {
    "id": "s311",
    "label": "Risk Assessment",
    "text": " GCS评分15；"
  },
  {
    "id": "s312",
    "label": "Allergy Intolerance",
    "text": " 11). 已知对试验用药物及其辅料过敏或不能耐受的患者；"
  },
  {
    "id": "s313",
    "label": "Disease",
    "text": " 6) 有急性或严重全身感染者；"
  },
  {
    "id": "s314",
    "label": "Therapy or Surgery",
    "text": " （5）近1个月内未接受过影响本试验观察的药物治疗；"
  },
  {
    "id": "s315",
    "label": "Age",
    "text": " 3.年龄60~85岁；"
  },
  {
    "id": "s316",
    "label": "Disease",
    "text": " (2)糖尿病合并妊娠者；"
  },
  {
    "id": "s317",
    "label": "Multiple",
    "text": "     ii. eGFR &lt;60 mL/min/1.73m2 ≥3个月，有或无肾脏损伤证据；"
  },
  {
    "id": "s318",
    "label": "Laboratory Examinations",
    "text": " 4).糖化血红蛋白≤8%；未发生酮症；"
  },
  {
    "id": "s319",
    "label": "Researcher Decision",
    "text": " 5)根据研究者判断，患者有任何不适合参加本研究的或可能使患者不能可靠地参加本研究全过程的任何疾病。"
  },
  {
    "id": "s320",
    "label": "Disease",
    "text": " ③椎动脉合并基底动脉狭窄"
  },
  {
    "id": "s321",
    "label": "Multiple",
    "text": " 16.无法去除感染源，如无法外科干预或引流。"
  },
  {
    "id": "s322",
    "label": "Allergy Intolerance",
    "text": " 3）对方案涉及到的任何一个药物存在过敏"
  },
  {
    "id": "s323",
    "label": "Oral related",
    "text": " （3）正畸治疗前牙面已经存在釉质发育不全、氟斑、釉质脱矿等情况。"
  },
  {
    "id": "s324",
    "label": "Diagnostic",
    "text": "(1)符合2-3级肝硬化腹水的西医诊断；"
  },
  {
    "id": "s325",
    "label": "Diagnostic",
    "text": " 2椎-基底动脉系统脑梗死、多发性腔隙性脑梗死病史和或重度脑白质疏松(能够通过CT进行判断)；"
  },
  {
    "id": "s326",
    "label": "Pregnancy-related Activity",
    "text": "1.孕妇及母乳喂养的产妇"
  },
  {
    "id": "s327",
    "label": "Pregnancy-related Activity",
    "text": "1．妊娠、哺乳期妇女；"
  },
  {
    "id": "s328",
    "label": "Multiple",
    "text": " （4）外周血白细胞≥3.5x10 9 ,血小板及肝肾功能正常。"
  },
  {
    "id": "s329",
    "label": "Multiple",
    "text": "（1）年龄16~70岁的男性或女性患者"
  },
  {
    "id": "s330",
    "label": "Enrollment in other studies",
    "text": " （14）近3月内曾参加其他临床试验者；"
  },
  {
    "id": "s331",
    "label": "Data Accessible",
    "text": " 2、相关检查资料不完善者；"
  },
  {
    "id": "s332",
    "label": "Disease",
    "text": " 8. 多种并发症，如肝性脑病、消化道出血、脾功能明显亢进。"
  },
  {
    "id": "s333",
    "label": "Age",
    "text": " 3.年龄5～14岁。"
  },
  {
    "id": "s334",
    "label": "Disease",
    "text": "1.原发孔型ASD及静脉窦型ASD。"
  },
  {
    "id": "s335",
    "label": "Age",
    "text": " 3 入组时年龄为0-12月龄*；"
  },
  {
    "id": "s336",
    "label": "Disease",
    "text": " 4.圆形、类圆形（形状不规则但类似圆形）、椭圆形 (长径：短径≤2：1) 动脉瘤，包括有子囊的动脉瘤；"
  },
  {
    "id": "s337",
    "label": "Diagnostic",
    "text": "1、 确诊时或目前符合RA诊断标准"
  },
  {
    "id": "s338",
    "label": "Disease",
    "text": " *诊断为原发性或继发性NS，Ccr&gt;80ml/min;"
  },
  {
    "id": "s339",
    "label": "Diagnostic",
    "text": " ⑤术前认知发育筛查（DST）发现发育迟缓；"
  },
  {
    "id": "s340",
    "label": "Enrollment in other studies",
    "text": " 5、近四周内参加过其它研究药物的临床试验"
  },
  {
    "id": "s341",
    "label": "Disease",
    "text": " 5. 每支血管只有一个分叉病变"
  },
  {
    "id": "s342",
    "label": "Consent",
    "text": " C.病人签署知情同意书。"
  },
  {
    "id": "s343",
    "label": "Age",
    "text": "1)纠正胎龄不足43周；"
  },
  {
    "id": "s344",
    "label": "Pharmaceutical Substance or Drug",
    "text": " 5）术前1年内使用连续激素大于5天；"
  },
  {
    "id": "s345",
    "label": "Multiple",
    "text": " (6)预计依从性差，不能定期访视，或不能按照要求填写患者日记卡者；"
  },
  {
    "id": "s346",
    "label": "Pharmaceutical Substance or Drug",
    "text": " （4） 曾使用TNF-α抑制剂等生物制品治疗者；"
  },
  {
    "id": "s347",
    "label": "Pregnancy-related Activity",
    "text": " 8、孕妇或哺乳期妇女；"
  },
  {
    "id": "s348",
    "label": "Neoplasm Status",
    "text": " 8) 无远处转移证据；"
  },
  {
    "id": "s349",
    "label": "Literacy",
    "text": "1)不能看或者听微信平台上发送内容，如视频，文章，海报等"
  },
  {
    "id": "s350",
    "label": "Disease",
    "text": " 2）严重慢性并发症；肿瘤病史；其他内分泌疾病；消化吸收功能障碍；"
  },
  {
    "id": "s351",
    "label": "Laboratory Examinations",
    "text": " 2)Platelets ≥ 100 x109/L"
  },
  {
    "id": "s352",
    "label": "Therapy or Surgery",
    "text": " (2) 即将开始第一次化疗；"
  },
  {
    "id": "s353",
    "label": "Researcher Decision",
    "text": " 4）根据医生判断，容易造成失访者。"
  },
  {
    "id": "s354",
    "label": "Multiple",
    "text": "1）合并严重的内科疾病，包括脑血管病、肾功能衰竭、未控制的糖尿病、未控制的高血压和肺部疾病、严重感染、活动性消化性溃疡及可能干扰药物治疗的其他合并症。"
  },
  {
    "id": "s355",
    "label": "Therapy or Surgery",
    "text": " （二）维持治疗阶段："
  },
  {
    "id": "s356",
    "label": "Disease",
    "text": " 2）初诊的JIA患儿"
  },
  {
    "id": "s357",
    "label": "Pharmaceutical Substance or Drug",
    "text": " ⑤使用长效抗精神病药针剂，或入组前1周使用过其它抗精神病药、心境稳定剂者"
  },
  {
    "id": "s358",
    "label": "Therapy or Surgery",
    "text": "1) 拟在体外循环下行瓣膜置换术的换择期手术患者；"
  },
  {
    "id": "s359",
    "label": "Diagnostic",
    "text": "1、前列腺穿刺活检明确诊断的前列腺癌患者。"
  },
  {
    "id": "s360",
    "label": "Multiple",
    "text": " ⑶ 有自身免疫性肝炎征象者（抗核抗体滴度＞1:100）。"
  },
  {
    "id": "s361",
    "label": "Consent",
    "text": "1)试验前签署知情同意书、并对试验内容、过程及可能出现的不良反应充分了解；"
  },
  {
    "id": "s362",
    "label": "Age",
    "text": " 6、18～60岁；"
  },
  {
    "id": "s363",
    "label": "Multiple",
    "text": " 5.入组4周内接受过重大外科手术或出现重度创伤性损伤、骨折或溃疡；"
  },
  {
    "id": "s364",
    "label": "Consent",
    "text": " （4）自愿签署知情同意书。"
  },
  {
    "id": "s365",
    "label": "Multiple",
    "text": " 9）再次腹部手术并肠粘连严重者。"
  },
  {
    "id": "s366",
    "label": "Pregnancy-related Activity",
    "text": " 2)妊娠、哺乳期妇女；"
  },
  {
    "id": "s367",
    "label": "Disease",
    "text": " （10）伴有其它严重活动性感染者；"
  },
  {
    "id": "s368",
    "label": "Multiple",
    "text": " 2. 继发青光眼或眼压连续两次测量超过30mmHg；"
  },
  {
    "id": "s369",
    "label": "Multiple",
    "text": " 3. 在&lt;40岁患者有诊断哮喘的病史。但是在≥40岁患者有诊断哮喘病史的可以入选试验；"
  },
  {
    "id": "s370",
    "label": "Life Expectancy",
    "text": " 4）患者预期寿命少于一年；"
  },
  {
    "id": "s371",
    "label": "Therapy or Surgery",
    "text": " （4）需要在全身麻醉下进行外科择期手术且需要气管插管的手术患者，手术要求为经过适当术前准备的非急诊住院病人，1-2小时非开颅、非开胸手术；"
  },
  {
    "id": "s372",
    "label": "Pregnancy-related Activity",
    "text": " 5.女性受试者未妊娠或产后至少6周并且未哺乳。筛查时需要对育龄女性进行妊娠检查，确定没有妊娠；"
  },
  {
    "id": "s373",
    "label": "Disease",
    "text": " 2. 症状性心衰或严重心律失常；"
  },
  {
    "id": "s374",
    "label": "Multiple",
    "text": " 4.有临床意义的，活动性的（过去12个月）心血管疾病的受试者（病史包括心肌梗塞（MI），ECG所示心律失常或传导阻滞，不稳定性心绞痛，或失代偿心力衰竭（纽约心脏病学会[NYHA]分级为III级和IV级）"
  },
  {
    "id": "s375",
    "label": "Therapy or Surgery",
    "text": " (9) 入组前6个月内接受过LASIK手术；"
  },
  {
    "id": "s376",
    "label": "Multiple",
    "text": " ●存在没有控制的严重感染；例如：败血症；没有控制的肺炎（经适当抗生素治疗后X线胸片无明显改善）；没有控制的腹腔感染（经适当抗生素治疗后仍有腹膜炎体征、或腹水白细胞计数大于0.1×109／L）等。"
  },
  {
    "id": "s377",
    "label": "Allergy Intolerance",
    "text": " (5)过敏性体质或已知对本药成分过敏者；"
  },
  {
    "id": "s378",
    "label": "Therapy or Surgery",
    "text": " 7、经内分泌治疗6个月体积仍大于55ml。"
  },
  {
    "id": "s379",
    "label": "Multiple",
    "text": " 7.合并有肝肾功能不全，AST或ALT超过正常值上限的1.5倍，肌酐超过正常值上限且有临床意义；"
  },
  {
    "id": "s380",
    "label": "Pharmaceutical Substance or Drug",
    "text": " 2.格列卫等药物服用史。"
  },
  {
    "id": "s381",
    "label": "Consent",
    "text": " (5)自愿参加并与医师合作，签署书面知情同意书。"
  },
  {
    "id": "s382",
    "label": "Compliance with Protocol",
    "text": " 5. 依从性良好，截至2018年12月31日，有效随访时间（有CD4检测结果）超过2年；"
  },
  {
    "id": "s383",
    "label": "Multiple",
    "text": " （1）肥胖，BMI＞28kg/m2；"
  },
  {
    "id": "s384",
    "label": "Multiple",
    "text": " （4）取得患者知情同意，愿意参加试验并配合随访。"
  },
  {
    "id": "s385",
    "label": "Disease",
    "text": " 4、患者严重的全身性疾病及严重精神疾病；"
  },
  {
    "id": "s386",
    "label": "Neoplasm Status",
    "text": " 2.术前分期为T1-3N0-1M0"
  },
  {
    "id": "s387",
    "label": "Disease",
    "text": " (4)合并有心、脑、肝或造血系统等严重原发疾病，恶性肿瘤及精神病患者；"
  },
  {
    "id": "s388",
    "label": "Neoplasm Status",
    "text": " 2)符合巴塞罗那肝癌分期标准；"
  },
  {
    "id": "s389",
    "label": "Disease",
    "text": " （3）门静脉主干完全被癌栓栓塞，且侧支血管形成少；"
  },
  {
    "id": "s390",
    "label": "Consent",
    "text": " ③所有志愿者参加本次实验均为自愿，同时仔细阅读并签署知情同意书。"
  },
  {
    "id": "s391",
    "label": "Compliance with Protocol",
    "text": " g)患者依从性好。"
  },
  {
    "id": "s392",
    "label": "Risk Assessment",
    "text": " ②体力状况评分(KPS)&lt;70分。"
  },
  {
    "id": "s393",
    "label": "Compliance with Protocol",
    "text": " 6.依从性良好。"
  },
  {
    "id": "s394",
    "label": "Disease",
    "text": "1) 帕金森综合症和帕金森叠加综合症。"
  },
  {
    "id": "s395",
    "label": "Pharmaceutical Substance or Drug",
    "text": " 3.2.1.5 没有应用升压药或只需要小剂量的血管活性药物（多巴胺或去甲肾上腺素＜ 5 ~10ug／kg .min）；"
  },
  {
    "id": "s396",
    "label": "Multiple",
    "text": " 随机对照研究：在横断面调查中GDS(老年抑郁自评量表)得分为11-25分者；自愿参加第二阶段研究者。"
  },
  {
    "id": "s397",
    "label": "Diagnostic",
    "text": "①影像学检查提示合并肺炎、严重支气管扩张症者；"
  },
  {
    "id": "s398",
    "label": "Multiple",
    "text": " 7. 患者拒绝参与研究或研究者认为不宜纳入本试验。"
  },
  {
    "id": "s399",
    "label": "Disease",
    "text": "1. 脊髓圆锥损伤患者；"
  },
  {
    "id": "s400",
    "label": "Diagnostic",
    "text": "⑴ 确诊HFMD危重症患儿(标准参照6.1.1.部分)；"
  },
  {
    "id": "s401",
    "label": "Therapy or Surgery",
    "text": " 7. 铂类化疗药物治疗后1年内复发者；"
  },
  {
    "id": "s402",
    "label": "Life Expectancy",
    "text": " 8. 预计生存期大于3个月。"
  },
  {
    "id": "s403",
    "label": "Disease",
    "text": "急性心肌梗死；"
  },
  {
    "id": "s404",
    "label": "Pharmaceutical Substance or Drug",
    "text": " （4）抗结核治疗期间使用其他肝损药物；"
  },
  {
    "id": "s405",
    "label": "Multiple",
    "text": "1.年龄55-80周岁（含55和80周岁），性别不限；"
  },
  {
    "id": "s406",
    "label": "Disease",
    "text": " 9.肠麻痹或者肠梗阻患者；"
  },
  {
    "id": "s407",
    "label": "Disease",
    "text": " 5.至少有一个可测量病灶；"
  },
  {
    "id": "s408",
    "label": "Risk Assessment",
    "text": "①ASA分级Ⅰ~Ⅱ；"
  },
  {
    "id": "s409",
    "label": "Therapy or Surgery",
    "text": " ③接受单侧人工全膝关节置换术；"
  },
  {
    "id": "s410",
    "label": "Allergy Intolerance",
    "text": " ⑤已知对本研究中所用药物过敏的患者。"
  },
  {
    "id": "s411",
    "label": "Pregnancy-related Activity",
    "text": " ④妊娠或哺乳期妇女；"
  },
  {
    "id": "s412",
    "label": "Symptom",
    "text": " 8.有张口困难、咽喉痛、声音嘶哑、咳嗽。"
  },
  {
    "id": "s413",
    "label": "Researcher Decision",
    "text": "  12.研究者认为受试者存在任何临床或实验室异常或依从性问题而不适宜参加本临床研究。"
  },
  {
    "id": "s414",
    "label": "Neoplasm Status",
    "text": " （3）术前临床分期为T1-4a，N0-3，M0（根据AJCC-7thTNM肿瘤分期）；"
  },
  {
    "id": "s415",
    "label": "Disease",
    "text": "   2) 系统性疾病及情绪不稳定者；"
  },
  {
    "id": "s416",
    "label": "Risk Assessment",
    "text": " 3.所有患者的ASA分级为Ⅰ-Ⅱ级"
  },
  {
    "id": "s417",
    "label": "Compliance with Protocol",
    "text": " 4）不能完整完成研究，依从性不好者"
  },
  {
    "id": "s418",
    "label": "Disease",
    "text": "          C、多囊卵巢"
  },
  {
    "id": "s419",
    "label": "Organ or Tissue Status",
    "text": " 8）心电图、胸片、超声、肝、肾功能异常，且存在临床意义；"
  },
  {
    "id": "s420",
    "label": "Pharmaceutical Substance or Drug",
    "text": " 8. 近 1 个月内服用过肠道微生态制剂、抗生素或抗抑郁药物"
  },
  {
    "id": "s421",
    "label": "Therapy or Surgery",
    "text": "1)可以进行外科肿瘤切除或局部消融者；"
  },
  {
    "id": "s422",
    "label": "Multiple",
    "text": " （3）严重脱水和重度营养不良者或Hb＜10g/dl；"
  },
  {
    "id": "s423",
    "label": "Multiple",
    "text": " 3、符合DSM-Ⅴ或者ICD-10精神疾病诊断标准（包括精神病性症状、情感障碍等）；"
  },
  {
    "id": "s424",
    "label": "Disease",
    "text": " （4）术前感染指标异常"
  },
  {
    "id": "s425",
    "label": "Allergy Intolerance",
    "text": " 2. 对研究疫苗中任一成分过敏者（包括氯化钠、氯化钾、磷酸二氢钾、磷酸氢二钠、蔗糖、谷氨酸钠、红霉素），既往有任何疫苗接种严重过敏史者"
  },
  {
    "id": "s426",
    "label": "Multiple",
    "text": "①肝功能异常（谷丙和谷草转氨酶&gt;2倍正常值上限）;或肾功能异常（血肌酐水平&gt;正常值上限）; WBC&lt;4×10E9 / L或血小板&lt;100×10E9 / L或甲状腺功能亢进，糖尿病等内分泌疾病的患者;"
  },
  {
    "id": "s427",
    "label": "Disease",
    "text": " （4）无其他特殊病史：造血系统疾病、遗传代谢型疾病等。"
  },
  {
    "id": "s428",
    "label": "Sign",
    "text": "①皮损以点滴状为主，或皮损单独见于颜面、头皮、指甲、皱折、龟头、粘膜、掌跖部位的患者。"
  },
  {
    "id": "s429",
    "label": "Researcher Decision",
    "text": " 15. 研究者认为具有其他不适宜参加本试验因素的参试者."
  },
  {
    "id": "s430",
    "label": "Disease",
    "text": " 其他形式的肝病，如：酒精性肝病、自身免疫性肝病、胆汁淤积性肝病、肝脏肿瘤等"
  },
  {
    "id": "s431",
    "label": "Disease",
    "text": " 4、患者有严重或不可控制的细菌，病毒或真菌感染；"
  },
  {
    "id": "s432",
    "label": "Laboratory Examinations",
    "text": " 10.给药前2天内受试者平均脉搏&lt;50或&gt;100 bpm；平均收缩压&lt;90或&gt;140 mmHg；平均舒张压&lt;50或&gt;90 mmHg，如果平均脉搏或血压超过上限值，且复测仍异常者。"
  },
  {
    "id": "s433",
    "label": "Disease",
    "text": " 4.急性心衰；"
  },
  {
    "id": "s434",
    "label": "Disease",
    "text": " （4）患精神障碍疾病者"
  },
  {
    "id": "s435",
    "label": "Multiple",
    "text": " 4. 合并其他肿瘤或有严重并发症或肝、肾、心脏功能不全者；"
  },
  {
    "id": "s436",
    "label": "Multiple",
    "text": " 6.失访，未能获得明确诊断。"
  },
  {
    "id": "s437",
    "label": "Neoplasm Status",
    "text": " 5.无远处转移；"
  },
  {
    "id": "s438",
    "label": "Multiple",
    "text": " 5.严重的心动过缓并且无临时起搏器"
  },
  {
    "id": "s439",
    "label": "Risk Assessment",
    "text": " 3、ASA分级：Ⅰ--Ⅲ级；"
  },
  {
    "id": "s440",
    "label": "Diagnostic",
    "text": "1.符合产后下腰痛的诊断标准；"
  },
  {
    "id": "s441",
    "label": "Multiple",
    "text": " b、年龄18-65岁，男女不限；"
  },
  {
    "id": "s442",
    "label": "Disease",
    "text": " 2 病理性骨折"
  },
  {
    "id": "s443",
    "label": "Researcher Decision",
    "text": " 7. 根据研究者判断，具有降低入组可能性或使入组复杂化的其他病变或情况，如生活环境不稳定，交通不便等易造成失访的情况。"
  },
  {
    "id": "s444",
    "label": "Risk Assessment",
    "text": " ④ 肝功能Child-Pugh A或B级；"
  },
  {
    "id": "s445",
    "label": "Multiple",
    "text": "北京市区60岁以上的健康老年妇女；"
  },
  {
    "id": "s446",
    "label": "Multiple",
    "text": " 9)入选前2周内完成与肿瘤疗效评价有关的影像学检查，入选前1周内行临床症状病情评估，血尿粪三大常规、血生化、心电图、CEA等检查；"
  },
  {
    "id": "s447",
    "label": "Risk Assessment",
    "text": " ②K-L分级为I-III；"
  },
  {
    "id": "s448",
    "label": "Multiple",
    "text": " 2.中医虚证的诊断标准  MDS在西医诊断的基础上，按照《中药新药临床研究指导原则》，拟定虚证的主要症状标准如下。主症  面色欠华、头昏头晕、神疲乏力、心悸失眠、眩晕耳鸣、口咽干燥，潮热汗出、形寒肢冷、胃纳减退、大便干燥或溏烂、或衄血、苔薄白/白或少苔、舌淡或胖嫩伴齿痕或舌红，脉细或细数。有上述症状2项或以上，加舌苔和/或脉象即可诊断。"
  },
  {
    "id": "s449",
    "label": "Disease",
    "text": "1.脊柱原发肿瘤；"
  },
  {
    "id": "s450",
    "label": "Compliance with Protocol",
    "text": " 3.不能依从本研究步骤者"
  },
  {
    "id": "s451",
    "label": "Diagnostic",
    "text": "1.符合MPP的西医诊断标准及中医辨证标准的患儿；"
  },
  {
    "id": "s452",
    "label": "Disease",
    "text": " ③合并肿瘤、严重心、肝、肾、造血系统和内分泌系统等严重原发性疾病；"
  },
  {
    "id": "s453",
    "label": "Laboratory Examinations",
    "text": " -血清肌酐≤1.5倍正常上限值，"
  },
  {
    "id": "s454",
    "label": "Researcher Decision",
    "text": " 5)由研究者判断的反复发作的主要低血糖事件。"
  },
  {
    "id": "s455",
    "label": "Risk Assessment",
    "text": " ④美国麻醉医师协会 (American Society of Anesthesiologists, ASA)评级为I或II级；"
  },
  {
    "id": "s456",
    "label": "Disease",
    "text": " （2）糖尿病足Ⅱ～Ⅲ级；"
  },
  {
    "id": "s457",
    "label": "Diagnostic",
    "text": " 4)符合WHO对不孕症的诊断标准；"
  },
  {
    "id": "s458",
    "label": "Multiple",
    "text": " 7.精神状态不能合作者，患有精神性疾病、无自制力、不能明确表达者；"
  },
  {
    "id": "s459",
    "label": "Compliance with Protocol",
    "text": " 2)能够按照试验方案要求完成研究；"
  },
  {
    "id": "s460",
    "label": "Risk Assessment",
    "text": " （10）MMSE简易精神状态检查量表≤24分者。"
  },
  {
    "id": "s461",
    "label": "Disease",
    "text": " （4）有消化系统器质性病变(如慢性胰腺炎等)，或有影响消化道动力的全身疾病(例如:糖尿病、慢性肾功能不全、结缔组织病、精神和神经系统病变等)。"
  },
  {
    "id": "s462",
    "label": "Disease",
    "text": " 8.合并脑水肿、严重感染（包括感染性休克、深部真菌感染、2个部位以上感染、二重感染等）、I 型肝肾综合征、消化道大出血等患者；"
  },
  {
    "id": "s463",
    "label": "Disease",
    "text": " 7.入选前2周至一年间至少有1次严重哮喘急性发作"
  },
  {
    "id": "s464",
    "label": "Pharmaceutical Substance or Drug",
    "text": " （10） 筛选前2周内服用过任何药物；"
  },
  {
    "id": "s465",
    "label": "Multiple",
    "text": "（1）合并心、脑、肝、肾、造血系统和内分泌系统等严重原发性疾病，高血糖、低蛋白、电解质紊乱等功能异常（实验室指标参照各研究中心仪器的正常值，有效区间为正常值的20%以外）；ABI≤0.2"
  },
  {
    "id": "s466",
    "label": "Disease",
    "text": " 7.无慢性消化道疾病史，无致慢性恶心呕吐病史（如眩晕、美尼尔综合症病史）；"
  },
  {
    "id": "s467",
    "label": "Disease",
    "text": " 5、有肿瘤家族史者。"
  },
  {
    "id": "s468",
    "label": "Neoplasm Status",
    "text": "1、肿瘤ER阳性≥50%；"
  },
  {
    "id": "s469",
    "label": "Disease",
    "text": "1.病人有其他恶性疾病，如淋巴瘤和间质瘤等；有其他严重的合并症；"
  },
  {
    "id": "s470",
    "label": "Laboratory Examinations",
    "text": " （4）40 U/L≦谷丙转氨酶（ALT）&lt;200 U/L，40 U/L≦谷草转氨酶（AST）&lt;200 U/L；"
  },
  {
    "id": "s471",
    "label": "Pregnancy-related Activity",
    "text": " 8）孕期或哺乳期妇女"
  },
  {
    "id": "s472",
    "label": "Disease",
    "text": " 4 恶性肿瘤；"
  },
  {
    "id": "s473",
    "label": "Therapy or Surgery",
    "text": "(1)拟接受体外循环的心脏手术患者；"
  },
  {
    "id": "s474",
    "label": "Disease",
    "text": " （2）严重的心血管疾病"
  },
  {
    "id": "s475",
    "label": "Addictive Behavior",
    "text": " 5.有酗酒、毒物依赖者"
  },
  {
    "id": "s476",
    "label": "Disease",
    "text": " （2）患者合并急性冠脉综合征（包括急性心肌梗死、不稳定型心绞痛）、严重心律失常（重度房室传导阻滞、室性心动过速、影响学流动力学的室上性心动过速、频发早搏特别是室性早搏，房颤），原发性心肌病、瓣膜性心脏病；"
  },
  {
    "id": "s477",
    "label": "Addictive Behavior",
    "text": " 7.接受药物成瘾或酒精中毒治疗或具有药物成瘾或酒精中毒病史的患者；"
  },
  {
    "id": "s478",
    "label": "Addictive Behavior",
    "text": " 8)有嗜烟史（超过5支/天或使用相当量的尼古丁产品）、酗酒史（每周饮酒超过14个酒精单位：1个酒精单位等于10mL或8g纯酒精，25 mL 40%白酒、330 mL 5%啤酒、175mL 12%红酒分别约合1.0、1.5、2.0个酒精单位）、药物滥用史、吸毒史者；"
  },
  {
    "id": "s479",
    "label": "Age",
    "text": " （2）年龄18岁-75岁；"
  },
  {
    "id": "s480",
    "label": "Pregnancy-related Activity",
    "text": "(1)妊娠或哺乳期妇女；"
  },
  {
    "id": "s481",
    "label": "Disease",
    "text": " c)文身病程大于1月。"
  },
  {
    "id": "s482",
    "label": "Researcher Decision",
    "text": " （5）研究者认为不适宜纳入研究者。"
  },
  {
    "id": "s483",
    "label": "Multiple",
    "text": " （2）排除甲旁亢、cushing 综合征等疾病、长期服用类固醇激素等药物、长期慢性消化道疾病、胃肠手术等造成营养吸收障碍等因素所引起的继发性骨质疏松。"
  },
  {
    "id": "s484",
    "label": "Compliance with Protocol",
    "text": "   2.自愿入组并按时服药、定时随访者。"
  },
  {
    "id": "s485",
    "label": "Risk Assessment",
    "text": " 3、体重指数（BMI）在19－24 kg/㎡之间；"
  },
  {
    "id": "s486",
    "label": "Disease",
    "text": " ③既往有出血性疾病史。"
  },
  {
    "id": "s487",
    "label": "Multiple",
    "text": "18岁以上，因脓毒症转入ICU的患者，并至少符合2条或2条以上以下诊断标准："
  },
  {
    "id": "s488",
    "label": "Pharmaceutical Substance or Drug",
    "text": " （5）三个月内用过已知对某脏器有损害的药物或目前正在使用药物者；"
  },
  {
    "id": "s489",
    "label": "Therapy or Surgery",
    "text": " 6.进行过胃肠道手术，除阑尾炎、疝气手术外；"
  },
  {
    "id": "s490",
    "label": "Consent",
    "text": " 4. 签署知情同意书。"
  },
  {
    "id": "s491",
    "label": "Enrollment in other studies",
    "text": " ⑥正在参加影响本研究结果评价的其它临床试验者。"
  },
  {
    "id": "s492",
    "label": "Laboratory Examinations",
    "text": " 11. 幽门螺杆菌测试阳性——根治后可以入组"
  },
  {
    "id": "s493",
    "label": "Multiple",
    "text": "1.绝经后妇女，50-70岁；"
  },
  {
    "id": "s494",
    "label": "Life Expectancy",
    "text": "①严重感染，预计生存期可能小于试验治疗周期（至少8天）；"
  },
  {
    "id": "s495",
    "label": "Disease",
    "text": " 6. 有P活动性溃疡、出血等疾病的患者；"
  },
  {
    "id": "s496",
    "label": "Multiple",
    "text": " -在首次用药前2个月内进行过大手术或受严重外伤的患者；"
  },
  {
    "id": "s497",
    "label": "Neoplasm Status",
    "text": " 8.  DSA显示肿瘤供血动脉含脊髓前动脉；动脉过于纤细、插管不成功者；"
  },
  {
    "id": "s498",
    "label": "Multiple",
    "text": " 2)术前访视血压≥180/110 mm Hg（WHO-ISH高血压指南3级高血压）；"
  },
  {
    "id": "s499",
    "label": "Multiple",
    "text": " (7)随访期间病情进入复发期者。"
  },
  {
    "id": "s500",
    "label": "Consent",
    "text": "1)受试者自愿参加此项研究并且遵守研究规定，并自愿签署书面知情同意书。"
  },
  {
    "id": "s501",
    "label": "Risk Assessment",
    "text": " 1.6.Karnofsky体力状况评分&gt;=70"
  },
  {
    "id": "s502",
    "label": "Multiple",
    "text": " 9.存在肝素使用禁忌/抗凝禁忌，肝素过敏/HIT"
  },
  {
    "id": "s503",
    "label": "Multiple",
    "text": "(1) 年龄≧18周岁、≦65周岁，男女均可；"
  },
  {
    "id": "s504",
    "label": "Disease",
    "text": " 8.存在严重的、未经良好控制的躯体及精神疾病的患者（如：精神分裂症、双相障碍、抑郁障碍等）；"
  },
  {
    "id": "s505",
    "label": "Pharmaceutical Substance or Drug",
    "text": " 5）可滤过或透析的药物过量；"
  },
  {
    "id": "s506",
    "label": "Diagnostic",
    "text": " b.确诊多囊卵巢综合症（按照2003年鹿特丹诊断标准）。"
  },
  {
    "id": "s507",
    "label": "Therapy or Surgery",
    "text": "1.移植患者；"
  },
  {
    "id": "s508",
    "label": "Multiple",
    "text": "术前发热，白细胞升高及术前感染，伴全身炎症性疾病；"
  },
  {
    "id": "s509",
    "label": "Consent",
    "text": " 6)知情同意"
  },
  {
    "id": "s510",
    "label": "Disease",
    "text": " 4、门静脉海绵样变"
  },
  {
    "id": "s511",
    "label": "Diagnostic",
    "text": " (2) 入院诊断为VTE的患者，或入院后48小时内诊断为VTE的患者，以排除院前VTE；"
  },
  {
    "id": "s512",
    "label": "Disease",
    "text": "  4．有精神疾患、不能配合作者"
  },
  {
    "id": "s513",
    "label": "Multiple",
    "text": " （2）病灶需穿刺活检或手术得到明确病理诊断。"
  },
  {
    "id": "s514",
    "label": "Special Patient Characteristic",
    "text": "（1）中枢性性早熟；"
  },
  {
    "id": "s515",
    "label": "Disease",
    "text": " 9)6月以内心梗等心血管疾患*"
  },
  {
    "id": "s516",
    "label": "Multiple",
    "text": " ④　更年期相关症状(FSH≥25IU/L)。"
  },
  {
    "id": "s517",
    "label": "Multiple",
    "text": "（1）18-45岁女性；"
  },
  {
    "id": "s518",
    "label": "Pharmaceutical Substance or Drug",
    "text": " 2.在术后病人使用自控硬膜外镇痛(PCEA)和术后静脉镇痛(PCIA)"
  },
  {
    "id": "s519",
    "label": "Addictive Behavior",
    "text": " 4．酒精或其它药物滥用者；"
  },
  {
    "id": "s520",
    "label": "Multiple",
    "text": "①病程未超过36h，但已经接受相关药物治疗，如抗生素、抗病毒药、激素类药物、解热镇痛药、说明书标明用于治疗流感的药物。"
  },
  {
    "id": "s521",
    "label": "Multiple",
    "text": " 4）自愿接受本治疗并愿意在随访期内保持原有治疗药物不变。"
  },
  {
    "id": "s522",
    "label": "Symptom",
    "text": " ①主观报告记忆力下降，最好有知情人提供信息佐证；"
  },
  {
    "id": "s523",
    "label": "Consent",
    "text": " （3）自愿参加本研究"
  },
  {
    "id": "s524",
    "label": "Disease",
    "text": " 无病毒、细菌感染等疾病；"
  },
  {
    "id": "s525",
    "label": "Multiple",
    "text": " （3）符合高血压危险分级：低危或中危，且导入期后坐位舒张压90-99mmHg，或收缩压140-159mmHg的1级高血压患者；"
  },
  {
    "id": "s526",
    "label": "Disease",
    "text": "（1）患有高度近视（近视度数大于600度以上）或其它眼部疾病者；"
  },
  {
    "id": "s527",
    "label": "Enrollment in other studies",
    "text": " ⑽  近三个月内参加过其他药物或医疗器械临床试验的患者。"
  },
  {
    "id": "s528",
    "label": "Disease",
    "text": "1.患有任何其它多重原发癌；"
  },
  {
    "id": "s529",
    "label": "Laboratory Examinations",
    "text": " ?血常规：血红蛋白（Hb）≥90 g/L，白细胞数（WBC）≥3.5×109/L，中性粒细胞数（ANC）≥1.5×109/L， 血小板数（PLT）≥ 100×109/L"
  },
  {
    "id": "s530",
    "label": "Pregnancy-related Activity",
    "text": " 6)妊娠或哺乳期妇女；"
  },
  {
    "id": "s531",
    "label": "Pharmaceutical Substance or Drug",
    "text": " 5)用过任何排泄期长可能影响本研究的药品，或正在使用任何药品者。"
  },
  {
    "id": "s532",
    "label": "Enrollment in other studies",
    "text": " 7. 近三个月内参加过其它临床试验的；"
  },
  {
    "id": "s533",
    "label": "Disease",
    "text": " 2.1、2型糖尿病患者；"
  },
  {
    "id": "s534",
    "label": "Allergy Intolerance",
    "text": " 9)临床上有显著的变态反应史，特别是药物过敏史，尤其对恩替卡韦及辅料中任何成分过敏者；"
  },
  {
    "id": "s535",
    "label": "Disease",
    "text": " 4.患有急慢性呼吸道感染患者；"
  },
  {
    "id": "s536",
    "label": "Laboratory Examinations",
    "text": " 2. 300mg/g(&gt; 30mg/mmol) &gt;ACR≥30mg/g(3mg/mmol)。"
  },
  {
    "id": "s537",
    "label": "Multiple",
    "text": " ⑵智力异常或任何妨碍对知情同意书理解的精神疾病。"
  },
  {
    "id": "s538",
    "label": "Researcher Decision",
    "text": " 9）研究者认为有任何不适合入选情况者。"
  },
  {
    "id": "s539",
    "label": "Laboratory Examinations",
    "text": " 4)未治疗时动脉血氧分压≤50mmhg  动脉血氧饱和度≤70%；"
  },
  {
    "id": "s540",
    "label": "Researcher Decision",
    "text": " 5、研究者认为其他原因不适合临床试验者。"
  },
  {
    "id": "s541",
    "label": "Age",
    "text": "1.年龄≥75岁；"
  },
  {
    "id": "s542",
    "label": "Pharmaceutical Substance or Drug",
    "text": "  —既往使用过顺铂且累积剂量超过300mg/m2者。"
  },
  {
    "id": "s543",
    "label": "Sign",
    "text": " d) 具有以下一种月经相关症状：有经前紧张症状；或有痛经症状；"
  },
  {
    "id": "s544",
    "label": "Laboratory Examinations",
    "text": " 矫正视力≥0.15（国家标准对数视力表5米处测试）；"
  },
  {
    "id": "s545",
    "label": "Disease",
    "text": " （14）全身极度衰竭；"
  },
  {
    "id": "s546",
    "label": "Disease",
    "text": " h. 既往有肾脏疾病；"
  },
  {
    "id": "s547",
    "label": "Allergy Intolerance",
    "text": " (8)已知对本药成分过敏者；"
  },
  {
    "id": "s548",
    "label": "Symptom",
    "text": " 2)患者有明显的临床症状。"
  },
  {
    "id": "s549",
    "label": "Non-Neoplasm Disease Stage",
    "text": " 5、高血压Ⅱ期以上（包括Ⅱ期，160~179或100~109 mmHg为高血压Ⅱ期）；"
  },
  {
    "id": "s550",
    "label": "Laboratory Examinations",
    "text": " (2)HBsAg阳性≥6月；"
  },
  {
    "id": "s551",
    "label": "Diagnostic",
    "text": "①经病理或细胞学证实为恶性肿瘤者；"
  },
  {
    "id": "s552",
    "label": "Consent",
    "text": " ④ 拒绝接受随访者。"
  },
  {
    "id": "s553",
    "label": "Multiple",
    "text": " 3.患有精神疾患，或有严重的认知障碍，不能参与合作的患者；"
  },
  {
    "id": "s554",
    "label": "Pharmaceutical Substance or Drug",
    "text": " 5、使用可能会影响试验结果的药物，且停药时间少于规定时间者；"
  },
  {
    "id": "s555",
    "label": "Device",
    "text": " ⑷螺旋型鼻肠管常规置管失败者；"
  },
  {
    "id": "s556",
    "label": "Disease",
    "text": " 10.严重肺部或心脏疾病病史者。"
  },
  {
    "id": "s557",
    "label": "Diagnostic",
    "text": " 5  有明确的MRI、CT、B超等影像学、甲胎蛋白(AFP)或肝脏穿刺行细胞学检查确诊；"
  },
  {
    "id": "s558",
    "label": "Consent",
    "text": " ④签署知情同意书者。"
  },
  {
    "id": "s559",
    "label": "Multiple",
    "text": " （7）由于智力或行为障碍，不能配合完成临床观察者；"
  },
  {
    "id": "s560",
    "label": "Disease",
    "text": " 2.入选时明确合并细菌感染。"
  },
  {
    "id": "s561",
    "label": "Disease",
    "text": " 5、近6个月内发生卒中或猝死；"
  },
  {
    "id": "s562",
    "label": "Laboratory Examinations",
    "text": " 6）血小板减少（PLT&lt;100g/L）；"
  },
  {
    "id": "s563",
    "label": "Multiple",
    "text": "1.患者已被确诊子宫肌瘤，B超检查肌瘤的长、宽、厚度均大于3cm并且小于7cm者（换算成肌瘤体积为14cm3-180cm3之间，肌瘤体积计算：体积（cm3）=长度X宽度X0.5236）；"
  },
  {
    "id": "s564",
    "label": "Encounter",
    "text": " ③从重症监护室转入或转出至重症监护室。"
  },
  {
    "id": "s565",
    "label": "Disease",
    "text": " f） 恶性肿瘤"
  },
  {
    "id": "s566",
    "label": "Age",
    "text": " 2)1周岁～6周岁"
  },
  {
    "id": "s567",
    "label": "Laboratory Examinations",
    "text": " 5.双眼近视度数差异≥150度"
  },
  {
    "id": "s568",
    "label": "Multiple",
    "text": " (3) 签署知情同意，自愿并坚持参加研究及随访。"
  },
  {
    "id": "s569",
    "label": "Multiple",
    "text": " h)研究前自愿签署知情同意书，患者和/或其法定代理人有能力对试验内容、过程及可能出现的不良反应充分了解，并能使患者遵守方案规定的访视；"
  },
  {
    "id": "s570",
    "label": "Pregnancy-related Activity",
    "text": " 5. 妊娠或哺乳期妇女；"
  },
  {
    "id": "s571",
    "label": "Sign",
    "text": "    5）取卵日已经出现了卵巢过度刺激的症状"
  },
  {
    "id": "s572",
    "label": "Disease",
    "text": " 6)半乳糖血症与粘多糖疾病等酶的缺陷及遗传性因素所致的不孕症。"
  },
  {
    "id": "s573",
    "label": "Researcher Decision",
    "text": " 17.其他任何研究者判断任何不宜参加试验的情况"
  },
  {
    "id": "s574",
    "label": "Disease",
    "text": " 5. 二度、三度房室阻滞；"
  },
  {
    "id": "s575",
    "label": "Disease",
    "text": " ③有眼部疾病，如眼表炎症、圆锥角膜、眼部肿瘤、青光眼等"
  },
  {
    "id": "s576",
    "label": "Disease",
    "text": " (7)合并心血管、肝、肾、脑和造血系统等严重原发疾病，恶性肿瘤，精神病患者"
  },
  {
    "id": "s577",
    "label": "Disease",
    "text": " 4、年龄相关性白内障：排除并发性、外伤性、先天性白内障并排除伴有其他眼内疾病者、排除过熟期病例"
  },
  {
    "id": "s578",
    "label": "Multiple",
    "text": " 10. 重要脏器存在严重问题：包括但不限于心脑血管（未控制的高血压病：收缩压≥160mmHg和/或舒张压≥95mmHg、心力衰竭：纽约心脏协会分级III/ IV级）、神经系统、肝脏、肾脏（血清肌酐水平&gt;2.0mg/dl（176.8μmol/L）、血液系统（入组时白细胞（WBC）计数&lt;2500个/μl，或血小板&lt;100000个/μl或中性粒细胞&lt;1500个/μl或血红蛋白&lt;8.5g/dl）疾病；既往淋巴增殖性疾病史；入组前5年内恶性肿瘤病史者（经过治疗且12周内无再发证据的Bowen病、基底细胞癌、光化性角化病及已被切除的宫颈原位癌或非侵袭性恶性结肠息肉除外）；先天性免疫缺陷或免疫力低下者；"
  },
  {
    "id": "s579",
    "label": "Laboratory Examinations",
    "text": " 6中性粒细胞＞1.5×109/L，血小板＞100×109/L，血红蛋白＞9.0g/dl；胆红素 正常或 &lt; 1.5 × ULN；AST (SGOT)、ALT (SGPT) &lt; 2.5 ×ULN (如果肝转移则&lt; 5 ×ULN)；血清肌酐&lt; 1.5 ×ULN；"
  },
  {
    "id": "s580",
    "label": "Disease",
    "text": " (2)合并肛裂、肛瘘以及肛周脓肿等肛门良性疾病者；"
  },
  {
    "id": "s581",
    "label": "Multiple",
    "text": "1.年龄为18-65岁的女性患者；"
  },
  {
    "id": "s582",
    "label": "Laboratory Examinations",
    "text": " 7.红细胞压积&gt; 55%的受试者；"
  },
  {
    "id": "s583",
    "label": "Consent",
    "text": " 6.患者愿意参加本研究且签署知情同意书（若未足法定年龄者需由法定监护人签署）。"
  },
  {
    "id": "s584",
    "label": "Multiple",
    "text": " 7、用药情况：1）月内未接受过化疗；2）3月内未接受过其他免疫治疗。"
  },
  {
    "id": "s585",
    "label": "Consent",
    "text": " 4. 自愿参加并签署知情同意书。"
  },
  {
    "id": "s586",
    "label": "Laboratory Examinations",
    "text": "1）GFR＜45 ml/min/1.73m2；"
  },
  {
    "id": "s587",
    "label": "Enrollment in other studies",
    "text": " （9）治疗前3个月内曾参加过其他药物临床试验者；"
  },
  {
    "id": "s588",
    "label": "Disease",
    "text": " 2）甲状腺微小乳头状癌内存在粗大钙化灶；"
  },
  {
    "id": "s589",
    "label": "Multiple",
    "text": " 2、严重心、肺、肝或肾疾病不能耐受手术；"
  },
  {
    "id": "s590",
    "label": "Therapy or Surgery",
    "text": " 6)最近一次治疗所带来的毒副作用应得到了恢复，与最近一次化疗至少间隔4周；最近一次的免疫治疗至少经过3个半衰时间；"
  },
  {
    "id": "s591",
    "label": "Multiple",
    "text": "1.合并严重重要器官器质性病变恶性高血压心肌梗塞病史心力衰竭肝肾功能衰竭等；"
  },
  {
    "id": "s592",
    "label": "Disease",
    "text": " 随机分配前 6 个月内发生过急性冠状动脉综合征事件"
  },
  {
    "id": "s593",
    "label": "Allergy Intolerance",
    "text": " (3)已知或怀疑对本研究药物过敏者或过敏体质者；"
  },
  {
    "id": "s594",
    "label": "Compliance with Protocol",
    "text": " 3.无法或拒绝采集肿瘤样本；"
  },
  {
    "id": "s595",
    "label": "Disease",
    "text": " c. 肿瘤侵犯颈段小关节突、椎弓根，或者侵犯三柱中的两柱；"
  },
  {
    "id": "s596",
    "label": "Disease",
    "text": " （2）一个月内的心肌梗死；"
  },
  {
    "id": "s597",
    "label": "Multiple",
    "text": " 2、近3个月服用抗生素或类固醇药物过度饮酒（&gt;6瓶/天）；"
  },
  {
    "id": "s598",
    "label": "Non-Neoplasm Disease Stage",
    "text": " 3.轻度/中度非增殖期糖尿病视网膜病变患者（NPDR）（ETDRS&lt;47）。"
  },
  {
    "id": "s599",
    "label": "Consent",
    "text": " 在开展任何试验相关活动之前已签署知情同意书。"
  },
  {
    "id": "s600",
    "label": "Multiple",
    "text": " 12)最近在饮食或运动习惯上有重大变化；"
  },
  {
    "id": "s601",
    "label": "Pharmaceutical Substance or Drug",
    "text": " 4.研究开始前6月内接受过系统激素、免疫抑制剂治疗或未来预期将要接受激素、免疫抑制剂治疗；"
  },
  {
    "id": "s602",
    "label": "Enrollment in other studies",
    "text": "①正在参加其它临床试验的患者"
  },
  {
    "id": "s603",
    "label": "Disease",
    "text": " 3) 术中证实为转移性胃癌"
  },
  {
    "id": "s604",
    "label": "Organ or Tissue Status",
    "text": " （3）受试者无主要器官的功能障碍；"
  },
  {
    "id": "s605",
    "label": "Consent",
    "text": " ⑷受试者知情同意，自愿受试并签署知情同意书"
  },
  {
    "id": "s606",
    "label": "Multiple",
    "text": " （2）有严重呼吸系统、心血管疾病及肝肾功能异常患者（ALT、AST 超过正常值上限的1.5倍和BUN、Cr 超过正常值即为异常）；"
  },
  {
    "id": "s607",
    "label": "Organ or Tissue Status",
    "text": " 9) 首次用药前经实验室检查证实患者骨髓功能、肝肾功能满足下列要求："
  },
  {
    "id": "s608",
    "label": "Researcher Decision",
    "text": " 9. 其他研究者认为不宜参加研究的原因。"
  },
  {
    "id": "s609",
    "label": "Diagnostic",
    "text": " （3）术中造影发现主裂口位置距离左锁骨下动脉开口&lt;1cm者。"
  },
  {
    "id": "s610",
    "label": "Multiple",
    "text": " 2)术前使用任何已知会影响脑电图的药物，例如抗精神病药物、镇静药物、抗癫痫药物、中枢神经兴奋剂，包括酗酒；"
  },
  {
    "id": "s611",
    "label": "Consent",
    "text": " (4)所有参与试验的研究对象均对该研究知情同意、自愿参加并签署知情同意书。"
  },
  {
    "id": "s612",
    "label": "Therapy or Surgery",
    "text": "1.病人不能同时适合行手术切除和射频消融治疗。"
  },
  {
    "id": "s613",
    "label": "Disease",
    "text": " (2).阿托品用药禁忌者；"
  },
  {
    "id": "s614",
    "label": "Disease",
    "text": " （5）病人无肝内转移或肝外转移,如腹部转移和肺转移,术前诊断使用CT、MRI或胸片,同时在术中也应该使用术中超声再次确认。"
  },
  {
    "id": "s615",
    "label": "Multiple",
    "text": " （4）耳穴部位皮肤破损以及胶布过敏者；"
  },
  {
    "id": "s616",
    "label": "Disease",
    "text": "1. DM酮症酸中毒、DM高渗性综合征者；"
  },
  {
    "id": "s617",
    "label": "Risk Assessment",
    "text": " （2）体质指数：18-28。"
  },
  {
    "id": "s618",
    "label": "Age",
    "text": " 4)年龄18 ~ 60岁，"
  },
  {
    "id": "s619",
    "label": "Multiple",
    "text": "a. 年龄18-70岁；体力状况：ECOG 0－2分；"
  },
  {
    "id": "s620",
    "label": "Disease",
    "text": "1）同时患有其它部位恶性肿瘤；"
  },
  {
    "id": "s621",
    "label": "Disease",
    "text": " （5）非HBV的其他病毒感染的急慢性肝炎、HCV感染、HDV感染、自身免疫性肝炎、原发性胆汁性肝硬化、原发性硬化性胆管炎、遗传代谢性肝病、药物或毒物性肝炎、酒精性肝病；"
  },
  {
    "id": "s622",
    "label": "Address",
    "text": " ⑦ 家庭住址在北京市；"
  },
  {
    "id": "s623",
    "label": "Therapy or Surgery",
    "text": " 2. 肛门手术患者;"
  },
  {
    "id": "s624",
    "label": "Disease",
    "text": "1）存在复合伤：多发骨折，合并头部、胸部、腹部、骨盆等髋部以外的部位存在的外伤；"
  },
  {
    "id": "s625",
    "label": "Compliance with Protocol",
    "text": " 4、能提供详细的联络方式，无短期迁徙，愿意配合随访者；"
  },
  {
    "id": "s626",
    "label": "Device",
    "text": "（1）近期肺部CT发现不明原因8mm≦肺外周病变≦3cm，首次行经支气管镜肺活检检查的患者。"
  },
  {
    "id": "s627",
    "label": "Therapy or Surgery",
    "text": " 5.最近一年内曾接受过特定免疫疗法或系统激素治疗的患者。"
  },
  {
    "id": "s628",
    "label": "Multiple",
    "text": " 6.肝活检或其他有效非创伤性标志物显示为肝脏病理证实肝细胞中度至重度活动性坏死炎症和(或)纤维化METAVIR 评分至少A2级或F2期；"
  },
  {
    "id": "s629",
    "label": "Literacy",
    "text": " （8）有一定文化程度，既往能阅读简单的文章和书写简单的句子；"
  },
  {
    "id": "s630",
    "label": "Capacity",
    "text": " 16)可能因为其他原因而不能完成本研究的受试者。"
  },
  {
    "id": "s631",
    "label": "Pregnancy-related Activity",
    "text": " （4）妊娠期或哺乳期女性患者；"
  },
  {
    "id": "s632",
    "label": "Multiple",
    "text": " 2符合产后出血诊断标准并且虽经过积极地病因治疗和充分的液体复苏血流动力学仍不稳定而需要血管活性药物治疗的患者。"
  },
  {
    "id": "s633",
    "label": "Consent",
    "text": " 没有知情同意书的病人。"
  },
  {
    "id": "s634",
    "label": "Disease",
    "text": "A. 高血压患者且血压无法控制者；"
  },
  {
    "id": "s635",
    "label": "Disease",
    "text": " 5)严重视力或听力障碍"
  },
  {
    "id": "s636",
    "label": "Therapy or Surgery",
    "text": " 3) 取卵周期未进行移植或移植后未孕、有冻存胚胎者。"
  },
  {
    "id": "s637",
    "label": "Diagnostic",
    "text": "（1）由精神科执业医师临床诊断为不伴有精神病性症状的抑郁障碍，并符合美国精神疾病诊断和统计手册第IV版（Diagnostic and Statistical Manual of Mental Disorders-IV，DSM-IV）中不伴有精神病性症状的抑郁障碍诊断标准；"
  },
  {
    "id": "s638",
    "label": "Neoplasm Status",
    "text": " 2.病灶位于支气管束2cm以内。"
  },
  {
    "id": "s639",
    "label": "Pharmaceutical Substance or Drug",
    "text": " 长期服用抗精神病药物的患者"
  },
  {
    "id": "s640",
    "label": "Multiple",
    "text": " 1.有哮喘样表现的其他疾病，如先天性心脏病、胃食管反流、支气管肺发育不良、闭塞性细支气管炎等"
  },
  {
    "id": "s641",
    "label": "Age",
    "text": " 2.年龄在60-85岁之间。"
  },
  {
    "id": "s642",
    "label": "Multiple",
    "text": " e)存在应用褪黑素禁忌，如对褪黑素活性成分或辅料过敏等；"
  },
  {
    "id": "s643",
    "label": "Pharmaceutical Substance or Drug",
    "text": " 4.半年内曾使用过激素、降钙素或其他影响骨代谢的药物者；"
  },
  {
    "id": "s644",
    "label": "Age",
    "text": " 2.年龄18-75周岁；"
  },
  {
    "id": "s645",
    "label": "Disease",
    "text": " 2、风湿或类风湿性关节炎；"
  },
  {
    "id": "s646",
    "label": "Therapy or Surgery",
    "text": " 10、在过去的12个月内参与其他肺康复计划。"
  },
  {
    "id": "s647",
    "label": "Age",
    "text": " ③ 年龄在40岁-60岁之间（包括40岁和60岁）；"
  },
  {
    "id": "s648",
    "label": "Multiple",
    "text": " 16)临床实验室检查有临床意义异常、或其它临床发现显示有临床意义的下列疾病（包括但不限于胃肠道、肾、肝、神经、血液、内分泌、肿瘤、肺、免疫、精神或心脑血管疾病）。"
  },
  {
    "id": "s649",
    "label": "Pregnancy-related Activity",
    "text": " 妊娠及哺乳期妇女；"
  },
  {
    "id": "s650",
    "label": "Therapy or Surgery",
    "text": " ⑵术前曾做过抗肿瘤治疗"
  },
  {
    "id": "s651",
    "label": "Consent",
    "text": " （6）受试者表明愿意并完成研究中所有步骤和研究干预周期；"
  },
  {
    "id": "s652",
    "label": "Disease",
    "text": " 3. 无心血管病史;"
  },
  {
    "id": "s653",
    "label": "Life Expectancy",
    "text": "1. 预期生存率小于12个月。"
  },
  {
    "id": "s654",
    "label": "Risk Assessment",
    "text": " （3）BMI＜28kg/m2；"
  },
  {
    "id": "s655",
    "label": "Disease",
    "text": "（1）合并心、肺、肾、脑、血液等重要脏器严重疾病患者；"
  },
  {
    "id": "s656",
    "label": "Consent",
    "text": " 5.签署知情同意书。"
  },
  {
    "id": "s657",
    "label": "Researcher Decision",
    "text": " 25)根据研究者的判断，不适合参加本试验者。"
  },
  {
    "id": "s658",
    "label": "Disease",
    "text": " 2）现患有或既往患有抑郁、焦虑、物质滥用等精神系统疾病；"
  },
  {
    "id": "s659",
    "label": "Diagnostic",
    "text": " （6）符合本课题要求的MRI检查结果；"
  },
  {
    "id": "s660",
    "label": "Allergy Intolerance",
    "text": " 3.对其相关药物、辅料过敏者；"
  },
  {
    "id": "s661",
    "label": "Researcher Decision",
    "text": " （11）有研究者认为不适合入选本项研究的患者。"
  },
  {
    "id": "s662",
    "label": "Pregnancy-related Activity",
    "text": " 3)受试者（包括男性受试者）愿意未来6个月内无妊娠计划且自愿采取有效避孕措施；"
  },
  {
    "id": "s663",
    "label": "Multiple",
    "text": " 3）存在脑功能紊乱的临床症状或严重的精神性疾病不能理解或遵从研究方案；"
  },
  {
    "id": "s664",
    "label": "Disease",
    "text": " 5，患者有显著地系统性疾病。"
  },
  {
    "id": "s665",
    "label": "Disease",
    "text": "1)未纠正的全身出血性疾病；"
  },
  {
    "id": "s666",
    "label": "Compliance with Protocol",
    "text": " 4、由于其他原因导致无法继续本临床试验者"
  },
  {
    "id": "s667",
    "label": "Disease",
    "text": " （4）术前已确定无干眼症者。"
  },
  {
    "id": "s668",
    "label": "Disease",
    "text": " ⑤其他原因导致手术禁忌者。"
  },
  {
    "id": "s669",
    "label": "Neoplasm Status",
    "text": " （2）怀疑HCC肝外转移或者除HCC外合并其他类型肿瘤者；"
  },
  {
    "id": "s670",
    "label": "Disease",
    "text": " -合并恶性肿瘤患者；"
  },
  {
    "id": "s671",
    "label": "Allergy Intolerance",
    "text": " 12)对试验药或对照药已知成份过敏及过敏体质者或ESAs抵抗者；"
  },
  {
    "id": "s672",
    "label": "Compliance with Protocol",
    "text": " （4）饮食依从性差；"
  },
  {
    "id": "s673",
    "label": "Pregnancy-related Activity",
    "text": " 2）既往月经规律，有过妊娠史"
  },
  {
    "id": "s674",
    "label": "Pharmaceutical Substance or Drug",
    "text": " 10）在研究期间需长期服用方案以外的非甾体类抗炎药、激素、免疫调节和化疗药物；"
  },
  {
    "id": "s675",
    "label": "Disease",
    "text": " 2. 已确诊由其他疾病引起的高脂血症，如因肾病综合征、甲状腺功能减退、痛风、严重肝胆疾病（病毒性肝炎、胆囊炎、胆石症）等所致的继发性高脂血症；已知的家族性高脂血症患者；由药物(吩噻嗪类、β受体阻滞剂、肾上腺皮质类固醇及某些避孕药等)引起的高脂血症及已知的纯合子型高胆固醇症者；"
  },
  {
    "id": "s676",
    "label": "Disease",
    "text": " 2、排除既往有慢性疾病史；"
  },
  {
    "id": "s677",
    "label": "Disease",
    "text": " （5）合并其他严重内脏器官疾病者；"
  },
  {
    "id": "s678",
    "label": "Multiple",
    "text": " (6).同意在接受研究药物治疗后至少6个月内采取充分的预防措施防止自己及配偶妊娠（例如避孕药、子宫避孕器械或者采用杀精剂的防护性措施）；"
  },
  {
    "id": "s679",
    "label": "Pregnancy-related Activity",
    "text": " 5、孕妇或哺乳期妇女"
  },
  {
    "id": "s680",
    "label": "Laboratory Examinations",
    "text": " 9.绝对淋巴细胞计数 ≥ 100/ uL；"
  },
  {
    "id": "s681",
    "label": "Laboratory Examinations",
    "text": " 4)（问诊）血小板低于正常值下限的20%者；"
  },
  {
    "id": "s682",
    "label": "Multiple",
    "text": " （5）本人或未成年患者的家长有通过手术改善患肢的愿望；"
  },
  {
    "id": "s683",
    "label": "Therapy or Surgery",
    "text": "（1）行直肠癌姑息性手术、行直肠癌根治Mile’s术和直肠癌急诊手术的患者；"
  },
  {
    "id": "s684",
    "label": "Disease",
    "text": " 3)无符合排除标准的全身病史。"
  },
  {
    "id": "s685",
    "label": "Therapy or Surgery",
    "text": " （6）过去12个月内使用其他免疫调节剂如胸腺肽或多价细菌疫苗治疗的患儿；"
  },
  {
    "id": "s686",
    "label": "Addictive Behavior",
    "text": " 5)有吸毒和/或酗酒史（即男性每周饮酒超过28个标准单位，女性每周饮酒超过21个标准单位【1标准单位含14g酒精，如360mL啤酒或45mL酒精量为40%的烈酒或150mL葡萄酒】）。"
  },
  {
    "id": "s687",
    "label": "Disease",
    "text": " 2.  所有受试者均为孤立型，不伴有其它系统疾病的咖啡斑患者。"
  },
  {
    "id": "s688",
    "label": "Therapy or Surgery",
    "text": "1.既往有BCG膀胱灌注或GC方案化疗史."
  },
  {
    "id": "s689",
    "label": "Therapy or Surgery",
    "text": " （2）需要进行静脉溶栓或者血管内再通治疗，进入绿色通道"
  },
  {
    "id": "s690",
    "label": "Disease",
    "text": " (3) 糖尿病严重并发症;"
  },
  {
    "id": "s691",
    "label": "Sign",
    "text": " 2.各种原因引起的重度肺动脉高压（?脏彩超证实）"
  },
  {
    "id": "s692",
    "label": "Disease",
    "text": " 3 神经或精神发育异常的患儿"
  },
  {
    "id": "s693",
    "label": "Therapy or Surgery",
    "text": " ⑨需进行西医系统治疗的患者。"
  },
  {
    "id": "s694",
    "label": "Multiple",
    "text": " [2]年龄18-65岁，性别不限；"
  },
  {
    "id": "s695",
    "label": "Multiple",
    "text": " 4）严重的、未被控制的系统性疾病，如：血液系统疾病、有或曾有充血性心力衰竭病史的心室功能障碍等，或任何伴随状况研究者认为影响研究治疗和结果评估，或不能确保完成本研究；"
  },
  {
    "id": "s696",
    "label": "Multiple",
    "text": " 5、严重痴呆，不能配合检查者，癫痫并正在用药治疗者，各种原因正在用?阻断剂（包括滴眼）；"
  },
  {
    "id": "s697",
    "label": "Disease",
    "text": " （3）具有子宫畸形（单角子宫、双角子宫、双子宫、未治疗的纵膈子宫）及其他影响宫腔形态疾病（子宫腺肌病、粘膜下子宫肌瘤、宫腔粘连及瘢痕子宫）的患者；"
  },
  {
    "id": "s698",
    "label": "Disease",
    "text": " 2、有血栓病史者。"
  },
  {
    "id": "s699",
    "label": "Disease",
    "text": " 4.职业中毒（如工业CO泄露导致）；"
  },
  {
    "id": "s700",
    "label": "Multiple",
    "text": " (5)实验室检查(血尿常规、肝肾功能和心电图检查)发现血液、心、肝和肾功能不全者。"
  },
  {
    "id": "s701",
    "label": "Disease",
    "text": " (2) 既往有精神疾病史"
  },
  {
    "id": "s702",
    "label": "Allergy Intolerance",
    "text": "1. 对头孢菌素类药物过敏患者"
  },
  {
    "id": "s703",
    "label": "Multiple",
    "text": " 6.具有难以控制的严重疾病（房颤，心绞痛，心功能不全，射血分数低于50%，肾功能不全尿蛋白检测2+以上）"
  },
  {
    "id": "s704",
    "label": "Symptom",
    "text": " 2、慢性腹泻次数多于3次/日，＞1个月；"
  },
  {
    "id": "s705",
    "label": "Allergy Intolerance",
    "text": " 2.对局麻药和所用全身麻醉药存在或可疑过敏"
  },
  {
    "id": "s706",
    "label": "Literacy",
    "text": " 9)无法沟通或交流；"
  },
  {
    "id": "s707",
    "label": "Multiple",
    "text": " （4）MRC-SS评分&lt;48分；或入住ICU后股直肌横截面积（RFCSA）下降大于9.42%；"
  },
  {
    "id": "s708",
    "label": "Therapy or Surgery",
    "text": " 5)术中桡动脉穿刺失败改行股动脉路径；"
  },
  {
    "id": "s709",
    "label": "Multiple",
    "text": " 3.意识不清、不能表达主观不适症状者及精神病患者；"
  },
  {
    "id": "s710",
    "label": "Pregnancy-related Activity",
    "text": " 2）妊娠中及试验期间希望妊娠的妇女"
  },
  {
    "id": "s711",
    "label": "Age",
    "text": "1.年龄：18-75岁；"
  },
  {
    "id": "s712",
    "label": "Allergy Intolerance",
    "text": " （11）可疑对利多卡因过敏史。"
  },
  {
    "id": "s713",
    "label": "Pharmaceutical Substance or Drug",
    "text": "①入组前4周曾服用可能影响研究结果的药物，如PPI、H2受体阻滞剂、铋剂、抗生素等"
  },
  {
    "id": "s714",
    "label": "Laboratory Examinations",
    "text": " d.总胆红素≤ 1.5×正常值上限（ULN）；"
  },
  {
    "id": "s715",
    "label": "Age",
    "text": "1.年龄介于18至35周岁之间，包括18和35周岁；"
  },
  {
    "id": "s716",
    "label": "Life Expectancy",
    "text": " 5)预计生存期超过3月。"
  },
  {
    "id": "s717",
    "label": "Disease",
    "text": " ③ 合并可能影响针刺治疗的其他疾病，如凝血障碍、白细胞减少、起搏器、癫痫，或抗凝治疗；"
  },
  {
    "id": "s718",
    "label": "Disease",
    "text": " 13. 参加治疗前2 周内系统使用全身性、系统性类固醇药物者（最近或目前正在使用吸入类固醇的除外）。"
  },
  {
    "id": "s719",
    "label": "Address",
    "text": " （3）当地居民6个月以上，12月内不得有社区搬迁计划"
  },
  {
    "id": "s720",
    "label": "Multiple",
    "text": "1. 女性,年龄 18-70 岁；"
  },
  {
    "id": "s721",
    "label": "Laboratory Examinations",
    "text": " 3. 体重：50 ~ 70 kg。"
  },
  {
    "id": "s722",
    "label": "Disease",
    "text": "1. 严重心脏疾病患者；"
  },
  {
    "id": "s723",
    "label": "Addictive Behavior",
    "text": " （7）患者有醺酒或者药物成瘾史；"
  },
  {
    "id": "s724",
    "label": "Sign",
    "text": "（1）表现为神经根症状：臀部或下肢疼痛、麻木或运动功能障碍，伴或不伴腰痛,伴或不伴大小便功能障碍；"
  },
  {
    "id": "s725",
    "label": "Consent",
    "text": " ⑦不同意参加本研究的患者"
  },
  {
    "id": "s726",
    "label": "Pharmaceutical Substance or Drug",
    "text": " 3. 近半年内服用过任何明确影响血脂的药物。"
  },
  {
    "id": "s727",
    "label": "Consent",
    "text": "1  不能或不愿签知情同意书者。"
  },
  {
    "id": "s728",
    "label": "Consent",
    "text": " ④ 签署知情同意书。"
  },
  {
    "id": "s729",
    "label": "Disease",
    "text": " 3.肾脏疾病史"
  },
  {
    "id": "s730",
    "label": "Multiple",
    "text": " 5)病情危重（术前ASA分级≥IV级者）；严重肾功能损害（术前接受透析治疗）；严重肝功能损害（Child-Pugh C级）者；术前合并严重心脏疾患，LVEF＜30%者。"
  },
  {
    "id": "s731",
    "label": "Disease",
    "text": "（1）诊断为恶性血液病的患者"
  },
  {
    "id": "s732",
    "label": "Consent",
    "text": " (6) 愿意签署书面知情同意书并遵守研究方案。"
  },
  {
    "id": "s733",
    "label": "Education",
    "text": " ② 受教育年限≥6年（小学及以上）；"
  },
  {
    "id": "s734",
    "label": "Symptom",
    "text": "  ③ 合并其他部位疼痛的患者；"
  },
  {
    "id": "s735",
    "label": "Disease",
    "text": " (3) 无高血压、糖尿病等慢性代谢疾病或合并症；"
  },
  {
    "id": "s736",
    "label": "Multiple",
    "text": "(1)阿德福韦酯单药治疗应答不佳接受拉米夫定（LAM）和阿德福韦酯（ADV）或替比夫定（LDT）和阿德福韦酯联合治疗至少1年后获得病毒学应答"
  },
  {
    "id": "s737",
    "label": "Pregnancy-related Activity",
    "text": " ⑥妊娠试验阳性或哺乳期妇女；"
  },
  {
    "id": "s738",
    "label": "Multiple",
    "text": "1)年龄60-80岁，性别不限；"
  },
  {
    "id": "s739",
    "label": "Therapy or Surgery",
    "text": " (3)手术为脾切除+贲门周围血管离断术。"
  },
  {
    "id": "s740",
    "label": "Compliance with Protocol",
    "text": " 12）不能理解或遵从研究方案"
  },
  {
    "id": "s741",
    "label": "Enrollment in other studies",
    "text": " 使用研究药物前3个月内参加过其他临床研究；"
  },
  {
    "id": "s742",
    "label": "Laboratory Examinations",
    "text": " 2.左心射血分数&lt;40%，左房内径&gt;55mm"
  },
  {
    "id": "s743",
    "label": "Multiple",
    "text": " ⑥出现马鞍区麻木等马尾神经受压症状需进行手术治疗者。"
  },
  {
    "id": "s744",
    "label": "Compliance with Protocol",
    "text": " 4、依从性好，能够定期随访者。"
  },
  {
    "id": "s745",
    "label": "Laboratory Examinations",
    "text": " 血小板≥50×109/L，"
  },
  {
    "id": "s746",
    "label": "Healthy",
    "text": " 2)全身健康状况差"
  },
  {
    "id": "s747",
    "label": "Age",
    "text": " 3.年龄 18-65 岁之间；"
  },
  {
    "id": "s748",
    "label": "Pregnancy-related Activity",
    "text": " (14)妊娠期、哺乳期女性或计划在试验期间怀孕的女性，以及在整个试验期间至试验结束后6个月内不愿采取屏障避孕措施的男性或女性；"
  },
  {
    "id": "s749",
    "label": "Diagnostic",
    "text": "符合《ICD-10精神与行为障碍分类》精神分裂症的诊断标准；"
  },
  {
    "id": "s750",
    "label": "Pregnancy-related Activity",
    "text": " ⑻ 孕妇或哺乳期女性及尚未采取可靠避孕措施的育龄妇女。"
  },
  {
    "id": "s751",
    "label": "Diagnostic",
    "text": " （2）MRI检查有脑梗死急性期、恢复期证据；"
  },
  {
    "id": "s752",
    "label": "Diagnostic",
    "text": " 参照《腰椎间盘突出症》(第3版)腰椎间盘突出症的诊断标准。"
  },
  {
    "id": "s753",
    "label": "Consent",
    "text": " ④ 患者及委托人同意参加本研究，并签署知情同意书。"
  },
  {
    "id": "s754",
    "label": "Laboratory Examinations",
    "text": " 血常规、肝肾功能、尿常规正常（白细胞 &gt; 3.0×109/L, 血小板 &gt; 100×109/L, 肌酐清除率&gt;60ml/min, 胆红素 &lt; 1.25×上限）"
  },
  {
    "id": "s755",
    "label": "Risk Assessment",
    "text": " 2) Karnofsky评分≥80分；"
  },
  {
    "id": "s756",
    "label": "Age",
    "text": " 年龄≥18岁；"
  },
  {
    "id": "s757",
    "label": "Therapy or Surgery",
    "text": " ②３个月内曾经接受前列腺穿刺；"
  },
  {
    "id": "s758",
    "label": "Disease",
    "text": " 8.合并休克及危重病患，不能配合操作及评价效果者；"
  },
  {
    "id": "s759",
    "label": "Multiple",
    "text": "1.年龄18-75岁，性别不限。经大肠镜诊断并经内镜摘除病理证实CRA者;"
  },
  {
    "id": "s760",
    "label": "Organ or Tissue Status",
    "text": " 4.心功不全（纽约心脏协会分级III-IV）"
  },
  {
    "id": "s761",
    "label": "Disease",
    "text": " 2）严重的肝脏、肾脏、心肺损害；"
  },
  {
    "id": "s762",
    "label": "Age",
    "text": " （2）年龄≥18岁；"
  },
  {
    "id": "s763",
    "label": "Multiple",
    "text": "(1) 接受原位肝移植的肝病患者"
  },
  {
    "id": "s764",
    "label": "Pregnancy-related Activity",
    "text": "（1）前次促排卵巢低反应患者；"
  },
  {
    "id": "s765",
    "label": "Diagnostic",
    "text": "1.结核性胸膜炎组诊断需符合结核性胸膜炎诊断；恶性胸腔积液组胸腔积液有明确病理学依据"
  },
  {
    "id": "s766",
    "label": "Life Expectancy",
    "text": " 4.预计生存期在6个月以上者；"
  },
  {
    "id": "s767",
    "label": "Pharmaceutical Substance or Drug",
    "text": " 3、近一周内服用过泻剂、止泻剂及胃肠动力药物；"
  },
  {
    "id": "s768",
    "label": "Organ or Tissue Status",
    "text": " 10.严重凝血功能异常者；"
  },
  {
    "id": "s769",
    "label": "Allergy Intolerance",
    "text": " 3）受试者对研究支架系统或方案要求的伴随药物过敏（如西罗莫司、噻吩并吡啶或阿司匹林；造影剂；丙烯酸；不锈钢）"
  },
  {
    "id": "s770",
    "label": "Disease",
    "text": " （7）弥漫性泛细支气管炎；"
  },
  {
    "id": "s771",
    "label": "Multiple",
    "text": " 12)严重的肝、肾疾病，或血生化AST、ALT &gt;ULN的1.5倍；Cr&gt;ULN者；"
  },
  {
    "id": "s772",
    "label": "Nursing",
    "text": " （7）日常工作生活不能避免对测试部位剧烈擦洗或者浸泡的受试者；"
  },
  {
    "id": "s773",
    "label": "Allergy Intolerance",
    "text": " 2、研究中运用的药物，如局部麻醉药、阿片类药物等过敏；"
  },
  {
    "id": "s774",
    "label": "Multiple",
    "text": " 4)年龄18~70岁，性别不限；"
  },
  {
    "id": "s775",
    "label": "Disease",
    "text": " （4）在1个月内出现严重感染者。"
  },
  {
    "id": "s776",
    "label": "Multiple",
    "text": "1.高血压3级（血压&gt;180/110mmHg）；"
  },
  {
    "id": "s777",
    "label": "Diagnostic",
    "text": " 2.骨骼病灶有病理学检查结果"
  },
  {
    "id": "s778",
    "label": "Multiple",
    "text": " 9)伴胸腔积液或腹水，引起呼吸道综合征(≥CTCAE 2级呼吸困难)；"
  },
  {
    "id": "s779",
    "label": "Laboratory Examinations",
    "text": " 4.裂隙灯检查发现睑缘有如下改变之一："
  },
  {
    "id": "s780",
    "label": "Disease",
    "text": " 2. 停经&gt;3月"
  },
  {
    "id": "s781",
    "label": "Pharmaceutical Substance or Drug",
    "text": " （6）需要永久口服抗凝剂（如华法林、利伐沙班、达比加群、醋酸香豆素等）治疗的患者；"
  },
  {
    "id": "s782",
    "label": "Pharmaceutical Substance or Drug",
    "text": " 8. 试验前4周内，有口服他汀类药物病史的患者；"
  },
  {
    "id": "s783",
    "label": "Disease",
    "text": "1、癫痫病史或卒中后癫痫发作史；"
  },
  {
    "id": "s784",
    "label": "Diagnostic",
    "text": "①经病理确诊乳腺癌患者；"
  },
  {
    "id": "s785",
    "label": "Allergy Intolerance",
    "text": " 8、先天性不能耐受费瑞卡中营养素的患者；"
  },
  {
    "id": "s786",
    "label": "Multiple",
    "text": " 7. 自然流产次数≥2次或胚胎移植失败≥2次；"
  },
  {
    "id": "s787",
    "label": "Multiple",
    "text": " 2.明确诊断的肺动脉高压患者，肺动脉高压的诊断参照2015年欧洲心脏病学会肺动脉高压诊治指南，即在海平面状态下，静息时右心导管测量平均肺动脉压（mPAP）≥25mmHg，且肺动脉楔压（PAWP≤15mmHg）；"
  },
  {
    "id": "s788",
    "label": "Laboratory Examinations",
    "text": " ① 谷丙转氨酶（ALT）水平&lt;5倍正常值上限；"
  },
  {
    "id": "s789",
    "label": "Therapy or Surgery",
    "text": " 2.不进行常规分流"
  },
  {
    "id": "s790",
    "label": "Multiple",
    "text": " 2.近三周内有急性疾病及药物使用史"
  },
  {
    "id": "s791",
    "label": "Disease",
    "text": " (5) 患有不易控制的精神病史者；"
  },
  {
    "id": "s792",
    "label": "Disease",
    "text": "1）尿频、尿急继发于其他疾病者（继发性膀胱过度活动症患者）；"
  },
  {
    "id": "s793",
    "label": "Disease",
    "text": " 3.按照who的标准，受试者应诊断为2型糖尿病。"
  },
  {
    "id": "s794",
    "label": "Enrollment in other studies",
    "text": " ⑦正在或最近3个月内接受试验药物治疗"
  },
  {
    "id": "s795",
    "label": "Multiple",
    "text": " 5.心功能正常（NYHA 1-2)；"
  },
  {
    "id": "s796",
    "label": "Multiple",
    "text": " 肝功能损伤（ALT＞3倍正常上限或AST＞3倍正常上限）"
  },
  {
    "id": "s797",
    "label": "Multiple",
    "text": " 8正在接受分子靶向药物治疗；符合皮疹诊断标准，NCI-CTCAE3.0评估1级以上者；症状持续1天以上。"
  },
  {
    "id": "s798",
    "label": "Disease",
    "text": " 2.病毒性肝炎或伴有严重肝损"
  },
  {
    "id": "s799",
    "label": "Therapy or Surgery",
    "text": " （4）有食管、胃肠手术史者；"
  },
  {
    "id": "s800",
    "label": "Diagnostic",
    "text": " 3. 组织病理检查确诊为前列腺腺癌;"
  },
  {
    "id": "s801",
    "label": "Multiple",
    "text": " 7.存在可能导致患者生存期不足3个月的疾病，例如需要机械通气维持、重要脏器功能衰竭，严重、持续进展的对常规治疗无效的感染等。"
  },
  {
    "id": "s802",
    "label": "Multiple",
    "text": "(1)年龄超过18岁的住院患者，性别不限；"
  },
  {
    "id": "s803",
    "label": "Multiple",
    "text": " ③ 性别：男性或者女性，女性受试者必须已绝经或者使用行之有效的方法进行避孕。"
  },
  {
    "id": "s804",
    "label": "Diagnostic",
    "text": "（1）符合慢性疲劳综合征诊断标准者（1994 CDC标准）；"
  },
  {
    "id": "s805",
    "label": "Therapy or Surgery",
    "text": " 2.术中麻醉效果欠佳的患者"
  },
  {
    "id": "s806",
    "label": "Disease",
    "text": " 4.至少有一个可测量病灶；"
  },
  {
    "id": "s807",
    "label": "Capacity",
    "text": "(1) 不能进行PET/CT检查；"
  },
  {
    "id": "s808",
    "label": "Symptom",
    "text": " 8.术前即有咽痛、声嘶、吞咽困难的患儿；"
  },
  {
    "id": "s809",
    "label": "Diagnostic",
    "text": "（1）符合IBS-M、IBS-U、IBS-C罗马Ⅲ诊断标准者；"
  },
  {
    "id": "s810",
    "label": "Encounter",
    "text": " ⑸．术后有ICU病房住院病史的患者；"
  },
  {
    "id": "s811",
    "label": "Multiple",
    "text": " 7）肢体肌肉力量不良等不能进行常规术后康复治疗患者"
  },
  {
    "id": "s812",
    "label": "Multiple",
    "text": " 3）心功能不全或合并心肺疾病；"
  },
  {
    "id": "s813",
    "label": "Age",
    "text": "1.40岁及40岁以上人群"
  },
  {
    "id": "s814",
    "label": "Disease",
    "text": " 2)有胆石症、胆道感染、十二指肠降段疾病等病史；"
  },
  {
    "id": "s815",
    "label": "Compliance with Protocol",
    "text": " （6）预期不能在指定临床实验中心随访者；"
  },
  {
    "id": "s816",
    "label": "Disabilities",
    "text": " 8. 合并其他残疾；"
  },
  {
    "id": "s817",
    "label": "Multiple",
    "text": " ⑤不能按规定用药，无法判定疗效或资料不全等影响疗效判定者；"
  },
  {
    "id": "s818",
    "label": "Laboratory Examinations",
    "text": " 4.无定期进行尿流动力学检查者"
  },
  {
    "id": "s819",
    "label": "Consent",
    "text": " 5.受试者自愿并签署知情同意书者。"
  },
  {
    "id": "s820",
    "label": "Disease",
    "text": " 2.有凹陷性痤疮瘢痕。"
  },
  {
    "id": "s821",
    "label": "Disease",
    "text": " ④进展期食食管癌者。"
  },
  {
    "id": "s822",
    "label": "Risk Assessment",
    "text": " (4)BMI（18.5-29.9）kg/m2；"
  },
  {
    "id": "s823",
    "label": "Consent",
    "text": " ?患者或家属拒绝参加该研究；"
  },
  {
    "id": "s824",
    "label": "Disease",
    "text": " a)预计困难气道患者"
  },
  {
    "id": "s825",
    "label": "Disease",
    "text": " （3）严重躯体疾病，如：心、肝、肾相关疾病、慢性阻塞性肺疾病、哮喘、恶性肿瘤等，以及其他危及生命情况的患者；"
  },
  {
    "id": "s826",
    "label": "Therapy or Surgery",
    "text": " ⑥筛选前2个月内接受过全身或关节腔内的激素治疗或2个月内对膝关节进行关节镜检查；筛选前6个月内膝关节炎有创伤或者外科手术，或膝关节有3次或以上创伤或外科手术史。"
  },
  {
    "id": "s827",
    "label": "Multiple",
    "text": " ③ 伴有其它严重器质性疾病，如严重的肝肾功能衰竭、心力衰竭、脑卒中等；严重的头部损伤。"
  },
  {
    "id": "s828",
    "label": "Diagnostic",
    "text": "①符合西医失眠的诊断标准者；"
  },
  {
    "id": "s829",
    "label": "Disease",
    "text": " 4)有消化道溃疡合并症的患者"
  },
  {
    "id": "s830",
    "label": "Pharmaceutical Substance or Drug",
    "text": " 2）药物治疗为替莫唑胺"
  },
  {
    "id": "s831",
    "label": "Enrollment in other studies",
    "text": " 12. 试验前3个月参加过其他临床研究；"
  },
  {
    "id": "s832",
    "label": "Pregnancy-related Activity",
    "text": " 4）怀孕和哺乳期妇女。"
  },
  {
    "id": "s833",
    "label": "Disease",
    "text": " 3.严重的合并症，并发症"
  },
  {
    "id": "s834",
    "label": "Age",
    "text": " （6）年龄在出生至3月龄之间"
  },
  {
    "id": "s835",
    "label": "Consent",
    "text": " ⑩不签署知情同意书者。"
  },
  {
    "id": "s836",
    "label": "Multiple",
    "text": "1、合并有12个月病史的脑血管病（脑出血、蛛网膜下腔出血、脑血栓形成、脑梗死及短暂性脑缺血发作）、3个月病史的急性冠状动脉综合征、失代偿性心力衰竭，严重肝肾功能障碍或肾病活动期。"
  },
  {
    "id": "s837",
    "label": "Age",
    "text": " 6)年龄在35-70岁；"
  },
  {
    "id": "s838",
    "label": "Laboratory Examinations",
    "text": " 4）早孕期ALT正常"
  },
  {
    "id": "s839",
    "label": "Pharmaceutical Substance or Drug",
    "text": " 6) 在筛选前14天内服用了任何处方药、非处方药、任何维生素产品或草药。"
  },
  {
    "id": "s840",
    "label": "Diagnostic",
    "text": " ②诊断含有膝关节肿瘤"
  },
  {
    "id": "s841",
    "label": "Data Accessible",
    "text": " 4. 住院病史及影像学资料不全患者"
  },
  {
    "id": "s842",
    "label": "Disease",
    "text": " 2精神疾病；"
  },
  {
    "id": "s843",
    "label": "Literacy",
    "text": " ⑤可以进行正常的言语沟通交流。"
  },
  {
    "id": "s844",
    "label": "Age",
    "text": "1.年龄：65-85岁"
  },
  {
    "id": "s845",
    "label": "Pregnancy-related Activity",
    "text": " 8) 妊娠期和哺乳期女性，或试验期间不能采取1种或以上避孕措施者；"
  },
  {
    "id": "s846",
    "label": "Multiple",
    "text": " 注：若为双侧患者，两侧均进行修复，均进行评估。"
  },
  {
    "id": "s847",
    "label": "Multiple",
    "text": " ASA分级I~II级；18y≤age≤75y"
  },
  {
    "id": "s848",
    "label": "Receptor Status",
    "text": " 2.不符合样本采集和处理要求的样本，及经过靶向治疗过基因突变的样本；"
  },
  {
    "id": "s849",
    "label": "Disease",
    "text": " 6严重心肺疾病患者（如严重心律失常、心室率缓慢者（心室率&lt;50次/分）、心机梗死急性期及重度心力衰竭）、凝血机制障碍（凝血指标&gt;正常上限的1.5倍）、败血症及其他不适合者；"
  },
  {
    "id": "s850",
    "label": "Allergy Intolerance",
    "text": "(1)对碘克沙醇有禁忌症的患者（例如明显的甲状腺毒症和对含碘对比剂有严重超敏反应病史）。"
  },
  {
    "id": "s851",
    "label": "Consent",
    "text": " （4）同意参加临床调查并签署知情同意书。"
  },
  {
    "id": "s852",
    "label": "Disease",
    "text": " 6.有门静脉癌栓或有肝外转移"
  },
  {
    "id": "s853",
    "label": "Researcher Decision",
    "text": " (5)研究人员认为其他原因不适合临床试验者。"
  },
  {
    "id": "s854",
    "label": "Multiple",
    "text": "1.年龄：年龄在18至65周岁，性别不限；"
  },
  {
    "id": "s855",
    "label": "Compliance with Protocol",
    "text": " 7 试验依从性较差或试验过程中失访的患者；"
  },
  {
    "id": "s856",
    "label": "Laboratory Examinations",
    "text": " （6）300g/L&lt;阻塞性脂蛋白X（LP-X）&lt;800g/L；"
  },
  {
    "id": "s857",
    "label": "Compliance with Protocol",
    "text": " 预计无法完成随访的患者"
  },
  {
    "id": "s858",
    "label": "Compliance with Protocol",
    "text": " （4）依从性差、不能配合听力检查的患者"
  },
  {
    "id": "s859",
    "label": "Allergy Intolerance",
    "text": " 5.可能对免疫治疗过敏者；"
  },
  {
    "id": "s860",
    "label": "Multiple",
    "text": " （3）所有入选患者均为生活基本自理，以前未接受过系统吞咽功能及嗓音功能评估；"
  },
  {
    "id": "s861",
    "label": "Multiple",
    "text": " 3,肝功能障碍（转氨酶超过正常值上限1.5倍），肾功能障碍（Cr&gt;2.0mg/dl或177μmol/L）或患有其他严重的全身性疾病者等；"
  },
  {
    "id": "s862",
    "label": "Diagnostic",
    "text": " 5、达到痴呆的诊断标准。"
  },
  {
    "id": "s863",
    "label": "Pregnancy-related Activity",
    "text": " 2.正在怀孕或哺乳，或哺乳结束后3个月以内。"
  },
  {
    "id": "s864",
    "label": "Researcher Decision",
    "text": " 14.研究者认为不适合入组的其他情况。"
  },
  {
    "id": "s865",
    "label": "Laboratory Examinations",
    "text": " 2)生化检查需符合以下标准：TBIL＜1.5×ULN， ALT、AST＜2.5×ULN有肝转移受试者可＜5×ULN，BUN和Cr≤1×ULN或内生肌酐清除率≥50ml/min（Cockcroft-Gault公式）；"
  },
  {
    "id": "s866",
    "label": "Multiple",
    "text": " 2)男性受试者体重不低于50 公斤。体重指数（BMI）＝体重（kg）/身高2（m2），体重指数在18~28范围内（包括临界值）；"
  },
  {
    "id": "s867",
    "label": "Age",
    "text": " (2)年龄在18～40周岁，同一批受试者年龄不相差10岁；"
  },
  {
    "id": "s868",
    "label": "Pharmaceutical Substance or Drug",
    "text": " 9)在服用研究药物前28 天服用了任何改变肝酶活性的药物。"
  },
  {
    "id": "s869",
    "label": "Diagnostic",
    "text": "（1）根据世界神经病学联合会标准，被诊断为家族性或偶发性的ALS的参与者；"
  },
  {
    "id": "s870",
    "label": "Therapy or Surgery",
    "text": " ②重型颅脑损伤需手术治疗的患者（GCS3-8分）；"
  },
  {
    "id": "s871",
    "label": "Compliance with Protocol",
    "text": " 4）由于个人原因无法依从本研究"
  },
  {
    "id": "s872",
    "label": "Disease",
    "text": "①由其他疾病如遗传、内分泌、代谢及中枢神经系统疾病引起的肥胖及肥胖综合征。"
  },
  {
    "id": "s873",
    "label": "Disease",
    "text": " 12）现患恶性肿瘤或既往恶性肿瘤史"
  },
  {
    "id": "s874",
    "label": "Disabilities",
    "text": " ⑥法律规定的残疾患者（盲，聋，哑，智力障碍，精神障碍，肢体残疾）；"
  },
  {
    "id": "s875",
    "label": "Laboratory Examinations",
    "text": " 7.眼压正常（不大于21mmHg）"
  },
  {
    "id": "s876",
    "label": "Pharmaceutical Substance or Drug",
    "text": " ⑥3月内未服用羟苯磺酸钙。"
  },
  {
    "id": "s877",
    "label": "Organ or Tissue Status",
    "text": " 已知的凝血障碍"
  },
  {
    "id": "s878",
    "label": "Disease",
    "text": " （7）心律失常。"
  },
  {
    "id": "s879",
    "label": "Multiple",
    "text": "①严重心脏病、心律失常及高血压患者，年老体弱，全身情况很差，或有严重内科疾病如心、肺、肝、肾等重要脏器功能障碍及肿瘤等；"
  },
  {
    "id": "s880",
    "label": "Disease",
    "text": " 3.有高血压、糖尿病、肝硬化或冠心病等系统疾病。"
  },
  {
    "id": "s881",
    "label": "Laboratory Examinations",
    "text": " 5）血肌酐3mg/dL以上的患者；"
  },
  {
    "id": "s882",
    "label": "Age",
    "text": " 2.年龄≥18周岁"
  },
  {
    "id": "s883",
    "label": "Multiple",
    "text": " 8、有活动性出血或出血危险性高(凝血酶原活动度&lt;60%，血小板&lt;100×109/L)者。比如：既往有血液系统疾病、凝血功能障碍异常、消化性溃疡、出血性胃炎、食管静脉曲张、近期有手术史、近期有活动性出血等；"
  },
  {
    "id": "s884",
    "label": "Consent",
    "text": "（1）患者拒绝参加本研究。"
  },
  {
    "id": "s885",
    "label": "Multiple",
    "text": " 4.患有高血压且经降压药物治疗无法降至正常范围内者（收缩压&gt;140 mmHg，舒张压&gt;90 mmHg）；"
  },
  {
    "id": "s886",
    "label": "Pregnancy-related Activity",
    "text": " g)妊娠期或哺乳期妇女；"
  },
  {
    "id": "s887",
    "label": "Pharmaceutical Substance or Drug",
    "text": " 4.在过去一个月内没用过抗炎的药物"
  },
  {
    "id": "s888",
    "label": "Age",
    "text": " ②年龄18-80岁；"
  },
  {
    "id": "s889",
    "label": "Disease",
    "text": " 3.有严重的心、肝、肺、肾、血液及内分泌等疾病"
  },
  {
    "id": "s890",
    "label": "Disease",
    "text": " ●白血病、淋巴瘤、再生障碍性贫血等严重的血液病"
  },
  {
    "id": "s891",
    "label": "Age",
    "text": " (2)年龄在30-65岁之间者；"
  },
  {
    "id": "s892",
    "label": "Laboratory Examinations",
    "text": " 2.性激素异常：行性激素检查有异常。"
  },
  {
    "id": "s893",
    "label": "Diagnostic",
    "text": " ③影像学诊断为椎间盘脱垂、影像或临床有马尾神经受压者；"
  },
  {
    "id": "s894",
    "label": "Multiple",
    "text": " 4．合并有未控制的泌尿系感染导致膀胱尿道功能障碍；"
  },
  {
    "id": "s895",
    "label": "Multiple",
    "text": " 过去12个月内有中风、心肌梗死、心绞痛、冠状动脉旁路移植术或经皮腔内冠状动脉成形术史"
  },
  {
    "id": "s896",
    "label": "Multiple",
    "text": " ⑿签署知情同意书，依从性好，可随访者。"
  },
  {
    "id": "s897",
    "label": "Pharmaceutical Substance or Drug",
    "text": " 2.近期无药物、射线和营养补充剂的接触史；"
  },
  {
    "id": "s898",
    "label": "Non-Neoplasm Disease Stage",
    "text": " ⑦患者侧上肢Brunnstrom分期I-III期；"
  },
  {
    "id": "s899",
    "label": "Compliance with Protocol",
    "text": " c)参加定期的访视，并且愿意接受电话随访；"
  },
  {
    "id": "s900",
    "label": "Pregnancy-related Activity",
    "text": " 7)妊娠或准备妊娠妇女，哺乳期妇女。"
  },
  {
    "id": "s901",
    "label": "Disease",
    "text": " 2.经宫腔子宫内膜息肉电切术禁忌症者"
  },
  {
    "id": "s902",
    "label": "Organ or Tissue Status",
    "text": " 5）肝肾功能明显异常，超出入组标准;"
  },
  {
    "id": "s903",
    "label": "Multiple",
    "text": " (4)年龄18～65岁，男女不限；"
  },
  {
    "id": "s904",
    "label": "Disease",
    "text": " 3）类风湿性关节炎、化脓性关节炎等关节疾病"
  },
  {
    "id": "s905",
    "label": "Pharmaceutical Substance or Drug",
    "text": " 8.使用免疫抑制剂治疗者"
  },
  {
    "id": "s906",
    "label": "Multiple",
    "text": " 18.急性出血倾向，包括血小板计数低于100× 109/L或其他情况。"
  },
  {
    "id": "s907",
    "label": "Age",
    "text": "1. 年龄&gt; 65 岁"
  },
  {
    "id": "s908",
    "label": "Diagnostic",
    "text": "1.符合小儿反复呼吸道感染西医诊断标准；"
  },
  {
    "id": "s909",
    "label": "Pregnancy-related Activity",
    "text": " 3.妊娠或哺乳期妇女；"
  },
  {
    "id": "s910",
    "label": "Multiple",
    "text": " ⑦认知功能障碍或无法用言语准确沟通；"
  },
  {
    "id": "s911",
    "label": "Therapy or Surgery",
    "text": "1. 复治患者；"
  },
  {
    "id": "s912",
    "label": "Disease",
    "text": " 8. 颈部或面部外伤灼伤或上气道出血或阻塞;"
  },
  {
    "id": "s913",
    "label": "Enrollment in other studies",
    "text": " ⑽ 4周内参加过其它药物临床试验者；"
  },
  {
    "id": "s914",
    "label": "Multiple",
    "text": "1）交流障碍、无法配合研究者，如语言理解障碍、精神疾病等；"
  },
  {
    "id": "s915",
    "label": "Disease",
    "text": " 3、入院时已发生严重消化道出血、有慢性胃肠道疾病或曾经行胃肠道手术治疗；"
  },
  {
    "id": "s916",
    "label": "Enrollment in other studies",
    "text": " 2)在参加本试验前3个月曾接受过其他研究药物。"
  },
  {
    "id": "s917",
    "label": "Risk Assessment",
    "text": " ③简易精神状态量表（mini-mental state examination, MMSE）评分≥20分；"
  },
  {
    "id": "s918",
    "label": "Risk Assessment",
    "text": " （6）肥胖BMI&gt;35"
  },
  {
    "id": "s919",
    "label": "Multiple",
    "text": "  1) 年龄18～40岁（包括18岁和40岁），男女不限；"
  },
  {
    "id": "s920",
    "label": "Multiple",
    "text": " 8）严重钙化需要旋磨治疗"
  },
  {
    "id": "s921",
    "label": "Disease",
    "text": " 7.溃疡并见肌腱、骨骼暴露者；"
  },
  {
    "id": "s922",
    "label": "Laboratory Examinations",
    "text": " 视力≥20/100，近视度数≤-6D；"
  },
  {
    "id": "s923",
    "label": "Multiple",
    "text": " 2) 膝关节软骨缺损面积≥2cm2且≤8cm2，可行微骨折术的患者，无手术禁忌症"
  },
  {
    "id": "s924",
    "label": "Organ or Tissue Status",
    "text": " 6. 严重肝肾功能不全者。"
  },
  {
    "id": "s925",
    "label": "Disease",
    "text": "（1）特发性黄斑孔及创伤性黄斑孔导致的视网膜脱离；"
  },
  {
    "id": "s926",
    "label": "Therapy or Surgery",
    "text": " (6) 患牙周围牙槽骨骨量充足，可行常规早期或延期种植，不需行ARP；"
  },
  {
    "id": "s927",
    "label": "Multiple",
    "text": " 14） 试验前3个月内曾献血或失血≥400 ml者、接受输血或使用血制品者；"
  },
  {
    "id": "s928",
    "label": "Therapy or Surgery",
    "text": "⑴ 择期在CPB下行心脏瓣膜置换或冠脉搭桥或先心手术患者。"
  },
  {
    "id": "s929",
    "label": "Consent",
    "text": " 10.患者自愿签署知情同意书"
  },
  {
    "id": "s930",
    "label": "Neoplasm Status",
    "text": " 3)单个肿瘤直径&gt;1cm或膀胱肿瘤为多发；"
  },
  {
    "id": "s931",
    "label": "Disease",
    "text": " ③发病后三周（加减一周），其它神经功能稳定者。"
  },
  {
    "id": "s932",
    "label": "Risk Assessment",
    "text": " 4.咽痛VAS评分≥5；且咽痛中医主症评分≥6；"
  },
  {
    "id": "s933",
    "label": "Multiple",
    "text": " 肝肾功能正常，无合并糖尿病。"
  },
  {
    "id": "s934",
    "label": "Therapy or Surgery",
    "text": " 4. 单节段融合修复；"
  },
  {
    "id": "s935",
    "label": "Age",
    "text": "(1)年龄&lt;18岁；"
  },
  {
    "id": "s936",
    "label": "Risk Assessment",
    "text": " (3)体重指数〔BMI=体重(kg)/身高(m)2〕在19~25kg/m2范围内；"
  },
  {
    "id": "s937",
    "label": "Risk Assessment",
    "text": " 5. BMI为16～25kg/m2；"
  },
  {
    "id": "s938",
    "label": "Organ or Tissue Status",
    "text": " 11. 未经控制的内分泌腺体功能异常；"
  },
  {
    "id": "s939",
    "label": "Pharmaceutical Substance or Drug",
    "text": " e.3个月内服用过抗抑郁剂药物或其他有口干副作用的药物者；"
  },
  {
    "id": "s940",
    "label": "Multiple",
    "text": " 6)根据研究者的判断、具有降低入组可能性或使入组复杂化的其他病变，或生活地经常发生变动等易造成失访的情况。"
  },
  {
    "id": "s941",
    "label": "Pregnancy-related Activity",
    "text": " 7.有妊娠可能但未采取充分措施避孕者；"
  },
  {
    "id": "s942",
    "label": "Therapy or Surgery",
    "text": " 7.30天前有过颅内动脉支架或血管成形术或者颈动脉、椎动脉颅外段有过内膜切除术史的；"
  },
  {
    "id": "s943",
    "label": "Laboratory Examinations",
    "text": " 2、IHC检测Her2-、+、++（FISH证实无扩增）；"
  },
  {
    "id": "s944",
    "label": "Disease",
    "text": " （4）近1个月内有呼吸道急性感染史。"
  },
  {
    "id": "s945",
    "label": "Disease",
    "text": " 节段型血管瘤（PHASE综合征除外）"
  },
  {
    "id": "s946",
    "label": "Multiple",
    "text": " ②肝脏恶性肿瘤肝移植术后的病人；"
  },
  {
    "id": "s947",
    "label": "Multiple",
    "text": "1、溶血危象患者：贫血进展迅速且严重，危机生命者；"
  },
  {
    "id": "s948",
    "label": "Pregnancy-related Activity",
    "text": "（1）孕妇，哺乳期和可能妊娠的妇女"
  },
  {
    "id": "s949",
    "label": "Laboratory Examinations",
    "text": " 9、实验室检查指标不合格："
  },
  {
    "id": "s950",
    "label": "Multiple",
    "text": " 7)肝肾功能正常：ALT/AST＜正常值上限(ULN)的2.5倍、总胆红素＜1.5×ULN；血清肌酐&lt; 1.5×ULN；"
  },
  {
    "id": "s951",
    "label": "Disease",
    "text": " 2.有精神异常的病人"
  },
  {
    "id": "s952",
    "label": "Disease",
    "text": " （6）合并其他影响康复的疾病者；"
  },
  {
    "id": "s953",
    "label": "Diagnostic",
    "text": " 2）根据术前肠镜活检病理结果，证实为直肠癌；"
  },
  {
    "id": "s954",
    "label": "Disease",
    "text": " 4)虹膜新生血管或新生血管性青光眼"
  },
  {
    "id": "s955",
    "label": "Disease",
    "text": "    c）急性/慢性尿路感染，阴道感染和肛周感染的患者;"
  },
  {
    "id": "s956",
    "label": "Multiple",
    "text": " （2）产妇存在硬膜外麻醉禁忌症：中枢系统疾病（如脑膜炎、结核、肿瘤等），脊柱畸形，穿刺部位感染、败血症，心血管功能不全（如严重贫血、休克、心力衰竭、冠心病等），凝血功能障碍（血小板低于80*109/L，PT超过正常值3秒，TT超过正常值5秒，APTT超过正常值10秒）；"
  },
  {
    "id": "s957",
    "label": "Multiple",
    "text": " 7. 受者为孕妇或哺乳期妇女，或有精神疾病。"
  },
  {
    "id": "s958",
    "label": "Disease",
    "text": "1.对爱多康有不良反应"
  },
  {
    "id": "s959",
    "label": "Laboratory Examinations",
    "text": " 3）初次美妥昔单抗皮试阳性患者；"
  },
  {
    "id": "s960",
    "label": "Ethnicity",
    "text": "(1)藏族；"
  },
  {
    "id": "s961",
    "label": "Multiple",
    "text": "1. 既往已发现AF或房扑病史，经检查（体表12导联ECG，遥测设备，动态ECG）确认有持续≥5 min AF或房扑发作；"
  },
  {
    "id": "s962",
    "label": "Pregnancy-related Activity",
    "text": " （6）妊娠或哺乳妇女，或在接受治疗过程中准备妊娠者；"
  },
  {
    "id": "s963",
    "label": "Pregnancy-related Activity",
    "text": "1）不孕时间≥1年"
  },
  {
    "id": "s964",
    "label": "Researcher Decision",
    "text": " 7)主管医生认为不能依从研究方案者。"
  },
  {
    "id": "s965",
    "label": "Disease",
    "text": " ④近两周无感染病史；"
  },
  {
    "id": "s966",
    "label": "Disease",
    "text": " 13)支气管哮喘或严重COPD患者；"
  },
  {
    "id": "s967",
    "label": "Symptom",
    "text": " （2）近4周病情稳定，无急性加重；"
  },
  {
    "id": "s968",
    "label": "Risk Assessment",
    "text": " 3)Karnofsky评分≥70分，ECOG PS评分0-2;"
  },
  {
    "id": "s969",
    "label": "Multiple",
    "text": "横断面调查：60岁及以上者；在目标社区居住至少一年及其以上者；具有正常交流能力者；自愿参加本研究者。"
  },
  {
    "id": "s970",
    "label": "Laboratory Examinations",
    "text": " 6)宫口扩张：2-4cm"
  },
  {
    "id": "s971",
    "label": "Multiple",
    "text": " （6）合并严重呼吸功能不全（PO2&lt;60mmHg,即8.0Kpa；或PCO2&gt;50 mmHg ,即6.5Kpa）"
  },
  {
    "id": "s972",
    "label": "Multiple",
    "text": " （2）纳入山东济南及周边德州、聊城、济宁、菏泽、淄博、泰安、莱芜内陆地区的3-14周岁儿童哮喘患者。"
  },
  {
    "id": "s973",
    "label": "Disease",
    "text": " 3，患者有慢性疼痛症状病史；"
  },
  {
    "id": "s974",
    "label": "Risk Assessment",
    "text": " ②接受椎管麻醉，美国麻醉医师协会（ASA）病情分级为I-II级；"
  },
  {
    "id": "s975",
    "label": "Diagnostic",
    "text": " iii．病理诊断无银屑病，无角质上皮过度增生，无角质上皮过度角化或伴角化不全，真皮无淋巴细胞浸润。"
  },
  {
    "id": "s976",
    "label": "Capacity",
    "text": " (3)患者意识清楚，能配合完成该项研究；"
  },
  {
    "id": "s977",
    "label": "Therapy or Surgery",
    "text": " 治疗前接受过其它治疗"
  },
  {
    "id": "s978",
    "label": "Compliance with Protocol",
    "text": " 3.自愿参加本次实验并有较好的依从性，能够遵守医嘱自觉服药，能按能按时复诊。"
  },
  {
    "id": "s979",
    "label": "Disease",
    "text": " b.胃溃疡、胃出血、糖尿病或其他自身免疫性疾病、高血压未控制、结核、精神类疾病患者、青光眼、糖尿病、HIV感染或AIDS患者；"
  },
  {
    "id": "s980",
    "label": "Disease",
    "text": " 2)复发性恶性肿瘤；"
  },
  {
    "id": "s981",
    "label": "Healthy",
    "text": " (5)婴儿具有良好的健康状况；"
  },
  {
    "id": "s982",
    "label": "Compliance with Protocol",
    "text": "①无法依从研究方案或研究程序；"
  },
  {
    "id": "s983",
    "label": "Disease",
    "text": " （4）幽闭恐惧症患者。"
  },
  {
    "id": "s984",
    "label": "Compliance with Protocol",
    "text": " (3) 不能耐受远程心电监测和植入性心电事件记录仪；"
  },
  {
    "id": "s985",
    "label": "Disease",
    "text": " 13.患有不易控制的精神病史者；"
  },
  {
    "id": "s986",
    "label": "Encounter",
    "text": " 14) 研究者本人及其家庭成员。"
  },
  {
    "id": "s987",
    "label": "Consent",
    "text": " 5. 患者能够理解并签署知情同意书。"
  },
  {
    "id": "s988",
    "label": "Sign",
    "text": " 3、病情稳定，意识清晰"
  },
  {
    "id": "s989",
    "label": "Therapy or Surgery",
    "text": " 7）再次肝移植。"
  },
  {
    "id": "s990",
    "label": "Pregnancy-related Activity",
    "text": " (9) 妊娠，近期计划生育的男性或女性，哺乳期妇女；"
  },
  {
    "id": "s991",
    "label": "Disease",
    "text": "1. 合并有心血管、脑血管、肝、肾和造血系统等严重全身性疾病及精神病患者；"
  },
  {
    "id": "s992",
    "label": "Risk Assessment",
    "text": " 3.阳性与阴性症状评定量表（PANSS）评分≥70分"
  },
  {
    "id": "s993",
    "label": "Age",
    "text": "年龄在14岁至65岁（含14岁及65岁）；"
  },
  {
    "id": "s994",
    "label": "Diagnostic",
    "text": " （6）脾胃虚寒出现泄泻者；"
  },
  {
    "id": "s995",
    "label": "Multiple",
    "text": " 13. 控制不良的重度高血压，即收缩压≥180mmHg和/或舒张压≥110mmHg；收缩压&lt;95mmHg的患者。"
  },
  {
    "id": "s996",
    "label": "Researcher Decision",
    "text": " (7)有据研究者判断可能干扰试验结果或增加患者风险的任何病史；"
  },
  {
    "id": "s997",
    "label": "Multiple",
    "text": " 6.患儿年龄较小，不会使用峰流速仪者。"
  },
  {
    "id": "s998",
    "label": "Age",
    "text": " 2）年龄20~40岁"
  },
  {
    "id": "s999",
    "label": "Disease",
    "text": " 2. 神经源性膀胱；"
  },
  {
    "id": "s1000",
    "label": "Sign",
    "text": " 6.不明原因阴道流血；"
  },
  {
    "id": "s1001",
    "label": "Pregnancy-related Activity",
    "text": " 15)处于哺乳期或妊娠期妇女者；（问诊）"
  },
  {
    "id": "s1002",
    "label": "Laboratory Examinations",
    "text": " ③ 肌钙蛋白升高URL99百分位值；"
  },
  {
    "id": "s1003",
    "label": "Pharmaceutical Substance or Drug",
    "text": " 6.正在或3个月内服用过抗凝药物的患者"
  },
  {
    "id": "s1004",
    "label": "Data Accessible",
    "text": " （6）母亲孕期检查数据可得；"
  },
  {
    "id": "s1005",
    "label": "Receptor Status",
    "text": " 3、能够采取手术切除或活检取得新鲜的肿瘤组织样本；"
  },
  {
    "id": "s1006",
    "label": "Laboratory Examinations",
    "text": " 10.尿蛋白阳性的患者；"
  },
  {
    "id": "s1007",
    "label": "Pharmaceutical Substance or Drug",
    "text": " (10) 就诊前3天内有服用过其他止咳药物的患者；"
  },
  {
    "id": "s1008",
    "label": "Compliance with Protocol",
    "text": " 3.患者依从性好，理解并且同意穴位埋线"
  },
  {
    "id": "s1009",
    "label": "Multiple",
    "text": " 10)入组前存在甲状腺功能异常或正接受激素治疗；"
  },
  {
    "id": "s1010",
    "label": "Multiple",
    "text": " 6)肿瘤标志物检测未见明显异常，或经研究者判断受试者没有肿瘤发生的风险；"
  },
  {
    "id": "s1011",
    "label": "Capacity",
    "text": " 2. 能够承受骨髓穿刺检查"
  },
  {
    "id": "s1012",
    "label": "Researcher Decision",
    "text": " (6)研究者认为不适合参加试验者。"
  },
  {
    "id": "s1013",
    "label": "Disease",
    "text": " ③ 多囊卵巢患者；"
  },
  {
    "id": "s1014",
    "label": "Multiple",
    "text": " 19.目前正在使用凝血酶抑制剂或Ⅹa因子抑制剂，各种敏感的实验室检查异常（如APTT、INR、血小板计数、ECT；TT或恰当的Ⅹa因子活性测定等）。"
  },
  {
    "id": "s1015",
    "label": "Disease",
    "text": " ③椎管内麻醉禁忌者"
  },
  {
    "id": "s1016",
    "label": "Laboratory Examinations",
    "text": " 7）体格检查、生命体征正常或异常无临床意义。"
  },
  {
    "id": "s1017",
    "label": "Consent",
    "text": " 4、自愿加入实验并签署书面知情同意书。"
  },
  {
    "id": "s1018",
    "label": "Multiple",
    "text": " 5.无血液系统疾病，入组前WBC &gt; 4×109/L，PLT &gt; 100×109/L，HGB&gt; 80g/L；肝功能（ALT、AST≤正常值上限×2.5倍）；双侧肾功能均正常：肌酐清除率&gt; 60 ml/min；"
  },
  {
    "id": "s1019",
    "label": "Multiple",
    "text": " （5）预计在一周内将要出院的新生儿；"
  },
  {
    "id": "s1020",
    "label": "Neoplasm Status",
    "text": "（1）肝脏、肺、骨等远处转移"
  },
  {
    "id": "s1021",
    "label": "Risk Assessment",
    "text": " （2）全身功能状态评分（ECOG）为0-2分"
  },
  {
    "id": "s1022",
    "label": "Multiple",
    "text": "1. 年龄40～70周岁（包括40，70周岁）门诊COPD患者，性别不限；"
  },
  {
    "id": "s1023",
    "label": "Allergy Intolerance",
    "text": " (12)对干扰素及聚乙二醇过敏者；"
  },
  {
    "id": "s1024",
    "label": "Disease",
    "text": " （2）增值性视网膜病变"
  },
  {
    "id": "s1025",
    "label": "Allergy Intolerance",
    "text": " ④ 无法服用中药或对中药过敏的患者"
  },
  {
    "id": "s1026",
    "label": "Pregnancy-related Activity",
    "text": " (3)妊娠；"
  },
  {
    "id": "s1027",
    "label": "Disease",
    "text": " 3)头皮肿块作为对照。"
  },
  {
    "id": "s1028",
    "label": "Disease",
    "text": " 4. 被诊断为癌性疼痛的患者"
  },
  {
    "id": "s1029",
    "label": "Disease",
    "text": " b. 懷疑惑已證實有血栓性疾病者（如心肌梗塞、腦血管栓塞、深層靜脈栓塞、或肺栓塞等）。"
  },
  {
    "id": "s1030",
    "label": "Consent",
    "text": " ⑤愿意参加本研究。"
  },
  {
    "id": "s1031",
    "label": "Sign",
    "text": " (2) 前房角开放；"
  },
  {
    "id": "s1032",
    "label": "Consent",
    "text": " ⑤受试者或其家属能够充分理解该疗法并且签署知情同意书；"
  },
  {
    "id": "s1033",
    "label": "Multiple",
    "text": "1.已婚中老年男性受试者，年龄40~70周岁；"
  },
  {
    "id": "s1034",
    "label": "Multiple",
    "text": "1.年龄小于40岁，体重指数（BMI）18-30kg/m2；"
  },
  {
    "id": "s1035",
    "label": "Therapy or Surgery",
    "text": " 6、术中全入肝血流阻断时间少于30分钟，或大于90分钟；"
  },
  {
    "id": "s1036",
    "label": "Disease",
    "text": " 10.试验前两周内，曾发生急性呼吸道感染、中耳炎或鼻窦炎的患者；"
  },
  {
    "id": "s1037",
    "label": "Disease",
    "text": " （10）肝性脑病；"
  },
  {
    "id": "s1038",
    "label": "Multiple",
    "text": " 3、临床分期中ⅢB期的T4中（有广泛的肺外侵犯如纵膈、心脏、大血管、气管、食管、椎体、隆突、和恶性胸腔、心包积液）的患者，渗出性胸腔积液（即使细胞学为阴性患者）。X线上无法检测的微量胸腔积液可除外。"
  },
  {
    "id": "s1039",
    "label": "Multiple",
    "text": "(1)年龄40-70岁，男女不限；"
  },
  {
    "id": "s1040",
    "label": "Organ or Tissue Status",
    "text": " 8.严重的肾功能不全；"
  },
  {
    "id": "s1041",
    "label": "Multiple",
    "text": " 3）心功能不全或合并心肺疾病；"
  },
  {
    "id": "s1042",
    "label": "Disease",
    "text": " 3）病理诊断为肺癌、胃癌、肝细胞癌、胰腺癌、结直肠癌、乳腺癌等；"
  },
  {
    "id": "s1043",
    "label": "Consent",
    "text": "1）拒绝参加本研究；"
  },
  {
    "id": "s1044",
    "label": "Laboratory Examinations",
    "text": " （3）导入期和基线期测量空腹LDL-C≥4.14mmol/L，TC≥6.22mmol/L、TG≥2.26mmol/L，且两次差值不超过12%；三者满足其一即可；"
  },
  {
    "id": "s1045",
    "label": "Neoplasm Status",
    "text": " （2）入组前发生远处淋巴结转移（腹腔第8组、13组、14组、16组淋巴结）；"
  },
  {
    "id": "s1046",
    "label": "Multiple",
    "text": "1、疾病中晚期，预期生存寿命&lt;12月；"
  },
  {
    "id": "s1047",
    "label": "Therapy or Surgery",
    "text": " (10) 曾接受胃，結腸或直腸切除術"
  },
  {
    "id": "s1048",
    "label": "Disease",
    "text": " 4.乙肝或丙肝患者或携带者"
  },
  {
    "id": "s1049",
    "label": "Multiple",
    "text": " ⑥虽有头痛，但作为其他病的症状表现，如高血压、脑外伤综合征及颅内器质性病变等；"
  },
  {
    "id": "s1050",
    "label": "Multiple",
    "text": "1.入组前曾接种过水痘减毒活疫苗，或既往有水痘、带状疱疹病毒感染发病史者"
  },
  {
    "id": "s1051",
    "label": "Risk Assessment",
    "text": "（1）、BMI&lt;25Kg/m2；"
  },
  {
    "id": "s1052",
    "label": "Diagnostic",
    "text": "①根据HRS/EHRA/ECAS 2007房颤指南，经心电图或Holter证实的房颤患者（包括持续性房颤和阵发性房颤）；"
  },
  {
    "id": "s1053",
    "label": "Age",
    "text": "①20 ≤ 年龄 ≤ 70 岁"
  },
  {
    "id": "s1054",
    "label": "Pharmaceutical Substance or Drug",
    "text": " 6.近期或者长期使用抗凝或者抗血小板聚集的药物；"
  },
  {
    "id": "s1055",
    "label": "Receptor Status",
    "text": " 3.能够采取手术切除或活检取得新鲜的肿瘤组织样本；"
  },
  {
    "id": "s1056",
    "label": "Multiple",
    "text": "1. 18岁以上，初次妊娠或产后42天的女性；"
  },
  {
    "id": "s1057",
    "label": "Addictive Behavior",
    "text": " 10.酗酒者以及药物滥用及成瘾者。"
  },
  {
    "id": "s1058",
    "label": "Multiple",
    "text": " 3）研究者根据临床判断依从性不好，或不配合观察治疗，拒绝签署同意书者。"
  },
  {
    "id": "s1059",
    "label": "Age",
    "text": " ②年龄20～60岁"
  },
  {
    "id": "s1060",
    "label": "Allergy Intolerance",
    "text": " 6.已知对该类药物过敏者及过敏体质者。"
  },
  {
    "id": "s1061",
    "label": "Consent",
    "text": " （3）志愿入选合作，并签知情同意书，同意坚持治疗中途不间断者。"
  },
  {
    "id": "s1062",
    "label": "Researcher Decision",
    "text": " 7、其它研究者认为不适合入选的情况；"
  },
  {
    "id": "s1063",
    "label": "Disease",
    "text": " e)有光引发的癫痫病。"
  },
  {
    "id": "s1064",
    "label": "Multiple",
    "text": " 3.因有症状的胸腔积液反复住院进行对症处理者，只收集本年度第一次住院的资料。"
  },
  {
    "id": "s1065",
    "label": "Multiple",
    "text": "1 有缺血性卒中导致的神经功能缺损症状"
  },
  {
    "id": "s1066",
    "label": "Exercise",
    "text": " （4）未接受过防跌倒训练者。"
  },
  {
    "id": "s1067",
    "label": "Researcher Decision",
    "text": " 5.研究者判断不适合参加本临床试验者。"
  },
  {
    "id": "s1068",
    "label": "Pharmaceutical Substance or Drug",
    "text": " 3、未使用任何西药降压药者；"
  },
  {
    "id": "s1069",
    "label": "Disease",
    "text": " 2.传染病患者，例如艾滋病、结核病患者"
  },
  {
    "id": "s1070",
    "label": "Diagnostic",
    "text": " （1）临床已确诊患帕金森病；"
  },
  {
    "id": "s1071",
    "label": "Organ or Tissue Status",
    "text": " ⑥凝血功能障碍"
  },
  {
    "id": "s1072",
    "label": "Enrollment in other studies",
    "text": " 20）正参加其它临床试验的患者；"
  },
  {
    "id": "s1073",
    "label": "Multiple",
    "text": " 2.2.iRBD组：（1）有神经系统病变者，既往有脑炎、脑外伤、癫痫、变性疾病等神经精神疾病病史，神经影像学检查有异常者；（2）目前正在有规律服用安眠药或抗精神病药物的患者，仍在使用镇静催眠类药物或酒精助眠1周内不能撤退者；（3）存在未解决的重大生活事件和心理冲突；（4）PSG检查不能合作者或PSG中，整晚睡眠无REM期者；（5）不能完成量表评估者；（6）未自愿签署知情同意书。"
  },
  {
    "id": "s1074",
    "label": "Data Accessible",
    "text": " 2.造影图像质量较差，无法完成QFR及虚拟支架评估；"
  },
  {
    "id": "s1075",
    "label": "Disease",
    "text": " ⑶ 脑出血、蛛网膜下腔出血、短暂性脑缺血发作（TIA）；"
  },
  {
    "id": "s1076",
    "label": "Consent",
    "text": " 6.对本试验知情同意的志愿受试者。"
  },
  {
    "id": "s1077",
    "label": "Diagnostic",
    "text": " 10、心电图检查严重心律失常者"
  },
  {
    "id": "s1078",
    "label": "Researcher Decision",
    "text": " 研究者认为不适合参加本研究的其他任何疾病。"
  },
  {
    "id": "s1079",
    "label": "Multiple",
    "text": " 2.年龄18～60岁之间，男女不限；"
  },
  {
    "id": "s1080",
    "label": "Diagnostic",
    "text": " （2）术前影像学提示肿瘤直径≤4cm；"
  },
  {
    "id": "s1081",
    "label": "Disease",
    "text": " 7）门脉系统完全血栓或海绵样变性"
  },
  {
    "id": "s1082",
    "label": "Age",
    "text": "1.年龄：18~75岁；"
  },
  {
    "id": "s1083",
    "label": "Pharmaceutical Substance or Drug",
    "text": " 5.研究开始前2周内使用过减少尿酸代谢或排泄的药物者；"
  },
  {
    "id": "s1084",
    "label": "Disease",
    "text": " （2）以往或同时患有其他恶性肿瘤，但是已治愈的皮肤基底细胞癌和宫颈原位癌除外；"
  },
  {
    "id": "s1085",
    "label": "Age",
    "text": " 2)年龄≤42岁；"
  },
  {
    "id": "s1086",
    "label": "Multiple",
    "text": " （6）除中药清肠温中方治疗或口服美沙拉秦治疗外，还在进行其它溃疡性结肠炎治疗方案的患者；"
  },
  {
    "id": "s1087",
    "label": "Diagnostic",
    "text": " （2）经病理学确诊为非鳞晚期非小细胞肺癌，且胸腔积液脱落细胞学检查发现有肿瘤细胞的患者；"
  },
  {
    "id": "s1088",
    "label": "Laboratory Examinations",
    "text": " 4. 体温≥38.0℃。"
  },
  {
    "id": "s1089",
    "label": "Disease",
    "text": "（1）术前诊断为肝脏恶性肿瘤，术后病理学确诊系HCC；"
  },
  {
    "id": "s1090",
    "label": "Multiple",
    "text": " 4. 任何有临床意义的主要器官或全身性急性疾病、或任何其他情况，研究者判定难以完成随访者；"
  },
  {
    "id": "s1091",
    "label": "Multiple",
    "text": " 3. 伴有吞咽困难、完全或不全消化道梗阻、消化道活动性出血、穿孔等使用化疗药物禁忌者。"
  },
  {
    "id": "s1092",
    "label": "Laboratory Examinations",
    "text": " 4，血小板计数&lt;100,000/L；"
  },
  {
    "id": "s1093",
    "label": "Risk Assessment",
    "text": " ④汉密顿焦虑量表（HAMA）≥14分, 汉密顿抑郁量表HAMD(17项)≤17分"
  },
  {
    "id": "s1094",
    "label": "Pregnancy-related Activity",
    "text": " （5）妊娠期、哺乳期的妇女；"
  },
  {
    "id": "s1095",
    "label": "Allergy Intolerance",
    "text": " 7)无严重的过敏史；"
  },
  {
    "id": "s1096",
    "label": "Consent",
    "text": " 2,患者拒绝参与研究"
  },
  {
    "id": "s1097",
    "label": "Multiple",
    "text": " 5）术中静脉滴注异丙肾上腺素或阿托品诱发出室速/室早患者。"
  },
  {
    "id": "s1098",
    "label": "Enrollment in other studies",
    "text": " 10、三个月内进行其他临床试验的患者；"
  },
  {
    "id": "s1099",
    "label": "Multiple",
    "text": " e)合并有严重的高血压，且经正规治疗1周后血压仍高于180/110mmhg 、房颤、不稳定性心绞痛、严重肺部感染、严重心肾功能衰竭、重症糖尿病者；"
  },
  {
    "id": "s1100",
    "label": "Multiple",
    "text": "（1）年龄：儿童18个月--36个月，青少年12--16岁"
  },
  {
    "id": "s1101",
    "label": "Pregnancy-related Activity",
    "text": " 3. 有未来生育意愿的男性患者；"
  },
  {
    "id": "s1102",
    "label": "Smoking Status",
    "text": "①就诊者目前正在吸烟，且每日均会吸烟，烟量≥10支/日；"
  },
  {
    "id": "s1103",
    "label": "Age",
    "text": "①年龄≥18岁。"
  },
  {
    "id": "s1104",
    "label": "Disease",
    "text": " (5)合并有心脑血管、肝脏、肾脏、造血系统等严重原发性疾病，或精神病患者。"
  },
  {
    "id": "s1105",
    "label": "Laboratory Examinations",
    "text": " 4）出生时母亲HBsAg阳性者（以出生记录卡为准）。"
  },
  {
    "id": "s1106",
    "label": "Diagnostic",
    "text": " 7. 超声显示宫腔正常。"
  },
  {
    "id": "s1107",
    "label": "Diagnostic",
    "text": " （2）符合美国风湿病协会(1982)修订的SLE诊断标准"
  },
  {
    "id": "s1108",
    "label": "Disease",
    "text": " 1）具有癫痫病史或其他中枢神经系统疾病者；"
  },
  {
    "id": "s1109",
    "label": "Pharmaceutical Substance or Drug",
    "text": "1.一周内曾口服抗组胺类药物"
  },
  {
    "id": "s1110",
    "label": "Disease",
    "text": " 9.严重的或不能控制的精神疾病患者"
  },
  {
    "id": "s1111",
    "label": "Multiple",
    "text": " （2） 经传统药物治疗（如使用稳定剂量的NSAIDs治疗1个月、口服糖皮质激素或DMARD药物治疗3个月）仍属活动期AS者；"
  },
  {
    "id": "s1112",
    "label": "Risk Assessment",
    "text": " 5、PS评分0-3分；"
  },
  {
    "id": "s1113",
    "label": "Laboratory Examinations",
    "text": "1.肝脏内单一病灶最大径≤1cm，多发病灶最大径之和≤3cm"
  },
  {
    "id": "s1114",
    "label": "Laboratory Examinations",
    "text": " ③呼吸频率&gt;20次/分或动脉血PaCO2&lt;32 mmHg；"
  },
  {
    "id": "s1115",
    "label": "Pharmaceutical Substance or Drug",
    "text": " （10）正在服用营养保健品的受试者在试验期间应当维持原食用习惯，并且和研究中心说明；"
  },
  {
    "id": "s1116",
    "label": "Age",
    "text": "1）患者年龄20-70岁"
  },
  {
    "id": "s1117",
    "label": "Age",
    "text": "  5.年满18岁。"
  },
  {
    "id": "s1118",
    "label": "Diagnostic",
    "text": "1.经过子宫内膜癌全面分期手术确诊的Ⅰ期子宫内膜癌病例，病理类型为子宫内膜样腺癌。"
  },
  {
    "id": "s1119",
    "label": "Disease",
    "text": " (3) 有不稳定的或快速进展性肾脏病史；"
  },
  {
    "id": "s1120",
    "label": "Therapy or Surgery",
    "text": " 5.发病后经过溶栓、支架手术治疗者或即将开展动静脉溶栓，介入或支架手术的患者；"
  },
  {
    "id": "s1121",
    "label": "Multiple",
    "text": " 2、严重AIHA：当Hb&lt;40g/L或Hct&lt;0.13，但溶血较为稳定、暂不危及生命者；"
  },
  {
    "id": "s1122",
    "label": "Multiple",
    "text": "（1）原发性痴呆，早期表现为记忆损害，渐进加重，同时伴其他认知功能损害如失语、失用、失认，且缺乏相关的脑影像学检查的局灶性损害；"
  },
  {
    "id": "s1123",
    "label": "Multiple",
    "text": " 10、肝肾功能不全等并发症者"
  },
  {
    "id": "s1124",
    "label": "Therapy or Surgery",
    "text": " 2)疾病特点：需要输尿管镜下钬激光碎石；"
  },
  {
    "id": "s1125",
    "label": "Compliance with Protocol",
    "text": " 8．不配合检查和治疗的患者。"
  },
  {
    "id": "s1126",
    "label": "Disease",
    "text": " ① 排卵稀发和/或无排卵。"
  },
  {
    "id": "s1127",
    "label": "Laboratory Examinations",
    "text": " 4、左室射血分数≤40％；"
  },
  {
    "id": "s1128",
    "label": "Diagnostic",
    "text": " (6)可疑或确诊胎儿发育（染色体、心脏、肾脏等）异常者；"
  },
  {
    "id": "s1129",
    "label": "Addictive Behavior",
    "text": " 10.在近3个月内有滥用酒精和药物者"
  },
  {
    "id": "s1130",
    "label": "Disease",
    "text": " (10)患有精神分裂症等干扰参与本临床研究的精神疾病者；"
  },
  {
    "id": "s1131",
    "label": "Allergy Intolerance",
    "text": "1.对研究药物组成成分过敏或过敏体质者。"
  },
  {
    "id": "s1132",
    "label": "Allergy Intolerance",
    "text": " ＊无基因突变且一线化疗失败或不能耐受的患者，或者服用靶向药出现耐药进展的患者；"
  },
  {
    "id": "s1133",
    "label": "Receptor Status",
    "text": "1.石蜡包埋病理组织切片样本且符合样本采集要求；"
  },
  {
    "id": "s1134",
    "label": "Consent",
    "text": " 11、未签署知情同意书。"
  },
  {
    "id": "s1135",
    "label": "Disease",
    "text": " ④ 严重感染者或代谢性疾病"
  },
  {
    "id": "s1136",
    "label": "Therapy or Surgery",
    "text": " 9.颈部手术史；"
  },
  {
    "id": "s1137",
    "label": "Risk Assessment",
    "text": " （4）BMI≤18.5或≥23.9；"
  },
  {
    "id": "s1138",
    "label": "Pharmaceutical Substance or Drug",
    "text": "1.同时长期服用非甾体类消炎药(NSAIDS)，银杏叶提取物和其他胆碱酯酶抑制剂"
  },
  {
    "id": "s1139",
    "label": "Age",
    "text": "1.年龄≥65岁"
  },
  {
    "id": "s1140",
    "label": "Enrollment in other studies",
    "text": " 9.参加试验前3个月内参与其它临床试验；"
  },
  {
    "id": "s1141",
    "label": "Compliance with Protocol",
    "text": " 前期依从性较差的患者"
  },
  {
    "id": "s1142",
    "label": "Multiple",
    "text": " 9.依从性差，不能配合强化治疗，饮食运动不规律的患者。"
  },
  {
    "id": "s1143",
    "label": "Consent",
    "text": " 7.受试者志愿受试并签署知情同意书。"
  },
  {
    "id": "s1144",
    "label": "Age",
    "text": " （4） 年龄45-60岁"
  },
  {
    "id": "s1145",
    "label": "Therapy or Surgery",
    "text": " 6.在本研究开始前已接受过PE或血滤等血液净化技术治疗者；"
  },
  {
    "id": "s1146",
    "label": "Laboratory Examinations",
    "text": " 2. 满足至少一下一项：pT3a-4，R1，pN1，GS≥8或PSA＞0.1ng/ml；"
  },
  {
    "id": "s1147",
    "label": "Multiple",
    "text": " ④ 严重的躯体疾病或药物副作用，无法进行康复治疗；"
  },
  {
    "id": "s1148",
    "label": "Diagnostic",
    "text": " C、有病理学的诊断依据者"
  },
  {
    "id": "s1149",
    "label": "Enrollment in other studies",
    "text": " 3. 参加其他干预性或非干预性临床研究；"
  },
  {
    "id": "s1150",
    "label": "Pregnancy-related Activity",
    "text": " 9. 备孕期或近期备孕可能者；有生育可能的女性（定义为生理上能怀孕的所有女性，除非在整个研究期间内使用有效的避孕方法（对有无生育可能和有效避孕方法在方案中进行具体约定）；妊娠或哺乳（授乳）期妇女（妊娠定义为女性受孕后，终止妊娠前的状态，以hCG实验室检查阳性结果为准）；"
  },
  {
    "id": "s1151",
    "label": "Non-Neoplasm Disease Stage",
    "text": " 3)消化道溃疡活动期患者；"
  },
  {
    "id": "s1152",
    "label": "Non-Neoplasm Disease Stage",
    "text": " 属于高血压肾损害分期为晚期者；"
  },
  {
    "id": "s1153",
    "label": "Therapy or Surgery",
    "text": " （3）患者为未经治疗的、或未经过规范治疗的初治病人；"
  },
  {
    "id": "s1154",
    "label": "Laboratory Examinations",
    "text": " 2.24小时蛋白尿定量&gt; 3.0g者；"
  },
  {
    "id": "s1155",
    "label": "Disease",
    "text": " 6.存在急性病症，如尿路感染、发热、心力衰竭等；"
  },
  {
    "id": "s1156",
    "label": "Risk Assessment",
    "text": " 3)女方配偶精子DNA损伤：采用SCD方法检测精液原液精子碎片指数＞27.3%，至少2次；"
  },
  {
    "id": "s1157",
    "label": "Diagnostic",
    "text": " ②冠脉造影证实冠脉狭窄率＜50%"
  },
  {
    "id": "s1158",
    "label": "Pregnancy-related Activity",
    "text": " 11、女性：须行手术绝育或绝经后，治疗期间及结束后6个月内避孕；非哺乳期；男性：须行手术绝育或在治疗期间及结束后6个月内避孕；"
  },
  {
    "id": "s1159",
    "label": "Multiple",
    "text": " 3.接受过抗肿瘤治疗，包括化疗、放疗或者靶向治疗（包括且不限于单克隆抗体、小分子酪氨酸激酶抑制剂等）或者进行其他药物临床试验"
  },
  {
    "id": "s1160",
    "label": "Risk Assessment",
    "text": " (5)改良Ross心功能评级≥3级；"
  },
  {
    "id": "s1161",
    "label": "Multiple",
    "text": " （2）符合室缺标准，年龄大于3岁，体重大于10KG"
  },
  {
    "id": "s1162",
    "label": "Laboratory Examinations",
    "text": " 8.TG&gt;5.6mmol/L"
  },
  {
    "id": "s1163",
    "label": "Allergy Intolerance",
    "text": " 7.可耐受全身麻醉"
  },
  {
    "id": "s1164",
    "label": "Therapy or Surgery",
    "text": " 2.复治患者"
  },
  {
    "id": "s1165",
    "label": "Oral related",
    "text": " iii.减数14,24,（智齿除外）"
  },
  {
    "id": "s1166",
    "label": "Allergy Intolerance",
    "text": " (8) 已知对临床试验药物组成成份过敏者。"
  },
  {
    "id": "s1167",
    "label": "Age",
    "text": " 4、小于18岁或大于80岁"
  },
  {
    "id": "s1168",
    "label": "Pregnancy-related Activity",
    "text": " 6.孕妇，产后或哺乳期后28天内"
  },
  {
    "id": "s1169",
    "label": "Researcher Decision",
    "text": " iv．凡在入组后发现不符合试验方案者。"
  },
  {
    "id": "s1170",
    "label": "Risk Assessment",
    "text": " （2）ESSEN评分≥3分"
  },
  {
    "id": "s1171",
    "label": "Life Expectancy",
    "text": " 3)预期生存期＜3个月者。"
  },
  {
    "id": "s1172",
    "label": "Pregnancy-related Activity",
    "text": "1.孕妇或哺乳期妇女；"
  },
  {
    "id": "s1173",
    "label": "Multiple",
    "text": " （2） 近 3 个月服用乳果糖、益生菌或门冬氨酸鸟氨酸，近 1 周使用抗生素或镇静药；"
  },
  {
    "id": "s1174",
    "label": "Disease",
    "text": " 4.患有严重的代谢性疾病、内分泌疾病及血液系统疾病者"
  },
  {
    "id": "s1175",
    "label": "Consent",
    "text": " （4）自愿参加并签署知情同意书者。"
  },
  {
    "id": "s1176",
    "label": "Age",
    "text": " (三)年龄≤65岁"
  },
  {
    "id": "s1177",
    "label": "Age",
    "text": "1.年龄≥6岁；"
  },
  {
    "id": "s1178",
    "label": "Laboratory Examinations",
    "text": " 凝血酶原时间（PT）≤ 16.00S；"
  },
  {
    "id": "s1179",
    "label": "Researcher Decision",
    "text": " 4）研究者认为患者有其他可能影响研究结果或导致本研究被迫中途终止的因素"
  },
  {
    "id": "s1180",
    "label": "Therapy or Surgery",
    "text": " II 最后一次化疗与疾病进展间隔不足1年的；"
  },
  {
    "id": "s1181",
    "label": "Addictive Behavior",
    "text": " 8.滥用药物者、酗酒者；"
  },
  {
    "id": "s1182",
    "label": "Diagnostic",
    "text": " 5.内侧颞叶、海马体、运动辅助区(SMA)及小脑由MRI监定为未受损；"
  },
  {
    "id": "s1183",
    "label": "Age",
    "text": " 4.年龄为45～80岁"
  },
  {
    "id": "s1184",
    "label": "Allergy Intolerance",
    "text": " 5. 碘过敏者"
  },
  {
    "id": "s1185",
    "label": "Multiple",
    "text": "1）凡未按规定治疗，无法确定疗效或资料不全等影响疗效判定者。"
  },
  {
    "id": "s1186",
    "label": "Pharmaceutical Substance or Drug",
    "text": " （7）近一月内使用长效抗精神病药物者；"
  },
  {
    "id": "s1187",
    "label": "Multiple",
    "text": " 9.患有精神、神经疾病，或不能正确表达意愿患者；"
  },
  {
    "id": "s1188",
    "label": "Pharmaceutical Substance or Drug",
    "text": " ⑷美罗培南连续用药时间超过2天；"
  },
  {
    "id": "s1189",
    "label": "Disease",
    "text": " 8.糖尿病合并严重的慢性并发症（如糖尿病肾病、糖尿病眼底病变）"
  },
  {
    "id": "s1190",
    "label": "Multiple",
    "text": " 3. 组织学或细胞学证实的局部晚期或转移性肺鳞癌。混合性肺鳞癌受试者，若所含鳞癌成分&gt;50%，由研究者根据具体情况判断是否入组。"
  },
  {
    "id": "s1191",
    "label": "Disease",
    "text": " 5. 患侧输尿管狭窄、UPJ狭窄、解剖结构异常(肾内型肾盂、肾下垂、马蹄肾等)；"
  },
  {
    "id": "s1192",
    "label": "Multiple",
    "text": " (4)有神经阻滞或全身麻醉禁忌"
  },
  {
    "id": "s1193",
    "label": "Allergy Intolerance",
    "text": " (20) 不能耐受活性炭者；"
  },
  {
    "id": "s1194",
    "label": "Risk Assessment",
    "text": " （2）NIHSS&gt;25 分"
  },
  {
    "id": "s1195",
    "label": "Multiple",
    "text": " 凝血机制障碍的患者（INR＞1.5或凝血酶原时间PT＞ULN+4妙或APTT＞1.5ULN），具有出血倾向或正在接受溶栓或抗凝治疗。"
  },
  {
    "id": "s1196",
    "label": "Multiple",
    "text": " 2) 有中枢神经系统、心血管系统、肝肾功能不全、消化道系统（特别是胰腺炎史）、呼吸系统、代谢及骨骼系统疾病病史（特别是：低血压、体位性低血压、帕金森病、癫痫、头痛或偏头痛等），或其他任何可能影响研究结果的疾病及生理条件者。"
  },
  {
    "id": "s1197",
    "label": "Consent",
    "text": " 3、自觉无身体其他不适，且愿意配合医生者。"
  },
  {
    "id": "s1198",
    "label": "Diagnostic",
    "text": "1、确诊的HIV/AIDS患者。"
  },
  {
    "id": "s1199",
    "label": "Therapy or Surgery",
    "text": " 13. 有器官移植病史或正等待器官移植的患者；"
  },
  {
    "id": "s1200",
    "label": "Enrollment in other studies",
    "text": " （9）近3个月内参加其他药物临床试验者；"
  },
  {
    "id": "s1201",
    "label": "Disease",
    "text": " 6) 精神病患者。"
  },
  {
    "id": "s1202",
    "label": "Life Expectancy",
    "text": " 3 预期存活时间 ≥3个月"
  },
  {
    "id": "s1203",
    "label": "Disease",
    "text": " 2.同时或异时（5年内）恶性肿瘤（除外有效治疗的鳞状细胞或基底细胞癌）病史"
  },
  {
    "id": "s1204",
    "label": "Multiple",
    "text": "1. 肺功能差不能耐受单肺通气的患者"
  },
  {
    "id": "s1205",
    "label": "Allergy Intolerance",
    "text": " (10) 已知对乳剂、阿片类药物过敏者；"
  },
  {
    "id": "s1206",
    "label": "Laboratory Examinations",
    "text": " ③ 体重≥40kg；"
  },
  {
    "id": "s1207",
    "label": "Consent",
    "text": " 7. 不愿参加试验并不能配合"
  },
  {
    "id": "s1208",
    "label": "Literacy",
    "text": " 3.能够阅读和理解中文"
  },
  {
    "id": "s1209",
    "label": "Therapy or Surgery",
    "text": "1.有过手术减肥或滥用减重药经历者；"
  },
  {
    "id": "s1210",
    "label": "Laboratory Examinations",
    "text": " 8、血液学检查："
  },
  {
    "id": "s1211",
    "label": "Compliance with Protocol",
    "text": " （6）依从性良好；"
  },
  {
    "id": "s1212",
    "label": "Disease",
    "text": " 3）二线化疗失败的晚期小细胞肺癌患者（治疗失败的定义：治疗过程中疾病进展或治疗结束后复发、毒副作用不可耐受）。"
  },
  {
    "id": "s1213",
    "label": "Disease",
    "text": " （6）合并支气管扩张、支气管哮喘、活动性肺结核、闭塞性细支气管炎、弥漫性泛细支气管炎、肺栓塞、气胸、胸腔积液患者；"
  },
  {
    "id": "s1214",
    "label": "Allergy Intolerance",
    "text": " 8)有严重过敏史或特异性体质者；"
  },
  {
    "id": "s1215",
    "label": "Disease",
    "text": " 9.首次治疗的肝细胞癌。"
  },
  {
    "id": "s1216",
    "label": "Capacity",
    "text": " （7）不能完成临床试验所需要的条款。"
  },
  {
    "id": "s1217",
    "label": "Disease",
    "text": " 9、合并进展性恶性肿瘤或慢性消耗性疾病；"
  },
  {
    "id": "s1218",
    "label": "Age",
    "text": " （4）年龄18-70岁。"
  },
  {
    "id": "s1219",
    "label": "Multiple",
    "text": "1. 女性，年龄18~70岁；"
  },
  {
    "id": "s1220",
    "label": "Multiple",
    "text": " E.近期有严重咯血、剧烈咳嗽、呼吸困难或患者不能合作。"
  },
  {
    "id": "s1221",
    "label": "Therapy or Surgery",
    "text": " b.曾行≥1次IVF-ET胚胎未成功着床者；"
  },
  {
    "id": "s1222",
    "label": "Laboratory Examinations",
    "text": "1.筛选或基线时12导联心电图（ECGs）异常，包括QTc（QTcB）&gt;450 ms，或心率&gt;100 bpm，或QRS &gt;120 ms，或PR &gt;200 ms"
  },
  {
    "id": "s1223",
    "label": "Laboratory Examinations",
    "text": " 6. 肾小球滤过率&lt;60 ml / min / 1.73m2（基于实验前1个月实验室检查结果）；"
  },
  {
    "id": "s1224",
    "label": "Disease",
    "text": " 2、需积极或长期治疗的恶性肿瘤患者、先天性凝血因子异常(血友病) 、严重溶血性及再生不良性贫血、需终身治疗的全身性自生免疫病患者。"
  },
  {
    "id": "s1225",
    "label": "Risk Assessment",
    "text": " 4、ASA分级为I-III级"
  },
  {
    "id": "s1226",
    "label": "Sign",
    "text": " 2. 无明显黄疸、腹水和下肢水肿或肝外转移；"
  },
  {
    "id": "s1227",
    "label": "Diagnostic",
    "text": "⑴符合西医诊断标准，具有典型胃食管反流症状1个月以上；"
  },
  {
    "id": "s1228",
    "label": "Disease",
    "text": " （2）多囊卵巢综合征、子宫畸形、宫腔重度粘连者；"
  },
  {
    "id": "s1229",
    "label": "Organ or Tissue Status",
    "text": " （2）术前凝血功能异常；"
  },
  {
    "id": "s1230",
    "label": "Multiple",
    "text": " （5）血压未获满意控制的高血压病患者（静息收缩压≥160mmHg，和/或舒张压≥100 mmHg）；"
  },
  {
    "id": "s1231",
    "label": "Literacy",
    "text": " （3）具备基本的视听说能力，尚有语言交流能力。"
  },
  {
    "id": "s1232",
    "label": "Disease",
    "text": " 成熟的多房性细菌性肝脓肿（脓腔周围包囊形成）"
  },
  {
    "id": "s1233",
    "label": "Disease",
    "text": "1、间歇状态、重度及急性加重期的哮喘患者。"
  },
  {
    "id": "s1234",
    "label": "Pregnancy-related Activity",
    "text": " 5、孕妇"
  },
  {
    "id": "s1235",
    "label": "Multiple",
    "text": " 难治的定义是指没有有效的治疗选择，并且采用当前可用的治疗干预后，具有有限的预后（生存期只有几个月到2年）；"
  },
  {
    "id": "s1236",
    "label": "Pharmaceutical Substance or Drug",
    "text": " 鼻内用或系统使用皮质类固醇激素＜1月"
  },
  {
    "id": "s1237",
    "label": "Allergy Intolerance",
    "text": "1.高度过敏体质或有严重过敏史；"
  },
  {
    "id": "s1238",
    "label": "Enrollment in other studies",
    "text": " 10.实验前3个月曾参加过其它临床试验；"
  },
  {
    "id": "s1239",
    "label": "Enrollment in other studies",
    "text": " 4.病人已参加其他前瞻性临床研究，可能存在影响此研究随访观察因素者；"
  },
  {
    "id": "s1240",
    "label": "Disease",
    "text": " 2 腹主动脉旁淋巴结转移及远处转移者。"
  },
  {
    "id": "s1241",
    "label": "Risk Assessment",
    "text": " 3.匹兹堡睡眠质量指数(PSQI)量表总分&gt;7分者；"
  },
  {
    "id": "s1242",
    "label": "Therapy or Surgery",
    "text": " （3）接受过二线治疗（化疗或者靶向治疗）失败"
  },
  {
    "id": "s1243",
    "label": "Diagnostic",
    "text": " 3)2型糖尿病患者，符合WHO1999年诊断标准。"
  },
  {
    "id": "s1244",
    "label": "Laboratory Examinations",
    "text": " 4. 血PSA＞4ng/ml；"
  },
  {
    "id": "s1245",
    "label": "Pharmaceutical Substance or Drug",
    "text": " （3）3个月内用过已知对某些脏器有损害的药物。"
  },
  {
    "id": "s1246",
    "label": "Disease",
    "text": " 5.无严重心、肺、肝、肾等重要脏器疾病史"
  },
  {
    "id": "s1247",
    "label": "Disease",
    "text": " （5）合并有活动期恶性肿瘤、脑中风、心肌梗塞等严重原发性疾病；"
  },
  {
    "id": "s1248",
    "label": "Disease",
    "text": " 4）有ATG使用禁忌症；"
  },
  {
    "id": "s1249",
    "label": "Multiple",
    "text": " 5、要求术后使用镇痛泵并签署知情同意书"
  },
  {
    "id": "s1250",
    "label": "Multiple",
    "text": " ⑦病态肥胖（BMI&gt;35 kg/m2）"
  },
  {
    "id": "s1251",
    "label": "Nursing",
    "text": " （2）计划在全身麻醉下行机械通气，且持续机械通气大于6小时"
  },
  {
    "id": "s1252",
    "label": "Therapy or Surgery",
    "text": " （5）AMI时已行干细胞治疗者；"
  },
  {
    "id": "s1253",
    "label": "Multiple",
    "text": "（1）上海市户籍，年龄在2岁-18岁，有阳光宝宝卡或残疾人证明，或者正在申领的过程中。"
  },
  {
    "id": "s1254",
    "label": "Addictive Behavior",
    "text": " 4.无药物滥用史。"
  },
  {
    "id": "s1255",
    "label": "Diagnostic",
    "text": "1. 符合餐后不适综合征的诊断标准；"
  },
  {
    "id": "s1256",
    "label": "Enrollment in other studies",
    "text": " (8) 近3个月内参加过或正在参加其他药物临床试验者."
  },
  {
    "id": "s1257",
    "label": "Disease",
    "text": " 4.癫痫持续状态发作者；"
  },
  {
    "id": "s1258",
    "label": "Pharmaceutical Substance or Drug",
    "text": " 7、术中患者不输注含糖溶液。"
  },
  {
    "id": "s1259",
    "label": "Risk Assessment",
    "text": " （3）卡氏评分≥70分或者ECOG 0-1分；"
  },
  {
    "id": "s1260",
    "label": "Disease",
    "text": " ③尿频（日均排尿次数≥8次）；"
  },
  {
    "id": "s1261",
    "label": "Consent",
    "text": " 6.必须在进行任何筛选评估前，获得患者的知情同意等。"
  },
  {
    "id": "s1262",
    "label": "Pharmaceutical Substance or Drug",
    "text": " （4）患者临床用药稳定至少一月"
  },
  {
    "id": "s1263",
    "label": "Therapy or Surgery",
    "text": " (4)入组的3个月前曾进行心理治疗。"
  },
  {
    "id": "s1264",
    "label": "Consent",
    "text": " 5) 签署书面知情同意书"
  },
  {
    "id": "s1265",
    "label": "Life Expectancy",
    "text": " 6.预计生存期≥12周；"
  },
  {
    "id": "s1266",
    "label": "Disease",
    "text": " 2）进行性加重的梗阻性黄疸；"
  },
  {
    "id": "s1267",
    "label": "Diagnostic",
    "text": "1)符合DSM-IV诊断标准的分裂样情感性精神障碍、心境障碍、精神发育迟滞、广泛性发育障碍、谵妄、痴呆、记忆障碍或其他认知障碍者；"
  },
  {
    "id": "s1268",
    "label": "Risk Assessment",
    "text": " d. Child-pugh评分A-B级"
  },
  {
    "id": "s1269",
    "label": "Symptom",
    "text": " 2. 神志状态恶化或意识障碍者"
  },
  {
    "id": "s1270",
    "label": "Multiple",
    "text": " 11)试验前2周内服用过特殊饮食（包括火龙果、芒果、柚子、和/或黄嘌呤饮食等）或有剧烈运动，或其他影响药物吸收、分布、代谢、排泄等因素者。"
  },
  {
    "id": "s1271",
    "label": "Age",
    "text": "1、年龄＜20岁或＞55岁；"
  },
  {
    "id": "s1272",
    "label": "Disease",
    "text": "1.行乳突缩腔的患者；"
  },
  {
    "id": "s1273",
    "label": "Addictive Behavior",
    "text": " ⑧滥用药物或毒品者。"
  },
  {
    "id": "s1274",
    "label": "Pharmaceutical Substance or Drug",
    "text": " ⑤ 常规抗精神病药物治疗，剂量稳定4周以上；"
  },
  {
    "id": "s1275",
    "label": "Therapy or Surgery",
    "text": " 3.初期腭裂整复；"
  },
  {
    "id": "s1276",
    "label": "Pharmaceutical Substance or Drug",
    "text": " ③正在接受或者准备接受贝伐单抗、沙利度胺或介入治疗的患者。"
  },
  {
    "id": "s1277",
    "label": "Enrollment in other studies",
    "text": " 6. 60天内参加过其他临床试验"
  },
  {
    "id": "s1278",
    "label": "Risk Assessment",
    "text": " (2）ASA分级I-II级；"
  },
  {
    "id": "s1279",
    "label": "Organ or Tissue Status",
    "text": "   7.血液、肝肾功能符合要求："
  },
  {
    "id": "s1280",
    "label": "Multiple",
    "text": "(1)18-65周岁拟行择期颌面外科手术因外科需要拟经鼻气管插管患者;"
  },
  {
    "id": "s1281",
    "label": "Pregnancy-related Activity",
    "text": " 5、月经期及妊娠期妇女；"
  },
  {
    "id": "s1282",
    "label": "Multiple",
    "text": " 6) 失访或其他原因不能明确是否发生持续咳嗽者。"
  },
  {
    "id": "s1283",
    "label": "Multiple",
    "text": " 1)性别：入选的健康受试者应有适当的性别比例，同意在试验期间及试验后3个月内不发生无保护性性行为，且试验期间必须采取物理方式避孕；其中女性必须满足以下条件：已行手术绝育；或具有生育能力，但入组前血妊娠（β-HCG）妊娠检查结果无临床意义者；"
  },
  {
    "id": "s1284",
    "label": "Disease",
    "text": " 4. 最近6个月内发生过心肌梗死、不稳定心绞痛、晕厥、脑血管意外、间歇性跛行、广泛动脉粥样硬化伴有血管内血栓病史；"
  },
  {
    "id": "s1285",
    "label": "Age",
    "text": " 5.30-75岁；"
  },
  {
    "id": "s1286",
    "label": "Organ or Tissue Status",
    "text": " 6. 甲状腺功能亢进或减退（不包括亚临床甲亢和亚临床甲减）;"
  },
  {
    "id": "s1287",
    "label": "Life Expectancy",
    "text": " 预计生存期超过6个月。"
  },
  {
    "id": "s1288",
    "label": "Multiple",
    "text": " 6）对食物有特殊要求，不愿意或没有能力完成研究期间的饮食控制计划。"
  },
  {
    "id": "s1289",
    "label": "Disease",
    "text": " (6)合并有心血管、肝、肾和血液系统等严重原发性疾病、精神病患者；"
  },
  {
    "id": "s1290",
    "label": "Multiple",
    "text": " 6  足够的肝肾功能：总胆红素≤正常值上限（ULN）；AST和ALT≤2.5倍ULN；碱性磷酸酶≤5倍ULN；肌酐清除率≥80 mL/min；"
  },
  {
    "id": "s1291",
    "label": "Disease",
    "text": "1）有下列疾病标志和症状或者有疾病但不被限制的，包括克罗恩病、结节病、慢性腹泻、心脏病、类风湿关节炎、系统性红斑狼疮（SLE），和癌症；"
  },
  {
    "id": "s1292",
    "label": "Multiple",
    "text": " 18-65周岁，性别不限"
  },
  {
    "id": "s1293",
    "label": "Enrollment in other studies",
    "text": " (2)3个月内参加过其他临床试验者；"
  },
  {
    "id": "s1294",
    "label": "Sign",
    "text": " (7)术前评估存在或可能存在困难气道的情况"
  },
  {
    "id": "s1295",
    "label": "Disease",
    "text": " 10)有出血倾向疾病者；"
  },
  {
    "id": "s1296",
    "label": "Risk Assessment",
    "text": " b）且SOFA评分大于等于2分。"
  },
  {
    "id": "s1297",
    "label": "Capacity",
    "text": " 6.语言理解有严重障碍者。"
  },
  {
    "id": "s1298",
    "label": "Therapy or Surgery",
    "text": " F 食管/胃有手术史（儿童期幽门肌切开术除外）"
  },
  {
    "id": "s1299",
    "label": "Age",
    "text": " 3、年龄20-40岁；"
  },
  {
    "id": "s1300",
    "label": "Multiple",
    "text": "（1）病理诊断为胃癌或结直肠癌并且行根治性切除患者，未计划同时行其他脏器切除；"
  },
  {
    "id": "s1301",
    "label": "Disease",
    "text": " 2）精神病患者。"
  },
  {
    "id": "s1302",
    "label": "Researcher Decision",
    "text": " 10）研究人员认为其他原因不适合临床试验者。"
  },
  {
    "id": "s1303",
    "label": "Therapy or Surgery",
    "text": " F、经术前评估，适合进行无痛胃肠镜或者结肠镜检查/治疗。"
  },
  {
    "id": "s1304",
    "label": "Diet",
    "text": " (12)不能遵守中心标准饮食者；"
  },
  {
    "id": "s1305",
    "label": "Researcher Decision",
    "text": " 5.12.研究者认为不适合入组的其他情况。"
  },
  {
    "id": "s1306",
    "label": "Consent",
    "text": " 4.签署知情同意书"
  },
  {
    "id": "s1307",
    "label": "Multiple",
    "text": " （6）无既往心脑血管疾病，经24小时动态心电图检查排除房室传导阻滞；"
  },
  {
    "id": "s1308",
    "label": "Multiple",
    "text": " ③BMI &gt;20且&lt; 30，近三个月内体重稳定；"
  },
  {
    "id": "s1309",
    "label": "Addictive Behavior",
    "text": " 9. 嗜烟酒者（每周饮用14个单位的酒精：1单位=啤酒285 ml，或烈酒25 ml，或葡萄酒1杯；每日吸烟≥5支)和/或在试验期间不能禁烟和禁酒者；"
  },
  {
    "id": "s1310",
    "label": "Diet",
    "text": " 19)在使用研究药物前24 小时摄取了巧克力、任何含咖啡因或富含黄嘌呤食物或饮料；"
  },
  {
    "id": "s1311",
    "label": "Multiple",
    "text": "1.无慢性肝炎、肝硬化及肝癌患者，因良性肝病行手术者；"
  },
  {
    "id": "s1312",
    "label": "Therapy or Surgery",
    "text": " ②近三个月内接受过中医或针灸治疗的患者；"
  },
  {
    "id": "s1313",
    "label": "Multiple",
    "text": " 4.  签署知情同意书，并同意配合本试验方案、遵守治疗后护理并按时复诊。"
  },
  {
    "id": "s1314",
    "label": "Literacy",
    "text": " 5.沟通交流障碍患者；"
  },
  {
    "id": "s1315",
    "label": "Device",
    "text": " 6.入组前完善头颈部病变部位CT，淋巴结检查及内镜检查；"
  },
  {
    "id": "s1316",
    "label": "Gender",
    "text": " （二）男女不限"
  },
  {
    "id": "s1317",
    "label": "Blood Donation",
    "text": " 10）本研究给药前90日内曾献血超过400ml者；"
  },
  {
    "id": "s1318",
    "label": "Enrollment in other studies",
    "text": " （12）最近2月内参与其他试验者"
  },
  {
    "id": "s1319",
    "label": "Therapy or Surgery",
    "text": " 4.清创后溃疡皮肤缺损面积在1-20cm2；"
  },
  {
    "id": "s1320",
    "label": "Disease",
    "text": " 4.严重内科疾病；"
  },
  {
    "id": "s1321",
    "label": "Disease",
    "text": " 2.入选时明确合并细菌感染。"
  },
  {
    "id": "s1322",
    "label": "Laboratory Examinations",
    "text": " 6）卧位收缩压&lt;90mmHg或&gt;180mmHg；"
  },
  {
    "id": "s1323",
    "label": "Allergy Intolerance",
    "text": " 14、过敏体质和长期使用激素类药物者"
  },
  {
    "id": "s1324",
    "label": "Multiple",
    "text": " 3、前交叉韧带(ACL)脆弱、断裂或缺失，既往行ACL重建或胫骨高位截骨术的患者。"
  },
  {
    "id": "s1325",
    "label": "Therapy or Surgery",
    "text": " ④肾移植术后；"
  },
  {
    "id": "s1326",
    "label": "Risk Assessment",
    "text": " 2）GCS＜12分；"
  },
  {
    "id": "s1327",
    "label": "Multiple",
    "text": " 4、对于女性患者，临床试验期间直至OMS0728服药结束/中止后2年内不希望妊娠或无妊娠可能性"
  },
  {
    "id": "s1328",
    "label": "Non-Neoplasm Disease Stage",
    "text": " （3）病情程度属Ⅰ级～Ⅲ级的稳定期患者；"
  },
  {
    "id": "s1329",
    "label": "Therapy or Surgery",
    "text": " f.既往接受过放射治疗（若为非黑色素瘤的皮肤癌且既往病灶位于放疗的靶区之外，则除外）。"
  },
  {
    "id": "s1330",
    "label": "Disease",
    "text": " （4）2型糖尿病合并糖尿病酮症酸中毒或糖尿病高渗性昏迷者；"
  },
  {
    "id": "s1331",
    "label": "Multiple",
    "text": " 4. 患者心率≤ 50 次/min，或即使大剂量血管活性药使用下血压仍≤ 90 mmHg ；"
  },
  {
    "id": "s1332",
    "label": "Disease",
    "text": "1.一般情况差，不能客观描述症状，或有严重感染，呼吸功能不全等不能主动配合；"
  },
  {
    "id": "s1333",
    "label": "Disease",
    "text": "1.抽血恐惧者"
  },
  {
    "id": "s1334",
    "label": "Consent",
    "text": " 3.患者或者其法定监护人同意并签署知情同意书"
  },
  {
    "id": "s1335",
    "label": "Disease",
    "text": " （3）宫腔粘连操作过程中出现子宫穿孔等并发症者；"
  },
  {
    "id": "s1336",
    "label": "Age",
    "text": "1、年龄不足18岁或超过70岁"
  },
  {
    "id": "s1337",
    "label": "Disease",
    "text": " 2.营养缺乏导致的佝偻病，如维生素D摄入不足、吸收和代谢障碍所致佝偻病；"
  },
  {
    "id": "s1338",
    "label": "Disease",
    "text": " 6. 新发或复发的肿瘤患者；"
  },
  {
    "id": "s1339",
    "label": "Sign",
    "text": " 2.患者处于可预知的垂死状态；"
  },
  {
    "id": "s1340",
    "label": "Multiple",
    "text": " （2 ）常规超声图像显示有恶性征象，如(病灶纵横比&gt;1，内部有小钙化灶，边界不清等)；"
  },
  {
    "id": "s1341",
    "label": "Researcher Decision",
    "text": "（1）研究者认为不适合参加本试验的患者；"
  },
  {
    "id": "s1342",
    "label": "Therapy or Surgery",
    "text": " 7.既往有颈部手术史。"
  },
  {
    "id": "s1343",
    "label": "Multiple",
    "text": " （7）肝肾功能异常（血清谷丙转氨酶&gt;正常上限2倍，肌酐&gt;125umol/L）"
  },
  {
    "id": "s1344",
    "label": "Neoplasm Status",
    "text": " 4、没有肿瘤转移的临床证据"
  },
  {
    "id": "s1345",
    "label": "Device",
    "text": " 9.血管内异物（例如起搏器、人工心脏瓣膜）；"
  },
  {
    "id": "s1346",
    "label": "Disease",
    "text": "(1)有严重的精神病;"
  },
  {
    "id": "s1347",
    "label": "Enrollment in other studies",
    "text": " 15.筛选前3个月接受过其他药物试验者；"
  },
  {
    "id": "s1348",
    "label": "Age",
    "text": "①年龄≥18岁；"
  },
  {
    "id": "s1349",
    "label": "Pregnancy-related Activity",
    "text": " 10.尿HCG阳性或在研究期间不能使用可靠方法避孕者（由研究者判断）"
  },
  {
    "id": "s1350",
    "label": "Disease",
    "text": " ③ 包括结核、克隆氏病等所致的高位肛瘘患者；"
  },
  {
    "id": "s1351",
    "label": "Multiple",
    "text": " 15)  存在EPO抵抗的患者；EPO抵抗指皮下注射rHuEPo达到300IU／(kg?wk)(总量20000IU／wk)或静脉注射rHuEPO500IU／(kg?wk)(总量30000Iu／周)治疗4个月后，Hb仍不能达到或维持靶目标值；"
  },
  {
    "id": "s1352",
    "label": "Diagnostic",
    "text": " 2)冠脉CT或冠脉造影提示三支主要血管中至少一支狭窄≥50%（包括急诊PCI、择期PCI及药物治疗的患者）；"
  },
  {
    "id": "s1353",
    "label": "Researcher Decision",
    "text": " 10)研究者认为存在影响受试者参加试验或结果评价的任何因素。"
  },
  {
    "id": "s1354",
    "label": "Multiple",
    "text": "1.年龄&lt;18岁的未治AML；"
  },
  {
    "id": "s1355",
    "label": "Researcher Decision",
    "text": " （9）有研究者认为不宜参加试验的其他情况。"
  },
  {
    "id": "s1356",
    "label": "Disease",
    "text": " （7）中枢神经系统受侵；"
  },
  {
    "id": "s1357",
    "label": "Pharmaceutical Substance or Drug",
    "text": " h) 入组患者在治疗和随访期内不改变服用解痉药物的服用剂量；"
  },
  {
    "id": "s1358",
    "label": "Therapy or Surgery",
    "text": " 10)类固醇辅助治疗开始之前5日内接种过风疹减毒活疫苗。"
  },
  {
    "id": "s1359",
    "label": "Therapy or Surgery",
    "text": "1. 曾行EST或十二指肠乳头扩张术。"
  },
  {
    "id": "s1360",
    "label": "Diagnostic",
    "text": " 4) 影像学见存在异位腔静脉等解剖异常可能造成迷走神经辨认困难的;肺门、纵隔淋巴结有钙化或淋巴结融合表现的；"
  },
  {
    "id": "s1361",
    "label": "Disease",
    "text": "1.患有其他代谢性疾病，如糖尿病、肾病、血液系统疾病等。"
  },
  {
    "id": "s1362",
    "label": "Organ or Tissue Status",
    "text": " 7.主要器官功能正常，即符合下列标准："
  },
  {
    "id": "s1363",
    "label": "Multiple",
    "text": " 2.慢性乙肝患者，既往接受核苷（酸）类似物治疗至少1年，HBV DNA低于检测下限；"
  },
  {
    "id": "s1364",
    "label": "Consent",
    "text": " （7）不愿意参加此研究"
  },
  {
    "id": "s1365",
    "label": "Disease",
    "text": " 2. 严重干眼；；"
  },
  {
    "id": "s1366",
    "label": "Therapy or Surgery",
    "text": " 3、肺叶切除术"
  },
  {
    "id": "s1367",
    "label": "Multiple",
    "text": " （5）妊娠或哺乳期妇女以及无法耐受本治疗的患者；"
  },
  {
    "id": "s1368",
    "label": "Laboratory Examinations",
    "text": " 20)血小板计数（PLT）&lt;100×109/L或&gt;600×109/L；"
  },
  {
    "id": "s1369",
    "label": "Disease",
    "text": " 9. 肿瘤史；"
  },
  {
    "id": "s1370",
    "label": "Age",
    "text": "1. 年龄大于18周岁；"
  },
  {
    "id": "s1371",
    "label": "Addictive Behavior",
    "text": " 6）酒精和/或药物的滥用及依赖。"
  },
  {
    "id": "s1372",
    "label": "Symptom",
    "text": " 2)无眼球震颤，具有良好的固视能力；"
  },
  {
    "id": "s1373",
    "label": "Multiple",
    "text": " 3.住ICU时间少于24小时的患者"
  },
  {
    "id": "s1374",
    "label": "Consent",
    "text": " 签署知情同意书，且自愿接受干预研究。"
  },
  {
    "id": "s1375",
    "label": "Multiple",
    "text": "年龄自18-65岁之间，性别不限。"
  },
  {
    "id": "s1376",
    "label": "Compliance with Protocol",
    "text": " ②依从性差，不配合治疗者；"
  },
  {
    "id": "s1377",
    "label": "Disease",
    "text": "1. 下呼吸道感染及其他呼吸、消化、泌尿、血液系统等疾病感染致发热者。"
  },
  {
    "id": "s1378",
    "label": "Pregnancy-related Activity",
    "text": " 11. 准备妊娠、妊娠或哺乳期妇女。"
  },
  {
    "id": "s1379",
    "label": "Multiple",
    "text": " ③患者除精神分裂症外，还合并以下疾病，如癫痫、老年痴呆、酒精及药物滥用、临床显著的躯体性和精神性疾病；"
  },
  {
    "id": "s1380",
    "label": "Consent",
    "text": " 5.拒绝参加本临床研究、或拒绝签署知情同意者。"
  },
  {
    "id": "s1381",
    "label": "Disease",
    "text": "①癫痫持续状态。"
  },
  {
    "id": "s1382",
    "label": "Pregnancy-related Activity",
    "text": " (6)孕妇、哺乳期妇女或计划怀孕的患者。"
  },
  {
    "id": "s1383",
    "label": "Therapy or Surgery",
    "text": " 2、择期拟行肝癌切除术、结肠癌根治术患者；"
  },
  {
    "id": "s1384",
    "label": "Age",
    "text": " 5．年龄18-65岁。"
  },
  {
    "id": "s1385",
    "label": "Multiple",
    "text": " （6）患者有严重或进行性的心血管或非心血管疾病，预期寿命不到12个月"
  },
  {
    "id": "s1386",
    "label": "Multiple",
    "text": " （2）乙肝所致肝衰竭合并其他病毒感染：抗HAVIgM、抗HCV、抗HDV、抗HEV以及抗HIV任何一项阳性；"
  },
  {
    "id": "s1387",
    "label": "Disease",
    "text": " 肠麻痹、肠梗阻、间质性肺炎、活动性胃溃疡；"
  },
  {
    "id": "s1388",
    "label": "Disease",
    "text": " 2.既往有肝肾疾患史；"
  },
  {
    "id": "s1389",
    "label": "Age",
    "text": " ③年龄在18－75岁之间；"
  },
  {
    "id": "s1390",
    "label": "Age",
    "text": " 年龄大于35岁"
  },
  {
    "id": "s1391",
    "label": "Multiple",
    "text": " 11、合并有神经、精神疾患而无法合作或不愿合作者；"
  },
  {
    "id": "s1392",
    "label": "Multiple",
    "text": " （7）麻醉手术过程中出现严重不良反应（气道困难、出现过敏反应）及术后需送重症监护室者。"
  },
  {
    "id": "s1393",
    "label": "Consent",
    "text": " 4.签署知情同意书。"
  },
  {
    "id": "s1394",
    "label": "Disease",
    "text": " 神经肌肉疾病"
  },
  {
    "id": "s1395",
    "label": "Risk Assessment",
    "text": " 4)体能ECOG评分 0–3分；"
  },
  {
    "id": "s1396",
    "label": "Multiple",
    "text": "(1)、频繁呕吐无法进食或禁食患儿；"
  },
  {
    "id": "s1397",
    "label": "Multiple",
    "text": " 8. 受试者无主要器官的功能障碍，血常规、肺、肝、肾功能及心脏功能正常，实验室化验指标必须符合下列要求：血液学：白细胞≥4.0G/L、中性粒细胞≥2.0G/L、血小板计数≥100G/L、血红蛋白≥100g/L。肝功能：正常范围。肾功能：正常范围。肺功能：FEV1&gt;50%，轻-中度肺功能受损；"
  },
  {
    "id": "s1398",
    "label": "Allergy Intolerance",
    "text": "   3、有穴位刺激禁忌者"
  },
  {
    "id": "s1399",
    "label": "Diagnostic",
    "text": " （1）符合功能性消化不良罗马IV诊断标准。"
  },
  {
    "id": "s1400",
    "label": "Multiple",
    "text": "1.抗癫痫药物（AEDs）给药后，未能接受完成至少1次有效性/安全性评估患者；"
  },
  {
    "id": "s1401",
    "label": "Consent",
    "text": " 3.已阅读了受试者须知，同意治疗并签署书面知情同意书。"
  },
  {
    "id": "s1402",
    "label": "Multiple",
    "text": "1.国外、港、澳、台湾或其他地区，估计术后难以追踪、随访者。"
  },
  {
    "id": "s1403",
    "label": "Disease",
    "text": " 8)在筛选前 2 个月内或在筛选和随机分配之间患有相关传染病；"
  },
  {
    "id": "s1404",
    "label": "Diagnostic",
    "text": "A、经临床症状及皮肤损伤检查等证实符合国际诊断标准；"
  },
  {
    "id": "s1405",
    "label": "Risk Assessment",
    "text": " b.疼痛评分NRS大于3分"
  },
  {
    "id": "s1406",
    "label": "Multiple",
    "text": "1.凝血功能障碍有出血倾向者"
  },
  {
    "id": "s1407",
    "label": "Researcher Decision",
    "text": " (3)参加疾病登记研究的医师认为，患者可能无法提供持续的随访信息"
  },
  {
    "id": "s1408",
    "label": "Disease",
    "text": " 1）有未控制的或症状性心绞痛史；"
  },
  {
    "id": "s1409",
    "label": "Pregnancy-related Activity",
    "text": " 4.妊娠或哺乳期妇女，或准备妊娠妇女；"
  },
  {
    "id": "s1410",
    "label": "Multiple",
    "text": " 3） 脊髓损伤后开展康复训练，症状无明显改善;"
  },
  {
    "id": "s1411",
    "label": "Diagnostic",
    "text": " 3.患2型糖尿病（临床诊断）12个月以上；"
  },
  {
    "id": "s1412",
    "label": "Organ or Tissue Status",
    "text": " 10)合并严重肝肾功能不全；"
  },
  {
    "id": "s1413",
    "label": "Consent",
    "text": "1）拒绝参加本研究；"
  },
  {
    "id": "s1414",
    "label": "Sign",
    "text": "1.合并有脑出血；"
  },
  {
    "id": "s1415",
    "label": "Laboratory Examinations",
    "text": " 2.血液检验：肿瘤标志物（CA125＜35U/L）；"
  },
  {
    "id": "s1416",
    "label": "Multiple",
    "text": " 7)能致使受试者不能遵循研究计划甚至危及患者安全的合并症或社会环境。"
  },
  {
    "id": "s1417",
    "label": "Diagnostic",
    "text": " （2）中医辨证属痰浊内阻、湿热瘀结证者；"
  },
  {
    "id": "s1418",
    "label": "Therapy or Surgery",
    "text": " 6.有同侧肺叶切除史"
  },
  {
    "id": "s1419",
    "label": "Multiple",
    "text": " 3. 抗病毒治疗半年以上CD4仍然小于200个/μL；"
  },
  {
    "id": "s1420",
    "label": "Therapy or Surgery",
    "text": " （2）本次卒中是由于外科或血管介入操作，如颈动脉内膜剥脱术、血管造影或支架术、心脏手术；"
  },
  {
    "id": "s1421",
    "label": "Multiple",
    "text": " 2.中医辨证符合气虚证及脾气虚证标准，且“中医气虚证量化评分”≥10分；"
  },
  {
    "id": "s1422",
    "label": "Non-Neoplasm Disease Stage",
    "text": "中危-2或高危的MDS；"
  },
  {
    "id": "s1423",
    "label": "Disease",
    "text": " 7）有其他影响激素分泌和代谢的未经控制的内分泌疾病（如：甲亢、甲减、肾上腺疾病等）；"
  },
  {
    "id": "s1424",
    "label": "Therapy or Surgery",
    "text": " ④接受新辅助治疗患者"
  },
  {
    "id": "s1425",
    "label": "Diagnostic",
    "text": "1.符合围绝经期诊断标准和更年期综合征标准；"
  },
  {
    "id": "s1426",
    "label": "Multiple",
    "text": " 2) 肝功能：血清总胆红素（TBIL）≤1.5倍正常上限（ULN），丙氨酸氨基转移酶（ALT）和/或天门冬氨酸氨基转移酶（AST）≤2.5倍ULN，若肝功能异常是由于肝细胞癌或肿瘤肝转移所致，AST和ALT≤5倍ULN，血清白蛋白（ALB）≥2.8g/dL；"
  },
  {
    "id": "s1427",
    "label": "Multiple",
    "text": " 7．无法合作者，如精神病患者。"
  },
  {
    "id": "s1428",
    "label": "Compliance with Protocol",
    "text": " 4.由于自身各种原因不能配合完成治疗及定期随访的患者；"
  },
  {
    "id": "s1429",
    "label": "Laboratory Examinations",
    "text": "      c. 髂内动脉直径在6-10mm之间；"
  },
  {
    "id": "s1430",
    "label": "Disease",
    "text": " 2.伴机械性消化道梗阻患者；"
  },
  {
    "id": "s1431",
    "label": "Disease",
    "text": "①术前3月内急性肺损伤或急性呼吸窘迫综合征病史；"
  },
  {
    "id": "s1432",
    "label": "Device",
    "text": " ⑤心脏起搏器置入患者"
  },
  {
    "id": "s1433",
    "label": "Pregnancy-related Activity",
    "text": " 7. 妊娠或哺乳期或计划在一年内怀孕；"
  },
  {
    "id": "s1434",
    "label": "Disease",
    "text": " （6）认知损害与睡眠障碍相关；"
  },
  {
    "id": "s1435",
    "label": "Multiple",
    "text": " （4）研究对象配偶精液检查正常或经精液预洗后达到常规IVF或ICSI标准,或研究者配偶无精子而采用供精助孕。"
  },
  {
    "id": "s1436",
    "label": "Pharmaceutical Substance or Drug",
    "text": " 19)合并有以下CYP3A4、P-gp或Bcrp的抑制剂或诱导剂，如伊曲康唑、酮康唑或决奈达隆等。"
  },
  {
    "id": "s1437",
    "label": "Multiple",
    "text": " （3）年龄12-45周岁，男女不限；"
  },
  {
    "id": "s1438",
    "label": "Multiple",
    "text": "近1年来经采用常规方法治疗后多次复查仍为阳性的霉菌性阴道炎患者作为研究对象；"
  },
  {
    "id": "s1439",
    "label": "Diagnostic",
    "text": " 　　(1)病理学异常。或"
  },
  {
    "id": "s1440",
    "label": "Special Patient Characteristic",
    "text": " 4）有正常的智力水平,可准确地理解整个实验中的动作指令；"
  },
  {
    "id": "s1441",
    "label": "Disease",
    "text": " （4）系统性红斑狼疮（SLE）、皮肌炎等有紫外线治疗禁忌证者；"
  },
  {
    "id": "s1442",
    "label": "Pharmaceutical Substance or Drug",
    "text": " 10）1月内有持续全身皮质激素治疗史；"
  },
  {
    "id": "s1443",
    "label": "Risk Assessment",
    "text": " （6）汗密尔顿抑郁量表（HAMD-24）评分﹤8分；"
  },
  {
    "id": "s1444",
    "label": "Disease",
    "text": " 3.伴有其他肿瘤病史者；"
  },
  {
    "id": "s1445",
    "label": "Disease",
    "text": " 明显的括约肌障碍"
  },
  {
    "id": "s1446",
    "label": "Sign",
    "text": " 5.患者神志清楚，能够正确理解和使用长海痛尺表达疼痛程度。"
  },
  {
    "id": "s1447",
    "label": "Risk Assessment",
    "text": " （4）受试者体力状况KPS评分≥60分；"
  },
  {
    "id": "s1448",
    "label": "Address",
    "text": "（1）本市户籍常驻人口，或本地居住3年或以上；"
  },
  {
    "id": "s1449",
    "label": "Disease",
    "text": "(1)目前患有严重的心脑血管、造血系统疾病、恶性肿瘤等严重危及生命疾病的患者；"
  },
  {
    "id": "s1450",
    "label": "Multiple",
    "text": "1.有严重的脏器功能障碍或疾病，如心脏、肝脏、肾脏和胰腺等严重疾病和功能障碍者；"
  },
  {
    "id": "s1451",
    "label": "Disease",
    "text": " ② 重症急性胰腺炎（APACHEII≥8分，或Ranson≥3分，或CT Balthazar D、E级）；"
  },
  {
    "id": "s1452",
    "label": "Pharmaceutical Substance or Drug",
    "text": " 2.已使用影响葡萄糖代谢及胰岛素分泌药物的患者；"
  },
  {
    "id": "s1453",
    "label": "Organ or Tissue Status",
    "text": " G)肝、肾功能异常（肝ALT、AST值异常，或肌酐、尿素氮值超一倍以上）；"
  },
  {
    "id": "s1454",
    "label": "Disease",
    "text": "?患者患有免疫系统疾病，如HIV病毒感染、自身免疫系统疾病等"
  },
  {
    "id": "s1455",
    "label": "Pregnancy-related Activity",
    "text": " (8)妊娠期或者哺乳期女性，未采取避孕措施的育龄期妇女；"
  },
  {
    "id": "s1456",
    "label": "Therapy or Surgery",
    "text": " （6）不能进行充分术前准备的急诊患儿；"
  },
  {
    "id": "s1457",
    "label": "Consent",
    "text": " （5）签署知情同意书，自愿参加本项研究。"
  },
  {
    "id": "s1458",
    "label": "Multiple",
    "text": " 3.具有造血干细胞移植指征但无HLA相合同胞或无关供者；或病情要求尽快移植而无寻找HLA相合供者机会"
  },
  {
    "id": "s1459",
    "label": "Device",
    "text": " 5)预计置入支架总数目&gt;3枚或＞2支病变(每支病变狭窄≥50%)或同一血管病变置入支架＞2枚；"
  },
  {
    "id": "s1460",
    "label": "Researcher Decision",
    "text": " 10.临床医生认为不适宜受试的其他患者"
  },
  {
    "id": "s1461",
    "label": "Consent",
    "text": " 2.未获得知情同意者。"
  },
  {
    "id": "s1462",
    "label": "Therapy or Surgery",
    "text": " 2)接受常规胃镜诊疗的患者；"
  },
  {
    "id": "s1463",
    "label": "Multiple",
    "text": " 11.无法合作者，如精神病患者；"
  },
  {
    "id": "s1464",
    "label": "Disease",
    "text": " 4．脑内多发占位或复发颅内肿瘤；"
  },
  {
    "id": "s1465",
    "label": "Healthy",
    "text": " 3. 身体健康。"
  },
  {
    "id": "s1466",
    "label": "Disease",
    "text": " ④重大头颅外伤史；"
  },
  {
    "id": "s1467",
    "label": "Multiple",
    "text": " 4.凝血功能异常（INR&gt;1.5、APTT&gt;1.5 ULN），具有出血倾向者；"
  },
  {
    "id": "s1468",
    "label": "Allergy Intolerance",
    "text": " 4、有严重过敏史的患者。"
  },
  {
    "id": "s1469",
    "label": "Multiple",
    "text": "（1）年龄＞20岁，性别不限；"
  },
  {
    "id": "s1470",
    "label": "Laboratory Examinations",
    "text": " –总胆红素在正常限值内；"
  },
  {
    "id": "s1471",
    "label": "Age",
    "text": "①年龄18-70岁"
  },
  {
    "id": "s1472",
    "label": "Ethical Audit",
    "text": " 7. 符合临床研究伦理委员会要求。"
  },
  {
    "id": "s1473",
    "label": "Disease",
    "text": " 11.顽固性或持续性癫痫患者；"
  },
  {
    "id": "s1474",
    "label": "Sign",
    "text": " 11.有出血倾向者或3个月内发生过严重出血者；"
  },
  {
    "id": "s1475",
    "label": "Multiple",
    "text": " (2)治疗结束时，通过牙周治疗，牙周达到健康,即牙龈颜色正常，探诊不出血;"
  },
  {
    "id": "s1476",
    "label": "Diagnostic",
    "text": " ? 确诊为原发性肝细胞癌HCC；"
  },
  {
    "id": "s1477",
    "label": "Sign",
    "text": " 5.近期有消化道出血史。"
  },
  {
    "id": "s1478",
    "label": "Multiple",
    "text": " 5.肺动脉高压、右心功能不全"
  },
  {
    "id": "s1479",
    "label": "Disease",
    "text": " 6、患有无法参加运动的神经肌肉骨骼疾病；"
  },
  {
    "id": "s1480",
    "label": "Disease",
    "text": " (2)首次发病，卒中后30—60d，病情平稳无进展者；"
  },
  {
    "id": "s1481",
    "label": "Multiple",
    "text": " 3.术前有患侧腹股沟区的神经病理学改变，手术史或髋部手术史或创伤史，或双侧腹股沟区感觉不对称者；"
  },
  {
    "id": "s1482",
    "label": "Pharmaceutical Substance or Drug",
    "text": " （5）2周内未使用激素、茶碱类药物或β2受体激动剂。"
  },
  {
    "id": "s1483",
    "label": "Consent",
    "text": " 4）自愿签署知情同意书；"
  },
  {
    "id": "s1484",
    "label": "Sign",
    "text": " 5、术后CT平扫蛛网膜下腔出血、病灶内出血（HT2,PH1,PH2型）或远隔区域出血。"
  },
  {
    "id": "s1485",
    "label": "Disease",
    "text": " 3）心律失常患者"
  },
  {
    "id": "s1486",
    "label": "Diagnostic",
    "text": " 2.证候选择参照《中医病症诊断疗效标准》中四弯风诊断标准"
  },
  {
    "id": "s1487",
    "label": "Therapy or Surgery",
    "text": " （2）既往有麻醉手术史；"
  },
  {
    "id": "s1488",
    "label": "Capacity",
    "text": " ④能独立完成运动训练的患者；"
  },
  {
    "id": "s1489",
    "label": "Therapy or Surgery",
    "text": " 7.术中需要血液稀释或低温。"
  },
  {
    "id": "s1490",
    "label": "Consent",
    "text": " 4.自愿参加本临床试验并签署知情同意书；"
  },
  {
    "id": "s1491",
    "label": "Multiple",
    "text": " （2） 影响缺血心肌总负荷评价的其他原因，如心肌肥厚、左束支传导阻滞、洋地黄药物影响、电解质紊乱等；"
  },
  {
    "id": "s1492",
    "label": "Sign",
    "text": " ③病情稳定,即患者咳嗽、咳痰、气短等症状稳定或症状轻微。"
  },
  {
    "id": "s1493",
    "label": "Diagnostic",
    "text": " 1. 血清学检测证实由肝炎病毒重叠感染、非病毒感染(如酒精性肝病)引起的慢性肝炎，或隐源型肝炎者；"
  },
  {
    "id": "s1494",
    "label": "Multiple",
    "text": "1.有症状的脑转移、癌性脑膜炎（入组前21天已完成治疗且症状稳定的脑转移患者可以入组，但需经颅脑MRI、CT或静脉造影评价确认为无脑出血症状）；"
  },
  {
    "id": "s1495",
    "label": "Multiple",
    "text": " (2)伴有严重合并症，全身情况不能耐受大型手术；"
  },
  {
    "id": "s1496",
    "label": "Disease",
    "text": "①患者患有外侧眶尖肿瘤，存在视力损失或即将发生视力损失；"
  },
  {
    "id": "s1497",
    "label": "Disease",
    "text": " (6) 存在使用糖皮质激素禁忌患者。"
  },
  {
    "id": "s1498",
    "label": "Diagnostic",
    "text": " ○在最近一次治疗过程中或治疗结束后，疾病发生进展（PD）或发生复发（研究者根据2016版IMWG标准判断，附录A）;"
  },
  {
    "id": "s1499",
    "label": "Multiple",
    "text": "1、病理证实为脑胶质瘤或PCNSL或TDLs，其中TDLs患者影像需符合：①T2WI最大病灶的最长直径≥20mm，②具有占位效应；"
  },
  {
    "id": "s1500",
    "label": "Disease",
    "text": "(1) 已明确晕厥病因的患者（如脑血管意外、恶性心律失常）；"
  },
  {
    "id": "s1501",
    "label": "Multiple",
    "text": " ?筛选期存在心动过缓（心率≤50次/分）、III度房室传导阻滞（不包括使用起搏器患者）等严重心律失常病史；"
  },
  {
    "id": "s1502",
    "label": "Age",
    "text": " （6）年龄小于18岁"
  },
  {
    "id": "s1503",
    "label": "Researcher Decision",
    "text": " （14）研究者认为其不适合参加本试验的其他情况。"
  },
  {
    "id": "s1504",
    "label": "Disease",
    "text": "1. 无手术适应症"
  },
  {
    "id": "s1505",
    "label": "Disease",
    "text": " 6.恶性肿瘤患者"
  },
  {
    "id": "s1506",
    "label": "Risk Assessment",
    "text": " （4）美国东部肿瘤协作组（ECOG）体力状况（PS）评分≤2分；"
  },
  {
    "id": "s1507",
    "label": "Laboratory Examinations",
    "text": " ?血清白蛋白&lt;3.5 g/dL"
  },
  {
    "id": "s1508",
    "label": "Disease",
    "text": " 2.经检查诊断为急性化脓性扁桃体炎、下呼吸道感染、急性鼻窦炎、结核、麻疹、百日咳、白喉者；"
  },
  {
    "id": "s1509",
    "label": "Sign",
    "text": " 20 外周静脉通路较差者；"
  },
  {
    "id": "s1510",
    "label": "Disease",
    "text": " 2) 病理组织学诊断为非小细胞肺癌，结合 CT 等影像学检查分型为中央型肺癌；"
  },
  {
    "id": "s1511",
    "label": "Laboratory Examinations",
    "text": " （3）血小板＜50×109/L；"
  },
  {
    "id": "s1512",
    "label": "Laboratory Examinations",
    "text": " （2）HBsAg、HBVDNA阳性或肝组织学≥G2。"
  },
  {
    "id": "s1513",
    "label": "Multiple",
    "text": " 严重肾功能异常（术前接受肾脏替代治疗者）；"
  },
  {
    "id": "s1514",
    "label": "Diagnostic",
    "text": "（1）符合2型糖尿病诊断标准；"
  },
  {
    "id": "s1515",
    "label": "Disease",
    "text": "1.既往有神经精神疾病病史或意识障碍"
  },
  {
    "id": "s1516",
    "label": "Consent",
    "text": " - 签署知情同意书者"
  },
  {
    "id": "s1517",
    "label": "Risk Assessment",
    "text": " 7.   肝功能child A或B级"
  },
  {
    "id": "s1518",
    "label": "Diagnostic",
    "text": "(1)  诊断明确的慢性丙型肝炎；"
  },
  {
    "id": "s1519",
    "label": "Therapy or Surgery",
    "text": "1. 有腹部手术史者；"
  },
  {
    "id": "s1520",
    "label": "Laboratory Examinations",
    "text": " —总胆红素≤1.2×UNL，或者胆道支架放置引流通畅下≤3.0 × UNL"
  },
  {
    "id": "s1521",
    "label": "Therapy or Surgery",
    "text": " 7)有器官移植病史。"
  },
  {
    "id": "s1522",
    "label": "Multiple",
    "text": " ③排除脑白质营养不良症、婴儿型脊髓性肌萎缩、脊髓一小脑共济失调综合征、遗传代谢性疾病如苯丙酮尿症以及先天性克汀病、先天性脑积水等现代医学通过病因治疗、手术治疗可获显效的病人;"
  },
  {
    "id": "s1523",
    "label": "Disease",
    "text": "1)直肠癌、肛裂等严重肛肠病患者；"
  },
  {
    "id": "s1524",
    "label": "Pregnancy-related Activity",
    "text": " 9.妊娠或哺乳期妇女；"
  },
  {
    "id": "s1525",
    "label": "Disease",
    "text": " （3）跟骨骨髓炎、跟骨结核、跟骨肿瘤和局部感染等；"
  },
  {
    "id": "s1526",
    "label": "Disease",
    "text": "1、任何严重的或未控制的的系统性疾病（不稳定的呼吸,心脏、肝脏或肾脏疾病或其他内部的严重疾病或未控制的感染"
  },
  {
    "id": "s1527",
    "label": "Disease",
    "text": " 2）任何与心血管疾病有关的症状患者；"
  },
  {
    "id": "s1528",
    "label": "Disease",
    "text": " （6）营养不良至恶病质者；"
  },
  {
    "id": "s1529",
    "label": "Laboratory Examinations",
    "text": " 4）、血压（含药物控制后）&lt;180/110mmHg。"
  },
  {
    "id": "s1530",
    "label": "Multiple",
    "text": "1精神活性药物导致的抑郁；"
  },
  {
    "id": "s1531",
    "label": "Multiple",
    "text": " （6）肥胖（BMI＞30kgm-2）；"
  },
  {
    "id": "s1532",
    "label": "Multiple",
    "text": " 2. 合并肝衰竭、肝硬化（纤维化S4及以上）、肝性脑病、水电解质及酸碱平衡紊乱、消化道出血、感染及其他慢性乙肝严重并发症者；"
  },
  {
    "id": "s1533",
    "label": "Diagnostic",
    "text": " 2.首诊患者，病检明确为口腔癌。"
  },
  {
    "id": "s1534",
    "label": "Therapy or Surgery",
    "text": " 4、实施肝移植手术；"
  },
  {
    "id": "s1535",
    "label": "Therapy or Surgery",
    "text": "（1）因单侧髋部骨折（股骨颈骨折、股骨转子间及转子下骨折）行手术治疗患者；"
  },
  {
    "id": "s1536",
    "label": "Disease",
    "text": " 2）有皮肤过敏、湿疹、细菌感染、真菌感染等皮肤病患者；"
  },
  {
    "id": "s1537",
    "label": "Multiple",
    "text": " 2.自报患有心脑肾肝、呼吸系统、血液系统等疾病，且不耐受运动者；"
  },
  {
    "id": "s1538",
    "label": "Researcher Decision",
    "text": " 9.根据研究者的判断，有严重的危害患者安全、或影响患者完成研究的伴随疾病；"
  },
  {
    "id": "s1539",
    "label": "Consent",
    "text": " 未签署书面知情同意书"
  },
  {
    "id": "s1540",
    "label": "Consent",
    "text": " 5) 签署知情同意，同意参加本项研究。"
  },
  {
    "id": "s1541",
    "label": "Disease",
    "text": " （5）脑器质性疾病和其他严重躯体疾病；"
  },
  {
    "id": "s1542",
    "label": "Multiple",
    "text": " ④自愿接受三伏贴治疗并签署知情同意书"
  },
  {
    "id": "s1543",
    "label": "Laboratory Examinations",
    "text": " 3、肠镜检查必须到达盲肠，所有未达盲肠的患者均不入选。"
  },
  {
    "id": "s1544",
    "label": "Allergy Intolerance",
    "text": " 2、ARB类药物过敏（治疗组）；"
  },
  {
    "id": "s1545",
    "label": "Disease",
    "text": " (5)无主要脏器疾病史；"
  },
  {
    "id": "s1546",
    "label": "Non-Neoplasm Disease Stage",
    "text": " 7) 缺血性心脏病急性期的患者"
  },
  {
    "id": "s1547",
    "label": "Organ or Tissue Status",
    "text": " ⑥凝血功能不全的患者。"
  },
  {
    "id": "s1548",
    "label": "Blood Donation",
    "text": " 6.筛选前三个月内献血达360ml或以上；"
  },
  {
    "id": "s1549",
    "label": "Pharmaceutical Substance or Drug",
    "text": " 3. 糖皮质激素或免疫抑制剂使用者；"
  },
  {
    "id": "s1550",
    "label": "Therapy or Surgery",
    "text": " ⑤ 未按疗程完成内分泌治疗，无法判定疗效者。"
  },
  {
    "id": "s1551",
    "label": "Compliance with Protocol",
    "text": " 5)能配合临床观察者。"
  },
  {
    "id": "s1552",
    "label": "Risk Assessment",
    "text": " 4.ECOG评分 ≤2分（评分标准见附录2）；"
  },
  {
    "id": "s1553",
    "label": "Disease",
    "text": " 7. 1个月内新发心肌梗死；"
  },
  {
    "id": "s1554",
    "label": "Risk Assessment",
    "text": " ④初诊视觉模拟量表（VAS）评分大于3分小于7分（范围为0-10分）；"
  },
  {
    "id": "s1555",
    "label": "Disease",
    "text": " 3.体格检查生殖系统无器质性病变，例如：输精管缺失或梗阻、睾丸缺失、睾丸体积小于12ml或任何睾丸位置异常"
  },
  {
    "id": "s1556",
    "label": "Disease",
    "text": " 15.在过去 5 年中发生过任何器官系统肿瘤史者；"
  },
  {
    "id": "s1557",
    "label": "Multiple",
    "text": " 5、严重的肝脏疾病。定义为：试验前28 天内SGPT/ALT，SGOT/AST 或者总胆红素持续升高，超过正常值2倍以上"
  },
  {
    "id": "s1558",
    "label": "Pharmaceutical Substance or Drug",
    "text": " ④近1个月内未使用任何口服药物治疗本病的患者；"
  },
  {
    "id": "s1559",
    "label": "Disease",
    "text": " 4、继发于明显出血的心脏骤停（如主动脉瘤破裂、消化道大出血）"
  },
  {
    "id": "s1560",
    "label": "Multiple",
    "text": " 3) 全身健康状况良好，没有长期服用药物史，没有参加其他项目；"
  },
  {
    "id": "s1561",
    "label": "Multiple",
    "text": " ⑵慢性肾脏病1期及3期以上（eGFR≥90ml/min/1.73m2及eGFR＜60ml/min/1.73m2）；"
  },
  {
    "id": "s1562",
    "label": "Pharmaceutical Substance or Drug",
    "text": " ⑥同时服用镇静药物，可能对治疗效果造成影响者；"
  },
  {
    "id": "s1563",
    "label": "Pregnancy-related Activity",
    "text": " 6.孕妇或哺乳期妇女。"
  },
  {
    "id": "s1564",
    "label": "Risk Assessment",
    "text": " （2）按体重指数＝体重（kg）／身高2（m2）计算,在19～24范围内；"
  },
  {
    "id": "s1565",
    "label": "Therapy or Surgery",
    "text": " （7) 满足手术及麻醉要求。"
  },
  {
    "id": "s1566",
    "label": "Capacity",
    "text": " ⑥无法完成手术前的神经心理测试。"
  },
  {
    "id": "s1567",
    "label": "Organ or Tissue Status",
    "text": " 5)血象、心、肺、肝、肾等主要器官功能基本正常。"
  },
  {
    "id": "s1568",
    "label": "Compliance with Protocol",
    "text": " 8. 随访3月之前失访"
  },
  {
    "id": "s1569",
    "label": "Disease",
    "text": "入选时有心力衰竭、呼吸衰竭、中毒性脑病、渗出性胸膜炎等合并症者。"
  },
  {
    "id": "s1570",
    "label": "Neoplasm Status",
    "text": " 9.已经发生中枢神经系统转移或已知的脑转移患者；"
  },
  {
    "id": "s1571",
    "label": "Consent",
    "text": " - 签署知情同意书者。"
  },
  {
    "id": "s1572",
    "label": "Multiple",
    "text": " 8.凝血功能异常（INR&gt;1.5、APTT&gt;1.5 ULN）具有出血倾向者，或者12个月内发生过动/静脉血栓事件者；"
  },
  {
    "id": "s1573",
    "label": "Multiple",
    "text": " 3休克、生命体征不稳定、消化性溃疡或出血、严重心肺并发症、肝肾功能障碍、晚期癌症；"
  },
  {
    "id": "s1574",
    "label": "Multiple",
    "text": " 3.有临床意义的肝损害（ALT或ALP≥正常上限2.5倍）；"
  },
  {
    "id": "s1575",
    "label": "Consent",
    "text": " 2.不同意参加研究"
  },
  {
    "id": "s1576",
    "label": "Multiple",
    "text": " 组1：未曾使用任何丹参类制剂（包括注射用丹参多酚酸）；曾使用过丹参类制剂（包括注射用丹参多酚酸），未发生过过敏反应者；曾使用过丹参类制剂（包括注射用丹参多酚酸），发生过过敏反应者；曾发生过药物过敏反应者；并自愿知情同意参加受试。"
  },
  {
    "id": "s1577",
    "label": "Allergy Intolerance",
    "text": "1,局麻药过敏史；"
  },
  {
    "id": "s1578",
    "label": "Multiple",
    "text": " （2）面肌联动患者：患者有明显的面肌联动，未进行手术治疗。"
  },
  {
    "id": "s1579",
    "label": "Age",
    "text": " 3、年龄在50-70岁之间者；"
  },
  {
    "id": "s1580",
    "label": "Pregnancy-related Activity",
    "text": " 3. 拟行黄体期长方案助孕；"
  },
  {
    "id": "s1581",
    "label": "Multiple",
    "text": " 2. 超重肥胖2型糖尿病诊断标准：在满足上述条件之一且BMI≥24.0kg/m2者;"
  },
  {
    "id": "s1582",
    "label": "Risk Assessment",
    "text": "1）膝骨关节炎KL分级4级"
  },
  {
    "id": "s1583",
    "label": "Multiple",
    "text": " 17)自筛选开始半年内有生育意向的男性和女性；"
  },
  {
    "id": "s1584",
    "label": "Enrollment in other studies",
    "text": " c) 在过去6个月内参加过I、II期临床试验或者3个月内参加过III、IV期临床试验；"
  },
  {
    "id": "s1585",
    "label": "Multiple",
    "text": " 2)肝硬化严重，肝功能差Child-Pugh C级；"
  },
  {
    "id": "s1586",
    "label": "Researcher Decision",
    "text": " 7.其他研究者认为不适合入组的情况。"
  },
  {
    "id": "s1587",
    "label": "Disease",
    "text": " 6. 突发其他急性疾病者；"
  },
  {
    "id": "s1588",
    "label": "Disease",
    "text": " 4、认知受损或严重智力缺陷。"
  },
  {
    "id": "s1589",
    "label": "Researcher Decision",
    "text": " ⑩研究人员认为其他原因不适合临床试验者。"
  },
  {
    "id": "s1590",
    "label": "Therapy or Surgery",
    "text": " （3） 2周内接受过抗疟治疗者；"
  },
  {
    "id": "s1591",
    "label": "Special Patient Characteristic",
    "text": " 4）没有清洁舌苔的习惯；"
  },
  {
    "id": "s1592",
    "label": "Consent",
    "text": " 6、自愿参加本实验, 与有知情能力的患者或（和）监护人签署同意书。"
  },
  {
    "id": "s1593",
    "label": "Disease",
    "text": " 7.慢性胃病史"
  },
  {
    "id": "s1594",
    "label": "Multiple",
    "text": " 11）患有其他未被控制的疾病，研究者认为不适合加入者；"
  },
  {
    "id": "s1595",
    "label": "Pharmaceutical Substance or Drug",
    "text": " 5）在筛选前1个月内服用了任何改变肝酶活性的药物；"
  },
  {
    "id": "s1596",
    "label": "Consent",
    "text": "1. 不愿意接受调查、检查者；"
  },
  {
    "id": "s1597",
    "label": "Multiple",
    "text": " 6）试验前4周内患过具有临床意义的重大疾病或接受过重大外科手术者；"
  },
  {
    "id": "s1598",
    "label": "Multiple",
    "text": "（1） 首次冠脉介入治疗术后成功的急性冠脉综合征患者；"
  },
  {
    "id": "s1599",
    "label": "Multiple",
    "text": " 8)未能得到良好控制的顽固性高血压（收缩压≥180mmHg，或舒张压≥105mmHg）；"
  },
  {
    "id": "s1600",
    "label": "Symptom",
    "text": " 3）假性延髓性麻痹伴吞咽困难者；"
  },
  {
    "id": "s1601",
    "label": "Allergy Intolerance",
    "text": " 2)已知对沙库巴曲缬沙坦钠、阿利沙坦酯、氯沙坦、缬沙坦等血管紧张素II受体拮抗剂及本品辅料有过敏反应者；或过敏体质（多种药物及食物过敏）；"
  },
  {
    "id": "s1602",
    "label": "Multiple",
    "text": " 2. 年龄：18-75岁，男女不限；"
  },
  {
    "id": "s1603",
    "label": "Multiple",
    "text": " 2. 年龄18-65岁(包括18和65周岁)，男女不限；"
  },
  {
    "id": "s1604",
    "label": "Pregnancy-related Activity",
    "text": " （2）孕37-41周"
  },
  {
    "id": "s1605",
    "label": "Laboratory Examinations",
    "text": " （10）总胆红素≤1.5倍正常参考值上限"
  },
  {
    "id": "s1606",
    "label": "Risk Assessment",
    "text": " 3) 体重指数(BMI)在19-25 kg/m2范围内，[BMI=体重（kg）/身高（m2）]；"
  },
  {
    "id": "s1607",
    "label": "Diagnostic",
    "text": " （2）记忆功能异常的客观证据；"
  },
  {
    "id": "s1608",
    "label": "Multiple",
    "text": " 8. 有明显出血倾向及血液系统疾病者（血小板计数低于50或INR&gt;1.5）；"
  },
  {
    "id": "s1609",
    "label": "Disease",
    "text": " 11）精神病患者；"
  },
  {
    "id": "s1610",
    "label": "Consent",
    "text": " 6. 签署接受手术的书面知情同意书。"
  },
  {
    "id": "s1611",
    "label": "Disease",
    "text": " 2.存在可能导致严重出血的疾病"
  },
  {
    "id": "s1612",
    "label": "Diet",
    "text": " 9 近一月内进行肠内外营养制剂治疗及近一周内暴饮暴食；"
  },
  {
    "id": "s1613",
    "label": "Diagnostic",
    "text": "①临床诊断为晚期癌症患者；"
  },
  {
    "id": "s1614",
    "label": "Pregnancy-related Activity",
    "text": " 6）妊娠期或哺乳期；"
  },
  {
    "id": "s1615",
    "label": "Pharmaceutical Substance or Drug",
    "text": " 4.正在接受任意剂量的伊马替尼治疗，尚未出现治疗失败和耐药；或正在接受任意剂量的第二代TKI（尼洛替尼、达沙替尼、帕纳替尼或伯舒替尼）治疗"
  },
  {
    "id": "s1616",
    "label": "Allergy Intolerance",
    "text": " ③.膀胱灌注治疗过程出现严重的副作用而不能耐受者（膀胱刺激症状等）；"
  },
  {
    "id": "s1617",
    "label": "Disease",
    "text": " ③ 患有急性中枢神经系统疾病、严重胃肠道疾病、HIV感染史、精神病史、恶性肿瘤病史患者；"
  },
  {
    "id": "s1618",
    "label": "Multiple",
    "text": " (3). 严重心、肝、肾、造血功能异常，或合并肺炎、严重全身感染者；"
  },
  {
    "id": "s1619",
    "label": "Disease",
    "text": " (4).跟腱损伤"
  },
  {
    "id": "s1620",
    "label": "Risk Assessment",
    "text": " (4)美国麻醉医师协会（ASA）分级为I~ II级；"
  },
  {
    "id": "s1621",
    "label": "Disease",
    "text": "1)确诊为2型糖尿病，糖化血糖蛋白和空腹血糖异常的患者；糖化血红蛋白以及空腹血糖正常的患者，尿蛋白检测为阴性；"
  },
  {
    "id": "s1622",
    "label": "Organ or Tissue Status",
    "text": " 5. 合并心、肺、肝、肾等重要脏器的功能障碍；"
  },
  {
    "id": "s1623",
    "label": "Multiple",
    "text": " (3)年龄≥18岁，性别不限；"
  },
  {
    "id": "s1624",
    "label": "Consent",
    "text": " 2.其委托家属有能力并愿意签署知情同意书"
  },
  {
    "id": "s1625",
    "label": "Consent",
    "text": " 至少一位家长同意参与本项目。"
  },
  {
    "id": "s1626",
    "label": "Neoplasm Status",
    "text": " 4）有远处转移者；"
  },
  {
    "id": "s1627",
    "label": "Disease",
    "text": " 5.有体位性低血压病史、头晕或眩晕史"
  },
  {
    "id": "s1628",
    "label": "Pregnancy-related Activity",
    "text": " 7.妊娠期或哺乳期妇女；"
  },
  {
    "id": "s1629",
    "label": "Neoplasm Status",
    "text": " 2.肝脏、肺、骨、等远处转移；"
  },
  {
    "id": "s1630",
    "label": "Pharmaceutical Substance or Drug",
    "text": " 2、因各种原因导致长期（持续一个月）服用镇静类、止痛类及神经精神类药物病史者；"
  },
  {
    "id": "s1631",
    "label": "Multiple",
    "text": " (3)合并恶性肿瘤或其他严重疾病，生存预期小于3月。"
  },
  {
    "id": "s1632",
    "label": "Diagnostic",
    "text": " ⑧按WHO的肥胖分级: I级肥胖患者以上者"
  },
  {
    "id": "s1633",
    "label": "Multiple",
    "text": " 2.心功能不稳定，NYHA心功能分级为IV级的患者，植入起搏器、ICD的患者，近三个月内进行心脏手术的患者。"
  },
  {
    "id": "s1634",
    "label": "Disease",
    "text": " 4.患者为首次发病，或既往肢体瘫痪后遗症不影响神经功能评分的再次发病患者。"
  },
  {
    "id": "s1635",
    "label": "Laboratory Examinations",
    "text": " 4. 在海平面状态下，静息时多普勒超声心动图估测三尖瓣峰值流速＞3m/s或肺动脉收缩压＞40mmHg；"
  },
  {
    "id": "s1636",
    "label": "Disease",
    "text": " 2、有近期血栓病史；"
  },
  {
    "id": "s1637",
    "label": "Consent",
    "text": " (7)自愿参加本研究，并签署知情同意书者"
  },
  {
    "id": "s1638",
    "label": "Age",
    "text": " 2.年龄在35～75岁；"
  },
  {
    "id": "s1639",
    "label": "Consent",
    "text": " ②自愿签署书面知情同意书。"
  },
  {
    "id": "s1640",
    "label": "Enrollment in other studies",
    "text": " 11)3个月内参加过其他临床试验者；"
  },
  {
    "id": "s1641",
    "label": "Laboratory Examinations",
    "text": " 5)凝血功能：PT≤正常上限1.5倍；"
  },
  {
    "id": "s1642",
    "label": "Pregnancy-related Activity",
    "text": " 12.妊娠、哺乳期或计划在试验期间怀孕的妇女；"
  },
  {
    "id": "s1643",
    "label": "Multiple",
    "text": "男性或女性，18到75岁，无并发症的轻度到中度原发性高血压患者。"
  },
  {
    "id": "s1644",
    "label": "Pregnancy-related Activity",
    "text": " 6.妊娠或哺乳期妇女"
  },
  {
    "id": "s1645",
    "label": "Therapy or Surgery",
    "text": " （2）之前接受过手术导致眼球施莱姆氏管上产生疤痕者；"
  },
  {
    "id": "s1646",
    "label": "Multiple",
    "text": " 3.有精神疾病等、预期会导致依从性不良的患者"
  },
  {
    "id": "s1647",
    "label": "Exercise",
    "text": " 2、平素坚持运动者"
  },
  {
    "id": "s1648",
    "label": "Laboratory Examinations",
    "text": "1. 左室射血分数&lt;40%，或中重度左室肥厚(左室壁厚度＞15mm)"
  },
  {
    "id": "s1649",
    "label": "Disease",
    "text": " ⑤颈椎椎管狭窄、颈椎椎管内占位性病变等。"
  },
  {
    "id": "s1650",
    "label": "Consent",
    "text": " f) 受试者自愿参加试验并愿意按照本试验规定的程序进行试验；"
  },
  {
    "id": "s1651",
    "label": "Disease",
    "text": " ④　合并严重骨质疏松、糖尿病、下肢血管疾病、肢体畸形、神经系统疾病的患者；"
  },
  {
    "id": "s1652",
    "label": "Nursing",
    "text": " 4.有机械通气的病人"
  },
  {
    "id": "s1653",
    "label": "Pharmaceutical Substance or Drug",
    "text": " （2）近3月内使用除激素以外的免疫抑制剂者（包括FK506、MMF、环磷酰胺、环孢素A等）"
  },
  {
    "id": "s1654",
    "label": "Disease",
    "text": " 8 全身已发生广泛转移者或伴有其他恶性肿瘤病史；"
  },
  {
    "id": "s1655",
    "label": "Laboratory Examinations",
    "text": " 13. 血肌酐＜正常上界1.5倍"
  },
  {
    "id": "s1656",
    "label": "Researcher Decision",
    "text": " 12)其他经研究者判定不符合入选条件的患者。"
  },
  {
    "id": "s1657",
    "label": "Age",
    "text": "（1）年龄≥65岁。"
  },
  {
    "id": "s1658",
    "label": "Multiple",
    "text": "1)18岁以上成人，非怀孕非哺乳期妇女。"
  },
  {
    "id": "s1659",
    "label": "Multiple",
    "text": " 3）临床表现明显的脏器水肿(特别是急性肺水肿，急性左心衰)；"
  },
  {
    "id": "s1660",
    "label": "Diagnostic",
    "text": " 2、明确膀胱癌诊断 (T2-T4a)；"
  },
  {
    "id": "s1661",
    "label": "Pregnancy-related Activity",
    "text": " 4.急危重症无法完成监护的高危孕妇"
  },
  {
    "id": "s1662",
    "label": "Laboratory Examinations",
    "text": " 3)血常规指标：中性粒细胞≥1.5*109，血小板≥100*109，血红蛋白≥90g/L；"
  },
  {
    "id": "s1663",
    "label": "Laboratory Examinations",
    "text": " ③  PSA：PSA &gt; 3 ng/ml, fPSA/tPSA &lt; 0.16;"
  },
  {
    "id": "s1664",
    "label": "Multiple",
    "text": "（1）年龄20～45岁，有生育要求；"
  },
  {
    "id": "s1665",
    "label": "Neoplasm Status",
    "text": " 2. 1-5处转移灶，可为非区域淋巴结转移、骨转移或内脏转移。"
  },
  {
    "id": "s1666",
    "label": "Multiple",
    "text": " ③影像学资料和临床表现一致"
  },
  {
    "id": "s1667",
    "label": "Organ or Tissue Status",
    "text": " 9.严重肝、肾功能异常者；"
  },
  {
    "id": "s1668",
    "label": "Disease",
    "text": " 7.伴发有精神类疾病者；"
  },
  {
    "id": "s1669",
    "label": "Researcher Decision",
    "text": " 4.医生认为不适合纳入者。"
  },
  {
    "id": "s1670",
    "label": "Disease",
    "text": " 3．根据研究者判断，患有严重或不稳定的缺血性心脏病、心律失常、心肌病、心力衰竭、控制不良的高血压，或其它心血管疾病的患者。"
  },
  {
    "id": "s1671",
    "label": "Disease",
    "text": " （5）合并有心脑血管、肝肾和造血系统等严重原发性疾病者；"
  },
  {
    "id": "s1672",
    "label": "Education",
    "text": " 16)文盲"
  },
  {
    "id": "s1673",
    "label": "Multiple",
    "text": " （4）恶性肿瘤或患者预期寿命少于3年；"
  },
  {
    "id": "s1674",
    "label": "Pregnancy-related Activity",
    "text": " 11）妊娠期、哺乳期妇女及试验期间或服药停止后3个月内计划生育者；"
  },
  {
    "id": "s1675",
    "label": "Diagnostic",
    "text": " 2、确诊为急性淋巴细胞白血病（ALL），免疫分型为B前体淋巴细胞表型；"
  },
  {
    "id": "s1676",
    "label": "Multiple",
    "text": " 5.脂肪肝、肝炎病毒携带者及肝功能异常者；"
  },
  {
    "id": "s1677",
    "label": "Therapy or Surgery",
    "text": " （4）能够使用本治疗方案坚持治疗者。"
  },
  {
    "id": "s1678",
    "label": "Researcher Decision",
    "text": " 13.研究者经系统评价，判断不适合入组参加本研究的患者。"
  },
  {
    "id": "s1679",
    "label": "Allergy Intolerance",
    "text": " 6)病人对紫杉醇有过敏史；"
  },
  {
    "id": "s1680",
    "label": "Symptom",
    "text": " ④ 无发热、肌肉疼痛、关节痛、纳差、全身不适等CMV综合征表现"
  },
  {
    "id": "s1681",
    "label": "Age",
    "text": "1) 年龄≥18岁，≤65岁;"
  },
  {
    "id": "s1682",
    "label": "Allergy Intolerance",
    "text": " (3)对所需使用的麻醉药物过敏者；"
  },
  {
    "id": "s1683",
    "label": "Disease",
    "text": " 2. 严重肝实质病变，伴有明显的门静脉高压"
  },
  {
    "id": "s1684",
    "label": "Disease",
    "text": " 6)合并其他感染（如单纯疱疹病毒、弓形虫等）；"
  },
  {
    "id": "s1685",
    "label": "Diagnostic",
    "text": "1、拟接受化疗的初治或复治的肺癌、胃癌等患者，有明确的病理学诊断，拟接受含顺铂的3日化疗；"
  },
  {
    "id": "s1686",
    "label": "Therapy or Surgery",
    "text": " 2) 行择期心脏手术患者"
  },
  {
    "id": "s1687",
    "label": "Laboratory Examinations",
    "text": " –谷丙转氨酶和谷草转氨酶≤2.5倍正常值上限；"
  },
  {
    "id": "s1688",
    "label": "Multiple",
    "text": "1.年满18岁的男性或女性"
  },
  {
    "id": "s1689",
    "label": "Multiple",
    "text": " 15. alcohol abuse and drug addiction."
  },
  {
    "id": "s1690",
    "label": "Smoking Status",
    "text": " 18.经询问，吸烟超过5支/日或等量烟草者。"
  },
  {
    "id": "s1691",
    "label": "Disease",
    "text": " （3）肝硬化失代偿期患者；"
  },
  {
    "id": "s1692",
    "label": "Diet",
    "text": " （8）实验开始前两周停用任何益生菌制剂"
  },
  {
    "id": "s1693",
    "label": "Disease",
    "text": " 4.肝功能失代偿期肝硬化及肝脏恶性肿瘤患者"
  },
  {
    "id": "s1694",
    "label": "Multiple",
    "text": " （4）物质、药物滥用史，及严重自杀、伤人倾向的患者；"
  },
  {
    "id": "s1695",
    "label": "Pharmaceutical Substance or Drug",
    "text": " ⑥1月内使用任何含与本药相同成分制剂者。"
  },
  {
    "id": "s1696",
    "label": "Consent",
    "text": "（1）患者及其法定代理人自愿参加研究，且签署知情同意书；"
  },
  {
    "id": "s1697",
    "label": "Disease",
    "text": " 2)其他视神经疾病：压迫性及浸润性、感染性、外伤性、中毒及营养代谢性、遗传性等。"
  },
  {
    "id": "s1698",
    "label": "Multiple",
    "text": " （5）有活动性病毒或细菌感染，且未能通过治疗控制；"
  },
  {
    "id": "s1699",
    "label": "Multiple",
    "text": "①. 年龄大于等于18岁，且小于70岁的女性患者"
  },
  {
    "id": "s1700",
    "label": "Multiple",
    "text": " (2) 初始测定P/F≤150mmHg的患者（血气分析的测定条件如①），暂不存在紧急气管插管的指征，先给予无创正压通气支持（根据临床医生的经验设置模式及参数，使SPO2维持在88%～92%）4h，然后在CPAP≥5cmH2O或者EPAP≥5cmH2O的条件下，重复测定动脉血气分析，150mmHg＜P/F≤300mmHg"
  },
  {
    "id": "s1701",
    "label": "Diagnostic",
    "text": "1.术前诊断中下段食管癌"
  },
  {
    "id": "s1702",
    "label": "Multiple",
    "text": " 2. 有中枢神经系统（CNS）转移的证据，如果怀疑有CNS转移，患者应在入组前28天内进行扫描MRI或增强CT扫描以排除。"
  },
  {
    "id": "s1703",
    "label": "Risk Assessment",
    "text": " 6)Karnofsky评分≥70；"
  },
  {
    "id": "s1704",
    "label": "Multiple",
    "text": " ?签署知情同意书，方案依从性好。"
  },
  {
    "id": "s1705",
    "label": "Multiple",
    "text": " 8.凝血功能异常（INR&gt;1.5、APTT&gt;1.5 UNL），具有出血倾向；"
  },
  {
    "id": "s1706",
    "label": "Laboratory Examinations",
    "text": " 12、乙肝表面抗原（HBsAg）、丙肝抗体（HCV-Ab）、获得性免疫综合征抗体（Anti-HIV）及抗梅毒螺旋体抗体（TP-Ab）任意一项阳性者。"
  },
  {
    "id": "s1707",
    "label": "Disease",
    "text": " 2、位于幕上的慢性硬膜下血肿患者；"
  },
  {
    "id": "s1708",
    "label": "Multiple",
    "text": " 4.有放疗/射频消融治疗禁忌症，无法完成治疗的患者；"
  },
  {
    "id": "s1709",
    "label": "Disease",
    "text": " 14)伴严重并发症者，如活动性消化道大出血、穿孔、黄疸、胃肠梗阻、活动性的严重临床感染（ &gt; 2 级感染标准）者；"
  },
  {
    "id": "s1710",
    "label": "Pharmaceutical Substance or Drug",
    "text": " 8)具有影响口服药物的多种因素（比如无法吞咽、慢性腹泻和肠梗阻等）者；"
  },
  {
    "id": "s1711",
    "label": "Pharmaceutical Substance or Drug",
    "text": " （2）入选前5天内使用过影响胃肠动力或胃酸分泌、中和胃酸的药物、抗幽门螺杆菌药物。"
  },
  {
    "id": "s1712",
    "label": "Risk Assessment",
    "text": " 5、发病前改良RANKIN量表评分为0～1分。"
  },
  {
    "id": "s1713",
    "label": "Pharmaceutical Substance or Drug",
    "text": " 5)正在使用针对关节健康的营养补充剂。"
  },
  {
    "id": "s1714",
    "label": "Laboratory Examinations",
    "text": " （8）ALT、AST、Cr大于正常值上限者；"
  },
  {
    "id": "s1715",
    "label": "Pregnancy-related Activity",
    "text": " 2.妊娠或哺乳期的妇女。"
  },
  {
    "id": "s1716",
    "label": "Multiple",
    "text": " 2)心律失常需要接受抗心律失常治疗，症状性冠心病或心肌缺血（近6个月内发生心肌梗塞）或充血性心力衰竭超过NYHA Ⅱ级；接受过2种或以上抗高血压治疗仍未能控制的高血压（收缩压&gt;160 mmHg或舒张压&gt;100 mmHg）；"
  },
  {
    "id": "s1717",
    "label": "Multiple",
    "text": " （2）确诊为ADPKD的患者（诊断标准：主要根据家族遗传史、影像学检查和基因检测确立诊断。有家族遗传史者，30岁以下者超声检查单侧或双侧有2个囊肿；30～59岁者双侧肾脏囊肿至少各2个；60岁以上患者双侧肾脏囊肿至少各4个；如果同时具有其他ADPKD表现，如肝囊肿等，诊断标准可适当放宽。无家族史者，除影像学诊断外，应同时行基因诊断）"
  },
  {
    "id": "s1718",
    "label": "Multiple",
    "text": " ③近期有感染、手术史、急性心脑血管疾病史者；"
  },
  {
    "id": "s1719",
    "label": "Allergy Intolerance",
    "text": " 4、过敏体质及多种药物过敏史"
  },
  {
    "id": "s1720",
    "label": "Multiple",
    "text": " 2) 有显著的消化道功能异常，可能影响口服药物的摄入、转运或吸收（如无法吞咽、慢性腹泻、肠梗阻等）；"
  },
  {
    "id": "s1721",
    "label": "Multiple",
    "text": " 1）所患疾病会造成治疗和评价困难（如中风、严重感染性疾病、严重的心脏疾患、传染性疾病如肝炎、严重代谢性疾病、精神疾病、癫痫疾病、或药物滥用、酒精依赖者等）；"
  },
  {
    "id": "s1722",
    "label": "Disease",
    "text": " ② 严重钙化病变患者；"
  },
  {
    "id": "s1723",
    "label": "Disease",
    "text": " （5）患者有活动性乙肝，丙肝，HIV或者梅毒等病毒及细菌真菌感染；"
  },
  {
    "id": "s1724",
    "label": "Disease",
    "text": " (3)有精神疾患者;"
  },
  {
    "id": "s1725",
    "label": "Disease",
    "text": " 3) 证实心房内血栓，肿瘤，或其他可能妨碍导管放置的疾病"
  },
  {
    "id": "s1726",
    "label": "Multiple",
    "text": " ⑤存在严重心肺肝肾功能异常及合并免疫系统疾病，内分泌免疫系统疾病或者可能干扰实验结果的任何其他疾病或病理情况"
  },
  {
    "id": "s1727",
    "label": "Diagnostic",
    "text": " 2 血液系统疾病高危粒缺伴发热患者（诊断标准参照IDSA发热伴中性粒细胞缺乏患者治疗指南2010版)"
  },
  {
    "id": "s1728",
    "label": "Enrollment in other studies",
    "text": " 6.入选前三个月内，参加过另一药物试验或使用过本试验药物；"
  },
  {
    "id": "s1729",
    "label": "Laboratory Examinations",
    "text": " 2)术前血小板 &lt; 50×109/L"
  },
  {
    "id": "s1730",
    "label": "Multiple",
    "text": " 2．年龄在18-65岁的ICU住院病人"
  },
  {
    "id": "s1731",
    "label": "Disease",
    "text": " 5.4.活动性乙型肝炎病毒(HBV，Hepatitis B Virus)、丙型肝炎病毒（HCV，Hepatitis C Virus）和艾滋病病毒（HIV, Human Immunodeficiency Virus）感染；"
  },
  {
    "id": "s1732",
    "label": "Multiple",
    "text": "1)择期全麻手术患者，ASA I-II级；"
  },
  {
    "id": "s1733",
    "label": "Multiple",
    "text": "1. 根治手术后，病理确诊腺癌；"
  },
  {
    "id": "s1734",
    "label": "Pregnancy-related Activity",
    "text": " 2. 孕妇或哺乳期病人；"
  },
  {
    "id": "s1735",
    "label": "Multiple",
    "text": "1.按照维也纳诊断标准  诊断为MDS，包括难治性贫血（RA）、难治性血细胞减少伴有单系发育异常（RCUD）、难治性血细胞减少伴有多系发育异常（RCMD）三种类型。并按照IPSS评分，0-1分的中低危组患者。"
  },
  {
    "id": "s1736",
    "label": "Pregnancy-related Activity",
    "text": " b)哺乳期女性。"
  },
  {
    "id": "s1737",
    "label": "Disease",
    "text": "①人工荨麻疹合并其它类型的荨麻疹"
  },
  {
    "id": "s1738",
    "label": "Consent",
    "text": " --本人同意参加本研究并签署知情同意书"
  },
  {
    "id": "s1739",
    "label": "Diagnostic",
    "text": " 5.影像学与/或临床体格检查证实疼痛和日常生活活动受限为膝关节病变所致。"
  },
  {
    "id": "s1740",
    "label": "Laboratory Examinations",
    "text": " -血小板≥90×109/L，"
  },
  {
    "id": "s1741",
    "label": "Multiple",
    "text": " 2）明确诊断为先天性心脏病（房间隔缺损、室间隔缺损、动脉导管未闭及其他复杂先心病）合并非心脏畸形（腹股沟斜疝、鞘膜积液、隐睾、尿道下裂及其他复杂非心脏畸形）的患儿；"
  },
  {
    "id": "s1742",
    "label": "Risk Assessment",
    "text": " 营养不良：MNA-SF评分0-7分"
  },
  {
    "id": "s1743",
    "label": "Disease",
    "text": " 有MRI检查禁忌证者（心脏起搏器、幽闭恐惧症等）；"
  },
  {
    "id": "s1744",
    "label": "Multiple",
    "text": "1、年龄18~75周岁，男女不限；"
  },
  {
    "id": "s1745",
    "label": "Laboratory Examinations",
    "text": " 2）糖化血红蛋白在7.5-10%之间；"
  },
  {
    "id": "s1746",
    "label": "Disease",
    "text": " 7.肾脏替代治疗下的末期肾病."
  },
  {
    "id": "s1747",
    "label": "Consent",
    "text": " 4)签署知情同意书。"
  },
  {
    "id": "s1748",
    "label": "Disease",
    "text": "A.患有其他精神障碍；"
  },
  {
    "id": "s1749",
    "label": "Consent",
    "text": "1.自愿参加并签署知情同意书"
  },
  {
    "id": "s1750",
    "label": "Disease",
    "text": "1.明确有脊柱、会阴部外伤史"
  },
  {
    "id": "s1751",
    "label": "Diagnostic",
    "text": " 2.术前X线及CT证实为骨质疏松型三、四部分肱骨近端骨折"
  },
  {
    "id": "s1752",
    "label": "Disease",
    "text": " e)排除其他视神经疾病。"
  },
  {
    "id": "s1753",
    "label": "Diagnostic",
    "text": " 2.根据诊断标准，病情属中度以上者；"
  },
  {
    "id": "s1754",
    "label": "Disease",
    "text": " 4. 脊髓解剖异常"
  },
  {
    "id": "s1755",
    "label": "Disease",
    "text": " ③ 无严重心肺等疾病；"
  },
  {
    "id": "s1756",
    "label": "Multiple",
    "text": " 2. 符合维生素D缺乏症诊断标准血清25羟维生素D＜50nmol/L"
  },
  {
    "id": "s1757",
    "label": "Multiple",
    "text": " 5 至少1个病灶(既往未接受过放疗)，基线时经CT准确测量显示其最长直径≥10mm（淋巴结除外，淋巴结的短轴必须≥15mm），且依照RECIST v1.1指南，该病灶适合反复准确测量；"
  },
  {
    "id": "s1758",
    "label": "Multiple",
    "text": " 6）有严重过敏史者或有血液系统疾病史，服用干扰凝血功能的药物者；"
  },
  {
    "id": "s1759",
    "label": "Multiple",
    "text": " (7) 有血液系统疾病失或有明显出血倾向者。"
  },
  {
    "id": "s1760",
    "label": "Disease",
    "text": " 1.5. 心肌及心包病变（如心肌淀粉样病变，肥厚型心肌病，限制性心肌病和缩窄性心包疾病）"
  },
  {
    "id": "s1761",
    "label": "Non-Neoplasm Disease Stage",
    "text": " 盆腔器官脱垂为POP-Q（盆腔器官脱垂定量分期法）分期 III-IV度"
  },
  {
    "id": "s1762",
    "label": "Multiple",
    "text": "（1）既往有乙型肝炎病史或HBsAg阳性大于6个月；"
  },
  {
    "id": "s1763",
    "label": "Researcher Decision",
    "text": " （22）研究者认为有不宜入选的其它原因。"
  },
  {
    "id": "s1764",
    "label": "Pharmaceutical Substance or Drug",
    "text": " 12.    合并或预计在研究期内使用肾毒性药物者。"
  },
  {
    "id": "s1765",
    "label": "Laboratory Examinations",
    "text": "1)经体格检查血压、心电图、呼吸状况或生化检查、血尿常规、乙型肝炎表面抗原、丙型肝炎抗体、HIV异常（经临床医师判断有临床意义）；"
  },
  {
    "id": "s1766",
    "label": "Pharmaceutical Substance or Drug",
    "text": "（1）1个月内治疗天疱疮的用药方案或剂量有改变者；"
  },
  {
    "id": "s1767",
    "label": "Multiple",
    "text": " 5. 血压控制不佳（BP ≥ 140/90mmHg 或服用三种或以上药物后血压仍 ≥ 160/100mmHg ）或静息心率 ≥ 100次/分"
  },
  {
    "id": "s1768",
    "label": "Consent",
    "text": " 3.签署知情同意书。"
  },
  {
    "id": "s1769",
    "label": "Age",
    "text": " 2、年龄在1～65岁；"
  },
  {
    "id": "s1770",
    "label": "Laboratory Examinations",
    "text": "1.停经时间≥12周"
  },
  {
    "id": "s1771",
    "label": "Risk Assessment",
    "text": " ⑤痉挛者改良Ashworth评定瘫痪肢体肌张力0-3级；"
  },
  {
    "id": "s1772",
    "label": "Therapy or Surgery",
    "text": " 2）一周内行膝关节初次全膝关节置换术治疗"
  },
  {
    "id": "s1773",
    "label": "Disease",
    "text": " 5、无视觉感知障碍（例如：单侧忽略，偏盲，或失用）；"
  },
  {
    "id": "s1774",
    "label": "Pregnancy-related Activity",
    "text": " 15、妊娠及哺乳期妇女；"
  },
  {
    "id": "s1775",
    "label": "Disease",
    "text": " 3.合并内分泌系统疾病，如甲状腺机能亢进等；"
  },
  {
    "id": "s1776",
    "label": "Researcher Decision",
    "text": " 13)研究者判断患者的情况不适合参加此试验研究。"
  },
  {
    "id": "s1777",
    "label": "Multiple",
    "text": " 4.能配合长期随访，并签署知情同意书者。"
  },
  {
    "id": "s1778",
    "label": "Multiple",
    "text": "     预计手术时间≧60 min，65-80岁，性别不限"
  },
  {
    "id": "s1779",
    "label": "Disease",
    "text": " 3）存在超声可见的输卵管积水或已证实存在的子宫畸形及未纠正的宫腔病变"
  },
  {
    "id": "s1780",
    "label": "Compliance with Protocol",
    "text": " 4.不能如期随访者；"
  },
  {
    "id": "s1781",
    "label": "Disease",
    "text": " 3. 不能手术和放疗的晚期、复发或转移的头颈部恶性肿瘤；"
  },
  {
    "id": "s1782",
    "label": "Multiple",
    "text": " （5）有流产史或手术史或刮宫史；"
  },
  {
    "id": "s1783",
    "label": "Diagnostic",
    "text": " C.膝关节内侧间隙软骨存在破坏（MRI显示）"
  },
  {
    "id": "s1784",
    "label": "Multiple",
    "text": " (4)孕妇患有精神疾病者；"
  },
  {
    "id": "s1785",
    "label": "Laboratory Examinations",
    "text": " 3）发病前mRS≤2；"
  },
  {
    "id": "s1786",
    "label": "Disease",
    "text": " 6.难以控制的高血压（血压≥160/100mmHg）患者。。"
  },
  {
    "id": "s1787",
    "label": "Disease",
    "text": " 4.病理性骨折所致病变（椎体转移瘤、骨髓瘤等）；"
  },
  {
    "id": "s1788",
    "label": "Capacity",
    "text": " 4.参试者能够按要求完成病例观察表等相关记录，按要求留取血液、粪便标本。"
  },
  {
    "id": "s1789",
    "label": "Diagnostic",
    "text": " 2. 符合中华医学会呼吸病学分会制定《慢性阻塞性肺疾病诊治指南》（2007年修订版）诊断标准的慢性阻塞性肺疾病急性加重的患者"
  },
  {
    "id": "s1790",
    "label": "Diagnostic",
    "text": " （2）造血系统明显异常（以血常规为筛查指标）；"
  },
  {
    "id": "s1791",
    "label": "Sign",
    "text": " 3.外侧间室软骨厚度完整"
  },
  {
    "id": "s1792",
    "label": "Multiple",
    "text": "1、本次随访需要行治疗性胃镜（明确有胃、食管黏膜病变需内镜下治疗者）；"
  },
  {
    "id": "s1793",
    "label": "Multiple",
    "text": " 5、受试者知情，自愿签署知情同意书，并同意按照试验方案的要求参加所有的访视及检查、治疗。"
  },
  {
    "id": "s1794",
    "label": "Disease",
    "text": " （3）半年内有心肌梗塞、严重心律失常病史；"
  },
  {
    "id": "s1795",
    "label": "Disease",
    "text": " 3. 症状未控制的脑转移的患者；"
  },
  {
    "id": "s1796",
    "label": "Allergy Intolerance",
    "text": " 8. 对单克隆抗体任何成分过敏；"
  },
  {
    "id": "s1797",
    "label": "Age",
    "text": "1.年龄18-75岁"
  },
  {
    "id": "s1798",
    "label": "Risk Assessment",
    "text": " 5）BMI＞30；"
  },
  {
    "id": "s1799",
    "label": "Diagnostic",
    "text": " （2）符合中医粉刺肺经风热证诊断标准。"
  },
  {
    "id": "s1800",
    "label": "Diagnostic",
    "text": " 3）符合DSM－Ⅳ精神分裂症诊断标准；"
  },
  {
    "id": "s1801",
    "label": "Enrollment in other studies",
    "text": " （7）近3个月内参加其它临床研究者；"
  },
  {
    "id": "s1802",
    "label": "Multiple",
    "text": " ⑤ 有出血倾向、活动性消化道溃疡、新近脑血管意外以及抗血小板制剂和抗凝剂治疗禁忌症者无法进行抗凝血治疗的患者；"
  },
  {
    "id": "s1803",
    "label": "Age",
    "text": "1) 年龄：18-80岁"
  },
  {
    "id": "s1804",
    "label": "Disease",
    "text": " 6.无物理治疗相关禁忌症；"
  },
  {
    "id": "s1805",
    "label": "Literacy",
    "text": " 2、具有基本的沟通理解能力 ；"
  },
  {
    "id": "s1806",
    "label": "Pregnancy-related Activity",
    "text": " （3）妊娠患者或患者正处于哺乳期；"
  },
  {
    "id": "s1807",
    "label": "Therapy or Surgery",
    "text": " 15.因其他疾病需要进行肛周手术的，或者有可能在治疗后26周内需要进行类似手术的；"
  },
  {
    "id": "s1808",
    "label": "Multiple",
    "text": "1) 心脏病病史：充血性心力衰竭&gt;NYHA 心功能分级 2 级；活动性冠心病 (参加研究前 6 个月心肌梗塞的患者可以进入本试验)；心律失常需要抗心律失常治疗（允许使用 beta 受体阻滞剂及地高辛）或者未控制的高血压"
  },
  {
    "id": "s1809",
    "label": "Multiple",
    "text": " 2.18岁以上，或者14岁以上且体重&gt;50Kg"
  },
  {
    "id": "s1810",
    "label": "Laboratory Examinations",
    "text": " 5）术前四项检查（HIV、乙型肝炎表面抗原、丙型肝炎、梅毒抗体）阳性；"
  },
  {
    "id": "s1811",
    "label": "Sign",
    "text": "1. 颅内高压或意识不清；"
  },
  {
    "id": "s1812",
    "label": "Disease",
    "text": " （5）患有帕金森症（病）严重程度足以增加跌倒的可能性或危及康复；"
  },
  {
    "id": "s1813",
    "label": "Diagnostic",
    "text": "1.符合ISSVA诊断标准的婴幼儿血管瘤患儿"
  },
  {
    "id": "s1814",
    "label": "Allergy Intolerance",
    "text": " (5)全身情况能够耐受大型手术。"
  },
  {
    "id": "s1815",
    "label": "Disease",
    "text": " 3.其余非糖尿病眼病合并，干扰眼底检查观察结果患者（如青光眼、甲状腺眼病、非糖尿病出血性眼底病、葡萄膜炎、视网膜脱落、视神经疾病、眼屈光间质异常等）；"
  },
  {
    "id": "s1816",
    "label": "Therapy or Surgery",
    "text": " 2）腹部手术后患者：包括胃、结直肠、胰腺、胆囊等开腹及腹腔镜手术后患者。"
  },
  {
    "id": "s1817",
    "label": "Risk Assessment",
    "text": " ③ ASA分级I~II级；"
  },
  {
    "id": "s1818",
    "label": "Allergy Intolerance",
    "text": "（1）已知对透析器材料、血液灌流器有过敏反应、禁忌证或不能耐受者；"
  },
  {
    "id": "s1819",
    "label": "Pharmaceutical Substance or Drug",
    "text": " ⑤长期使用激素史"
  },
  {
    "id": "s1820",
    "label": "Multiple",
    "text": " 7. 有严重心脑血管疾患、心律失常、充血性心力衰竭、肺病（FVC&lt;50%预测, DLCO &lt;50％预测;静息血氧饱和度&lt;95％）、血液系统疾患、mikulicz病、结节病、糖尿病及移植排斥反应患者；"
  },
  {
    "id": "s1821",
    "label": "Multiple",
    "text": " 4)既往有药物滥用病史或药物筛查试验阳性者；"
  },
  {
    "id": "s1822",
    "label": "Multiple",
    "text": " 4.有癫痫病史或目前正在服用抗惊厥药物；"
  },
  {
    "id": "s1823",
    "label": "Risk Assessment",
    "text": " 5.东部肿瘤协作组(ECOG)PS 为 0 或 1"
  },
  {
    "id": "s1824",
    "label": "Disease",
    "text": "(1)合并心脑血管、肝脏、造血系统等严重原发病的患者；"
  },
  {
    "id": "s1825",
    "label": "Enrollment in other studies",
    "text": " 10)筛选前30天内参加了其他的药物或医疗器械临床试验的患者；"
  },
  {
    "id": "s1826",
    "label": "Enrollment in other studies",
    "text": " 11)3个月内参加过其他药物临床试验者；"
  },
  {
    "id": "s1827",
    "label": "Therapy or Surgery",
    "text": "（1）各种手术术后；"
  },
  {
    "id": "s1828",
    "label": "Compliance with Protocol",
    "text": " 5.依从性差，不愿加入该试验者。"
  },
  {
    "id": "s1829",
    "label": "Multiple",
    "text": " 2） 性别不限，年龄18-50岁；"
  },
  {
    "id": "s1830",
    "label": "Multiple",
    "text": " 5.肝功能正常：血清肌酐≤1.5xULN，且肌酐清除率≥60 ml/min。"
  },
  {
    "id": "s1831",
    "label": "Disease",
    "text": " 2.患有传染病、湿疹、皮炎或存在外伤、感染者。"
  },
  {
    "id": "s1832",
    "label": "Consent",
    "text": " 9.不能、不愿意或者不同意遵守研究要求，包括生活方式调整、回访、剂量说明和受试者职责；"
  },
  {
    "id": "s1833",
    "label": "Age",
    "text": " 3、 年龄在 18- 65 岁；"
  },
  {
    "id": "s1834",
    "label": "Therapy or Surgery",
    "text": " ② 单孔胸腔镜下手术患者；"
  },
  {
    "id": "s1835",
    "label": "Laboratory Examinations",
    "text": "1）任何异常且有临床意义的医学检查发现"
  },
  {
    "id": "s1836",
    "label": "Disease",
    "text": " 1)患先天性或获得性免疫缺陷病，或在rTV疫苗接种后1个月内的密切接触者中有以上患者；"
  },
  {
    "id": "s1837",
    "label": "Pharmaceutical Substance or Drug",
    "text": " 7. 15 日内服用过单胺氧化酶抑制药物或抗抑郁药物；"
  },
  {
    "id": "s1838",
    "label": "Multiple",
    "text": " 7、首次发病患者或者复发性中风患者在本次疾病发作前已经完全恢复患者，其mRS分为0-1分；"
  },
  {
    "id": "s1839",
    "label": "Disease",
    "text": " （2）有依托咪酯或者丙泊酚使用禁忌症；"
  },
  {
    "id": "s1840",
    "label": "Symptom",
    "text": " 5. 伴有慢性便秘或者慢性腹泻等胃肠道症状超过3个月。"
  },
  {
    "id": "s1841",
    "label": "Age",
    "text": "1.年龄40-75岁"
  },
  {
    "id": "s1842",
    "label": "Disease",
    "text": "1. 初发（新诊断）CAEBV患者；"
  },
  {
    "id": "s1843",
    "label": "Therapy or Surgery",
    "text": " 7.距上一次化疗、放疗（非靶病灶放疗除外）至少4周。"
  },
  {
    "id": "s1844",
    "label": "Enrollment in other studies",
    "text": " k） 正在参加其它临床试验者"
  },
  {
    "id": "s1845",
    "label": "Sign",
    "text": " 6、主要脏器无严重器质性病变（由本病引起的肾功能不全除外），符合以下实验室检查指标的要求（在治疗前7 天之内进行）："
  },
  {
    "id": "s1846",
    "label": "Pregnancy-related Activity",
    "text": " (5)妊娠及哺乳期妇女；"
  },
  {
    "id": "s1847",
    "label": "Multiple",
    "text": "1.恶性血液病，异基因造血干细胞移植"
  },
  {
    "id": "s1848",
    "label": "Disease",
    "text": " 2) 未治愈的输卵管积水、子宫内膜异位症、宫腔粘连；"
  },
  {
    "id": "s1849",
    "label": "Sign",
    "text": " ⑤四肢浅感觉、深感觉、肌力、肌张力正常，病理征阴性；"
  },
  {
    "id": "s1850",
    "label": "Therapy or Surgery",
    "text": " 7.如患者术前曾行介入治疗，在入组前治疗需已停止4周以上。"
  },
  {
    "id": "s1851",
    "label": "Multiple",
    "text": "① 合并预期寿命小于1年的终末期疾病；"
  },
  {
    "id": "s1852",
    "label": "Consent",
    "text": " ⑵愿意签署知情同意书；"
  },
  {
    "id": "s1853",
    "label": "Risk Assessment",
    "text": " 5.经过PG-SGA营养风险评估，PG-SGA≥2分；"
  },
  {
    "id": "s1854",
    "label": "Multiple",
    "text": " （5）合并有严重心血管病变的患者，如严重心律失常（房颤、病态窦房结综合征等）、心功能不全（NYHA分级≥III级）、不稳定型心绞痛、急性心肌梗死等；"
  },
  {
    "id": "s1855",
    "label": "Disease",
    "text": " ⑺ 无典型的间质性肺炎或肺纤维化；"
  },
  {
    "id": "s1856",
    "label": "Disease",
    "text": " 4. 患者入组前 4 周内患有无法控制的感染疾病；"
  },
  {
    "id": "s1857",
    "label": "Therapy or Surgery",
    "text": " 2) 本次发病后采用血管开通（如溶栓、动脉取栓、超早期血栓抽吸和支架成形术等）等治疗的患者"
  },
  {
    "id": "s1858",
    "label": "Life Expectancy",
    "text": " 4.预计生存期≥12月；"
  },
  {
    "id": "s1859",
    "label": "Diagnostic",
    "text": " 2、患者为住院的符合CCMD-3精神分裂症诊断标准精神分裂症急性期者；"
  },
  {
    "id": "s1860",
    "label": "Multiple",
    "text": " （3）以下肢腓肠肌、腘绳肌、内收肌群为靶肌；"
  },
  {
    "id": "s1861",
    "label": "Consent",
    "text": " d、患者愿意接受本课题规定的方法治疗。"
  },
  {
    "id": "s1862",
    "label": "Disease",
    "text": " 8)膝下动脉病变为腘动脉病变直接延续；"
  },
  {
    "id": "s1863",
    "label": "Multiple",
    "text": " 8）既往有出凝血异常病史或凝血功能异常，如凝血酶原时间-国际标准化比值(PT-INR) 、活化部分凝血活酶时间 (APTT)值超出正常范围的20％；"
  },
  {
    "id": "s1864",
    "label": "Multiple",
    "text": " 2)男性受试者体重应不低于50.0kg，女性受试者体重应大于45.0kg，体重指数（BMI）19.0-28.0kg/m2 [BMI=体重(kg)/身高(m)2]（含19.0和28.0 kg/m2）；"
  },
  {
    "id": "s1865",
    "label": "Disease",
    "text": " （2）出疹时间超过两周者；"
  },
  {
    "id": "s1866",
    "label": "Pharmaceutical Substance or Drug",
    "text": " 8)术前7天内使用过溶栓药物（包括尿激酶、阿替普酶等）的患者；"
  },
  {
    "id": "s1867",
    "label": "Laboratory Examinations",
    "text": " （11）AST和ALT≤2.5倍正常参考值上限，存在肝转移灶的受试者应≤5倍正常参考值上限"
  },
  {
    "id": "s1868",
    "label": "Multiple",
    "text": " 2)对于病变为结石的受试者，考虑到无需分次碎石，结石直径需小于等于2cm；"
  },
  {
    "id": "s1869",
    "label": "Diagnostic",
    "text": " ⑨按照国际勃起功能国际问卷表（IIEF）和排尿功能量表评估排尿功能和性功能正常者"
  },
  {
    "id": "s1870",
    "label": "Disease",
    "text": " （4）有6个月及其以上的月经相关性无先兆偏头痛病史；"
  },
  {
    "id": "s1871",
    "label": "Multiple",
    "text": " 4. 患有高血压，且经降压药物治疗无法降至正常范围内者（收缩压＞140 mmHg，舒张压＞90 mmHg）；"
  },
  {
    "id": "s1872",
    "label": "Multiple",
    "text": " ②年龄在18～45 岁之间的女性；"
  },
  {
    "id": "s1873",
    "label": "Disease",
    "text": " 8) 梅毒性耳聋病史"
  },
  {
    "id": "s1874",
    "label": "Diagnostic",
    "text": " (3) 重症急性胰腺炎（severe acute pancreatitis，SAP）患者，根据改良后亚特兰大急性胰腺炎分类标准，SAP的诊断标准如下(满足以下任何1条)："
  },
  {
    "id": "s1875",
    "label": "Age",
    "text": "1. 年龄≥60岁；"
  },
  {
    "id": "s1876",
    "label": "Disease",
    "text": " 3) 心脏神经综合症、β受体过敏综合症、扩张型心脏病等出现类似临床表现者。"
  },
  {
    "id": "s1877",
    "label": "Disease",
    "text": " 4. 有过癫痫发作的病史。"
  },
  {
    "id": "s1878",
    "label": "Laboratory Examinations",
    "text": " 8、选期女性病人血红蛋白&lt; 11.5 g/dL 或男性病人血红蛋白&lt;12.5 g/dL"
  },
  {
    "id": "s1879",
    "label": "Disease",
    "text": " 3.急性感染者，及严重感染未控制或高热患者；"
  },
  {
    "id": "s1880",
    "label": "Multiple",
    "text": " 7.男或女性≥18周岁，且≤75周岁；"
  },
  {
    "id": "s1881",
    "label": "Therapy or Surgery",
    "text": " （3）规律腹膜透析治疗≥1个月；"
  },
  {
    "id": "s1882",
    "label": "Multiple",
    "text": "1.进行至少3个月的血液透析或持续非卧床腹膜透析的慢性肾衰患者；"
  },
  {
    "id": "s1883",
    "label": "Address",
    "text": " ④近期无迁出当地（1年内无拆迁计划）或长期（1年及以上的）外出计划；"
  },
  {
    "id": "s1884",
    "label": "Pregnancy-related Activity",
    "text": " （4） 具有生育能力的女性受试者在试验期间（共32周）同意采取双重医学认可的可靠避孕措施，即包括一种药物和一种非药物的避孕措施；男性受试者的配偶若具有生育能力，每次性生活时同意采用乳胶避孕套进行避孕；"
  },
  {
    "id": "s1885",
    "label": "Enrollment in other studies",
    "text": " 11.正在参加其他临床试验的患者."
  },
  {
    "id": "s1886",
    "label": "Organ or Tissue Status",
    "text": " ⑤ 心、脑、肾功能衰竭患者"
  },
  {
    "id": "s1887",
    "label": "Consent",
    "text": " 3)签署书面知情同意书。"
  },
  {
    "id": "s1888",
    "label": "Disease",
    "text": "1. 转入时已确定存在 CRE 感染;"
  },
  {
    "id": "s1889",
    "label": "Therapy or Surgery",
    "text": " 6、体力状况及脏器功能允许接受较大的腹部手术。"
  },
  {
    "id": "s1890",
    "label": "Multiple",
    "text": " 9、体循环血压较低的患者(血压&lt;90／50mmHg)或未控制的高血压患者(血压&gt;170／110mmHg)；"
  },
  {
    "id": "s1891",
    "label": "Consent",
    "text": " 4)拒绝签署知情同意书者。"
  },
  {
    "id": "s1892",
    "label": "Disease",
    "text": "1.重症流行性感冒以及具有并发症的流感患者（有流行性感冒并发症者，如继发细菌性肺炎、其它病原菌所致肺炎及其它病毒性肺炎等）；"
  },
  {
    "id": "s1893",
    "label": "Diagnostic",
    "text": " （4）临床和/或病理证明肿瘤已侵袭到其他器官或组织；"
  },
  {
    "id": "s1894",
    "label": "Consent",
    "text": " （4）患者知晓并签署同意书，同意参与该项研究。"
  },
  {
    "id": "s1895",
    "label": "Addictive Behavior",
    "text": " （5）酗酒（饮白酒150g/d以上，或啤酒500ml/d以上）"
  },
  {
    "id": "s1896",
    "label": "Multiple",
    "text": " 3）有严重心、肺、肝、肾疾患而不能耐受腔镜手术者；"
  },
  {
    "id": "s1897",
    "label": "Allergy Intolerance",
    "text": " ⑥对毒素制品中任何成分过敏者或过敏体质者；"
  },
  {
    "id": "s1898",
    "label": "Therapy or Surgery",
    "text": " 5.重大手术史患者。"
  },
  {
    "id": "s1899",
    "label": "Disease",
    "text": " [2]青光眼病情：早、中期视野损害（MD-0.01 to -6.00或MD-6.01 to-12.00）"
  },
  {
    "id": "s1900",
    "label": "Diagnostic",
    "text": " （5）一个或多个认知领域损伤的客观证据，通常包括记忆（如正规的或床边的测试以确定多个领域的认知功能水平）；"
  },
  {
    "id": "s1901",
    "label": "Therapy or Surgery",
    "text": "1) 既往任何原因接受细胞毒化疗内分泌治疗生物治疗或放射治疗"
  },
  {
    "id": "s1902",
    "label": "Risk Assessment",
    "text": " 4、HAMA焦虑量表得分≥14分，其中焦虑心境（第1项）得分≥2分；"
  },
  {
    "id": "s1903",
    "label": "Multiple",
    "text": " 4)任何具有明显临床意义的实验室检查结果异常，如肌酐值≥2倍正常值高限或ALT或AST≥2.5倍正常值高限（肝转移患者可放宽到≥5倍正常值高限）或肝功能Child C级别；"
  },
  {
    "id": "s1904",
    "label": "Multiple",
    "text": " 4.在随访期有高死亡风险或预计不能完成研究的"
  },
  {
    "id": "s1905",
    "label": "Multiple",
    "text": "1.年龄18-65岁的女性，；"
  },
  {
    "id": "s1906",
    "label": "Disease",
    "text": " ②合并有肝、心、肾、造血系统、全身感染或传染性疾病者；"
  },
  {
    "id": "s1907",
    "label": "Disease",
    "text": " ③双侧或多灶性起源的癫痫；"
  },
  {
    "id": "s1908",
    "label": "Disease",
    "text": "1 有任何临床严重疾病史或有循环系统、泌尿系统、内分泌系统、神经系统疾病或血液学、免疫学、精神病学疾病、肿瘤及代谢异常等病史者；"
  },
  {
    "id": "s1909",
    "label": "Therapy or Surgery",
    "text": " （5）术前评估既可开腹也可腔镜完成手术"
  },
  {
    "id": "s1910",
    "label": "Diagnostic",
    "text": " (3)符合中医肝脾不和证辨证标准"
  },
  {
    "id": "s1911",
    "label": "Addictive Behavior",
    "text": " 9.酗酒或药物滥用者；"
  },
  {
    "id": "s1912",
    "label": "Life Expectancy",
    "text": " 7). 预计生存期≥4个月；"
  },
  {
    "id": "s1913",
    "label": "Therapy or Surgery",
    "text": " 治疗组："
  },
  {
    "id": "s1914",
    "label": "Pregnancy-related Activity",
    "text": " 6) 妊娠或者哺乳期妇女；"
  },
  {
    "id": "s1915",
    "label": "Disease",
    "text": "1. 急性梗阻性化脓性胆管炎；"
  },
  {
    "id": "s1916",
    "label": "Education",
    "text": " f. 有医学教育背景的患者。"
  },
  {
    "id": "s1917",
    "label": "Compliance with Protocol",
    "text": " （3）随访时间不足6月。"
  },
  {
    "id": "s1918",
    "label": "Therapy or Surgery",
    "text": " 4. 急诊手术者"
  },
  {
    "id": "s1919",
    "label": "Multiple",
    "text": " 6，正常的肝功能：谷丙转氨酶(alanine aminotransferase, ALT)、谷草转氨酶(aspartate aminotransferase, AST) &lt; 1.5倍的正常值上限(upper limit of normal, ULN)，同时碱性磷酸酶(alkaline phosphatase, ALP) &lt; 2.5×ULN以及胆红素 &lt; ULN。"
  },
  {
    "id": "s1920",
    "label": "Disease",
    "text": " 5.内分泌紊乱、神经衰弱、神经官能症及高血压等患者。"
  },
  {
    "id": "s1921",
    "label": "Allergy Intolerance",
    "text": " 11.对艾灸烟雾过敏者；"
  },
  {
    "id": "s1922",
    "label": "Disease",
    "text": " 子宫内膜异位症或子宫腺肌症"
  },
  {
    "id": "s1923",
    "label": "Disease",
    "text": "1.脑器质性疾病或其它有临床意义的并发躯体疾病"
  },
  {
    "id": "s1924",
    "label": "Therapy or Surgery",
    "text": "1.拟行择期电休克治疗的患者"
  },
  {
    "id": "s1925",
    "label": "Disease",
    "text": " 2.其它可能导致无法完成试验的严重疾病；"
  },
  {
    "id": "s1926",
    "label": "Therapy or Surgery",
    "text": "1. 术前接受溶栓治疗者；"
  },
  {
    "id": "s1927",
    "label": "Disease",
    "text": "1.肺鳞癌（包括含有鳞癌成分的肺癌）；大细胞肺癌（包括大细胞癌与非大细胞混合的肺癌）；小细胞肺癌（包括小细胞癌与非小细胞混合的肺癌）；"
  },
  {
    "id": "s1928",
    "label": "Enrollment in other studies",
    "text": " 8)同时参加其它临床试验的患者；"
  },
  {
    "id": "s1929",
    "label": "Therapy or Surgery",
    "text": " 9.正在接受抗凝治疗的患者。"
  },
  {
    "id": "s1930",
    "label": "Consent",
    "text": " （6）已签署知情同意书。"
  },
  {
    "id": "s1931",
    "label": "Disease",
    "text": " 2.继发于全身疾病的肝损伤，如各种自身免疫性疾病累及肝脏。"
  },
  {
    "id": "s1932",
    "label": "Multiple",
    "text": " ②临床确诊淋巴瘤，经血液专科医师评估后有化疗指征，拟接受包括蒽环类抗肿瘤药物在内的化疗方案进行化疗者。"
  },
  {
    "id": "s1933",
    "label": "Multiple",
    "text": " （6)既往未接受激素治疗或接受过激素治疗（强的松≤0.5mg/kg/day）、过去3个月内未使用免疫抑制剂或生物制剂者；"
  },
  {
    "id": "s1934",
    "label": "Pharmaceutical Substance or Drug",
    "text": " (4)入组前病程中未使用抗病毒药物；"
  },
  {
    "id": "s1935",
    "label": "Disease",
    "text": " 3、热力烧伤患者。"
  },
  {
    "id": "s1936",
    "label": "Researcher Decision",
    "text": " 14）研究者认为不宜参与本试验的其它情况者。"
  },
  {
    "id": "s1937",
    "label": "Non-Neoplasm Disease Stage",
    "text": " ③勃起硬度分级（EHS）三级及以下"
  },
  {
    "id": "s1938",
    "label": "Compliance with Protocol",
    "text": " g.愿意遵从研究者的指导按时参加访视并使用研究产品；"
  },
  {
    "id": "s1939",
    "label": "Consent",
    "text": " 4.自愿接受本试验并签署知情同意书"
  },
  {
    "id": "s1940",
    "label": "Diagnostic",
    "text": "（1）病理确诊的非小细胞肺癌患者；"
  },
  {
    "id": "s1941",
    "label": "Multiple",
    "text": " 4.血象、心、肺、肝、肾功能明显异常，代偿功能不足，或存在严重的全身系统疾病；"
  },
  {
    "id": "s1942",
    "label": "Compliance with Protocol",
    "text": " （5）无法保证完成术后规律随访及膀胱镜检。"
  },
  {
    "id": "s1943",
    "label": "Multiple",
    "text": " 4、服用非甾体抗炎药后出现支气管痉挛、鼻炎、荨麻疹反应的患者；"
  },
  {
    "id": "s1944",
    "label": "Diagnostic",
    "text": "1.符合糖尿病诊断标准的患者。"
  },
  {
    "id": "s1945",
    "label": "Diet",
    "text": " 8. 长期服用咖啡。"
  },
  {
    "id": "s1946",
    "label": "Encounter",
    "text": " （2）预计重症医学科住院时间2周以上；"
  },
  {
    "id": "s1947",
    "label": "Multiple",
    "text": " 4. 普通人群：无鼻炎、哮喘症状人群，比如体检人群（可部分单位选做）"
  },
  {
    "id": "s1948",
    "label": "Organ or Tissue Status",
    "text": " 5. 心功能正常"
  },
  {
    "id": "s1949",
    "label": "Special Patient Characteristic",
    "text": " 1.将进入或经过黄热病流行地区人员；"
  },
  {
    "id": "s1950",
    "label": "Disease",
    "text": "①局部病灶不适合SRS的情况"
  },
  {
    "id": "s1951",
    "label": "Pharmaceutical Substance or Drug",
    "text": " 入组前3 个月内服用了唑烷二酮类药物 (TZDs)、达英35或其他激素类药物"
  },
  {
    "id": "s1952",
    "label": "Ethnicity",
    "text": " 3. 汉族；"
  },
  {
    "id": "s1953",
    "label": "Disease",
    "text": " 6.其他终末期疾病；"
  },
  {
    "id": "s1954",
    "label": "Multiple",
    "text": " 4. 健康情况稳定；且有营养不良或营养不良风险（MNA-SF≤11分）。?"
  },
  {
    "id": "s1955",
    "label": "Researcher Decision",
    "text": " 4.研究者认为可以获益。"
  },
  {
    "id": "s1956",
    "label": "Pregnancy-related Activity",
    "text": " 10. 妊娠"
  },
  {
    "id": "s1957",
    "label": "Multiple",
    "text": " 9.既往配戴过角膜塑形用硬性透气性接触镜的受试者，及既往30天内使用过阿托品或哌仑西平的受试者；"
  },
  {
    "id": "s1958",
    "label": "Diagnostic",
    "text": " ②中医辨证属气滞血瘀证或寒凝血瘀证；"
  },
  {
    "id": "s1959",
    "label": "Life Expectancy",
    "text": " ④预计生存期大于6个月。"
  },
  {
    "id": "s1960",
    "label": "Pharmaceutical Substance or Drug",
    "text": " （8）定期服用影响血脂药物者"
  },
  {
    "id": "s1961",
    "label": "Neoplasm Status",
    "text": " 3. 新鲜肿瘤组织≥6g;"
  },
  {
    "id": "s1962",
    "label": "Disease",
    "text": " 10.患有IBD、库兴综合征、垂体功能异常；"
  },
  {
    "id": "s1963",
    "label": "Laboratory Examinations",
    "text": " （3）多普勒超声评估：左室射血分数（LVEF）≥正常值低限（50%）；"
  },
  {
    "id": "s1964",
    "label": "Laboratory Examinations",
    "text": " 3)DAS28-ESR大于或等于3.2"
  },
  {
    "id": "s1965",
    "label": "Pharmaceutical Substance or Drug",
    "text": " 10．家属或患者拒绝使用替罗非班者。"
  },
  {
    "id": "s1966",
    "label": "Therapy or Surgery",
    "text": " (1)择期全麻腹部（胃、肠、肾、肝脏手术包括腹腔镜下及腹腔镜辅助下的胃肠手术）手术患者，手术时间1～4 h，术后须拔除气管内导管"
  },
  {
    "id": "s1967",
    "label": "Multiple",
    "text": " 3.有精神疾病等、预期会导致依从性不良的患者"
  },
  {
    "id": "s1968",
    "label": "Laboratory Examinations",
    "text": " 2.出凝血检查异常有临床意义；"
  },
  {
    "id": "s1969",
    "label": "Compliance with Protocol",
    "text": "（1）认知能力差或不能坚持随访的患者；"
  },
  {
    "id": "s1970",
    "label": "Multiple",
    "text": " 2.根据研究者判断，患者有自杀或者伤害他人的危险，或者 HAMD-17 项条目 3评分≥3，或者在过去半年内有自杀未遂者；"
  },
  {
    "id": "s1971",
    "label": "Multiple",
    "text": " (9)筛选期头颅MRI平扫：显示AD的可能性最大(内侧颞叶萎缩视觉评定量表MTA分级为2级或更高)；如患者可提供在筛选前3个月内符合方案要求的头颅MRI片，可作为入组依据，不必重复拍摄；若研究者无法判断受试者病情是否发生变化，可再增加入组前头颅MRI平扫检查；"
  },
  {
    "id": "s1972",
    "label": "Multiple",
    "text": " （2）ECOG评分0-2分（附件1），估计生存期≥6个月；"
  },
  {
    "id": "s1973",
    "label": "Disease",
    "text": " ②合并有先天性子宫发育不良、卵巢发育不全、子宫内膜结核、盆腔器官组织恶性肿瘤、严重皮肤病以及精神病患者；"
  },
  {
    "id": "s1974",
    "label": "Multiple",
    "text": "1) 术眼合并有其他眼部疾病有植入人工晶状体禁忌症者，如小眼球或大眼球，恶性青光眼，较重的角膜营养不良，不可控制的眼压过高，明显的黄斑/色素上皮细胞病变，糖尿病视网膜病变，严重的视神经萎缩，大量的玻璃体流失，慢性或重症葡萄膜炎，严重的前房过浅，脉络膜出血，后囊破裂或睫状小带分离（不能固定人工晶状体），色觉缺陷，以及伴发的其他严重眼部疾病；"
  },
  {
    "id": "s1975",
    "label": "Therapy or Surgery",
    "text": " (14) 入组前8周内化疗史，或者预计在强脉冲光治疗后8周内进行化疗；"
  },
  {
    "id": "s1976",
    "label": "Disease",
    "text": " 2椎管内麻醉的禁忌症"
  },
  {
    "id": "s1977",
    "label": "Disease",
    "text": " 6）有急性感染体征的患者。"
  },
  {
    "id": "s1978",
    "label": "Disease",
    "text": " ②严重脊柱创伤史。"
  },
  {
    "id": "s1979",
    "label": "Pregnancy-related Activity",
    "text": " （3）具有生育能力的受试者须接受有效的医学避孕措施"
  },
  {
    "id": "s1980",
    "label": "Disease",
    "text": "（1）继发性膝关节骨关节炎；"
  },
  {
    "id": "s1981",
    "label": "Disease",
    "text": " 6、影响呼吸运动功能的神经肌肉疾病；"
  },
  {
    "id": "s1982",
    "label": "Allergy Intolerance",
    "text": " 11 对研究用药过敏者；"
  },
  {
    "id": "s1983",
    "label": "Age",
    "text": " 2，年龄18-60岁；"
  },
  {
    "id": "s1984",
    "label": "Data Accessible",
    "text": " 4.具有术前1个月内未行任何阴道炎相关治疗的阴道微生态结果集HPV随访资料；"
  },
  {
    "id": "s1985",
    "label": "Organ or Tissue Status",
    "text": " 6)主要器官功能正常，符合如下标准"
  },
  {
    "id": "s1986",
    "label": "Diagnostic",
    "text": " （2）根据EASL标准确诊的肝细胞癌(单病灶≤8cm或最多3个病灶≤3cm)；"
  },
  {
    "id": "s1987",
    "label": "Sign",
    "text": " 3.眼压失控者。"
  },
  {
    "id": "s1988",
    "label": "Multiple",
    "text": "（1）年龄18～70岁；性别不限。"
  },
  {
    "id": "s1989",
    "label": "Multiple",
    "text": " 9.血糖控制不佳，治疗后空腹血浆葡萄糖(FPG)水平&gt;7.0mmol/l(126mg/dl)；"
  },
  {
    "id": "s1990",
    "label": "Multiple",
    "text": " 2.年龄≥70岁或≥60岁伴ECOG PS≥2分"
  },
  {
    "id": "s1991",
    "label": "Symptom",
    "text": " 2)焦虑或抑郁患者；"
  },
  {
    "id": "s1992",
    "label": "Data Accessible",
    "text": " 3)影像学资料（包括X线、MRI、CT和骨扫描）完整；"
  },
  {
    "id": "s1993",
    "label": "Consent",
    "text": " (3)充分理解临床试验宗旨，基于本人意愿签署参加临床试验知情同意书者"
  },
  {
    "id": "s1994",
    "label": "Multiple",
    "text": " 年龄18-70岁，能理解各项量表及测试内容；"
  },
  {
    "id": "s1995",
    "label": "Pharmaceutical Substance or Drug",
    "text": " 6)筛选前1周内的服用营养补充剂的习惯有改变，或打算在整个研究期间改变目前服用习惯。营养补充剂包括任何维生素、矿物质和中草药补品。"
  },
  {
    "id": "s1996",
    "label": "Encounter",
    "text": " 2.在我院神经康复科住院的患者；"
  },
  {
    "id": "s1997",
    "label": "Multiple",
    "text": " 3.无法吞咽或既往接受亚硝脲类烷化剂剧烈呕吐者；"
  },
  {
    "id": "s1998",
    "label": "Multiple",
    "text": " 3、年龄30～80岁，男女不限"
  },
  {
    "id": "s1999",
    "label": "Consent",
    "text": " （7）父母不同意签署课题研究知情同意书的新生儿；"
  },
  {
    "id": "s2000",
    "label": "Disease",
    "text": " 9) 类固醇激素禁忌症，如青光眼"
  },
  {
    "id": "s2001",
    "label": "Pharmaceutical Substance or Drug",
    "text": " （2）未使用过抗糖尿病药"
  },
  {
    "id": "s2002",
    "label": "Researcher Decision",
    "text": " 6.实验室检查有显著异常，研究者认为不适合参加和完成研究的："
  },
  {
    "id": "s2003",
    "label": "Diagnostic",
    "text": " ③从未出现过重性抑郁发作，且不符合恶劣心境的诊断标准；"
  },
  {
    "id": "s2004",
    "label": "Consent",
    "text": " （2）未获得知情同意者；"
  },
  {
    "id": "s2005",
    "label": "Device",
    "text": " 5）任何含磁性或者金属的物质（包括起搏器、手术后的动脉夹）"
  },
  {
    "id": "s2006",
    "label": "Diagnostic",
    "text": "1.符合急性冠脉综合征(包括不稳定型心绞痛和非ST抬高型心肌梗死)诊断；"
  },
  {
    "id": "s2007",
    "label": "Pregnancy-related Activity",
    "text": " 12) 受试者未采取有效的避孕措施或半年内有生育计划，或女性受试者妊娠试验阳性。"
  },
  {
    "id": "s2008",
    "label": "Allergy Intolerance",
    "text": " 6.有异烟肼和利福喷丁用药过敏史者；"
  },
  {
    "id": "s2009",
    "label": "Age",
    "text": "1）年龄50-70周岁；"
  },
  {
    "id": "s2010",
    "label": "Disease",
    "text": "1) 术前有明确的咳嗽病史；"
  },
  {
    "id": "s2011",
    "label": "Disease",
    "text": "1.间质性肺炎或者肺纤维化；"
  },
  {
    "id": "s2012",
    "label": "Multiple",
    "text": " （5）低蛋白血症TP &lt;45g/L"
  },
  {
    "id": "s2013",
    "label": "Enrollment in other studies",
    "text": " （8）正参加其它临床试验的患者。"
  },
  {
    "id": "s2014",
    "label": "Disease",
    "text": "1.唇腭裂"
  },
  {
    "id": "s2015",
    "label": "Diagnostic",
    "text": " 2.经影像学、骨髓穿刺或活检证实发生骨转移的淋巴瘤患者；"
  },
  {
    "id": "s2016",
    "label": "Capacity",
    "text": " 6.不能自我评估者；"
  },
  {
    "id": "s2017",
    "label": "Disease",
    "text": " ②病程&gt;1个月；"
  },
  {
    "id": "s2018",
    "label": "Disease",
    "text": " （4）支气管哮喘急性发作；"
  },
  {
    "id": "s2019",
    "label": "Pregnancy-related Activity",
    "text": " 3. 孕妇"
  },
  {
    "id": "s2020",
    "label": "Multiple",
    "text": " 4、伴有至少一个心血管危险因素：腹型肥胖（腰围男性≥85cm,女性≥80cm）或超重（体重指数≥27kg/m2）、空腹血糖受损或糖尿病、吸烟、缺乏体力活动、血脂异常、早发心血管病或中风病家族史（一级直系亲属的男性发病年龄&lt;55岁，女性发病年龄&lt;65岁）。"
  },
  {
    "id": "s2021",
    "label": "Multiple",
    "text": "1.3个月内曾使用激素类避孕药（包括口服避孕药，皮下植入避孕药，孕激素宫内释放装置等。"
  },
  {
    "id": "s2022",
    "label": "Encounter",
    "text": "A.综合医院就诊的门诊、住院人群；"
  },
  {
    "id": "s2023",
    "label": "Symptom",
    "text": " (12)迟滞：反应慢(别人说好几句话，患者才能应答一句)，思维转不动、记忆力下降、容易忘事。"
  },
  {
    "id": "s2024",
    "label": "Laboratory Examinations",
    "text": " 14、血浆电解质水平（血钾）高于正常范围的患者；"
  },
  {
    "id": "s2025",
    "label": "Sign",
    "text": " 3.有上消化道出血史或者胃镜证实有出血倾向的患者"
  },
  {
    "id": "s2026",
    "label": "Multiple",
    "text": " 3. 术前肝肾功能异常或有其他系统合并症的患者."
  },
  {
    "id": "s2027",
    "label": "Compliance with Protocol",
    "text": " 6.患者及家属不愿接受治疗或不积极配合者。"
  },
  {
    "id": "s2028",
    "label": "Multiple",
    "text": " 2.有症状的脑转移、癌性脑膜炎（入组前21天已完成治疗且症状稳定的脑转移患者可以入组，但需经颅脑MRI、CT或静脉造影评价确认为无脑出血症状）；"
  },
  {
    "id": "s2029",
    "label": "Multiple",
    "text": " 2）手术时间≥ 90min、术中出血≥200ml、中转开腹或者术后留置尿管的患者；"
  },
  {
    "id": "s2030",
    "label": "Pharmaceutical Substance or Drug",
    "text": " 5)未用过糖皮质激素"
  },
  {
    "id": "s2031",
    "label": "Diagnostic",
    "text": " （2）诊断不符合1995年全国第四届脑血管病学术会议通过的各类脑血管病诊断要点"
  },
  {
    "id": "s2032",
    "label": "Consent",
    "text": " 6、签署自愿参加临床试验知情同意书的患者"
  },
  {
    "id": "s2033",
    "label": "Age",
    "text": " B. 年龄18-65岁。"
  },
  {
    "id": "s2034",
    "label": "Multiple",
    "text": " ⑤严重肝肾功能障碍；合并心脏病如充血性心力衰竭、恶性心律失常等；"
  },
  {
    "id": "s2035",
    "label": "Disease",
    "text": " 19.活动性病毒、真菌或细菌感染；"
  },
  {
    "id": "s2036",
    "label": "Multiple",
    "text": "1.曾经因子宫颈癌前病变而接受治疗者。"
  },
  {
    "id": "s2037",
    "label": "Addictive Behavior",
    "text": " ③药物依赖；"
  },
  {
    "id": "s2038",
    "label": "Multiple",
    "text": "1.难治/复发白血病首次异基因造血干细胞移植后行预防性供者淋巴细胞输注（DLI）后白血病复发"
  },
  {
    "id": "s2039",
    "label": "Diagnostic",
    "text": " （3）中医辨为气虚、肾气虚、肾阳虚的患者；"
  },
  {
    "id": "s2040",
    "label": "Multiple",
    "text": " 2.头部外伤史，意识丧失超过1小时；或明显智力低下"
  },
  {
    "id": "s2041",
    "label": "Diagnostic",
    "text": " （2）影像学表现腰椎管狭窄合并包容性腰椎间盘突出，且与症状体征相一致；"
  },
  {
    "id": "s2042",
    "label": "Disease",
    "text": "① 与其它精神疾病共病；"
  },
  {
    "id": "s2043",
    "label": "Therapy or Surgery",
    "text": " ②血液透析。"
  },
  {
    "id": "s2044",
    "label": "Multiple",
    "text": " 6)无精神疾患，意识清醒，语言表达能力正常，能理解VAS评分，并配合治疗与评估。"
  },
  {
    "id": "s2045",
    "label": "Multiple",
    "text": "1）年龄18岁以上，自愿参加本研究的病人；"
  },
  {
    "id": "s2046",
    "label": "Multiple",
    "text": " 3)脑出血开颅手术患者，蛛网膜下腔出血患者。"
  },
  {
    "id": "s2047",
    "label": "Disease",
    "text": " 5.有严重的肾脏、心血管、肺部、神经系统、自身免疫性以及骨骼疾病；"
  },
  {
    "id": "s2048",
    "label": "Allergy Intolerance",
    "text": " （14）对本次研究药物过敏或严重过敏性体质者；"
  },
  {
    "id": "s2049",
    "label": "Consent",
    "text": " 6.签署知情同意书，自愿参加本研究者。"
  },
  {
    "id": "s2050",
    "label": "Disease",
    "text": "1 有严重感染未控制"
  },
  {
    "id": "s2051",
    "label": "Life Expectancy",
    "text": " 9.预计生存3个月以上。"
  },
  {
    "id": "s2052",
    "label": "Multiple",
    "text": " （2）除认知功能损害外，没有局灶性神经体征；"
  },
  {
    "id": "s2053",
    "label": "Neoplasm Status",
    "text": " 2)结节最大直径＞2cm"
  },
  {
    "id": "s2054",
    "label": "Disease",
    "text": " 7、特殊部位肌瘤：粘膜下肌瘤，带蒂浆膜下肌瘤，宫颈肌瘤等；"
  },
  {
    "id": "s2055",
    "label": "Multiple",
    "text": " （4）中重度活动期溃疡性结肠炎患者（即Mayo评分≥6分；Mayo内镜评分≥2分）14例，缓解期溃疡性结肠炎患者6例："
  },
  {
    "id": "s2056",
    "label": "Laboratory Examinations",
    "text": " ⑺经基础降糖，血糖控制达标者【糖化血红蛋白（HbAIc）≤7.5%】；"
  },
  {
    "id": "s2057",
    "label": "Consent",
    "text": " 6.家属拒绝相关治疗者。"
  },
  {
    "id": "s2058",
    "label": "Compliance with Protocol",
    "text": " 4）能够与研究者良好交流，并遵守整个试验要求；"
  },
  {
    "id": "s2059",
    "label": "Multiple",
    "text": " （4）合并心、肺、肾等重要脏器严重器质性病变，术前评估手术风险高，风险评分≥3分者；"
  },
  {
    "id": "s2060",
    "label": "Allergy Intolerance",
    "text": " 7.过敏性体质，有胶原过敏或其他严重过敏反应既往史者；"
  },
  {
    "id": "s2061",
    "label": "Special Patient Characteristic",
    "text": " 4、图像中有测量标记、箭头或穿刺针；"
  },
  {
    "id": "s2062",
    "label": "Pregnancy-related Activity",
    "text": " （3）妊娠期患者；"
  },
  {
    "id": "s2063",
    "label": "Multiple",
    "text": " 4）筛选前 30 天内有活动性上消化道溃疡的证据，或筛选前 1 年内有上消化道出血、或有胃十二指肠穿孔、梗阻病史的患者；"
  },
  {
    "id": "s2064",
    "label": "Diagnostic",
    "text": " （5）根据“中风病中医证候诊断量表”诊断为具备气虚证和血瘀证的患者。"
  },
  {
    "id": "s2065",
    "label": "Enrollment in other studies",
    "text": " 12. 正在参加另外一项临床研究者."
  },
  {
    "id": "s2066",
    "label": "Organ or Tissue Status",
    "text": " （5）有严重肾功能障碍"
  },
  {
    "id": "s2067",
    "label": "Pharmaceutical Substance or Drug",
    "text": " 5）筛选前30天内，未使用抗生素。"
  },
  {
    "id": "s2068",
    "label": "Disease",
    "text": " 4. 世界卫生组织（WHO）AML分类属不另做分类的AML的亚类中急性全髓增殖症伴骨髓纤维化及髓系肉瘤患者。"
  },
  {
    "id": "s2069",
    "label": "Multiple",
    "text": "   5.有献血反应史及曾发生过迟发性昏厥患者。"
  },
  {
    "id": "s2070",
    "label": "Life Expectancy",
    "text": " 患者一般状况可，生存预期在3个月以上者。"
  },
  {
    "id": "s2071",
    "label": "Non-Neoplasm Disease Stage",
    "text": " ②处于COPD稳定期；"
  },
  {
    "id": "s2072",
    "label": "Age",
    "text": "a) 年龄满 5 周岁，未满 18 周岁；"
  },
  {
    "id": "s2073",
    "label": "Pregnancy-related Activity",
    "text": " 12.没有采取有效的避孕措施且妊娠试验阳性记录的育龄期女性。"
  },
  {
    "id": "s2074",
    "label": "Disease",
    "text": " 2.其他病因（包括自身免疫性、药物性、酒精性、中毒性、寄生虫性）导致的慢性重型肝炎；"
  },
  {
    "id": "s2075",
    "label": "Age",
    "text": " 2、年龄 18-90 岁；"
  },
  {
    "id": "s2076",
    "label": "Diagnostic",
    "text": " 2)明确诊断或者临床怀疑梗阻性肾病引起的急性肾损伤患者"
  },
  {
    "id": "s2077",
    "label": "Multiple",
    "text": " 3.患者月经规律，具体定义为周期长度 ≥21天并 ≤35天"
  },
  {
    "id": "s2078",
    "label": "Pregnancy-related Activity",
    "text": " 2.妊娠或准备妊娠、哺乳期妇女；"
  },
  {
    "id": "s2079",
    "label": "Multiple",
    "text": " ⑥　核磁或者CT上显示的重度椎管狭窄表现并有典型临床症状和体征者；"
  },
  {
    "id": "s2080",
    "label": "Multiple",
    "text": " 9) 受试者日记，每日“关''期总计时间大于等于4小时。"
  },
  {
    "id": "s2081",
    "label": "Disease",
    "text": " 3.合并颅内动静脉畸形的患者"
  },
  {
    "id": "s2082",
    "label": "Encounter",
    "text": " 从已调查过的养老机构转入且已参与过本研究的人群"
  },
  {
    "id": "s2083",
    "label": "Disease",
    "text": " Ⅲ 多次复发；"
  },
  {
    "id": "s2084",
    "label": "Disabilities",
    "text": " （2）精神或躯体上的残疾患者。"
  },
  {
    "id": "s2085",
    "label": "Addictive Behavior",
    "text": "         既往有吸毒、酒精或药物滥用病史；"
  },
  {
    "id": "s2086",
    "label": "Diagnostic",
    "text": "1、经体表心电图或心内电生理检查证实为右室流出道室早，且总数占全部心搏数 10%以上者；"
  },
  {
    "id": "s2087",
    "label": "Data Accessible",
    "text": "(1)因精神、语言等因素而影响资料收集者。"
  },
  {
    "id": "s2088",
    "label": "Enrollment in other studies",
    "text": " ⑧近3个月内参加其他药物临床试验者；"
  },
  {
    "id": "s2089",
    "label": "Organ or Tissue Status",
    "text": " （3）并发严重心肺功能不全者。"
  },
  {
    "id": "s2090",
    "label": "Disease",
    "text": " 对照组排除标准：任何原因引起的急、慢性心力衰竭、急性心肌梗死、不稳定性心绞痛、癌症、感染性疾病及其他严重影响寿命的疾病。"
  },
  {
    "id": "s2091",
    "label": "Therapy or Surgery",
    "text": " 4、需接受急诊手术的患者"
  },
  {
    "id": "s2092",
    "label": "Age",
    "text": " 2) 年满18周岁的患者"
  },
  {
    "id": "s2093",
    "label": "Non-Neoplasm Disease Stage",
    "text": " 2）临床Ⅰ～Ⅲ期乳腺癌患者， IHC法检测：ER（-）、PR（-）、HER-2/neu（-）；"
  },
  {
    "id": "s2094",
    "label": "Disease",
    "text": " （3）合并有其他影响肢体活动功能的疾病者，治疗前合并有跛行、骨关节炎、类风湿关节炎、痛风性关节炎等引起的肢体活动功能障碍可能影响神经功能检查者；"
  },
  {
    "id": "s2095",
    "label": "Disease",
    "text": " ⑧无活动性炎症和眼表疾病，无严重的眼附属器病变及眼部器质性病变；"
  },
  {
    "id": "s2096",
    "label": "Laboratory Examinations",
    "text": " 8. 实验室检查结果符合以下条件：WBC≥4×10^9/L；Hb≥90 g/L；plt≥100×10^9/L；"
  },
  {
    "id": "s2097",
    "label": "Disease",
    "text": " 4)任何患有其他疾病、神经或代谢障碍，体格检查或实验室检查结果的证据合理怀疑有患病或存在使用相关药物的反指证或使受试者处于治疗相关并发症高风险中的可能；"
  },
  {
    "id": "s2098",
    "label": "Enrollment in other studies",
    "text": " 3)受试者近1个月内参加过其它临床试验；"
  },
  {
    "id": "s2099",
    "label": "Consent",
    "text": "1.自愿受试并签署知情同意书；"
  },
  {
    "id": "s2100",
    "label": "Researcher Decision",
    "text": " 12. 研究者认为不适宜受试的其他患者。"
  },
  {
    "id": "s2101",
    "label": "Therapy or Surgery",
    "text": " 3. DCD供肾"
  },
  {
    "id": "s2102",
    "label": "Pharmaceutical Substance or Drug",
    "text": " 3.有长期服用精神类药物史的患者；"
  },
  {
    "id": "s2103",
    "label": "Consent",
    "text": " ?患者或其委托代理人知情同意。"
  },
  {
    "id": "s2104",
    "label": "Pregnancy-related Activity",
    "text": " 6．孕妇和哺乳期妇女。"
  },
  {
    "id": "s2105",
    "label": "Pharmaceutical Substance or Drug",
    "text": " ③同时服用5种或5种以上药物；"
  },
  {
    "id": "s2106",
    "label": "Diagnostic",
    "text": " 10. 根据ACC/AHA/HRS 永久起搏器植入指南，患者是IIb或III类适应征；"
  },
  {
    "id": "s2107",
    "label": "Disease",
    "text": " 7.具有 AASLD肝移植指南规定的肝移植禁忌症（MELD Score &lt; 15除外）"
  },
  {
    "id": "s2108",
    "label": "Multiple",
    "text": " 9. 出血及血栓性疾病；"
  },
  {
    "id": "s2109",
    "label": "Organ or Tissue Status",
    "text": " （2）严重心、肝、肾功能不全者；"
  },
  {
    "id": "s2110",
    "label": "Allergy Intolerance",
    "text": " 9.对免疫治疗及相关药物过敏"
  },
  {
    "id": "s2111",
    "label": "Diagnostic",
    "text": " 3.符合西医复发性尿路感染诊断标准"
  },
  {
    "id": "s2112",
    "label": "Disease",
    "text": " 9其它不可控的可能会影响研究的疾病。"
  },
  {
    "id": "s2113",
    "label": "Capacity",
    "text": " （2）不能完成术前神经精神测验；"
  },
  {
    "id": "s2114",
    "label": "Multiple",
    "text": "    ②  高危前列腺癌患者（T3a, N0, M0），同时预期寿命大于10年;"
  },
  {
    "id": "s2115",
    "label": "Organ or Tissue Status",
    "text": " ⑤无严重心肝肾功能异常。"
  },
  {
    "id": "s2116",
    "label": "Laboratory Examinations",
    "text": " ③PSA＞10μｇ/Ｌ；"
  },
  {
    "id": "s2117",
    "label": "Multiple",
    "text": " (2)18-75岁，男女均可；"
  },
  {
    "id": "s2118",
    "label": "Risk Assessment",
    "text": " 7)ECOG体力状况评分0-2"
  },
  {
    "id": "s2119",
    "label": "Laboratory Examinations",
    "text": " ③ 进入研究时患者空腹血糖≤8mmol/L，餐后2h血糖≤11mmol/L；"
  },
  {
    "id": "s2120",
    "label": "Researcher Decision",
    "text": " 6.经研究者判断，受试者愿意并能够遵守所有的试验要求."
  },
  {
    "id": "s2121",
    "label": "Multiple",
    "text": " 4. 胰岛仍有一定的胰岛素分泌功能，空腹血清C肽&gt;正常值下限的1/2；"
  },
  {
    "id": "s2122",
    "label": "Multiple",
    "text": " （4）合并心功能不全（纽约心脏协会功能分类[附一]III级以上）、不稳定心绞痛、心肌梗死、心电图（ECG）示左室肥厚、血管栓塞性疾病患者；"
  },
  {
    "id": "s2123",
    "label": "Risk Assessment",
    "text": " 2)伴有认知损害，定义：MMSE评分文盲≦17分，小学≦20分，中学以上≦24分，或MoCA评分&lt;26分"
  },
  {
    "id": "s2124",
    "label": "Consent",
    "text": " 4.签署知情同意书；"
  },
  {
    "id": "s2125",
    "label": "Disease",
    "text": "  ⑺反复心力衰竭患者，动静脉瘘可能加重或诱发心力衰竭的病例。"
  },
  {
    "id": "s2126",
    "label": "Disease",
    "text": "1、已有慢性疾病"
  },
  {
    "id": "s2127",
    "label": "Disease",
    "text": "1. 慢性诱导性荨麻疹，如：人工荨麻疹，冷接触性荨麻疹，延迟压力性荨麻疹，热接触性荨麻疹，日光性荨麻疹，振动性荨麻疹或血管性水肿，胆碱能性荨麻疹，水源性荨麻疹，接触性荨麻疹，运动诱导性荨麻疹等有明确诱因者；"
  },
  {
    "id": "s2128",
    "label": "Multiple",
    "text": " 8.明显肝肾功能损坏（和/或 ALT、AST 水平高于正常值上限1倍，CCr&lt;50%）；"
  },
  {
    "id": "s2129",
    "label": "Disease",
    "text": " 1.患者主要诊断为肿瘤、自身免疫性疾病等非感染性疾病；"
  },
  {
    "id": "s2130",
    "label": "Multiple",
    "text": " 8. 精神疾病及回忆障碍者；不能正确回答问题者；严重疾病及缺乏行为能力者等。"
  },
  {
    "id": "s2131",
    "label": "Multiple",
    "text": " 3.存在脑功能紊乱的临床症状或严重的精神性疾病不能理解或遵从研究方案"
  },
  {
    "id": "s2132",
    "label": "Multiple",
    "text": " 5.患者不配合或精神异常；"
  },
  {
    "id": "s2133",
    "label": "Disease",
    "text": " 15)病毒性肝炎（包括乙肝和丙肝）、艾滋病抗体、梅毒螺旋体抗体筛选阳性；"
  },
  {
    "id": "s2134",
    "label": "Risk Assessment",
    "text": " 7）身体状况评分0-2级（ECOG评分）"
  },
  {
    "id": "s2135",
    "label": "Enrollment in other studies",
    "text": " 5.同时参与另一项试验"
  },
  {
    "id": "s2136",
    "label": "Multiple",
    "text": " （7） 已知或疑似依从性差不能完成试验者，如酗酒、药物依赖或精神疾病等 ；"
  },
  {
    "id": "s2137",
    "label": "Multiple",
    "text": " 3.年龄为18-65岁，性别不限；"
  },
  {
    "id": "s2138",
    "label": "Laboratory Examinations",
    "text": " 5)体检不符合受试者健康标准者：清醒状态脉搏&lt;50次/分或者≥100次/分，或坐位收缩压&lt;90mmHg或≥140mmHg、舒张压&lt;60mmHg或≥90mmHg，或腋温&gt;37.4℃；"
  },
  {
    "id": "s2139",
    "label": "Smoking Status",
    "text": "1)试验前3个月内平均每日吸烟量多于5支者；"
  },
  {
    "id": "s2140",
    "label": "Disease",
    "text": " （8）蚕豆病患者；"
  },
  {
    "id": "s2141",
    "label": "Pregnancy-related Activity",
    "text": " （4）伴或不伴不孕史，和（或）伴或不伴潮热出汗、情绪障碍、失眠、记忆力减退、生殖泌尿系萎缩等围绝经期症状；"
  },
  {
    "id": "s2142",
    "label": "Pharmaceutical Substance or Drug",
    "text": " 6.同步使用爱必妥等靶向药物者。"
  },
  {
    "id": "s2143",
    "label": "Allergy Intolerance",
    "text": " 3、麻醉药物过敏史；"
  },
  {
    "id": "s2144",
    "label": "Age",
    "text": " （2）年龄在18-70岁。"
  },
  {
    "id": "s2145",
    "label": "Consent",
    "text": " 10.同意参加本临床试验并自愿签署知情同意书。"
  },
  {
    "id": "s2146",
    "label": "Pregnancy-related Activity",
    "text": "1）妊娠女性；"
  },
  {
    "id": "s2147",
    "label": "Laboratory Examinations",
    "text": " 2)ADA检查阳性者；"
  },
  {
    "id": "s2148",
    "label": "Disease",
    "text": " 5.精神疾病患者；"
  },
  {
    "id": "s2149",
    "label": "Disease",
    "text": " （2）肺结核、支气管扩张。"
  },
  {
    "id": "s2150",
    "label": "Multiple",
    "text": " 4.凝血障碍、出血倾向或术前活动性出血者;"
  },
  {
    "id": "s2151",
    "label": "Disease",
    "text": " （2）既往有慢性疾病（如高血压，糖尿病等）病史；"
  },
  {
    "id": "s2152",
    "label": "Disease",
    "text": "A. 认知功能障碍的糖尿病患者；"
  },
  {
    "id": "s2153",
    "label": "Pharmaceutical Substance or Drug",
    "text": " 7）目前不合并使用类固醇激素治疗的患者，如果患者已经使用类固醇激素试验服药前至少在一个稳定的类固醇剂量下一周；"
  },
  {
    "id": "s2154",
    "label": "Enrollment in other studies",
    "text": " 4.在入选研究前的3 个月内服用其他试验药或参与了其他临床试验者。"
  },
  {
    "id": "s2155",
    "label": "Disease",
    "text": " （2）合并心、脑、肝、肾、内分泌、血液等严重原发性疾病患者；"
  },
  {
    "id": "s2156",
    "label": "Pregnancy-related Activity",
    "text": "1.妊娠或哺乳期妇女；"
  },
  {
    "id": "s2157",
    "label": "Age",
    "text": " （2）18－75岁"
  },
  {
    "id": "s2158",
    "label": "Multiple",
    "text": " ②病灶短期内扩张迅速，需要手术或介入栓塞治疗；"
  },
  {
    "id": "s2159",
    "label": "Non-Neoplasm Disease Stage",
    "text": " 1.2.FIGO分期为IIB-IIIB"
  },
  {
    "id": "s2160",
    "label": "Risk Assessment",
    "text": " 2.ECOG PS评分为0-2分；"
  },
  {
    "id": "s2161",
    "label": "Multiple",
    "text": " 10)发病后已使用过治疗本病的其它药物者；"
  },
  {
    "id": "s2162",
    "label": "Disease",
    "text": " 7.血液系统疾病；"
  },
  {
    "id": "s2163",
    "label": "Age",
    "text": " ③年龄为18~70岁者"
  },
  {
    "id": "s2164",
    "label": "Disease",
    "text": " 6）患有临床意义的急性、慢性心、肾、肝、肿瘤或脑血管疾病；"
  },
  {
    "id": "s2165",
    "label": "Compliance with Protocol",
    "text": " 6)不能定期随访的患者"
  },
  {
    "id": "s2166",
    "label": "Diagnostic",
    "text": " 6.符合美国《精神障碍诊断与统计手册》第五版（DSM-V）关于由于其他躯体疾病所致的抑郁障碍的诊断标准，ICD-10-CM编码为293.83[F06.32]"
  },
  {
    "id": "s2167",
    "label": "Diagnostic",
    "text": "1.参试者符合变应性鼻炎中西诊断标准者，中医辨证为肺脾气虚者，西医诊断为持续性变应性鼻炎。"
  },
  {
    "id": "s2168",
    "label": "Disease",
    "text": " 22.有任何可能对研究治疗的安全性或疗效评估产生干扰的疾病；"
  },
  {
    "id": "s2169",
    "label": "Disease",
    "text": " ②合并心脑血管、糖尿病、甲状腺疾病、肝肾疾病、癌症、肿瘤性疾病、免疫系统疾病等严重的原发性疾病或精神疾病者；"
  },
  {
    "id": "s2170",
    "label": "Organ or Tissue Status",
    "text": "     心、肝和肾功能不全者；"
  },
  {
    "id": "s2171",
    "label": "Enrollment in other studies",
    "text": " 4)近3月内参加任何药物临床试验者；"
  },
  {
    "id": "s2172",
    "label": "Pregnancy-related Activity",
    "text": " 3).妊娠、预近期（6个月内）妊娠、哺乳期妇女；"
  },
  {
    "id": "s2173",
    "label": "Age",
    "text": " 2）年龄介于18-40周岁。"
  },
  {
    "id": "s2174",
    "label": "Disease",
    "text": " （9）三个月内发生过严重心血管疾病：有心梗病史，或进行过冠脉搭桥或PCI手术的缺血性心脏病、充血性心衰（心功能Ⅲ-Ⅳ级，NYHA评级）患者，或有严重脑血管疾病患者（卒中及卒中后遗留明显神经系统功能障碍）；"
  },
  {
    "id": "s2175",
    "label": "Disease",
    "text": " （3）术前存在气胸，肺脓肿，胸廓畸形，肺不张，肺动脉高压等肺部疾病"
  },
  {
    "id": "s2176",
    "label": "Non-Neoplasm Disease Stage",
    "text": " ③出血性疾病活动期"
  },
  {
    "id": "s2177",
    "label": "Multiple",
    "text": " 8)2周内接受过蒙药，中药或其他传统药物治疗，以及参加过蒙医心身互动治疗的患者，需要停止2周以上才可参加本次研究。"
  },
  {
    "id": "s2178",
    "label": "Therapy or Surgery",
    "text": " ②近2周内接受过盆腔放疗"
  },
  {
    "id": "s2179",
    "label": "Multiple",
    "text": "1)年龄18-70岁，BMI&lt;34"
  },
  {
    "id": "s2180",
    "label": "Age",
    "text": " 6.年龄：≥18岁；"
  },
  {
    "id": "s2181",
    "label": "Multiple",
    "text": " 1)患者心肺功能较差，或因其他疾病无法耐受内镜治疗及/或静脉麻醉者。"
  },
  {
    "id": "s2182",
    "label": "Multiple",
    "text": "1．签署知情同意书者，患者及家属依从性好"
  },
  {
    "id": "s2183",
    "label": "Multiple",
    "text": " （4）合并有严重的糖尿病、肝肾功能不全、严重骨质疏松、器质性心脏病和心律失常、妊娠试验阳性或哺乳期妇女。"
  },
  {
    "id": "s2184",
    "label": "Multiple",
    "text": " a)经化疗或干细胞移植得到缓解后,影像学（CT／MRI／PET-CT）检测到复发并经病理学确诊的淋巴瘤患者，或者出现复发(包括骨髓形态学复发和微残复发)的骨髓瘤患者或白血病患者;"
  },
  {
    "id": "s2185",
    "label": "Multiple",
    "text": " ② 应用恩替卡韦治疗120周，血清 HBsAg 水平&gt;1500IU/ml且 HBV DNA 阴性的患者；"
  },
  {
    "id": "s2186",
    "label": "Disease",
    "text": " 6.传染性疾病(如HIV、RPR、活动性结核等)；"
  },
  {
    "id": "s2187",
    "label": "Disease",
    "text": " ⑥明显影响认知功能测试的视觉、听觉障碍或语言交流困难；"
  },
  {
    "id": "s2188",
    "label": "Laboratory Examinations",
    "text": " （7）空腹TG &gt; 2.0mmol/L；"
  },
  {
    "id": "s2189",
    "label": "Sexual related",
    "text": " 4.无性生活史者"
  },
  {
    "id": "s2190",
    "label": "Multiple",
    "text": " (9)出血归因于外阴、阴道或者宫颈，与妊娠无关。"
  },
  {
    "id": "s2191",
    "label": "Laboratory Examinations",
    "text": " —肌酐≤1.25倍正常值上限(ULN)"
  },
  {
    "id": "s2192",
    "label": "Disease",
    "text": " 5、合并中枢神经系统结核的患者"
  },
  {
    "id": "s2193",
    "label": "Multiple",
    "text": " （15）肾功能受损，Cr超过正常上限2倍；"
  },
  {
    "id": "s2194",
    "label": "Disease",
    "text": " 6）活动性乙型肝炎或丙型肝炎病毒感染者；"
  },
  {
    "id": "s2195",
    "label": "Age",
    "text": "1.年龄大于18岁"
  },
  {
    "id": "s2196",
    "label": "Age",
    "text": " （3）35≤年龄＜40岁。"
  },
  {
    "id": "s2197",
    "label": "Multiple",
    "text": " （11）患有严重的心血管疾病伴心功能不全者；"
  },
  {
    "id": "s2198",
    "label": "Diagnostic",
    "text": "（1）符合功能性肠病的诊断标准。"
  },
  {
    "id": "s2199",
    "label": "Age",
    "text": " 2）年龄为 18—75 岁；"
  },
  {
    "id": "s2200",
    "label": "Researcher Decision",
    "text": " （12）研究者认为不适宜参加的其它情况。"
  },
  {
    "id": "s2201",
    "label": "Enrollment in other studies",
    "text": " （4）三个月内参加过其他临床试验且经过筛选入组者；"
  },
  {
    "id": "s2202",
    "label": "Allergy Intolerance",
    "text": " 3.对化疗药物过敏及超敏体质；"
  },
  {
    "id": "s2203",
    "label": "Allergy Intolerance",
    "text": " 2)有药物（青霉素类或头孢菌素类药物）、食物或对试验药物或类似药物过敏史者；"
  },
  {
    "id": "s2204",
    "label": "Capacity",
    "text": " （3）可独立步行，配合完成步态分析测试"
  },
  {
    "id": "s2205",
    "label": "Disease",
    "text": " 3) 患者在入选前3个月之内有心肌梗死或脑卒中。"
  },
  {
    "id": "s2206",
    "label": "Disabilities",
    "text": " (7) 法律规定的残疾患者(盲、聋、哑、智力障碍、精神障碍等)"
  },
  {
    "id": "s2207",
    "label": "Compliance with Protocol",
    "text": " 7) 有参与其他临床试验依从性不良史。"
  },
  {
    "id": "s2208",
    "label": "Age",
    "text": " 2、根据各期临床实验目的，确定受试年龄范围40岁-70岁；"
  },
  {
    "id": "s2209",
    "label": "Therapy or Surgery",
    "text": " 10.一周内有在不易压迫止血部位的动脉穿刺。"
  },
  {
    "id": "s2210",
    "label": "Consent",
    "text": " 5)受试者自愿受试并签署知情同意书。"
  },
  {
    "id": "s2211",
    "label": "Multiple",
    "text": " 术前14天内肾衰竭或慢性肾病血清肌酐≥2.5mg/dl.或肾小球滤过率≤30ml/min每1.73m2或者正在接受透析的患者"
  },
  {
    "id": "s2212",
    "label": "Literacy",
    "text": " 3）具有正常沟通能力。"
  },
  {
    "id": "s2213",
    "label": "Diagnostic",
    "text": " 1、诊断明确的高血压（SBP≥130mmhg or DBP≥80mmhg），伴或者不伴有服药控制史。"
  },
  {
    "id": "s2214",
    "label": "Researcher Decision",
    "text": " 6）研究者评价不能入选的其他原因。"
  },
  {
    "id": "s2215",
    "label": "Risk Assessment",
    "text": " c、所选病例均满足治疗前临床症状评分积分值＞10；"
  },
  {
    "id": "s2216",
    "label": "Compliance with Protocol",
    "text": " 3、受试者的父母或法定监护人能够理解试验并配合完成所有要求；"
  },
  {
    "id": "s2217",
    "label": "Multiple",
    "text": " 2、年龄大于等于18岁，小于80岁，男女不限。"
  },
  {
    "id": "s2218",
    "label": "Pregnancy-related Activity",
    "text": " 7.妊娠或哺乳期妇女；"
  },
  {
    "id": "s2219",
    "label": "Multiple",
    "text": " 生命体征不稳定者；严重失语、失认无法沟通者；"
  },
  {
    "id": "s2220",
    "label": "Disease",
    "text": " 7）目前患急性传染病及发热性疾病。"
  },
  {
    "id": "s2221",
    "label": "Researcher Decision",
    "text": " 5.医生认为不适合纳入者。"
  },
  {
    "id": "s2222",
    "label": "Pharmaceutical Substance or Drug",
    "text": " 4、尽管使用了ACEI或ARB类药物及皮质类固醇（≤1.0mg/kg/d的泼尼松或等效物）或免疫抑制剂。"
  },
  {
    "id": "s2223",
    "label": "Multiple",
    "text": " （6）在研究前一个月，补充乳清蛋白粉或其他口服全营养补充剂的人；或正在参加其他营养干预项目。"
  },
  {
    "id": "s2224",
    "label": "Age",
    "text": " (1) 年龄≥18岁；"
  },
  {
    "id": "s2225",
    "label": "Diagnostic",
    "text": " 7)具有符合实体瘤缓解评价标准（RECIST）的可测量病灶；"
  },
  {
    "id": "s2226",
    "label": "Pregnancy-related Activity",
    "text": " 7)育龄女性应同意在研究期间和研究结束后6个月内必须采用避孕措施（如宫内节育器，避孕药或避孕套）；在研究入组前的7天内血清或尿妊娠试验阴性，且必须为非哺乳期患者；男性应同意在研究期间和研究期结束后6个月内必须采用避孕措施的患者。"
  },
  {
    "id": "s2227",
    "label": "Pregnancy-related Activity",
    "text": " (9)妊娠或哺乳期患者；"
  },
  {
    "id": "s2228",
    "label": "Disease",
    "text": " 5.有精神及神经器质性疾病"
  },
  {
    "id": "s2229",
    "label": "Multiple",
    "text": " b 男方因素：少弱精子症，梗阻性无精子症"
  },
  {
    "id": "s2230",
    "label": "Age",
    "text": " (2) 年龄分层在6-18岁之间组；"
  },
  {
    "id": "s2231",
    "label": "Consent",
    "text": " 3、患者同意参加本试验，配合治疗和随访，并签署知情同意书者。"
  },
  {
    "id": "s2232",
    "label": "Disease",
    "text": " 8)无与本方案相冲突的其他严重疾病；"
  },
  {
    "id": "s2233",
    "label": "Pregnancy-related Activity",
    "text": " 3.妊娠或哺乳，或试验期间不能采取避孕措施者"
  },
  {
    "id": "s2234",
    "label": "Sign",
    "text": " 2、患者存在明显“不可转复迹象”，如尸僵、腐烂等；"
  },
  {
    "id": "s2235",
    "label": "Multiple",
    "text": " 4.眼睑异常（如睑内翻、睑外翻、肿瘤、水肿、眼睑痉挛、眼睑闭合不全、严重倒睫、严重上睑下垂影响任一眼的眼睑功能；5.眼表异常，以致可能会影响任一眼角膜的完整性（例如，以既往角膜化学伤、复发性角膜上皮糜烂、角膜上皮缺损、角膜荧光素染色3级、或地图-点状-指纹状营养不良等）"
  },
  {
    "id": "s2236",
    "label": "Multiple",
    "text": " （2）严重骨缺损需先行骨增量延期植入种植体的患者；"
  },
  {
    "id": "s2237",
    "label": "Laboratory Examinations",
    "text": "①一秒用力呼气容积(FEV1)≤60%"
  },
  {
    "id": "s2238",
    "label": "Multiple",
    "text": " （2）年龄在1月～12岁之间，性别不限；"
  },
  {
    "id": "s2239",
    "label": "Multiple",
    "text": " b）体重大于50 kg，受试者体重指数（BMI）在19～24 kg/m2 之间，包括边界值，同批体重相差不宜悬殊；"
  },
  {
    "id": "s2240",
    "label": "Disease",
    "text": " （7）存在冠脉CT检查的禁忌症；"
  },
  {
    "id": "s2241",
    "label": "Therapy or Surgery",
    "text": " 8.手术时间＞8小时或＜4小时，体外循环时间＞3小时或＜1小时；术中心脏未完全停跳；术中二次或多次转机；临床资料不完整；"
  },
  {
    "id": "s2242",
    "label": "Therapy or Surgery",
    "text": " ⑨颅脑肿瘤术后（此次）"
  },
  {
    "id": "s2243",
    "label": "Multiple",
    "text": " 5.已接受小剂量倍他乐克缓释片（23.75mg  qd）至少1周，12导联心电图测得静息心率≥75bpm"
  },
  {
    "id": "s2244",
    "label": "Age",
    "text": "1.年龄为30-70岁"
  },
  {
    "id": "s2245",
    "label": "Therapy or Surgery",
    "text": "(1)患者接受动脉搭桥手术或动脉瓣置换手术;"
  },
  {
    "id": "s2246",
    "label": "Diagnostic",
    "text": " 2. 诊断为急性呼吸道病毒感染的患者，诊断标准："
  },
  {
    "id": "s2247",
    "label": "Disease",
    "text": "   任何不稳定的系统性疾病（包括活动性感染、未得到控制的高血压、不稳定型心绞痛、最近3个月内开始发作的心绞痛、充血性心功能衰竭（≥纽约心脏病协会【NYHA】 II级）、心机梗塞（入组前6个月）、需要药物治疗的严重心律失常、肝脏，肾脏或代谢性疾病；"
  },
  {
    "id": "s2248",
    "label": "Disease",
    "text": " 6)有体位性低血压史者；"
  },
  {
    "id": "s2249",
    "label": "Therapy or Surgery",
    "text": " 3、无手术条件或拒绝接受任何腹部手术者(一旦胶囊滞留将无法通过手术取出)；"
  },
  {
    "id": "s2250",
    "label": "Disease",
    "text": " 2）诊断为肝硬化（活检、影像学结果、临床特征）"
  },
  {
    "id": "s2251",
    "label": "Age",
    "text": " 2.年龄:18—60岁;"
  },
  {
    "id": "s2252",
    "label": "Disease",
    "text": " 17.在研究前筛选阶段或研究用药前、发生急性疾病。"
  },
  {
    "id": "s2253",
    "label": "Consent",
    "text": "(1)父母/监护人签署书面知情同意书，并愿意配合研究过程和研究要求；"
  },
  {
    "id": "s2254",
    "label": "Blood Donation",
    "text": " 7、入选前3个月内献血者。"
  },
  {
    "id": "s2255",
    "label": "Diagnostic",
    "text": "广泛型侵袭性牙周炎：参照1999年牙周病分类法国际研讨会所制定的AgP诊断标准，具体如下："
  },
  {
    "id": "s2256",
    "label": "Disease",
    "text": " 7、已知的恶性肿瘤患者；"
  },
  {
    "id": "s2257",
    "label": "Laboratory Examinations",
    "text": " 2.初筛时血常规显示白细胞计数＞12.0×109/L，或嗜中性粒细胞百分比≥80%；"
  },
  {
    "id": "s2258",
    "label": "Laboratory Examinations",
    "text": " 2)体格和实验室检查"
  },
  {
    "id": "s2259",
    "label": "Diagnostic",
    "text": "   2) 面部轻中度痤疮（定义为半脸皮损总数少于100，半脸炎性皮损数5-40个，不伴结节和囊肿形成）；"
  },
  {
    "id": "s2260",
    "label": "Disease",
    "text": " ② 至少有一个客观可评价（可测量）病灶；"
  },
  {
    "id": "s2261",
    "label": "Diagnostic",
    "text": "（1）符合乳腺增生病诊断标准，但不具备周期性乳房疼痛者。"
  },
  {
    "id": "s2262",
    "label": "Multiple",
    "text": " （6）已签署经伦理委员会批准的干细胞移植治疗的知情同意书。"
  },
  {
    "id": "s2263",
    "label": "Therapy or Surgery",
    "text": " 未接受正畸、正颌、面部整形治疗"
  },
  {
    "id": "s2264",
    "label": "Diagnostic",
    "text": " 4.符合瘀血阻络证辨证标准；"
  },
  {
    "id": "s2265",
    "label": "Pregnancy-related Activity",
    "text": " ④ 孕妇或哺乳期妇女；"
  },
  {
    "id": "s2266",
    "label": "Disease",
    "text": " 2.急性肾损伤、活动性炎症性疾病、甲状旁腺切除或确诊的恶性肿瘤患者"
  },
  {
    "id": "s2267",
    "label": "Age",
    "text": " 3．年龄18-70岁， 预期寿命大于6月"
  },
  {
    "id": "s2268",
    "label": "Multiple",
    "text": " 2、患有不能耐受胃镜检查的疾病，包括凝血功能障碍、肾功能不全、严重的心肺疾病、荧光素钠过敏者。"
  },
  {
    "id": "s2269",
    "label": "Disease",
    "text": "1、耳部有急性感染性炎症者；"
  },
  {
    "id": "s2270",
    "label": "Multiple",
    "text": "（1）因骨关节炎、股骨头缺血坏死、DDH行初次全髋、全膝关节置换术患者；"
  },
  {
    "id": "s2271",
    "label": "Pharmaceutical Substance or Drug",
    "text": "  8. 不愿或不能停止在基线检查前至少一个月停止使用已知会导致干眼症的药物（如抗组胺药）的患者。"
  },
  {
    "id": "s2272",
    "label": "Researcher Decision",
    "text": " 4.临床医生判断的不适合参加研究的情况。"
  },
  {
    "id": "s2273",
    "label": "Disease",
    "text": " 4. 结膜囊缩窄；"
  },
  {
    "id": "s2274",
    "label": "Pregnancy-related Activity",
    "text": " 7)孕妇"
  },
  {
    "id": "s2275",
    "label": "Risk Assessment",
    "text": " (7) Apgar评分(1 min) ≥7;"
  },
  {
    "id": "s2276",
    "label": "Laboratory Examinations",
    "text": " 8. 不符合《中华人民共和国献血法》的规定，白细胞数＜4×10^9/L、白细胞数＞10×10^9/L、血小板数＜100×10^9/L；"
  },
  {
    "id": "s2277",
    "label": "Age",
    "text": "（1）年龄：18~75岁；"
  },
  {
    "id": "s2278",
    "label": "Multiple",
    "text": " 3.存在脑功能紊乱的临床症状或严重的精神性疾病不能理解或遵从研究方案；"
  },
  {
    "id": "s2279",
    "label": "Multiple",
    "text": " 2.年龄40-70岁,性别不限；"
  },
  {
    "id": "s2280",
    "label": "Pharmaceutical Substance or Drug",
    "text": " 8.入组前3个月内使用过免疫抑制药物；"
  },
  {
    "id": "s2281",
    "label": "Disease",
    "text": " （5）未控制的高血压或糖尿病，严重心脑血管、肺、肝、脾、肾和造血系统疾病、肿瘤、出血性疾病和精神疾病；"
  },
  {
    "id": "s2282",
    "label": "Organ or Tissue Status",
    "text": " 3. 肝肾功能不全；"
  },
  {
    "id": "s2283",
    "label": "Disease",
    "text": " a.无病理性骨折的良性囊肿，病灶刮除术后的空腔性骨缺损；"
  },
  {
    "id": "s2284",
    "label": "Age",
    "text": "1、年龄18-80"
  },
  {
    "id": "s2285",
    "label": "Pregnancy-related Activity",
    "text": " (5)孕妇；"
  },
  {
    "id": "s2286",
    "label": "Disease",
    "text": " 4.假体位置不良及术后假体周围感染的患者；"
  },
  {
    "id": "s2287",
    "label": "Pharmaceutical Substance or Drug",
    "text": " 4.之前无论因任何原因尝试TKI停药失败的患者"
  },
  {
    "id": "s2288",
    "label": "Diagnostic",
    "text": "① 符合退行性脊柱侧凸症的上述诊断标准。"
  },
  {
    "id": "s2289",
    "label": "Risk Assessment",
    "text": " 2.患者的体格状况属ASA I～II级；"
  },
  {
    "id": "s2290",
    "label": "Pregnancy-related Activity",
    "text": "1．妊娠期、哺乳期及未有效避孕措施的妇女"
  },
  {
    "id": "s2291",
    "label": "Multiple",
    "text": " 3 2-8岁择期行髋关节手术儿童"
  },
  {
    "id": "s2292",
    "label": "Diet",
    "text": " (12)不能遵守中心标准饮食者；"
  },
  {
    "id": "s2293",
    "label": "Multiple",
    "text": " 3.增强CT和/或消化内镜提示的中、重度曲张静脉。"
  },
  {
    "id": "s2294",
    "label": "Risk Assessment",
    "text": "</bmi≤31kg>"
  },
  {
    "id": "s2295",
    "label": "Disease",
    "text": "① 检查证实有脑出血、脑外伤、脑肿瘤、小脑及脑干病变等可引起手功能障碍的其他脑病；"
  },
  {
    "id": "s2296",
    "label": "Disease",
    "text": " ⑦有精神疾病的患者。"
  },
  {
    "id": "s2297",
    "label": "Age",
    "text": " ②年龄20～80岁；"
  },
  {
    "id": "s2298",
    "label": "Addictive Behavior",
    "text": " 3.近半年无酒精及药物滥用史；"
  },
  {
    "id": "s2299",
    "label": "Enrollment in other studies",
    "text": " 3.正在参加其他干预性研究的患者。"
  },
  {
    "id": "s2300",
    "label": "Addictive Behavior",
    "text": " 4)无嗜烟、嗜酒等不良嗜好，无药物滥用史。"
  },
  {
    "id": "s2301",
    "label": "Disease",
    "text": " 2、本侧乳房首次确诊为乳腺浸润性癌"
  },
  {
    "id": "s2302",
    "label": "Multiple",
    "text": "（1）年龄在18-70岁，ASA I-III级；"
  },
  {
    "id": "s2303",
    "label": "Diagnostic",
    "text": " 3）试验组：病检结果显示Hp(+)且符合慢性胃炎诊断标准；"
  },
  {
    "id": "s2304",
    "label": "Therapy or Surgery",
    "text": " （2）采用TP（紫杉醇+顺铂）、DP（多西他赛+顺铂）化学方案治疗者；"
  },
  {
    "id": "s2305",
    "label": "Risk Assessment",
    "text": " 3）ASA分级I到III级；"
  },
  {
    "id": "s2306",
    "label": "Enrollment in other studies",
    "text": "（1）本研究开始前4周内曾参加过其他临床试验\\研究用药；"
  },
  {
    "id": "s2307",
    "label": "Therapy or Surgery",
    "text": "（1） 可根治性切除的II或III期食管鳞癌患者，而且有必要接受化疗"
  },
  {
    "id": "s2308",
    "label": "Addictive Behavior",
    "text": " 3)有吸毒和/或酗酒史（每周饮用14个单位的酒精：1单位=啤酒285 mL，或烈酒25 mL，或葡萄酒100ml）；"
  },
  {
    "id": "s2309",
    "label": "Therapy or Surgery",
    "text": " 4、排除入组前1个月已经或正在接受系统的心理治疗。"
  },
  {
    "id": "s2310",
    "label": "Diagnostic",
    "text": "黄热减毒活疫苗免疫原性研究纳入标准"
  },
  {
    "id": "s2311",
    "label": "Laboratory Examinations",
    "text": " （6）CRP超过标准上限的2倍者；"
  },
  {
    "id": "s2312",
    "label": "Diagnostic",
    "text": " 2) 符合高血压诊断标准的1、2、3级原发性高血压"
  },
  {
    "id": "s2313",
    "label": "Disease",
    "text": " 2.患有焦虑症及精神障碍的患者；"
  },
  {
    "id": "s2314",
    "label": "Multiple",
    "text": " 8.晚期肿瘤患者或预计1年内会死亡者；"
  },
  {
    "id": "s2315",
    "label": "Multiple",
    "text": " 5.术前存在慢性疼痛或长期服用止痛药病史"
  },
  {
    "id": "s2316",
    "label": "Therapy or Surgery",
    "text": " 6、因其他疾病使用免疫抑制剂治疗；"
  },
  {
    "id": "s2317",
    "label": "Multiple",
    "text": " (1)凝血机能异常或目前正在使用抗凝药物（如阿司匹林）治疗者"
  },
  {
    "id": "s2318",
    "label": "Multiple",
    "text": " （4）合并严重感染需要ICU治疗。"
  },
  {
    "id": "s2319",
    "label": "Disease",
    "text": " 13.合并恶性肿瘤患者。"
  },
  {
    "id": "s2320",
    "label": "Multiple",
    "text": " 11.患者合并严重肝肾功能障碍、活动性感染或其它原因无法耐受本研究所采用的治疗药物。"
  },
  {
    "id": "s2321",
    "label": "Laboratory Examinations",
    "text": " 6. 坐位收缩压 &lt; 180 mmHg和舒张压 &lt; 110 mmHg。"
  },
  {
    "id": "s2322",
    "label": "Disease",
    "text": "（1）局部或全身细菌感染急性期未能有效控制者；"
  },
  {
    "id": "s2323",
    "label": "Disease",
    "text": " 7.进入研究前3年内曾诊断为任何其他恶性肿瘤，经充分治疗的基底细胞或鳞状细胞皮肤癌或宫颈原位癌除外；"
  },
  {
    "id": "s2324",
    "label": "Disease",
    "text": " 7) 活动受限的心力衰竭（既往确诊，或有心衰的临床表现，经心内科会诊后确诊）、不稳定型心绞痛、既往12个月内有心肌梗死病史或其他严重心脏病患者；"
  },
  {
    "id": "s2325",
    "label": "Disease",
    "text": " 5)伴有急性全身感染性疾病；"
  },
  {
    "id": "s2326",
    "label": "Disease",
    "text": " （8）病情未得到控制的高血压患者；"
  },
  {
    "id": "s2327",
    "label": "Capacity",
    "text": " 4.完成功能性动作如肩部过头动作或外展时，会因疼痛/僵硬变得日益困难。"
  },
  {
    "id": "s2328",
    "label": "Disease",
    "text": " （11）重大头部损伤引起认知功能减退者"
  },
  {
    "id": "s2329",
    "label": "Risk Assessment",
    "text": " 26. Mallampati score（马氏评分） 为3或4分；"
  },
  {
    "id": "s2330",
    "label": "Enrollment in other studies",
    "text": " 6. 同时参加其他临床研究"
  },
  {
    "id": "s2331",
    "label": "Multiple",
    "text": " 3. 经过病理组织学或细胞学确诊的不适宜进行根治性手术（R0）治疗，或行非根治性手术（R1），或行姑息性手术的晚期，或复发转移性肝外胆管癌或胆囊癌患者；"
  },
  {
    "id": "s2332",
    "label": "Multiple",
    "text": " 5)试验前已经详细了解试验性质、意义、可能的获益，可能带来的不便和潜在的风险与不适，并自愿参加本次临床试验，能与研究者良好沟通，遵从整个研究的要求，且签署了书面的知情同意书。"
  },
  {
    "id": "s2333",
    "label": "Allergy Intolerance",
    "text": " 5. 对舒肝宁注射液组方药物过敏者；"
  },
  {
    "id": "s2334",
    "label": "Disease",
    "text": "1、药物及手术干预无效的严重宫腔粘连或子宫内膜瘢痕化患者；"
  },
  {
    "id": "s2335",
    "label": "Disease",
    "text": "a．有全身系统疾病史；"
  },
  {
    "id": "s2336",
    "label": "Organ or Tissue Status",
    "text": " 3，心衰/肝肾功能不全;"
  },
  {
    "id": "s2337",
    "label": "Pharmaceutical Substance or Drug",
    "text": " 10. 在研究给药前至少一个月内服用了任何药物；"
  },
  {
    "id": "s2338",
    "label": "Pharmaceutical Substance or Drug",
    "text": " 3、使用可能改变实验指标的药物。"
  },
  {
    "id": "s2339",
    "label": "Multiple",
    "text": " （2）自愿受试，签署知情同意书，能够配合采集临床资料者；"
  },
  {
    "id": "s2340",
    "label": "Disease",
    "text": " （4）免疫系统疾病"
  },
  {
    "id": "s2341",
    "label": "Risk Assessment",
    "text": " （3）肝功能Child-pugh评分为A或B级；"
  },
  {
    "id": "s2342",
    "label": "Laboratory Examinations",
    "text": " 3)已知艾滋病毒的血清学反应为阳性；"
  },
  {
    "id": "s2343",
    "label": "Multiple",
    "text": " （3）年龄在 15－45 岁之间，病程 3 个月以上，性别不限。"
  },
  {
    "id": "s2344",
    "label": "Pregnancy-related Activity",
    "text": " 2、孕妇或者福如期妇女；"
  },
  {
    "id": "s2345",
    "label": "Multiple",
    "text": " 8.排除有明显的肺部良性结节指征的人群：结核/炎症指标阳性；"
  },
  {
    "id": "s2346",
    "label": "Disease",
    "text": " ⑷葡萄膜炎；"
  },
  {
    "id": "s2347",
    "label": "Multiple",
    "text": " 2. 碘造影剂、他汀类药物过敏，术前一直服用他汀类药物；"
  },
  {
    "id": "s2348",
    "label": "Consent",
    "text": " 3、愿意参加本研究，签署知情同意书。"
  },
  {
    "id": "s2349",
    "label": "Risk Assessment",
    "text": " （4）ESSDAI≥4分；"
  },
  {
    "id": "s2350",
    "label": "Enrollment in other studies",
    "text": " ③正在参与干预性临床试验者"
  },
  {
    "id": "s2351",
    "label": "Multiple",
    "text": " 8.高血压病史且入室血压收缩压&gt;180或舒张压&gt;110mmHg连续两次测量未下降；"
  },
  {
    "id": "s2352",
    "label": "Age",
    "text": " （2）年龄在18~65岁（含）"
  },
  {
    "id": "s2353",
    "label": "Disease",
    "text": " 5、诊断为炎性肠病者；"
  },
  {
    "id": "s2354",
    "label": "Capacity",
    "text": "①无法在入ICU24-48h获得大便的任何情况"
  },
  {
    "id": "s2355",
    "label": "Disease",
    "text": " 8.   患有严重的自身免疫疾病或者免疫缺陷疾病；"
  },
  {
    "id": "s2356",
    "label": "Multiple",
    "text": "（1）经病理诊断确诊为非小细胞肺癌，TNM分期在IIB以上者；"
  },
  {
    "id": "s2357",
    "label": "Multiple",
    "text": " f)研究者根据患者病史，全面的体格检查，实验室检查，生命体征检查等判定受试者符合试验要求；"
  },
  {
    "id": "s2358",
    "label": "Pregnancy-related Activity",
    "text": " 13)妊娠期、哺乳期妇女或近期有生育计划者；"
  },
  {
    "id": "s2359",
    "label": "Disease",
    "text": "⑴有行经皮胃造瘘或空肠造瘘指征者；"
  },
  {
    "id": "s2360",
    "label": "Researcher Decision",
    "text": " 12.其他研究者认为不适合参加研究的患者"
  },
  {
    "id": "s2361",
    "label": "Laboratory Examinations",
    "text": " （5）白蛋白＜30g/L者；"
  },
  {
    "id": "s2362",
    "label": "Pregnancy-related Activity",
    "text": " （2）怀孕期或哺乳期或者近期计划生育的受试者；"
  },
  {
    "id": "s2363",
    "label": "Consent",
    "text": " ④签署知情同意书"
  },
  {
    "id": "s2364",
    "label": "Disease",
    "text": " ②有慢性乙型肝炎或代偿期乙型肝炎肝硬化基础者；"
  },
  {
    "id": "s2365",
    "label": "Enrollment in other studies",
    "text": " (10)目前正在参加其他临床试验者，或既往30日内参加过其他临床试验者"
  },
  {
    "id": "s2366",
    "label": "Multiple",
    "text": " （6）活动期肿瘤（进展期、转移或6个月内曾因此接受治疗）；"
  },
  {
    "id": "s2367",
    "label": "Therapy or Surgery",
    "text": "1）拟行上消化道早癌粘膜下剥离术（ESD）患者"
  },
  {
    "id": "s2368",
    "label": "Addictive Behavior",
    "text": " 7．有阿片类镇痛药、镇静催眠药及酒精滥用史者；"
  },
  {
    "id": "s2369",
    "label": "Pregnancy-related Activity",
    "text": " 9 育龄期妇女妊娠尿检阴性并同意在研究期间使用高效避孕措施。"
  },
  {
    "id": "s2370",
    "label": "Age",
    "text": "年龄18岁及以上；"
  },
  {
    "id": "s2371",
    "label": "Pregnancy-related Activity",
    "text": " （3）妊娠及哺乳期妇女；"
  },
  {
    "id": "s2372",
    "label": "Consent",
    "text": " 4. 患者和家属知情并同意合作者。"
  },
  {
    "id": "s2373",
    "label": "Disease",
    "text": " 3. HP感染但未经合理评估"
  },
  {
    "id": "s2374",
    "label": "Disease",
    "text": " （4）合并有其他眼病。"
  },
  {
    "id": "s2375",
    "label": "Life Expectancy",
    "text": " 4)预期寿命至少为3个月；"
  },
  {
    "id": "s2376",
    "label": "Disease",
    "text": " 4）访视1前4周内发生影响血糖控制的急性感染，或其他可能影响试验疗效和安全性的并发疾病"
  },
  {
    "id": "s2377",
    "label": "Allergy Intolerance",
    "text": " （6）对上述试验药物过敏或者有禁忌证者；"
  },
  {
    "id": "s2378",
    "label": "Neoplasm Status",
    "text": " 3. 术前评估发现存在任何远处转移（M1）的情况"
  },
  {
    "id": "s2379",
    "label": "Diagnostic",
    "text": " 4) 既往有肺结节未能确诊者。"
  },
  {
    "id": "s2380",
    "label": "Multiple",
    "text": " 2 性别年龄体重不限"
  },
  {
    "id": "s2381",
    "label": "Pregnancy-related Activity",
    "text": " 8) 女性妊娠患者"
  },
  {
    "id": "s2382",
    "label": "Disease",
    "text": " 2.合并其他心脏疾病、神经官能症、更年期综合征、甲状腺功能亢进、脊髓型或椎动脉型颈椎病、胃-食管返流病或食道裂孔疝等可能引起胸痛的疾病;"
  },
  {
    "id": "s2383",
    "label": "Disease",
    "text": " 6)神经肌肉性疾病。"
  },
  {
    "id": "s2384",
    "label": "Age",
    "text": " 1、年龄≥40岁；"
  },
  {
    "id": "s2385",
    "label": "Organ or Tissue Status",
    "text": " 3.肾功能不全患儿。"
  },
  {
    "id": "s2386",
    "label": "Non-Neoplasm Disease Stage",
    "text": " 2 选择第6～21天为亚急性期，21天后为慢性期各种类型的脑梗塞患者。"
  },
  {
    "id": "s2387",
    "label": "Disease",
    "text": " 3.1月内腹膜炎、出口或隧道感染"
  },
  {
    "id": "s2388",
    "label": "Gender",
    "text": " 2)性别：男性。"
  },
  {
    "id": "s2389",
    "label": "Therapy or Surgery",
    "text": "a.不能耐受气管镜检查；"
  },
  {
    "id": "s2390",
    "label": "Device",
    "text": "     A. 计划在试验后14天内完成冠脉造影检查的患者"
  },
  {
    "id": "s2391",
    "label": "Disease",
    "text": " 2）平素体健，无高血压、糖尿病等疾病病史；"
  },
  {
    "id": "s2392",
    "label": "Disease",
    "text": " 2)外伤引起的脊柱痛、关节痛"
  },
  {
    "id": "s2393",
    "label": "Consent",
    "text": " 5）患者知情同意。"
  },
  {
    "id": "s2394",
    "label": "Multiple",
    "text": " 5）明显的听力或视力障碍，不能完成问卷调查和检查评估者；"
  },
  {
    "id": "s2395",
    "label": "Pregnancy-related Activity",
    "text": " 5.妊娠或哺乳期妇女（有生育潜能的妇女必须在研究开始前获取妊娠试验阴性的结果，并采用医学上认可的避孕措施）；"
  },
  {
    "id": "s2396",
    "label": "Therapy or Surgery",
    "text": " a)具有NPC放射治疗史；"
  },
  {
    "id": "s2397",
    "label": "Multiple",
    "text": " ②PLT＜50×109/L或有内脏出血倾向的患者。"
  },
  {
    "id": "s2398",
    "label": "Organ or Tissue Status",
    "text": " 5. 肝肾功能正常；"
  },
  {
    "id": "s2399",
    "label": "Disease",
    "text": " 6.患有出血性倾向的疾病；"
  },
  {
    "id": "s2400",
    "label": "Multiple",
    "text": " 2.近期（2周内）有流感、腹泻等急症者或有服用抗菌药物的。"
  },
  {
    "id": "s2401",
    "label": "Allergy Intolerance",
    "text": " 2)过敏体质（不包括轻度无症状的季节性过敏），或已知（包括怀疑）对活性成分紫杉醇或及其辅料、白蛋白过敏者。"
  },
  {
    "id": "s2402",
    "label": "Age",
    "text": "1）受试者年龄18-80岁"
  },
  {
    "id": "s2403",
    "label": "Organ or Tissue Status",
    "text": " 5）无心脑等重要脏器功能障碍"
  },
  {
    "id": "s2404",
    "label": "Capacity",
    "text": " 3.不能够完成本研究或随访研究的受试者。"
  },
  {
    "id": "s2405",
    "label": "Diagnostic",
    "text": " （2）胃镜检查确诊的慢性胃炎，伴或不伴已愈合的胃溃疡或十二指肠球部溃疡。"
  },
  {
    "id": "s2406",
    "label": "Multiple",
    "text": "一，因宫颈癌诊断或治疗，需要进行宫颈组织活检或子宫切除的CIN和宫颈癌患者。"
  },
  {
    "id": "s2407",
    "label": "Multiple",
    "text": "1、年龄大于18岁；男女不限。"
  },
  {
    "id": "s2408",
    "label": "Therapy or Surgery",
    "text": " 5) 正在接受靶向药物、免疫抑制剂、免疫调节剂、 生物治疗患者；"
  },
  {
    "id": "s2409",
    "label": "Risk Assessment",
    "text": " 6)肝功能Child分级A或B级；"
  },
  {
    "id": "s2410",
    "label": "Multiple",
    "text": " （4）正规运动康复治疗5年以上上肢功能恢复不满意，继续恢复已停止；"
  },
  {
    "id": "s2411",
    "label": "Therapy or Surgery",
    "text": "1.全身情况不适合种植者"
  },
  {
    "id": "s2412",
    "label": "Disease",
    "text": "1.感染性关节炎、痛风性关节炎、类风湿关节炎、外伤性关节炎等;"
  },
  {
    "id": "s2413",
    "label": "Compliance with Protocol",
    "text": " b.未按规定治疗，无法判断疗效等影响疗效判断者；"
  },
  {
    "id": "s2414",
    "label": "Multiple",
    "text": " 3、依从性差者：因工作特殊、脑功能减退，或中重度痴呆"
  },
  {
    "id": "s2415",
    "label": "Therapy or Surgery",
    "text": " 3、ICU住院时间小于48小时；"
  },
  {
    "id": "s2416",
    "label": "Consent",
    "text": " (2) 患者不愿意接受临床资料调查。"
  },
  {
    "id": "s2417",
    "label": "Enrollment in other studies",
    "text": " 8.近1个月内参加过其他药物或医疗器械临床试验的患者；"
  },
  {
    "id": "s2418",
    "label": "Multiple",
    "text": " 3.在随机分组前已决定行冻胚移植者，如拟处理输卵管积水，促排卵过程中孕激素高，以及OHSS高风险者等；"
  },
  {
    "id": "s2419",
    "label": "Multiple",
    "text": " ③HIV阳性或免疫功能异常；"
  },
  {
    "id": "s2420",
    "label": "Age",
    "text": " （2）年龄20～45（含20、45）周岁；"
  },
  {
    "id": "s2421",
    "label": "Laboratory Examinations",
    "text": "     6) 凝血参数（PT、APTT在正常范围）；"
  },
  {
    "id": "s2422",
    "label": "Multiple",
    "text": " ②多次复发，病情进展。"
  },
  {
    "id": "s2423",
    "label": "Consent",
    "text": " 6、自愿签署知情同意书。"
  },
  {
    "id": "s2424",
    "label": "Disease",
    "text": " （2）既往有肝脏疾病；"
  },
  {
    "id": "s2425",
    "label": "Laboratory Examinations",
    "text": " 8）肌酐清除率（CrCl）＞50 mL/min。肌酐清除率计算Cockcroft-Gault公式：CrCl=[(140-年龄)×体重(kg)]/[0.814×Scr (umol/L)]。内生肌酐清除率计算过程中应注意肌酐的单位；女性按计算结果×0.85 [6,7]。"
  },
  {
    "id": "s2426",
    "label": "Disease",
    "text": " 3.病程&lt;72h；"
  },
  {
    "id": "s2427",
    "label": "Disease",
    "text": "1.存在精神疾患及认知障碍者、临终或身体状况不能完成调查者；"
  },
  {
    "id": "s2428",
    "label": "Allergy Intolerance",
    "text": " ④ 无麻醉药物过敏史。"
  },
  {
    "id": "s2429",
    "label": "Addictive Behavior",
    "text": " 11.嗜酒者"
  },
  {
    "id": "s2430",
    "label": "Laboratory Examinations",
    "text": " ⑦骨髓储备：中性粒细胞计数≥ 1.5×109/L, 血小板≥ 100×109/L。血红蛋白≥100g/L；"
  },
  {
    "id": "s2431",
    "label": "Pregnancy-related Activity",
    "text": "1.孕妇怀孕期间服用铁剂、叶酸或其他营养素超过两周；"
  },
  {
    "id": "s2432",
    "label": "Disease",
    "text": " (8)筛选前6个月内曾发生低血糖昏迷者；"
  },
  {
    "id": "s2433",
    "label": "Disease",
    "text": " 1）经过病史和甲功八项、TRAb抗体、甲状腺B超检测确定为难治性GD患者；"
  },
  {
    "id": "s2434",
    "label": "Pharmaceutical Substance or Drug",
    "text": " 4. 使用高于替代剂量的激素或者免疫抑制疗法大于一月；"
  },
  {
    "id": "s2435",
    "label": "Therapy or Surgery",
    "text": " 11)既往有化疗史，或做过肺叶切除或全叶切除。"
  },
  {
    "id": "s2436",
    "label": "Multiple",
    "text": " 4)乙型肝炎表面抗原检测阳性、活动性肝炎者；"
  },
  {
    "id": "s2437",
    "label": "Therapy or Surgery",
    "text": " 2.既往有上消化道手术病史；"
  },
  {
    "id": "s2438",
    "label": "Pregnancy-related Activity",
    "text": " （2）妊娠或哺乳期妇女；"
  },
  {
    "id": "s2439",
    "label": "Multiple",
    "text": " 9)伴有胸腔积液积液/腹水达到800ml以上或者胸腔积液/腹水导致呼吸道综合征(按NCI CTC AE4.03分级≥2级呼吸困难。[2级呼吸困难指少量活动时呼吸短促；影响工具性日常生活活动])；"
  },
  {
    "id": "s2440",
    "label": "Disease",
    "text": " 13.患有不易控制的精神病史者；"
  },
  {
    "id": "s2441",
    "label": "Multiple",
    "text": "（1）主因口腔颌面部恶性肿物就诊，拟行单侧或双侧颈淋巴清扫术者；"
  },
  {
    "id": "s2442",
    "label": "Disease",
    "text": " ⑸ 合并有直肠脱垂、肛裂、肛周脓肿或肛瘘等疾病者；"
  },
  {
    "id": "s2443",
    "label": "Disease",
    "text": " 10.急性风湿热、心内膜炎等导致的心源性卒中患者，或脑部感染、脑外伤、肿瘤、癫痫等导致的卒中；"
  },
  {
    "id": "s2444",
    "label": "Age",
    "text": "1.年龄在18-65岁；"
  },
  {
    "id": "s2445",
    "label": "Disease",
    "text": " 2)P-R间期＞240ms的Ⅰ度房室传导阻滞的患者；"
  },
  {
    "id": "s2446",
    "label": "Disease",
    "text": " 2、临床上拟诊为特发性炎性肌病或糖尿病；"
  },
  {
    "id": "s2447",
    "label": "Age",
    "text": "1.年龄≥65 岁"
  },
  {
    "id": "s2448",
    "label": "Disease",
    "text": " 11.严重活动性临床感染（&gt; 2级，NCI-CTCAE 版本4.0），HBV和HCV感染除外"
  },
  {
    "id": "s2449",
    "label": "Disease",
    "text": " 3.疑有肝硬化、肝细胞癌患者"
  },
  {
    "id": "s2450",
    "label": "Multiple",
    "text": " 5.拒绝接受相关治疗方案或随访方案；"
  },
  {
    "id": "s2451",
    "label": "Multiple",
    "text": " （3）患者签署知情同意书，并有条件随诊者。"
  },
  {
    "id": "s2452",
    "label": "Diagnostic",
    "text": " （3）中医辨证为精血亏虚证；"
  },
  {
    "id": "s2453",
    "label": "Laboratory Examinations",
    "text": " 5 患者必须满足所有以下条件：白细胞计数在4,000～10,000/mm3； 中性粒细胞计数≥2,000/mm3； 血小板计数 ≥100,000/mm3； 血红蛋白 ≥11.0g/dL；谷草转氨酶 (AST) 和谷丙转氨酶(ALT) ≤1.5 倍的正常值上限； 总胆红素 ≤24umol/L 和血肌酐≤85umol/L。"
  },
  {
    "id": "s2454",
    "label": "Pharmaceutical Substance or Drug",
    "text": " 3.未予生物制剂、免疫抑制剂治疗；"
  },
  {
    "id": "s2455",
    "label": "Laboratory Examinations",
    "text": " （3）人类免疫缺陷病毒（HIV）阳性。"
  },
  {
    "id": "s2456",
    "label": "Disease",
    "text": " 5. 严重畸形或染色体异常的患儿。"
  },
  {
    "id": "s2457",
    "label": "Diagnostic",
    "text": "1）符合《艾滋病和艾滋病病毒感染诊断标准》（WS293-2008）的HIV感染者诊断标准；"
  },
  {
    "id": "s2458",
    "label": "Allergy Intolerance",
    "text": " 10. 既往对同类药物不耐受或过敏史"
  },
  {
    "id": "s2459",
    "label": "Disease",
    "text": " （5）有心电图运动负荷试验的相对或绝对禁忌症：左冠状动脉主干狭窄、中重度狭窄的瓣膜性心脏病、电解质异常、严重高血压、肥厚型心肌病或其它形式的流出道梗阻等。"
  },
  {
    "id": "s2460",
    "label": "Multiple",
    "text": " 3、窝沟有龋损能卡住探针"
  },
  {
    "id": "s2461",
    "label": "Age",
    "text": "年龄&gt;18岁，≤75岁；"
  },
  {
    "id": "s2462",
    "label": "Age",
    "text": " （2）年龄小于18周岁，大于80周岁的患者"
  },
  {
    "id": "s2463",
    "label": "Disease",
    "text": " 4.有失语、感觉障碍;"
  },
  {
    "id": "s2464",
    "label": "Therapy or Surgery",
    "text": " 6、其他原因需要行PGD、PGS者"
  },
  {
    "id": "s2465",
    "label": "Disease",
    "text": " 3.无严重内科疾病（重要脏器功能在正常范围）"
  },
  {
    "id": "s2466",
    "label": "Diagnostic",
    "text": "1.符合诊断标准，确诊为高危妊娠患者。"
  },
  {
    "id": "s2467",
    "label": "Diet",
    "text": " 17）每天饮用过量茶、咖啡或含咖啡因的饮料；"
  },
  {
    "id": "s2468",
    "label": "Disease",
    "text": "1.ⅠA2 to ⅡA的早期宫颈癌患者。"
  },
  {
    "id": "s2469",
    "label": "Disease",
    "text": " 3.无神经肌肉疾病"
  },
  {
    "id": "s2470",
    "label": "Laboratory Examinations",
    "text": " ④ 血红蛋白＜9g/dL，白细胞计数＜2.5×109/L，中性粒细胞数＜1.5×109/L，血小板数＜50×109/L；"
  },
  {
    "id": "s2471",
    "label": "Disease",
    "text": " 5)有吞咽困难或任何影响药物吸收的胃肠道疾病史；"
  },
  {
    "id": "s2472",
    "label": "Disease",
    "text": " 6. 在筛选/入组时存在有临床意义的感染。"
  },
  {
    "id": "s2473",
    "label": "Disease",
    "text": " ⑤肩关节先天性异常；"
  },
  {
    "id": "s2474",
    "label": "Age",
    "text": " 4) 60岁≤年龄≤89岁；"
  },
  {
    "id": "s2475",
    "label": "Consent",
    "text": "1)受试者必须理解临床试验并自愿参加，同时签署知情同意书；"
  },
  {
    "id": "s2476",
    "label": "Multiple",
    "text": "1.男性或女性，年龄≥18岁；"
  },
  {
    "id": "s2477",
    "label": "Age",
    "text": " 2）年龄1-40周岁；"
  },
  {
    "id": "s2478",
    "label": "Disease",
    "text": " 2）不能控制的疾病如严重高血压或糖尿病等；"
  },
  {
    "id": "s2479",
    "label": "Disease",
    "text": " 5.自身免疫缺陷患者或患有其它获得性、先天性免疫缺陷疾病；"
  },
  {
    "id": "s2480",
    "label": "Disease",
    "text": " （4）有严重心、肺、肾疾病，精神病患者"
  },
  {
    "id": "s2481",
    "label": "Consent",
    "text": " 4.患者自愿参加本研究并签署知情同意书。"
  },
  {
    "id": "s2482",
    "label": "Researcher Decision",
    "text": " 7. 根据研究者的判断、具有降低入组可能性或使入组复杂化的其他病变，如工作环境经常变动等易造成失访的情况。"
  },
  {
    "id": "s2483",
    "label": "Disease",
    "text": " (8)血小板增多症及血小板减少症；"
  },
  {
    "id": "s2484",
    "label": "Disease",
    "text": " 8.视网膜或眼底存在病变的患者；"
  },
  {
    "id": "s2485",
    "label": "Age",
    "text": "1. ≥18岁，&lt;70岁"
  },
  {
    "id": "s2486",
    "label": "Disease",
    "text": " 2）有严重的肺功能损害性疾病史"
  },
  {
    "id": "s2487",
    "label": "Disease",
    "text": " 6、既往有凝血功能异常史或相关血液系统疾病史者，如血友病、白血病等；"
  },
  {
    "id": "s2488",
    "label": "Multiple",
    "text": " 2.异基因造血干细胞移植后复发"
  },
  {
    "id": "s2489",
    "label": "Consent",
    "text": "1)能够理解研究流程，自愿参加本项研究，并签署知情同意书；"
  },
  {
    "id": "s2490",
    "label": "Literacy",
    "text": " 4.存在交流障碍"
  },
  {
    "id": "s2491",
    "label": "Laboratory Examinations",
    "text": " 2.体格检查、实验室检查、心电图（ECG）、胸片、生命体征检查等提示受试者存在被研究者判定为有临床意义的异常；"
  },
  {
    "id": "s2492",
    "label": "Therapy or Surgery",
    "text": " 8.2010年1月1日和2015年12月31日之间接受过肝转移病灶手术治疗，包括肝切除术、射频消融、或MCT（微波消融）；"
  },
  {
    "id": "s2493",
    "label": "Risk Assessment",
    "text": " 3）ASA 分级I-II级"
  },
  {
    "id": "s2494",
    "label": "Laboratory Examinations",
    "text": " 6．肾功能检查：血清肌酐（Cr）&gt;1.5倍正常值上限；"
  },
  {
    "id": "s2495",
    "label": "Healthy",
    "text": " 2.健康者"
  },
  {
    "id": "s2496",
    "label": "Risk Assessment",
    "text": " 6）ECOG评分必须为0或1；"
  },
  {
    "id": "s2497",
    "label": "Special Patient Characteristic",
    "text": " 6.每周使用电脑时间不少于20 小时；"
  },
  {
    "id": "s2498",
    "label": "Disease",
    "text": "(1)继发性ITP；"
  },
  {
    "id": "s2499",
    "label": "Diagnostic",
    "text": " （2）符合银屑病血瘀证的辨证标准；"
  },
  {
    "id": "s2500",
    "label": "Pharmaceutical Substance or Drug",
    "text": " (8)试验开始前两周内使用过任何其他药物者；"
  },
  {
    "id": "s2501",
    "label": "Disease",
    "text": "①合并有严重的心、肝、肾和造血系统等疾病，以及恶性肿瘤、精神病患者；"
  },
  {
    "id": "s2502",
    "label": "Laboratory Examinations",
    "text": " d.HIV血清学检查阴性"
  },
  {
    "id": "s2503",
    "label": "Multiple",
    "text": " 13)肾功能：血清肌酐≤1.5倍正常值上限；"
  },
  {
    "id": "s2504",
    "label": "Multiple",
    "text": "?1. 术前经胃镜和活检证实的胃腺癌患者，原发病灶位于胃上部和/或中部，食管腹段未受累，预计可行根治性全胃切除术；"
  },
  {
    "id": "s2505",
    "label": "Symptom",
    "text": "（1）心肌缺血的临床症状"
  },
  {
    "id": "s2506",
    "label": "Multiple",
    "text": "    （5）妊娠或哺乳期妇女，过敏体质者；"
  },
  {
    "id": "s2507",
    "label": "Multiple",
    "text": " （2）年龄40～75岁，身体状况评分ECOG 0～1，预计生存期≥12个月；"
  },
  {
    "id": "s2508",
    "label": "Therapy or Surgery",
    "text": "1.先前的膝关节损伤或手术"
  },
  {
    "id": "s2509",
    "label": "Pregnancy-related Activity",
    "text": " 7.妊娠期、哺乳期妇女及准备妊娠者；"
  },
  {
    "id": "s2510",
    "label": "Diagnostic",
    "text": " (3) 重症急性胰腺炎（severe acute pancreatitis，SAP）患者，根据改良后亚特兰大急性胰腺炎分类标准，SAP的诊断标准如下(满足以下任何1条)："
  },
  {
    "id": "s2511",
    "label": "Researcher Decision",
    "text": " 13）研究者认为不适宜入组的其它情况"
  },
  {
    "id": "s2512",
    "label": "Nursing",
    "text": " 2. 需要使用呼吸机机械通气或需要持续正压给氧治疗（CPAP）的患儿。"
  },
  {
    "id": "s2513",
    "label": "Sign",
    "text": "        a)有下肢或骶部指凹性水肿；"
  },
  {
    "id": "s2514",
    "label": "Multiple",
    "text": " 14）凝血功能：国际标准化比值（INR）≤1.5倍正常值上限，凝血酶原时间（PT）或活化部分凝血活酶时间（APTT）≤1.5倍正常值上限。"
  },
  {
    "id": "s2515",
    "label": "Disease",
    "text": "（1）原位癌或合并其他肿瘤的患者"
  },
  {
    "id": "s2516",
    "label": "Disease",
    "text": " 3.非治愈伤口、处于活动期的消化性溃疡或骨折。"
  },
  {
    "id": "s2517",
    "label": "Pharmaceutical Substance or Drug",
    "text": " 6.任何时候接受过阿扎胞苷或地西他滨的治疗；"
  },
  {
    "id": "s2518",
    "label": "Disease",
    "text": " 5. 同时存在其他恶性肿瘤。"
  },
  {
    "id": "s2519",
    "label": "Multiple",
    "text": " （8）  志愿参加，签署知情同意书，并经伦理委员会的同意。"
  },
  {
    "id": "s2520",
    "label": "Disease",
    "text": " ③术后病理却认为转移瘤；"
  },
  {
    "id": "s2521",
    "label": "Disease",
    "text": " （4）甲状腺癌家族史"
  },
  {
    "id": "s2522",
    "label": "Pharmaceutical Substance or Drug",
    "text": " 3 长期服用激素患者"
  },
  {
    "id": "s2523",
    "label": "Pharmaceutical Substance or Drug",
    "text": " 3.研究期间允许1~2次全身糖皮质激素使用"
  },
  {
    "id": "s2524",
    "label": "Device",
    "text": " 5) 体内含有金属起搏器或其他金属医疗植入物，如人工金属关节"
  },
  {
    "id": "s2525",
    "label": "Laboratory Examinations",
    "text": "1.收集自体检科的体检人群样本，表观健康，尿常规、影像学结果正常，综合体检报告结果正常为判定标准，年龄层次分布应与尿路上皮癌病例组大体相同。"
  },
  {
    "id": "s2526",
    "label": "Multiple",
    "text": " （2）术前处于炎症反应期、长期使用激素史及急诊手术者；"
  },
  {
    "id": "s2527",
    "label": "Consent",
    "text": " 13.患者或家属不同意参与研究，或不能理解、不能配合研究"
  },
  {
    "id": "s2528",
    "label": "Disease",
    "text": "失眠症患者纳入标准："
  },
  {
    "id": "s2529",
    "label": "Capacity",
    "text": " 3. 不能口服或者进食的患者；"
  },
  {
    "id": "s2530",
    "label": "Therapy or Surgery",
    "text": " 3.治疗前3个月内未接受除饮食运动以外的其他任何方式的减肥治疗；"
  },
  {
    "id": "s2531",
    "label": "Disease",
    "text": " 3.既往或同时患有其它未治愈的恶性肿瘤，已治愈的皮肤基底细胞癌、宫颈原位癌和浅表性膀胱癌除外；"
  },
  {
    "id": "s2532",
    "label": "Disease",
    "text": " （5）既往确诊为精神分裂症、双相情感障碍、焦虑症、抑郁症等精神疾病或合并躯体化障碍的患者；"
  },
  {
    "id": "s2533",
    "label": "Disease",
    "text": " 5、入组时已经存在VAP"
  },
  {
    "id": "s2534",
    "label": "Multiple",
    "text": " 5.肾功能：BUN和Cr≤1.5倍正常值上限，肌酐清除率≥80mL/min；"
  },
  {
    "id": "s2535",
    "label": "Pharmaceutical Substance or Drug",
    "text": " 6. 曾接受过细胞毒性药物化疗者；"
  },
  {
    "id": "s2536",
    "label": "Multiple",
    "text": "1．3个月内有心肌梗死或血管重建史，重度心肺功能不全（心功能﹥Ⅱ级）、重度心律失常（快速房颤、房扑、阵发性室速等）者；"
  },
  {
    "id": "s2537",
    "label": "Multiple",
    "text": " ③血清ALT水平在正常上限的1.5倍至10倍之间；或血清纤维化4项中有2项同时高于正常上限的1.2倍；或肝组织病理学提示炎症G≥2或纤维化S≥2。"
  },
  {
    "id": "s2538",
    "label": "Multiple",
    "text": " 4. 既往有盆腔手术或外伤史，经研究者判断影响药物疗效评价者；"
  },
  {
    "id": "s2539",
    "label": "Multiple",
    "text": " 4.一方接触致畸量的射线、毒物、药品并处于作用期。"
  },
  {
    "id": "s2540",
    "label": "Pregnancy-related Activity",
    "text": " 3）育龄妇女在给药开始前尿妊娠试验阴性；"
  },
  {
    "id": "s2541",
    "label": "Multiple",
    "text": " 5)心功能正常：EF&gt;50%"
  },
  {
    "id": "s2542",
    "label": "Multiple",
    "text": " 6、妊娠前有其他严重疾病患者，如严重肝肾功能不全、心肺功能不全者；"
  },
  {
    "id": "s2543",
    "label": "Disease",
    "text": " 3.贫血、正铁血红蛋白血症及低氧血症减低心肌供氧而致心绞痛者。"
  },
  {
    "id": "s2544",
    "label": "Disease",
    "text": " 严重精神疾病者；"
  },
  {
    "id": "s2545",
    "label": "Disease",
    "text": "       ① 频繁抽搐、昏迷、脑疝；"
  },
  {
    "id": "s2546",
    "label": "Disease",
    "text": " 2.有磁共振禁忌症。"
  },
  {
    "id": "s2547",
    "label": "Multiple",
    "text": " （5）凝血功能不全，有严重出血倾向，不能抗凝治疗或抗凝禁忌；"
  },
  {
    "id": "s2548",
    "label": "Multiple",
    "text": "1) 年龄：18 ~70 岁，女性；"
  },
  {
    "id": "s2549",
    "label": "Pharmaceutical Substance or Drug",
    "text": " 4.服用硝酸酯类药物患者"
  },
  {
    "id": "s2550",
    "label": "Risk Assessment",
    "text": " 2.洼田饮水试验≥2级"
  },
  {
    "id": "s2551",
    "label": "Disease",
    "text": " 4. 其他有关肺部疾病（例如： 有经CT诊断的主支气管扩张症、囊性肺纤维化、毛细支气管炎、肺切除、肺癌、间质性肺病【例如纤维化、矽肺、肉瘤样病】病史，或活动性结核病）；"
  },
  {
    "id": "s2552",
    "label": "Disease",
    "text": " ③脑卒中首次发病，发病时间为≤4个月，首次入我院治疗；"
  },
  {
    "id": "s2553",
    "label": "Multiple",
    "text": "①胸部CT检测提示肺部结节病灶。"
  },
  {
    "id": "s2554",
    "label": "Pharmaceutical Substance or Drug",
    "text": " 3 目前治疗：胰岛素或者胰岛素类似物使用量＞40IU/日，口服药小于两种，可以是胰岛素促分泌剂、二甲双胍、阿卡波糖、胰岛素增敏剂中一种或任意两种，剂量小于次大剂量（二甲双胍≤1000mg,阿卡波糖≤150mg，磺脲类或格列奈类小于最大剂量的一半）且稳定用药三个月以上。"
  },
  {
    "id": "s2555",
    "label": "Pregnancy-related Activity",
    "text": " 9. 有生殖能力的男性或有怀孕可能性的女性，必须在试验过程中使用高度有效的避孕方法（如口服避孕药、宫内避孕器、节制性欲或屏障避孕法结合杀精剂），且在治疗结束后继续避孕3 个月。"
  },
  {
    "id": "s2556",
    "label": "Multiple",
    "text": "1)肾脏病理表现：间质纤维化&gt;50%；"
  },
  {
    "id": "s2557",
    "label": "Multiple",
    "text": " 12)  存在EPO抵抗的患者；EPO抵抗指皮下注射rHuEPo达到300IU／(kg?wk)(总量20000IU／wk)或静脉注射rHuEPO500IU／(kg?wk)(总量30000Iu／周)治疗4个月后，Hb仍不能达到或维持靶目标值；"
  },
  {
    "id": "s2558",
    "label": "Multiple",
    "text": " 3、合并严重的肺、肝、肾功能障碍，内分泌系统、造血系统等严重原发性疾病者。"
  },
  {
    "id": "s2559",
    "label": "Organ or Tissue Status",
    "text": "①凝血功能异常"
  },
  {
    "id": "s2560",
    "label": "Pregnancy-related Activity",
    "text": " 2.孕妇怀孕时，孕周小于24孕周。"
  },
  {
    "id": "s2561",
    "label": "Disease",
    "text": " 5、脑出血半年内、出血性疾病或明确的出血倾向"
  },
  {
    "id": "s2562",
    "label": "Diagnostic",
    "text": "1.符合2型糖尿病诊断标准，病程不限"
  },
  {
    "id": "s2563",
    "label": "Alcohol Consumer",
    "text": " 19)在服用研究用药前48小时内服用过任何含酒精的制品。"
  },
  {
    "id": "s2564",
    "label": "Enrollment in other studies",
    "text": " 4、近3个月内参加过其它药物研究"
  },
  {
    "id": "s2565",
    "label": "Consent",
    "text": " g)病人能够理解研究方案并愿意参与本研究，签署书面知情同意"
  },
  {
    "id": "s2566",
    "label": "Disease",
    "text": "1)3个月内出现由门脉高压导致的上消化道出血者；"
  },
  {
    "id": "s2567",
    "label": "Disease",
    "text": " 3.急性或慢性的严重肾损伤（GFR&lt;30ml/min/1.73m2）患者；"
  },
  {
    "id": "s2568",
    "label": "Organ or Tissue Status",
    "text": "(1)受试者存在心脏、肝、肾、胃肠系统、呼吸系统、神经系统、造血功能、内分泌功能异常或其他研究者判断为有临床意义的异常。"
  },
  {
    "id": "s2569",
    "label": "Disease",
    "text": " ?病人有其他的胃恶性疾病，如淋巴瘤和间质瘤等；"
  },
  {
    "id": "s2570",
    "label": "Consent",
    "text": " 3、签署知情同意书；"
  },
  {
    "id": "s2571",
    "label": "Disease",
    "text": " 3. 多囊卵巢综合征的患者"
  },
  {
    "id": "s2572",
    "label": "Addictive Behavior",
    "text": " 6、有酗酒史的患者；"
  },
  {
    "id": "s2573",
    "label": "Diagnostic",
    "text": "(1)合并有消化性溃疡、胃黏膜重度异型增生或病理诊断疑有恶变者；"
  },
  {
    "id": "s2574",
    "label": "Disease",
    "text": "1.合并患有心、肺、脑等重要脏器疾病者。"
  },
  {
    "id": "s2575",
    "label": "Disease",
    "text": " ③　发病1周以内的新鲜骨折者；"
  },
  {
    "id": "s2576",
    "label": "Multiple",
    "text": " 12)分组前 28 天内接受了重大外科治疗、切开活检或明显创伤性损伤；"
  },
  {
    "id": "s2577",
    "label": "Therapy or Surgery",
    "text": " ②自愿进行初次鼻整形或鼻修复术；"
  },
  {
    "id": "s2578",
    "label": "Age",
    "text": " 3.年龄：18岁-70岁，KPS评分大于70分；"
  },
  {
    "id": "s2579",
    "label": "Therapy or Surgery",
    "text": "  6) 器官移植或拟进行器官移植者；"
  },
  {
    "id": "s2580",
    "label": "Enrollment in other studies",
    "text": " 12. 已经参加其它研究者（仅指所参加项目不允许参加本研究者）；"
  },
  {
    "id": "s2581",
    "label": "Smoking Status",
    "text": "1)试验前3个月每日吸烟量多于5支者。"
  },
  {
    "id": "s2582",
    "label": "Pharmaceutical Substance or Drug",
    "text": " ⑵ 长期服用有关治疗RA的药物，且在本研究前至少1个月内未停用相关免疫抑制药或抗癌药如甲氨喋呤等的患者，以及本研究前1个月内曾服用与本研究用药相同的药物。"
  },
  {
    "id": "s2583",
    "label": "Therapy or Surgery",
    "text": " F.抗尿失禁：阴道无张力尿道中段悬吊带术"
  },
  {
    "id": "s2584",
    "label": "Laboratory Examinations",
    "text": " ③1×ULN≤ALT&lt;2×ULN。"
  },
  {
    "id": "s2585",
    "label": "Device",
    "text": " (11) 体内植入起搏器的患者;"
  },
  {
    "id": "s2586",
    "label": "Disease",
    "text": " 9.患者有青光眼病史或青光眼可疑"
  },
  {
    "id": "s2587",
    "label": "Therapy or Surgery",
    "text": " （18）通过外科切开（而非穿刺）建立血管入路"
  },
  {
    "id": "s2588",
    "label": "Disease",
    "text": "①胆总管结石合并其他胆道疾病者或肿瘤者；"
  },
  {
    "id": "s2589",
    "label": "Disease",
    "text": " 6、合并其他系统疾病"
  },
  {
    "id": "s2590",
    "label": "Therapy or Surgery",
    "text": " 2.手术后少于6周；或者在研究过程中计划进行手术者。"
  },
  {
    "id": "s2591",
    "label": "Allergy Intolerance",
    "text": " 2、对本试验观察的药物过敏或不能耐受者；"
  },
  {
    "id": "s2592",
    "label": "Disease",
    "text": " 13、有明显出血倾向及血液系统疾病的患者；"
  },
  {
    "id": "s2593",
    "label": "Disease",
    "text": " 2.光敏感或可能因光诱发癫痫者。"
  },
  {
    "id": "s2594",
    "label": "Pregnancy-related Activity",
    "text": " 6.妊娠期妇女；"
  },
  {
    "id": "s2595",
    "label": "Pregnancy-related Activity",
    "text": " 4.计划怀孕、妊娠期、哺乳期妇女，绝经期妇女（冠心病高风险人群）；"
  },
  {
    "id": "s2596",
    "label": "Multiple",
    "text": "（1）年龄为16至70岁,男女不限；"
  },
  {
    "id": "s2597",
    "label": "Pregnancy-related Activity",
    "text": " (7)妊娠期，哺乳期或有妊娠可能以及计划妊娠的患者；"
  },
  {
    "id": "s2598",
    "label": "Disease",
    "text": " 8.既往有明确的神经或精神障碍史，包括癫痫或痴呆；"
  },
  {
    "id": "s2599",
    "label": "Multiple",
    "text": " ③明显肝肾疾病的症状和体征，或丙氨酸氨基转移酶（ALT）高于正常上限的2倍者，血清肌酐大于正常上限者"
  },
  {
    "id": "s2600",
    "label": "Consent",
    "text": " 5. 愿意签署知情同意书并严格准守临床方案。"
  },
  {
    "id": "s2601",
    "label": "Disease",
    "text": " (9)筛选前诊断为肝脏恶性肿瘤或其他未治愈的恶性肿瘤；"
  },
  {
    "id": "s2602",
    "label": "Disease",
    "text": " 4)其他严重的可能限制患者参加此试验的疾病（例如进展期感染、不能控制的糖尿病、严重的心功能不全或心绞痛等）"
  },
  {
    "id": "s2603",
    "label": "Age",
    "text": " 年龄≥18岁"
  },
  {
    "id": "s2604",
    "label": "Multiple",
    "text": " （8）眼底筛查有眼病不适宜使用硫酸羟氯喹者。"
  },
  {
    "id": "s2605",
    "label": "Consent",
    "text": " 5自愿受试并签署知情同意书"
  },
  {
    "id": "s2606",
    "label": "Disease",
    "text": " 2、慢性、瘙痒性、以丘疹或结节为主要疹型的皮疹，持续时间＞1个月。"
  },
  {
    "id": "s2607",
    "label": "Laboratory Examinations",
    "text": " ⑥ 血尿孕酮水平低于黄体期水平3.2ng/ml。"
  },
  {
    "id": "s2608",
    "label": "Multiple",
    "text": "1、男性或女性，年龄介于18至80岁之间"
  },
  {
    "id": "s2609",
    "label": "Disease",
    "text": " 5、继发性头痛的患者；"
  },
  {
    "id": "s2610",
    "label": "Diagnostic",
    "text": " 4．临床诊断的复杂区域疼痛综合症；"
  },
  {
    "id": "s2611",
    "label": "Disease",
    "text": " 2、发病7天以内；"
  },
  {
    "id": "s2612",
    "label": "Consent",
    "text": " （3）签署书面知情同意。"
  },
  {
    "id": "s2613",
    "label": "Disease",
    "text": " 3、双侧或单侧输卵管积水（B超检查且未做处理）；"
  },
  {
    "id": "s2614",
    "label": "Disease",
    "text": "患有其他严重干扰本病发展的疾病；"
  },
  {
    "id": "s2615",
    "label": "Multiple",
    "text": "①签订知情同意书时年龄在18岁到60岁之间；"
  },
  {
    "id": "s2616",
    "label": "Laboratory Examinations",
    "text": " 4)评估肾小球滤过率(eGFR)≥30ml/min（Scr-EPI公式）"
  },
  {
    "id": "s2617",
    "label": "Multiple",
    "text": "（1）影像学检查 HCC 肝脏肿瘤巨大(≥60%肝体积), 或门脉主干癌栓 (占据血管管径≥50%) , 或癌栓侵犯肠系膜静脉或下腔静脉。在参加该研究前肝移植、外科切除、TACE、射频/微波/化学消融、氩氦刀、超声刀、放疗等治疗；"
  },
  {
    "id": "s2618",
    "label": "Diagnostic",
    "text": "1.经肠镜活检确诊为直肠癌的患者"
  },
  {
    "id": "s2619",
    "label": "Pharmaceutical Substance or Drug",
    "text": " ⑥接受EPO、其他益气类口服或静脉中成药治疗患者；"
  },
  {
    "id": "s2620",
    "label": "Diagnostic",
    "text": " 2. 乳腺穿刺活检证实为Her-2阳性者及Luminal A型患者;"
  },
  {
    "id": "s2621",
    "label": "Laboratory Examinations",
    "text": " 9.血清HIV抗体阳性。"
  },
  {
    "id": "s2622",
    "label": "Laboratory Examinations",
    "text": " 7.受试者能够及愿意进行血糖自我检测."
  },
  {
    "id": "s2623",
    "label": "Pregnancy-related Activity",
    "text": " 9）妊娠和准备妊娠的妇女，哺乳期妇女；"
  },
  {
    "id": "s2624",
    "label": "Pharmaceutical Substance or Drug",
    "text": " iii.在第I期给药前的14天内的任何时间服用过任何药物。"
  },
  {
    "id": "s2625",
    "label": "Therapy or Surgery",
    "text": "1.正在接受或3个月内接受放化疗、靶向治疗或生物治疗的患者"
  },
  {
    "id": "s2626",
    "label": "Disease",
    "text": " （4）患有恶性肿瘤；"
  },
  {
    "id": "s2627",
    "label": "Disease",
    "text": "1.呼吸睡眠暂停综合症患者"
  },
  {
    "id": "s2628",
    "label": "Enrollment in other studies",
    "text": " ⑸四周内参加过癌症药物临床试验"
  },
  {
    "id": "s2629",
    "label": "Pharmaceutical Substance or Drug",
    "text": " 14)长期服用水杨酸药物，除了低剂量阿司匹林（100-300 mg/d）；"
  },
  {
    "id": "s2630",
    "label": "Multiple",
    "text": " 5.既往消化道溃疡病史，不能应用阿司匹林及氯吡格雷双重抗血小板聚集治疗者；"
  },
  {
    "id": "s2631",
    "label": "Laboratory Examinations",
    "text": "1.AA伴克隆性染色体异常；"
  },
  {
    "id": "s2632",
    "label": "Capacity",
    "text": " 2.无自主行动能力的患者；"
  },
  {
    "id": "s2633",
    "label": "Multiple",
    "text": " 8. 因免疫抑制疗法而加重的潜在的、慢性的或持续性的感染；"
  },
  {
    "id": "s2634",
    "label": "Disease",
    "text": " 2.有化脓性及慢性感染性伤口迁延不愈者；"
  },
  {
    "id": "s2635",
    "label": "Pharmaceutical Substance or Drug",
    "text": " 6使用激酶类药物或抗自由基剂；"
  },
  {
    "id": "s2636",
    "label": "Multiple",
    "text": " 2.进行根治性同步放化疗，毒副反应评估需流质饮食或洼田实验评估需管饲营养受试者；"
  },
  {
    "id": "s2637",
    "label": "Age",
    "text": "1.年龄：18-70岁；"
  },
  {
    "id": "s2638",
    "label": "Risk Assessment",
    "text": " 8.ECOG评分3-4分。"
  },
  {
    "id": "s2639",
    "label": "Age",
    "text": " ②年龄18-65岁。"
  },
  {
    "id": "s2640",
    "label": "Multiple",
    "text": " 3. 4周内接受过任何常规或研究性抗多发性骨髓瘤药物治疗（说明书注明用于抗多发性骨髓瘤治疗；沙利度胺维持治疗缩短至试验前2周内）或放疗（如果曾接受限制野放疗可以缩短时间至试验前2周内）；"
  },
  {
    "id": "s2641",
    "label": "Consent",
    "text": " 2.8  拒绝签署知情同意书;"
  },
  {
    "id": "s2642",
    "label": "Healthy",
    "text": " 3.健康状况：无心、肝、肾、消化道、神经系统、精神异常及代谢异常等病史、体格检查显示血压、心率、心电图、呼吸系统、肝、肾功能和血象正常或异常无临床意义；"
  },
  {
    "id": "s2643",
    "label": "Disease",
    "text": " 3.有使用他汀药物禁忌症"
  },
  {
    "id": "s2644",
    "label": "Multiple",
    "text": " 7、妇女试验前尿HCG检查结果阳性者；试验期间未采取有效避孕措施者；"
  },
  {
    "id": "s2645",
    "label": "Organ or Tissue Status",
    "text": " 6）凝血障碍；"
  },
  {
    "id": "s2646",
    "label": "Disease",
    "text": " 无法处理的近端动脉闭塞疾病"
  },
  {
    "id": "s2647",
    "label": "Pregnancy-related Activity",
    "text": " 4、育龄期受试者（包括女性和男性病人的女伴）能采取有效的避孕措施；"
  },
  {
    "id": "s2648",
    "label": "Disease",
    "text": " ②诊断为重型肝炎（含急性、亚急性及慢性重型肝炎）者；"
  },
  {
    "id": "s2649",
    "label": "Diagnostic",
    "text": " 2、符合中医证候(肝胃不和、胃阴不足、脾胃湿热和脾虚气滞证）诊断标准者"
  },
  {
    "id": "s2650",
    "label": "Multiple",
    "text": " ⑦确诊或怀疑合并恶性肿瘤（含原发性肝癌）者；其中AFP≥20 ng/ml者须经CT等检查排除肝脏肿瘤；"
  },
  {
    "id": "s2651",
    "label": "Multiple",
    "text": " 4.无言语沟通障碍，能理解并配合各项治疗措施"
  },
  {
    "id": "s2652",
    "label": "Disease",
    "text": " ③ TSH抑制目标在正常水平以下，属于亚临床甲亢者；"
  },
  {
    "id": "s2653",
    "label": "Age",
    "text": " ②年龄18-70周岁；"
  },
  {
    "id": "s2654",
    "label": "Disease",
    "text": "①受伤前患有糖尿病、消化道溃疡、胃炎、结肠炎、肠易激综合症、多发性硬化、其他免疫性疾病等；"
  },
  {
    "id": "s2655",
    "label": "Laboratory Examinations",
    "text": "    c)Schirmer试验（表麻）≤5mm/5min"
  },
  {
    "id": "s2656",
    "label": "Allergy Intolerance",
    "text": " ?已知对乳剂、阿片类药物过敏者"
  },
  {
    "id": "s2657",
    "label": "Disabilities",
    "text": " ④上肢及手有畸形者"
  },
  {
    "id": "s2658",
    "label": "Addictive Behavior",
    "text": " ②滥用药物或酗酒史"
  },
  {
    "id": "s2659",
    "label": "Special Patient Characteristic",
    "text": "1、是本研究直属研究中心的人员或者是本研究直属研究中心人员的直系亲属。"
  },
  {
    "id": "s2660",
    "label": "Pregnancy-related Activity",
    "text": " 12）怀孕或哺乳期妇女；"
  },
  {
    "id": "s2661",
    "label": "Organ or Tissue Status",
    "text": " ③无严重内脏器官（心、肝、肾等）的功能障碍"
  },
  {
    "id": "s2662",
    "label": "Laboratory Examinations",
    "text": "1. 视力 ≥20/40"
  },
  {
    "id": "s2663",
    "label": "Age",
    "text": " （4）年龄为18-75岁；"
  },
  {
    "id": "s2664",
    "label": "Diagnostic",
    "text": "1. 符合椎-基底动脉供血不足诊断标准的患者；"
  },
  {
    "id": "s2665",
    "label": "Laboratory Examinations",
    "text": " 5）初次美妥昔单抗皮试阳性患者；"
  },
  {
    "id": "s2666",
    "label": "Allergy Intolerance",
    "text": " （4）对沙利度胺或泼尼松过敏者，曾有严重药物过敏史者；"
  },
  {
    "id": "s2667",
    "label": "Pregnancy-related Activity",
    "text": " f)妊娠期、哺乳期及6个月内计划怀孕者；"
  },
  {
    "id": "s2668",
    "label": "Diagnostic",
    "text": "1、符合腰椎间盘突出症的诊断标准；"
  },
  {
    "id": "s2669",
    "label": "Non-Neoplasm Disease Stage",
    "text": "1、病情程度属于COPD稳定期以及急性加重期极重度的患者；"
  },
  {
    "id": "s2670",
    "label": "Enrollment in other studies",
    "text": " （7）正在参加其他临床药物试验者。"
  },
  {
    "id": "s2671",
    "label": "Disease",
    "text": " （3）慢性阻塞性肺疾病急性加重期或肺心病或呼吸衰竭患者；"
  },
  {
    "id": "s2672",
    "label": "Disease",
    "text": " （8）有神经系统及精神疾病史；"
  },
  {
    "id": "s2673",
    "label": "Enrollment in other studies",
    "text": " 13)近3个月内参加其他药物临床试验者；"
  },
  {
    "id": "s2674",
    "label": "Multiple",
    "text": " 3). 不伴随化疗方案的患者，需在本试验随机化的前14天已结束放化疗；"
  },
  {
    "id": "s2675",
    "label": "Multiple",
    "text": "（1）子宫病变（子宫肌瘤或腺肌瘤压迫宫腔线，ET前内膜≤8mm，宫腔粘连，监测中怀疑有内膜息肉，子宫及其他生殖器官严重畸形等）"
  },
  {
    "id": "s2676",
    "label": "Disease",
    "text": " 5，严重的慢性疾病，包括未控制的高血压，心绞痛或脑血管疾病"
  },
  {
    "id": "s2677",
    "label": "Laboratory Examinations",
    "text": " 5.膝关节畸形内&lt;15°、外翻&lt;20°、屈曲挛缩&lt;15°，屈伸活动度至少90°"
  },
  {
    "id": "s2678",
    "label": "Diagnostic",
    "text": "1.符合西医股骨头缺血性坏死诊断标准及中医辩证属于气滞血瘀和肝肾不足者；"
  },
  {
    "id": "s2679",
    "label": "Addictive Behavior",
    "text": " (5)试验开始前30天内酗酒或者试验前6个月内存在酒精或药物依赖者；"
  },
  {
    "id": "s2680",
    "label": "Enrollment in other studies",
    "text": " p)3个月内参加过其他药物试验者；"
  },
  {
    "id": "s2681",
    "label": "Age",
    "text": " 3.年龄≤70岁。"
  },
  {
    "id": "s2682",
    "label": "Disease",
    "text": " 5.合并代谢性疾病（糖尿病除外）;"
  },
  {
    "id": "s2683",
    "label": "Therapy or Surgery",
    "text": " （3）肝切除术中伴切除胆囊、脾脏以外的其他脏器手术；"
  },
  {
    "id": "s2684",
    "label": "Disease",
    "text": " 6.有精神障碍或疾病、意识行为能力部分或完全受限，无自主决定能力者"
  },
  {
    "id": "s2685",
    "label": "Sign",
    "text": " （2）心电图心肌缺血的新变化"
  },
  {
    "id": "s2686",
    "label": "Symptom",
    "text": "（1）以颈部疼痛不适、僵硬或颈椎活动受限为主诉；"
  },
  {
    "id": "s2687",
    "label": "Diagnostic",
    "text": "（1）不符合功能性肠病的诊断标准者。"
  },
  {
    "id": "s2688",
    "label": "Age",
    "text": "①年龄18～70岁；"
  },
  {
    "id": "s2689",
    "label": "Neoplasm Status",
    "text": " 3.肿瘤直径＞8cm"
  },
  {
    "id": "s2690",
    "label": "Pharmaceutical Substance or Drug",
    "text": " 3)正在接受镇痛治疗，基础疼痛治疗阿片类药物为盐酸羟考酮缓释片，可联合其他非阿片类镇痛药物，长期规律服用≥1周；爆发痛可用即释吗啡、对乙酰氨基酚、氨酚曲马多、氨酚羟考酮等短效药物或肠外注射吗啡注射液、羟考酮注射液等。"
  },
  {
    "id": "s2691",
    "label": "Disease",
    "text": " 5.针道附近局部感染或肿瘤，存在感染播散至深部组织风险者。"
  },
  {
    "id": "s2692",
    "label": "Diagnostic",
    "text": " 6 中医辨证属气虚血瘀证、脾肾亏虚证者；"
  },
  {
    "id": "s2693",
    "label": "Pregnancy-related Activity",
    "text": " 3妊娠期或哺乳期女性"
  },
  {
    "id": "s2694",
    "label": "Age",
    "text": " 3. 年龄18--60岁；"
  },
  {
    "id": "s2695",
    "label": "Disease",
    "text": " 15. 临床未发现（症状，体征，影像学，脑脊液）中枢神经系统白血病，淋巴瘤患者无中枢神经系统转移病灶。"
  },
  {
    "id": "s2696",
    "label": "Therapy or Surgery",
    "text": " 5）3个月内接受无抽搐电休克治疗"
  },
  {
    "id": "s2697",
    "label": "Disease",
    "text": " （9）病情未得到控制的糖尿病患者；"
  },
  {
    "id": "s2698",
    "label": "Consent",
    "text": " 8，      依从性良好，自愿签署知情同意书。"
  },
  {
    "id": "s2699",
    "label": "Disease",
    "text": " 5、重症肌无力患者；"
  },
  {
    "id": "s2700",
    "label": "Nursing",
    "text": " 3.机械通气时间≥3天。"
  },
  {
    "id": "s2701",
    "label": "Multiple",
    "text": "1）年龄为18-50岁，性别不限；右利手；初中以上文化水平；"
  },
  {
    "id": "s2702",
    "label": "Laboratory Examinations",
    "text": " 4.HIV阴性"
  },
  {
    "id": "s2703",
    "label": "Disease",
    "text": "  [3] 卵巢可疑转移者；"
  },
  {
    "id": "s2704",
    "label": "Risk Assessment",
    "text": " 4、 ASA分级 I-II级；"
  },
  {
    "id": "s2705",
    "label": "Compliance with Protocol",
    "text": " 13)随访期间失访者；"
  },
  {
    "id": "s2706",
    "label": "Age",
    "text": " 2. 年龄在18-80岁之间；"
  },
  {
    "id": "s2707",
    "label": "Laboratory Examinations",
    "text": " 1)血液学：中性粒细胞绝对值≥1.5×109/L，血小板计数≥75×109/L，血红蛋白≥90g/L；"
  },
  {
    "id": "s2708",
    "label": "Life Expectancy",
    "text": " 2）预期生存期&lt;3个月者；"
  },
  {
    "id": "s2709",
    "label": "Encounter",
    "text": " 4.孕妇及儿童；"
  },
  {
    "id": "s2710",
    "label": "Multiple",
    "text": " 2.年龄≥65周岁，男女均可，BMI为18～24kg/m2"
  },
  {
    "id": "s2711",
    "label": "Therapy or Surgery",
    "text": " 2 拟行调强放疗；"
  },
  {
    "id": "s2712",
    "label": "Age",
    "text": "① 年龄≥18岁，≤70岁；"
  },
  {
    "id": "s2713",
    "label": "Pregnancy-related Activity",
    "text": " 不同意在试验期避孕的男性及女性；"
  },
  {
    "id": "s2714",
    "label": "Disease",
    "text": " b.具有中度/重度肾损伤或者终末期肾病的患者（eGFR&lt; 60 mL/min/1.73 m2）；"
  },
  {
    "id": "s2715",
    "label": "Multiple",
    "text": "（1）临床诊断为AK（OLSEN分级：Ⅰ、Ⅱ和Ⅲ级），年龄&gt;18岁；"
  },
  {
    "id": "s2716",
    "label": "Laboratory Examinations",
    "text": " ?粒细胞计数≥1.5×109/L，血小板计数&gt;80×109/L。"
  },
  {
    "id": "s2717",
    "label": "Enrollment in other studies",
    "text": " 5.研究开始前4周内参加过其他药物临床试验；"
  },
  {
    "id": "s2718",
    "label": "Multiple",
    "text": " (3)原发性痴呆，早期表现为记忆损害，渐进加重，同时伴其他认知功能损害 如失语、失用、失认，且缺乏相关的脑影像学检查的局灶性损害；"
  },
  {
    "id": "s2719",
    "label": "Laboratory Examinations",
    "text": " （4）已完善相关辅助检查，如血常规、肝肾功能、止凝血等；"
  },
  {
    "id": "s2720",
    "label": "Diagnostic",
    "text": "1.明确诊断为腹股沟疝的患者；"
  },
  {
    "id": "s2721",
    "label": "Multiple",
    "text": "①年龄&gt;45岁，签署知情同意者。"
  },
  {
    "id": "s2722",
    "label": "Multiple",
    "text": " 3. 伴有其他合并疾病，研究者认为可能影响手术过程或麻醉效果；"
  },
  {
    "id": "s2723",
    "label": "Risk Assessment",
    "text": " 3.ECOG体力状态评分0-2或KPS功能状态评分≥70分；"
  },
  {
    "id": "s2724",
    "label": "Therapy or Surgery",
    "text": " 3.Holter显示24小时室早负荷&gt;5%/非持续性室速不愿接受药物或导管消融治疗"
  },
  {
    "id": "s2725",
    "label": "Multiple",
    "text": " ?合并以下疾病或状况：新近诊断有中枢神经系统转移的患者（既往发生过中枢神经系统转移，经治疗后中枢神经系统病灶影像学不可见者不在此列），严重或不能控制的全身性疾病或任何不稳定的系统性疾病（包括但不限于活动性感染、三级高血压、不稳定心绞痛、充血性心力衰竭、Ⅲ或Ⅳ级心脏病、严重的心律失常、肝肾功能不全或代谢性疾病），既往有明确的神经或精神障碍史等。"
  },
  {
    "id": "s2726",
    "label": "Therapy or Surgery",
    "text": " 5．术前已行γ-刀、放射治疗；"
  },
  {
    "id": "s2727",
    "label": "Laboratory Examinations",
    "text": " （5） 乙型肝炎表面抗原（HBsAg）、丙型肝炎抗体（HCV-Ab）、梅毒抗体（TP-Ab）或艾滋病病毒抗体（HIV-Ab）检查结果呈阳性者；"
  },
  {
    "id": "s2728",
    "label": "Diagnostic",
    "text": " （7）经颅多普勒超声，颈动脉血管超声，头MRA或CTA检查，发现颅内外颈动脉或MCA、椎基底动脉存在中度以上狭窄（50%以上）。"
  },
  {
    "id": "s2729",
    "label": "Multiple",
    "text": " c)患者无自主行为能力且无法找到法定代理人签署签署知情同意书患者"
  },
  {
    "id": "s2730",
    "label": "Multiple",
    "text": "1.诊断为重症急性胰腺炎(Ranson评分≥3；APACHE -Ⅱ评分 ≥8；CT分级为 D、 E)；"
  },
  {
    "id": "s2731",
    "label": "Symptom",
    "text": " 6. 轻、中度吞咽困难"
  },
  {
    "id": "s2732",
    "label": "Disease",
    "text": "1）已确诊有消化道疾病比如溃疡、出血等，以及胃泌素瘤患者。"
  },
  {
    "id": "s2733",
    "label": "Enrollment in other studies",
    "text": " （5）筛选前3个月内参加过或正在参加其他临床试验者；"
  },
  {
    "id": "s2734",
    "label": "Organ or Tissue Status",
    "text": " 3. 尿道括约肌功能良好；"
  },
  {
    "id": "s2735",
    "label": "Multiple",
    "text": " 5）既往身体健康，对生物制剂无严重过敏反应者；"
  },
  {
    "id": "s2736",
    "label": "Therapy or Surgery",
    "text": " 4.子宫全切的患者；"
  },
  {
    "id": "s2737",
    "label": "Multiple",
    "text": " 2.年龄介于18-75岁之间的男性或者女性成年人；"
  },
  {
    "id": "s2738",
    "label": "Therapy or Surgery",
    "text": " 6.要求使用免疫抑制剂的同种异体器官移植史；"
  },
  {
    "id": "s2739",
    "label": "Multiple",
    "text": " （4）盆腔手术史或有严重全身疾病如心、肺、肾等的患者；"
  },
  {
    "id": "s2740",
    "label": "Symptom",
    "text": " 3．颈源性疼痛；"
  },
  {
    "id": "s2741",
    "label": "Multiple",
    "text": " （5）孕、产妇，严重的肝肾功能损害或装有心脏起搏器；"
  },
  {
    "id": "s2742",
    "label": "Life Expectancy",
    "text": " (4) 预计生存期≥3个月；"
  },
  {
    "id": "s2743",
    "label": "Disease",
    "text": " 6)无血管内介入治疗禁忌症；"
  },
  {
    "id": "s2744",
    "label": "Disease",
    "text": " ②有利多卡因胶浆及西甲硅油乳剂禁忌证（见药物说明书）。"
  },
  {
    "id": "s2745",
    "label": "Consent",
    "text": " 4、受试者知情，自愿签署知情同意书。"
  },
  {
    "id": "s2746",
    "label": "Diagnostic",
    "text": " (3) 通过超声、CT 等影像学方法或者临床高度怀疑有肝转移者；"
  },
  {
    "id": "s2747",
    "label": "Diagnostic",
    "text": " 6）中医辩证上述主症少于两个、兼证少于两个者；"
  },
  {
    "id": "s2748",
    "label": "Laboratory Examinations",
    "text": " D.糖尿病患者血糖控制不佳（空腹血糖（FBG）＞10mmol/L)；"
  },
  {
    "id": "s2749",
    "label": "Pregnancy-related Activity",
    "text": " 12. 怀孕或哺乳期妇女；有生育能力的患者不愿或无法采取有效的避孕措施者；"
  },
  {
    "id": "s2750",
    "label": "Laboratory Examinations",
    "text": " (6)皮肤点刺试验阳性和/或血清特异性IgE检测阳性"
  },
  {
    "id": "s2751",
    "label": "Pregnancy-related Activity",
    "text": " 3、月经周期第三天FSH水平≤12IU/L；"
  },
  {
    "id": "s2752",
    "label": "Pregnancy-related Activity",
    "text": " 6.第一次试验药物给药前1周左右内尿液或血清妊娠试验结果为阴性（针对育龄期妇女），且患者愿意在治疗及结束用药后至少6个月内采取有效的避孕措施"
  },
  {
    "id": "s2753",
    "label": "Life Expectancy",
    "text": " 6. 患者的预期寿命小于12个月。"
  },
  {
    "id": "s2754",
    "label": "Risk Assessment",
    "text": " 4. 术前ASA评级1-3级，入手术室时无危及生命的紧急情况"
  },
  {
    "id": "s2755",
    "label": "Researcher Decision",
    "text": " 8)研究者认为不适合入组者。"
  },
  {
    "id": "s2756",
    "label": "Disease",
    "text": " 5）伴有皮肤缺损；"
  },
  {
    "id": "s2757",
    "label": "Consent",
    "text": " ③志愿受试并签署《盐酸氨基葡萄糖片联合透明质酸钠治疗颞下颌关节紊乱病患者知情同意书》"
  },
  {
    "id": "s2758",
    "label": "Enrollment in other studies",
    "text": " 14.同时采用其他试验药物或受试前一个月参加过其他药物临床试验。"
  },
  {
    "id": "s2759",
    "label": "Disease",
    "text": " 5). 既往曾患胰腺炎者。"
  },
  {
    "id": "s2760",
    "label": "Pregnancy-related Activity",
    "text": " （9）妊娠或哺乳期妇女"
  },
  {
    "id": "s2761",
    "label": "Laboratory Examinations",
    "text": "  —血清总胆红素≤1.5mg/dL(即≤25.65μmol/L)。"
  },
  {
    "id": "s2762",
    "label": "Disease",
    "text": " （4）有精神病史无法合作的患者"
  },
  {
    "id": "s2763",
    "label": "Consent",
    "text": " （7）患者知情同意，愿意接受治疗，并签署知情同意书者。"
  },
  {
    "id": "s2764",
    "label": "Disease",
    "text": "1 严重心血管疾病，既往心梗，心律失常"
  },
  {
    "id": "s2765",
    "label": "Consent",
    "text": " （3）不同意签署知情同意书"
  },
  {
    "id": "s2766",
    "label": "Disease",
    "text": " （2）继发性AML患者（包含继发MDS的AML）"
  },
  {
    "id": "s2767",
    "label": "Multiple",
    "text": " 12. 需要药物治疗的癫痫、痴呆及其他精神状况异常不能理解或遵从研究方案者。"
  },
  {
    "id": "s2768",
    "label": "Multiple",
    "text": " 4)免疫缺陷疾病，或近3个月内使用免疫抑制剂或糖皮质激素者；"
  },
  {
    "id": "s2769",
    "label": "Disease",
    "text": "1）有以下疾病史：甲状腺疾病史，肾上腺疾病史，性传播疾病史，精神心理障碍。"
  },
  {
    "id": "s2770",
    "label": "Multiple",
    "text": "1. 患有高血压且经降压药物治疗无法降至正常范围者（收缩压&gt;140 mmHg，舒张压&gt;90 mmHg），患有Ｉ级以上冠心病、II级心律失常（包括QTc间期延长＞470 ms）及II级心功能不全；"
  },
  {
    "id": "s2771",
    "label": "Allergy Intolerance",
    "text": "1. 已证实对阿帕替尼和/或其辅料过敏者；"
  },
  {
    "id": "s2772",
    "label": "Pharmaceutical Substance or Drug",
    "text": " 8.发病后使用过神经保护剂者（如依达拉奉、神经节苷酯、马来酸桂哌齐特等）；"
  },
  {
    "id": "s2773",
    "label": "Pregnancy-related Activity",
    "text": " 5)准备妊娠者、孕妇及哺乳期妇女；"
  },
  {
    "id": "s2774",
    "label": "Sign",
    "text": " （15）术中出血超过10ml/kg"
  },
  {
    "id": "s2775",
    "label": "Diagnostic",
    "text": " a）基于临床证据和/或病原学阳性结果的怀疑或证实的感染；"
  },
  {
    "id": "s2776",
    "label": "Consent",
    "text": " 3、患者同意参加本研究，并签署知情同意书"
  },
  {
    "id": "s2777",
    "label": "Multiple",
    "text": " 同意参与本研究并且能坚持随访"
  },
  {
    "id": "s2778",
    "label": "Data Accessible",
    "text": " （4）病史资料不全者；"
  },
  {
    "id": "s2779",
    "label": "Laboratory Examinations",
    "text": " (3)正常身高和体重；"
  },
  {
    "id": "s2780",
    "label": "Multiple",
    "text": " 2. 白细胞数量低于临床参考值下限，以及患有其他血液系统疾病者；"
  },
  {
    "id": "s2781",
    "label": "Multiple",
    "text": " （2）肺功能检测FEV1%&lt;30%；"
  },
  {
    "id": "s2782",
    "label": "Disease",
    "text": " (5)患有严重的心、肝、肾等重要脏器原发疾病及血液系统疾病者；"
  },
  {
    "id": "s2783",
    "label": "Disease",
    "text": " ②支气管哮喘或慢性阻塞性肺疾病；近两周有上呼吸道感染及咳嗽"
  },
  {
    "id": "s2784",
    "label": "Diagnostic",
    "text": " （4） 符合中医痰热腑实证辨证标准；"
  },
  {
    "id": "s2785",
    "label": "Therapy or Surgery",
    "text": "1）择期行POEM手术的患者"
  },
  {
    "id": "s2786",
    "label": "Disease",
    "text": " 3.HIV病毒感染；"
  },
  {
    "id": "s2787",
    "label": "Pregnancy-related Activity",
    "text": " 7.孕妇或哺乳期妇女；"
  },
  {
    "id": "s2788",
    "label": "Disease",
    "text": " ⑤严重有精神疾病或精神疾病家族史；"
  },
  {
    "id": "s2789",
    "label": "Diagnostic",
    "text": " ②根据1987年美国风湿学会(ARA)类风湿关节炎诊断指导指南确诊的类风湿关节炎患者；"
  },
  {
    "id": "s2790",
    "label": "Multiple",
    "text": " 5.先天性免疫缺陷病、器官移植史、第二肿瘤。"
  },
  {
    "id": "s2791",
    "label": "Age",
    "text": " (2）年龄：3-70岁"
  },
  {
    "id": "s2792",
    "label": "Allergy Intolerance",
    "text": " 6.已知对美能过敏者；"
  },
  {
    "id": "s2793",
    "label": "Pharmaceutical Substance or Drug",
    "text": " 2.2.7四周内曾采用抗变态反应药物。"
  },
  {
    "id": "s2794",
    "label": "Multiple",
    "text": " 15.有合并其他感染或者疾病需要长期服用口服抗生素经过/不经过肠道代谢的情况；"
  },
  {
    "id": "s2795",
    "label": "Disease",
    "text": " （4）入组前 48 小时内至少有一次心绞痛发作者；"
  },
  {
    "id": "s2796",
    "label": "Risk Assessment",
    "text": " (2)MAS分级&lt;3级；"
  },
  {
    "id": "s2797",
    "label": "Multiple",
    "text": " 6.重度贫血患者（血红蛋白低于6克/每分升）；"
  },
  {
    "id": "s2798",
    "label": "Data Accessible",
    "text": "1 临床资料不完整"
  },
  {
    "id": "s2799",
    "label": "Disease",
    "text": "（1）急性肝衰竭、亚急性肝衰竭、慢性肝衰竭；"
  },
  {
    "id": "s2800",
    "label": "Organ or Tissue Status",
    "text": "1、凝血功能异常；"
  },
  {
    "id": "s2801",
    "label": "Disease",
    "text": "(1)有心理疾病史或精神疾病史或患精神疾病者"
  },
  {
    "id": "s2802",
    "label": "Capacity",
    "text": " 4.不能理解NRS患者。"
  },
  {
    "id": "s2803",
    "label": "Risk Assessment",
    "text": " 2. 根据Beagley-Gibson手部皮肤老化分级标准评定，手背皮肤老化级别为三级以上者。"
  },
  {
    "id": "s2804",
    "label": "Organ or Tissue Status",
    "text": " 6.重度心肺功能不全者。"
  },
  {
    "id": "s2805",
    "label": "Pregnancy-related Activity",
    "text": " 12.哺乳期或孕期妇女。"
  },
  {
    "id": "s2806",
    "label": "Diagnostic",
    "text": " ② 2型糖尿病前期及其患者，诊断符合《中国2型糖尿病防治指南（2013版）》（表1），项目组建议优先纳入最近一年内接受过糖尿病筛查，确诊结果为糖尿病的居民和糖尿病前期居民。"
  },
  {
    "id": "s2807",
    "label": "Diagnostic",
    "text": "⑴符合腹泻型IBS诊断标准；"
  },
  {
    "id": "s2808",
    "label": "Symptom",
    "text": " （5) 症状持续时间超过2-3个月"
  },
  {
    "id": "s2809",
    "label": "Age",
    "text": "1. 年龄≤16岁"
  },
  {
    "id": "s2810",
    "label": "Risk Assessment",
    "text": " 4.Karnofsky评分低于60分；"
  },
  {
    "id": "s2811",
    "label": "Age",
    "text": "（1）年龄在18周岁以上，65周岁以下；"
  },
  {
    "id": "s2812",
    "label": "Diagnostic",
    "text": "①符合COPD诊断标准；"
  },
  {
    "id": "s2813",
    "label": "Multiple",
    "text": " 2、既往有陈旧心梗病史或经冠脉造影证实至少有一支冠脉狭窄≥50%；"
  },
  {
    "id": "s2814",
    "label": "Pregnancy-related Activity",
    "text": " 7.在促排卵过程中出现卵巢过度刺激高风险的患者"
  },
  {
    "id": "s2815",
    "label": "Diagnostic",
    "text": "1. 经影像学检查确诊为股骨转子下长段粉碎性骨折，且符合《实用骨科学》中相关诊断标准；"
  },
  {
    "id": "s2816",
    "label": "Multiple",
    "text": "1.行择期全胸腔镜下微创射频消融术的孤立性房颤患者"
  },
  {
    "id": "s2817",
    "label": "Symptom",
    "text": "a、有胃食管反流病相关症状，如：烧心、泛酸、胸骨后灼痛、平卧或睡眠时呛咳、咽喉不适等；"
  },
  {
    "id": "s2818",
    "label": "Diagnostic",
    "text": "(1)符合HP根除指征的HP阳性NUD患者；"
  },
  {
    "id": "s2819",
    "label": "Therapy or Surgery",
    "text": "    a.经标准化疗2个疗程未获得CR"
  },
  {
    "id": "s2820",
    "label": "Risk Assessment",
    "text": " （4）HAD情绪测定,焦虑或抑郁评分≥8分;"
  },
  {
    "id": "s2821",
    "label": "Compliance with Protocol",
    "text": " 4.研究者预计依从性差或者不能配合以及不宜纳入本试验者。"
  },
  {
    "id": "s2822",
    "label": "Pharmaceutical Substance or Drug",
    "text": " ⑤正在应用糖皮质激素或抗炎药物者；"
  },
  {
    "id": "s2823",
    "label": "Pharmaceutical Substance or Drug",
    "text": " （3）筛选时服用氯沙坦钾片的剂量＞50mg/日者；"
  },
  {
    "id": "s2824",
    "label": "Risk Assessment",
    "text": " 2.ASA分级Ⅱ～Ⅲ级；"
  },
  {
    "id": "s2825",
    "label": "Disease",
    "text": " 合并青光眼、葡萄膜炎、年龄相关性黄斑变性以及视神经病变等严重眼部疾病患者；"
  },
  {
    "id": "s2826",
    "label": "Therapy or Surgery",
    "text": " 4) 过去5年内用屋尘螨提取物或其他过敏原进行过脱敏治疗者；"
  },
  {
    "id": "s2827",
    "label": "Education",
    "text": " 5.文化程度小学以上；"
  },
  {
    "id": "s2828",
    "label": "Risk Assessment",
    "text": "（1）BMI&lt;18kg/m2 或BMI&gt;31kg/m2"
  },
  {
    "id": "s2829",
    "label": "Allergy Intolerance",
    "text": " 4) 对本制剂成分可能过敏的患者。"
  },
  {
    "id": "s2830",
    "label": "Multiple",
    "text": " 3、卵巢储备功能减退，FSH&gt;12U/L或AFC&lt;8或AMH&lt;1.1ng/ml"
  },
  {
    "id": "s2831",
    "label": "Consent",
    "text": " 2、能够且愿意签定知情同意书"
  },
  {
    "id": "s2832",
    "label": "Therapy or Surgery",
    "text": " 4.同期行双侧膝关节置换术患者；"
  },
  {
    "id": "s2833",
    "label": "Multiple",
    "text": " 3.孕妇肝功能、肌酐、尿素氮、HIV/HCV、心电图检查正常；"
  },
  {
    "id": "s2834",
    "label": "Consent",
    "text": " 5、签署知情同意书"
  },
  {
    "id": "s2835",
    "label": "Risk Assessment",
    "text": " 5）心功能NYHAI-II级，且EF大于40%以上；"
  },
  {
    "id": "s2836",
    "label": "Organ or Tissue Status",
    "text": " 4.急性胃肠功能障碍自行好转者；"
  },
  {
    "id": "s2837",
    "label": "Age",
    "text": " ②年龄在40-80岁之间；"
  },
  {
    "id": "s2838",
    "label": "Disease",
    "text": " ①引起脑性瘫痪(简称脑瘫)的脑损伤为非进行性；"
  },
  {
    "id": "s2839",
    "label": "Multiple",
    "text": " 13.有预计生存时间&lt;28天的基础疾病或终末期状态；"
  },
  {
    "id": "s2840",
    "label": "Disease",
    "text": " 11.四周内存在感染，存在应激状态的患者。"
  },
  {
    "id": "s2841",
    "label": "Pharmaceutical Substance or Drug",
    "text": " 5.过去3月未使用任何精神药物或接受任何心理或行为治疗，未使用过激素治疗，选择性雌激素受体调节剂，或者芳香化酶抑制剂、大豆提取物或草药；"
  },
  {
    "id": "s2842",
    "label": "Age",
    "text": "(1)年龄1～5岁；"
  },
  {
    "id": "s2843",
    "label": "Disease",
    "text": " 4、精神不正常者"
  },
  {
    "id": "s2844",
    "label": "Disease",
    "text": " 5)习惯性流产史；"
  },
  {
    "id": "s2845",
    "label": "Risk Assessment",
    "text": " 3.KPS评分&gt;60分；"
  },
  {
    "id": "s2846",
    "label": "Disease",
    "text": " （9）性激素检查提示严重高泌乳素血症、性腺功能障碍；"
  },
  {
    "id": "s2847",
    "label": "Disease",
    "text": "①严重心肺疾病者；"
  },
  {
    "id": "s2848",
    "label": "Therapy or Surgery",
    "text": " 8. 曾接受过任何基因治疗产品；"
  },
  {
    "id": "s2849",
    "label": "Allergy Intolerance",
    "text": " ②过敏体质及对多种药物过敏者"
  },
  {
    "id": "s2850",
    "label": "Multiple",
    "text": " ⑵有明确使用美罗培南的用药指征；"
  },
  {
    "id": "s2851",
    "label": "Pharmaceutical Substance or Drug",
    "text": " 7.服用镇痛药，抗抑郁药，镇咳药者"
  },
  {
    "id": "s2852",
    "label": "Disease",
    "text": "1.急性缺血性脑卒中首次发病，或过去发病未留有神经功能缺损等后遗症者；"
  },
  {
    "id": "s2853",
    "label": "Age",
    "text": " 4.年龄在18-60岁之间；"
  },
  {
    "id": "s2854",
    "label": "Disease",
    "text": "主要排除标准： 符合以下任何一项标准的患者将从本试验中排除： 1.合并严重且不可控制的感染；"
  },
  {
    "id": "s2855",
    "label": "Pharmaceutical Substance or Drug",
    "text": " 10)既往使用试验用药物（正清风痛宁、甲氨蝶呤）有不良反应者；"
  },
  {
    "id": "s2856",
    "label": "Compliance with Protocol",
    "text": " 13)预期不能完成随访；"
  },
  {
    "id": "s2857",
    "label": "Age",
    "text": "（1）入选年龄： 18-70 周岁；"
  },
  {
    "id": "s2858",
    "label": "Diagnostic",
    "text": "①符合非特异性下腰痛诊断标准的患者。"
  },
  {
    "id": "s2859",
    "label": "Disease",
    "text": " 5.合并血液系统疾病；"
  },
  {
    "id": "s2860",
    "label": "Laboratory Examinations",
    "text": " （3）血清学实验检查(ANF,抗RO抗体，抗LA抗体)阴性。"
  },
  {
    "id": "s2861",
    "label": "Therapy or Surgery",
    "text": " 2.拟于结肠镜下切除腺瘤的病人"
  },
  {
    "id": "s2862",
    "label": "Receptor Status",
    "text": "1.非石蜡包埋组织切片样本；"
  },
  {
    "id": "s2863",
    "label": "Therapy or Surgery",
    "text": " 9. 研究期间内计划进行重要的择期手术的患者；"
  },
  {
    "id": "s2864",
    "label": "Researcher Decision",
    "text": " 11、其他研究者认为不适合入组的情况"
  },
  {
    "id": "s2865",
    "label": "Multiple",
    "text": " ①因消化道活动性出血等原因无法在入监护室1周内实施肠内营养者。"
  },
  {
    "id": "s2866",
    "label": "Multiple",
    "text": " 2.符合DSM-IV“重型抑郁障碍”诊断标准，55岁以后有过至少一次抑郁发作；"
  },
  {
    "id": "s2867",
    "label": "Pregnancy-related Activity",
    "text": " 4.女性受试者血妊娠试验阴性者；在整个临床试验期间及给药后1个月内无妊娠计划，并同意在试验期间以及给药后的1个月内，采取医学接受的可靠避孕方法。医学接受的可靠避孕方法指输卵管结扎术、子宫切除术、禁欲以及在使用宫内避孕器的情况下同时使用避孕套和/或阴道隔膜等避孕工具；"
  },
  {
    "id": "s2868",
    "label": "Disease",
    "text": " 2.合并有心脑血管系统、神经系统、免疫系统等重大系统性疾病，或高血压、糖尿病等慢性疾病控制不良者；"
  },
  {
    "id": "s2869",
    "label": "Multiple",
    "text": " ②符合血液高凝状态标准且Khorana评分中低危（0-2分），或符合血液高凝状态标准且Khorana评分高危（≥3分），但存在抗凝治疗禁忌的患者。"
  },
  {
    "id": "s2870",
    "label": "Disease",
    "text": " 4、严重的焦虑抑郁、治疗处皮肤破损或体表触觉异常的患者。"
  },
  {
    "id": "s2871",
    "label": "Therapy or Surgery",
    "text": " 4. 术中中转开胸手术；"
  },
  {
    "id": "s2872",
    "label": "Disease",
    "text": " 6. 入选研究前28天内有消化道穿孔病史者；"
  },
  {
    "id": "s2873",
    "label": "Disease",
    "text": " （6）恶性肿瘤患者；"
  },
  {
    "id": "s2874",
    "label": "Laboratory Examinations",
    "text": " 4、人类免疫缺陷病毒（HIV）阳性；"
  },
  {
    "id": "s2875",
    "label": "Pharmaceutical Substance or Drug",
    "text": " 7.当前正在全身性使用类固醇药物，近期或者目前使用吸入性类固醇者不排除。"
  },
  {
    "id": "s2876",
    "label": "Disease",
    "text": "（1）1型糖尿病及其他特殊类型糖尿病；"
  },
  {
    "id": "s2877",
    "label": "Consent",
    "text": "1患者签署知情同意书；"
  },
  {
    "id": "s2878",
    "label": "Disease",
    "text": "（1）患髋部恶性肿瘤；"
  },
  {
    "id": "s2879",
    "label": "Disease",
    "text": " （4）中风；"
  },
  {
    "id": "s2880",
    "label": "Researcher Decision",
    "text": " 9.经研究者认定的不能按时完成研究者。"
  },
  {
    "id": "s2881",
    "label": "Diagnostic",
    "text": "①肌电图检查符合腕管综合症"
  },
  {
    "id": "s2882",
    "label": "Therapy or Surgery",
    "text": " ②术中因大出血等突发情况更改麻醉方式；"
  },
  {
    "id": "s2883",
    "label": "Allergy Intolerance",
    "text": " 2)对试验药品或者其辅料有过敏史，过敏体质（多种药物及食物过敏）。"
  },
  {
    "id": "s2884",
    "label": "Disease",
    "text": " 4.有其他脏器恶性肿瘤者；"
  },
  {
    "id": "s2885",
    "label": "Multiple",
    "text": " 3）如果在一个周期内受试者的胚胎没有达到上述要求，受试者也可以重新进入周期，累积胚胎数达到上述标准。"
  },
  {
    "id": "s2886",
    "label": "Disease",
    "text": " c. 无功能型腺瘤；"
  },
  {
    "id": "s2887",
    "label": "Therapy or Surgery",
    "text": " 2.有颈部手术史；"
  },
  {
    "id": "s2888",
    "label": "Disease",
    "text": " 9.入组前的6个月内出现过腹部瘘管、胃肠道穿孔或腹腔脓肿；"
  },
  {
    "id": "s2889",
    "label": "Multiple",
    "text": "1. 年龄在18~75岁之间（包括18岁和75岁），性别不限；"
  },
  {
    "id": "s2890",
    "label": "Multiple",
    "text": " 1.2 住院期间发生的“急性肾损伤/急性肾损害/急性肾衰竭/急性肾功能不全”（院内AKI）"
  },
  {
    "id": "s2891",
    "label": "Pharmaceutical Substance or Drug",
    "text": " 6.3个月内服用过影响骨代谢药物者；"
  },
  {
    "id": "s2892",
    "label": "Addictive Behavior",
    "text": " 7.有药物依赖史、滥用药物史、酒精中毒史；"
  },
  {
    "id": "s2893",
    "label": "Laboratory Examinations",
    "text": " （13）酒精呼气试验阳性（≥5mg/100ml）；"
  },
  {
    "id": "s2894",
    "label": "Life Expectancy",
    "text": " 心跳骤停到开始基础生命支持时间不超过1分钟；"
  },
  {
    "id": "s2895",
    "label": "Consent",
    "text": " 2.接受并签署知情同意书者."
  },
  {
    "id": "s2896",
    "label": "Multiple",
    "text": " 6.肌酐清除率&lt;30ml/min或既往严重肾脏疾病；"
  },
  {
    "id": "s2897",
    "label": "Multiple",
    "text": " （4）超声心动图：弥漫性左室壁增厚（舒张末期室壁厚度≥12mm）和右室游离壁增厚（舒张末期室壁厚度≥7mm），左室心肌呈现毛玻璃状背景和颗粒状回声增强、双房扩大、左室射血分数（LVEF）&lt; 50% 并呈进行性减低，E/A比值&gt; 2或E/e’比值＞15、心包积液。"
  },
  {
    "id": "s2898",
    "label": "Researcher Decision",
    "text": " (10)研究者认为不适合参加试验者。"
  },
  {
    "id": "s2899",
    "label": "Pharmaceutical Substance or Drug",
    "text": "1 受试者因任何原因在造影前服用过锂或相关制剂；"
  },
  {
    "id": "s2900",
    "label": "Allergy Intolerance",
    "text": " （5）已知对该类药物或试验用药中某味中药过敏者；"
  },
  {
    "id": "s2901",
    "label": "Disease",
    "text": " ② 家族遗传性疾病史；"
  },
  {
    "id": "s2902",
    "label": "Age",
    "text": " 2）年龄18-40岁"
  },
  {
    "id": "s2903",
    "label": "Compliance with Protocol",
    "text": " 7. 依从性差或无法进行正常随访者；"
  },
  {
    "id": "s2904",
    "label": "Pharmaceutical Substance or Drug",
    "text": " ⑶目标膝关节近三个月内关节腔注射糖皮质激素，或近2周内关节腔注射透明质酸钠，或近2周内接受针刺或艾灸治疗；"
  },
  {
    "id": "s2905",
    "label": "Age",
    "text": "1、满10周岁，不满60周岁的受试者。"
  },
  {
    "id": "s2906",
    "label": "Multiple",
    "text": " 3）鼻腔有器质性病变或行鼻腔手术者；"
  },
  {
    "id": "s2907",
    "label": "Multiple",
    "text": " f.家长／监护人能够阅读和理解普通话并与受试者一同签署知情同意书；"
  },
  {
    "id": "s2908",
    "label": "Multiple",
    "text": " 7.严重肾功能不全，血清肌酐＞265umol/L者；"
  },
  {
    "id": "s2909",
    "label": "Gender",
    "text": " （4）性别：男女均可；"
  },
  {
    "id": "s2910",
    "label": "Neoplasm Status",
    "text": " ④无远处脏器转移；"
  },
  {
    "id": "s2911",
    "label": "Therapy or Surgery",
    "text": " 12)3个月内再次手术者；"
  },
  {
    "id": "s2912",
    "label": "Nursing",
    "text": " 2. 术中需要插双腔气管插管实施单肺通气"
  },
  {
    "id": "s2913",
    "label": "Multiple",
    "text": "①年龄大于65岁，性别不限；"
  },
  {
    "id": "s2914",
    "label": "Researcher Decision",
    "text": " 4.医生认为不适合纳入者。"
  },
  {
    "id": "s2915",
    "label": "Disease",
    "text": " 7.患有精神疾患；"
  },
  {
    "id": "s2916",
    "label": "Enrollment in other studies",
    "text": " 5. 过去3月内参加过其它临床试验。"
  },
  {
    "id": "s2917",
    "label": "Risk Assessment",
    "text": " （6）BMI 18-25kg/m2；"
  },
  {
    "id": "s2918",
    "label": "Sign",
    "text": " 2、血糖、血压控制不佳；"
  },
  {
    "id": "s2919",
    "label": "Consent",
    "text": " 4.提供愿意参加研究、顺从随访试验及评估程序的知情同意书；"
  },
  {
    "id": "s2920",
    "label": "Compliance with Protocol",
    "text": " 4.知识水平和依从性均好的患者 (A↑D↑)"
  },
  {
    "id": "s2921",
    "label": "Special Patient Characteristic",
    "text": " 5）所有被试者均为右利手；"
  },
  {
    "id": "s2922",
    "label": "Disease",
    "text": " c)患儿有严重胃肠道疾病"
  },
  {
    "id": "s2923",
    "label": "Risk Assessment",
    "text": " 5、20≤BMI≤25"
  },
  {
    "id": "s2924",
    "label": "Multiple",
    "text": " 2）X线显示膝关节内侧间隙退行性变"
  },
  {
    "id": "s2925",
    "label": "Disease",
    "text": " 2.既往颅内出血、颅内肿瘤、蛛网膜下腔出血、动静脉畸形"
  },
  {
    "id": "s2926",
    "label": "Pregnancy-related Activity",
    "text": " 3、妊娠或哺乳期妇女；"
  },
  {
    "id": "s2927",
    "label": "Risk Assessment",
    "text": " 7）误吸风险高；"
  },
  {
    "id": "s2928",
    "label": "Pregnancy-related Activity",
    "text": " (9)妊娠或准备妊娠、哺乳期的妇女；"
  },
  {
    "id": "s2929",
    "label": "Multiple",
    "text": " 2.严重影响生活的男性手汗症患者；"
  },
  {
    "id": "s2930",
    "label": "Disease",
    "text": " 10.存在任何重度和/或未能控制的疾病；"
  },
  {
    "id": "s2931",
    "label": "Disease",
    "text": " 4)严重的骨髓抑制"
  },
  {
    "id": "s2932",
    "label": "Consent",
    "text": " （4）自愿参加，患儿父母或监护人签署知情同意书。"
  },
  {
    "id": "s2933",
    "label": "Disease",
    "text": " 4）胸上段食管鳞管： 病灶上缘位于食管入口至奇静脉弓下缘之间水平。"
  },
  {
    "id": "s2934",
    "label": "Disease",
    "text": " 2.合并严重心、肝、肾、脑血管疾病。"
  },
  {
    "id": "s2935",
    "label": "Symptom",
    "text": " （3）过去1月几乎每天都有中等或明显的膝关节疼痛；"
  },
  {
    "id": "s2936",
    "label": "Multiple",
    "text": " 7.ECOG评分0~1分，且预计生存期≥3个月；"
  },
  {
    "id": "s2937",
    "label": "Laboratory Examinations",
    "text": " 2.握力下降（男性&lt;26kg，女性&lt;18kg）或 步速下降（行走4m步速&lt;1.0m/s）或半年内非意愿性体重下降&gt;5%或3kg"
  },
  {
    "id": "s2938",
    "label": "Multiple",
    "text": " ④患者有酗酒或麻醉药物滥用、吸毒史，或具有精神病史（如精神分裂症、强迫症、抑郁症）、对抗性格、不良动机、多疑或其他情感或智力问题等可能影响参与此研究的知情有效性的情况；"
  },
  {
    "id": "s2939",
    "label": "Disease",
    "text": " （5）肥厚梗阻型心肌病、中重度主动脉瓣狭窄或关闭不全；"
  },
  {
    "id": "s2940",
    "label": "Disease",
    "text": " 2.存在明显认知功能障碍；"
  },
  {
    "id": "s2941",
    "label": "Multiple",
    "text": " ⑧近一个月未服用抗菌药物、胃肠动力药及微生态调节剂等影响肠道菌群的药物，且无腹痛、便秘及腹泻等胃肠道症状。"
  },
  {
    "id": "s2942",
    "label": "Allergy Intolerance",
    "text": " 5)不能耐受手术或麻醉者"
  },
  {
    "id": "s2943",
    "label": "Symptom",
    "text": "1.反复咳嗽、咳痰；"
  },
  {
    "id": "s2944",
    "label": "Allergy Intolerance",
    "text": " 3.不耐受治疗的."
  },
  {
    "id": "s2945",
    "label": "Multiple",
    "text": " 2、右室机械瓣患者，心脏移植的患者或等待心脏移植的患者，严重心脏瓣膜疾病者拟行外科手术者；"
  },
  {
    "id": "s2946",
    "label": "Age",
    "text": "（1）年龄18-75岁；"
  },
  {
    "id": "s2947",
    "label": "Symptom",
    "text": "1.术前24小时内有恶心或呕吐者"
  },
  {
    "id": "s2948",
    "label": "Consent",
    "text": " (5)本人或其监护人同意参加本研究并签署知情同意书者。"
  },
  {
    "id": "s2949",
    "label": "Multiple",
    "text": " ②30岁以下或55岁以上的患者、妊娠和哺乳期妇女、肿瘤患者和腰椎结核合并严重感染者、有严重腰椎创伤史和腰椎手术史者；"
  },
  {
    "id": "s2950",
    "label": "Laboratory Examinations",
    "text": " ③血清25(OH)D水平低于20ng/ml。"
  },
  {
    "id": "s2951",
    "label": "Multiple",
    "text": "年龄在25岁以下或50岁以上者，绝经患者；"
  },
  {
    "id": "s2952",
    "label": "Disease",
    "text": "（1）患有高度近视（近视度数大于600度以上）或其它眼部疾病者；"
  },
  {
    "id": "s2953",
    "label": "Multiple",
    "text": " 4）A2DS2评分5分，即为卒中相关性肺炎高危人群，见附件1。"
  },
  {
    "id": "s2954",
    "label": "Device",
    "text": " ⑥安置心脏起搏器的患者；"
  },
  {
    "id": "s2955",
    "label": "Diagnostic",
    "text": " e.符合中医证候诊断标准者；"
  },
  {
    "id": "s2956",
    "label": "Risk Assessment",
    "text": " 5.严重自杀企图者（HAMD-17量表第3项“自杀”≥3分）；"
  },
  {
    "id": "s2957",
    "label": "Multiple",
    "text": "1)受试者自愿加入本研究，签署知情同意书，依从性好，配合随访。"
  },
  {
    "id": "s2958",
    "label": "Disease",
    "text": " (2) 患有特发性高钙血症者；"
  },
  {
    "id": "s2959",
    "label": "Multiple",
    "text": " ⑤术中出血&gt;1000ml：防止应激性溃疡问题。"
  },
  {
    "id": "s2960",
    "label": "Laboratory Examinations",
    "text": " 2. 连续三次测得的坐位收缩压相差大于20mmHg 、舒张压相差大于10mmHg；"
  },
  {
    "id": "s2961",
    "label": "Disease",
    "text": " ①伴有临床动脉硬化性心血管疾病（ASCVD）的患者；"
  },
  {
    "id": "s2962",
    "label": "Risk Assessment",
    "text": "（1）ASA Ⅰ-Ⅲ级；"
  },
  {
    "id": "s2963",
    "label": "Compliance with Protocol",
    "text": " 10、无法坚持到院检查及随访，或随访期间欲行其他治疗。"
  },
  {
    "id": "s2964",
    "label": "Multiple",
    "text": " （7）术前心功能不全&gt;III级和/或心绞痛&gt;III级和/或LVEF&lt;35%；"
  },
  {
    "id": "s2965",
    "label": "Therapy or Surgery",
    "text": "1. 近期已计划首次、再次做导管消融手术者；近三个月接受导管消融手术者；已接受左心耳封堵手术或近期准备做左心耳封堵手术者；"
  },
  {
    "id": "s2966",
    "label": "Disease",
    "text": " 2.伴有严重心血管疾患，或病情极度危重，脑疝，预期难以完成实验。"
  },
  {
    "id": "s2967",
    "label": "Multiple",
    "text": " （3） 既往有食管胃静脉曲张出血病史（黑便、呕血等），且从未接受过内镜治疗；"
  },
  {
    "id": "s2968",
    "label": "Pregnancy-related Activity",
    "text": " 10）怀孕或哺乳期妇女"
  },
  {
    "id": "s2969",
    "label": "Disease",
    "text": " 2. 临床上有未经控制的活动性感染者；"
  },
  {
    "id": "s2970",
    "label": "Consent",
    "text": "（1）患者及其法定代理人自愿参加研究，且签署知情同意书；"
  },
  {
    "id": "s2971",
    "label": "Receptor Status",
    "text": " 5.取样及保存不当样本。"
  },
  {
    "id": "s2972",
    "label": "Pregnancy-related Activity",
    "text": " 5.妊娠期或哺乳期妇女；"
  },
  {
    "id": "s2973",
    "label": "Disease",
    "text": " *术后病理学确诊为肺恶性肿瘤；"
  },
  {
    "id": "s2974",
    "label": "Multiple",
    "text": "1.存在影响脂肪细胞代谢的其他疾病，如口服降糖药或降脂药患者；"
  },
  {
    "id": "s2975",
    "label": "Organ or Tissue Status",
    "text": " 3.肝功能异常；"
  },
  {
    "id": "s2976",
    "label": "Laboratory Examinations",
    "text": " 8.治疗前受试者全血样本CTC检测值大于8.5CU/3mL。"
  },
  {
    "id": "s2977",
    "label": "Therapy or Surgery",
    "text": "1.既往有盆腔卵巢手术化疗放疗史"
  },
  {
    "id": "s2978",
    "label": "Multiple",
    "text": "1.术前确诊食管癌且拟行手术治疗的患者。所有患者术前均进行胃镜检查，病理确诊为食管鳞癌，且病理TNM分期不超过T3a期。"
  },
  {
    "id": "s2979",
    "label": "Compliance with Protocol",
    "text": " 2.无法依从试验方案；"
  },
  {
    "id": "s2980",
    "label": "Laboratory Examinations",
    "text": " 4.N末端前脑钠肽＞125 pg/mL。"
  },
  {
    "id": "s2981",
    "label": "Multiple",
    "text": " ④任何影响干眼的状态 (比如全身应用抗组胺、抗炎药或激素)"
  },
  {
    "id": "s2982",
    "label": "Diagnostic",
    "text": " 3. 入组前已有任何肺部结节病理诊断的患者；"
  },
  {
    "id": "s2983",
    "label": "Disease",
    "text": " 4.入选前6个月内有腹瘘、胃肠穿孔或腹腔内脓肿。"
  },
  {
    "id": "s2984",
    "label": "Organ or Tissue Status",
    "text": " ② 凝血功能异常；"
  },
  {
    "id": "s2985",
    "label": "Pharmaceutical Substance or Drug",
    "text": " 鼻内用或系统使用皮质类固醇激素＜1月"
  },
  {
    "id": "s2986",
    "label": "Therapy or Surgery",
    "text": " 2．经过手术治疗；"
  },
  {
    "id": "s2987",
    "label": "Neoplasm Status",
    "text": "1)患者已出现远处转移。（M1）"
  },
  {
    "id": "s2988",
    "label": "Addictive Behavior",
    "text": " 3. 怀疑或确实有药物依赖史、滥用药物史，明显烟酒嗜好者(吸烟每天超过10支或等量的烟草）；喝酒每周超过28单位酒精(1单位= 285 ml啤酒或25ml烈酒或1玻璃杯葡萄酒)。"
  },
  {
    "id": "s2989",
    "label": "Consent",
    "text": " 9 病人自愿参加。"
  },
  {
    "id": "s2990",
    "label": "Disease",
    "text": " (5)严重的机会性感染或肿瘤者；"
  },
  {
    "id": "s2991",
    "label": "Disease",
    "text": " 4、原发性骨盆骨肿瘤无转移或仅有单发转移灶；"
  },
  {
    "id": "s2992",
    "label": "Disease",
    "text": " 3).双侧卵巢存在;"
  },
  {
    "id": "s2993",
    "label": "Age",
    "text": " 2.年龄在20-45岁之间"
  },
  {
    "id": "s2994",
    "label": "Disease",
    "text": " 2. 有染色体病者；"
  },
  {
    "id": "s2995",
    "label": "Disease",
    "text": " （4）患眼合并其它眼病，影响疗效判定者。"
  },
  {
    "id": "s2996",
    "label": "Therapy or Surgery",
    "text": " 3.进行抗血小板药物治疗的患者"
  },
  {
    "id": "s2997",
    "label": "Risk Assessment",
    "text": " 2.UAS7评分≥ 28分；"
  },
  {
    "id": "s2998",
    "label": "Disease",
    "text": " ④灰线移位。"
  },
  {
    "id": "s2999",
    "label": "Researcher Decision",
    "text": " 9.其他经研究者判定不符合入选条件的患者。"
  },
  {
    "id": "s3000",
    "label": "Disabilities",
    "text": " 2.失能残障病人,同时具有视觉和听觉残疾的病人"
  },
  {
    "id": "s3001",
    "label": "Special Patient Characteristic",
    "text": " 2、预计在医院停留时间超过120小时。"
  },
  {
    "id": "s3002",
    "label": "Diagnostic",
    "text": " 3)符合中重度持续性变应性鼻炎诊断标准；"
  },
  {
    "id": "s3003",
    "label": "Compliance with Protocol",
    "text": " （2） 患者及家属依从性不佳者。"
  },
  {
    "id": "s3004",
    "label": "Allergy Intolerance",
    "text": " 4.已知对替吉奥胶囊、5-氟尿嘧啶、顺铂过敏者。"
  },
  {
    "id": "s3005",
    "label": "Disease",
    "text": " (5)先天性心脏病、严重肝胆疾病或免疫缺陷患儿；"
  },
  {
    "id": "s3006",
    "label": "Allergy Intolerance",
    "text": " （7）过敏体质者或对本试验药物成分中已知有过敏者；"
  },
  {
    "id": "s3007",
    "label": "Multiple",
    "text": " 5.纳入研究时美国东部肿瘤协作组（ECOG）评分0-３分，但运动量没有达到指南要求的患者。"
  },
  {
    "id": "s3008",
    "label": "Enrollment in other studies",
    "text": " 9. 近3个月参加过其它临床试验者或正在参加其他临床试验者；"
  },
  {
    "id": "s3009",
    "label": "Consent",
    "text": "(1) 家属拒绝"
  },
  {
    "id": "s3010",
    "label": "Multiple",
    "text": " 2.12.病灶毗邻重要脏器，预计微波消融可能会造成严重并发症的；"
  },
  {
    "id": "s3011",
    "label": "Enrollment in other studies",
    "text": " 8）近3个月内参加其他临床试验的受试者。"
  },
  {
    "id": "s3012",
    "label": "Multiple",
    "text": " 15.拒绝行椎管内穿刺的患者；"
  },
  {
    "id": "s3013",
    "label": "Multiple",
    "text": " 非烟酒刺激引起者；"
  },
  {
    "id": "s3014",
    "label": "Disease",
    "text": " 慢性肾病"
  },
  {
    "id": "s3015",
    "label": "Consent",
    "text": " 3.受试者知情自愿签署知情同意书者。"
  },
  {
    "id": "s3016",
    "label": "Multiple",
    "text": "1、急性ST段抬高前壁心梗（心肌酶升高；ST段抬高：相邻两个以上胸导联≥2mm，新出现的LBBB），发病&lt;14d。"
  },
  {
    "id": "s3017",
    "label": "Disease",
    "text": "（1）一年内曾患躯体疾病：心血管疾病、内分泌疾病（糖尿病、甲状腺疾病等）、肥胖、消化系统疾病（肝硬化、脂肪肝、肠易激综合征、炎性肠病等）、物质滥用等；"
  },
  {
    "id": "s3018",
    "label": "Neoplasm Status",
    "text": " （6）无肿瘤未侵犯门静脉，无超过一处以外的肝外转移(包括肝门淋巴结)；"
  },
  {
    "id": "s3019",
    "label": "Disease",
    "text": " 2. 明确诊断的UC患者(诊断标准参考第15版《实用内科学》）；于我院就诊的非UC患者；"
  },
  {
    "id": "s3020",
    "label": "Disease",
    "text": "1)合并HIV-1感染或慢性丙型肝炎或梅毒等性传播疾病"
  },
  {
    "id": "s3021",
    "label": "Disease",
    "text": " 2 具有重大器质性疾病者（如心脏病、肾病）；"
  },
  {
    "id": "s3022",
    "label": "Disease",
    "text": " 9) 严重胃肠吸收功能障碍如吞咽困难、食管炎、肠炎或消化道溃疡的患者；"
  },
  {
    "id": "s3023",
    "label": "Disease",
    "text": " 4.肿瘤符合手术适应症，无手术禁忌症，包括严重的心脑血管疾病、呼吸衰竭、精神障碍等"
  },
  {
    "id": "s3024",
    "label": "Disease",
    "text": " 3）合并慢性阻塞性肺病患者"
  },
  {
    "id": "s3025",
    "label": "Multiple",
    "text": " 5）缓解Graves眼病患者：常规糖皮质激素冲击治疗后，NO SPECS和CAS评分显示病情缓解者"
  },
  {
    "id": "s3026",
    "label": "Pregnancy-related Activity",
    "text": " （4）女性患者必须是绝经后，即停经至少12个月，或研究开始前至少3个月手术绝育，或者妊娠试验阴性且同意在研究期间和研究结束后1个月内使用可靠的避孕方法避孕；"
  },
  {
    "id": "s3027",
    "label": "Multiple",
    "text": " （9）高血压病血压控制不良者（治疗后收缩压≥160mmHg且舒张压≥100mmHg者）；"
  },
  {
    "id": "s3028",
    "label": "Multiple",
    "text": " 4.有干扰素治疗禁忌症如妊娠、没有控制的高血压、没有控制的糖尿病、没有控制的甲状腺疾病及已经诊断或怀疑有肌炎、肌病或周围神经病者、重度视网膜病变史或由其他证据表明为视网膜病变患者、严重的精神病史，尤其是抑郁症。严重的精神病定义为重症抑郁症或精神病、自杀企图、因精神病而住院或因精神病而有一段时间能力丧失。"
  },
  {
    "id": "s3029",
    "label": "Organ or Tissue Status",
    "text": " （3）肝、肾功能不全"
  },
  {
    "id": "s3030",
    "label": "Pharmaceutical Substance or Drug",
    "text": " ⑷1周内持续使用可能影响胃肠道功能药物(如H2RA、PPI、胃粘膜保护剂、抗酸制、胃肠动力药、抗胆碱能药物等，或具有类似作用的中药)者；"
  },
  {
    "id": "s3031",
    "label": "Disease",
    "text": " 7）既往严重脑梗病史（有后遗症）"
  },
  {
    "id": "s3032",
    "label": "Multiple",
    "text": " 正常组纳入条件包括：无酒精性依赖病史，近三月饮酒折合乙醇量每周＜140g，无单次大量饮酒史（折合乙醇量&gt;80g/d），且近两周无饮酒，无明显肝功能异常及严重疾病发生；"
  },
  {
    "id": "s3033",
    "label": "Compliance with Protocol",
    "text": " 4）患者完全理解本临床验证的内容及要求，能够按照方案中规定的时间完成随访；"
  },
  {
    "id": "s3034",
    "label": "Pharmaceutical Substance or Drug",
    "text": " 6.在治疗开始前4周内曾接受他克莫司或环孢素治疗的；"
  },
  {
    "id": "s3035",
    "label": "Risk Assessment",
    "text": " 5.Karnofsky积分≥60%，东部肿瘤协作组（ECOG）体能状况评分0~2分；"
  },
  {
    "id": "s3036",
    "label": "Diagnostic",
    "text": " (2) 临床经病理学检查确诊为胃癌患者，依据NCCN指南（2017.V5）；"
  },
  {
    "id": "s3037",
    "label": "Multiple",
    "text": " 11, 存在凝血功能障碍、活动性出血或出血倾向；"
  },
  {
    "id": "s3038",
    "label": "Multiple",
    "text": " 2）中晚期原发性支气管肺癌患者化疗或放疗后；"
  },
  {
    "id": "s3039",
    "label": "Disease",
    "text": " ⑥有二甲双胍的禁忌症。"
  },
  {
    "id": "s3040",
    "label": "Disease",
    "text": " ③无糖尿病及其他影响营养和代谢的内分泌疾患。"
  },
  {
    "id": "s3041",
    "label": "Therapy or Surgery",
    "text": " ③ 曾经进行过大型腹部手术，尤其是肠道手术。"
  },
  {
    "id": "s3042",
    "label": "Multiple",
    "text": "1）患有眼内肿瘤，多有视物模糊。"
  },
  {
    "id": "s3043",
    "label": "Pregnancy-related Activity",
    "text": " ⑶妊娠期妇女。"
  },
  {
    "id": "s3044",
    "label": "Disease",
    "text": " 11.先天性心脏疾病、心律不齐、心力衰竭等严重的心血管疾病；"
  },
  {
    "id": "s3045",
    "label": "Sign",
    "text": " （2）0.5%托比卡胺扩瞳验光：+0.5DS~-6.0DS之内；"
  },
  {
    "id": "s3046",
    "label": "Multiple",
    "text": " （4）高血压水平为1级，且导入期后坐位舒张压 90-99mmHg 和（或）收缩压 140-159mmHg者；"
  },
  {
    "id": "s3047",
    "label": "Enrollment in other studies",
    "text": " 6)正在参加其它临床试验或3 个月内参加过其它药物临床试验者；"
  },
  {
    "id": "s3048",
    "label": "Allergy Intolerance",
    "text": " 7、对阿片类药物过敏者。"
  },
  {
    "id": "s3049",
    "label": "Researcher Decision",
    "text": " (4) 健康体检(包括体格检查、病史、生命体征、心电图和临床实验室检查结果)合格，和/或研究者认为异常临床无意义者。"
  },
  {
    "id": "s3050",
    "label": "Laboratory Examinations",
    "text": " （9）血色素＜10g;"
  },
  {
    "id": "s3051",
    "label": "Sign",
    "text": " （4）与用眼相关引发的头痛；"
  },
  {
    "id": "s3052",
    "label": "Disease",
    "text": " 7.采样前1个月内有腹泻、痢疾等感染性胃肠道病史，与强直性脊柱炎病情相关的腹泻不在此范围内，"
  },
  {
    "id": "s3053",
    "label": "Risk Assessment",
    "text": " 4.KPS评分80分以上"
  },
  {
    "id": "s3054",
    "label": "Symptom",
    "text": " 5.鼻腔及鼻咽部有阻塞者；"
  },
  {
    "id": "s3055",
    "label": "Literacy",
    "text": " 5)受试者能够与研究者作良好的沟通并能够依照研究规定完成研究。"
  },
  {
    "id": "s3056",
    "label": "Compliance with Protocol",
    "text": " 8) 患者不愿或无法限制活动或遵照遗嘱；"
  },
  {
    "id": "s3057",
    "label": "Consent",
    "text": " 4)患者自愿参与本临床试验并签署知情同意书。"
  },
  {
    "id": "s3058",
    "label": "Disease",
    "text": " 3、伴有严重的或不稳定的心、肝、肾、内分泌、甲状腺功能低下、血液等内科疾病者。"
  },
  {
    "id": "s3059",
    "label": "Disease",
    "text": " 5）恶性肿瘤和终末期疾病患者；"
  },
  {
    "id": "s3060",
    "label": "Therapy or Surgery",
    "text": " 3. 产后2周以上；"
  },
  {
    "id": "s3061",
    "label": "Multiple",
    "text": " （3）病人的腰椎、股骨近端须适于双能X线骨密度测量，不能有影响测量的严重脊柱侧弯、骨骼创伤、腰椎或髋部有内置物、骨科手术后遗症等，且腰椎椎体压缩骨折不超过1个椎体。"
  },
  {
    "id": "s3062",
    "label": "Multiple",
    "text": " (5)实验室检查发现血液学指标异常，心、肝和肾功能不全者；"
  },
  {
    "id": "s3063",
    "label": "Multiple",
    "text": " 4.存在有严重心脏病、心功能不全、肝功能障碍、肾功能不全，呼吸衰竭、恶性肿瘤等预计不能完成随访1年者；"
  },
  {
    "id": "s3064",
    "label": "Pregnancy-related Activity",
    "text": " 2. 所有育龄男女必须在进入筛选期后至完成研究至少3个月内均采取安全有效的避孕措施，女性受试者妊娠试验为阴性方可入选;"
  },
  {
    "id": "s3065",
    "label": "Address",
    "text": " 6、预计未来12个月内在现居住地居住不变；"
  },
  {
    "id": "s3066",
    "label": "Compliance with Protocol",
    "text": " (4) 由于心理、社会、家庭及地理原因不能配合定期随访的患者；"
  },
  {
    "id": "s3067",
    "label": "Researcher Decision",
    "text": " E无其他不适宜参加临床试验因素。"
  },
  {
    "id": "s3068",
    "label": "Enrollment in other studies",
    "text": " （6）一个月内未参加其他药物临床研究；"
  },
  {
    "id": "s3069",
    "label": "Pharmaceutical Substance or Drug",
    "text": "①两周内服用过其他防治血栓性疾病及影响血小板功能药物者；"
  },
  {
    "id": "s3070",
    "label": "Risk Assessment",
    "text": " ② 腹部CT严重指数(CTSI) ≥6分；"
  },
  {
    "id": "s3071",
    "label": "Multiple",
    "text": " （4）骨髓造血功能正常，无出血倾向（INR&lt;1.5），血常规：HGB≥90g/L、WBC＞4.0×10^9/L（NEU≥1.5×10^9/L）、 PLT≥100×10^9/L；"
  },
  {
    "id": "s3072",
    "label": "Therapy or Surgery",
    "text": " 12.近期（30天）有颅内或椎管内手术及实质性脏器的活检。"
  },
  {
    "id": "s3073",
    "label": "Disease",
    "text": " 3、发病时间在2周以后，3个月以内的患者；"
  },
  {
    "id": "s3074",
    "label": "Age",
    "text": "小于1岁或大于18岁；"
  },
  {
    "id": "s3075",
    "label": "Disease",
    "text": " 5、合并其他系统严重疾病的患者；"
  },
  {
    "id": "s3076",
    "label": "Disease",
    "text": " 3.伴有其它恶性肿瘤病史；"
  },
  {
    "id": "s3077",
    "label": "Disease",
    "text": " （7）未控制的糖尿病患者；"
  },
  {
    "id": "s3078",
    "label": "Diagnostic",
    "text": "（1）患者病情符合湿性年龄相关性黄斑变性、增殖性糖尿病视网膜病变、视网膜静脉阻塞诊断标准；"
  },
  {
    "id": "s3079",
    "label": "Disease",
    "text": " （4）严重感染、心衰、中枢神经系统损害者"
  },
  {
    "id": "s3080",
    "label": "Disease",
    "text": " 5、严重出血或出血倾向者，如活动性消化性溃疡、颅内出血、外伤或其他出血；"
  },
  {
    "id": "s3081",
    "label": "Allergy Intolerance",
    "text": "1)对碘、丙泊酚、vitC等过敏的患者；"
  },
  {
    "id": "s3082",
    "label": "Age",
    "text": " 3.年龄≥30且≤70周岁；"
  },
  {
    "id": "s3083",
    "label": "Therapy or Surgery",
    "text": "1、既往参加过肺康复训练；"
  },
  {
    "id": "s3084",
    "label": "Disease",
    "text": "1、合并HIV、HCV或HDV的感染者"
  },
  {
    "id": "s3085",
    "label": "Therapy or Surgery",
    "text": " 10)既往有大手术或二次手术史"
  },
  {
    "id": "s3086",
    "label": "Compliance with Protocol",
    "text": " 6、治疗过程中不能有效配合者"
  },
  {
    "id": "s3087",
    "label": "Consent",
    "text": "1 家属拒绝参加本研究"
  },
  {
    "id": "s3088",
    "label": "Therapy or Surgery",
    "text": " 6. 距离上一次放疗7天内；"
  },
  {
    "id": "s3089",
    "label": "Address",
    "text": "1. 目前居住在研究现场；"
  },
  {
    "id": "s3090",
    "label": "Disease",
    "text": "1.1周内心肌梗死。"
  },
  {
    "id": "s3091",
    "label": "Sign",
    "text": " （4） 大量腹水；"
  },
  {
    "id": "s3092",
    "label": "Pharmaceutical Substance or Drug",
    "text": " 3）服用可影响骨代谢的药物，比如抗骨吸收药物、降钙素、甲状腺素、甲状旁腺素和性激素替代治疗；"
  },
  {
    "id": "s3093",
    "label": "Sign",
    "text": " 4）有不可纠正的凝血功能障碍和明显的血象异常，有明显的出血倾向者；"
  },
  {
    "id": "s3094",
    "label": "Multiple",
    "text": " (2)经NAs抗病毒治疗（所用NAs种类及方案，时长不限）并获得HBV低于20IU/ml,HBsAg低于1000IU/ml；"
  },
  {
    "id": "s3095",
    "label": "Pregnancy-related Activity",
    "text": " 正常妊娠对照纳入标准："
  },
  {
    "id": "s3096",
    "label": "Disease",
    "text": " 2)颅内出血史；"
  },
  {
    "id": "s3097",
    "label": "Allergy Intolerance",
    "text": " 　　（8）对奥氮平过敏者。"
  },
  {
    "id": "s3098",
    "label": "Multiple",
    "text": " (5)筛选前4周内有严重感染、外伤或外科大手术史；"
  },
  {
    "id": "s3099",
    "label": "Multiple",
    "text": "（1）年龄18-70周岁，性别不限，NYHA心功能分级2～3级；"
  },
  {
    "id": "s3100",
    "label": "Multiple",
    "text": "1. 符合《国际疾病分类第十版（ICD-10）》中“双相情感障碍，目前为不伴有精神病性症状的躁狂发作；"
  },
  {
    "id": "s3101",
    "label": "Consent",
    "text": "（1） 拒绝参加本研究"
  },
  {
    "id": "s3102",
    "label": "Pregnancy-related Activity",
    "text": " 13. 怀孕期、哺乳期妇女，育龄期妇女及配偶拒绝采取有效的避孕方式避孕；"
  },
  {
    "id": "s3103",
    "label": "Organ or Tissue Status",
    "text": " 2、器官功能衰竭者:"
  },
  {
    "id": "s3104",
    "label": "Multiple",
    "text": " （2）处于严重的难以控制的局部或全身急、慢性感染，可能影响试验用药或者临床评估者；"
  },
  {
    "id": "s3105",
    "label": "Multiple",
    "text": "1.年龄18～65岁、体重45-80kg的女性；"
  },
  {
    "id": "s3106",
    "label": "Disease",
    "text": "        短暂性脑缺血发作受试者发病7天内入组，且ABCD2≥4；"
  },
  {
    "id": "s3107",
    "label": "Diagnostic",
    "text": " 5）中医证型属于气滞腑实者。"
  },
  {
    "id": "s3108",
    "label": "Researcher Decision",
    "text": " 17)研究者认为不应纳入者；"
  },
  {
    "id": "s3109",
    "label": "Multiple",
    "text": " 3.有神经阻滞禁忌症，如凝血功能障碍，全身或穿刺部位有感染、局麻药过敏、神经损伤等；"
  },
  {
    "id": "s3110",
    "label": "Laboratory Examinations",
    "text": " 2.FSH≥15IU/L；"
  },
  {
    "id": "s3111",
    "label": "Researcher Decision",
    "text": " 4.研究者认为存在可能损害受试者或者导致受试者无法满足或执行研究要求的任何状况"
  },
  {
    "id": "s3112",
    "label": "Diagnostic",
    "text": " 2.sepsis或septic shock患者（符合sepsis3.0的诊断标准）"
  },
  {
    "id": "s3113",
    "label": "Disease",
    "text": " 4.有癫痫或发热惊厥病史患儿、反复呼吸道感染患儿；"
  },
  {
    "id": "s3114",
    "label": "Multiple",
    "text": " 7.患者能够理解试验的内容及意义，自愿参加本试验并签署同意书。"
  },
  {
    "id": "s3115",
    "label": "Multiple",
    "text": " ⑻怀疑或确有酒精、药品滥用病史，或者根据研究者的判断、具有降低入组可能性或使入组复杂化的其他病变，如工作环境经常变动等易造成失访的情况；"
  },
  {
    "id": "s3116",
    "label": "Pregnancy-related Activity",
    "text": " ③ 哺乳期妇女"
  },
  {
    "id": "s3117",
    "label": "Age",
    "text": " 2.年龄30~75岁；"
  },
  {
    "id": "s3118",
    "label": "Therapy or Surgery",
    "text": " 5.经药物保守治疗失败；"
  },
  {
    "id": "s3119",
    "label": "Pregnancy-related Activity",
    "text": " 15、哺乳期、妊娠期妇女；"
  },
  {
    "id": "s3120",
    "label": "Multiple",
    "text": " 6、严重心功能不全；ALT超过正常值2.5倍、Cr异常；"
  },
  {
    "id": "s3121",
    "label": "Disease",
    "text": " 11.已知的人免疫缺陷病毒（HIV）或乙型或丙型类病毒性肝炎的活动期病毒感染；"
  },
  {
    "id": "s3122",
    "label": "Multiple",
    "text": "1）严重下肢缺血的DFO患者（ABI&lt;0.4,或者TcPO2&lt;20mmHg);"
  },
  {
    "id": "s3123",
    "label": "Pregnancy-related Activity",
    "text": " 12、妊娠期及哺乳期妇女。"
  },
  {
    "id": "s3124",
    "label": "Disease",
    "text": " 5.伴有1种及以上的糖尿病并发症（糖尿病视网膜病变、糖尿病神经病变、糖尿病肾病、糖尿病足等）；"
  },
  {
    "id": "s3125",
    "label": "Disease",
    "text": " 2. 非单纯基底节区梗死伴失语的患者；"
  },
  {
    "id": "s3126",
    "label": "Disease",
    "text": "  2．胰腺头部良性肿瘤或胰腺体尾部肿瘤"
  },
  {
    "id": "s3127",
    "label": "Neoplasm Status",
    "text": " 无远处转移；"
  },
  {
    "id": "s3128",
    "label": "Multiple",
    "text": " ④自愿参加试验，能够完成后期随访。"
  },
  {
    "id": "s3129",
    "label": "Multiple",
    "text": " （3）年龄16-55岁，性别不限；"
  },
  {
    "id": "s3130",
    "label": "Disease",
    "text": " 3）有肥厚型心肌病、扩张型心肌病、预激综合征、严重贫血、病毒性心肌炎、甲状腺功能亢进者；"
  },
  {
    "id": "s3131",
    "label": "Organ or Tissue Status",
    "text": " 8.主要器官功能正常，即符合下列标准："
  },
  {
    "id": "s3132",
    "label": "Multiple",
    "text": " 4、肥胖(BMI&gt;30);"
  },
  {
    "id": "s3133",
    "label": "Multiple",
    "text": "1  性别不限，年龄18～70岁；"
  },
  {
    "id": "s3134",
    "label": "Disease",
    "text": " 4.合并恶性肿瘤或其他严重疾病患者"
  },
  {
    "id": "s3135",
    "label": "Pharmaceutical Substance or Drug",
    "text": " 15、试验期间不能停硝普钠、脑钠肽(BNP)、心钠肽(ANP)、静脉滴注利尿剂者；"
  },
  {
    "id": "s3136",
    "label": "Multiple",
    "text": " 2) 诊断明确，但是按照IIRC分期，属于Group A的患者和Group E期具有高危因素的患者，其中Group B中局部激光治疗可以治愈的病人排除。"
  },
  {
    "id": "s3137",
    "label": "Multiple",
    "text": "1.14日之内曾患有呼吸道感染或急性副鼻窦炎者；胸部X片出现炎症现象者；"
  },
  {
    "id": "s3138",
    "label": "Multiple",
    "text": "a）男性健康志愿者，18～40岁，包括边界值；同批年龄相差不超过10岁；"
  },
  {
    "id": "s3139",
    "label": "Age",
    "text": " （2）年龄≥18岁、≤60岁；"
  },
  {
    "id": "s3140",
    "label": "Nursing",
    "text": "1.入住ICU接受机械通气治疗≥12h的患者；"
  },
  {
    "id": "s3141",
    "label": "Multiple",
    "text": " 2）能够完成冲击波治疗期间以及治疗后每个随访节点的随访工作；"
  },
  {
    "id": "s3142",
    "label": "Organ or Tissue Status",
    "text": " (9)肾功能不全患者。"
  },
  {
    "id": "s3143",
    "label": "Disease",
    "text": " （2）神志不清、痴呆、各种精神病患者；"
  },
  {
    "id": "s3144",
    "label": "Disease",
    "text": " （8）严重的心、脑、肾等疾病；"
  },
  {
    "id": "s3145",
    "label": "Address",
    "text": " 3.本市常住"
  },
  {
    "id": "s3146",
    "label": "Disease",
    "text": " 2.既往诊断双相情感障碍者、精神分裂症、分裂情感性精神障碍及其它疾病伴发的精神障碍者"
  },
  {
    "id": "s3147",
    "label": "Disease",
    "text": " 5. 无泌尿系统感染者。"
  },
  {
    "id": "s3148",
    "label": "Diagnostic",
    "text": "1)已确诊为血液系统其他疾病"
  },
  {
    "id": "s3149",
    "label": "Therapy or Surgery",
    "text": " （5）初发且未接受过肿瘤化疗或放疗。"
  },
  {
    "id": "s3150",
    "label": "Consent",
    "text": " ⑦受试者同意并已签署知情同意书。"
  },
  {
    "id": "s3151",
    "label": "Multiple",
    "text": " 3.合并需要手术切除子宫的子宫肌瘤、子宫腺疾病、宫颈疾病等"
  },
  {
    "id": "s3152",
    "label": "Therapy or Surgery",
    "text": " 4）不适合使用普萘洛尔/伊曲康唑治疗的患儿；"
  },
  {
    "id": "s3153",
    "label": "Age",
    "text": "1）年龄18-45岁"
  },
  {
    "id": "s3154",
    "label": "Consent",
    "text": " 2.对该临床试验知情同意"
  },
  {
    "id": "s3155",
    "label": "Therapy or Surgery",
    "text": "1）多器官移植；"
  },
  {
    "id": "s3156",
    "label": "Multiple",
    "text": "1.年龄&gt;14岁的男性或女性"
  },
  {
    "id": "s3157",
    "label": "Disease",
    "text": "  (2)有精神障碍、老年痴呆、认知障碍者;"
  },
  {
    "id": "s3158",
    "label": "Multiple",
    "text": " （4）有严重、未控制的器质性病变或感染，如失代偿的心、肺、肾功能衰竭等导致不能耐受放疗的患者；"
  },
  {
    "id": "s3159",
    "label": "Disease",
    "text": " 17.入组前6个月内存在深静脉血栓或肺栓塞病史；"
  },
  {
    "id": "s3160",
    "label": "Disease",
    "text": " 3.一侧肢体偏瘫;"
  },
  {
    "id": "s3161",
    "label": "Therapy or Surgery",
    "text": " 接受冻融胚胎移植；"
  },
  {
    "id": "s3162",
    "label": "Pharmaceutical Substance or Drug",
    "text": " NDRI类抗抑郁药（如安非他酮等）；"
  },
  {
    "id": "s3163",
    "label": "Disease",
    "text": " 8）下丘脑、垂体肿瘤者；"
  },
  {
    "id": "s3164",
    "label": "Multiple",
    "text": " ⑦肝肾功能：总胆红素&gt;正常值上限(ULN)的1.5倍；天冬氨酸转氨酶（AST）、谷丙转氨酶（ALT）&gt;ULN的2.5 倍；血清肌酐&gt;正常值上限的1.5 倍，且肌酐清除率&lt; 60 ml/min；"
  },
  {
    "id": "s3165",
    "label": "Disease",
    "text": " 3.病程2年以上"
  },
  {
    "id": "s3166",
    "label": "Consent",
    "text": " 5 自愿受试，知情同意。"
  },
  {
    "id": "s3167",
    "label": "Age",
    "text": "1.年龄在40-79岁之间（含40岁、79岁）。"
  },
  {
    "id": "s3168",
    "label": "Disease",
    "text": " 4.无全身性感染；"
  },
  {
    "id": "s3169",
    "label": "Diagnostic",
    "text": "1、符合2008年中华医学会呼吸病学分会哮喘学组制定的诊断标准的轻中度哮喘持续期患者。"
  },
  {
    "id": "s3170",
    "label": "Multiple",
    "text": " 6.存在心血管、呼吸、肝脏、肾脏、胃肠道，内分泌或神经方面可能改变药物吸收、代谢或清除的紊乱的病史；"
  },
  {
    "id": "s3171",
    "label": "Disease",
    "text": " 3)既往发生过眼球破裂伤等眼外伤者；"
  },
  {
    "id": "s3172",
    "label": "Disease",
    "text": " 3.精神病患者"
  },
  {
    "id": "s3173",
    "label": "Addictive Behavior",
    "text": " (13)药物滥用者、烟酒嗜好者；"
  },
  {
    "id": "s3174",
    "label": "Multiple",
    "text": " 3.年龄不限，性别不限"
  },
  {
    "id": "s3175",
    "label": "Multiple",
    "text": " 3. 持续气流受限（吸入支气管扩张剂后的FEV1/FVC&lt;0.7）；"
  },
  {
    "id": "s3176",
    "label": "Diet",
    "text": "1.铁营养状况正常；"
  },
  {
    "id": "s3177",
    "label": "Laboratory Examinations",
    "text": " 8)血象和肝肾功能：中性粒白细胞计数≥1500/mm3,血小板≥100,000/mm3血红蛋白≥ 100g/l,转氨酶≤2.5×正常值上限, 胆红素≤1.5×正常值上限,AKP≤5×正常上限,肌酐≤1.5mg/dl;"
  },
  {
    "id": "s3178",
    "label": "Multiple",
    "text": " 2.肿瘤可通过手术进行切除的乙状结肠癌或直肠上段癌（距离肛门8cm以上）"
  },
  {
    "id": "s3179",
    "label": "Pharmaceutical Substance or Drug",
    "text": " 12)合并使用影响糖代谢的药物，如糖皮质激素、甲状腺素、噻嗪类利尿剂"
  },
  {
    "id": "s3180",
    "label": "Laboratory Examinations",
    "text": " 3.HbA1c≥7%且?10%；FBG?11.1 mmol/L；"
  },
  {
    "id": "s3181",
    "label": "Pharmaceutical Substance or Drug",
    "text": "（1）1个月内治疗大疱性类天疱疮的用药方案或剂量有改变者；"
  },
  {
    "id": "s3182",
    "label": "Consent",
    "text": " 2) 符合要求并获得知情同意书；"
  },
  {
    "id": "s3183",
    "label": "Disease",
    "text": " （3）严重心、肺、肾等脏器疾病者。"
  },
  {
    "id": "s3184",
    "label": "Oral related",
    "text": "① 牙齿解剖结构异常；"
  },
  {
    "id": "s3185",
    "label": "Age",
    "text": "1.年龄18-60岁；"
  },
  {
    "id": "s3186",
    "label": "Disease",
    "text": "            单纯性非复发胬肉；"
  },
  {
    "id": "s3187",
    "label": "Risk Assessment",
    "text": " 6.术前BMI≥18.5kg/㎡；"
  },
  {
    "id": "s3188",
    "label": "Disease",
    "text": " 6.切除病灶的任意一侧切缘&lt;2cm；"
  },
  {
    "id": "s3189",
    "label": "Disease",
    "text": " (6)有急、慢性消化道疾病和心、肝、肾等重要器官疾病史者；"
  },
  {
    "id": "s3190",
    "label": "Consent",
    "text": " 4.由于智力障碍不能给予充分知情同意者"
  },
  {
    "id": "s3191",
    "label": "Therapy or Surgery",
    "text": " 2、已行腺样体切除术或鼓膜置管术的；"
  },
  {
    "id": "s3192",
    "label": "Enrollment in other studies",
    "text": " （10）近4周内参加过其他药物临床试验的患者。"
  },
  {
    "id": "s3193",
    "label": "Pregnancy-related Activity",
    "text": " 9)妊娠、哺乳或有意妊娠，或判断为未使用足够的避孕措施（足够的避孕措施是指宫内节育器、口服避孕药及阻碍措施）。"
  },
  {
    "id": "s3194",
    "label": "Enrollment in other studies",
    "text": " （3）一个月内参加过其它药物试验的受试者；"
  },
  {
    "id": "s3195",
    "label": "Disease",
    "text": " (3)合并有消化道出血病史、严重的消化道溃疡等消化系统疾病。"
  },
  {
    "id": "s3196",
    "label": "Sign",
    "text": "        c)颈静脉怒张 &gt; 8 cm；"
  },
  {
    "id": "s3197",
    "label": "Pharmaceutical Substance or Drug",
    "text": " （4）同期服用拟胆碱能或抗胆碱能药物及对认知功能有影响的药物；"
  },
  {
    "id": "s3198",
    "label": "Disease",
    "text": " 11、有化疗禁忌。"
  },
  {
    "id": "s3199",
    "label": "Organ or Tissue Status",
    "text": " （4）严重的肝、肾功能不全者；"
  },
  {
    "id": "s3200",
    "label": "Disease",
    "text": " 6）伴有慢性肝、肾等重要脏器实质性病变者；"
  },
  {
    "id": "s3201",
    "label": "Diagnostic",
    "text": "1.符合西医卵巢低预后不孕诊断标准；"
  },
  {
    "id": "s3202",
    "label": "Disease",
    "text": " 5）重要系统并发症，如COPD、心脏病等；"
  },
  {
    "id": "s3203",
    "label": "Researcher Decision",
    "text": " 2. 其他原因不适合临床试验者；"
  },
  {
    "id": "s3204",
    "label": "Disease",
    "text": " 2.胶质瘤浸润破坏左侧弓形束患者。"
  },
  {
    "id": "s3205",
    "label": "Allergy Intolerance",
    "text": " 6.已知对盐酸二甲双胍和本品中的任何成份过敏。"
  },
  {
    "id": "s3206",
    "label": "Therapy or Surgery",
    "text": " 3、术中出血大于1000ml的患者"
  },
  {
    "id": "s3207",
    "label": "Multiple",
    "text": " 2、符合我临床中心手术指征（指征：【1】6个月保守治疗无效【2】伸直&gt;30°或屈曲&lt;130°【3】患者有手术意愿；绝对禁忌征：【1】存在发展中的异位骨化【2】关节软骨完全破坏【3】局部存在软组织感染史【4】无法耐受手术情况【5】术后无法配合功能锻炼；相对禁忌征：骨折未愈合）；"
  },
  {
    "id": "s3208",
    "label": "Therapy or Surgery",
    "text": "1、多脏器联合移植者。"
  },
  {
    "id": "s3209",
    "label": "Pregnancy-related Activity",
    "text": " 8.妊娠或准备妊娠妇女，哺乳期妇女；"
  },
  {
    "id": "s3210",
    "label": "Organ or Tissue Status",
    "text": " 7)恶液质，器官功能失代偿；"
  },
  {
    "id": "s3211",
    "label": "Laboratory Examinations",
    "text": " 3)血尿酸=7-9mg/dl（420-540μmol/L）；"
  },
  {
    "id": "s3212",
    "label": "Pregnancy-related Activity",
    "text": " （10）男性受试者在接受治疗及完成化疗后的1个月内应采取有效避孕措施。"
  },
  {
    "id": "s3213",
    "label": "Researcher Decision",
    "text": " （4）肿瘤患者及其他经心内科专家认定不适合参加试验者；"
  },
  {
    "id": "s3214",
    "label": "Multiple",
    "text": " （1）年龄18-40岁之间女性患者；"
  },
  {
    "id": "s3215",
    "label": "Risk Assessment",
    "text": " 2. 一般状况： ECOG PS 0-1；"
  },
  {
    "id": "s3216",
    "label": "Consent",
    "text": " 4)自愿加入本实验，并签署知情同意书。"
  },
  {
    "id": "s3217",
    "label": "Diagnostic",
    "text": " （2）根据Hanifin和Rajka诊断标准诊断为特应性皮炎；"
  },
  {
    "id": "s3218",
    "label": "Multiple",
    "text": " （2）入组前除非小细胞肺癌脑转移外有其他活动性恶性肿瘤病史的患者"
  },
  {
    "id": "s3219",
    "label": "Disease",
    "text": " ② 活动性或未能控制的严重感染；"
  },
  {
    "id": "s3220",
    "label": "Consent",
    "text": " 2、自愿签署知情同意书者；"
  },
  {
    "id": "s3221",
    "label": "Multiple",
    "text": "1）试验前病史、体检、实验室项目及试验相关各项检查、检测均正常或无临床意义的轻度异常，临床研究医生判断认为合格的健康中国男性"
  },
  {
    "id": "s3222",
    "label": "Multiple",
    "text": " 3. 伴发可导致增加治疗损伤的眼部疾病，例如：任何一只眼睛活动性的眼部感染或炎症；在基线检查前三个月内有眼部手术或外伤；任何一只眼睛存在可能影响角膜完整性的眼表异常；任何一只眼有影响眼睑功能的眼睑异常；"
  },
  {
    "id": "s3223",
    "label": "Multiple",
    "text": " (7) 实验室检查(血尿常规、肝肾功能、心电图检查和术前四项)发现血液学指标异常，心、肝和肾 功能不全者；"
  },
  {
    "id": "s3224",
    "label": "Disease",
    "text": " 4. 有严重的其它系统疾病需要治疗者"
  },
  {
    "id": "s3225",
    "label": "Pharmaceutical Substance or Drug",
    "text": " 7)在筛选前14天内使用了任何处方药、非处方药、任何维生素产品或草药（除外抗乙肝核苷（酸）类似物）；"
  },
  {
    "id": "s3226",
    "label": "Disease",
    "text": " 3. 稳定性心绞痛患者；"
  },
  {
    "id": "s3227",
    "label": "Therapy or Surgery",
    "text": " 2. 恶性肿瘤需行扩大根治术者。"
  },
  {
    "id": "s3228",
    "label": "Disease",
    "text": "1. 组织学或细胞学确诊为恶性肿瘤；"
  },
  {
    "id": "s3229",
    "label": "Disease",
    "text": " 2.入选前已经存在静脉血栓栓塞性疾病者"
  },
  {
    "id": "s3230",
    "label": "Multiple",
    "text": " （7） 12导联心电图检查异常且有临床意义者，包括心律失常和QT明显异常（QTcF间期?450msec）者；"
  },
  {
    "id": "s3231",
    "label": "Consent",
    "text": " 7. 签署知情同意书;"
  },
  {
    "id": "s3232",
    "label": "Multiple",
    "text": " 4.合并有严重心脏疾病（慢性心衰纽约分级标准：心功能3级以上者）、慢性肺部疾病、严重肝脏疾病（AST、ALT正常值上限2倍者）和造血系统（除外肾性贫血）等严重疾病者、精神疾患者。"
  },
  {
    "id": "s3233",
    "label": "Multiple",
    "text": " ?由于智力障碍、不愿意交流或语言障碍，妨碍在本研究中充分的理解、合作，或者影响血糖监测仪使用的患者；"
  },
  {
    "id": "s3234",
    "label": "Multiple",
    "text": " 3）年龄18-70岁，男女不限；"
  },
  {
    "id": "s3235",
    "label": "Consent",
    "text": " 7．患者签署知情同意书。"
  },
  {
    "id": "s3236",
    "label": "Pregnancy-related Activity",
    "text": "1、孕妇和哺乳期妇女"
  },
  {
    "id": "s3237",
    "label": "Pharmaceutical Substance or Drug",
    "text": " e. 使用α-糖苷酶抑制剂者。"
  },
  {
    "id": "s3238",
    "label": "Diagnostic",
    "text": " 3)组织病理学确诊为浸润性乳腺癌，隐匿性乳腺癌、炎性乳腺癌和湿疹样癌除外；"
  },
  {
    "id": "s3239",
    "label": "Disease",
    "text": " 3. 尿道综合征"
  },
  {
    "id": "s3240",
    "label": "Multiple",
    "text": " (3)年龄不足20岁或超过55岁者，妊娠或哺乳期患者。"
  },
  {
    "id": "s3241",
    "label": "Organ or Tissue Status",
    "text": " 3.肝肾功能正常"
  },
  {
    "id": "s3242",
    "label": "Multiple",
    "text": " 4)肾功能不全（肾小球滤过率＜70ml/min，或肌酐超过正常值上限）；"
  },
  {
    "id": "s3243",
    "label": "Disease",
    "text": " （7）受试者有临床症状的中枢神经系统转移（如脑水肿、需要激素干预，或脑转移进展）；"
  },
  {
    "id": "s3244",
    "label": "Multiple",
    "text": " 3、原发性闭角型青光眼：具有青光眼的视盘改变，RNFL及视野损害，眼压&gt;21mmHg, 前房角变窄或关闭"
  },
  {
    "id": "s3245",
    "label": "Disease",
    "text": " （6）肺间质纤维化"
  },
  {
    "id": "s3246",
    "label": "Multiple",
    "text": " （3）脊柱病灶接受或即将接受手术治疗。对于接受或即将接受经皮椎体成形术，或≤3个椎体的后路内固定术的患者，手术对MRI成像影响不大，经实验者评估，可入组本试验。"
  },
  {
    "id": "s3247",
    "label": "Consent",
    "text": " 6、自愿受试，并获得书面知情同意。"
  },
  {
    "id": "s3248",
    "label": "Disease",
    "text": " ②　有老年痴呆、严重听觉、语言交流、躯体活动，精神障碍患者。"
  },
  {
    "id": "s3249",
    "label": "Multiple",
    "text": " ③4周内采取过其他治疗措施治疗颞下颌关节紊乱病或服用过类似药物；"
  },
  {
    "id": "s3250",
    "label": "Therapy or Surgery",
    "text": " 4.进行颅脑神经外科手术；"
  },
  {
    "id": "s3251",
    "label": "Diagnostic",
    "text": "1. 通过McCarty标准诊断为慢性膝焦磷酸钙沉积病；"
  },
  {
    "id": "s3252",
    "label": "Diagnostic",
    "text": " 7.通过医生检查有皮下脂肪增生存在"
  },
  {
    "id": "s3253",
    "label": "Therapy or Surgery",
    "text": " （3） 术前未行任何抗肿瘤药物治疗；"
  },
  {
    "id": "s3254",
    "label": "Multiple",
    "text": " （3）体重不少于45kg，BMI在19-24之间[BMI=体重(kg)/身高2(m2)]。"
  },
  {
    "id": "s3255",
    "label": "Laboratory Examinations",
    "text": " (10)肌酐清除率 (CLCr)大于等于70 mL/min；"
  },
  {
    "id": "s3256",
    "label": "Multiple",
    "text": " ③ 病程在1年以内；或病程在半年以上，但未接受正规治疗者；"
  },
  {
    "id": "s3257",
    "label": "Therapy or Surgery",
    "text": " 7.术前3周内没有接受过肠外营养的病人；"
  },
  {
    "id": "s3258",
    "label": "Multiple",
    "text": "①年龄18-75岁的女性患者。"
  },
  {
    "id": "s3259",
    "label": "Age",
    "text": "1. 年龄18-65周岁；"
  },
  {
    "id": "s3260",
    "label": "Multiple",
    "text": " 3. 全身状况良好，无任何系统性疾病，无过敏史。"
  },
  {
    "id": "s3261",
    "label": "Disease",
    "text": " 5 有癫痫病史"
  },
  {
    "id": "s3262",
    "label": "Disease",
    "text": " ⑶ 酸中毒、高渗性非酮症昏迷，严重脱水、严重电解质紊乱等患者；"
  },
  {
    "id": "s3263",
    "label": "Age",
    "text": " 2.年龄 18-60岁；"
  },
  {
    "id": "s3264",
    "label": "Life Expectancy",
    "text": " 8、预计术后生存期高于2年以上；"
  },
  {
    "id": "s3265",
    "label": "Age",
    "text": " （3）患者年龄为18-60岁；"
  },
  {
    "id": "s3266",
    "label": "Disease",
    "text": " 4）合并致死性并发症，严重感染、多脏器功能衰竭等；"
  },
  {
    "id": "s3267",
    "label": "Therapy or Surgery",
    "text": " 2.有择期再次手术计划者；"
  },
  {
    "id": "s3268",
    "label": "Neoplasm Status",
    "text": " 全身已发生广泛转移；"
  },
  {
    "id": "s3269",
    "label": "Laboratory Examinations",
    "text": "1  非肿瘤放化疗后血小板减少"
  },
  {
    "id": "s3270",
    "label": "Multiple",
    "text": " 2、持续的气流受限（吸入支气管舒张剂后，FEV1/FVC&lt;0.70）；"
  },
  {
    "id": "s3271",
    "label": "Multiple",
    "text": " 3．有酗酒史（每周饮用14个单位的酒精：1单位=啤酒285 mL，或烈酒25 mL，或葡萄酒100ml）；"
  },
  {
    "id": "s3272",
    "label": "Disease",
    "text": " 2.确诊风湿免疫病包括：系统性红斑狼疮、大动脉炎、白塞病、原发性干燥综合征；"
  },
  {
    "id": "s3273",
    "label": "Disease",
    "text": " ⑤无斜弱视；"
  },
  {
    "id": "s3274",
    "label": "Consent",
    "text": "（1）、受试者自愿同意参加本试验并签署书面知情同意书；"
  },
  {
    "id": "s3275",
    "label": "Multiple",
    "text": " (2）年龄≥18岁，性别不限；"
  },
  {
    "id": "s3276",
    "label": "Researcher Decision",
    "text": " 研究者认为不适合参加本试验的其他疾病或情况。"
  },
  {
    "id": "s3277",
    "label": "Disease",
    "text": " 2）合并其他类型血液疾病；"
  },
  {
    "id": "s3278",
    "label": "Allergy Intolerance",
    "text": " 2)对已知试验药物过敏"
  },
  {
    "id": "s3279",
    "label": "Multiple",
    "text": " 2）交流障碍、无法配合研究者，如语言理解障碍、精神疾病等；"
  },
  {
    "id": "s3280",
    "label": "Laboratory Examinations",
    "text": " ?术后病检证实ER、PR、HER-2均为阴性；或ER、PR阴性/阳性，HER-2阳性（但不愿接受赫赛汀治疗者）"
  },
  {
    "id": "s3281",
    "label": "Multiple",
    "text": " 4.入组前有严重器官功能障碍（心功NY Heart Association class III–IV，肺功中-重度受损，肝功CTP C级，肾功障碍需要透析）。"
  },
  {
    "id": "s3282",
    "label": "Multiple",
    "text": " ②BMI≥40kg/m2和（或）BMI＞ 35kg/m2且合并其他内科疾病；"
  },
  {
    "id": "s3283",
    "label": "Disease",
    "text": "1.术前有严重合并症的患者；"
  },
  {
    "id": "s3284",
    "label": "Laboratory Examinations",
    "text": " 3、肌酐清除率&lt;50ml/min"
  },
  {
    "id": "s3285",
    "label": "Disease",
    "text": " 6.急腹症，或有其他手术适应症（合并复杂瘘、纤维性狭窄致肠梗阻等）。"
  },
  {
    "id": "s3286",
    "label": "Disease",
    "text": " 6. 既往有物质依赖病史"
  },
  {
    "id": "s3287",
    "label": "Age",
    "text": " 2）年龄0～80岁；"
  },
  {
    "id": "s3288",
    "label": "Allergy Intolerance",
    "text": " （9）患者对HP药敏试验抗生素任一药物过敏者。"
  },
  {
    "id": "s3289",
    "label": "Disease",
    "text": "1.明确诊断为ADA缺乏型重症联合免疫缺陷患者，同时具有ADA致病性变异。"
  },
  {
    "id": "s3290",
    "label": "Laboratory Examinations",
    "text": " 2.发病前mRS≥2分；"
  },
  {
    "id": "s3291",
    "label": "Consent",
    "text": " （9） 签署知情同意书。"
  },
  {
    "id": "s3292",
    "label": "Multiple",
    "text": " 4.术前行CT/MRI/PET-CT检查提示无远处转移，有或无盆腔肿大淋巴结（≥5mm）"
  },
  {
    "id": "s3293",
    "label": "Disease",
    "text": " 2.患者躯体状况不符合MECT要求，具有MECT禁忌症。"
  },
  {
    "id": "s3294",
    "label": "Pregnancy-related Activity",
    "text": " 12.女性患者处于孕期或哺乳期。证实患者未处于孕期必须由筛选期进行的血清?-人绒毛膜促性腺激素(?-hCG)妊娠试验的阴性结果来确证。对于绝经后或手术造成的不孕女性不需进行妊娠试验。"
  },
  {
    "id": "s3295",
    "label": "Disease",
    "text": "         Group1：肿瘤个数≥3个；"
  },
  {
    "id": "s3296",
    "label": "Neoplasm Status",
    "text": " （5）复发肿瘤距大血管或其一级分支以及临近器官0.5cm以上"
  },
  {
    "id": "s3297",
    "label": "Diagnostic",
    "text": "经前列腺穿刺活检或术前诊断良性前列腺增生（Benign prostate hyperplasia，BPH）但行手术后病理诊断为前列腺腺癌的患者；"
  },
  {
    "id": "s3298",
    "label": "Disease",
    "text": "起病三月内的带状疱疹性神经痛患者（胸段）"
  },
  {
    "id": "s3299",
    "label": "Disease",
    "text": " 7.有任何临床严重疾病史者，如呼吸系统、循环系统、消化系统、泌尿生殖系统、血液系统、代谢及内分泌系统、运动系统、神经精神系统、肌肉骨骼系统等。"
  },
  {
    "id": "s3300",
    "label": "Laboratory Examinations",
    "text": "1.未于我院行超声检查患者；"
  },
  {
    "id": "s3301",
    "label": "Multiple",
    "text": " 2）吸入支气管舒张剂后FEV1/FVC&lt;70%；"
  },
  {
    "id": "s3302",
    "label": "Multiple",
    "text": "1.女性，年龄40-60岁；"
  },
  {
    "id": "s3303",
    "label": "Age",
    "text": "（1）年龄在15-80岁"
  },
  {
    "id": "s3304",
    "label": "Capacity",
    "text": "a) 未能完成知觉认识训练者；"
  },
  {
    "id": "s3305",
    "label": "Capacity",
    "text": " （2） 能正常接听电话；"
  },
  {
    "id": "s3306",
    "label": "Disease",
    "text": " 研究用药开始前12个月内曾出现有过一下任何一种情况：严重不稳定心绞痛、心肌梗塞、冠状动脉搭桥术、症状性的充血性心力衰竭、严重的二尖瓣狭窄。"
  },
  {
    "id": "s3307",
    "label": "Compliance with Protocol",
    "text": " 10、患者不愿或不能依从研究程序，或在研究治疗期间可能脱离观察1个疗程或以上"
  },
  {
    "id": "s3308",
    "label": "Disease",
    "text": "1. 合并有肺部感染、肺结核、支气管癌、支气管肺炎或其他肺部疾病者。"
  },
  {
    "id": "s3309",
    "label": "Pharmaceutical Substance or Drug",
    "text": " ⑥近3个月内用过其它治疗绝经相关症状的药物（如替勃龙，黑升麻提取物或大豆异黄酮类、及维生素类等）；"
  },
  {
    "id": "s3310",
    "label": "Disease",
    "text": " 8.诊断为艾滋病毒/艾滋病或肝脏疾病的患者；"
  },
  {
    "id": "s3311",
    "label": "Multiple",
    "text": " （6） 不能遵循方案要求的随访，或者研究者认为受试者参加研究会增加风险者；"
  },
  {
    "id": "s3312",
    "label": "Diagnostic",
    "text": "a) 符合脑梗塞或脑出血诊断标准；"
  },
  {
    "id": "s3313",
    "label": "Researcher Decision",
    "text": " 14.经医生判断，还有不适合进行临床研究其他情况存在的患者。"
  },
  {
    "id": "s3314",
    "label": "Multiple",
    "text": " （7）全身情况衰竭，预计生存期&lt;3月；"
  },
  {
    "id": "s3315",
    "label": "Risk Assessment",
    "text": " 5.肝功Pugh-Child A级。"
  },
  {
    "id": "s3316",
    "label": "Multiple",
    "text": "1.卵巢储备功能下降（DOR）为器质性病变、卵巢手术、放化疗引起者；"
  },
  {
    "id": "s3317",
    "label": "Laboratory Examinations",
    "text": " (6) AST、ALT高于正常上限2.5倍和/或血清肌酐≥133μmol/L（1.5mg/dL）；"
  },
  {
    "id": "s3318",
    "label": "Enrollment in other studies",
    "text": " ?11.正在参加其它临床试验或参加过其它药物临床试验结束未超过3个月者。"
  },
  {
    "id": "s3319",
    "label": "Multiple",
    "text": "1.年龄在 18～70岁，男女兼可。"
  },
  {
    "id": "s3320",
    "label": "Addictive Behavior",
    "text": " 8.有酗酒史（每日饮酒250ml以上）；"
  },
  {
    "id": "s3321",
    "label": "Age",
    "text": " 1.年龄18-40岁；"
  },
  {
    "id": "s3322",
    "label": "Multiple",
    "text": " 2、病程早期（发病7天内）出现器官功能（呼吸、循环、肾脏）衰竭（修订版Marshall评分≥2分），且持续时间达7天；"
  },
  {
    "id": "s3323",
    "label": "Multiple",
    "text": " b.年龄为18-80岁的成年男性或女性。"
  },
  {
    "id": "s3324",
    "label": "Multiple",
    "text": "1、脑瘫儿童组：年龄：4-12岁；GMFMCS分级Ⅰ、Ⅱ级；能准确听指令，能配合指令；可识别数字或颜色；在无辅具的情况可至少步行10米。"
  },
  {
    "id": "s3325",
    "label": "Diagnostic",
    "text": " 4.具有符合RECIST 1.1标准的客观瘤灶，可以采用CT/MRI评价疗效；"
  },
  {
    "id": "s3326",
    "label": "Diagnostic",
    "text": "1. 符合小儿急性上呼吸道感染西医诊断标准；"
  },
  {
    "id": "s3327",
    "label": "Disease",
    "text": " 有精神、心理疾患及其他不能配合完成研究者。"
  },
  {
    "id": "s3328",
    "label": "Laboratory Examinations",
    "text": " 6.血清总胆红素和肌酐不超过正常上限1.5倍"
  },
  {
    "id": "s3329",
    "label": "Multiple",
    "text": "1. 年龄18-70岁，性别不限；"
  },
  {
    "id": "s3330",
    "label": "Pregnancy-related Activity",
    "text": " 11)怀孕或哺乳期女性，研究期间不愿意采取避孕措施的育龄女性。"
  },
  {
    "id": "s3331",
    "label": "Disease",
    "text": " 9)合并器质性眼病：白内障、青光眼、眼底病、角膜病；"
  },
  {
    "id": "s3332",
    "label": "Disease",
    "text": "①入院时伴有重症感染或上消化道出血者；"
  },
  {
    "id": "s3333",
    "label": "Disease",
    "text": " 2. 至少之前一年内有常年性过敏性鼻炎和过敏性哮喘的典型症状史；"
  },
  {
    "id": "s3334",
    "label": "Allergy Intolerance",
    "text": " 6.过敏体质，已知对钙或维生素D过敏者。"
  },
  {
    "id": "s3335",
    "label": "Addictive Behavior",
    "text": " (6) 非烟酒嗜好者。"
  },
  {
    "id": "s3336",
    "label": "Consent",
    "text": " 6.愿意遵守本项研究的避孕要求。"
  },
  {
    "id": "s3337",
    "label": "Disease",
    "text": "1.临床影像学LDCT检测发现肺部偶发结节人群；"
  },
  {
    "id": "s3338",
    "label": "Disease",
    "text": "a. 手术区域存在感染或炎症者；"
  },
  {
    "id": "s3339",
    "label": "Laboratory Examinations",
    "text": "1.从食物摄取的钙或者钙补充剂 &gt;800mg/天，或者血清钙离子浓度 ≥2.75 mmol/L"
  },
  {
    "id": "s3340",
    "label": "Diet",
    "text": " 16) 对饮食有特殊要求，不能遵守统一饮食者；"
  },
  {
    "id": "s3341",
    "label": "Multiple",
    "text": " 10)已知免疫功能低下或患有获得性、先天性免疫缺陷疾病，或有器官移植史；"
  },
  {
    "id": "s3342",
    "label": "Multiple",
    "text": " (2)经检查证实由妇科肿瘤(子宫肌瘤最大直径大于3cm、粘膜下肌瘤、卵巢囊肿)、滴虫性阴道炎、外阴阴道假丝酵母菌病、细菌性阴道病、急性宫颈炎、盆腔炎性疾病、子宫内膜异位症、子宫腺肌病、盆腔静脉瘀血综合征、间质性膀胱炎(IC)等其它病症引起的相关症状者；"
  },
  {
    "id": "s3343",
    "label": "Enrollment in other studies",
    "text": " 7.参加其他临床实验的病人"
  },
  {
    "id": "s3344",
    "label": "Multiple",
    "text": "1．临床分期为ⅡA、ⅡB原发性乳腺癌患者，无保乳意愿；"
  },
  {
    "id": "s3345",
    "label": "Enrollment in other studies",
    "text": " [7]基线前1个月内参加其他任何临床试验者；"
  },
  {
    "id": "s3346",
    "label": "Age",
    "text": " (5)受试者年龄18～65岁。"
  },
  {
    "id": "s3347",
    "label": "Disease",
    "text": " 8)有血管性水肿病史者等"
  },
  {
    "id": "s3348",
    "label": "Therapy or Surgery",
    "text": " （3）择期全麻下行手术的患儿"
  },
  {
    "id": "s3349",
    "label": "Pregnancy-related Activity",
    "text": " 14)女性受试者在筛查期或试验过程中正处在哺乳期或血清妊娠结果阳性；"
  },
  {
    "id": "s3350",
    "label": "Non-Neoplasm Disease Stage",
    "text": " 2、病情程度属轻度、中度、重度的急性加重期患者；"
  },
  {
    "id": "s3351",
    "label": "Diagnostic",
    "text": " ②临床诊断为泪道阻塞或慢性泪囊炎"
  },
  {
    "id": "s3352",
    "label": "Compliance with Protocol",
    "text": " 配合规律随访。"
  },
  {
    "id": "s3353",
    "label": "Sign",
    "text": " 3）卵巢囊肿性质不明"
  },
  {
    "id": "s3354",
    "label": "Multiple",
    "text": " （3）曾使用过明确会引起神经病变的药物（如长春新碱），曾患有可能会引起神经病变的疾病，如恶性贫血和甲状腺机能减退；"
  },
  {
    "id": "s3355",
    "label": "Disease",
    "text": " ⑤孕期发现有重大疾病者；"
  },
  {
    "id": "s3356",
    "label": "Risk Assessment",
    "text": " （7）术前ASA评分Ⅰ-Ⅲ；"
  },
  {
    "id": "s3357",
    "label": "Disease",
    "text": " 4.有精神性疾病或有严重的认知缺损；"
  },
  {
    "id": "s3358",
    "label": "Multiple",
    "text": " （7）Hgb&lt;7g/dl或凝血功能严重异常，PT&gt;正常值10s以上，或血小板&lt;60×10^9/L；"
  },
  {
    "id": "s3359",
    "label": "Age",
    "text": " 5）年龄大于18岁，不大于75岁。"
  },
  {
    "id": "s3360",
    "label": "Data Accessible",
    "text": " 【4】样本来源病例已收入过。"
  },
  {
    "id": "s3361",
    "label": "Allergy Intolerance",
    "text": " 2)有试验用药物（PEG-rhG-CSF任何成分或对聚乙二醇修饰的药物）、食物或其他物质过敏史；"
  },
  {
    "id": "s3362",
    "label": "Consent",
    "text": " （2）受试者知情，并签署知情同意书。"
  },
  {
    "id": "s3363",
    "label": "Disease",
    "text": " 2.无影响机体PGE2代谢的其他慢性疾病，如心脏、肺部或肾脏疾病；"
  },
  {
    "id": "s3364",
    "label": "Multiple",
    "text": " 6有出血倾向的血液病患者。"
  },
  {
    "id": "s3365",
    "label": "Allergy Intolerance",
    "text": " (9)对本试验药物过敏者；"
  },
  {
    "id": "s3366",
    "label": "Pregnancy-related Activity",
    "text": "1.妊娠或哺乳妇女"
  },
  {
    "id": "s3367",
    "label": "Non-Neoplasm Disease Stage",
    "text": " 3．UICC 分期为Ⅱ期-Ⅳb期的鼻咽癌患者；"
  },
  {
    "id": "s3368",
    "label": "Multiple",
    "text": "(1)患者不配合或合并精神症状；"
  },
  {
    "id": "s3369",
    "label": "Disease",
    "text": " ⑤穿刺部位皮肤破损伴感染"
  },
  {
    "id": "s3370",
    "label": "Receptor Status",
    "text": " 3.取样及保存不当样本。"
  },
  {
    "id": "s3371",
    "label": "Therapy or Surgery",
    "text": " 3）术后非静脉PCA镇痛患者"
  },
  {
    "id": "s3372",
    "label": "Age",
    "text": " 6）年龄18-45岁之间；"
  },
  {
    "id": "s3373",
    "label": "Consent",
    "text": " 愿意参加本研究，并签署知情同意书。"
  },
  {
    "id": "s3374",
    "label": "Capacity",
    "text": " -无法律行为能力者"
  },
  {
    "id": "s3375",
    "label": "Multiple",
    "text": " ④病人不能合作或精神病患者。"
  },
  {
    "id": "s3376",
    "label": "Addictive Behavior",
    "text": " 9. 有任何药物滥用史或药物成瘾史或在研究前药物检查中呈阳性；"
  },
  {
    "id": "s3377",
    "label": "Disease",
    "text": " 5.病程在24小时及以内；"
  },
  {
    "id": "s3378",
    "label": "Pregnancy-related Activity",
    "text": " 4.妊娠或哺乳期妇女，或准备妊娠妇女；"
  },
  {
    "id": "s3379",
    "label": "Disease",
    "text": "(1)结核及肿瘤患者；"
  },
  {
    "id": "s3380",
    "label": "Multiple",
    "text": " 2.18-45岁的育龄女性"
  },
  {
    "id": "s3381",
    "label": "Risk Assessment",
    "text": " ②BMI&gt;=28kg/m2；"
  },
  {
    "id": "s3382",
    "label": "Sign",
    "text": " 3)具有以下颅内压升高的高危因素之一："
  },
  {
    "id": "s3383",
    "label": "Enrollment in other studies",
    "text": " 7、参与其他临床研究治疗"
  },
  {
    "id": "s3384",
    "label": "Life Expectancy",
    "text": " ⑤ 研究者根据临床治疗经验及患者情况判断预计生存期少于半年；"
  },
  {
    "id": "s3385",
    "label": "Disease",
    "text": "①患者合并有除COPD以外的其它呼吸系统疾病，如哮喘哮喘、间质性肺炎、活动性肺结核、社区获得性肺炎、肺癌、支气管扩张、肺心病、肺栓塞等；"
  },
  {
    "id": "s3386",
    "label": "Multiple",
    "text": " 10、严重精神疾病史，特别是抑郁症史；免疫性疾病史; 慢性肺病伴肺功能障碍史；严重心血管疾病史；甲状腺疾病未被有效治疗控制史"
  },
  {
    "id": "s3387",
    "label": "Laboratory Examinations",
    "text": " 7)  网织红细胞≥3%；"
  },
  {
    "id": "s3388",
    "label": "Disease",
    "text": " 3）痉挛发作或以痉挛发作为主要发作类型；"
  },
  {
    "id": "s3389",
    "label": "Disease",
    "text": "① 伴精神发育迟滞或脑器质性疾病；"
  },
  {
    "id": "s3390",
    "label": "Diet",
    "text": " 17)在服用研究药物前24小时摄取了巧克力、任何含咖啡因或富含黄嘌呤食物或饮料。"
  },
  {
    "id": "s3391",
    "label": "Smoking Status",
    "text": "1）试验前3个月内每日吸烟量&gt;5支者；"
  },
  {
    "id": "s3392",
    "label": "Multiple",
    "text": " 2、年龄18—75岁，术后1年内不准备生育者；"
  },
  {
    "id": "s3393",
    "label": "Disease",
    "text": " (4)合并其他严重疾病，如严重心肺疾病、血液病、自身免疫病等；"
  },
  {
    "id": "s3394",
    "label": "Therapy or Surgery",
    "text": "① T4b期不可手术切除、多个淋巴结肿大（估计淋巴结转移≥3 个）、多站淋巴结肿大（估计淋巴结转移站数≥2 个）或有远处转移（M1）的患者；"
  },
  {
    "id": "s3395",
    "label": "Therapy or Surgery",
    "text": "1.术后发生非计划再次手术；"
  },
  {
    "id": "s3396",
    "label": "Therapy or Surgery",
    "text": " 3.手术方式为肺叶切除；"
  },
  {
    "id": "s3397",
    "label": "Disease",
    "text": " 活动性或不能控制的感染"
  },
  {
    "id": "s3398",
    "label": "Compliance with Protocol",
    "text": " ④不能获取大便样本；"
  },
  {
    "id": "s3399",
    "label": "Therapy or Surgery",
    "text": "1）首诊治疗为指南推荐的一线治疗外的治疗；"
  },
  {
    "id": "s3400",
    "label": "Multiple",
    "text": " (1)腹膜炎、肝硬化、低蛋白血症等非肿瘤原因引起的腹水；"
  },
  {
    "id": "s3401",
    "label": "Multiple",
    "text": " 3.一般情况差，或并发其它疾病难以完成根治性治疗"
  },
  {
    "id": "s3402",
    "label": "Disease",
    "text": " 2）患有视网膜疾病，白内障，青光眼，糖尿病；"
  },
  {
    "id": "s3403",
    "label": "Organ or Tissue Status",
    "text": " （5）其它重要脏器功能不全。"
  },
  {
    "id": "s3404",
    "label": "Multiple",
    "text": " 3.受试者能够理解研究目的，且应能配合临床随访，自愿参加临床试验，签署知情同意书。"
  },
  {
    "id": "s3405",
    "label": "Laboratory Examinations",
    "text": " 3、真菌镜检阳性者。"
  },
  {
    "id": "s3406",
    "label": "Multiple",
    "text": " 13) 心电图异常有临床意义或者男性QTCb&gt;470ms或者女性QTCb&gt;480ms。"
  },
  {
    "id": "s3407",
    "label": "Healthy",
    "text": "（1）健康社区老年人"
  },
  {
    "id": "s3408",
    "label": "Risk Assessment",
    "text": " 5)ECOG 评分0～1；"
  },
  {
    "id": "s3409",
    "label": "Age",
    "text": " 1）年龄≥18岁；"
  },
  {
    "id": "s3410",
    "label": "Diagnostic",
    "text": " （2）脓毒症休克辩证为其他证型的患者，如腑实证、阴虚证等；"
  },
  {
    "id": "s3411",
    "label": "Disease",
    "text": " 2. 既往有肝病史或肝硬化病史，包括入院时已明确诊断和既往没有诊断的肝病史，病因包括乙肝、丙肝、酒精性肝病、原发性硬化性胆管炎等肝病）；"
  },
  {
    "id": "s3412",
    "label": "Pregnancy-related Activity",
    "text": " （7）妊娠或哺乳期妇女，试验期间不能保证避孕的妇女；"
  },
  {
    "id": "s3413",
    "label": "Capacity",
    "text": " f)患者对植入效果有正确预期，能够准时完成术后评估"
  },
  {
    "id": "s3414",
    "label": "Pharmaceutical Substance or Drug",
    "text": " （2）未使用过抗糖尿病药"
  },
  {
    "id": "s3415",
    "label": "Disease",
    "text": " 6.既往眼内手术史和穿透性眼外伤史。"
  },
  {
    "id": "s3416",
    "label": "Risk Assessment",
    "text": " ⑧VAS评分≥ 40 mm。"
  },
  {
    "id": "s3417",
    "label": "Risk Assessment",
    "text": " 3)ASA分级II~III级；"
  },
  {
    "id": "s3418",
    "label": "Multiple",
    "text": "1）有血液系统疾病，出凝血功能障碍，近期使用抗凝药；"
  },
  {
    "id": "s3419",
    "label": "Diagnostic",
    "text": " 2、结肠镜发现并经病理证实结肠恶性肿瘤或DALM的患者"
  },
  {
    "id": "s3420",
    "label": "Therapy or Surgery",
    "text": " 2.合并其他恶性肿瘤需要治疗"
  },
  {
    "id": "s3421",
    "label": "Multiple",
    "text": "①内分泌代谢科诊断明确的原发性肥胖患者，体重指数BMI ≥ 30kg/m2、有减重病史或肥胖相关合并症。"
  },
  {
    "id": "s3422",
    "label": "Healthy",
    "text": "定期规律来中心进行体检的成年体检人群（健康体检人群）："
  },
  {
    "id": "s3423",
    "label": "Multiple",
    "text": " 6.目标病灶在6个月内接受过放射治疗者"
  },
  {
    "id": "s3424",
    "label": "Consent",
    "text": " 5）能理解研究目的，并签署知情同意书。"
  },
  {
    "id": "s3425",
    "label": "Diagnostic",
    "text": "1. 首诊患者，需经病理证实为喉鳞状细胞癌；"
  },
  {
    "id": "s3426",
    "label": "Therapy or Surgery",
    "text": " (8) 近3个月有重大手术史者；"
  },
  {
    "id": "s3427",
    "label": "Disease",
    "text": " d.有斜视和/或弱视；"
  },
  {
    "id": "s3428",
    "label": "Consent",
    "text": " 自愿参加本研究，并已经签署知情同意书。"
  },
  {
    "id": "s3429",
    "label": "Risk Assessment",
    "text": " 2)发病前mRS评分≥2分；"
  },
  {
    "id": "s3430",
    "label": "Enrollment in other studies",
    "text": " 4. 目前没有参加其他研究项目"
  },
  {
    "id": "s3431",
    "label": "Compliance with Protocol",
    "text": " ?患者的依从性满足随访的需要。"
  },
  {
    "id": "s3432",
    "label": "Addictive Behavior",
    "text": " 4) 酗酒或吸毒者；"
  },
  {
    "id": "s3433",
    "label": "Therapy or Surgery",
    "text": " 2)既往接受过肾移植或其它器官移植的患者。"
  },
  {
    "id": "s3434",
    "label": "Therapy or Surgery",
    "text": " 4.入组前6个月内未接受过抗病毒治疗；"
  },
  {
    "id": "s3435",
    "label": "Literacy",
    "text": " 15)语言交流障碍"
  },
  {
    "id": "s3436",
    "label": "Organ or Tissue Status",
    "text": " 6  肝、肾功能结果正常或基本正常"
  },
  {
    "id": "s3437",
    "label": "Diagnostic",
    "text": "①　符合膝骨关节炎诊断标准。"
  },
  {
    "id": "s3438",
    "label": "Laboratory Examinations",
    "text": " 8)HIV检测阳性者或RPR检测阳性者；"
  },
  {
    "id": "s3439",
    "label": "Multiple",
    "text": " 6.针刺操作可在发病后72小时内进行者；"
  },
  {
    "id": "s3440",
    "label": "Multiple",
    "text": " 4.正在参加其他体重控制项目，或进行减肥治疗者不建议参加；"
  },
  {
    "id": "s3441",
    "label": "Encounter",
    "text": " 14) 研究者本人和研究中心相关人员及其家庭成员。"
  },
  {
    "id": "s3442",
    "label": "Allergy Intolerance",
    "text": " 6.不能耐受双联抗血小板及他汀治疗者。"
  },
  {
    "id": "s3443",
    "label": "Therapy or Surgery",
    "text": " c.已行子宫全切术或宫颈切除术的女性；"
  },
  {
    "id": "s3444",
    "label": "Multiple",
    "text": " 4、由以下原因引起精浆变异患者，如附睾、精囊、前列腺等有炎症时，酸碱度、供氧、营养、代谢等均不利于精子的活动和存活或精液中的白细胞数量大于100万/ml；"
  },
  {
    "id": "s3445",
    "label": "Capacity",
    "text": " 7.能遵从简单口头指令；"
  },
  {
    "id": "s3446",
    "label": "Multiple",
    "text": " （11）不能配合麻醉医生和外科医生的要求，有精神疾病者；"
  },
  {
    "id": "s3447",
    "label": "Pharmaceutical Substance or Drug",
    "text": " 8)在服用研究药物前14 天内服用了任何处方药、非处方药、任何维生素产品或草药。"
  },
  {
    "id": "s3448",
    "label": "Consent",
    "text": " 3）同意参加本研究，并签署知情同意书；"
  },
  {
    "id": "s3449",
    "label": "Disease",
    "text": " 3、曾发生糖尿病急性并发症（糖尿病酮症酸中毒、高血糖高渗综合征、糖尿病乳酸性酸中毒）；"
  },
  {
    "id": "s3450",
    "label": "Diagnostic",
    "text": "①符合第四届脑血管会议制定的诊断标准，并经头颅CT或MRI检查证实；"
  },
  {
    "id": "s3451",
    "label": "Disease",
    "text": " d)病理提示有卫星灶或子灶；"
  },
  {
    "id": "s3452",
    "label": "Researcher Decision",
    "text": " 11)研究者认为不适合参加本次试验者"
  },
  {
    "id": "s3453",
    "label": "Age",
    "text": "（1）年龄18~60岁；"
  },
  {
    "id": "s3454",
    "label": "Exercise",
    "text": " 2、测前1周内进行小腿牵拉、按摩等操作者。"
  },
  {
    "id": "s3455",
    "label": "Pregnancy-related Activity",
    "text": " 2.孕妇、哺乳期妇女；"
  },
  {
    "id": "s3456",
    "label": "Pharmaceutical Substance or Drug",
    "text": " 4.在参加研究期间需合并使用影响胃肠动力及影响阿米替林作用的药物者；"
  },
  {
    "id": "s3457",
    "label": "Addictive Behavior",
    "text": " （8）有吸毒史或酗酒史者。"
  },
  {
    "id": "s3458",
    "label": "Organ or Tissue Status",
    "text": " 4.严重肝功能异常"
  },
  {
    "id": "s3459",
    "label": "Laboratory Examinations",
    "text": " 4)心脏射血分数≥50%，超声心动图检查确认未见心包积液，未见有临床意义的心电图发现；不存在有临床意义的胸腔；在室内时基线血氧饱和度&gt;92%；"
  },
  {
    "id": "s3460",
    "label": "Multiple",
    "text": " ②年龄18～60岁,伤前无明显重要脏器器质性病变。"
  },
  {
    "id": "s3461",
    "label": "Pharmaceutical Substance or Drug",
    "text": " 8. 试验前2周内用过任何药物。"
  },
  {
    "id": "s3462",
    "label": "Allergy Intolerance",
    "text": " （4）由银汞合金充填体或其他刺激物引起的苔藓样反应者；"
  },
  {
    "id": "s3463",
    "label": "Therapy or Surgery",
    "text": " 8．术中死亡者"
  },
  {
    "id": "s3464",
    "label": "Disease",
    "text": " ③ 放疗不敏感的鼻咽恶性肿瘤；"
  },
  {
    "id": "s3465",
    "label": "Laboratory Examinations",
    "text": " （4）入组之前14天内血常规满足：Hb≥80g/L，ANC≥1.0×109/L，PLT≥75×109/L；肝肾功能满足：TBIL≤1.5×ULN，ALT、AST≤ 2.0×ULN、Cr ≤1.5×ULN；"
  },
  {
    "id": "s3466",
    "label": "Pharmaceutical Substance or Drug",
    "text": " （2）入院前规律服用利尿剂；"
  },
  {
    "id": "s3467",
    "label": "Disease",
    "text": " 9、严重或难以控制的感染。"
  },
  {
    "id": "s3468",
    "label": "Diagnostic",
    "text": " 3.转移性肾细胞癌，具有至少一个RECIST 1.1标准或骨转移病灶MDA标准可评价的转移病灶，且符合以下入组条件："
  },
  {
    "id": "s3469",
    "label": "Laboratory Examinations",
    "text": " （3）深夜血浆皮质醇＞50 nmol/L（1.8 mg/dL）；如≤1.8 mg/ dL，可排除CS"
  },
  {
    "id": "s3470",
    "label": "Enrollment in other studies",
    "text": " (5) 正在参与其他药物临床试验的患者。"
  },
  {
    "id": "s3471",
    "label": "Disease",
    "text": " 4.病理分级为中度及以上慢性萎缩性胃炎患者；"
  },
  {
    "id": "s3472",
    "label": "Multiple",
    "text": " 3.严重营养不良、佝偻病患者及合并心、脑、肝、肾及造血等系统严重原发性疾病者；其中AST、ALT＞1.5N(N为正常值上限)者；BUN、Cr＞1.2N(N为正常值上限)者；"
  },
  {
    "id": "s3473",
    "label": "Therapy or Surgery",
    "text": " （3）泪小管断裂吻合术后泪道冲洗通畅"
  },
  {
    "id": "s3474",
    "label": "Diagnostic",
    "text": " 3.经临床医生判断，患者可诊断AUB-O。"
  },
  {
    "id": "s3475",
    "label": "Pregnancy-related Activity",
    "text": " 3.患者无保留生育能力的需求"
  },
  {
    "id": "s3476",
    "label": "Disease",
    "text": " 3）存在髓外浸润或中枢神经系统浸润的患者"
  },
  {
    "id": "s3477",
    "label": "Pharmaceutical Substance or Drug",
    "text": " 3.任何时候接受过阿扎胞苷或地西他滨的治疗；"
  },
  {
    "id": "s3478",
    "label": "Therapy or Surgery",
    "text": " -先前接受或没有接受过传统青光眼手术失败史(小梁切除术)的患者"
  },
  {
    "id": "s3479",
    "label": "Diagnostic",
    "text": "(1)符合NASH西医诊断标准；"
  },
  {
    "id": "s3480",
    "label": "Disease",
    "text": " 4.既往有癫痫病史。"
  },
  {
    "id": "s3481",
    "label": "Laboratory Examinations",
    "text": " （3）患侧直腿抬高试验小于 50° ；"
  },
  {
    "id": "s3482",
    "label": "Multiple",
    "text": " 1.12严重神经或精神病史；严重感染；活动性的播散性血管内凝血或其它根据研究者的判断，严重危害患者安全或影响患者完成研究的伴随疾病。"
  },
  {
    "id": "s3483",
    "label": "Laboratory Examinations",
    "text": " 造影相关："
  },
  {
    "id": "s3484",
    "label": "Multiple",
    "text": " 2 .BMI≥24kg/m2，腰围（WC）≥80cm的超重或肥胖患者；"
  },
  {
    "id": "s3485",
    "label": "Multiple",
    "text": " (3) 哺乳期未服用DHA补充剂，无特殊偏食习惯；"
  },
  {
    "id": "s3486",
    "label": "Life Expectancy",
    "text": " 8. 预期生存期&gt;3个月。"
  },
  {
    "id": "s3487",
    "label": "Multiple",
    "text": " （8）卒中后严重残疾，基线时MRS评分&gt;4分的患者；"
  },
  {
    "id": "s3488",
    "label": "Multiple",
    "text": " 存在手足皮肤病变不能接受中药外洗者。"
  },
  {
    "id": "s3489",
    "label": "Consent",
    "text": " 4、自愿参与此项临床研究，研究开始前患者签署书面知情同意书。"
  },
  {
    "id": "s3490",
    "label": "Disease",
    "text": " 2. 合并严重的心、肝、肺、肾、血液、内分泌、神经系统疾病及自身免疫疾病"
  },
  {
    "id": "s3491",
    "label": "Sign",
    "text": " （6）活动性出血者"
  },
  {
    "id": "s3492",
    "label": "Disease",
    "text": "（1）患者存在使用比伐芦定的禁忌"
  },
  {
    "id": "s3493",
    "label": "Multiple",
    "text": " 2.年龄40～80周岁，性别不限；"
  },
  {
    "id": "s3494",
    "label": "Age",
    "text": " 3、40岁≤年龄≤80岁；"
  },
  {
    "id": "s3495",
    "label": "Age",
    "text": "1、年龄18-80"
  },
  {
    "id": "s3496",
    "label": "Multiple",
    "text": "1.年龄18-70岁的择期拟行腹腔镜下妇科恶性肿瘤根治手术患者"
  },
  {
    "id": "s3497",
    "label": "Multiple",
    "text": " 3.能够与研究者良好交流及遵照整个试验要求。"
  },
  {
    "id": "s3498",
    "label": "Laboratory Examinations",
    "text": " 5)入选前4周检查便潜血阳性者；"
  },
  {
    "id": "s3499",
    "label": "Age",
    "text": " 11.18岁以下或60岁以上患者（含18岁与60岁）"
  },
  {
    "id": "s3500",
    "label": "Multiple",
    "text": " (11)控制不良的其他重要脏器原发疾病如神经系统、心血管系统、泌尿系统、消化系统、呼吸系统、代谢及骨骼肌肉系统的明确病史（如控制不良的糖尿病、高血压等），使研究者认为不适合参加者；"
  },
  {
    "id": "s3501",
    "label": "Disease",
    "text": " 6.合并恶性肿瘤者，尤其是消化道肿瘤患者,"
  },
  {
    "id": "s3502",
    "label": "Disease",
    "text": "1 明确诊断的恶性肿瘤者；"
  },
  {
    "id": "s3503",
    "label": "Age",
    "text": "1.年龄18-60岁；"
  },
  {
    "id": "s3504",
    "label": "Disease",
    "text": " （7）患有严重免疫系统损伤性疾病（如淋巴瘤、ADIS、Wiskott-Aldrich综合征）或有恶性肿瘤病史者；"
  },
  {
    "id": "s3505",
    "label": "Consent",
    "text": " 5）无法或不愿意接受叶酸、维生素B12补充，或服用地塞米松。"
  },
  {
    "id": "s3506",
    "label": "Therapy or Surgery",
    "text": " 3)4个月内针对前列腺癌转移病灶进行放疗者；"
  },
  {
    "id": "s3507",
    "label": "Consent",
    "text": " （5）签署知情同意书。"
  },
  {
    "id": "s3508",
    "label": "Allergy Intolerance",
    "text": " 4) 无过敏史；"
  },
  {
    "id": "s3509",
    "label": "Consent",
    "text": " ⑤签署知情同意书者。"
  },
  {
    "id": "s3510",
    "label": "Disease",
    "text": "(1)测试时发作急性病如急性肺炎、发热、严重感冒、急性胃穿孔等。"
  },
  {
    "id": "s3511",
    "label": "Age",
    "text": " （2）年龄在18-80岁；"
  },
  {
    "id": "s3512",
    "label": "Risk Assessment",
    "text": "   3）KPS评分≥70分；"
  },
  {
    "id": "s3513",
    "label": "Researcher Decision",
    "text": " 19) 研究者认为不适合入组的其他患者，如工作环境经常变动、生活环境不稳定等；"
  },
  {
    "id": "s3514",
    "label": "Disease",
    "text": " 8)严重肥胖"
  },
  {
    "id": "s3515",
    "label": "Enrollment in other studies",
    "text": " （4）正在参加其他药物临床试验者或1个月内参加过其他临床试验者；"
  },
  {
    "id": "s3516",
    "label": "Consent",
    "text": "（1）签署知情同意书；"
  },
  {
    "id": "s3517",
    "label": "Multiple",
    "text": "-男性，年龄30-60岁"
  },
  {
    "id": "s3518",
    "label": "Disease",
    "text": "1.有全身系统性疾病者。"
  },
  {
    "id": "s3519",
    "label": "Diagnostic",
    "text": "(1)符合西医及中医诊断标准；"
  },
  {
    "id": "s3520",
    "label": "Consent",
    "text": " 4）签署知情同意"
  },
  {
    "id": "s3521",
    "label": "Compliance with Protocol",
    "text": " 6. 依从性差。"
  },
  {
    "id": "s3522",
    "label": "Pregnancy-related Activity",
    "text": " 8.妊娠或哺乳期的妇女；"
  },
  {
    "id": "s3523",
    "label": "Disease",
    "text": " （4）糖尿病患者。"
  },
  {
    "id": "s3524",
    "label": "Enrollment in other studies",
    "text": " 7.3个月内参加其他临床研究者；"
  },
  {
    "id": "s3525",
    "label": "Disease",
    "text": " 5)无严重感染；"
  },
  {
    "id": "s3526",
    "label": "Multiple",
    "text": "a) 年龄18-70岁，男女不限"
  },
  {
    "id": "s3527",
    "label": "Pharmaceutical Substance or Drug",
    "text": " 4.试验前两周内未服用任何其它药物"
  },
  {
    "id": "s3528",
    "label": "Age",
    "text": "1.年龄6-60岁；"
  },
  {
    "id": "s3529",
    "label": "Multiple",
    "text": " 2）年龄&gt;=18岁，性别不限"
  },
  {
    "id": "s3530",
    "label": "Multiple",
    "text": " 5.脑肿瘤、脑外伤、恶性肿瘤、血液病、肝功能障碍（转氨酶超过正常值上限2倍）、肾功能障碍（肌酐值超过正常值上限1.5倍）或患有其它严重全身性疾病，预期寿命≤3个月者；"
  },
  {
    "id": "s3531",
    "label": "Age",
    "text": " 6、年龄在18-75岁；"
  },
  {
    "id": "s3532",
    "label": "Therapy or Surgery",
    "text": " 既往使用细胞刺激因子的，在入组一个月前停止细胞因子治疗；"
  },
  {
    "id": "s3533",
    "label": "Consent",
    "text": " 2.本人及家属签署知情同意书"
  },
  {
    "id": "s3534",
    "label": "Enrollment in other studies",
    "text": " （6）筛选前30 天内参加了其他的药物或医疗器械临床试验；"
  },
  {
    "id": "s3535",
    "label": "Addictive Behavior",
    "text": " 3.嗜烟、嗜酒者；"
  },
  {
    "id": "s3536",
    "label": "Multiple",
    "text": " 有明显胃肠道损害的病史，研究者判断可能会显著影响替吉奥的吸收，包括对整体药品的吞咽能力；"
  },
  {
    "id": "s3537",
    "label": "Literacy",
    "text": " (8)能与研究者良好沟通，遵从整个研究的要求。"
  },
  {
    "id": "s3538",
    "label": "Multiple",
    "text": " D．患者有保乳意愿，且病情允许并计划进行保乳手术；"
  },
  {
    "id": "s3539",
    "label": "Therapy or Surgery",
    "text": " ●近三周内可能行肝移植手术或已经行肝移植手术者。"
  },
  {
    "id": "s3540",
    "label": "Neoplasm Status",
    "text": " (2) 有症状的脑转移。"
  },
  {
    "id": "s3541",
    "label": "Disease",
    "text": " ②合并血液系统疾病、自身免疫性疾病、恶性肿瘤等其他系统急慢性疾病者；"
  },
  {
    "id": "s3542",
    "label": "Multiple",
    "text": " 5.肝功能范围：胆红素≤2倍正常值上限，AST和ALT≤2倍正常值上限；肾功能：Cr ≤1.25倍正常值上限，BUN≤1.25倍正常值上限；"
  },
  {
    "id": "s3543",
    "label": "Multiple",
    "text": " 8.足够的肾功能：血清肌酐≤正常值上限(ULN)或者计算的肌酐清除率≥50 mL/min"
  },
  {
    "id": "s3544",
    "label": "Diagnostic",
    "text": " 1.当前或过去诊断过双相障碍的患者；"
  },
  {
    "id": "s3545",
    "label": "Receptor Status",
    "text": " 3.能够通过手术取得新鲜的肿瘤组织样本；"
  },
  {
    "id": "s3546",
    "label": "Disease",
    "text": " 3.活动性乙肝或丙肝患者，乙肝病毒携带者；"
  },
  {
    "id": "s3547",
    "label": "Disease",
    "text": " （2）合并帕金森病、肝豆状核变性及其它引起不自主运动的疾病；"
  },
  {
    "id": "s3548",
    "label": "Multiple",
    "text": " 3，患儿、监护人不能接受或配合手术；或合并其他原因无法耐受手术治疗"
  },
  {
    "id": "s3549",
    "label": "Disease",
    "text": " D、 人类免疫缺陷病毒(HIV) 感染；"
  },
  {
    "id": "s3550",
    "label": "Compliance with Protocol",
    "text": " 5.拒绝接受相关治疗方案或随访方案；"
  },
  {
    "id": "s3551",
    "label": "Multiple",
    "text": "1. 严重疾病导致后期随访困难，或任何调查员判断不能接受随访的情况；"
  },
  {
    "id": "s3552",
    "label": "Allergy Intolerance",
    "text": " 12）既往对同类药物不耐受或过敏史"
  },
  {
    "id": "s3553",
    "label": "Disease",
    "text": " 3无激光治疗禁忌症；"
  },
  {
    "id": "s3554",
    "label": "Therapy or Surgery",
    "text": " ?绝育术（男伴双侧输精管结扎术、切除术）"
  },
  {
    "id": "s3555",
    "label": "Pregnancy-related Activity",
    "text": "（1）妊娠期、哺乳期妇女；"
  },
  {
    "id": "s3556",
    "label": "Disease",
    "text": " 6) 精神疾病患者。"
  },
  {
    "id": "s3557",
    "label": "Multiple",
    "text": " 2、既往无明确原发性高血压病史，且近4周未服用抗高血压药；一周内非同日连续3次测量右上肢肱动脉坐位收缩压在130~139mmhg,和/坐位舒张压85~89mmhg。"
  },
  {
    "id": "s3558",
    "label": "Disease",
    "text": " （2）既往精神疾病史。"
  },
  {
    "id": "s3559",
    "label": "Non-Neoplasm Disease Stage",
    "text": " （5）所有病例必须为进展期患者；"
  },
  {
    "id": "s3560",
    "label": "Consent",
    "text": " 7) 自愿签署知情同意书。 自愿签署知情同意书。 自愿签署知情同意书。 自愿签署知情同意书。"
  },
  {
    "id": "s3561",
    "label": "Compliance with Protocol",
    "text": "1）中途退出者；"
  },
  {
    "id": "s3562",
    "label": "Disease",
    "text": " 1)结节性淋巴细胞为主型霍奇金淋巴瘤或灰区淋巴瘤；"
  },
  {
    "id": "s3563",
    "label": "Age",
    "text": " 2.年龄18～80岁。"
  },
  {
    "id": "s3564",
    "label": "Multiple",
    "text": " 3、严重心衰患者，EF&lt;35%；"
  },
  {
    "id": "s3565",
    "label": "Disease",
    "text": " 2.既往存在VTE或静脉曲张、静脉炎等血管疾病"
  },
  {
    "id": "s3566",
    "label": "Disease",
    "text": " 合并有精神障碍的患者；"
  },
  {
    "id": "s3567",
    "label": "Consent",
    "text": " 5. 家长同意并签署知情同意书。"
  },
  {
    "id": "s3568",
    "label": "Researcher Decision",
    "text": " 11、其他任何情况，研究者认为不适宜参加本项目者。"
  },
  {
    "id": "s3569",
    "label": "Researcher Decision",
    "text": " 26.根据研究者的判断，属于除入选标准和排除标准以外的因其它任何原因而不适合参加本研究的患者。"
  },
  {
    "id": "s3570",
    "label": "Organ or Tissue Status",
    "text": " 4.肝肾功能异常；"
  },
  {
    "id": "s3571",
    "label": "Multiple",
    "text": "1. 年龄≤35周岁的不孕妇女；"
  },
  {
    "id": "s3572",
    "label": "Laboratory Examinations",
    "text": " ?总胆红素≥40 μmol/L"
  },
  {
    "id": "s3573",
    "label": "Consent",
    "text": " 5.完全自愿地签署知情同意书者。"
  },
  {
    "id": "s3574",
    "label": "Laboratory Examinations",
    "text": " 6)白细胞和/或血小板减少者；"
  },
  {
    "id": "s3575",
    "label": "Pregnancy-related Activity",
    "text": " 6.女性在月经期间者。"
  },
  {
    "id": "s3576",
    "label": "Multiple",
    "text": " 2、符合肾结石标准，且穿刺目标肾盏无扩张或轻度扩张，"
  },
  {
    "id": "s3577",
    "label": "Disease",
    "text": " 8.在过去4周内发生过可能会影响血糖控制的急性感染。"
  },
  {
    "id": "s3578",
    "label": "Age",
    "text": " 5 年龄18-70岁之间。"
  },
  {
    "id": "s3579",
    "label": "Disease",
    "text": " 3. 出血高危患者；"
  },
  {
    "id": "s3580",
    "label": "Enrollment in other studies",
    "text": " 4)3个月内参加过其他临床试验者"
  },
  {
    "id": "s3581",
    "label": "Diagnostic",
    "text": "1.根据盆腔器官脱垂分度（POP-Q）诊断为III-IV度的患者"
  },
  {
    "id": "s3582",
    "label": "Organ or Tissue Status",
    "text": " 4.合并有严重的肺、心、肝功能不全者；"
  },
  {
    "id": "s3583",
    "label": "Multiple",
    "text": " 病史及查体：存在软组织缺损的问题。如果是乳房缺损的患者，要求结束肿瘤化疗放疗治疗结束之后。"
  },
  {
    "id": "s3584",
    "label": "Allergy Intolerance",
    "text": " 已知对肝素、造影剂、紫杉醇、碘普罗胺、雷帕霉素、聚乳酸-羟基乙酸聚合物、不锈钢等不能耐受或过敏的受试者；"
  },
  {
    "id": "s3585",
    "label": "Pharmaceutical Substance or Drug",
    "text": " （3）患者自愿并有能力接受抗VEGF药物（康柏西普）治疗。"
  },
  {
    "id": "s3586",
    "label": "Multiple",
    "text": "1.年龄60-75岁的老年患者，性别不限;"
  },
  {
    "id": "s3587",
    "label": "Laboratory Examinations",
    "text": " 8.尿常规提示尿蛋白≥ ++，或证实24小时尿蛋白量≥1.0 g；"
  },
  {
    "id": "s3588",
    "label": "Disease",
    "text": " 3、合并严重的心、肺、脑和精神病等严重原发病；"
  },
  {
    "id": "s3589",
    "label": "Therapy or Surgery",
    "text": " 6)随访前的4周内患者接受过大的外科手术"
  },
  {
    "id": "s3590",
    "label": "Disease",
    "text": " 5.有严重影响药物吸收的胃肠疾患者；"
  },
  {
    "id": "s3591",
    "label": "Life Expectancy",
    "text": " 2. 预计生存年限&lt;1年"
  },
  {
    "id": "s3592",
    "label": "Multiple",
    "text": "1）18-45周岁（包括边界值）的男性健康受试者；"
  },
  {
    "id": "s3593",
    "label": "Disease",
    "text": " （4）因风湿性心脏病、冠心病及其他心脏病合并房颤，引起脑栓塞者；"
  },
  {
    "id": "s3594",
    "label": "Multiple",
    "text": " 如果出现以下（1）至（3）不良事件（AE）之一者，禁止继续接种疫苗，但可以根据研究者判断继续其它研究步骤；如果出现以下（4）至（5）不良事件之一者，由研究者判断是否继续接种；如果出现以下（6）至（7）不良事件之一者，可在方案规定的时间窗内推迟接种（不出现（6）至（7）不良事件情况下第二针接种是在第28天，推迟时间窗内推迟接种是指在28天后3天内接种）。以下AE，受试者必须被随访至事件解决。"
  },
  {
    "id": "s3595",
    "label": "Pharmaceutical Substance or Drug",
    "text": " (4)需要青霉素类、头孢类的抗生素治疗，治疗疗程为7-14天、单用与联合应用其他抗菌药物不限"
  },
  {
    "id": "s3596",
    "label": "Disease",
    "text": "1）急性心肌梗死或其他原因引起的急性左心衰竭；"
  },
  {
    "id": "s3597",
    "label": "Multiple",
    "text": " 6、肝功显著异常或有下列肝病病史：AST或ALT高于正常值上限的2 倍，肝性脑病史，食管静脉曲张史或门脉分流史；"
  },
  {
    "id": "s3598",
    "label": "Disease",
    "text": " 6、患有慢性传染性疾病，如肺结核、病毒性肝炎等；"
  },
  {
    "id": "s3599",
    "label": "Multiple",
    "text": " （2）病人被诊断为丙肝肝癌并且术前未做过任何抗肿瘤治疗，丙肝肝癌的诊断主要通过超声、电子计算机X射线断层成像或者是磁共振成像以及生化指标（血清学甲胎蛋白、肝功各项指标），确诊主要通过组织病理学诊断，诊断标准符合美国肝病研究协会诊断指南。"
  },
  {
    "id": "s3600",
    "label": "Therapy or Surgery",
    "text": " C ATC术后患者，或行辅助治疗（辅助放疗，化疗）后的患者"
  },
  {
    "id": "s3601",
    "label": "Multiple",
    "text": "（1）年龄≥50岁，≤85岁，男女不限；"
  },
  {
    "id": "s3602",
    "label": "Disease",
    "text": " 2.存在肝外其他转移灶"
  },
  {
    "id": "s3603",
    "label": "Addictive Behavior",
    "text": " 14)  酗酒、吸毒或药物成瘾者；"
  },
  {
    "id": "s3604",
    "label": "Consent",
    "text": " ⑥签署知情同意书"
  },
  {
    "id": "s3605",
    "label": "Disease",
    "text": " ④ 合并严重或不稳定的躯体疾病。"
  },
  {
    "id": "s3606",
    "label": "Allergy Intolerance",
    "text": " 2)具有研究涉及药物禁忌证，包括已知或怀疑对研究涉及药物过敏者；"
  },
  {
    "id": "s3607",
    "label": "Multiple",
    "text": " 2性别不限，18≤年龄≤34；"
  },
  {
    "id": "s3608",
    "label": "Laboratory Examinations",
    "text": " 4、血清ast/alt大于正常值上限的3倍；肌酐大于正常值上限的1.5倍；"
  },
  {
    "id": "s3609",
    "label": "Diagnostic",
    "text": "①不符合FAP诊断标准者。"
  },
  {
    "id": "s3610",
    "label": "Consent",
    "text": " 4、签署知情同意书。"
  },
  {
    "id": "s3611",
    "label": "Consent",
    "text": " 10，所有入组患者术前均签订知情同意书。在术前谈话中您将被明确告知：不同重建术式的基本情况和应用现状；研究目的和研究意义；研究对象的义务和权利；具体手术方式以信封法决定。须特别指出您术后将不被告知其所采用的重建方式。"
  },
  {
    "id": "s3612",
    "label": "Therapy or Surgery",
    "text": " 手术时间≥2小时的非心脏、非神经外科手术"
  },
  {
    "id": "s3613",
    "label": "Compliance with Protocol",
    "text": " （5）估计患者依从性较差，不易随访者；"
  },
  {
    "id": "s3614",
    "label": "Age",
    "text": " ③年龄25-70岁；"
  },
  {
    "id": "s3615",
    "label": "Laboratory Examinations",
    "text": " 12)中性粒细胞绝对值 ≥1,200/mm3(1.2×109/L)；"
  },
  {
    "id": "s3616",
    "label": "Laboratory Examinations",
    "text": " 8. 筛选前6个月内至少有一次血清ALT水平在正常值上限（ULN）的2－10倍之间，并且在筛选时血清1.5×ULN≤ALT≤10×ULN；"
  },
  {
    "id": "s3617",
    "label": "Disease",
    "text": " 4）高血压、糖尿病，药物控制效果不佳者。"
  },
  {
    "id": "s3618",
    "label": "Disease",
    "text": " d)伴有其他恶性疾病"
  },
  {
    "id": "s3619",
    "label": "Compliance with Protocol",
    "text": " 3.可配合行认知功能评估的患者；"
  },
  {
    "id": "s3620",
    "label": "Laboratory Examinations",
    "text": " ④总胆红素≥50umol/L或慢加急性肝衰竭（PTA≤40%，或总胆红素每日升高≥17.1umol/L）；⑤血清白蛋白低于25g/L。"
  },
  {
    "id": "s3621",
    "label": "Laboratory Examinations",
    "text": " –谷丙转氨酶、谷草转氨酶、碱性磷酸酶≤2.5倍正常值上限；"
  },
  {
    "id": "s3622",
    "label": "Allergy Intolerance",
    "text": "1、已知对本研究的药物成分过敏及过敏体质者；"
  },
  {
    "id": "s3623",
    "label": "Disease",
    "text": " 2. 急性早幼粒细胞白血病(M3型)"
  },
  {
    "id": "s3624",
    "label": "Disease",
    "text": " 4．术前声音嘶哑，术前鼻腔畸形"
  },
  {
    "id": "s3625",
    "label": "Disease",
    "text": "(1)有胃、脾、肝、肾等慢性病史、其它严重疾病史、或体格检查时发现有不宜参加试验的疾病"
  },
  {
    "id": "s3626",
    "label": "Age",
    "text": " 5.年龄在18—65岁之间（含18岁与65岁）；"
  },
  {
    "id": "s3627",
    "label": "Multiple",
    "text": " 2 稳定的代谢控制：每个月的hba1c水平与基线时比较变异≤10%，持续3个月以上；血压控制&lt;160/90mmhg至少6个月；"
  },
  {
    "id": "s3628",
    "label": "Disease",
    "text": " 2、无严重的心血管疾病、肿瘤和不能用药物控制的其他疾病；"
  },
  {
    "id": "s3629",
    "label": "Risk Assessment",
    "text": " 5. 体重指数(BMI)&gt;35 kg/m2"
  },
  {
    "id": "s3630",
    "label": "Consent",
    "text": " 3.自愿加入本研究，签署知情同意书；"
  },
  {
    "id": "s3631",
    "label": "Therapy or Surgery",
    "text": " c.已行子宫全切术或宫颈切除术的女性；"
  },
  {
    "id": "s3632",
    "label": "Disease",
    "text": " h)有膏方、穴位贴敷、茶饮的禁忌症者；"
  },
  {
    "id": "s3633",
    "label": "Laboratory Examinations",
    "text": "</bmi<28.0kg>"
  },
  {
    "id": "s3634",
    "label": "Disease",
    "text": " （11）炎症性肠道疾病或糖尿病胃轻瘫。"
  },
  {
    "id": "s3635",
    "label": "Disease",
    "text": " 2.有任何可能影响治疗及检查结果的局部或者全身疾病;"
  },
  {
    "id": "s3636",
    "label": "Multiple",
    "text": " 6.出于任何原因不能配合研究，如语言障碍，精神疾病等。"
  },
  {
    "id": "s3637",
    "label": "Consent",
    "text": " 5. 能够且愿意签署知情同意书"
  },
  {
    "id": "s3638",
    "label": "Multiple",
    "text": "①ASAⅠ～Ⅱ级,年龄18~45岁"
  },
  {
    "id": "s3639",
    "label": "Laboratory Examinations",
    "text": " 6)体格检查、生命体征正常或异常无临床意义。"
  },
  {
    "id": "s3640",
    "label": "Multiple",
    "text": " 4.至少有一个可测量病灶（根据RECIST 1.1标准，肿瘤病灶CT扫描长径≥10mm，淋巴结病灶CT扫描短径≥15mm）；"
  },
  {
    "id": "s3641",
    "label": "Disease",
    "text": "1.影像学检查发现淋巴结转移。"
  },
  {
    "id": "s3642",
    "label": "Disease",
    "text": "1. 由其他疾病如遗传、内分泌、代谢及中枢神经系统疾病引起的肥胖及肥胖综合征；"
  },
  {
    "id": "s3643",
    "label": "Multiple",
    "text": " 9)精神病患者或其它原因不能依从治疗；"
  },
  {
    "id": "s3644",
    "label": "Multiple",
    "text": " （3）冠脉造影显示：单支或多支血管包括前降支、回旋支、右冠脉（含主要分支血管，分支直径须≥2.25mm），CAG狭窄超过50%。由两名独立术者判断至少一处病变需要PCI者"
  },
  {
    "id": "s3645",
    "label": "Consent",
    "text": " 6) 患者本人或其法律监护人签署知情同意书。"
  },
  {
    "id": "s3646",
    "label": "Therapy or Surgery",
    "text": " （4）除肝移植外，还需一同进行其他操作者（如肾移植）。"
  },
  {
    "id": "s3647",
    "label": "Diagnostic",
    "text": " 13、宫颈组织活检提示CIN I级及以上者"
  },
  {
    "id": "s3648",
    "label": "Neoplasm Status",
    "text": " (6)已知发生中枢神经系统转移的患者；"
  },
  {
    "id": "s3649",
    "label": "Consent",
    "text": " （4）签署知情同意书，自愿受试。获得知情同意书过程应符合GCP规定。"
  },
  {
    "id": "s3650",
    "label": "Pharmaceutical Substance or Drug",
    "text": " 5)胃镜检查前12周服用过抗生素、铋剂和中成药等药物；"
  },
  {
    "id": "s3651",
    "label": "Sign",
    "text": " 2：急性出血者；"
  },
  {
    "id": "s3652",
    "label": "Special Patient Characteristic",
    "text": " 5、为右利手"
  },
  {
    "id": "s3653",
    "label": "Healthy",
    "text": " 4)身体健康：全身体格检查正常；实验室血常规、肝功能、肾功能检查正常。"
  },
  {
    "id": "s3654",
    "label": "Multiple",
    "text": " (5)肾功能异常者，SCr&gt;1.2mg/dl；"
  },
  {
    "id": "s3655",
    "label": "Allergy Intolerance",
    "text": " （5）已知对治疗药物过敏者。"
  },
  {
    "id": "s3656",
    "label": "Disease",
    "text": " 4、已伴有严重糖尿病相关性疾病（糖尿病足病、视网膜病变、伴临床症状和/或体征的周围血管病变、心脑血管疾病、肾病、糖尿病心脏自主神经病变）；"
  },
  {
    "id": "s3657",
    "label": "Consent",
    "text": "1.研究者详细介绍并使受试者充分了解试验内容，受试者自愿参加试验，并签署知情同意书或家属代签知情同意；"
  },
  {
    "id": "s3658",
    "label": "Disease",
    "text": " ③4周内无呼吸系统感染及COPD的急性加重；"
  },
  {
    "id": "s3659",
    "label": "Consent",
    "text": " 7、患者了解研究的目的和要求并且知情同意。"
  },
  {
    "id": "s3660",
    "label": "Disease",
    "text": " （4）子宫、宫颈或附件肿瘤。"
  },
  {
    "id": "s3661",
    "label": "Disease",
    "text": " ④严重心、脑、肺、肝、肾疾病者；"
  },
  {
    "id": "s3662",
    "label": "Addictive Behavior",
    "text": " 6.有酒精、药物依赖史的患者。"
  },
  {
    "id": "s3663",
    "label": "Disease",
    "text": " 2）知情同意书签署前已经诊断为ITP至少12个月（慢性ITP标准）的病人；"
  },
  {
    "id": "s3664",
    "label": "Disease",
    "text": " 4.患者既往曾记录有脑转移、软脑膜病变或未得到控制的脊髓压迫"
  },
  {
    "id": "s3665",
    "label": "Laboratory Examinations",
    "text": " 入组前血流动力学平稳，收缩压&gt; 110 mm Hg，舒张压&gt; 60 mm Hg，心率&lt;120次/分钟；"
  },
  {
    "id": "s3666",
    "label": "Disease",
    "text": " （14）发生过心肌梗塞或中风，及充血性心力衰竭患者；"
  },
  {
    "id": "s3667",
    "label": "Therapy or Surgery",
    "text": " 11、器官移植需要免疫抑制治疗者。"
  },
  {
    "id": "s3668",
    "label": "Consent",
    "text": " 8. 受试者须阅读并签署知情同意书。"
  },
  {
    "id": "s3669",
    "label": "Risk Assessment",
    "text": " 3) BMI18～30kg.m-2；"
  },
  {
    "id": "s3670",
    "label": "Disease",
    "text": " 2） 惰性B细胞淋巴瘤（CLL、FL、MZL、LPL）；"
  },
  {
    "id": "s3671",
    "label": "Pregnancy-related Activity",
    "text": " 2. 孕期患者；"
  },
  {
    "id": "s3672",
    "label": "Allergy Intolerance",
    "text": " 8.患者对于研究中使用的药物过敏"
  },
  {
    "id": "s3673",
    "label": "Pharmaceutical Substance or Drug",
    "text": " ③根据病情需要使用抗生素哌拉西林他唑巴坦"
  },
  {
    "id": "s3674",
    "label": "Consent",
    "text": " 6 拒绝做磁共振检查者。"
  },
  {
    "id": "s3675",
    "label": "Therapy or Surgery",
    "text": " ? 初治患者，本次发病患者未接受过TACE 和索拉非尼等抗肝癌治疗；"
  },
  {
    "id": "s3676",
    "label": "Disease",
    "text": " 5、患有影响运动完成或运动可使其加重的疾病（如感染、电解质紊乱、未控制的甲状腺功能亢进、未控制的高血压收缩压＞160mmHg和/或舒张压＞100mmHg等）；"
  },
  {
    "id": "s3677",
    "label": "Disease",
    "text": " （2）发病24小时内死亡"
  },
  {
    "id": "s3678",
    "label": "Therapy or Surgery",
    "text": " 曾接受过实体器官移植，除了原位肝脏移植；"
  },
  {
    "id": "s3679",
    "label": "Age",
    "text": "1.年龄≥60岁"
  },
  {
    "id": "s3680",
    "label": "Pharmaceutical Substance or Drug",
    "text": " ⅲ3个月内服用抗生素；"
  },
  {
    "id": "s3681",
    "label": "Special Patient Characteristic",
    "text": " 5.生活或工作环境不适宜配戴接触镜，例如空气中弥散粉尘、药品、气雾剂（如发胶、挥发性化学物）、灰尘等；"
  },
  {
    "id": "s3682",
    "label": "Symptom",
    "text": " (3)由于其他非椎间盘突出原因引起的腿痛、麻木或无力者。"
  },
  {
    "id": "s3683",
    "label": "Therapy or Surgery",
    "text": " 4. 既往未行任何针对肿瘤的治疗。"
  },
  {
    "id": "s3684",
    "label": "Compliance with Protocol",
    "text": " 4.受试者愿意并且有能力依从与研究访视安排，实验室检查以及其他研究程序。"
  },
  {
    "id": "s3685",
    "label": "Disease",
    "text": " ? OA（骨关节炎）, RA（类风湿 性关节炎）"
  },
  {
    "id": "s3686",
    "label": "Disease",
    "text": " ⑸2型糖尿病；"
  },
  {
    "id": "s3687",
    "label": "Age",
    "text": " *患者年龄 &gt;= 65岁;"
  },
  {
    "id": "s3688",
    "label": "Disease",
    "text": " d.患有严重的心肝肾等疾病（如先天性心脏病、慢性肝炎、肾病综合征、急性肾小球肾炎等）；"
  },
  {
    "id": "s3689",
    "label": "Allergy Intolerance",
    "text": " ⑧过敏体质及对多种药物过敏者；"
  },
  {
    "id": "s3690",
    "label": "Researcher Decision",
    "text": " 13.研究者认为不适合参加本临床研究的受试者。"
  },
  {
    "id": "s3691",
    "label": "Diagnostic",
    "text": " ②符合肾病综合征诊断标准；"
  },
  {
    "id": "s3692",
    "label": "Laboratory Examinations",
    "text": " 4.屈光参差&lt;1.50D"
  },
  {
    "id": "s3693",
    "label": "Disease",
    "text": " 12.痴呆、智力异常或任何妨碍对知情同意书理解的精神疾病。"
  },
  {
    "id": "s3694",
    "label": "Multiple",
    "text": "1. 18-65岁肾移植患者、HIV感染者或膀胱癌患者；"
  },
  {
    "id": "s3695",
    "label": "Organ or Tissue Status",
    "text": " ⑷：凝血功能异常；"
  },
  {
    "id": "s3696",
    "label": "Pharmaceutical Substance or Drug",
    "text": " 8)接种过抗肿瘤疫苗者，或筛选前4周内曾接受过具有免疫刺激作用的抗肿瘤药治疗者；"
  },
  {
    "id": "s3697",
    "label": "Multiple",
    "text": "1.CKD2-4期（eGFR：15～90 ml/min/1.73m2）；"
  },
  {
    "id": "s3698",
    "label": "Encounter",
    "text": "按个人剔除标准，即社区中心内医护人员为剔除对象，"
  },
  {
    "id": "s3699",
    "label": "Pharmaceutical Substance or Drug",
    "text": " 2.接受过针对BCR/ABL融合基因的小分子靶向药物（达沙替尼、达沙替尼和尼龙替尼）治疗；"
  },
  {
    "id": "s3700",
    "label": "Multiple",
    "text": " - 膝关节MRI确诊半月板损伤，按 Stoller分级II级和III级"
  },
  {
    "id": "s3701",
    "label": "Consent",
    "text": " （7）愿意参加本临床研究并签署知情同意书。"
  },
  {
    "id": "s3702",
    "label": "Disease",
    "text": "（1）脊柱不稳定、有椎管狭窄、脊椎滑脱、脊椎前移、脊柱侧凸等腰椎疾患；"
  },
  {
    "id": "s3703",
    "label": "Consent",
    "text": " m)不同意签署知情同意书者（包括但不限于供者知情同意书、受试者知情同意书、手术知情同意书）。"
  },
  {
    "id": "s3704",
    "label": "Organ or Tissue Status",
    "text": " 5.实验室检查肝肾功能正常者；"
  },
  {
    "id": "s3705",
    "label": "Diagnostic",
    "text": " c．房角镜检查发现窄房角的基础上房角粘连超过1/2周；"
  },
  {
    "id": "s3706",
    "label": "Consent",
    "text": "1）试验前签署知情同意书、并对试验内容、过程及可能出现的不良反应充分了解；"
  },
  {
    "id": "s3707",
    "label": "Disease",
    "text": "1、患者食管局部梗阻非肿瘤进展所致；"
  },
  {
    "id": "s3708",
    "label": "Pregnancy-related Activity",
    "text": " 8)孕妇或哺乳期妇女"
  },
  {
    "id": "s3709",
    "label": "Pharmaceutical Substance or Drug",
    "text": " 6. 近半年内接受过雌激素替代治疗的绝经后女性。"
  },
  {
    "id": "s3710",
    "label": "Pregnancy-related Activity",
    "text": " （2）哺乳期或怀孕妇女。"
  },
  {
    "id": "s3711",
    "label": "Disease",
    "text": " 5)初治或有子宫出血的子宫颈癌患者；"
  },
  {
    "id": "s3712",
    "label": "Laboratory Examinations",
    "text": " ?呼吸频率≥20次/分或PaCO2≤32mmHg或需要机械通气"
  },
  {
    "id": "s3713",
    "label": "Compliance with Protocol",
    "text": "1、居住流动性大，不易定期随访者"
  },
  {
    "id": "s3714",
    "label": "Disease",
    "text": " 11，恶性肿瘤患者；"
  },
  {
    "id": "s3715",
    "label": "Enrollment in other studies",
    "text": " （7）正在参加其他药物临床试验者。"
  },
  {
    "id": "s3716",
    "label": "Therapy or Surgery",
    "text": " 2、无全视网膜光凝术史；"
  },
  {
    "id": "s3717",
    "label": "Disease",
    "text": "①明确的失代偿性肝硬化；原发性/转移性肝癌；自身免疫性肝病；药物性肝病；酒精性肝病；中毒性肝损伤。"
  },
  {
    "id": "s3718",
    "label": "Disease",
    "text": " h)在以前皮肤损伤区域有瘢痕疙瘩形成或创伤愈合不良的病史。"
  },
  {
    "id": "s3719",
    "label": "Disease",
    "text": " 3) 活动期中重度甲状腺相关眼病；"
  },
  {
    "id": "s3720",
    "label": "Multiple",
    "text": " 2)严格肝移植术前评估，存在肝移植手术禁忌症；"
  },
  {
    "id": "s3721",
    "label": "Disease",
    "text": " （6）神经内分泌功能异常;"
  },
  {
    "id": "s3722",
    "label": "Disease",
    "text": " 5. 合并肝、肾、造血系统等严重原发性疾病；"
  },
  {
    "id": "s3723",
    "label": "Pharmaceutical Substance or Drug",
    "text": " 3．滥用非甾体类抗炎药物或其他COX-2抑制剂，研究者认为会干扰研究结果的解释；"
  },
  {
    "id": "s3724",
    "label": "Consent",
    "text": " 3.受试者同意参与本项目并签署知情同意书。"
  },
  {
    "id": "s3725",
    "label": "Multiple",
    "text": " 3. 患者术前双眼合并规则角膜散光，经测量散光度 ≧ 0.75 D且 ≦2.5 D；"
  },
  {
    "id": "s3726",
    "label": "Disease",
    "text": " --无结核病密切接触者"
  },
  {
    "id": "s3727",
    "label": "Multiple",
    "text": "1.有严重的脏器功能障碍或疾病，如心脏、肝脏、肾脏和胰腺等严重疾病和功能障碍者；"
  },
  {
    "id": "s3728",
    "label": "Organ or Tissue Status",
    "text": " （3）凝血功能障碍者；"
  },
  {
    "id": "s3729",
    "label": "Multiple",
    "text": " ③血流动力学不稳定或需要使用血管活性药物维持组织灌注压；"
  },
  {
    "id": "s3730",
    "label": "Laboratory Examinations",
    "text": " （6）体检、生化、血尿便常规及心电图、胸片、超声检查异常，且有临床意义者。"
  },
  {
    "id": "s3731",
    "label": "Pharmaceutical Substance or Drug",
    "text": " 3. 长期接受免疫抑制剂治疗的患儿；"
  },
  {
    "id": "s3732",
    "label": "Disease",
    "text": " 5.严重的心血管疾病"
  },
  {
    "id": "s3733",
    "label": "Neoplasm Status",
    "text": " d)肿瘤位于胸段或腹段食管；"
  },
  {
    "id": "s3734",
    "label": "Therapy or Surgery",
    "text": " 7.神经外科手术风险大的患者(脑损伤,严重脑萎缩,凝血病,无法控制的高血压)"
  },
  {
    "id": "s3735",
    "label": "Allergy Intolerance",
    "text": " 2.对亚硝脲类烷化剂过敏者；"
  },
  {
    "id": "s3736",
    "label": "Allergy Intolerance",
    "text": " 11.有严重的过敏史或特异体质者。"
  },
  {
    "id": "s3737",
    "label": "Risk Assessment",
    "text": " 4) 心功能4级（NYHA）;"
  },
  {
    "id": "s3738",
    "label": "Allergy Intolerance",
    "text": " 16)有重度过敏、非过敏性药物反应或对2种及以上的药物（含造影剂）过敏史，或已知可能对与研究药物同类的药物（氯比格雷、替格瑞洛）过敏或禁忌使用阿司匹林者；"
  },
  {
    "id": "s3739",
    "label": "Therapy or Surgery",
    "text": " 10.前30天内或准备在未来的90天内行股动脉、主动脉或者颈动脉手术等大手术；"
  },
  {
    "id": "s3740",
    "label": "Age",
    "text": "（1）年龄在30周岁到70周岁之间；"
  },
  {
    "id": "s3741",
    "label": "Disease",
    "text": " 4. 不稳定性心脏病。"
  },
  {
    "id": "s3742",
    "label": "Laboratory Examinations",
    "text": " （2）单眼远近矫正视力均0.8及以上；"
  },
  {
    "id": "s3743",
    "label": "Pharmaceutical Substance or Drug",
    "text": " 6.近一月内未服用除方案中允许使用的其他作用于中枢神经系统的药物；"
  },
  {
    "id": "s3744",
    "label": "Consent",
    "text": " 5、签署进入研究知情同意书，能积极配合并完成临床观察者。"
  },
  {
    "id": "s3745",
    "label": "Diagnostic",
    "text": "（1）患者均经病理组织学确诊为胃癌；"
  },
  {
    "id": "s3746",
    "label": "Pregnancy-related Activity",
    "text": " 5）妊娠期、哺乳期妇女；"
  },
  {
    "id": "s3747",
    "label": "Enrollment in other studies",
    "text": " ×婴儿同时参与了其他临床试验"
  },
  {
    "id": "s3748",
    "label": "Multiple",
    "text": " 2）肾功能不全：肌酐值大于3.0mg/dl"
  },
  {
    "id": "s3749",
    "label": "Disease",
    "text": " （3）伴发其他恶性肿瘤；"
  },
  {
    "id": "s3750",
    "label": "Organ or Tissue Status",
    "text": " 3）无严重全身重要脏器功能损害者"
  },
  {
    "id": "s3751",
    "label": "Disease",
    "text": "①中重度急性圆锥角膜患者（水肿范围大于等于3mm）"
  },
  {
    "id": "s3752",
    "label": "Laboratory Examinations",
    "text": " （1）白细胞计数≥3.5×109/L或中性粒细胞计数≥1.5×109/L，血小板计数≥ 100×109/L；"
  },
  {
    "id": "s3753",
    "label": "Multiple",
    "text": " ④入组前三个月甲状腺功能正常：FT3、FT4正常，TSH正常或偏低。包括正在服用抗甲亢药物或无需服用药物者；"
  },
  {
    "id": "s3754",
    "label": "Pregnancy-related Activity",
    "text": " 5.妊娠和准备妊娠的妇女，哺乳期妇女。"
  },
  {
    "id": "s3755",
    "label": "Laboratory Examinations",
    "text": " 5)实验室检查：空腹血糖、肝酶（AST、ALT）、肾功（Bun、Cr）、心电图异常；"
  },
  {
    "id": "s3756",
    "label": "Therapy or Surgery",
    "text": " 4. 初次或第二次IVF"
  },
  {
    "id": "s3757",
    "label": "Disease",
    "text": " 2.B细胞白血病或淋巴瘤样本CD19呈阳性"
  },
  {
    "id": "s3758",
    "label": "Consent",
    "text": " (6)自愿参加研究并签署知情同意书。"
  },
  {
    "id": "s3759",
    "label": "Disease",
    "text": "①存在困难气道可能性者"
  },
  {
    "id": "s3760",
    "label": "Disease",
    "text": " （7）精神疾病患者。"
  },
  {
    "id": "s3761",
    "label": "Multiple",
    "text": " 2.第一次就诊于乳腺外科门诊的女性"
  },
  {
    "id": "s3762",
    "label": "Pharmaceutical Substance or Drug",
    "text": "1. 服用相关促智药、影响脑代谢等药物的患者；"
  },
  {
    "id": "s3763",
    "label": "Consent",
    "text": " 4、自愿签署知情同意书者。"
  },
  {
    "id": "s3764",
    "label": "Consent",
    "text": " 4.自愿参加本研究，签署知情同意书。"
  },
  {
    "id": "s3765",
    "label": "Disease",
    "text": " 18.患有任何增加出血性风险的疾病，如痔疮、急性胃炎或胃及十二指肠溃疡等。"
  },
  {
    "id": "s3766",
    "label": "Therapy or Surgery",
    "text": " 6)既往曾安置胆道支架或胆道引流；"
  },
  {
    "id": "s3767",
    "label": "Organ or Tissue Status",
    "text": " 2.术前心功能Ⅱ级及以上"
  },
  {
    "id": "s3768",
    "label": "Disease",
    "text": " 3.卒中发生至随机化分组时间≤24小时"
  },
  {
    "id": "s3769",
    "label": "Consent",
    "text": " 3.自愿参加本试验并同意签署知情同意书者。"
  },
  {
    "id": "s3770",
    "label": "Multiple",
    "text": " 5. ECOG评分0~2，预期生存期须≥3个月；"
  },
  {
    "id": "s3771",
    "label": "Disease",
    "text": " 14)存在任何重度和/或未能控制的疾病的患者，包括："
  },
  {
    "id": "s3772",
    "label": "Diagnostic",
    "text": " 3)根据JNC-7诊断标准新诊断为高血压或既往有高血压病史但至少入组前2周内未服过任何降压药；"
  },
  {
    "id": "s3773",
    "label": "Special Patient Characteristic",
    "text": " ④晕针患者。"
  },
  {
    "id": "s3774",
    "label": "Compliance with Protocol",
    "text": " （8）因各种原因不能完成治疗方案，入组后三月内失随。"
  },
  {
    "id": "s3775",
    "label": "Diagnostic",
    "text": " 4)骨扫描、CT和/或MRI证实为骨转移M1b期患者，骨转移灶数目小于5个；"
  },
  {
    "id": "s3776",
    "label": "Risk Assessment",
    "text": " （2）《汉密尔顿抑郁量表》分大于等于20分,"
  },
  {
    "id": "s3777",
    "label": "Age",
    "text": " 2.年龄&gt;18周岁"
  },
  {
    "id": "s3778",
    "label": "Age",
    "text": "①年龄：18-48周岁，"
  },
  {
    "id": "s3779",
    "label": "Diagnostic",
    "text": " 10、头颅核磁共振检查颅内有明显病灶；"
  },
  {
    "id": "s3780",
    "label": "Multiple",
    "text": " 2）年龄18-75岁，ASA I-II级"
  },
  {
    "id": "s3781",
    "label": "Disease",
    "text": "1.近6个月内有心肌梗死、不稳定性心绞痛病史；存在心动过缓（心率≤50次/分）、Ⅲ度房室传导阻滞（使用起搏器患者）等严重的心律失常病史；"
  },
  {
    "id": "s3782",
    "label": "Addictive Behavior",
    "text": " 12) 药物滥用者或试验前3个月使用过软毒品（如：大麻）或试验前一年及试验期间服用硬毒品（如：可卡因、苯环己哌啶，等）者；"
  },
  {
    "id": "s3783",
    "label": "Researcher Decision",
    "text": " 5.其他原因造成研究者认为不适合入组实验的情况。"
  },
  {
    "id": "s3784",
    "label": "Laboratory Examinations",
    "text": " 2、7%&lt;糖化血红蛋白≤8.5%;"
  },
  {
    "id": "s3785",
    "label": "Disease",
    "text": " （4）Waldenstrom’s巨球蛋白血症/淋巴浆细胞性淋巴瘤"
  },
  {
    "id": "s3786",
    "label": "Therapy or Surgery",
    "text": " 2. 符合机器人胰体尾癌切除术适应症；"
  },
  {
    "id": "s3787",
    "label": "Therapy or Surgery",
    "text": " 7．预期可达到R0切除；"
  },
  {
    "id": "s3788",
    "label": "Compliance with Protocol",
    "text": " （12）受试者能够接受按项目要求定期进行回访；"
  },
  {
    "id": "s3789",
    "label": "Allergy Intolerance",
    "text": " ⑵有对比剂过敏史；"
  },
  {
    "id": "s3790",
    "label": "Diagnostic",
    "text": " 3)根据NCCN诊断标准为局部晚期胰腺癌。"
  },
  {
    "id": "s3791",
    "label": "Diagnostic",
    "text": " 2)经过血细胞计数、骨髓形态学、骨髓活检、流式检查和细胞遗传学检查，诊断为中低危的MDS患者；"
  },
  {
    "id": "s3792",
    "label": "Consent",
    "text": " ⑥同意参与本试验者。"
  },
  {
    "id": "s3793",
    "label": "Disease",
    "text": " ④患者乳腺内存在临床可评估的原发病灶。"
  },
  {
    "id": "s3794",
    "label": "Researcher Decision",
    "text": " 13）研究者认为有不适宜参加本次临床试验的其他情况。"
  },
  {
    "id": "s3795",
    "label": "Organ or Tissue Status",
    "text": " 9. 具备足够的骨髓、肾脏及肝功能，标准如下："
  },
  {
    "id": "s3796",
    "label": "Disease",
    "text": " 2.股骨近端形态分型Dorr A或B型；"
  },
  {
    "id": "s3797",
    "label": "Multiple",
    "text": " 2.诊断符合中国《慢性乙型肝炎防治指南》（2005年）的慢性乙型肝炎患者，且HBeAg阳性。"
  },
  {
    "id": "s3798",
    "label": "Multiple",
    "text": " (2)有心、肝、肾器官严重疾患，血象、肝肾功能明显异常者；"
  },
  {
    "id": "s3799",
    "label": "Laboratory Examinations",
    "text": " 16、培养后CD19-CART细胞总数未达回输标准"
  },
  {
    "id": "s3800",
    "label": "Laboratory Examinations",
    "text": " （2）深夜唾液＞4 nmol/L（145 ng/dL）"
  },
  {
    "id": "s3801",
    "label": "Laboratory Examinations",
    "text": "① 气道压力＞30cmH2O；"
  },
  {
    "id": "s3802",
    "label": "Disease",
    "text": " 16.受试者的身体器官有正在感染或炎症的情况。"
  },
  {
    "id": "s3803",
    "label": "Allergy Intolerance",
    "text": " 心肺功能储备不能耐受手术者。"
  },
  {
    "id": "s3804",
    "label": "Disease",
    "text": "1. 其它原因导致的白细胞减少症；"
  },
  {
    "id": "s3805",
    "label": "Pregnancy-related Activity",
    "text": " 4. 女性受试者子宫和双侧卵巢生理结构基本正常。"
  },
  {
    "id": "s3806",
    "label": "Risk Assessment",
    "text": " 6）卡氏评分≥70; ECOG≥2"
  },
  {
    "id": "s3807",
    "label": "Consent",
    "text": " 3)能够正确理解研究程序和所涉及的风险，能够通过培训适当的使用 pMDI 设备；"
  },
  {
    "id": "s3808",
    "label": "Pharmaceutical Substance or Drug",
    "text": " 7)合并使用影响糖代谢的药物，如糖皮质激素等；"
  },
  {
    "id": "s3809",
    "label": "Risk Assessment",
    "text": " （3）BMI位于19到24"
  },
  {
    "id": "s3810",
    "label": "Therapy or Surgery",
    "text": " 4. 做过胃肠道手术（阑尾切除术除外）；"
  },
  {
    "id": "s3811",
    "label": "Disease",
    "text": " (3)急性胰腺炎患者"
  },
  {
    "id": "s3812",
    "label": "Multiple",
    "text": " ⑦患者依从性好，能理解本研究的情况并签署知情同意书。"
  },
  {
    "id": "s3813",
    "label": "Organ or Tissue Status",
    "text": " 6.无明显心肺功能异常；"
  },
  {
    "id": "s3814",
    "label": "Pregnancy-related Activity",
    "text": "1.怀孕期或哺乳期的女性患者"
  },
  {
    "id": "s3815",
    "label": "Sign",
    "text": " 困难气道；"
  },
  {
    "id": "s3816",
    "label": "Enrollment in other studies",
    "text": " 12.正接受其他临床试验的抗癌药物治疗"
  },
  {
    "id": "s3817",
    "label": "Diet",
    "text": " 14) 对饮食有特殊要求，不能遵守统一饮食者；"
  },
  {
    "id": "s3818",
    "label": "Multiple",
    "text": " 8. 肝肾功能受损：AST或ALT超过正常值上限1倍或以上；血清肌酐超过正常值上限（≥132.6 μmol/L）；"
  },
  {
    "id": "s3819",
    "label": "Multiple",
    "text": " 3.乙肝性肝硬化患者，因良性肝病行手术者；"
  },
  {
    "id": "s3820",
    "label": "Sign",
    "text": " 两眼之间的等效球镜度数的差值必须小于 1.50 D（基于 5 次重复的球柱镜屈光检查的平均值）。"
  },
  {
    "id": "s3821",
    "label": "Disease",
    "text": " 10.外周神经病 NCT-CTCAE≥2 级患者。"
  },
  {
    "id": "s3822",
    "label": "Compliance with Protocol",
    "text": " 7、依从性差的患者；"
  },
  {
    "id": "s3823",
    "label": "Multiple",
    "text": "（1）肾功能不全，男性血清肌酐&gt;2.5mg/dl（&gt;220umo/l），女性&gt;2.0mg/dl（&gt;175umo/l）；"
  },
  {
    "id": "s3824",
    "label": "Consent",
    "text": " 3.签署知情同意书"
  },
  {
    "id": "s3825",
    "label": "Organ or Tissue Status",
    "text": " 11.患有垂体功能异常；"
  },
  {
    "id": "s3826",
    "label": "Disease",
    "text": " 3)合并心、脑血管、肝、肾和造血系统严重原发性疾病"
  },
  {
    "id": "s3827",
    "label": "Pregnancy-related Activity",
    "text": " 3.月经周期基本正常(28±7)天；"
  },
  {
    "id": "s3828",
    "label": "Multiple",
    "text": " 7 明显肾脏疾患（血肌酐&gt;1.5mg/dL或&gt;115μmol/L）；"
  },
  {
    "id": "s3829",
    "label": "Sign",
    "text": " 3） 生命体征稳定；"
  },
  {
    "id": "s3830",
    "label": "Multiple",
    "text": " 8  足够的肾功能：肌酐清除率≥60 mL/min；"
  },
  {
    "id": "s3831",
    "label": "Device",
    "text": " （2）佩带心脏起搏器、体内血糖仪或人工耳蜗等植入性或外用医疗器械；"
  },
  {
    "id": "s3832",
    "label": "Disease",
    "text": " 3. 无感染性发热或菌血症；"
  },
  {
    "id": "s3833",
    "label": "Life Expectancy",
    "text": " 3.预期寿命少于1年；"
  },
  {
    "id": "s3834",
    "label": "Disease",
    "text": " （2）身体抵抗力低下者；"
  },
  {
    "id": "s3835",
    "label": "Multiple",
    "text": " (2)随机化时经过积极的循环复苏后，MAP≤55mmHg的急性循环衰竭者；"
  },
  {
    "id": "s3836",
    "label": "Multiple",
    "text": " （9）需要定期应用（包括注射、口服及吸入）类固醇激素和/或β受体激动剂的支气管哮喘患者；"
  },
  {
    "id": "s3837",
    "label": "Laboratory Examinations",
    "text": " 15)SBP＞160mmHg和（或）DBP＞95mmHg者；"
  },
  {
    "id": "s3838",
    "label": "Disease",
    "text": " 5反复发作的胆结石、肾结石病史者；"
  },
  {
    "id": "s3839",
    "label": "Oral related",
    "text": " 2.双侧磨牙关系中性"
  },
  {
    "id": "s3840",
    "label": "Data Accessible",
    "text": "1、患者病例记录信息不全；"
  },
  {
    "id": "s3841",
    "label": "Disease",
    "text": " （3）有癌前期皮肤损害者；"
  },
  {
    "id": "s3842",
    "label": "Risk Assessment",
    "text": " ⑤BMI&gt;35"
  },
  {
    "id": "s3843",
    "label": "Disease",
    "text": " 8）活动性恶性肿瘤；"
  },
  {
    "id": "s3844",
    "label": "Disease",
    "text": " ③患者合并有心、肝、肾和造血系统等严重疾病；"
  },
  {
    "id": "s3845",
    "label": "Multiple",
    "text": " ③ 耳科疾病史，职业性或创伤性噪声暴露史，每周接触娱乐性噪声&gt;20小时，有射击爱好"
  },
  {
    "id": "s3846",
    "label": "Consent",
    "text": "1.拒绝签署知情同意书者"
  },
  {
    "id": "s3847",
    "label": "Compliance with Protocol",
    "text": " 4）失访的患者。"
  },
  {
    "id": "s3848",
    "label": "Disease",
    "text": " 5)有未能控制的感染：如败血症、胆系感染、肝脓肿等；"
  },
  {
    "id": "s3849",
    "label": "Multiple",
    "text": " ⑶年龄≥50岁，有危险因素（氡暴露/职业暴露/恶性肿瘤史/肺癌家族史/肺部疾病史（COPD、肺纤维化）/二手烟暴露）之一的个体，性别不限。"
  },
  {
    "id": "s3850",
    "label": "Disease",
    "text": " 5)心力衰竭、不稳定型心纹痛、既往12个月内有心肌梗死病史或其他严重心脏病患者；"
  },
  {
    "id": "s3851",
    "label": "Capacity",
    "text": " ②不能表达或者理解之情同意者"
  },
  {
    "id": "s3852",
    "label": "Capacity",
    "text": " 2、不能配合增强MRI检查；"
  },
  {
    "id": "s3853",
    "label": "Multiple",
    "text": " （3）患者进食未明显受疾病影响，无脂肪代谢障碍，可自主进食；"
  },
  {
    "id": "s3854",
    "label": "Enrollment in other studies",
    "text": " （14）试验前3个月参加过其它临床试验。"
  },
  {
    "id": "s3855",
    "label": "Multiple",
    "text": "贫血（Hb&lt;110g/L）"
  },
  {
    "id": "s3856",
    "label": "Multiple",
    "text": "1.受试者有肝功能异常或肾功能异常，被医生认为不能参加试验；"
  },
  {
    "id": "s3857",
    "label": "Disease",
    "text": " (2)存在先天性肺发育不良、先天性呼吸道畸形、先天性膈疝、气管食管瘘、脐膨出、腹裂等及其他危及生命的先天畸形；"
  },
  {
    "id": "s3858",
    "label": "Therapy or Surgery",
    "text": " [4]以前接受过基因治疗产品治疗；"
  },
  {
    "id": "s3859",
    "label": "Disease",
    "text": " 4）慢性感染；"
  },
  {
    "id": "s3860",
    "label": "Multiple",
    "text": " 2）经病理细胞学和/或组织学确诊为胃癌或食管胃结合部位癌行辅助化疗者"
  },
  {
    "id": "s3861",
    "label": "Multiple",
    "text": "（1）患者性别不限，年龄≥18岁；"
  },
  {
    "id": "s3862",
    "label": "Laboratory Examinations",
    "text": " –总胆红素≤1.5倍正常值上限（ULN）；"
  },
  {
    "id": "s3863",
    "label": "Multiple",
    "text": " 4.体重50~70kg,BMI 19~24"
  },
  {
    "id": "s3864",
    "label": "Disease",
    "text": " （2）创伤性黄斑裂孔；"
  },
  {
    "id": "s3865",
    "label": "Age",
    "text": " 2、年龄18-70岁；"
  },
  {
    "id": "s3866",
    "label": "Diagnostic",
    "text": "1、符合COPD诊断标准的患者；"
  },
  {
    "id": "s3867",
    "label": "Disease",
    "text": " 2.近6月内两次心电图记录症状性持续性房颤；"
  },
  {
    "id": "s3868",
    "label": "Addictive Behavior",
    "text": " 5. 酗酒（1周饮酒5次以上，平均每次2两白酒或半斤黄酒或5瓶啤酒以上）；"
  },
  {
    "id": "s3869",
    "label": "Disease",
    "text": " ④有急、慢性传染病的患者（结核除外）；"
  },
  {
    "id": "s3870",
    "label": "Pregnancy-related Activity",
    "text": " （4）孕妇或哺乳期妇女"
  },
  {
    "id": "s3871",
    "label": "Enrollment in other studies",
    "text": " 6. 近1个月内参加其他临床试验者。"
  },
  {
    "id": "s3872",
    "label": "Pharmaceutical Substance or Drug",
    "text": " （6） 有出血史，或在服用华法林等抗凝药物者；"
  },
  {
    "id": "s3873",
    "label": "Diagnostic",
    "text": "1.未经病理学确诊的患者；"
  },
  {
    "id": "s3874",
    "label": "Enrollment in other studies",
    "text": " 4正在其它临床试验中；"
  },
  {
    "id": "s3875",
    "label": "Consent",
    "text": " ③签署知情同意书"
  },
  {
    "id": "s3876",
    "label": "Disease",
    "text": " 4.无严重感染和心肺疾患。"
  },
  {
    "id": "s3877",
    "label": "Symptom",
    "text": " (3)进行性吞咽困难和吞咽痛，持续性呕吐，无意识的体重下降者；"
  },
  {
    "id": "s3878",
    "label": "Multiple",
    "text": " 4. 病史提示为重度迟发过敏反应患者（反应发生在给药后1小时甚至数天，临床表现为Stevens-Johnson综合症、毒性上皮坏死溶解、剥脱性皮炎、DRESS综合症）；"
  },
  {
    "id": "s3879",
    "label": "Organ or Tissue Status",
    "text": " 5.凝血功能异常"
  },
  {
    "id": "s3880",
    "label": "Multiple",
    "text": " ③术前行动障碍或身体残疾不能完成机体功能测试的患者；"
  },
  {
    "id": "s3881",
    "label": "Disease",
    "text": "① 特殊部位（眼部、外阴）有皮损者；"
  },
  {
    "id": "s3882",
    "label": "Disease",
    "text": " 8）患有精神疾病；"
  },
  {
    "id": "s3883",
    "label": "Consent",
    "text": " - 监护人或受试者本人知情同意，并签署知情同意书；"
  },
  {
    "id": "s3884",
    "label": "Disease",
    "text": " g)伴有严重感染的患者。"
  },
  {
    "id": "s3885",
    "label": "Compliance with Protocol",
    "text": " 3.自愿退出治疗的患者；"
  },
  {
    "id": "s3886",
    "label": "Encounter",
    "text": " 3. 术后在晚8点前进入ICU。"
  },
  {
    "id": "s3887",
    "label": "Pharmaceutical Substance or Drug",
    "text": " 7.1个月内用过且需要继续长期使用有肝毒性药物（包括但不限于氨苯砜，红霉素，氟康唑，酮康唑，利福平，其他抗结核制剂）或肾毒性药物（包括但不限于非甾体抗炎药，氨基糖甙类，两性霉素 B， 膦甲酸）者；"
  },
  {
    "id": "s3888",
    "label": "Therapy or Surgery",
    "text": "① 胃癌根治术切口长度≥10cm"
  },
  {
    "id": "s3889",
    "label": "Enrollment in other studies",
    "text": " 5、同时参与其他医学研究；"
  },
  {
    "id": "s3890",
    "label": "Disease",
    "text": " 4.有明显皮肤破损或感染者。"
  },
  {
    "id": "s3891",
    "label": "Pregnancy-related Activity",
    "text": " 4.哺乳期、妊娠或计划半年内怀孕者"
  },
  {
    "id": "s3892",
    "label": "Disease",
    "text": " （3）有腋神经功能障碍；"
  },
  {
    "id": "s3893",
    "label": "Disease",
    "text": " 8、严重肝肾疾病(严重肝脏疾病是指肝硬化、门脉高压和静脉曲张的出血，严重肾脏疾病包括透析、肾移植)；"
  },
  {
    "id": "s3894",
    "label": "Disease",
    "text": " 4. 患有不易控制的精神病、传染病；"
  },
  {
    "id": "s3895",
    "label": "Laboratory Examinations",
    "text": "   b)受试者任一只眼睛眼压（IOP）≥22mmHg；"
  },
  {
    "id": "s3896",
    "label": "Multiple",
    "text": " 5. 除了脱发外，未恢复至CTCAE分级I级以下毒性，包括手足综合征、严重神经毒性；"
  },
  {
    "id": "s3897",
    "label": "Laboratory Examinations",
    "text": " c.血清肌酐（Cr）≤1.5×ULN或肌酐清除率（CCr）≥60ml/min；"
  },
  {
    "id": "s3898",
    "label": "Multiple",
    "text": " 2)活动性乙肝（包括大三阳或小三阳）或血清学指标（HBsAg或/和HBeAg或/和HBcAb）阳性者，丙肝、肺结核、巨细胞病毒、严重真菌感染或HIV感染；"
  },
  {
    "id": "s3899",
    "label": "Capacity",
    "text": " 2）患者及家属不能配合治疗；"
  },
  {
    "id": "s3900",
    "label": "Therapy or Surgery",
    "text": " 4.既往无结核病治疗史；"
  },
  {
    "id": "s3901",
    "label": "Multiple",
    "text": " 4.DXA测定的T值＜-2.5或者发生脆性骨折；"
  },
  {
    "id": "s3902",
    "label": "Multiple",
    "text": " (4)年龄18～70岁，身体状况评分ECOG 0～2分，预计生存期≥3个月；"
  },
  {
    "id": "s3903",
    "label": "Age",
    "text": " (2)年龄18～45周岁（含）；"
  },
  {
    "id": "s3904",
    "label": "Disease",
    "text": " ●脑梗死急性发病≤72小时；"
  },
  {
    "id": "s3905",
    "label": "Disease",
    "text": " 5.过去一年正从癌症中康复的，或重要器官患有严重疾病的患者；"
  },
  {
    "id": "s3906",
    "label": "Laboratory Examinations",
    "text": " 2)血常规检查异常（白细胞＜3×109/L，血红蛋白＜90g/L，中性粒细胞＜1.5×109/L，血小板＜75×109/L）；"
  },
  {
    "id": "s3907",
    "label": "Disease",
    "text": " 6.近5 年内患有第2原发恶性肿瘤，但经过充分治疗的皮肤基底细胞癌或子宫颈原位癌除外。"
  },
  {
    "id": "s3908",
    "label": "Allergy Intolerance",
    "text": " ⑥ 已知对任一治疗环节有过敏反应；"
  },
  {
    "id": "s3909",
    "label": "Sign",
    "text": " 2、发病12-24小时仍有进行性缺血性胸痛和至少2个胸前导联或肢体导联ST段抬高&gt;0.1mV,或血流动力学不稳定的患者，无直接PCI条件。"
  },
  {
    "id": "s3910",
    "label": "Disease",
    "text": " （6）因风湿性心脏病、冠心病及其他心脏病合并房颤引起脑栓塞者；"
  },
  {
    "id": "s3911",
    "label": "Laboratory Examinations",
    "text": " (3) 肺功能：室内氧饱和度≥95%；"
  },
  {
    "id": "s3912",
    "label": "Diagnostic",
    "text": "1）符合睡眠障碍国际分类(ICSD-3)中失眠的诊断标准；"
  },
  {
    "id": "s3913",
    "label": "Age",
    "text": " 2. 年龄18-85岁；"
  },
  {
    "id": "s3914",
    "label": "Age",
    "text": "1.年龄18~70周岁；"
  },
  {
    "id": "s3915",
    "label": "Disease",
    "text": " 2.创面有瘘管、窦道、感染；"
  },
  {
    "id": "s3916",
    "label": "Disease",
    "text": " ② 伴有慢性重型肝炎、肝硬化、原发性肝癌、AFP 异常者;"
  },
  {
    "id": "s3917",
    "label": "Disease",
    "text": " （2）青光眼患者；伴有严重或不稳定的心、肝、肾、内分泌、血液等内科疾病者；伴有其他导致急性或慢性炎性细胞因子水平异常的疾病（如系统性红斑狼疮、溃疡性结肠炎等）；"
  },
  {
    "id": "s3918",
    "label": "Pharmaceutical Substance or Drug",
    "text": " 8、入组前14天内使用过处方或非处方药物者。"
  },
  {
    "id": "s3919",
    "label": "Multiple",
    "text": "①颅脑术后转入瑞金医院北院ICU；"
  },
  {
    "id": "s3920",
    "label": "Multiple",
    "text": "1. 年龄≥18周岁的ICU患者"
  },
  {
    "id": "s3921",
    "label": "Disease",
    "text": " 9)缺血性心脏疾病；"
  },
  {
    "id": "s3922",
    "label": "Addictive Behavior",
    "text": " 21)药物滥用检查阳性者；"
  },
  {
    "id": "s3923",
    "label": "Multiple",
    "text": "（1）合并其他严重疾病，严重肝肾功能异常不宜手术者；"
  },
  {
    "id": "s3924",
    "label": "Disease",
    "text": " 3)术前无明显畸形且拟行单侧TKA；"
  },
  {
    "id": "s3925",
    "label": "Laboratory Examinations",
    "text": " 4.血、尿、便常规；血生化检查；电解质检查；凝血四项以及 X 线胸片、腹部 B 超、超声心动图、心电图检查结果未发现具有临床意义的异常。注：影像学检查（X 线胸片、腹部 B超、超声心动图）可接受 1 个月内可被研究中心认可的检查报告。"
  },
  {
    "id": "s3926",
    "label": "Multiple",
    "text": " 12、患有严重血液系统疾病或严重凝血功能异常者；"
  },
  {
    "id": "s3927",
    "label": "Diagnostic",
    "text": " 2)符合《中国高血压防治指南》定义的高血压诊断标准；"
  },
  {
    "id": "s3928",
    "label": "Organ or Tissue Status",
    "text": " （8）凝血障碍"
  },
  {
    "id": "s3929",
    "label": "Multiple",
    "text": "1.年龄≥65岁，性别不限；"
  },
  {
    "id": "s3930",
    "label": "Disease",
    "text": " 2.确诊或怀疑肾脏、输尿管、膀胱、前列腺、尿道或盆腔肿瘤；"
  },
  {
    "id": "s3931",
    "label": "Multiple",
    "text": " （6）无麻醉药及全身麻醉禁忌证无手术禁忌证。"
  },
  {
    "id": "s3932",
    "label": "Therapy or Surgery",
    "text": " 5） 冠脉搭桥围手术期；"
  },
  {
    "id": "s3933",
    "label": "Disease",
    "text": " （6）中风或脊髓损伤患者"
  },
  {
    "id": "s3934",
    "label": "Organ or Tissue Status",
    "text": " 5.肝肾功能基本正常，心电图正常。"
  },
  {
    "id": "s3935",
    "label": "Disease",
    "text": " （5）患有不易控制的精神病史和癫痫病史者；"
  },
  {
    "id": "s3936",
    "label": "Multiple",
    "text": " 3. 过去3个月内因下列疾病接受药物治疗的：胆囊炎、胆结石、消化道溃疡、尿路感染、急性肾盂肾炎、膀胱炎；"
  },
  {
    "id": "s3937",
    "label": "Risk Assessment",
    "text": " (3) 入组前基线评分，OCD患者Y-BOCS≥16分；GAD患者HAMA≥14分。"
  },
  {
    "id": "s3938",
    "label": "Pharmaceutical Substance or Drug",
    "text": " 4)在3个月中曾服用过任何甾体类激素药物；"
  },
  {
    "id": "s3939",
    "label": "Consent",
    "text": " （3）患者不愿签订知情同意书。"
  },
  {
    "id": "s3940",
    "label": "Therapy or Surgery",
    "text": " 2. 住院时间不少于72小时。"
  },
  {
    "id": "s3941",
    "label": "Researcher Decision",
    "text": " 12）研究者认为不适合参加本临床研究的其他疾病或情况。"
  },
  {
    "id": "s3942",
    "label": "Consent",
    "text": " （4）患者同意加入本项研究"
  },
  {
    "id": "s3943",
    "label": "Consent",
    "text": " ⑤患者及家属知情同意并签署知情同意书者。"
  },
  {
    "id": "s3944",
    "label": "Disease",
    "text": " （3）任何可能影响干预和后续行动的严重精神或身体疾病"
  },
  {
    "id": "s3945",
    "label": "Smoking Status",
    "text": " 2）吸烟史：大于20包年；"
  },
  {
    "id": "s3946",
    "label": "Disease",
    "text": " 5.合并严重营养不良、佝偻病，以及心、脑、肝、肾及造血等系统严重原发性疾病者；"
  },
  {
    "id": "s3947",
    "label": "Age",
    "text": " 9.年龄大于65岁。"
  },
  {
    "id": "s3948",
    "label": "Disease",
    "text": " d） 有不稳定心绞痛"
  },
  {
    "id": "s3949",
    "label": "Laboratory Examinations",
    "text": " 2.乙肝两对半、肝炎系列、梅毒、或HIV等病原学检查阳性。"
  },
  {
    "id": "s3950",
    "label": "Disease",
    "text": " 4)有未控制的癫痫、中枢神经系统疾病或精神障碍史者。"
  },
  {
    "id": "s3951",
    "label": "Disease",
    "text": "1.符合急性心肌梗死诊断28天后，至2年内的患者；"
  },
  {
    "id": "s3952",
    "label": "Literacy",
    "text": " 能够熟练阅读，使用中文。"
  },
  {
    "id": "s3953",
    "label": "Pregnancy-related Activity",
    "text": " 6) 孕妇"
  },
  {
    "id": "s3954",
    "label": "Multiple",
    "text": "1. 健康志愿者入选标准：无严重胃肠疾病史，近期无服药史。常规体检、实验室检查和影像学检查排除肝脏、胆道、胰腺以及其他系统功能障碍等可以影响胃肠动力的疾病。无胆道胰腺和胃肠手术史，胆囊B超无异常发现。"
  },
  {
    "id": "s3955",
    "label": "Pregnancy-related Activity",
    "text": " 2.妊娠或哺乳，或在试验期间计划怀孕，或在rTV疫苗接种后1个月内的密切接触者中有妊娠及哺乳者；"
  },
  {
    "id": "s3956",
    "label": "Multiple",
    "text": " 8）凝血功能障碍，免疫缺陷；用抗凝药患者，口服抗凝药不能再电极植入期间停止10天；"
  },
  {
    "id": "s3957",
    "label": "Disease",
    "text": " （3）复发或残留鼻咽癌患者；"
  },
  {
    "id": "s3958",
    "label": "Age",
    "text": "包含年龄在6到59个月之间的儿童；"
  },
  {
    "id": "s3959",
    "label": "Diagnostic",
    "text": " （2）确诊为CD19+的难治复发性B细胞恶性血液病，如复发难治性慢性粒细胞白血病急淋变，Ph+急性淋巴细胞白血病和B细胞淋巴瘤；"
  },
  {
    "id": "s3960",
    "label": "Address",
    "text": " 11.居住地区不在试验医院所在地区"
  },
  {
    "id": "s3961",
    "label": "Age",
    "text": " 2.年龄≥18周岁"
  },
  {
    "id": "s3962",
    "label": "Diagnostic",
    "text": " 12、中医认为具备热证：口舌糜烂、手脚心热、五心烦热、唇红如妆、舌红苔黄或无苔。"
  },
  {
    "id": "s3963",
    "label": "Consent",
    "text": "1. 患者或其法定监护人签署知情同意书"
  },
  {
    "id": "s3964",
    "label": "Allergy Intolerance",
    "text": " （7）过敏体质者，已知或怀疑对本试验药物过敏者；"
  },
  {
    "id": "s3965",
    "label": "Therapy or Surgery",
    "text": " 9.入组前1周内做过血置换的患者。"
  },
  {
    "id": "s3966",
    "label": "Risk Assessment",
    "text": " 5.糖尿病足Wagner分级0级、3级及以上；"
  },
  {
    "id": "s3967",
    "label": "Addictive Behavior",
    "text": " 12. 具有精神类药物滥用史且无法戒除者或有精神障碍的；"
  },
  {
    "id": "s3968",
    "label": "Disease",
    "text": "1、VVC治愈的患者"
  },
  {
    "id": "s3969",
    "label": "Multiple",
    "text": " 2、年龄：45岁以上。男女不限"
  },
  {
    "id": "s3970",
    "label": "Risk Assessment",
    "text": " 3.SPEED评分大于等于6分"
  },
  {
    "id": "s3971",
    "label": "Multiple",
    "text": " （4）精神病患者，易合并感染及出血者，过敏体质者；"
  },
  {
    "id": "s3972",
    "label": "Laboratory Examinations",
    "text": " 4. eGFR≥30ml/min，Scr&lt;500umol/l;"
  },
  {
    "id": "s3973",
    "label": "Disease",
    "text": "①TIA患者或症状轻微或症状迅速改善，进展性卒中。"
  },
  {
    "id": "s3974",
    "label": "Diagnostic",
    "text": "1.B超诊断“脂肪肝”；"
  },
  {
    "id": "s3975",
    "label": "Enrollment in other studies",
    "text": " ⑥参加本项目前3个月内参加过其他药物临床研究；"
  },
  {
    "id": "s3976",
    "label": "Compliance with Protocol",
    "text": " 8.能够遵守方案规定的研究程序和访视计划。"
  },
  {
    "id": "s3977",
    "label": "Disease",
    "text": "1)关节活动范围受限因其他原因造成，如关节畸形或肌腱粘连等。"
  },
  {
    "id": "s3978",
    "label": "Consent",
    "text": " ④　愿意签署知情同意书"
  },
  {
    "id": "s3979",
    "label": "Pharmaceutical Substance or Drug",
    "text": " 3）长期服用西药效果不佳的患者；"
  },
  {
    "id": "s3980",
    "label": "Pregnancy-related Activity",
    "text": " 5）妊娠状态"
  },
  {
    "id": "s3981",
    "label": "Multiple",
    "text": "       ① 频繁抽搐、昏迷、脑疝；"
  },
  {
    "id": "s3982",
    "label": "Laboratory Examinations",
    "text": " ⑤ GFR：60-130ml/min；24小时尿蛋白定量&lt;2.0g；"
  },
  {
    "id": "s3983",
    "label": "Organ or Tissue Status",
    "text": " 7. 术前有凝血功能障碍的患者；"
  },
  {
    "id": "s3984",
    "label": "Enrollment in other studies",
    "text": " 3、目前已入组或将入组其它试验"
  },
  {
    "id": "s3985",
    "label": "Exercise",
    "text": " 8.步行、爬楼、跑步等动作受限；"
  },
  {
    "id": "s3986",
    "label": "Disease",
    "text": " （7）带状疱疹皮损发生在72小时内患者；"
  },
  {
    "id": "s3987",
    "label": "Multiple",
    "text": " (7) 怀疑或确有酒精、药物滥用病史，或者根据研究者的判断、具有降低入组可能性或使入组复杂化的其他病变，如工作环境经常变动等易造成失访的情况。"
  },
  {
    "id": "s3988",
    "label": "Disease",
    "text": " （3）存在挛缩或骨关节畸形；"
  },
  {
    "id": "s3989",
    "label": "Researcher Decision",
    "text": " (13)研究者认为其有任何原因可能不会完成本研究者。"
  },
  {
    "id": "s3990",
    "label": "Multiple",
    "text": "1）患有CD19表达阳性的异基因造血干细胞移植后的急性淋巴细胞白血病患者"
  },
  {
    "id": "s3991",
    "label": "Disease",
    "text": " ②合并严重基础病者,如有糖尿病、心脑血管、肝、肾和造血系统疾病等；"
  },
  {
    "id": "s3992",
    "label": "Researcher Decision",
    "text": " 3、研究者认为不适合入组的其他情况"
  },
  {
    "id": "s3993",
    "label": "Pharmaceutical Substance or Drug",
    "text": "1）治疗前需要预防性使用抗生素者；"
  },
  {
    "id": "s3994",
    "label": "Allergy Intolerance",
    "text": " 6.过敏性体质（对两类以上物质过敏）或对已知本制剂组成成分过敏者。"
  },
  {
    "id": "s3995",
    "label": "Allergy Intolerance",
    "text": " （5） 已知或怀疑对地西他滨和丙戊酸过敏的患者；"
  },
  {
    "id": "s3996",
    "label": "Pharmaceutical Substance or Drug",
    "text": " 6.首次服药前3个月内，曾使用过激素替代疗法（除激素类避孕药）；"
  },
  {
    "id": "s3997",
    "label": "Multiple",
    "text": " ③ 因严重痴呆、语言障碍、听力障碍、昏迷、终末期疾病等情况无法完成术前评估；"
  },
  {
    "id": "s3998",
    "label": "Risk Assessment",
    "text": " 5. MMSE评分小于24分。"
  },
  {
    "id": "s3999",
    "label": "Diagnostic",
    "text": " 9、疑诊或确诊1型糖尿病的患者；"
  },
  {
    "id": "s4000",
    "label": "Compliance with Protocol",
    "text": " 7) 随访时间少于2次或者未按照规定随访"
  },
  {
    "id": "s4001",
    "label": "Disease",
    "text": " 5、无活动性传染性疾病；"
  },
  {
    "id": "s4002",
    "label": "Diagnostic",
    "text": " （2）稀发排卵诊断依据"
  },
  {
    "id": "s4003",
    "label": "Allergy Intolerance",
    "text": " 17. 已知或怀疑对研究药物的活性或非活性成分过敏；"
  },
  {
    "id": "s4004",
    "label": "Encounter",
    "text": "（1）急诊病人；"
  },
  {
    "id": "s4005",
    "label": "Symptom",
    "text": " 2. 持续或反复发作的食欲减退、早饱或餐后饱胀等腹部不适，或上腹部（脐上）疼痛；"
  },
  {
    "id": "s4006",
    "label": "Disease",
    "text": "(1)化学烧伤、电烧伤、糖尿病等并发慢性创面者；"
  },
  {
    "id": "s4007",
    "label": "Multiple",
    "text": "1）门诊患者，年龄18岁～65岁（包括18岁和65岁），性别不限；"
  },
  {
    "id": "s4008",
    "label": "Multiple",
    "text": " （9）血流动力学不稳定，需要大量心肌收缩力药物支持或机械性心脏辅助；"
  },
  {
    "id": "s4009",
    "label": "Risk Assessment",
    "text": " 2、ASA分级Ⅰ-Ⅲ级；"
  },
  {
[truncated: 367,262 more chars]
