# Supplementary material for: Enhanced industrial text classification via hyper variational graph-guided global context integration
Source: PeerJ Comput Sci. 2024 Jan 5;10:e1788. doi: 10.7717/peerj-cs.1788 (PMC10773843; doi:10.7717/peerj-cs.1788)
Supplement: Supplemental Information 2 — CLUEEmotion2020 dataset is emotion analysis corpus labeled with each sample annotated with one emotion label, and contains train, validation and test dataset. CHIP-CTC dataset is categorized based on the screening criteria utilized in clinical trials. It is sourced entirely from authentic clinical trial cases with the abbreviated data, and obtained from the standardized module within the public Chinese clinical website. N15News dataset is generated from New York Times with 24 categories and contains both text and image information in each news. Here we use the text with body tag for news classification as test dataset. PatentsDataset corpus comes from industrial domain texts extracted from China’s national patent database, with over 3500 self-built industrial equipment patent information used for industrial field text classification. [file peerj-cs-10-1788-s002.zip › data/CHIP-CTC/CHIP-CTC_test.json]

[
  {
    "id": "s1",
    "text": "4.手术体位不适合BIS 监测；"
  },
  {
    "id": "s2",
    "text": "5.术前未能开放静脉通路。"
  },
  {
    "id": "s3",
    "text": "1.年龄18岁至40岁有生育要求的重度宫腔粘连（IV度、Va度及Vb度）患者；"
  },
  {
    "id": "s4",
    "text": " 2.生殖系统无器质性病变，术前病理检查无子宫内膜病变者；"
  },
  {
    "id": "s5",
    "text": " 3.同意并签署患者知情同意书；"
  },
  {
    "id": "s6",
    "text": "2.合并急性或慢性生殖道炎症者；"
  },
  {
    "id": "s7",
    "text": "3.合并无法接受雌孕激素治疗的各种疾病者。"
  },
  {
    "id": "s8",
    "text": "1、符合DSM-IV/5，ICD-10，CCMD-3中关于精神分裂症的诊断标准；"
  },
  {
    "id": "s9",
    "text": "2、男性或女性，年龄≥18岁，≤65岁；"
  },
  {
    "id": "s10",
    "text": "4、患者处于疾病急性期，PANSS评分在70-120分之间，且根据研究者判定适宜接受肌注治疗；"
  },
  {
    "id": "s11",
    "text": "6、有受试者本人（或法律上可接受的代表）签名和签名日期的知情同意书，证明已告知受试者（或法律上可接受的代表）所有与研究有关的信息。"
  },
  {
    "id": "s12",
    "text": "1、激越是由于谵妄、癫痫、发育迟缓、情感疾病、中毒等引起，或是物质滥用戒断反应；"
  },
  {
    "id": "s13",
    "text": "2、有任何重大或不稳定的心血管、呼吸、神经系统（包括癫痫或明显的脑血管病）、肾脏、肝脏、内分泌或免疫疾病的相关病史；"
  },
  {
    "id": "s14",
    "text": "4、具有临床意义的ECG 异常"
  },
  {
    "id": "s15",
    "text": "5、有QTc 延长病史或给药前QTc 值≥450 msec ；"
  },
  {
    "id": "s16",
    "text": "6、血清K+ 或Mg2+值超出正常范围；"
  },
  {
    "id": "s17",
    "text": "7、既往有恶性综合征或迟发运动障碍病史；"
  },
  {
    "id": "s18",
    "text": "10、对常用药物耐药（治疗耐药的定义是：进入研究前两年内，基于医生的判断对上市抗精神病药物足量足疗程治疗精神分裂症急性加重两次或两次以上而效果欠佳)；"
  },
  {
    "id": "s19",
    "text": "12、在筛选前1个月内曾使用长效抗精神病药物；"
  },
  {
    "id": "s20",
    "text": "13、目前研究开始前30 天内和/或参加研究期间参加其他研究；"
  },
  {
    "id": "s21",
    "text": "（1）自愿参加并签署知情同意书；"
  },
  {
    "id": "s22",
    "text": "（2）年龄25～70岁，男女不限；"
  },
  {
    "id": "s23",
    "text": "（3）内分泌科住院的1型或2型糖尿病患者，符合WHO1999年诊断标准；"
  },
  {
    "id": "s24",
    "text": "（4）体重指数（BMI）19～35kg/m2；"
  },
  {
    "id": "s25",
    "text": "（6）育龄妇女应有有效避孕措施，且未妊娠；"
  },
  {
    "id": "s26",
    "text": "（1）有严重心肺功能不全的患者。"
  },
  {
    "id": "s27",
    "text": "（2）入院时有糖尿病急性并发症的患者（糖尿病酮症酸中毒、糖尿病非酮症高渗性 昏迷、糖尿病乳酸酸中毒等）。"
  },
  {
    "id": "s28",
    "text": "（3）下泵时合并急性感染的患者。"
  },
  {
    "id": "s29",
    "text": "a. 18-65周岁门诊或住院的类风湿关节炎患者；"
  },
  {
    "id": "s30",
    "text": "d. 签署知情同意书者；"
  },
  {
    "id": "s31",
    "text": "e. 类风湿关节炎X线进展分期处于Ⅰ-Ⅲ期。"
  },
  {
    "id": "s32",
    "text": "g. 合并有严重关节外病变者，如严重的肾脏淀粉样变、缩窄性心包炎、中枢神经系统血管炎等的患者；"
  },
  {
    "id": "s33",
    "text": "②记忆减退主诉大于6个月；"
  },
  {
    "id": "s34",
    "text": "④生活及社会功能有降低: 日常生活能力量表得分≤18分；"
  },
  {
    "id": "s35",
    "text": "同时符合上述5条者被认定为发生MCI，纳入本次研究。"
  },
  {
    "id": "s36",
    "text": "②喘息性支气管炎、严重高血压、心绞痛及严重感染等内科疾病；"
  },
  {
    "id": "s37",
    "text": "⑤明显影响认知功能测试的视觉、听觉障碍或语言交流困难；"
  },
  {
    "id": "s38",
    "text": "2.本实验开始前48小时未用过其他抗休克药物者或应用后明确无效患者；"
  },
  {
    "id": "s39",
    "text": "4.符合中医毒热内盛辨证标准者；"
  },
  {
    "id": "s40",
    "text": "1.三个月内参加过其它药物临床试验者"
  },
  {
    "id": "s41",
    "text": "3.有结缔组织疾病、糖尿病等内分泌代谢疾病者、更年期综合症者；具有严重的原发性心、肝、肺、肾、血液或影响其生存的严重疾病者。"
  },
  {
    "id": "s42",
    "text": "4.妊娠期、哺乳期妇女；法律规定的残疾患者（盲，聋，哑，智力障碍等）。"
  },
  {
    "id": "s43",
    "text": "5.怀疑或确有酒精、药物滥用病史。"
  },
  {
    "id": "s44",
    "text": "7.研究者认为不适合入组的其他情况者。"
  },
  {
    "id": "s45",
    "text": "（2）年龄50～75岁。"
  },
  {
    "id": "s46",
    "text": "（3）主诉记忆减退，并经他人证实。"
  },
  {
    "id": "s47",
    "text": "（4）临床痴呆分级量表(Clinical dementia rating，CDR)0.5分。"
  },
  {
    "id": "s48",
    "text": "（5）有足够的视觉和听觉分辨力接受神经心理学测试。"
  },
  {
    "id": "s49",
    "text": "（6）测试前12个月内CT或MRI头颅扫描无感染、梗死或其他局灶性损伤的证据，也无相关临床症状，但允许一个非关键性脑区域的腔隙性梗死且不被认为影响受试者的认知损害。"
  },
  {
    "id": "s50",
    "text": "（7）Hachinski缺血量表(Hachinski ischemia scale，HIS)得分小于或等于4分。"
  },
  {
    "id": "s51",
    "text": "（1）近3个月内有糖尿病酮症酸中毒等急性并发症；严重心、肺、肾功能衰竭史；脑血管意外。"
  },
  {
    "id": "s52",
    "text": "（3）既往2年内患抑郁症，汉密尔顿抑郁量表评分>10分。"
  },
  {
    "id": "s53",
    "text": "（4）其他可能导致脑功能紊乱的器质性和精神疾病。"
  },
  {
    "id": "s54",
    "text": "（2）TBSA51-100%，或III度>20%；"
  },
  {
    "id": "s55",
    "text": "1.伤前有严重心、肝、肾及造血系统疾病；"
  },
  {
    "id": "s56",
    "text": "4.因其他疾病使用糖皮质激素或免疫抑制剂治疗"
  },
  {
    "id": "s57",
    "text": "6.糖尿病、甲亢等代谢及内分泌疾病史；"
  },
  {
    "id": "s58",
    "text": "8.患有精神性疾病者。"
  },
  {
    "id": "s59",
    "text": "9.伤后72小时之后入院或预计生存时间少于72小时"
  },
  {
    "id": "s60",
    "text": "② 右利手患者（根据Edinburgh Handedness Scales量表）；"
  },
  {
    "id": "s61",
    "text": "⑤ 能主动伸展偏瘫侧手腕≥20°，伸展掌指关节≥10°；"
  },
  {
    "id": "s62",
    "text": "⑥ 在1人帮助下或拄拐杖，能够站立并且至少可辅助步行10m以上；"
  },
  {
    "id": "s63",
    "text": "⑦ 无重度认知功能障碍（根据Mini-Mental State Examination量表评分）；"
  },
  {
    "id": "s64",
    "text": "⑧ 已获得患者的知情同意。"
  },
  {
    "id": "s65",
    "text": "①充血性心力衰竭；下肢深静脉血栓；恶性进行性高血压；呼吸功能衰竭；活动性肝病，肝肾功能不全；"
  },
  {
    "id": "s66",
    "text": "③肢体骨折患者；"
  },
  {
    "id": "s67",
    "text": "④既往有精神疾病史或服用抗精神病药物病史；"
  },
  {
    "id": "s68",
    "text": "⑤有严重的偏侧空间忽略； "
  },
  {
    "id": "s69",
    "text": "⑥小脑、脑干损伤患者。"
  },
  {
    "id": "s70",
    "text": "2)体质指数（BMI）在18-25之间；"
  },
  {
    "id": "s71",
    "text": "（3）以慢性心力衰竭急性加重为主要临床诊断的住院病人（入院24h内）；"
  },
  {
    "id": "s72",
    "text": "（4）存在容量负荷过重的表现，即存在如下表现≥2项者："
  },
  {
    "id": "s73",
    "text": "       b)阵发性夜间呼吸困难或端坐呼吸（≥30o斜卧位）；"
  },
  {
    "id": "s74",
    "text": "       c)颈静脉怒张 > 8 cm；"
  },
  {
    "id": "s75",
    "text": "       d)X线胸片有肺水肿、肺淤血或胸水。"
  },
  {
    "id": "s76",
    "text": " （5） 签署知情同意书，自愿参加试验。"
  },
  {
    "id": "s77",
    "text": "（2）肾功能不全，肌酐≥265.8μmol/L（3mg/dL），或预期进行肾脏替代治疗；"
  },
  {
    "id": "s78",
    "text": "（3）收缩压≤90mmHg（签署知情同意书时）；"
  },
  {
    "id": "s79",
    "text": "（5）肝素抗凝禁忌证或肝素过敏；"
  },
  {
    "id": "s80",
    "text": "（6）严重的瓣膜狭窄；"
  },
  {
    "id": "s81",
    "text": "（8）严重伴发病，预期生存≤6个月；"
  },
  {
    "id": "s82",
    "text": "（9）未控制的全身感染；"
  },
  {
    "id": "s83",
    "text": "1.有明确家族史的CM—AVM患者"
  },
  {
    "id": "s84",
    "text": "2.具有可行两种激光治疗的足够大面积病灶的患者"
  },
  {
    "id": "s85",
    "text": "3.皮下血管B超怀疑为CM-AVM或早期AVM的患者"
  },
  {
    "id": "s86",
    "text": "2.不符合纳入标准的患者"
  },
  {
    "id": "s87",
    "text": "① 符合《原发性肝癌诊疗规范（2011年版）》诊断标准，由乙型病毒性肝炎导致的晚期原发性肝癌患者（2010版BCLC分期B期、C期）；"
  },
  {
    "id": "s88",
    "text": "② 手术治疗（手术、介入、射频消融）6个月后的患者"
  },
  {
    "id": "s89",
    "text": "④ 愿意接受过中医和/或中西医结合治疗；"
  },
  {
    "id": "s90",
    "text": "① 转移性肝癌患者，或并发其他肿瘤患者；"
  },
  {
    "id": "s91",
    "text": "② BCLC分期为D期的患者，或伴有顽固性腹水、肝性脑病、肝衰竭、门静脉栓塞等严重并发症的患者；"
  },
  {
    "id": "s92",
    "text": "③ 伴有心、肾、肺、内分泌、血液、代谢及胃肠道严重原发病者；或精神病患者；"
  },
  {
    "id": "s93",
    "text": "⑥ 应用分子靶向抗肿瘤药物（索菲拉尼）的患者。"
  },
  {
    "id": "s94",
    "text": "1.经皮血管B超或增强磁共振诊断为早期静脉畸形的患者"
  },
  {
    "id": "s95",
    "text": "2.具有可行两种激光治疗的足够大面积病灶的患者"
  },
  {
    "id": "s96",
    "text": "2.不符合纳入标准的患者"
  },
  {
    "id": "s97",
    "text": "1) >=40岁，住在试验医院附近；"
  },
  {
    "id": "s98",
    "text": "2) 根据UK Brain Bank criteria诊断标准，诊断为I-IV期的PD患者；"
  },
  {
    "id": "s99",
    "text": "2) 有神经功能缺损病史，如脑中风或神经肌肉疾病；"
  },
  {
    "id": "s100",
    "text": "3) 有其他危及生命的情况"
  },
  {
    "id": "s101",
    "text": "（1）符合高血压病诊断标准，1级高血压患者；"
  },
  {
    "id": "s102",
    "text": "（3）中医证候积分≥4分；"
  },
  {
    "id": "s103",
    "text": "（4）年龄在18～65岁之间；"
  },
  {
    "id": "s104",
    "text": "（4）已同时使用2种/或以上西药降压药物者；"
  },
  {
    "id": "s105",
    "text": "（6）年龄在18岁以下或65岁以上；"
  },
  {
    "id": "s106",
    "text": "（10）精神性疾病，无自制力，不能确切表达；"
  },
  {
    "id": "s107",
    "text": "1.2倍及以上；"
  },
  {
    "id": "s108",
    "text": "（12）严重的心肺功能异常；"
  },
  {
    "id": "s109",
    "text": "（13）糖尿病血糖控制不好，空腹血糖＞11mmol/L，或有合并症出现（如糖尿病肾病、周围神经病变等）；"
  },
  {
    "id": "s110",
    "text": "（14）试验前一个月参加过其他临床试验者；"
  },
  {
    "id": "s111",
    "text": "（15）临床医生认为不应当参加本项试验的患者；"
  },
  {
    "id": "s112",
    "text": "1.年龄：18~70周岁；性别不限；"
  },
  {
    "id": "s113",
    "text": "2.入组前一周内经胃镜检查诊断为活动性十二指肠溃疡（活动期），伴或不伴有上腹痛/上腹不适、反酸、烧心、腹胀、嗳气等相应症状；."
  },
  {
    "id": "s114",
    "text": "3.溃疡直径0.3 - 2.0厘米，溃疡数目≤2个；"
  },
  {
    "id": "s115",
    "text": "5.理解并愿意参加本项临床试验并提供签署的知情同意书。"
  },
  {
    "id": "s116",
    "text": "6.除了单纯的穿孔缝合术以外的胃酸抑制手术史 ,食管手术或消化器官手术史；"
  },
  {
    "id": "s117",
    "text": "8.有严重的心、肝、肺、肾、血液、内分泌系统疾病，病情尚未控制者（TBIL＞ULN的1.5倍；ALT、AST＞ULN的1.5倍；Cr＞ULN）；"
  },
  {
    "id": "s118",
    "text": "10.试验期间需合用规定外的抗溃疡药物者；"
  },
  {
    "id": "s119",
    "text": "11.药物及/或酒精滥用者；"
  },
  {
    "id": "s120",
    "text": "12.对摄钠有限制者，伴有代谢性碱中毒、低钙血症者；"
  },
  {
    "id": "s121",
    "text": "1、年龄：30-55岁，性别不限。"
  },
  {
    "id": "s122",
    "text": "3、颈股脉搏传导速度>10m/s."
  },
  {
    "id": "s123",
    "text": "4、伴有至少一个心血管危险因素：腹型肥胖（腰围男性≥85cm,女性≥80cm）或超重（体重指数≥27kg/m2）、空腹血糖受损或糖尿病、吸烟、缺乏体力活动、血脂异常、早发心血管病或中风病家族史（一级直系亲属的男性发病年龄<55岁，女性发病年龄<65岁）。"
  },
  {
    "id": "s124",
    "text": "5、符合肝火亢盛证候诊断标准。"
  },
  {
    "id": "s125",
    "text": "2、过敏体质或对多种药物过敏者。"
  },
  {
    "id": "s126",
    "text": "2)体质指数（BMI）在18-25之间；"
  },
  {
    "id": "s127",
    "text": "4)白血病（WBC>10000/μL）；"
  },
  {
    "id": "s128",
    "text": "1.临床病理确诊的特发性膜性肾病"
  },
  {
    "id": "s129",
    "text": "3.24小时尿蛋白大于3.5g、eGFR大于60ml/min/1.73m2"
  },
  {
    "id": "s130",
    "text": "1.继发性膜性肾病； "
  },
  {
    "id": "s131",
    "text": "6.有吗替麦考酚酯、他克莫司、环磷酰胺或甲强龙过敏史的患者； "
  },
  {
    "id": "s132",
    "text": "8.肝功能障碍的患者； "
  },
  {
    "id": "s133",
    "text": "10.3个月内有过胃肠道出血史； "
  },
  {
    "id": "s134",
    "text": "13.妊娠、哺乳或不愿采取避孕措施的患者；"
  },
  {
    "id": "s135",
    "text": "（1）符合中国精神障碍分类与诊断标准第三版(CCMD-3)抑郁发作和美国精神疾病诊断与统计手册第四版(DSM-Ⅳ)抑郁症的诊断标准；"
  },
  {
    "id": "s136",
    "text": "（2）年龄18～70岁；"
  },
  {
    "id": "s137",
    "text": "（3）20≤HAMD≤35分；"
  },
  {
    "id": "s138",
    "text": "（4）首次就诊时有失眠主诉；"
  },
  {
    "id": "s139",
    "text": "（5）匹斯堡睡眠指数(PSQI)量表评分>7分；"
  },
  {
    "id": "s140",
    "text": "（1）器质性疾病或药物引起的继发性抑郁障碍；"
  },
  {
    "id": "s141",
    "text": "（2）双相情感障碍的抑郁发作，恶劣心境障碍,反应性抑郁障碍和其他疾病状态的抑郁综合症；"
  },
  {
    "id": "s142",
    "text": "（6）妊娠、哺乳期妇女。"
  },
  {
    "id": "s143",
    "text": "2.I期接受双膝关节置换的病例"
  },
  {
    "id": "s144",
    "text": "4.无严重系统性疾病"
  },
  {
    "id": "s145",
    "text": "2.不能按时随访"
  },
  {
    "id": "s146",
    "text": "3.翻修手术"
  },
  {
    "id": "s147",
    "text": "1.术前经胃镜和活检证实的胃腺癌患者，原发病灶位于胃下部1/3，预计可行根治性远端胃切除术；"
  },
  {
    "id": "s148",
    "text": "2.年龄：≤75岁，或≥18岁；"
  },
  {
    "id": "s149",
    "text": "3.患者或其委托代理人知情同意；"
  },
  {
    "id": "s150",
    "text": "2.病人行急诊手术；"
  },
  {
    "id": "s151",
    "text": "3.病人有腹部手术史；"
  },
  {
    "id": "s152",
    "text": "①需要行IVF-ET的不孕患者。"
  },
  {
    "id": "s153",
    "text": "②年龄在20-40岁之间的已婚女性。"
  },
  {
    "id": "s154",
    "text": "③受试者知情，自愿签署知情同意书。"
  },
  {
    "id": "s155",
    "text": "①因子宫畸形导致不孕者"
  },
  {
    "id": "s156",
    "text": "③有其它器官严重疾病者。"
  },
  {
    "id": "s157",
    "text": "1.拟在全身麻醉下接受手术；"
  },
  {
    "id": "s158",
    "text": "2.年龄1-14岁；"
  },
  {
    "id": "s159",
    "text": "4.ASA分级1-2级；"
  },
  {
    "id": "s160",
    "text": "5.取得患儿家长知情同意书。"
  },
  {
    "id": "s161",
    "text": "1.合并呼吸、循环、肝、肾、代谢等系统疾病；"
  },
  {
    "id": "s162",
    "text": "3.BMI超过正常值20%；"
  },
  {
    "id": "s163",
    "text": "(2)符合中医肺脾气虚证标准；"
  },
  {
    "id": "s164",
    "text": "(4）生存期大于3个月；"
  },
  {
    "id": "s165",
    "text": "(5)依从性好同意配合本试验,并签署知情同意书者。"
  },
  {
    "id": "s166",
    "text": "(4)法律规定的残疾患者(盲,聋,观,智力障碍,肢体残疾)；"
  },
  {
    "id": "s167",
    "text": "(5)对试验药物过敏、有禁忌症的患者；"
  },
  {
    "id": "s168",
    "text": "(7)先天或后天性免疫缺陷者；"
  },
  {
    "id": "s169",
    "text": "(8)近1个月内参加过其它临床试验的患者。"
  },
  {
    "id": "s170",
    "text": "II 多次诱导化疗后未缓解；"
  },
  {
    "id": "s171",
    "text": "Ⅳ异基因移植前未达到缓解者；"
  },
  {
    "id": "s172",
    "text": "I先前经过4疗程一线治疗后未达到PR状态者；"
  },
  {
    "id": "s173",
    "text": "Ⅳ 异体或自体移植后复发。"
  },
  {
    "id": "s174",
    "text": "④预计生存期大于3个月；"
  },
  {
    "id": "s175",
    "text": "⑤育龄妇女在给药开始前尿妊娠试验阴性，并同意在试验期间直至最后一次随访采取有效的避孕措施者；"
  },
  {
    "id": "s176",
    "text": "2) 具有癫痫病史或其他中枢神经系统疾病者；"
  },
  {
    "id": "s177",
    "text": "3）既往有QT期间延长或严重心脏疾病者；"
  },
  {
    "id": "s178",
    "text": "4）肌酸酐>2.5mg/dl或ALT / AST>3倍正常量或胆红素>2.0 mg/dl者；"
  },
  {
    "id": "s179",
    "text": "6）Ⅱ到Ⅳ度aGVHD或广泛型cGVHD"
  },
  {
    "id": "s180",
    "text": "7）需要治疗的GVHD患者"
  },
  {
    "id": "s181",
    "text": "9) 乙型肝炎或丙型肝炎病毒感染者；"
  },
  {
    "id": "s182",
    "text": "13）T细胞被复制缺陷型慢病毒转导的效率低于30%，或应答CD3 / CD28共刺激信号时扩增能力不足（<5倍）者；"
  },
  {
    "id": "s183",
    "text": "14）CNS中枢神经系统受累的白血病患者；"
  },
  {
    "id": "s184",
    "text": "（2）乳腺癌首次确诊组：1.首次我院病理检测确诊乳腺癌或外院首次诊断由我院病理医生复核者； 2.年龄在18～75岁之间；3.患者同意接受本次研究，并签署知情同意书；"
  },
  {
    "id": "s185",
    "text": "（1）并存其他严重疾病，如严重感染、身体严重衰竭、严重外伤乳腺癌患者；"
  },
  {
    "id": "s186",
    "text": "（2）使用影响血糖、血压和血脂的药物而不能停药者，如：皮质类固醇、促肾上腺皮质激素、肾上腺素、去甲肾上腺素、β-受体阻滞剂、噻嗪类利尿剂等；"
  },
  {
    "id": "s187",
    "text": "（3）对于进行系统治疗期间的患者不同治疗阶段不应重复纳入；"
  },
  {
    "id": "s188",
    "text": "（5）不理解、不认可本次医学研究，不愿意配合研究进行者。"
  },
  {
    "id": "s189",
    "text": "2)ASA分级为I-III级；"
  },
  {
    "id": "s190",
    "text": "3)拟在腰麻/硬膜外/神经阻滞下行骨科手术；"
  },
  {
    "id": "s191",
    "text": "5)患者已完全了解该研究性质，自愿参加本试验并签署知情同意书。"
  },
  {
    "id": "s192",
    "text": "1） 现患有或曾患有中枢神经系统疾病者；"
  },
  {
    "id": "s193",
    "text": "2） 曾接受神经外科手术者；"
  },
  {
    "id": "s194",
    "text": "3） 有活动性肝病者；"
  },
  {
    "id": "s195",
    "text": "5） 严重视觉或听觉障碍，或无法理解普通话者；"
  },
  {
    "id": "s196",
    "text": "7） 术前已有认知功能障碍者；"
  },
  {
    "id": "s197",
    "text": "8） 依从性差、不能按研究方案完成试验者；"
  },
  {
    "id": "s198",
    "text": "10）由于任何原因，研究人员认为有任何不适合入选的情况；"
  },
  {
    "id": "s199",
    "text": "⑵ 年龄18～65岁之间，性别不限；"
  },
  {
    "id": "s200",
    "text": "⑶ 适合进行药物治疗；"
  },
  {
    "id": "s201",
    "text": "⑵合并心血管、脑血管、肝、肾、造血系统、甲亢、糖尿病等严重原发性疾病者，或影响其生存的严重疾病（如肿瘤等）及精神病患者。"
  },
  {
    "id": "s202",
    "text": "⑹近2周内使用了治疗IBS的药物，或近1个月内参加其它临床试验的患者。"
  },
  {
    "id": "s203",
    "text": "（2）电子肠镜及活检病理证实直肠中上段癌（肿瘤下缘距肛缘≥7cm）"
  },
  {
    "id": "s204",
    "text": "（3）选择择期手术治疗(一期吻合术) "
  },
  {
    "id": "s205",
    "text": "（4）居住地在扬州及周边地区"
  },
  {
    "id": "s206",
    "text": "（2）患者既往有复杂腹部手术史，不适合行腹腔镜手术；"
  },
  {
    "id": "s207",
    "text": "（5）不能一期手术切除；"
  },
  {
    "id": "s208",
    "text": "（1）资料不全"
  },
  {
    "id": "s209",
    "text": "（2）住院时间＜4小时"
  },
  {
    "id": "s210",
    "text": "2、经病理学或细胞学诊断的ⅢB～Ⅳ期非小细胞肺癌并有可测病灶（含术后复发或转移）患者；"
  },
  {
    "id": "s211",
    "text": "3、不能通过手术切除治疗、常规放化疗或分子靶向药物治疗失败、不愿意接受或不能耐受放化疗或分子靶向治疗的患者；"
  },
  {
    "id": "s212",
    "text": "4、中医证属气虚证者；"
  },
  {
    "id": "s213",
    "text": "5、体力状况ECOG评分≤2；"
  },
  {
    "id": "s214",
    "text": "2、有明显恶液质者"
  },
  {
    "id": "s215",
    "text": "3、有症状而未得到有效控制的脑转移者"
  },
  {
    "id": "s216",
    "text": "4、过敏体质，或对多种药物过敏者"
  },
  {
    "id": "s217",
    "text": "7、研究者认为存在有不适合入选因素的患者"
  },
  {
    "id": "s218",
    "text": "8、试验期间有可能进行系统化学治疗、放射治疗、靶向治疗等患者"
  },
  {
    "id": "s219",
    "text": "3)血清学要求：HBV慢性感染者（HBsAg阳性至少6个月），筛选时HBeAg为阴性，HBsAg≤1500IU/ml且HBV DNA定量＜1000IU/ml；"
  },
  {
    "id": "s220",
    "text": "5)育龄妇女尿妊娠试验阴性，且受试者（包括男性受试者）愿意未来18个月内无妊娠计划且采取有效避孕措施；"
  },
  {
    "id": "s221",
    "text": "1)孕妇、哺乳期妇女或在研究期间有生育计划者；"
  },
  {
    "id": "s222",
    "text": "2)治疗前6个月内曾用过强力免疫调节剂（如肾上腺皮质激素、胸腺肽α1、胸腺5肽等）超过2周；"
  },
  {
    "id": "s223",
    "text": "3)治疗前6个月内曾服用过肝毒性药物（如氨苯砜，红霉素，氟康唑，酮康唑，利福平等）超过2周；"
  },
  {
    "id": "s224",
    "text": "8)筛选时罹患急性传染性疾病或研究者判断不适合入组的未治愈的慢性感染性疾病；"
  },
  {
    "id": "s225",
    "text": "14)研究者判断不适合入组的其它情况。"
  },
  {
    "id": "s226",
    "text": "1、18-65无先兆偏头痛。"
  },
  {
    "id": "s227",
    "text": "2、符合ICHD-3（β版）标准且最初发病年龄<50岁。"
  },
  {
    "id": "s228",
    "text": "3、病程>3年，每月平均头痛次2-6次。"
  },
  {
    "id": "s229",
    "text": "4、VAS视觉模拟评分≥3.6，为中/重度头痛，影响正常的工作和学习。"
  },
  {
    "id": "s230",
    "text": "5、入组前12周未服用预防偏头痛药物如β受体阻滞剂、钙离子阻滞剂和抗癫痫药等。"
  },
  {
    "id": "s231",
    "text": "1、每月发作服用止痛药>10次者。"
  },
  {
    "id": "s232",
    "text": "2、特殊类型偏头痛如眼麻痹型偏头痛、偏瘫性偏头痛等类型。"
  },
  {
    "id": "s233",
    "text": "3、丛集性头痛和紧张性头痛等继发性头痛。"
  },
  {
    "id": "s234",
    "text": "4、妊娠和哺乳期妇女。"
  },
  {
    "id": "s235",
    "text": "5、合并肝、肾及造血系统疾病、高血压和糖尿病。"
  },
  {
    "id": "s236",
    "text": "6、严重精神病。"
  },
  {
    "id": "s237",
    "text": "1)Pilon骨折的患者，采取踝关节前外侧入路切开复位内固定治疗的病人；"
  },
  {
    "id": "s238",
    "text": "1)Gustilo III开放骨折；"
  },
  {
    "id": "s239",
    "text": "3)合并其他严重外伤、其他系统疾病影响治疗的；"
  },
  {
    "id": "s240",
    "text": "4)拒绝、未获随访病人，资料不完整者；"
  },
  {
    "id": "s241",
    "text": "6)其他不适宜纳入研究的患者。"
  },
  {
    "id": "s242",
    "text": "2.符合原发性痛经诊断标准者；"
  },
  {
    "id": "s243",
    "text": "4.月经周期基本正常(28±7)天；"
  },
  {
    "id": "s244",
    "text": "6.完成3个月经周期的痛经日记；"
  },
  {
    "id": "s245",
    "text": "7.签署知情同意书，自愿参加本研究者。"
  },
  {
    "id": "s246",
    "text": "6.正在参加其它临床试验者。"
  },
  {
    "id": "s247",
    "text": "   1）破裂伤（伤及视网膜累及III区致视网膜嵌顿或脱离）"
  },
  {
    "id": "s248",
    "text": "   3）眼内炎倾向"
  },
  {
    "id": "s249",
    "text": "   4）排除常规行急诊玻切（纯度高的铜铁、有机眼内异物）的其他球内异物牵拉视网膜、外伤性网脱"
  },
  {
    "id": "s250",
    "text": "(3) 心肺肝肾功能正常"
  },
  {
    "id": "s251",
    "text": "(4) 视力下降是因为眼外伤所致而不是其它原因"
  },
  {
    "id": "s252",
    "text": "(5) 自愿选择玻璃体手术治疗的患者"
  },
  {
    "id": "s253",
    "text": "(8) 凝血功能正常"
  },
  {
    "id": "s254",
    "text": "1.眼部的伴随情况/疾病"
  },
  {
    "id": "s255",
    "text": "(1) 研究眼有阻碍研究治疗改善视力的伴随疾病"
  },
  {
    "id": "s256",
    "text": "(2)中风、冠心病、心绞痛史及肾功能不全需做透析或肾移植，以及其它不适合参与临床试验的全身慢性疾病"
  },
  {
    "id": "s257",
    "text": "(3) 目前或近期可能需要全身使用已知对晶状体、视网膜或视神经有毒性的药物，包括氯喹/羟氯喹、吩噻嗪、乙胺丁醇、去铁敏和他莫昔芬等"
  },
  {
    "id": "s258",
    "text": "3)妊娠或合并肝、肾、代谢、自身免疫性疾病、神经、精神或内分泌疾病、血液系统疾病、恶性肿瘤、长期服用免疫抑制剂或HIV/AIDS患者等。"
  },
  {
    "id": "s259",
    "text": "①合并有较严重的心、肝、肾损害、血液系统原发疾病或无法配合填写问卷者；"
  },
  {
    "id": "s260",
    "text": "5) Color blindness and known photosensitive reflex epilepsy;"
  },
  {
    "id": "s261",
    "text": "第一次复治。"
  },
  {
    "id": "s262",
    "text": "1.签署知情同意书，遵守治疗及随访计划；"
  },
  {
    "id": "s263",
    "text": "8.未能控制的感染性疾病，尤其存在胆道系统感染者； "
  },
  {
    "id": "s264",
    "text": "**入组时，患者不需表现有CBP；但在既往，患者必须于45岁之前患CBP至少一次且持续（几乎每天）至少3个月。CBP无需是患者前往风湿科就诊的原因。"
  },
  {
    "id": "s265",
    "text": "(2)符合慢性肾功能不全诊断标准病例； "
  },
  {
    "id": "s266",
    "text": "2、肝脏肿瘤患者，拟行半肝或三叶肝切除。"
  },
  {
    "id": "s267",
    "text": "3、存在不可切除的肝外肿瘤病灶。"
  },
  {
    "id": "s268",
    "text": "②拒绝接受调查；"
  },
  {
    "id": "s269",
    "text": "4、无肝硬化或轻度肝硬化患者，肝功能Child A级"
  },
  {
    "id": "s270",
    "text": "2) Presence of HE (higher than West Heaven Criteria II);"
  },
  {
    "id": "s271",
    "text": "课题实施期间诊断为复治涂阳肺结核。"
  },
  {
    "id": "s272",
    "text": "入组时能够提供痰液进行结核分枝杆菌涂片和培养。"
  },
  {
    "id": "s273",
    "text": "1)肺结核合并肺外结核病（包括结核性胸膜炎者）。"
  },
  {
    "id": "s274",
    "text": "4)嗜酒者。"
  },
  {
    "id": "s275",
    "text": "5)根据研究者判断，患者有任何不适合参加本研究的或可能使患者不能全程参加本研究的任何疾病。"
  },
  {
    "id": "s276",
    "text": "④年龄18-65周岁；"
  },
  {
    "id": "s277",
    "text": "⑤签署知情同意书，自愿参加本项研究者"
  },
  {
    "id": "s278",
    "text": "③支气管感染者"
  },
  {
    "id": "s279",
    "text": "2.急性或近期（3个月）内发生过曲张静脉破裂出血；"
  },
  {
    "id": "s280",
    "text": "4.多囊肝或多发性肝囊肿； "
  },
  {
    "id": "s281",
    "text": "7.终末期肝病模型（model for end-stage liver disease，MELD）4分以上和/或肝功能Child-Pugh分级C级及以上； "
  },
  {
    "id": "s282",
    "text": "9.布加氏综合征； "
  },
  {
    "id": "s283",
    "text": "10.抗凝药物禁忌症；"
  },
  {
    "id": "s284",
    "text": "3）可行全胃或者近半胃切除者"
  },
  {
    "id": "s285",
    "text": "2) 只能行全胃切除才能行R0切除者"
  },
  {
    "id": "s286",
    "text": "符合下列选择标准、在风湿科进行常规访视*的患者可以入组："
  },
  {
    "id": "s287",
    "text": "● 男性或女性"
  },
  {
    "id": "s288",
    "text": "● ≥18岁"
  },
  {
    "id": "s289",
    "text": "● 签署患者数据使用/披露授权（同意）"
  },
  {
    "id": "s290",
    "text": "* 新患者或已有患者均可考虑"
  },
  {
    "id": "s291",
    "text": "● 之前已诊断为可解释CBP的疾病***"
  },
  {
    "id": "s292",
    "text": "（1）年龄大于75岁或小于18岁者。"
  },
  {
    "id": "s293",
    "text": "1、年龄＞17岁、＜70岁。"
  },
  {
    "id": "s294",
    "text": "3、剩余肝体积/体重＜0.5%。"
  },
  {
    "id": "s295",
    "text": "2、中重度肝硬化患者或伴门静脉高压，存在中度以上食管胃底静脉曲张。"
  },
  {
    "id": "s296",
    "text": "①年龄18-65周岁,性别不限；"
  },
  {
    "id": "s297",
    "text": "①评估困难气道、术后需要呼吸机辅助通气者"
  },
  {
    "id": "s298",
    "text": "②I-gel喉罩两次插入失败者 "
  },
  {
    "id": "s299",
    "text": "5.心肺功能不全，肾功能不全以及基础疾病的治疗方式与试验相悖； "
  },
  {
    "id": "s300",
    "text": "1）进展期食管胃交界腺癌（Siewert II型）"
  },
  {
    "id": "s301",
    "text": "（4）肝功能、心电图正常，血常规:白细胞>4*109/L及<10*109/L,血小板>60*1012/L，血红蛋白>60g/L。"
  },
  {
    "id": "s302",
    "text": "（4）肝功能、心电图异常，血常规:白细胞<4*109/L或>10*109/L血小板<60*1012/L，血红蛋白<60g/L。"
  },
  {
    "id": "s303",
    "text": "?12.中风后肩痛患者既往有肩周炎、上肢骨折、周围神经损伤等影响上肢功能活动或引起疼痛的疾病；"
  },
  {
    "id": "s304",
    "text": "2)严重的心肺等疾患无法耐受腹腔镜手术"
  },
  {
    "id": "s305",
    "text": "3. 合并有其他恶性肿瘤并在接受积极治疗；"
  },
  {
    "id": "s306",
    "text": "4. 不稳定型心绞痛，未控制的缺血性心肌病或有症状的充血性心力衰竭（例如：纽约心脏协会功能分级的三或四级）；"
  },
  {
    "id": "s307",
    "text": "（2） 既往无合并其他恶性肿瘤病史"
  },
  {
    "id": "s308",
    "text": "（3）精神障碍或疾病"
  },
  {
    "id": "s309",
    "text": "（6）合并活动性感染的患者(感染引起38℃以上发热)"
  },
  {
    "id": "s310",
    "text": "（7） 患者依从性差或研究者考虑患者依从性差"
  },
  {
    "id": "s311",
    "text": "X线、MRI等影像学检查无腰椎滑脱、腰椎不稳、腰椎间盘突出。"
  },
  {
    "id": "s312",
    "text": "强直性脊柱炎、脊柱侧凸、椎体压缩性骨折、脊柱结核、脊柱肿瘤患者。"
  },
  {
    "id": "s313",
    "text": "① 18-45 周岁的女性育龄期妇女；"
  },
  {
    "id": "s314",
    "text": "③ 目前为住院治疗者；"
  },
  {
    "id": "s315",
    "text": "?5.有出血倾向者；3个月内发生过严重出血者。"
  },
  {
    "id": "s316",
    "text": "?8.法律规定的残疾患者（盲，聋，哑，智力障碍，精神障碍及由其它原因引起的肢体残疾影响到神经功能缺损评价者）。"
  },
  {
    "id": "s317",
    "text": "?9.怀疑或确有酒精、药物滥用史，或者研究者认为不适宜参加该临床试验者。"
  },
  {
    "id": "s318",
    "text": "?10.已知或怀疑对本试验药物过敏者或过敏体质者。"
  },
  {
    "id": "s319",
    "text": "4)体力状况分级（ZPS）0-2级，卡式（KPS）评分≥60"
  },
  {
    "id": "s320",
    "text": "5)预测患者生存时间大于10年"
  },
  {
    "id": "s321",
    "text": "1)凝血功能障碍"
  },
  {
    "id": "s322",
    "text": "4)前列腺及尿道手术史"
  },
  {
    "id": "s323",
    "text": "7)研究者认为应排除在本研究之外的其他任何情况"
  },
  {
    "id": "s324",
    "text": "②应用抗生素≤4d；"
  },
  {
    "id": "s325",
    "text": "①易导致腹泻消化系统疾病，例如肠炎或者过敏性胃肠综合症等；"
  },
  {
    "id": "s326",
    "text": "⑥试验前15d服用过益生菌；"
  },
  {
    "id": "s327",
    "text": "⑦全肠外营养。"
  },
  {
    "id": "s328",
    "text": "（2）年龄18-80岁；"
  },
  {
    "id": "s329",
    "text": "（3）2周内未进行全身化疗、腹腔药物灌注治疗；"
  },
  {
    "id": "s330",
    "text": "(5)ALT > 3倍正常值上限和/或TBIL > 2正常值上限；"
  },
  {
    "id": "s331",
    "text": "2. 需进行手术切除的食管病变：具有切除可能性及不需要行术前新辅助化疗的食管鳞癌患者；"
  },
  {
    "id": "s332",
    "text": "3. 具备知情同意的能力；"
  },
  {
    "id": "s333",
    "text": "6. 有乳酸酸中毒病史；"
  },
  {
    "id": "s334",
    "text": "7. 慢性肝病或肝硬化；"
  },
  {
    "id": "s335",
    "text": "9. 入选前1年内参加过或正在参加其他临床试验的患者；"
  },
  {
    "id": "s336",
    "text": "（5）合并其它恶性肿瘤者"
  },
  {
    "id": "s337",
    "text": "（8） 有研究者认为的其他临床、实验室情况病人不宜参加该项试验"
  },
  {
    "id": "s338",
    "text": "年龄大于45岁"
  },
  {
    "id": "s339",
    "text": "符合腰椎小关节综合征诊断标准"
  },
  {
    "id": "s340",
    "text": "年龄较大，体质虚弱或有心，肺，肝，肾等脏器疾病，不宜手术者。"
  },
  {
    "id": "s341",
    "text": "(5)、尿瘘、粪瘘者。"
  },
  {
    "id": "s342",
    "text": "(6)、产褥期。"
  },
  {
    "id": "s343",
    "text": "⑦ 法定监护人及受试者本人理解并签署书面知情同意书。"
  },
  {
    "id": "s344",
    "text": "2)肿瘤临床分期<=T2N0MO"
  },
  {
    "id": "s345",
    "text": "3)以往盆腔有重大创伤或手术史"
  },
  {
    "id": "s346",
    "text": "⑤重度免疫抑制状态；"
  },
  {
    "id": "s347",
    "text": "符合下述任意一项排除标准的患者，均不能入组试验："
  },
  {
    "id": "s348",
    "text": "(4)心功能为Ⅲ-Ⅳ级；"
  },
  {
    "id": "s349",
    "text": "(7)II度及II度以上粒细胞减少，和/或中度及中度以上贫血，和/或II度及II度以上血小板减少；"
  },
  {
    "id": "s350",
    "text": "5. 当前正在口服二甲双胍或当前正在进行胰岛素、磺酰脲类药物治疗；"
  },
  {
    "id": "s351",
    "text": "(3)、重度子宫脱垂无法还纳阴道者。"
  },
  {
    "id": "s352",
    "text": "（3）经简易智力测试量表（MMSE）评价为痴呆。"
  },
  {
    "id": "s353",
    "text": "7)合并神经系统疾病或意识障碍者"
  },
  {
    "id": "s354",
    "text": "1、18周岁以上75周岁以下（含18和75周岁）的住院或门诊患者，性别不限"
  },
  {
    "id": "s355",
    "text": "10）患有精神疾患，无法正常取得知情同意并进行试验和随访的患者。"
  },
  {
    "id": "s356",
    "text": "（2）有严重的全身疾病、严重精神障碍或语言障碍，不能按临床试验方案完成试验者。"
  },
  {
    "id": "s357",
    "text": "（5）体检、影像学检查发现外耳、中耳、内耳炎性疾病、解剖异常、听神经瘤等。"
  },
  {
    "id": "s358",
    "text": "②目前血清催乳素水平≥496mIU/L；"
  },
  {
    "id": "s359",
    "text": "① 筛选前6 个月内存在经DSM-IV 诊断为物质滥用；"
  },
  {
    "id": "s360",
    "text": "④ 曾出现过对阿立哌唑过敏者。"
  },
  {
    "id": "s361",
    "text": "（2）合并高血压病史"
  },
  {
    "id": "s362",
    "text": "（5）出院返家，出院时能行走（修正的Rankin量表评分0～4分）。"
  },
  {
    "id": "s363",
    "text": "（2）存在感觉性失语。"
  },
  {
    "id": "s364",
    "text": "1)年龄：18-75岁"
  },
  {
    "id": "s365",
    "text": "2)择期结肠癌手术患者"
  },
  {
    "id": "s366",
    "text": "4)糖尿病"
  },
  {
    "id": "s367",
    "text": "5)ASA麻醉分级≥4级"
  },
  {
    "id": "s368",
    "text": "6)慢性疼痛患者，非癌痛患者。痛觉过敏、痛觉减退患者。"
  },
  {
    "id": "s369",
    "text": "2、复发或难治性APL患者"
  },
  {
    "id": "s370",
    "text": "1）伴有髓外白血病的患者。"
  },
  {
    "id": "s371",
    "text": "2）正在服用Vitamin A制剂的患者以及维生素A过多症的患者。"
  },
  {
    "id": "s372",
    "text": "3）入组前2周内使用过可能影响本试验疗效判断的细胞毒性抗癌药（如蒽环/蒽醌类、高三尖杉酯碱等）的患者。"
  },
  {
    "id": "s373",
    "text": "9）孕妇、疑似妊娠（筛选时检测尿中人绒毛膜促性腺激素的妊娠试验阳性）以及哺乳中的患者。"
  },
  {
    "id": "s374",
    "text": "12）既往接受过异基因干细胞移植者。"
  },
  {
    "id": "s375",
    "text": "（3）未接受其他临床试验的患者；"
  },
  {
    "id": "s376",
    "text": "（4）签署知情同意书，接受本试验治疗的患者。"
  },
  {
    "id": "s377",
    "text": "（3）有明确病因(耳外伤、爆震、耳毒性药物等可导致听力下降的疾病）的患者。"
  },
  {
    "id": "s378",
    "text": "1. 拟行大隐静脉主干激光闭合术的患者"
  },
  {
    "id": "s379",
    "text": "2. 年龄：18-60岁"
  },
  {
    "id": "s380",
    "text": "3. ASA分级：I-II级"
  },
  {
    "id": "s381",
    "text": "4. 术中有严重的血流动力学波动需要药物处理者"
  },
  {
    "id": "s382",
    "text": "（1）肝、肾功能以及心脏功能不好的患者；"
  },
  {
    "id": "s383",
    "text": "（2）有过敏体质或对任何研究药物过敏的患者；"
  },
  {
    "id": "s384",
    "text": "6）心功能正常"
  },
  {
    "id": "s385",
    "text": "1）APL患者，MDS转化型AML，治疗相关的AML"
  },
  {
    "id": "s386",
    "text": "5）肝肾功能明显异常，超出入组标准"
  },
  {
    "id": "s387",
    "text": "11）不能理解或遵从研究方案"
  },
  {
    "id": "s388",
    "text": "（4）除第VIII对颅神经外，伴有其他颅神经受损的症状，如面瘫等。"
  },
  {
    "id": "s389",
    "text": "1. 有艾司洛尓禁忌症者：哮喘病史；窦性心动过缓（HR<60次/分）；有二度及以上房室传导阻滞者；严重慢性阻塞性肺病；难治性心功能不全；心源性休克；对艾司洛尓过敏者"
  },
  {
    "id": "s390",
    "text": "（4）CT评估肿瘤可能累及周围脏器者。"
  },
  {
    "id": "s391",
    "text": "15）存在其他阻碍研究进行的任何情况"
  },
  {
    "id": "s392",
    "text": "1.年龄在18－70岁之间，据AASLD标准，首次诊断原发性肝癌，BCLC-A到B期；"
  },
  {
    "id": "s393",
    "text": "5.术后因肝癌早期复发、转移致死者；"
  },
  {
    "id": "s394",
    "text": "5.患有其它严重疾病如恶性肿瘤、全身感染、肝硬化、充血性心衰等，严重贫血（Hb<70g/L）、严重营养不良（Alb<25g/L）"
  },
  {
    "id": "s395",
    "text": "6.无法完成试验或术后需要通气支持的患者"
  },
  {
    "id": "s396",
    "text": "8. 胸片示：肿瘤、感染或间质性肺病；"
  },
  {
    "id": "s397",
    "text": "（12）妊娠期或哺乳期妇女；"
  },
  {
    "id": "s398",
    "text": "2.术前明确无远处转移，无绝对手术禁忌，可行手术切除(至少切除3个肝段以上的肝脏)；"
  },
  {
    "id": "s399",
    "text": "4.对影像学相关造影剂无过敏或不耐受表现；术前4周内行Gd-EOB-DTPA增强MRI成像；术前1周内行ICG和肝体积测算；"
  },
  {
    "id": "s400",
    "text": "7.避免术中有对肝功能明显损害的操作（如肝门阻断时间过长，术中血管损伤，残余肝脏明显淤血或缺血，以及术中失血超过2000ml。）"
  },
  {
    "id": "s401",
    "text": "2.病人拒绝签署知情同意书。"
  },
  {
    "id": "s402",
    "text": "3.原发性肝癌诊断不明确者；"
  },
  {
    "id": "s403",
    "text": "7.肝切除少于3个肝段，术后肝功能变化小；"
  },
  {
    "id": "s404",
    "text": "4.两年内准备肾移植"
  },
  {
    "id": "s405",
    "text": "6.妊娠或哺乳"
  },
  {
    "id": "s406",
    "text": "7.依从性差，不能按照研究方案进行治疗"
  },
  {
    "id": "s407",
    "text": "8.3个月内参加其他临床试验患者"
  },
  {
    "id": "s408",
    "text": "9.研究者判断患者不适合参加此项研究"
  },
  {
    "id": "s409",
    "text": "1.年龄18-65岁 "
  },
  {
    "id": "s410",
    "text": "2.ASA分级为I-II级"
  },
  {
    "id": "s411",
    "text": "3.择期手术"
  },
  {
    "id": "s412",
    "text": "1.患者年龄＜18岁或＞65岁，孕妇或哺乳期妇女；"
  },
  {
    "id": "s413",
    "text": "2.有支气管哮喘病史、慢性阻塞性肺疾病（COPD）或2周内有呼吸道感染"
  },
  {
    "id": "s414",
    "text": "4.患者近期吸烟"
  },
  {
    "id": "s415",
    "text": "1、各中心连续入院，且发病至入院并接受评价的时间≤48h的急性脑梗死患者，并且能够入院48h内完善头部CTA检查，结果示本次卒中的发生是由大脑中动脉狭窄所导致的"
  },
  {
    "id": "s416",
    "text": "2、年龄18岁 ～ 80岁"
  },
  {
    "id": "s417",
    "text": "3、意识清醒者"
  },
  {
    "id": "s418",
    "text": "4、患者已签署知情同意书"
  },
  {
    "id": "s419",
    "text": "4、严重肝、肾功能损害者"
  },
  {
    "id": "s420",
    "text": "6、计划进行大手术、颈动脉内膜剥脱术或颈动脉支架成形术者"
  },
  {
    "id": "s421",
    "text": "9、对凯力康(注射用尤瑞克林)过敏者"
  },
  {
    "id": "s422",
    "text": "11、正在参加其它药物临床试验"
  },
  {
    "id": "s423",
    "text": "3.年龄大于40岁"
  },
  {
    "id": "s424",
    "text": "1.继发性青光眼"
  },
  {
    "id": "s425",
    "text": "3.既往眼前节炎症性病变"
  },
  {
    "id": "s426",
    "text": "5.糖尿病患者"
  },
  {
    "id": "s427",
    "text": "8.孕妇、独眼、其他残障人士。"
  },
  {
    "id": "s428",
    "text": "年龄≥18岁，男女均可；"
  },
  {
    "id": "s429",
    "text": "MGFA等级2, 3, or 4 全身型MG ；"
  },
  {
    "id": "s430",
    "text": "2. 进入研究之前六个月内其他主要慢性或衰弱的疾病；"
  },
  {
    "id": "s431",
    "text": "5. 胸腺瘤；"
  },
  {
    "id": "s432",
    "text": "7. 患者在2个月内服用过硫唑嘌呤，环磷酰胺，环孢素，霉酚酸酯，静脉注射免疫球蛋白，或其他免疫抑制药物；"
  },
  {
    "id": "s433",
    "text": "9. 慢性或复发性感染的病史；"
  },
  {
    "id": "s434",
    "text": "10.每天使用非甾体类抗炎药；"
  },
  {
    "id": "s435",
    "text": "14．MG1级或5级；"
  },
  {
    "id": "s436",
    "text": "15. 之前因任何原因使用过甲氨喋呤；"
  },
  {
    "id": "s437",
    "text": "1.阴道分娩，产后出血>500ml，宫缩剂治疗无效，非产道损伤性出血"
  },
  {
    "id": "s438",
    "text": "（13）任何精神或认知障碍，可能会限制其对知情同意书的理解、执行以及研究的依从性；"
  },
  {
    "id": "s439",
    "text": "6.BCLC－C期或Child C级的肝癌患者；"
  },
  {
    "id": "s440",
    "text": "2.经药物治疗后iPTH>600pg/ml"
  },
  {
    "id": "s441",
    "text": "4.意识障碍、痴呆或精神状态异常；"
  },
  {
    "id": "s442",
    "text": "7.手术前两周摄入乙酰水杨酸或7天内摄入非甾体类抗炎药；"
  },
  {
    "id": "s443",
    "text": "② 病灶最大径<5cm，且病灶数目<3个，可行射频消融治疗；"
  },
  {
    "id": "s444",
    "text": "① 患者消融治疗时需使用如人工腹水或人工胸水等辅助方法，避免术后因人工腹水或人工胸水消失导致经腹超声无法显示及评价病灶；"
  },
  {
    "id": "s445",
    "text": "1）严重下肢缺血的DFO患者（ABI<0.4,或者TcPO2<20mmHg);"
  },
  {
    "id": "s446",
    "text": "2）肾功能不全（血肌酐男性〉98 μmol/L,女性〉106μmol/L）；"
  },
  {
    "id": "s447",
    "text": "3）肝功能不全（ALT〉100IU/L）;"
  },
  {
    "id": "s448",
    "text": "5）患者不能理解研究方案和不愿意参加."
  },
  {
    "id": "s449",
    "text": "① 患者心肺功能差，无法耐受CEUS检查；"
  },
  {
    "id": "s450",
    "text": "② 不愿接受CEUS检查者。"
  },
  {
    "id": "s451",
    "text": "② 患者无法配合检查；"
  },
  {
    "id": "s452",
    "text": "③ 不愿接受CEUS检查者。"
  },
  {
    "id": "s453",
    "text": "②支架术后二次治疗患者；"
  },
  {
    "id": "s454",
    "text": "1.0~IIIA期原发性乳腺癌"
  },
  {
    "id": "s455",
    "text": "1.既往有上肢手术病史"
  },
  {
    "id": "s456",
    "text": "3.产后出血需动脉栓塞，在等待介入治疗的过程中"
  },
  {
    "id": "s457",
    "text": "1.合并严重的重要脏器功能严重损害,难以配合骨科治疗者;"
  },
  {
    "id": "s458",
    "text": "5.术前静脉彩超或静脉血管造影诊断深静脉血栓的患者，既往有栓塞病史的患者；"
  },
  {
    "id": "s459",
    "text": "9.BMI>30kg/m2；"
  },
  {
    "id": "s460",
    "text": "10.将出血风险计分低于8分的患者；"
  },
  {
    "id": "s461",
    "text": "②腹膜透析疗程≥3个月；"
  },
  {
    "id": "s462",
    "text": "③病情稳定；"
  },
  {
    "id": "s463",
    "text": "③不愿配合者。"
  },
  {
    "id": "s464",
    "text": "① 已经确诊为肝癌的患者；"
  },
  {
    "id": "s465",
    "text": "③ 患者的一般情况及肝脏功能良好，可以耐受全麻下肝癌射频治疗；"
  },
  {
    "id": "s466",
    "text": "患者：符合国际帕金森病、多系统萎缩、特发性震颤的诊断标准。"
  },
  {
    "id": "s467",
    "text": "1.文盲、痴呆."
  },
  {
    "id": "s468",
    "text": "4.能讀寫或能國、台、客語溝通，並同意參加者"
  },
  {
    "id": "s469",
    "text": "3.急慢性鼻竇炎"
  },
  {
    "id": "s470",
    "text": "3）同意加入本研究并签署知情同意书."
  },
  {
    "id": "s471",
    "text": "① 普通超声发现肝内占位者；"
  },
  {
    "id": "s472",
    "text": "③ 受试者签署知情同意书。"
  },
  {
    "id": "s473",
    "text": "① 患者年龄18-80岁；；"
  },
  {
    "id": "s474",
    "text": "③ 受试者签署知情同意书。"
  },
  {
    "id": "s475",
    "text": "典型Standford B型主动脉夹层"
  },
  {
    "id": "s476",
    "text": "④＜18岁、妊娠、哺乳患者。"
  },
  {
    "id": "s477",
    "text": "2.既往经内镜检查或影像学检查确诊为克罗恩病；"
  },
  {
    "id": "s478",
    "text": "3.既往未使用过免疫抑制剂，或近4周内未使用过免疫抑制剂；"
  },
  {
    "id": "s479",
    "text": "4.健康人群对照或进行肠镜体检并获得足够组织样本；"
  },
  {
    "id": "s480",
    "text": "1.孕期或哺乳期的CD患者；"
  },
  {
    "id": "s481",
    "text": "2.拟在近期内行手术治疗的患者；"
  },
  {
    "id": "s482",
    "text": "3.合并肠梗阻、内瘘或肠间脓肿；"
  },
  {
    "id": "s483",
    "text": "4.既往肿瘤病史。"
  },
  {
    "id": "s484",
    "text": "2.剖宫产产后出血>1000ml，非产道损伤性出血"
  },
  {
    "id": "s485",
    "text": "1.产道撕裂伤性产后出血"
  },
  {
    "id": "s486",
    "text": "4.有严重的骨质疏松症；"
  },
  {
    "id": "s487",
    "text": "④坚持长期在天津市第一中心医院肾内科腹膜透析门诊随访；"
  },
  {
    "id": "s488",
    "text": "3.意識清楚、無精神或認知障礙。"
  },
  {
    "id": "s489",
    "text": "①不符合上述纳入标准者；"
  },
  {
    "id": "s490",
    "text": "③合并严重疾病估计生存不超过1年；"
  },
  {
    "id": "s491",
    "text": "1.克罗恩病患者：符合克罗恩病临床诊断标准，病程至少6周；"
  },
  {
    "id": "s492",
    "text": "1.心电图明确诊断为心房颤动的患者（伴或不伴心功能不全）"
  },
  {
    "id": "s493",
    "text": "2.患者愿意提供本人的血液标本并配合治疗及检查"
  },
  {
    "id": "s494",
    "text": "4.行房颤射频消融者，出现消融失败或严重并发症，如误伤希氏束，II度或III度房室传导阻滞，心脏穿孔等。"
  },
  {
    "id": "s495",
    "text": "5)试验前病史、体格检查、实验室项目及试验相关各项检查、检测均正常或无临床意义的轻度异常，临床研究医生判断认为合格者。"
  },
  {
    "id": "s496",
    "text": "2)在给药前48小时内服用过特殊饮食（包括火龙果、芒果、柚子、和/或黄嘌呤饮食、巧克力、含咖啡因的咖啡或茶，或者任何含咖啡因的食品或饮料等）或有剧烈运动，或其他影响药物吸收、分布、代谢、排泄等因素者。"
  },
  {
    "id": "s497",
    "text": "12)近一年内作为受试者参加过3次或3次以上药物临床试验者；参加本次试验前3个月内作为受试者参加任何药物临床试验，或3个月内曾献血者，或计划3个月内献血者，试验前4周内曾输血者。"
  },
  {
    "id": "s498",
    "text": "5)试验前病史、体格检查、实验室项目及试验相关各项检查、检测均正常或无临床意义的轻度异常，临床研究医生判断认为合格者。"
  },
  {
    "id": "s499",
    "text": "2)在给药前48小时内服用过特殊饮食（包括火龙果、芒果、柚子、和/或黄嘌呤饮食、巧克力、含咖啡因的咖啡或茶，或者任何含咖啡因的食品或饮料等）或有剧烈运动，或其他影响药物吸收、分布、代谢、排泄等因素者。"
  },
  {
    "id": "s500",
    "text": "12)近一年内作为受试者参加过3次或3次以上药物临床试验者；参加本次试验前3个月内作为受试者参加任何药物临床试验，或3个月内曾献血者，或计划3个月内献血者，试验前4周内曾输血者。"
  },
  {
    "id": "s501",
    "text": "7.手术绝育、绝经后或同意在研究治疗期间和研究治疗期结束后6个月内采用一种经认可的物理避孕措施（如宫内节育或避孕套），并签署《受试者在参加临床试验期间应避免怀孕的须知》（简称避孕须知，附件1）的女性受试者；手术绝育或同意在研究治疗期间和研究治疗期结束后 6 个月内采用一种经认可的物理避孕措施，并签署《受试者在参加临床试验期间应避免怀孕的须知》的男性受试者；"
  },
  {
    "id": "s502",
    "text": "5.药物不能控制的癫痫大发作者；"
  },
  {
    "id": "s503",
    "text": "8.有慢性肠病、胃或小肠切除史者；"
  },
  {
    "id": "s504",
    "text": "5）已进行手术或不能施行手术(或拒绝手术)选择进行化疗的患者。"
  },
  {
    "id": "s505",
    "text": "2.吲哚菁绿过敏"
  },
  {
    "id": "s506",
    "text": "6)在首次给药前4周内接受过大手术者。"
  },
  {
    "id": "s507",
    "text": "7)在首次给药前4周内接种任何活疫苗者。"
  },
  {
    "id": "s508",
    "text": "10)在首次给药前6个月内或试验期间经常饮酒者，即每周饮酒超过14单位酒精（1单位=360 mL啤酒或45 mL酒精量为40%的烈酒或150 mL葡萄酒）。"
  },
  {
    "id": "s509",
    "text": "11)在首次给药前3个月每日吸烟量多于1支，或试验期间使用过任何烟草类产品者。"
  },
  {
    "id": "s510",
    "text": "15)研究者本人及其家庭成员。"
  },
  {
    "id": "s511",
    "text": "6)在首次给药前4周内接受过大手术者。"
  },
  {
    "id": "s512",
    "text": "7)在首次给药前4周内接种任何活疫苗者。"
  },
  {
    "id": "s513",
    "text": "10)在首次给药前6个月内或试验期间经常饮酒者，即每周饮酒超过14单位酒精（1单位=360 mL啤酒或45 mL酒精量为40%的烈酒或150 mL葡萄酒）。"
  },
  {
    "id": "s514",
    "text": "11)在首次给药前3个月每日吸烟量多于1支，或试验期间使用过任何烟草类产品者。"
  },
  {
    "id": "s515",
    "text": "15)研究者本人及其家庭成员。"
  },
  {
    "id": "s516",
    "text": "3.KPS 评分≥60分；"
  },
  {
    "id": "s517",
    "text": "4.预计生存期大于 3 个月；"
  },
  {
    "id": "s518",
    "text": "8.试验前详细了解试验性质、意义、可能的获益、可能带来的不便和潜在的危险，理解研究程序且自愿书面签署知情同意书。"
  },
  {
    "id": "s519",
    "text": "10.30 天内参加过其它药物临床试验者；"
  },
  {
    "id": "s520",
    "text": "11.试验前 2 个月内失血或献血总量超过200mL者；"
  },
  {
    "id": "s521",
    "text": "12.研究者认为不适合参加试验者。"
  },
  {
    "id": "s522",
    "text": "3）经影像学或病理学诊断为间变型星形细胞瘤患者或初诊的多形性胶质母细胞瘤患者。"
  },
  {
    "id": "s523",
    "text": "8）Karnofsky功能状态评分（KPS评分）>=60分。"
  },
  {
    "id": "s524",
    "text": "5）重度抑郁、双相情感障碍、精神分裂症等精神障碍的患者、存在潜在自杀企图或意念情绪障碍的患者。"
  },
  {
    "id": "s525",
    "text": "11）已知HIV、HBV、HCV病毒及梅毒螺旋体感染者。"
  },
  {
    "id": "s526",
    "text": "2.急性心衰需进行透析或呼吸机抢救的患者。"
  },
  {
    "id": "s527",
    "text": "3.血流动力学不稳定，心梗killip 3-4级，需呼吸机或IABP支持的患者"
  },
  {
    "id": "s528",
    "text": "13)未采取有效的避孕措施或有生育计划的受试者。"
  },
  {
    "id": "s529",
    "text": "13)未采取有效的避孕措施或有生育计划的受试者。"
  },
  {
    "id": "s530",
    "text": "9.无法合作，不能与研究者正常交流者；"
  },
  {
    "id": "s531",
    "text": "6）无严重心脏疾病，超声心电图评估左心室射血分数> 45%，无严重的心律失常，无药物不可控制的高血压患者，无严重的肝、肾功能障碍患者。"
  },
  {
    "id": "s532",
    "text": "7）具有充足的骨髓造血功能，绝对中性粒细胞数≥1.5×109/L，血小板数≥100×109/L，血红蛋白>90g/L。"
  },
  {
    "id": "s533",
    "text": "9）距前次接受细胞毒性药物化疗间隔>=4周，目前不合并类固醇激素治疗的患者。"
  },
  {
    "id": "s534",
    "text": "12）试验前已经详细了解试验性质、意义、可能的获益，可能带来的不便和潜在的危险，并自愿参加本次临床试验，理解研究程序且签署了书面的知情同意书。"
  },
  {
    "id": "s535",
    "text": "1）有中枢神经系统、心血管系统、肝肾功能不全、血液系统或其他任何可能影响研究结果的疾病及生理条件者。"
  },
  {
    "id": "s536",
    "text": "1）严重下肢缺血的DFO患者（ABI<0.4,或者TcPO2<20mmHg);"
  },
  {
    "id": "s537",
    "text": "5.有严重内科疾病不能耐受生物治疗及放化疗；"
  },
  {
    "id": "s538",
    "text": "(2)符合慢性阻塞性肺疾病的诊断标准:(肺功能检查)吸入支气管舒张剂后,一秒钟用力呼气容积占用力肺活量的百分比<70%;"
  },
  {
    "id": "s539",
    "text": "（2）符合中医辨证为风寒湿型的患者；"
  },
  {
    "id": "s540",
    "text": "3) 受试者体重指数（BMI）在19.0~24.0 kg/m2之间（BMI=体重（kg）/身高2（m2）），包括边界值，同批受试者体重相差不宜悬殊；"
  },
  {
    "id": "s541",
    "text": "2) 试验前2周内实验室检查（血常规、尿常规、血液生化检查等）结果经临床医生判断为异常有临床意义者；"
  },
  {
    "id": "s542",
    "text": "4.肝功能：连续检测两次，至少间隔1月，谷丙转氨酶（ALT）>2×ULN并<10×ULN；"
  },
  {
    "id": "s543",
    "text": "2.有失代偿性肝病证据；"
  },
  {
    "id": "s544",
    "text": "3）同意加入本研究并签署知情同意书；"
  },
  {
    "id": "s545",
    "text": "9）患者不能理解研究方案和不愿意参加"
  },
  {
    "id": "s546",
    "text": "1.3年龄18-65岁； "
  },
  {
    "id": "s547",
    "text": "1.4 Karnofsky评分≥60；"
  },
  {
    "id": "s548",
    "text": "1.6能够理解试验目的，并自愿参加并签署知情同意书。"
  },
  {
    "id": "s549",
    "text": "1.7 无严重心、肺、肝、肾等重要器官功能障碍且可耐受放化疗；"
  },
  {
    "id": "s550",
    "text": "3.有生物制剂过敏史；"
  },
  {
    "id": "s551",
    "text": "6.正在使用抗病毒及靶向药物者；"
  },
  {
    "id": "s552",
    "text": "2.年滿18歲（含）以上門診或住院的化學治療病人。"
  },
  {
    "id": "s553",
    "text": "(4)研究对象同意参加本研究,并签署知情同意书。"
  },
  {
    "id": "s554",
    "text": "(3)严重心律失常、慢性心力衰竭或心肌缺血等严重的心脏疾病;"
  },
  {
    "id": "s555",
    "text": "(4)合并严重的脏器功能不全和恶性肿瘤;"
  },
  {
    "id": "s556",
    "text": "（8）皮肤过敏者；过敏体质者；"
  },
  {
    "id": "s557",
    "text": "（10）肿瘤、感染等引起的疼痛。"
  },
  {
    "id": "s558",
    "text": "1) 身体健康；"
  },
  {
    "id": "s559",
    "text": "3) 有任何临床严重疾病史或有心血管系统、内分泌系统、神经系统疾病或肺部、血液学、免疫学、精神病学疾病及代谢异常等病史者；"
  },
  {
    "id": "s560",
    "text": "8) 3个月内献过血，或打算在试验期间或试验结束后1个月内献血者；"
  },
  {
    "id": "s561",
    "text": "10）试验前6个月内经常饮酒者，即平均每周饮酒超过14单位酒精（1单位=360 mL啤酒或45 mL酒精量为40%的烈酒或150 mL葡萄酒）；"
  },
  {
    "id": "s562",
    "text": "12）试验前3个月平均每日吸烟量多于1支者；"
  },
  {
    "id": "s563",
    "text": "16) 从事高空作业、机动车驾驶等伴有危险性的机械操作者；"
  },
  {
    "id": "s564",
    "text": "2.HBsAg、HBeAg阳性至少6个月；"
  },
  {
    "id": "s565",
    "text": "3.HBV DNA定量>1.0E+05拷贝/ml；"
  },
  {
    "id": "s566",
    "text": "4.有乙型肝炎以外的其他肝病史；"
  },
  {
    "id": "s567",
    "text": "7.有不能控制的甲亢病史"
  },
  {
    "id": "s568",
    "text": "1.经病理确诊为乳腺癌"
  },
  {
    "id": "s569",
    "text": "2.研究前未经行任何内科干预治疗者"
  },
  {
    "id": "s570",
    "text": "3.kps评分≥60分"
  },
  {
    "id": "s571",
    "text": "1.合并心脑血管、肝脏、肾脏、造血系统、消化道、内分泌系统等严重原发性疾病者"
  },
  {
    "id": "s572",
    "text": "2.曾经使用过或正在使用影响骨髓造血功能药物的患者"
  },
  {
    "id": "s573",
    "text": "3.并发严重感染或水肿性疾病者"
  },
  {
    "id": "s574",
    "text": "5.不能自主回答调查问卷者"
  },
  {
    "id": "s575",
    "text": "（1）符合儿童痉挛型脑性瘫痪诊断标准；"
  },
  {
    "id": "s576",
    "text": "（2）郑州大学第三附属医院脑康中心2015.05-2017.01脑性瘫痪痉挛型四肢瘫、双瘫、偏瘫患儿；"
  },
  {
    "id": "s577",
    "text": "（4）年龄9月~36月。"
  },
  {
    "id": "s578",
    "text": "（1）过敏体质、严重肝肾功能不全；"
  },
  {
    "id": "s579",
    "text": "8) 心功能4级（NYHA）"
  },
  {
    "id": "s580",
    "text": "1.1 经病理组织学确诊为宫颈癌，既往无放疗、化疗史的初治局部晚期宫颈癌患者；"
  },
  {
    "id": "s581",
    "text": "4.同意接受音樂治療介入措施並回答問卷者。"
  },
  {
    "id": "s582",
    "text": "1.有聽力障礙者。"
  },
  {
    "id": "s583",
    "text": "(5)严重呼吸衰竭,有呼吸机支持者;"
  },
  {
    "id": "s584",
    "text": "(6)对可必特使用禁忌的患者：①肥厚性梗阻心肌病、快速心率失常的患者, 对可必特的任何成份及其衍生物过敏者。②孕妇及哺乳期妇女。③低钾血症患者。"
  },
  {
    "id": "s585",
    "text": "15) 妊娠期和哺乳期女性，月经期与试验期有冲突者，或试验期间未采取1种或以上避孕措施者；"
  },
  {
    "id": "s586",
    "text": "（5）日常生活能力正常；"
  },
  {
    "id": "s587",
    "text": "（6）主观报告存在记忆问题，即记忆主诉问卷（总分5分）得分在2分以上。"
  },
  {
    "id": "s588",
    "text": "（2）预期的困难气道；"
  },
  {
    "id": "s589",
    "text": "2．身体状况差，不能耐受麻醉和手术，如：严重的心肺疾病、凝血功能障碍、肾功能不全等。"
  },
  {
    "id": "s590",
    "text": "1.下颌第三磨牙中位水平或前倾阻生要求拔除者。"
  },
  {
    "id": "s591",
    "text": "3. 置管前基础ECG记录显示正常P波;"
  },
  {
    "id": "s592",
    "text": "1. 符合西医诊断慢性浅表性胃炎且胃镜或病理检查确诊的患者（二甲及以上医院出具的半年内胃镜或病理检查报告可作为诊断依据，研究者复印存档；无诊断依据患者需进行胃镜或病理检查）；"
  },
  {
    "id": "s593",
    "text": "6. 根据研究者的判断，具有降低入组可能性或使入组复杂化的其他病变，如工作环境经常变动等易造成失访的情况。"
  },
  {
    "id": "s594",
    "text": "（2）未能完整切除或者术后病理证实不是黏膜内癌；"
  },
  {
    "id": "s595",
    "text": "3)实验室确诊H7N9禽流感病毒感染；"
  },
  {
    "id": "s596",
    "text": "（2）存在神经肌肉接头病变；有注射部位及全身其他部位感染；"
  },
  {
    "id": "s597",
    "text": "（3）1周内使用某些加重神经肌肉接头传递障碍的药物；"
  },
  {
    "id": "s598",
    "text": "（4）存在关节固定、注射肌群挛缩严重。"
  },
  {
    "id": "s599",
    "text": "（4）右利手；"
  },
  {
    "id": "s600",
    "text": "(1)脑损伤患者；"
  },
  {
    "id": "s601",
    "text": "(2)AD或帕金森综合症、MCI患者"
  },
  {
    "id": "s602",
    "text": "（3）BMI<30kg*m-2； "
  },
  {
    "id": "s603",
    "text": "（5）预期手术时间≥4h."
  },
  {
    "id": "s604",
    "text": "3．合并其他研究者认为不适宜参与研究的疾病。"
  },
  {
    "id": "s605",
    "text": "4.冠周炎或2周内发生冠周炎者。"
  },
  {
    "id": "s606",
    "text": "2. 年龄>18岁至﹤80岁的患者;"
  },
  {
    "id": "s607",
    "text": "4. 同意参与本研究，并签署PICC置管和本研究知情同意书"
  },
  {
    "id": "s608",
    "text": "1.有心脏疾患的患者，如瓣膜性心脏病、心房纤颤、室上性心动过速、肺源性心脏病或有植入心脏起搏器及心脏外科术后等可能影响P波改变的患者"
  },
  {
    "id": "s609",
    "text": "1、年龄≥20且≤40岁；"
  },
  {
    "id": "s610",
    "text": "2、拟行第1或第2周期IVF或ICSI助孕者;"
  },
  {
    "id": "s611",
    "text": "2、患者拟行IVM助孕；"
  },
  {
    "id": "s612",
    "text": "7、存在辅助生殖技术及妊娠的禁忌证或患有对妊娠有明确影响的疾病：包括未控制的高血压、有明确症状的心脏病、未控制的糖尿病、未明确诊断的肝肾疾病或肝肾功能不全、重度贫血；既往静脉血栓史、肺栓塞或脑血管事件史、恶性肿瘤病史、可疑恶性肿瘤、未诊断的异常子宫出血。"
  },
  {
    "id": "s613",
    "text": "1.排除输卵管积水"
  },
  {
    "id": "s614",
    "text": "2.排除子宫内膜异位症"
  },
  {
    "id": "s615",
    "text": "3. 年龄在18～75岁；"
  },
  {
    "id": "s616",
    "text": "4. 自愿参与临床试验并签署知情同意书。"
  },
  {
    "id": "s617",
    "text": "2. 恶心呕吐症状不能除外急性胃肠炎者。"
  },
  {
    "id": "s618",
    "text": "3. 患有严重的其它系统疾病，糖尿病血糖控制不佳（空腹血糖≥7.0mmol/L或餐后血糖≥11.1mmol/L），及影响其生存的严重疾病，如肿瘤或艾滋病。"
  },
  {
    "id": "s619",
    "text": "5. 过敏体质，如对两种以上（含两种）药物或食物过敏史者；已知对本药成分过敏者。"
  },
  {
    "id": "s620",
    "text": "7. 妊娠期或准备妊娠妇女（要求终止妊娠者除外），哺乳期妇女。"
  },
  {
    "id": "s621",
    "text": "9. 正在参加其它临床试验的患者。"
  },
  {
    "id": "s622",
    "text": "10. 研究者认为不适宜参加临床试验的其他患者。"
  },
  {
    "id": "s623",
    "text": "（1）内镜及病理证实的食管黏膜内鳞状细胞癌；"
  },
  {
    "id": "s624",
    "text": "（1）食管腺癌；"
  },
  {
    "id": "s625",
    "text": "（3）治疗后追加外科手术者；"
  },
  {
    "id": "s626",
    "text": "1) 年龄≥18周岁。"
  },
  {
    "id": "s627",
    "text": "3) 需要腔内重建髂内动脉的腹髂动脉瘤或髂总动脉瘤。"
  },
  {
    "id": "s628",
    "text": "     a. 髂外动脉锚定区长度≥15mm； "
  },
  {
    "id": "s629",
    "text": "     b. 髂外动脉锚定区直径在7-12mm之间； "
  },
  {
    "id": "s630",
    "text": "6) 患者有严重凝血功能障碍。"
  },
  {
    "id": "s631",
    "text": "7）对支架材料或造影剂过敏者。"
  },
  {
    "id": "s632",
    "text": "1)患者或法定授权人同意参加本研究并签署知情同意书；"
  },
  {
    "id": "s633",
    "text": "（4）患者体位和手术干扰TOF-Watch SX正常工作；"
  },
  {
    "id": "s634",
    "text": "5.邻牙牙周、根尖周炎症和破坏。"
  },
  {
    "id": "s635",
    "text": "4、患者有未经治疗过的重度输卵管积水（B超或HSG确认）；"
  },
  {
    "id": "s636",
    "text": "5). 神智清楚，可客观的配合医生完成疾病及身体状况的检查和评估； "
  },
  {
    "id": "s637",
    "text": "8).已知或怀疑有脑转移瘤；"
  },
  {
    "id": "s638",
    "text": "15). 孕妇或哺乳期妇女，不愿采取避孕措施的育龄患者（包括男性）；"
  },
  {
    "id": "s639",
    "text": "3)原发肿瘤，手术前未经过放疗、化疗的治疗措施；"
  },
  {
    "id": "s640",
    "text": "受试者存在下列任何一种情况即不能进入本项研究："
  },
  {
    "id": "s641",
    "text": "（3）美国麻醉医师协会（ASA）分级为I－III级；"
  },
  {
    "id": "s642",
    "text": "（4）能正确回答问卷调查；"
  },
  {
    "id": "s643",
    "text": "2. CTA、MRA或DSA证实的脑动脉瘤；"
  },
  {
    "id": "s644",
    "text": "4)急性肺损伤；"
  },
  {
    "id": "s645",
    "text": "1)合并妊娠；"
  },
  {
    "id": "s646",
    "text": "1．组织学或细胞学证实为乳腺癌，且符合AJCC标准早期乳腺癌诊断标准或者符合AJCC标准进展期乳腺癌诊断标准"
  },
  {
    "id": "s647",
    "text": "1. 患者在怀孕期或哺乳期内"
  },
  {
    "id": "s648",
    "text": "2．不能得到患者确切的病理结果"
  },
  {
    "id": "s649",
    "text": "4). 伴随化疗方案的患者，要求接受的化疗方案在规定方案内原则上在试验过程中不允许更换化疗方案；"
  },
  {
    "id": "s650",
    "text": "8). 年龄18-75岁，性别不限；"
  },
  {
    "id": "s651",
    "text": "4). 任何可能阻碍受试者完成临床试验过程的情况，包括但不限于严重、难以控制的器质性病变或感染，不稳定心绞痛、充血性心力衰竭等；"
  },
  {
    "id": "s652",
    "text": "7). 严重脂质代谢异常（胆固醇>300mg/dl或甘油三酯>2.5倍ULN）的患者或正在接受降脂治疗的患者；"
  },
  {
    "id": "s653",
    "text": "10). ECOG评分>2分并且要求进行化疗的患者；"
  },
  {
    "id": "s654",
    "text": "14). 预期生存期<4个月；"
  },
  {
    "id": "s655",
    "text": "16). 伴有症状性的、不易控制的神经、精神疾病或精神障碍患者；"
  },
  {
    "id": "s656",
    "text": "17). 研究者认为参加试验不符合受试者的最佳利益（例如危害其健康）或者会妨碍试验方案评价的任何情况。"
  },
  {
    "id": "s657",
    "text": "1. 签署知情同意书。 "
  },
  {
    "id": "s658",
    "text": "2. 门诊患者，男性或女性，年龄5岁～55岁。 "
  },
  {
    "id": "s659",
    "text": "1. 3个月内参加过其它药物临床试验 "
  },
  {
    "id": "s660",
    "text": "2. 有COPD病史或疑似COPD "
  },
  {
    "id": "s661",
    "text": "3. 吸烟史≥ 10包年 "
  },
  {
    "id": "s662",
    "text": "1)年龄≥65岁且<90岁，性别、民族不限；"
  },
  {
    "id": "s663",
    "text": "1)疾病累积肝脏导致不可逆病理形态学改变，如肝脏硬化等；"
  },
  {
    "id": "s664",
    "text": "3)不能依从研究方案进行治疗和标本采集."
  },
  {
    "id": "s665",
    "text": "（1）拟进行无痛胃镜检查的18-70岁患者，男女不限；"
  },
  {
    "id": "s666",
    "text": "（2）BMI≥28kg/m2； "
  },
  {
    "id": "s667",
    "text": "（5）签署知情同意书."
  },
  {
    "id": "s668",
    "text": "（1）鼻息肉、出血倾向、鼻外伤、鼻腔畸形、鼻腔炎症等；"
  },
  {
    "id": "s669",
    "text": "（3）血压>180/90mmHg；"
  },
  {
    "id": "s670",
    "text": "1. 患者年龄在18－80岁之间；"
  },
  {
    "id": "s671",
    "text": "5. 患者（或患者的委托代理人）愿意提供书面知情同意书；"
  },
  {
    "id": "s672",
    "text": "2.目标动脉瘤以往经开颅手术夹闭治疗；"
  },
  {
    "id": "s673",
    "text": "8.患者当前同时参加另一项药物或器械相关的临床研究；"
  },
  {
    "id": "s674",
    "text": "1)经病理组织学或细胞学确诊的局部晚期或转移性NSCLC（根据TNM分类第7版，临床分期IIIB/IV期），或术后复发的一线患者；"
  },
  {
    "id": "s675",
    "text": "2．知情同意，依从性好，能随访"
  },
  {
    "id": "s676",
    "text": "2). 确诊为恶病质的患者：近6个月体重下降超过5%或BMI<20kg/m2且任意程度的体重下降超过2%或符合骨骼肌减少症诊断且任意程度的体重下降超过2%；"
  },
  {
    "id": "s677",
    "text": "3). 由其他原因造成的恶病质：如严重肝功能不良[AST或ALT>5倍正常值上限(ULN)]，严重肾功能不良(Cr>1.5倍ULN)，未控制的甲状腺疾病，III-IV度心力衰竭，AIDS等；"
  },
  {
    "id": "s678",
    "text": "12). 正在参加其它抗肿瘤药物临床试验者；"
  },
  {
    "id": "s679",
    "text": "4. 研究者判断有良好的依从性。"
  },
  {
    "id": "s680",
    "text": "3)病情危重（术前ASA分级≥Ⅳ级者）；严重肾功能损害（血肌酐>442μmol/L，伴或不伴有血钾> 6.5 mmol/L，或临床医生认为需行肾脏替代治疗者）；严重肝功能损害（Child-Pugh分级C级）；"
  },
  {
    "id": "s681",
    "text": "3.患者Hunt-Hess分级4或5级；"
  },
  {
    "id": "s682",
    "text": "5.严重载瘤动脉血管痉挛、临床医生判断腔内技术无法成功治疗的动脉瘤；"
  },
  {
    "id": "s683",
    "text": "6.与AVM有关的动脉瘤、合并与目标动脉瘤无关的颅内血肿或脑肿瘤、合并有严重的颅内动脉狭窄或烟雾病患者；"
  },
  {
    "id": "s684",
    "text": "③病程超过12年者；"
  },
  {
    "id": "s685",
    "text": "（3）生命体征平稳，卡氏评分(Karnofsky)≥70分；"
  },
  {
    "id": "s686",
    "text": "（5）有严重的心、肺、肝肾功能障碍，如失代偿性心、肺、肾、肝等主要器官功能障碍、衰竭或血糖控制不良者，无法耐受化疗者；"
  },
  {
    "id": "s687",
    "text": "5.患者愿意接受术后的康复治疗。"
  },
  {
    "id": "s688",
    "text": "4.不能配合术后康复治疗者。"
  },
  {
    "id": "s689",
    "text": "5)根据研究者判断，有严重的危害患者安全或影响患者完成研究的伴随疾病；"
  },
  {
    "id": "s690",
    "text": "8)有吸毒等不良药瘾或药物滥用史者；"
  },
  {
    "id": "s691",
    "text": "9)经研究者判断不适合使用本研究规定其他情况。"
  },
  {
    "id": "s692",
    "text": "③年龄为18-70岁；"
  },
  {
    "id": "s693",
    "text": "⑥符合匹兹堡睡眠质量指数(PSQI)>7分；"
  },
  {
    "id": "s694",
    "text": "①不符合纳入标准者；"
  },
  {
    "id": "s695",
    "text": "②未按规定用药，无法判断或数据不全等影响疗效和安全性判断者；"
  },
  {
    "id": "s696",
    "text": "⑤有药物过敏史者；"
  },
  {
    "id": "s697",
    "text": "⑩酗酒和(或)精神活性物质、药物滥用者和药物依赖者(含安眠药)；"
  },
  {
    "id": "s698",
    "text": "1.年龄：18-80岁；"
  },
  {
    "id": "s699",
    "text": "3.经CT或MRI证实，至少存在一个符合RECIST标准可测量的病灶；"
  },
  {
    "id": "s700",
    "text": "4.试验开始前至少3周内未行化疗、抗血管生成治疗、放疗、其他免疫治疗等；"
  },
  {
    "id": "s701",
    "text": "5.所有患者均自愿签署临床试验知情同意书。"
  },
  {
    "id": "s702",
    "text": "1.造影剂过敏者；"
  },
  {
    "id": "s703",
    "text": "2.不能配合检查者；"
  },
  {
    "id": "s704",
    "text": "3.有严重的心肺功能障碍者；"
  },
  {
    "id": "s705",
    "text": "4.血压控制不理想的高血压病患者；"
  },
  {
    "id": "s706",
    "text": "4、拟采用伏立康唑进行抗真菌治疗至少3天的患者。"
  },
  {
    "id": "s707",
    "text": "2、有活动性肝病或疑似药物肝损伤者。"
  },
  {
    "id": "s708",
    "text": "（5）骨髓造血功能正常，无出血倾向（INR<1.5），血常规：HGB≥90g/L、WBC＞4.0×10^9/L（NEU≥1.5×10^9/L）、 PLT≥100×10^9/L。"
  },
  {
    "id": "s709",
    "text": "（6）肝功能：总胆红素≤1.5倍正常值上限（ULN）；AST和ALT≤2.5倍正常值上限（ULN）（若肝功能异常主要由于肿瘤浸润所导致，则可≤5倍正常值上限（ULN））；碱性磷酸酶≤1.5倍正常值上限（ULN）。"
  },
  {
    "id": "s710",
    "text": "（7）肾功能:BUN和Cr≤1.5倍正常值上限（ULN），肌酐清除率≥80mL/min。"
  },
  {
    "id": "s711",
    "text": "（10）无其他严重心肺疾病等。"
  },
  {
    "id": "s712",
    "text": "（8）三个月内参加其它临床试验者；"
  },
  {
    "id": "s713",
    "text": "1、非卧床的男性或女性，年龄≥18岁。"
  },
  {
    "id": "s714",
    "text": "2、Karnofsky体力状况评分≥70%。"
  },
  {
    "id": "s715",
    "text": "5、研究中心及手术者能够完成根治性D2淋巴结清扫（检查的淋巴结数必须至少达到15个，以确保手术质量）手术。"
  },
  {
    "id": "s716",
    "text": "7、受试者基线血常规和生化指标符合下列标准：血红蛋白≥90g/L；中性粒细胞绝对计数（ANC）≥1.5×109/L；血小板≥100×109/L；ALT、AST≤2.5倍正常上限值；ALP≤2.5倍正常上限值；血清总胆红素<1.5倍正常上限值；血清肌酐<1倍正常上限值；血清白蛋白≥30g/L。"
  },
  {
    "id": "s717",
    "text": "8、无严重的使生存期< 5年的伴随疾病。"
  },
  {
    "id": "s718",
    "text": "10、在进入研究筛查前提供书面的知情同意，且病人已了解可以在研究的任何时间退出研究，没有任何损失。"
  },
  {
    "id": "s719",
    "text": "3、有性生活（有生育可能）的男性和女性在研究期间不愿意避孕者。"
  },
  {
    "id": "s720",
    "text": "5、为治疗本次胃癌曾接受细胞毒化疗、放疗或免疫治疗者，皮质类固醇除外。"
  },
  {
    "id": "s721",
    "text": "8、临床上严重的（即活动的）心脏病，如有症状的冠心病、纽约心脏病协会（NYHA）II级或更严重的充血性心力衰竭或严重的需药物干预的心律失常（参见附录12），或最近12个月内有心肌梗塞史。"
  },
  {
    "id": "s722",
    "text": "13、中度或重度肾损害[肌酐清除率等于或低于50 ml/min （根据Cockroft和Gault等式计算，见附录4）]，或血清肌酐>正常上限（ULN）。"
  },
  {
    "id": "s723",
    "text": "1.确诊股骨头坏死患者。"
  },
  {
    "id": "s724",
    "text": "3.患者有保髋意愿。"
  },
  {
    "id": "s725",
    "text": "3.患者存在手术禁忌证不能耐受手术治疗者。"
  },
  {
    "id": "s726",
    "text": "5.研究人员认为其他原因不适合临床试验者。"
  },
  {
    "id": "s727",
    "text": "1.已确诊为onfh的患者；"
  },
  {
    "id": "s728",
    "text": "5.同时符合以上4个条件可纳入试验病例。"
  },
  {
    "id": "s729",
    "text": "1.不符合诊断标准及纳入标准的患者；"
  },
  {
    "id": "s730",
    "text": "2.合并心脑血管、糖尿病、甲状腺疾病、肝肾疾病、癌症、肿瘤性疾病、免疫系统疾病等严重的原发性疾病或精神疾病者；"
  },
  {
    "id": "s731",
    "text": "8.符合以上任1条件即排除试验病例。"
  },
  {
    "id": "s732",
    "text": "1.已确诊为ONFH的患者；"
  },
  {
    "id": "s733",
    "text": "5.同时符合以上4个条件可纳入试验病例。"
  },
  {
    "id": "s734",
    "text": "4、术前检查排除手术禁忌症，需要接受全髋关节置换术的患者。"
  },
  {
    "id": "s735",
    "text": "2）合并其他病因（包括自身免疫性、酒精性或药物性）导致的慢性肝病；"
  },
  {
    "id": "s736",
    "text": "3）除肝脏损伤外伴有其他严重的活动性身心疾病，包括未被控制的原发性肾脏、心脏、肺脏、血管性、神经性、消化性、代谢性疾病。"
  },
  {
    "id": "s737",
    "text": "4.肝酶检查丙氨酸转氨酶和天冬氨酸转氨酶低于正常上限2倍"
  },
  {
    "id": "s738",
    "text": "1.不符合诊断标准及纳入标准的患者；"
  },
  {
    "id": "s739",
    "text": "2.合并心脑血管、糖尿病、甲状腺疾病、肝肾疾病、癌症、肿瘤性疾病、免疫系统疾病等严重的原发性疾病或精神疾病者；"
  },
  {
    "id": "s740",
    "text": "2). 55≤年龄≤80 岁者； "
  },
  {
    "id": "s741",
    "text": "2). 年龄小于55岁或大于80岁者； "
  },
  {
    "id": "s742",
    "text": "3). 长期服用其他有关治疗药物，不能立刻停用者； "
  },
  {
    "id": "s743",
    "text": "5). 过敏体质及对多种药物过敏症； "
  },
  {
    "id": "s744",
    "text": "7). 正在或准备参加其它临床试验者；"
  },
  {
    "id": "s745",
    "text": "2、在48小时内未排精"
  },
  {
    "id": "s746",
    "text": "3、2周内应用过抗菌药物的患者"
  },
  {
    "id": "s747",
    "text": "2）年龄 12-70岁；"
  },
  {
    "id": "s748",
    "text": "3）预计生存期 6个月至 2 年；"
  },
  {
    "id": "s749",
    "text": "3）既往有 QT期间延长或严重心脏疾病者；"
  },
  {
    "id": "s750",
    "text": "9） T细胞被复制缺陷型慢病毒转导的效率低于 30%，或应答 CD3 / CD28 共刺激信号时扩增能力不足（<5 倍）者；"
  },
  {
    "id": "s751",
    "text": "10）肌酐>2.5mg /dl或 ALT /AST>3 倍正常量或胆红素>2.0 mg /dl 者；"
  },
  {
    "id": "s752",
    "text": "5、患者同意并自愿签署知情同意书。"
  },
  {
    "id": "s753",
    "text": "3、髋部严重的先天性畸形。"
  },
  {
    "id": "s754",
    "text": "4、患有类风湿性关节炎、强直性脊柱炎、关节结核、化脓性关节炎累及髋关节。"
  },
  {
    "id": "s755",
    "text": "（1）手术年龄≤15岁，分为2组：0-6岁组；7-15岁组"
  },
  {
    "id": "s756",
    "text": "（1）手术年龄>15岁"
  },
  {
    "id": "s757",
    "text": "（2）合并有其他严重畸形的，患有严重肺部感染及败血症等。"
  },
  {
    "id": "s758",
    "text": "1）肝癌和其他免疫系统疾病和病毒性疾病"
  },
  {
    "id": "s759",
    "text": "1)获得患者或家属签署的知情同意书   "
  },
  {
    "id": "s760",
    "text": "3)血清胆红素＞2mg/dL(35 μmol/L)；ALT或AST ＞2倍正常值上限；碱性磷酸酶＞3 倍正常值上限；血清肌酐＞177 μmol/L"
  },
  {
    "id": "s761",
    "text": "5)ECOG 一般状况评分在2分以上"
  },
  {
    "id": "s762",
    "text": "8)怀孕或哺乳期妇女"
  },
  {
    "id": "s763",
    "text": "10)15岁以下或60岁以上患者"
  },
  {
    "id": "s764",
    "text": "3.血糖控制不佳(FPG：8.0～11.0mmol/L和/或HbAlc：7.5％～10.0％)；"
  },
  {
    "id": "s765",
    "text": "1.1型糖尿病或者继发性糖尿病；"
  },
  {
    "id": "s766",
    "text": "4.病毒性肝炎、自身免疫性肝炎、及代谢疾病所致的脂肪肝"
  },
  {
    "id": "s767",
    "text": "5.每周酒精摄入量女性>14u,男性>21u"
  },
  {
    "id": "s768",
    "text": "  (2)年龄在18-80岁之间(虽年龄>80岁，但意识清楚，能顺利完成答卷者，亦可纳入)。性别不限，种族不限。"
  },
  {
    "id": "s769",
    "text": "  (4)自由接受调查人员询问，回答真实可信。"
  },
  {
    "id": "s770",
    "text": "  (5)同意研究组在保护其隐私的前提下使用其资料。"
  },
  {
    "id": "s771",
    "text": "8.符合以上任1条件即排除试验病例。"
  },
  {
    "id": "s772",
    "text": "5）自体移植患者复发；"
  },
  {
    "id": "s773",
    "text": "5）未治愈的有活动性感染者；"
  },
  {
    "id": "s774",
    "text": "1、不符合纳入标准。"
  },
  {
    "id": "s775",
    "text": "（8）有过腹部手术史，腹腔粘连严重者"
  },
  {
    "id": "s776",
    "text": "（9）研究者认为其依从性差"
  },
  {
    "id": "s777",
    "text": "横断面调查：认知障碍者；严重精神障碍者；肢体残疾者或因严重疾病而不能运动者。"
  },
  {
    "id": "s778",
    "text": "随机对照研究：在横断面调查中GDS(老年抑郁自评量表)得分≥26分者（重度抑郁）；正在接受抗抑郁药物治疗者。"
  },
  {
    "id": "s779",
    "text": "2)经WHO分型确诊初治AML患者（M3除外），包括由MDS转变的AML"
  },
  {
    "id": "s780",
    "text": "6)心功能正常：EF>50%"
  },
  {
    "id": "s781",
    "text": "6)其他严重的可能限制患者参加此试验的疾病（例如进展期感染、不能控制的糖尿病、严重的心功能不全或心绞痛等）"
  },
  {
    "id": "s782",
    "text": "9)不能理解或遵从研究方案"
  },
  {
    "id": "s783",
    "text": "3.合并严重的心、肝、肾脏、造血系统、消化系统等疾病及肿瘤"
  },
  {
    "id": "s784",
    "text": "5. 难治性LN定义为以下治疗方案失败："
  },
  {
    "id": "s785",
    "text": "   5.1维持期糖皮质激素疗法（口服泼尼松超过7.5mg/d）；"
  },
  {
    "id": "s786",
    "text": "5.患者在访视1之前3个月以内规律接受GINA推荐第IV级治疗不能达到哮喘控制；"
  },
  {
    "id": "s787",
    "text": "⑥ 合并严重感染、严重脏器损伤或失血性休克者"
  },
  {
    "id": "s788",
    "text": "（1）研究组患儿为先天性心脏病室间隔缺损，伴或不伴房间隔缺损均可纳入，年龄1~5岁。"
  },
  {
    "id": "s789",
    "text": "6.知情同意，自愿受试。获得知情同意书过程应符合GCP规定。"
  },
  {
    "id": "s790",
    "text": "  (2)精神病患者，不适合答卷者。"
  },
  {
    "id": "s791",
    "text": "3．所有患者均符合2012年SLICC的SLE分类标准（见附件一），且SLEDAI≥8 ， or BILAG score A/B；"
  },
  {
    "id": "s792",
    "text": "1. 肩痛，夜晚加重，并且患侧不能着床"
  },
  {
    "id": "s793",
    "text": "1. 肩关节的骨折、脱位、肿瘤、化脓性炎症、结核、风湿及类风湿病及颈肩综合征等。"
  },
  {
    "id": "s794",
    "text": "6.无法控制的感染；"
  },
  {
    "id": "s795",
    "text": "10.HIV病毒感染。"
  },
  {
    "id": "s796",
    "text": "6.诱导痰细胞分类中嗜酸粒细胞比例<3%。"
  },
  {
    "id": "s797",
    "text": "5.已知对可能的治疗药物过敏的患者；"
  },
  {
    "id": "s798",
    "text": "10.闭角型青光眼、有症状的前列腺肥大或膀胱颈梗阻，肌酐清除率<50ml/ml的患者。"
  },
  {
    "id": "s799",
    "text": "② 因脑科疾病入住神经重症监护室"
  },
  {
    "id": "s800",
    "text": "③ 因容量不足或补钠过量致高钠者"
  },
  {
    "id": "s801",
    "text": "⑤ 长期使用利尿剂及皮质激素者"
  },
  {
    "id": "s802",
    "text": "1.异基因造血干细胞移植术后未发生cGVHD的患者"
  },
  {
    "id": "s803",
    "text": "2.年龄18-60岁"
  },
  {
    "id": "s804",
    "text": "3.KPS评分>60分"
  },
  {
    "id": "s805",
    "text": "5.估计生存期>3个月"
  },
  {
    "id": "s806",
    "text": "1.有严重脏器功能损害； "
  },
  {
    "id": "s807",
    "text": "（3）无手术禁忌症。"
  },
  {
    "id": "s808",
    "text": "（5）家属及患儿了解研究方案后自愿参与，并签署知情同意书。"
  },
  {
    "id": "s809",
    "text": "（1）患儿本人或家属拒绝参与研究项目。"
  },
  {
    "id": "s810",
    "text": "1.年龄≥ 3岁；"
  },
  {
    "id": "s811",
    "text": "1.符合腰椎间盘突出症西医诊断标准； "
  },
  {
    "id": "s812",
    "text": "2.诊断定位确定：病变间盘位置在L3、4，L4、5，L5、S1椎间隙者，以L4、5，L5、S1椎间盘突出症纳入为主；"
  },
  {
    "id": "s813",
    "text": "5过敏体质及对本研究药物或其他药物过敏者；"
  },
  {
    "id": "s814",
    "text": "6合并有心血管、脑血管、肝肾和造血系统等严重原发性疾病、精神病患者；"
  },
  {
    "id": "s815",
    "text": "4、卵巢功能正常"
  },
  {
    "id": "s816",
    "text": "2、移植的胚胎非优质胚胎"
  },
  {
    "id": "s817",
    "text": "(1)凡不符合纳入标准者。"
  },
  {
    "id": "s818",
    "text": "  (4)甲状腺癌、亚急性甲状腺炎，甲状腺切除术后，经131I治疗者。"
  },
  {
    "id": "s819",
    "text": "   5.2环磷酰胺疗法（0.4 ~ 0.6 / m2每2周，持续6个月），或者其他免疫抑制剂如麦考酚吗乙酯（MMF）2g/天，持续3个月；"
  },
  {
    "id": "s820",
    "text": "3.根据现行的GINA策略（GINA2014），患者被诊断为哮喘，且有1年以内可逆试验阳性的结果；"
  },
  {
    "id": "s821",
    "text": "4.使用沙丁胺醇400μg（经储雾罐吸入）30分钟后FEV1%post<80%；"
  },
  {
    "id": "s822",
    "text": "2.患者在访视1之前3个月内因任何原因使用全身皮质激素治疗，且疗程>7天；"
  },
  {
    "id": "s823",
    "text": "3.患者在访视1之前4周内发生过呼吸道感染；"
  },
  {
    "id": "s824",
    "text": "1天津市公安局安康医院接受戒毒治疗的女性戒毒者。"
  },
  {
    "id": "s825",
    "text": "5.无法保证完成必须的治疗计划和随访观察的患者。"
  },
  {
    "id": "s826",
    "text": "（2）对照组患儿为动脉导管未闭，不行体外循环手术者，年龄1~5岁。"
  },
  {
    "id": "s827",
    "text": "3.合并需要外科手术矫治的心内畸形；"
  },
  {
    "id": "s828",
    "text": "4.依赖PDA存活的患者"
  },
  {
    "id": "s829",
    "text": "3.对于青少年及成人患者，跨肺动脉瓣压差≥ 30mmHg，同时合并劳力性呼吸困难、心绞痛、晕厥或先兆晕厥等症状。"
  },
  {
    "id": "s830",
    "text": "1.重度发育不良型肺动脉瓣狭窄；"
  },
  {
    "id": "s831",
    "text": "5、至少有两枚优质胚胎冷冻保存"
  },
  {
    "id": "s832",
    "text": "“纳入标准”1、2、3、4中符合其中任意一组即可；5、6若有任一项为“否”，则病人不能入选。"
  },
  {
    "id": "s833",
    "text": "(4)、非冠心病非血瘀证患者组：无心肌缺血证据的患者（冠脉造影或冠脉CTA证实没有阻塞性病变、肌钙蛋白正常、心电图没有明确缺血证据或核素心肌显像阴性）同时血瘀证计分为0，或轻度血瘀证患者；"
  },
  {
    "id": "s834",
    "text": "2.患者有经病理检查（组织学或细胞学）明确诊断为非小细胞肺癌来源的恶性胸腔积液；"
  },
  {
    "id": "s835",
    "text": "8.患者本人书面同意参加试验。"
  },
  {
    "id": "s836",
    "text": "（5）正在接受（或半年内接受过）口服避孕药或促排卵药治疗"
  },
  {
    "id": "s837",
    "text": "（7） 有二甲双胍和吡格列酮禁忌症"
  },
  {
    "id": "s838",
    "text": "（5）体温>38.5℃者；"
  },
  {
    "id": "s839",
    "text": "CE1.感染患者或疑似感染"
  },
  {
    "id": "s840",
    "text": "CE4.超声心动图发现任何心内团块、左心室或心房血栓、赘生物"
  },
  {
    "id": "s841",
    "text": "CE11.已知有以下之一情况者（根据从筛查时至手术当天的评估）"
  },
  {
    "id": "s842",
    "text": "(6)、受试者知情，自愿签署知情同意书者。"
  },
  {
    "id": "s843",
    "text": "（1）PCOS诊断标准：鹿特丹标准（下面三项中有两项符合诊断PCOS）"
  },
  {
    "id": "s844",
    "text": " （2）体重指数（BMI）大于等于24Kg/m2"
  },
  {
    "id": "s845",
    "text": "（4）长期应用皮质醇激素药物、免疫抑制剂等"
  },
  {
    "id": "s846",
    "text": "无药物过敏史者；"
  },
  {
    "id": "s847",
    "text": "（6）受试者知情同意并签署知情同意书；"
  },
  {
    "id": "s848",
    "text": "（1）伴有急性病毒性或疱疹性咽炎和喉炎、急性咽结膜炎、急性咽扁桃体炎等疾病者；"
  },
  {
    "id": "s849",
    "text": "（7）过敏体质或对该药物已知成分过敏者；"
  },
  {
    "id": "s850",
    "text": "1、1型糖尿病或者继发性糖尿病；"
  },
  {
    "id": "s851",
    "text": "3、精神病患者及意识异常的患者；"
  },
  {
    "id": "s852",
    "text": "4、酗酒或精神活性药物滥用者和依赖者；"
  },
  {
    "id": "s853",
    "text": "CI1. 签署书面的知情同意书"
  },
  {
    "id": "s854",
    "text": "CI2. 年龄≥18岁"
  },
  {
    "id": "s855",
    "text": "AI1.主动脉瓣环直径>19毫米和<29毫米，以心脏CT测量为准； "
  },
  {
    "id": "s856",
    "text": "AI2.  升主动脉直径<50毫米，以窦管交界直径为准。"
  },
  {
    "id": "s857",
    "text": "CE2.既往心内膜炎史或活动性心内膜炎者"
  },
  {
    "id": "s858",
    "text": "CE6.家族性肥厚型心肌病"
  },
  {
    "id": "s859",
    "text": "CE8.之前接受过主动脉瓣移植物（机械瓣或生物瓣支架）"
  },
  {
    "id": "s860",
    "text": "CE10.已知对所有的抗凝方案禁忌或过敏，或在试验过程中无法使用抗凝剂"
  },
  {
    "id": "s861",
    "text": "c)计划接受可能会引起方案不依从或数据理解混淆的手术。"
  },
  {
    "id": "s862",
    "text": "CE12.过去6个月内有脑血管意外（CVA）"
  },
  {
    "id": "s863",
    "text": "CE14.白细胞计数＜3×109/L，血小板计数＜50×109/L；"
  },
  {
    "id": "s864",
    "text": "CE15.血红蛋白＜90 g/L；Hb <90 g / L"
  },
  {
    "id": "s865",
    "text": "CE18.肝性脑病或急性活动性肝炎；"
  },
  {
    "id": "s866",
    "text": "CE19.正在接受透析或基线肌酐水平>2.5 mg/dL（221μmoI/L）"
  },
  {
    "id": "s867",
    "text": "CE21.有活动性胃溃疡或活动性胃肠（GI）出血；"
  },
  {
    "id": "s868",
    "text": "3.具有RECIST1.1评价标准定义的可测量病灶（CT或MRI检查病灶最长径为切片层厚2倍以上且为10mm以上）的病例；"
  },
  {
    "id": "s869",
    "text": "1.非小细胞肺癌合并心功能不全或肝功能不全或肾功能不全。"
  },
  {
    "id": "s870",
    "text": "         B、高雄激素"
  },
  {
    "id": "s871",
    "text": "体重大于50 kg，受试者体重指数（BMI）在19～24 kg/m2 之间；"
  },
  {
    "id": "s872",
    "text": "（2）合并心脑血管、肺、肾和造血系统严重原发性疾病及糖尿病或既往检测糖耐量试验异常者；心电图提示异常且有临床意义者；"
  },
  {
    "id": "s873",
    "text": "（3）肝功能检测值（ALT、AST）超过正常值上限1.5倍；血肌酐异常；血糖及餐后2小时血糖异常；尿蛋白>＋；血白细胞小于3.0×109/L或大于10.0×109/L；和/或中性粒细胞百分率超过正常值5%；"
  },
  {
    "id": "s874",
    "text": "1、符合2型糖尿病诊断标准的门诊病人；"
  },
  {
    "id": "s875",
    "text": "CI3. 表现有因主动脉瓣狭窄或/和关闭不全导致的病症，且纽约心脏病协会心功能分级NYHA≥ II"
  },
  {
    "id": "s876",
    "text": "CI4. 经至少一位心脏介入医生和两位心血管外科医生诊断：受试者对于传统开胸换瓣术禁忌【定义为术后30天内死亡风险>50%或存在严重不可逆合并症或其他影响手术的因素（如升主动脉和主动脉瓣严重钙化、体质脆弱、胸部畸形、严重肝脏疾病，严重肺部疾病等）】或外科手术高危（LogEuroSCORE≥20%与/或STS≥8）"
  },
  {
    "id": "s877",
    "text": "CI5. 经至少一位心脏介入医生和两位心血管外科医生认为，植入瓣膜可能使患者受益；  "
  },
  {
    "id": "s878",
    "text": "CI6. 严重主动脉瓣狭窄或/和关闭不全，超声心动图结果表明：平均跨瓣压力阶差≥40 mm Hg，或主动脉前向血流峰流速≥4.0 m/s，或主动脉瓣瓣口面积< 0.8 cm2（或AVA 指数< 0.5 cm2/m2），有症状的中度返流或重度返流；  "
  },
  {
    "id": "s879",
    "text": "入选的解剖学标准： "
  },
  {
    "id": "s880",
    "text": "CE7.二尖瓣或三尖瓣瓣膜功能不全（返流Ⅱ级以上）"
  },
  {
    "id": "s881",
    "text": "CE13.颈总或颈内动脉或椎动脉狭窄（> 70％）的患者"
  },
  {
    "id": "s882",
    "text": "CE16.严重左室功能低下，左室射血分数< 20 ％"
  },
  {
    "id": "s883",
    "text": "CE20.有出血倾向或凝血疾病史或拒绝输血"
  },
  {
    "id": "s884",
    "text": "CE22.患有严重影响行动能力、日常生活能力的神经系统疾病；"
  },
  {
    "id": "s885",
    "text": "入组该临床研究，必须符合以下全部标准："
  },
  {
    "id": "s886",
    "text": "（6）经CT或MRI证实，至少存在一个符合RECIST标准可测量的病灶（非放射治疗野）"
  },
  {
    "id": "s887",
    "text": "1.既往接受过RYGB术；"
  },
  {
    "id": "s888",
    "text": "CE25.正在参加其他研究药物或器械的临床研究；"
  },
  {
    "id": "s889",
    "text": "(2)临床特征至少由下列一个特征证明：下肢无力，皮肤感觉障碍，反射活动降低，腿疼痛放射到皮节分布区；"
  },
  {
    "id": "s890",
    "text": "(3)年龄在18-70岁者(包括18岁和70岁)。"
  },
  {
    "id": "s891",
    "text": "(7)孕妇或哺乳期妇女。"
  },
  {
    "id": "s892",
    "text": "(8)正在参加其他临床研究者。"
  },
  {
    "id": "s893",
    "text": "1、1型糖尿病或者继发性糖尿病；"
  },
  {
    "id": "s894",
    "text": "3、精神病患者及意识异常的患者；"
  },
  {
    "id": "s895",
    "text": "4、酗酒或精神活性药物滥用者和依赖者；"
  },
  {
    "id": "s896",
    "text": "（1）签署书面的知情同意书"
  },
  {
    "id": "s897",
    "text": "（2）年龄18~80岁"
  },
  {
    "id": "s898",
    "text": "（4）经组织病理学诊断证实为晚期结直肠腺癌，均不能进行根治性切除或手术切除后复发患者"
  },
  {
    "id": "s899",
    "text": "（5）急性或亚急性肠梗阻，或炎症性肠病病史"
  },
  {
    "id": "s900",
    "text": "（7）已知的HIV感染或慢性乙型肝炎或丙型肝炎史"
  },
  {
    "id": "s901",
    "text": "（10）已知对研究治疗的任何成分的超敏反应或过敏反应"
  },
  {
    "id": "s902",
    "text": "（11）妊娠或哺乳"
  },
  {
    "id": "s903",
    "text": "（13）存在其他严重疾病使研究者认为受试者不能入组"
  },
  {
    "id": "s904",
    "text": "（14）凝血功能障碍"
  },
  {
    "id": "s905",
    "text": "2.具有稳定的异性恋的规律的性生活6个月以上；"
  },
  {
    "id": "s906",
    "text": "3.性生活每周一次以上；"
  },
  {
    "id": "s907",
    "text": "1.合并其它系统的严重疾病，如高血压、糖尿病、心脏病、甲亢等；"
  },
  {
    "id": "s908",
    "text": "2.合并有泌尿系统其它疾病，如前列腺炎、泌尿道感染等；"
  },
  {
    "id": "s909",
    "text": "3.有精神疾病史；"
  },
  {
    "id": "s910",
    "text": "④ 签署知情同意书，同意接受本课题组各种治疗方法、服从课题组安排者。"
  },
  {
    "id": "s911",
    "text": "③ 2周内出现过慢性阻塞性肺疾病急性加重期；"
  },
  {
    "id": "s912",
    "text": "⑤ 骨骼及肌肉存在明显病变影响6分钟步行实验者；"
  },
  {
    "id": "s913",
    "text": "1.年龄≥80岁；"
  },
  {
    "id": "s914",
    "text": "④既往未曾接受幽门螺杆菌根除治疗"
  },
  {
    "id": "s915",
    "text": "②消化道恶性肿瘤患者"
  },
  {
    "id": "s916",
    "text": "④胃或食管术后患者"
  },
  {
    "id": "s917",
    "text": "(1)符合坐骨神经痛的诊断标准，并由腰椎间盘突出所引起的一侧疼痛者。"
  },
  {
    "id": "s918",
    "text": "(4) 能配合检查及治疗，配合填写调查问卷和量表，签署知情同意书，自愿参加本项研究者。"
  },
  {
    "id": "s919",
    "text": "(2)腰椎间盘突出症经3个月严格保守治疗无效，继续加重，己并发神经根粘连，或健腿直腿抬高试验阳性，或肌肉萎缩明显者。"
  },
  {
    "id": "s920",
    "text": "1、符合2型糖尿病诊断标准的门诊病人；"
  },
  {
    "id": "s921",
    "text": "符合以下任一条排除标准均不能入组此研究："
  },
  {
    "id": "s922",
    "text": "（3）过去5年内，除CRC外的其他恶性肿瘤史"
  },
  {
    "id": "s923",
    "text": "（15）结肠镜检查或肝脏活体组织穿刺术禁忌证者"
  },
  {
    "id": "s924",
    "text": "符合以下标准的受试者将被视为有资格参与本研究："
  },
  {
    "id": "s925",
    "text": "3.至少满足以下一条："
  },
  {
    "id": "s926",
    "text": "  b. 伦理委员会（EC）批准可免除受试者签署ICD。"
  },
  {
    "id": "s927",
    "text": "若存在以下情况，受试者将不适合入选本研究："
  },
  {
    "id": "s928",
    "text": "1.筛选访视时，RYGB术后随访的可用数据小于12个月。"
  },
  {
    "id": "s929",
    "text": "① 曾诊断为慢性阻塞性肺疾病，肺功能不限，为临床稳定期；"
  },
  {
    "id": "s930",
    "text": "2.假性高血压（通过家庭自测血压或动态血压排除）；"
  },
  {
    "id": "s931",
    "text": "4.已确诊的稳定期恶性肿瘤患者；"
  },
  {
    "id": "s932",
    "text": "③青霉素皮试阴性"
  },
  {
    "id": "s933",
    "text": "⑥愿意参加且能够配合本研究"
  },
  {
    "id": "s934",
    "text": "⑤ 插管时使用肌松药者；"
  },
  {
    "id": "s935",
    "text": "?可能干预免疫系统功能状态检测的疾病：肿瘤、慢性病毒感染（人免疫缺陷病毒）"
  },
  {
    "id": "s936",
    "text": "3）BMI为19-24kg/m2（包含），体重≥50 kg"
  },
  {
    "id": "s937",
    "text": "15）存在其他阻碍研究进行的任何情况"
  },
  {
    "id": "s938",
    "text": "（2）合并心脑血管、肺、肾和造血系统严重原发性疾病；心电图提示异常且有临床意义者；"
  },
  {
    "id": "s939",
    "text": "（3）肝功能检测值（ALT、AST）超过正常值上限1.5倍；血肌酐异常；尿蛋白>＋；血白细胞小于3.0×109/L或大于10.0×109/L；和/或中性粒细胞百分比＞80%；"
  },
  {
    "id": "s940",
    "text": "3.脑部疾病，判定能力异常（韦氏量表小于90分者）"
  },
  {
    "id": "s941",
    "text": "2.胃镜检查明确可见巨大胃石，直径 ≥2cm的患者；"
  },
  {
    "id": "s942",
    "text": "4、无内镜下治疗禁忌症（如凝血功能明显障碍）"
  },
  {
    "id": "s943",
    "text": "1、合并心、肺、肾、脑、血液等重要脏器严重疾病患者；"
  },
  {
    "id": "s944",
    "text": "（2）胃镜、超声内镜证实早期胃癌患者；"
  },
  {
    "id": "s945",
    "text": "（2）结肠镜、超声内镜证实早期结直肠癌患者；"
  },
  {
    "id": "s946",
    "text": "⑥ 合并严重重要脏器功能不全者；"
  },
  {
    "id": "s947",
    "text": "?白细胞≥12*105个/L或≤4*105个/L或白细胞左偏数量≥10%"
  },
  {
    "id": "s948",
    "text": "?入院前大剂量服用皮质醇类激素（>200mg/d）或服用免疫抑制剂"
  },
  {
    "id": "s949",
    "text": "4）根据GCP和当地法律在入组研究前签署书面的知情同意并注明日期"
  },
  {
    "id": "s950",
    "text": "5）研究给药前3个月内或试验期间参加其他研究药物的试验或服用其它药物"
  },
  {
    "id": "s951",
    "text": "11）计划六个月内生育者"
  },
  {
    "id": "s952",
    "text": "11）不能理解或遵从研究方案"
  },
  {
    "id": "s953",
    "text": "13）60岁以下或75岁以上患者"
  },
  {
    "id": "s954",
    "text": "2.年龄在18岁到80岁之间."
  },
  {
    "id": "s955",
    "text": "3.未签署知情同意书或不能补签知情同意书的患者"
  },
  {
    "id": "s956",
    "text": "（2）符合中医感冒风热证的病证诊断标准；"
  },
  {
    "id": "s957",
    "text": "（3）年龄在18-65岁；"
  },
  {
    "id": "s958",
    "text": "（5）受试者知情同意并签署知情同意书。"
  },
  {
    "id": "s959",
    "text": "（4）发病后已使用过治疗本病的其他药物者（包括感冒药、抗菌素、抗病毒药物和同类中药）；"
  },
  {
    "id": "s960",
    "text": "（5）体温≥39.0℃者；"
  },
  {
    "id": "s961",
    "text": "（7）过敏体质或对该药物已知成分过敏者；"
  },
  {
    "id": "s962",
    "text": "2.HAMD量表17项得分＞17分并且≤22分。"
  },
  {
    "id": "s963",
    "text": "3.年龄在18周岁以上，65周岁以下。                       "
  },
  {
    "id": "s964",
    "text": "5.有明显自杀倾向者。"
  },
  {
    "id": "s965",
    "text": "6.患有其他精神疾患者。"
  },
  {
    "id": "s966",
    "text": "1、年龄在18至65岁间患者；"
  },
  {
    "id": "s967",
    "text": "（1）年龄在18至65岁间患者；"
  },
  {
    "id": "s968",
    "text": "（4）研究者认为不能配合完成本实验的患者。"
  },
  {
    "id": "s969",
    "text": "（1）年龄在18至65岁间患者；"
  },
  {
    "id": "s970",
    "text": "④ 术前基础心率<60 bpm或有房室传导阻滞者；"
  },
  {
    "id": "s971",
    "text": "6）吸烟、酒精滥用或药物滥用者"
  },
  {
    "id": "s972",
    "text": "1）APL患者，治疗相关的AML"
  },
  {
    "id": "s973",
    "text": "1.因手术需要置入颈内中心静脉导管的患者."
  },
  {
    "id": "s974",
    "text": "4.知情同意，志愿受试。"
  },
  {
    "id": "s975",
    "text": "1.合并严重凝血功能障碍等胃镜治疗禁忌的患者；"
  },
  {
    "id": "s976",
    "text": "2) 合并有心脑血管、肝、肾和造血系统等严重危及生命的原发性疾病以及精神病患者,不适宜于艾灸的其他疾病患者；"
  },
  {
    "id": "s977",
    "text": "3、腹水"
  },
  {
    "id": "s978",
    "text": "2）新辅助化疗后临床分期达到T1-2N0M0的患者。"
  },
  {
    "id": "s979",
    "text": "⑷：冠脉造影示：罪犯血管( Infarction related artery ,IRA)血流为TIMI分级0级。"
  },
  {
    "id": "s980",
    "text": "⑶：有陈旧性心肌梗死、PCI及冠状动脉旁路移植术史者；"
  },
  {
    "id": "s981",
    "text": "（4）体重指数（BMI）在19~24 kg/m2范围内，且体重大于50 kg；"
  },
  {
    "id": "s982",
    "text": "（3）有任何可能影响试验安全性和药物体内过程的疾病史； "
  },
  {
    "id": "s983",
    "text": "（1）AJCC/UICC 2010 分期 III、 IV 期鼻咽癌患者，并接受放化疗；"
  },
  {
    "id": "s984",
    "text": "（2）病理学明确。"
  },
  {
    "id": "s985",
    "text": "（4）研究者认为不能配合完成本实验的患者。"
  },
  {
    "id": "s986",
    "text": "（4）患者烧创伤不影响使用多功能心电监护仪或脉搏氧监测器；"
  },
  {
    "id": "s987",
    "text": "（5）患者神志清楚，能够正确表达疼痛程度；"
  },
  {
    "id": "s988",
    "text": "（3）合并其他严重复合伤及重度吸入性损伤； "
  },
  {
    "id": "s989",
    "text": "（5）药物性或疾病性肺纤维化的病人；"
  },
  {
    "id": "s990",
    "text": "3) 哺乳期妇女及妊娠或近期准备妊娠的妇女；"
  },
  {
    "id": "s991",
    "text": "5) 治疗前1个月内服用止痛药、镇静药及激素类药物；"
  },
  {
    "id": "s992",
    "text": "6) 正在参加其他临床试验者；"
  },
  {
    "id": "s993",
    "text": "2、慢丙肝"
  },
  {
    "id": "s994",
    "text": "5、脂肪肝"
  },
  {
    "id": "s995",
    "text": "2、妊娠"
  },
  {
    "id": "s996",
    "text": "3)病灶为单发，尤其是拟行保留乳房手术者。"
  },
  {
    "id": "s997",
    "text": "1)既往进行过腋窝淋巴结手术的患者"
  },
  {
    "id": "s998",
    "text": "3）多个病灶的患者"
  },
  {
    "id": "s999",
    "text": "患有颅底肿瘤的患者； "
  },
  {
    "id": "s1000",
    "text": "1. 对TXA过敏 "
  },
  {
    "id": "s1001",
    "text": "4. 中风和脑血管手术等严重脑血管疾病"
  },
  {
    "id": "s1002",
    "text": "（3）18~40岁，年龄差在10岁以内；"
  },
  {
    "id": "s1003",
    "text": "（6）乙型肝炎表面抗原、丙肝抗体、梅毒螺旋体抗体、艾滋病抗体检查结果呈阴性；"
  },
  {
    "id": "s1004",
    "text": "（4）目前患有任何不稳定或复发性疾病，或影响药物体内过程的疾病； "
  },
  {
    "id": "s1005",
    "text": "（9）试验前90天内参加过其它药物临床试验； "
  },
  {
    "id": "s1006",
    "text": "（12）研究人员认为不宜接受临床试验者或可能不会完成本临床试验者。"
  },
  {
    "id": "s1007",
    "text": "1. 治疗前四周内使用过抗生素、铋剂、益生菌制剂、H2受体拮抗剂和PPI及经CYP2C19代谢的药物"
  },
  {
    "id": "s1008",
    "text": "5. 对本研究所用药物过敏者"
  },
  {
    "id": "s1009",
    "text": "8. 难以完成随访或影响依从性的其他因素"
  },
  {
    "id": "s1010",
    "text": "（2）年龄小于 18 岁或大于 70 岁"
  },
  {
    "id": "s1011",
    "text": "（3）合并心、脑、肝、肾等严重原发性疾病患者，糖尿病等代谢性疾病患者，精神病患者"
  },
  {
    "id": "s1012",
    "text": "（4）合并第二原发肿瘤"
  },
  {
    "id": "s1013",
    "text": "（5）妊娠期及产褥期"
  },
  {
    "id": "s1014",
    "text": "⑵：发病时间＜12ｈ；接受直接ＰＣＩ治疗；"
  },
  {
    "id": "s1015",
    "text": "⑴：冠脉造影示：IRA血流为TIMI分级1-3级；"
  },
  {
    "id": "s1016",
    "text": "⑵：IRA远端有侧支循环逆向供血；"
  },
  {
    "id": "s1017",
    "text": "拟行外科手术并进入重症医学科；"
  },
  {
    "id": "s1018",
    "text": "6. 术前贫血（女性Hb<11 g/dL、男性Hb <12 g/dL）或拒绝异体血输血"
  },
  {
    "id": "s1019",
    "text": "（2）因神经、精神疾病或语言障碍等不能与医护交流或合作； "
  },
  {
    "id": "s1020",
    "text": "2. 经病理学或组织学确诊的晚期胃或胃食管结合部腺癌，具有可测量病灶（螺旋CT扫描≥10mm，满足RECIST 1.1标准）；"
  },
  {
    "id": "s1021",
    "text": "3. 既往至少接受过2种系统化疗后进展或复发；"
  },
  {
    "id": "s1022",
    "text": "4. 患者具有治疗指征，且无化疗绝对禁忌症；"
  },
  {
    "id": "s1023",
    "text": "3. 阿帕替尼禁忌症患者除外；"
  },
  {
    "id": "s1024",
    "text": "（1）18-70岁，性别不限。                                        "
  },
  {
    "id": "s1025",
    "text": "2.至少有一侧肢体的急性偏瘫，和/或失语；"
  },
  {
    "id": "s1026",
    "text": "5. 临床检查：意识不清（NIHSS> 25）。"
  },
  {
    "id": "s1027",
    "text": "患者近3个月内吸入400μg SABA（例如沙丁胺醇）后，支气管舒张试验阳性，即FEV1改善必须≥12%，且绝对值增加大于200mL。或支气管激发试验阳性：患者近3个月内吸入乙酰胆碱或组胺后，FEV1下降>20%。"
  },
  {
    "id": "s1028",
    "text": "3）肝素诱导的血小板减少性紫癜；"
  },
  {
    "id": "s1029",
    "text": "（7）未签署知情同意书"
  },
  {
    "id": "s1030",
    "text": "- 腋温<37.1℃；"
  },
  {
    "id": "s1031",
    "text": "-7月龄组入组年龄为211-300天；"
  },
  {
    "id": "s1032",
    "text": "（3）备孕以及怀孕的女性。"
  },
  {
    "id": "s1033",
    "text": "（4）患有卟啉病、慢性光化性皮炎、着色性干皮病或基底细胞痣等光敏性皮肤病的患者。"
  },
  {
    "id": "s1034",
    "text": "（5）患有红斑狼疮、皮肌炎等自身免疫性疾病的病人。"
  },
  {
    "id": "s1035",
    "text": "（6）精神病患者。"
  },
  {
    "id": "s1036",
    "text": "5.发病72小时内；"
  },
  {
    "id": "s1037",
    "text": "6.患者及其家属签署知情同意书。"
  },
  {
    "id": "s1038",
    "text": "1. 既往史：既往患有颈内动脉瘤或动静脉畸形。既往脑部手术史或出血性脑卒中。在3个月内患有脑梗死。"
  },
  {
    "id": "s1039",
    "text": "2. 心脏疾病：感染性心内膜炎或怀疑感染性栓子，心包炎，心室血栓形成，心脏壁的动脉瘤，或严重心脏衰竭等。"
  },
  {
    "id": "s1040",
    "text": "7. 生化指标：血糖<2.8 mmol/L 或 >22 mmol/L。"
  },
  {
    "id": "s1041",
    "text": "年龄为18-65岁（含）"
  },
  {
    "id": "s1042",
    "text": "6.除哮喘外，存在恶性肿瘤、支气管扩张、慢性阻塞性肺疾病、肺结核、和/或其他有临床意义的肺病病史，糖尿病、高血压等"
  },
  {
    "id": "s1043",
    "text": "8. 妊娠或哺乳期女性"
  },
  {
    "id": "s1044",
    "text": "9. 体重指数＞38kg/m2，体重＜40kg"
  },
  {
    "id": "s1045",
    "text": "2）年龄>=18岁，性别不限"
  },
  {
    "id": "s1046",
    "text": "3) 开腹胃肠道肿瘤切除术"
  },
  {
    "id": "s1047",
    "text": "4) 签署知情同意书"
  },
  {
    "id": "s1048",
    "text": "1) 脊柱疾病/手术史（畸形、腰椎间盘突出、椎体压缩骨折、胸腰背疼痛、脊柱手术史等）"
  },
  {
    "id": "s1049",
    "text": "4) 相关药物过敏史"
  },
  {
    "id": "s1050",
    "text": "5) 穿刺部位感染"
  },
  {
    "id": "s1051",
    "text": "1）存在有已知与DIC相关的基础疾病；"
  },
  {
    "id": "s1052",
    "text": "2）符合下列任一项：PT延长>3s、FDP>10ug/ml 、D二聚体> 5FEU、纤维蛋白原<1.0g/L、PLT＜120G/L"
  },
  {
    "id": "s1053",
    "text": "（1）16-60周岁；"
  },
  {
    "id": "s1054",
    "text": "（3）自愿参加本试验，愿意填写知情同意书，能按时参加试验复查并能完成整个试验步骤；"
  },
  {
    "id": "s1055",
    "text": "（2）目前正在接受光敏剂治疗的患者。"
  },
  {
    "id": "s1056",
    "text": "（7）免疫缺陷患者以及近6个月接受激素及/或其他免疫抑制剂治疗的患者。"
  },
  {
    "id": "s1057",
    "text": "1.维持性的口服糖皮质激素治疗，定义为入组前3个月内每天或隔天口服糖皮质激素的维持治疗"
  },
  {
    "id": "s1058",
    "text": "2.前四周接受了全身糖皮质激素治疗（例如口服，IV或IM）"
  },
  {
    "id": "s1059",
    "text": "8) 特耐禁忌症"
  },
  {
    "id": "s1060",
    "text": "①排除骨髓增生异常综合症、白血病、多发性骨髓瘤、巨幼细胞贫血、阵发性睡眠性血红蛋白尿症等血液病；"
  },
  {
    "id": "s1061",
    "text": "2、第一或第二鲜胚取卵周期；"
  },
  {
    "id": "s1062",
    "text": "1、反复流产史；"
  },
  {
    "id": "s1063",
    "text": "4、子宫畸形、子宫腺肌瘤、多发子宫肌瘤，子宫肌壁间肌瘤>3cm，粘膜下肌瘤；"
  },
  {
    "id": "s1064",
    "text": "（4）患有较严重的系统性疾病、肿瘤患者；"
  },
  {
    "id": "s1065",
    "text": "（6）孕妇及哺乳期妇女以及在试验期间准备怀孕者（根据受试者提供的情况）；"
  },
  {
    "id": "s1066",
    "text": "1.体重指数：28≦BMI≦40,40≦BMI≦50 and 18.5≦BMI≦24"
  },
  {
    "id": "s1067",
    "text": "1.对试验药物的某种成分过敏的患者"
  },
  {
    "id": "s1068",
    "text": "- 腋温<37.1℃；"
  },
  {
    "id": "s1069",
    "text": "1.符合2013年中国急性胰腺炎诊治指南AP的诊断标准；"
  },
  {
    "id": "s1070",
    "text": "2. 2012年国际腹腔间隔室综合征协会关于腹内高压及腹腔间隔室综合征的诊断标准；"
  },
  {
    "id": "s1071",
    "text": "5.年龄在18-70周岁；"
  },
  {
    "id": "s1072",
    "text": "6.同意并签署知情同意书的患者；"
  },
  {
    "id": "s1073",
    "text": "（3）年龄18—70岁；"
  },
  {
    "id": "s1074",
    "text": "（4）自愿加入试验，依从性良好，签订“知情同意书”。"
  },
  {
    "id": "s1075",
    "text": "（1）18～65岁；"
  },
  {
    "id": "s1076",
    "text": "（2）KPS评分>60分，估计生存期>3个月；"
  },
  {
    "id": "s1077",
    "text": "（5）自愿受试，知情同意。"
  },
  {
    "id": "s1078",
    "text": "(3)孕、哺乳期妇女;"
  },
  {
    "id": "s1079",
    "text": "(4)已知的HIV感染者或药物成瘾者。"
  },
  {
    "id": "s1080",
    "text": "1. 各种心脏术后（瓣膜置换/成形，主动脉手术，CABG，先天性心脏病纠正等）"
  },
  {
    "id": "s1081",
    "text": "2.年龄 ≥ 18 周岁；"
  },
  {
    "id": "s1082",
    "text": "4、2PN数>6；"
  },
  {
    "id": "s1083",
    "text": "6、签署知情同意书；"
  },
  {
    "id": "s1084",
    "text": "1.终末期肾脏病患者，eGFR< 12ml/min (CKD-EPI公式,糖尿病肾病患者 eGFR < 15ml/min)。"
  },
  {
    "id": "s1085",
    "text": "2.年龄14-75岁，性别不限。"
  },
  {
    "id": "s1086",
    "text": "3.选择腹膜透析作为维持性透析模式。"
  },
  {
    "id": "s1087",
    "text": "（2）下颌第三磨牙区有肿瘤，骨折；"
  },
  {
    "id": "s1088",
    "text": "（5）患者有严重牙周病且治疗无法控制者；"
  },
  {
    "id": "s1089",
    "text": "（8）严重烟酒嗜好者（每周饮酒>15个单位，每单位指：350ml啤酒或150ml葡萄酒或50ml烈酒；吸烟>25支/天）；"
  },
  {
    "id": "s1090",
    "text": "3. IAH II级以上，或达到ACS诊断标准；"
  },
  {
    "id": "s1091",
    "text": "3. 预期ICU留置时间≥48小时；"
  },
  {
    "id": "s1092",
    "text": "5. 预期术后1-2天内能拔管的患者；"
  },
  {
    "id": "s1093",
    "text": "③所有病例均无肿瘤病史和放化疗史，无接受免疫学疗法，对照组病例无血液系统疾病，无红斑狼疮等免疫系统疾病，无过敏性疾病，无Fanconi 贫血等先天性疾病；"
  },
  {
    "id": "s1094",
    "text": "②排除有肿瘤及放化疗病史、接受免疫学疗法、免疫系统疾病或过敏性疾病患者；"
  },
  {
    "id": "s1095",
    "text": "4.没有手术禁忌症。"
  },
  {
    "id": "s1096",
    "text": "1.不符合入组标准的患者。"
  },
  {
    "id": "s1097",
    "text": "1.诊断为急性早幼粒细胞白血病的患者；"
  },
  {
    "id": "s1098",
    "text": "4.在之前的12个月内被诊断患有其他恶性肿瘤；"
  },
  {
    "id": "s1099",
    "text": "7.已知的人免疫缺陷病毒（HIV）或乙型或丙型类病毒性肝炎的活动期病毒感染；"
  },
  {
    "id": "s1100",
    "text": "① 研究者的朋友，亲戚等"
  },
  {
    "id": "s1101",
    "text": "3.既往有疝气或鞘膜积液。"
  },
  {
    "id": "s1102",
    "text": "4.既往性维持性血液透析治疗超过3个月拟转为腹膜透析者。"
  },
  {
    "id": "s1103",
    "text": "5.严重的心脏、肝脏疾病，肝功能损害 (ALT>80U/L, AST>80U/L)。"
  },
  {
    "id": "s1104",
    "text": "2.ECOG  PS评分：0～2分；"
  },
  {
    "id": "s1105",
    "text": "3.预计生存期≥3个月；"
  },
  {
    "id": "s1106",
    "text": "5.受试者志愿受试并签署知情同意书，签署知情同意书过程符合GCP要求。"
  },
  {
    "id": "s1107",
    "text": "2.无法通过穿刺吸取骨髓；"
  },
  {
    "id": "s1108",
    "text": "6.已知或怀疑对地西他滨过敏；"
  },
  {
    "id": "s1109",
    "text": "10.同时采用其他试验药物或受试前一个月参加过其他药物临床试验。"
  },
  {
    "id": "s1110",
    "text": "3)同意参加本试验，并签署知情同意书者。"
  },
  {
    "id": "s1111",
    "text": "1)过敏体质者；"
  },
  {
    "id": "s1112",
    "text": "② 入组前30天内参加其他临床试验"
  },
  {
    "id": "s1113",
    "text": "③ 入组时已妊娠"
  },
  {
    "id": "s1114",
    "text": "④ 有计划入组后5个月内搬离本地区者"
  },
  {
    "id": "s1115",
    "text": "5.未能控制的系统性真菌、细菌或病毒感染（定义为当时的症状/体征与感染有关，尽管使用抗生素或其他治疗但仍无改善）；"
  },
  {
    "id": "s1116",
    "text": "2)流产术中出血较多，大于100ml者；"
  },
  {
    "id": "s1117",
    "text": "②有凝血功能障碍疾病、出血倾向者；"
  },
  {
    "id": "s1118",
    "text": "1.病理诊断为Ta or T1期膀胱肿瘤"
  },
  {
    "id": "s1119",
    "text": "2.患者可为单发或多发肿瘤，但上尿路需无明显异常"
  },
  {
    "id": "s1120",
    "text": "6. 肌病或肌炎患者及他汀使用禁忌患者"
  },
  {
    "id": "s1121",
    "text": "7. 依折麦布使用禁忌患者"
  },
  {
    "id": "s1122",
    "text": "1.华法林使用者；"
  },
  {
    "id": "s1123",
    "text": "2.年龄18-65岁，男女均可；"
  },
  {
    "id": "s1124",
    "text": "①近期手术及手术后3日内，脑、脊髓及眼科手术者；"
  },
  {
    "id": "s1125",
    "text": "⑤妊娠或哺乳期妇女；"
  },
  {
    "id": "s1126",
    "text": "⑧研究者认为不适宜参加本试验者。"
  },
  {
    "id": "s1127",
    "text": "②左下肢肿胀；"
  },
  {
    "id": "s1128",
    "text": "③超声、CTV或者DSA证实的Cockett综合征。"
  },
  {
    "id": "s1129",
    "text": "①2周内有活动性出血、手术、心肺复苏、穿刺活检的患者。"
  },
  {
    "id": "s1130",
    "text": "②不能排除主动脉夹层动脉瘤者"
  },
  {
    "id": "s1131",
    "text": "④      有严重心脑血管疾病的患者。"
  },
  {
    "id": "s1132",
    "text": "（4）术后无法完成标准膀胱腔内灌注化疗疗程；"
  },
  {
    "id": "s1133",
    "text": "  2）非ST段抬高型心肌梗死"
  },
  {
    "id": "s1134",
    "text": "1. 既往有 PCI 手术史者;目前已进行降脂治疗患者；"
  },
  {
    "id": "s1135",
    "text": "4. 合并急慢性感染、血液病、恶性肿瘤、风湿结缔组织等免疫系统疾病;"
  },
  {
    "id": "s1136",
    "text": "④严重肝肾疾病患者；脑出血及脑动脉瘤患者；感染性心内膜炎患者；合并重度高血压且血压未能得到有效控制者；糖尿病血糖控制不佳者；"
  },
  {
    "id": "s1137",
    "text": "(1) Left ventricular ejection fraction <50%;"
  },
  {
    "id": "s1138",
    "text": "2. 伴其他心脏病者，有严重心力衰竭( 心功能不全Ⅲ ～ Ⅳ级)"
  },
  {
    "id": "s1139",
    "text": "5. 严重肝肾功能不全（ALT>3xULN 或Ccr＜30ml/min）"
  },
  {
    "id": "s1140",
    "text": "（2）18岁≤年龄≤50岁，右利手女性；"
  },
  {
    "id": "s1141",
    "text": "（1）在过去的6个月曾服用偏头痛预防性药物或长期服用镇痛药物者，以及有酒精依赖或药物滥用习惯者；"
  },
  {
    "id": "s1142",
    "text": "（2）合并有头部外伤史、继发性头痛、紧张型头痛、间歇性头痛、丛集性头痛等患者；"
  },
  {
    "id": "s1143",
    "text": "（3）合并高血压、高胆固醇、糖尿病、心血管疾病、妇科肿瘤等严重原发性疾病者；"
  },
  {
    "id": "s1144",
    "text": "（7）在MRI扫描中发现严重头颅解剖结构不对称或有明确病变；"
  },
  {
    "id": "s1145",
    "text": " (8) 正在参加其他临床试验者。"
  },
  {
    "id": "s1146",
    "text": "①双侧或单侧椎动脉狭窄"
  },
  {
    "id": "s1147",
    "text": "②基底动脉狭窄"
  },
  {
    "id": "s1148",
    "text": "①椎动脉V1段狭窄者"
  },
  {
    "id": "s1149",
    "text": "②椎-基底动脉狭窄严重闭塞者"
  },
  {
    "id": "s1150",
    "text": "③近3个月内曾发生颅内出血者"
  },
  {
    "id": "s1151",
    "text": "⑤肝肾功能不全的患者"
  },
  {
    "id": "s1152",
    "text": "⑥凝血功能不全的患者"
  },
  {
    "id": "s1153",
    "text": "2.年龄18～65岁，性别不限。"
  },
  {
    "id": "s1154",
    "text": "1.昏迷、痴呆患者，颅脑损伤、心脏手术术后的患者；"
  },
  {
    "id": "s1155",
    "text": "2.有酗酒或药物依赖病史合并严重的并发症，严重肝衰、肾衰的患者；"
  },
  {
    "id": "s1156",
    "text": "3.左心室射血分数<0.30，Ⅱ、Ⅲ级房室传导阻滞者，心梗急性期，严重的心动过缓，恶性心律失常；"
  },
  {
    "id": "s1157",
    "text": "4.妊娠及哺乳期妇女。"
  },
  {
    "id": "s1158",
    "text": "2)择期或急诊剖宫产手术患者"
  },
  {
    "id": "s1159",
    "text": "1)术前Hb < 9 g/dL"
  },
  {
    "id": "s1160",
    "text": "2)术前血小板 < 50×109/L"
  },
  {
    "id": "s1161",
    "text": "5)术前接受过抗凝治疗"
  },
  {
    "id": "s1162",
    "text": "6)体重小于45kg"
  },
  {
    "id": "s1163",
    "text": "7)合并自身免疫性疾病/急性脂肪肝/HELLP综合征"
  },
  {
    "id": "s1164",
    "text": "8)在入选研究前的3个月内接受过同种异体输血"
  },
  {
    "id": "s1165",
    "text": "9)患者拒绝接受同种异体输血"
  },
  {
    "id": "s1166",
    "text": "1、住院病人，55-75岁；"
  },
  {
    "id": "s1167",
    "text": "2、行经尿道前列腺剜除，术后一周尿垫试验阳性；"
  },
  {
    "id": "s1168",
    "text": "3、病人同意参加本试验，并签署知情同意书者。"
  },
  {
    "id": "s1169",
    "text": "4.有脑血管意外病史；"
  },
  {
    "id": "s1170",
    "text": "5.有盆腔、髋关节损伤病史；"
  },
  {
    "id": "s1171",
    "text": "7.并发急性炎症或感染病；"
  },
  {
    "id": "s1172",
    "text": "10.严重贫血及低蛋白血症"
  },
  {
    "id": "s1173",
    "text": "1、年龄:55-80周岁，男性"
  },
  {
    "id": "s1174",
    "text": "3、具有以下任意条件："
  },
  {
    "id": "s1175",
    "text": "  ①国际前列腺症状评分（IPSS）≥12分，且生活质量评分（QOL）≥4分；"
  },
  {
    "id": "s1176",
    "text": "  ③药物治疗效果不佳；"
  },
  {
    "id": "s1177",
    "text": "  ⑤Schafer≥2级"
  },
  {
    "id": "s1178",
    "text": "5、病人同意参加本试验，并签署知情同意书者。"
  },
  {
    "id": "s1179",
    "text": "1、有经尿道前列腺电切术禁忌证；"
  },
  {
    "id": "s1180",
    "text": "2、预期寿命大于2年"
  },
  {
    "id": "s1181",
    "text": "4、合并中枢神经病变（如脑血管意外、帕金森，多发性硬化、马尾神经损伤，脊髓病变等）及神经源性膀胱；"
  },
  {
    "id": "s1182",
    "text": "6、尿道狭窄或膀胱颈梗阻；"
  },
  {
    "id": "s1183",
    "text": "8、术后病理证实前列腺癌； "
  },
  {
    "id": "s1184",
    "text": "10、患者合并严重心肺疾病或严重精神障碍；"
  },
  {
    "id": "s1185",
    "text": "12、合并严重凝血功能障碍；"
  },
  {
    "id": "s1186",
    "text": "13、依从性差,不能配合随访。"
  },
  {
    "id": "s1187",
    "text": "○1年龄≥18周岁（男女不限）"
  },
  {
    "id": "s1188",
    "text": "○2组织学和细胞学证实"
  },
  {
    "id": "s1189",
    "text": "○3肿瘤TNM分期为IIIb-IV期，完全无手术适应症患者；  "
  },
  {
    "id": "s1190",
    "text": "○6血液学及肝功能检查基本正常，中性粒细胞>1.5×109/L,血小板>60×109/L，血清胆红素效率1.5倍正常上限值；无肝转移者的AST和ALT小于2.5倍的正常上限值；有肝转移者AST和ALT小于5倍正常上限值。"
  },
  {
    "id": "s1191",
    "text": "○7 KPS评分>60分； "
  },
  {
    "id": "s1192",
    "text": "○8纳入本临床研究的患者必须签署知情同意书"
  },
  {
    "id": "s1193",
    "text": "○1 患者体质过于虚弱，不能耐受或不愿接受手术者；  "
  },
  {
    "id": "s1194",
    "text": "○2 同时合并其他恶性肿瘤者；"
  },
  {
    "id": "s1195",
    "text": "○3 严重心肺功能不全者，不能耐受经皮肺穿刺手术；"
  },
  {
    "id": "s1196",
    "text": "○4 严重糖尿病及血液病(出凝血功能障碍)患者；"
  },
  {
    "id": "s1197",
    "text": "○1 年龄≥18周岁（男女不限）"
  },
  {
    "id": "s1198",
    "text": "○4 有典型影像学证据（彩超，CT，MRCP，PTC造影）"
  },
  {
    "id": "s1199",
    "text": "○6 血液学及肝功能检查基本正常，中性粒细胞>1.0×109/L,血小板>30×109/L，血清胆红素效率15倍正常上限值；无肝转移者的AST和ALT小于15倍的正常上限值; 凝血功能基本正常，无活动性出血倾向；"
  },
  {
    "id": "s1200",
    "text": "○7  KPS评分>60分；"
  },
  {
    "id": "s1201",
    "text": "○1  患者体质过于虚弱，不能耐受或不愿接受手术者；  "
  },
  {
    "id": "s1202",
    "text": "○3  严重心肺功能不全者，不能耐受经皮穿刺手术；"
  },
  {
    "id": "s1203",
    "text": "○4 严重糖尿病及血液病(出凝血功能障碍)患者；"
  },
  {
    "id": "s1204",
    "text": "（1）、BMI<25Kg/m2；"
  },
  {
    "id": "s1205",
    "text": "（2）、年龄<35岁；"
  },
  {
    "id": "s1206",
    "text": "（3）、无吸烟、饮酒嗜好，无长期应用药物；"
  },
  {
    "id": "s1207",
    "text": "（4）、半年内规律、正常作息，每晚睡眠7-9小时左右，无躯体及精神高度紧张状态，无值夜班或倒时差等情况；"
  },
  {
    "id": "s1208",
    "text": "（3）、通过抑郁量表测评，除外抑郁症等影响睡眠的精神系统疾病；"
  },
  {
    "id": "s1209",
    "text": "（4）、应用Epworth嗜睡量表、匹兹堡睡眠质量指数量表评估受试者睡眠质量，必要时进行多导睡眠监测排除睡眠呼吸障碍；"
  },
  {
    "id": "s1210",
    "text": "2.年龄在50～75岁之间的男性或女性；"
  },
  {
    "id": "s1211",
    "text": "3.自愿接受治疗，并签署知情同意书者；知情同意过程符合GCP有关规定。"
  },
  {
    "id": "s1212",
    "text": "1.不符合上述诊断、纳入标准者；"
  },
  {
    "id": "s1213",
    "text": "2.继发性骨量减少患者及已发生脆性骨折者；"
  },
  {
    "id": "s1214",
    "text": "3.合并使用明确有肝功能损害药物者；"
  },
  {
    "id": "s1215",
    "text": "7.过敏体质或已知对试验药组份、手术缝合线过敏者；"
  },
  {
    "id": "s1216",
    "text": "8.近3个月内参加过其他临床试验者；"
  },
  {
    "id": "s1217",
    "text": "9.恶性肿瘤、糖尿病控制不佳者、晚期畸形、残废、丧失劳动力者；"
  },
  {
    "id": "s1218",
    "text": "11.一周内使用镇静药、安眠药等对运动、平衡功能有影响的药物者；"
  },
  {
    "id": "s1219",
    "text": "12.影响下肢平衡的骨关节病变患者。"
  },
  {
    "id": "s1220",
    "text": "-PS评分0-2或KPS评分≥70；"
  },
  {
    "id": "s1221",
    "text": "2、临床分期T1-T2cNx-N1M0期。"
  },
  {
    "id": "s1222",
    "text": "3、骨转移或其他远处转移。"
  },
  {
    "id": "s1223",
    "text": "⑤术前2 d服用镇静药"
  },
  {
    "id": "s1224",
    "text": "1 年龄≥18岁；"
  },
  {
    "id": "s1225",
    "text": "4 血生化检查正常（除非由淋巴瘤导致器官功能或生化指标异常）；"
  },
  {
    "id": "s1226",
    "text": "1.I期非巨块型非霍奇金淋巴瘤；"
  },
  {
    "id": "s1227",
    "text": "2. 同时确诊其他类型肿瘤；"
  },
  {
    "id": "s1228",
    "text": "3. 严重感染；"
  },
  {
    "id": "s1229",
    "text": "4. 一年之内发生的心肌梗死或心功能不全（左室射血分数<40%）；"
  },
  {
    "id": "s1230",
    "text": "5.骨髓受累。"
  },
  {
    "id": "s1231",
    "text": "（1）年龄18-50岁；"
  },
  {
    "id": "s1232",
    "text": "（1）合并严重的心血管、肺部、肾脏、肝脏、胃肠道、神经、血液系统、内分泌或代谢等疾病或有上述疾病的既往史；"
  },
  {
    "id": "s1233",
    "text": "（3）伴发精神发育迟滞者；"
  },
  {
    "id": "s1234",
    "text": "（4）兴奋、有冲动、攻击行为者；"
  },
  {
    "id": "s1235",
    "text": "（5）曾有自杀行为或现有自杀倾向者；"
  },
  {
    "id": "s1236",
    "text": "（6）筛选前6个月内接受过改良电休克疗法或者系统心理治疗者；"
  },
  {
    "id": "s1237",
    "text": "1. 2型糖尿病患者（空腹血糖7.0-10.0mmol/L，7%≤糖化血红蛋白≤8.5%)。"
  },
  {
    "id": "s1238",
    "text": "2. 新诊断DM且未规范使用过任何降糖药；或者曾经使用过降糖药。"
  },
  {
    "id": "s1239",
    "text": "4. 年龄18-75岁。"
  },
  {
    "id": "s1240",
    "text": "5. 患者2周导入期前后查：FGB、TG相差不超过15%。"
  },
  {
    "id": "s1241",
    "text": "2. 伴有肝肾功能不全（AST、ALT＞正常值上限1.5倍，血肌酐＞正常值上限）、肺功能不全、心力衰竭、急性心肌梗死等严重原发性疾病者。"
  },
  {
    "id": "s1242",
    "text": "5. 对本药物中中药成分过敏者。"
  },
  {
    "id": "s1243",
    "text": "6. 精神病患者。"
  },
  {
    "id": "s1244",
    "text": "8. 正使用肝素、甲状腺素及其它影响血脂代谢药物的患者。"
  },
  {
    "id": "s1245",
    "text": "(1) 颈型颈椎病中有明显的颈痛表现：1）颈部、肩部及枕部疼痛，头颈部活动因疼痛而受限制。2）颈肌紧张，有压痛点，头颅活动受限。3）X线片上颈椎显示曲度改变，或椎间关节不稳定，具有“双边”、“双突”、“切凹”、“增生”等表现。"
  },
  {
    "id": "s1246",
    "text": "(2) 颈部软组织劳损中有明显颈痛表现：1）颈项部持续性酸胀痛。2）颈部活动限制。3)颈部棘突、椎旁、受损肌肉局部、肌腹、起止点、肌肉相交叉应力点有压痛，有时局部可扪及肿胀或条索状物。4）X线片上无明显异常，部分患者有颈椎曲度变直或（和）轻度移位。棘突偏斜。"
  },
  {
    "id": "s1247",
    "text": "(3)年龄在18-60岁之间。"
  },
  {
    "id": "s1248",
    "text": "(4)病程在3个月以上。"
  },
  {
    "id": "s1249",
    "text": "(1)无颈痛表现的颈型颈椎病患者，或不以颈痛为主诉的患者；"
  },
  {
    "id": "s1250",
    "text": "(2)通过临床表现及X线片检查，排除其他类型的颈椎病；"
  },
  {
    "id": "s1251",
    "text": "(5)白血病、血小板减少等有出血倾向者；"
  },
  {
    "id": "s1252",
    "text": "(6)同时配合其他治疗者，或本观察开始前30天内接受其他疗法者；"
  },
  {
    "id": "s1253",
    "text": "符合以上其中任何一条者，均不能纳入。"
  },
  {
    "id": "s1254",
    "text": "2.满足下列条件之一："
  },
  {
    "id": "s1255",
    "text": "组2：未曾使用任何含白果内酯、银杏内酯A、银杏内酯B、银杏内酯C的制剂（包括银杏内酯注射液）；曾使用任何含白果内酯、银杏内酯A、银杏内酯B、银杏内酯C的制剂（包括银杏内酯注射液），未发生过过敏反应者；曾使用过任何含白果内酯、银杏内酯A、银杏内酯B、银杏内酯C的制剂（包括银杏内酯注射液），发生过过敏反应者；曾发生过药物过敏反应者；并自愿知情同意参加受试。"
  },
  {
    "id": "s1256",
    "text": "组3：未曾使用任何含白果内酯、银杏内酯A、银杏内酯B、银杏内酯K的制剂（包括银杏二萜内酯葡胺注射液）；曾使用任何含白果内酯、银杏内酯A、银杏内酯B、银杏内酯K的制剂（包括银杏二萜内酯葡胺注射液），未发生过过敏反应者；曾使用过任何含白果内酯、银杏内酯A、银杏内酯B、银杏内酯K的制剂（包括银杏内酯注射液），发生过过敏反应者；曾发生过其他药物过敏反应者；并自愿知情同意参加受试。"
  },
  {
    "id": "s1257",
    "text": "1.妊娠期、哺乳期、月经期妇女。"
  },
  {
    "id": "s1258",
    "text": "3.符合下列条件之一："
  },
  {
    "id": "s1259",
    "text": "1.病人明确诊断为单侧枕叶卒中；"
  },
  {
    "id": "s1260",
    "text": "3.病人有视野缺损，一侧视野看不见东西；"
  },
  {
    "id": "s1261",
    "text": "4.受试者视听力或矫正视听力正常；"
  },
  {
    "id": "s1262",
    "text": "5.受试者年龄在18-80岁之间，男女不限；"
  },
  {
    "id": "s1263",
    "text": "6.受试者具有小学及以上文化程度；"
  },
  {
    "id": "s1264",
    "text": "7.受试者家中有可上网的电脑；"
  },
  {
    "id": "s1265",
    "text": "1.除视野缺损外，仍有其他认知和神经系统损伤和障碍；"
  },
  {
    "id": "s1266",
    "text": "2.严重躯体（例如，心、肺、肝、肾等脏器）疾病；"
  },
  {
    "id": "s1267",
    "text": "3.有精神障碍或严重心理问题；"
  },
  {
    "id": "s1268",
    "text": "4.磁共振扫描不适合者"
  },
  {
    "id": "s1269",
    "text": "a. 年齡介於40至90歲之間。"
  },
  {
    "id": "s1270",
    "text": "e. 願意加入本研究並簽署受試者同意書。"
  },
  {
    "id": "s1271",
    "text": "a. 合併明顯支氣管擴張症、肺癌、活動性肺結核或其他肺部  疾病足以影響研究結果者。"
  },
  {
    "id": "s1272",
    "text": "c. 病人已有顯著之心血管問題者(缺血性心臟病、瓣膜性心臟病、心肌病變、主動脈瘤、心衰竭等)。"
  },
  {
    "id": "s1273",
    "text": "d. 過去4週有使用過抗生素或全身性類固醇者。"
  },
  {
    "id": "s1274",
    "text": "2. 参加者本人及其家属同意其参加本研究，并签署知情同意书"
  },
  {
    "id": "s1275",
    "text": "①符合DSM-IV的抑郁症（major depressive disorder, MDD）诊断标准；"
  },
  {
    "id": "s1276",
    "text": "②汉密尔顿抑郁量表-17项（Hamilton ratin scale for depression, HAMD）≥18分；"
  },
  {
    "id": "s1277",
    "text": "①双相抑郁，躯体疾病伴发的抑郁，物质滥用或依赖所致的抑郁；"
  },
  {
    "id": "s1278",
    "text": "②既往使用过毒品或有精神活性物质依赖，或其他精神障碍；"
  },
  {
    "id": "s1279",
    "text": "⑥需行MECT者。"
  },
  {
    "id": "s1280",
    "text": "（3）肾移植供体排除血液系统疾病；排除乙肝、艾滋病等传染性疾病；符合献血条件，血常规检查正常；"
  },
  {
    "id": "s1281",
    "text": "（2）体重不足35Kg者或者体重指数（BMI）≥30者；"
  },
  {
    "id": "s1282",
    "text": "（3）三个月内正参加其它临床试验者；"
  },
  {
    "id": "s1283",
    "text": "（4）妇女妊娠试验阳性者或者多次妊娠者；"
  },
  {
    "id": "s1284",
    "text": "（8）各种结核病患者，如肺结核、肾结核、淋巴结核及骨结核等；"
  },
  {
    "id": "s1285",
    "text": "（13）最近5年有恶性肿瘤病史者；"
  },
  {
    "id": "s1286",
    "text": "(14）任何类型的精神病患者；"
  },
  {
    "id": "s1287",
    "text": "（15）寄生虫病及地方病患者，如黑热病、血吸虫病、丝虫病、钩虫病、囊虫病及肺吸虫病、克山病和大骨节病等；"
  },
  {
    "id": "s1288",
    "text": "（17）研究人员认为其他原因不适合临床实验者。"
  },
  {
    "id": "s1289",
    "text": "1.  人口学：年龄18-50岁绝经前女性；"
  },
  {
    "id": "s1290",
    "text": "5.  受试者自愿签署知情同意书；"
  },
  {
    "id": "s1291",
    "text": "2.已使用过TAM或托瑞米芬药物，但药物规律使用时间小于1个月；"
  },
  {
    "id": "s1292",
    "text": "3.使用AI/TAM联合LHRHa做为内分泌治疗的初始用药方案；"
  },
  {
    "id": "s1293",
    "text": "5.合并有其他恶性肿瘤（不包括已经治愈的基底细胞癌和子宫内膜癌）。"
  },
  {
    "id": "s1294",
    "text": "（3）年龄在介于18岁至65岁之间；"
  },
  {
    "id": "s1295",
    "text": "（5）自愿参加课题，并能够坚持完成3个月的治疗和半年的随访；"
  },
  {
    "id": "s1296",
    "text": "（6）无严重的心脏、肾脏疾病，无传染性疾病。"
  },
  {
    "id": "s1297",
    "text": "（1）其他原因引起的肥胖，如多囊卵巢综合症，甲状腺功能减退等；"
  },
  {
    "id": "s1298",
    "text": "（2）患有严重的冠心病、脑卒中，以及传染性疾病、精神疾病者；"
  },
  {
    "id": "s1299",
    "text": "（1）符合支气管哮喘的诊断标准；"
  },
  {
    "id": "s1300",
    "text": "（2）对研究药物或辅料过敏，或贴敷部位皮肤有创伤、溃疡或感染，或为瘢痕体质的患者；或未经控制的糖尿病患者；"
  },
  {
    "id": "s1301",
    "text": "（4）合并支气管扩张症或肺间质纤维化；"
  },
  {
    "id": "s1302",
    "text": "（7）拒绝签署知情同意书者。"
  },
  {
    "id": "s1303",
    "text": "3)确诊为WHO第Ⅰ类肺高压。"
  },
  {
    "id": "s1304",
    "text": "1)年龄：18-45岁，包括18和45岁，健康男性受试者。入组受试者年龄差别不超过10岁。"
  },
  {
    "id": "s1305",
    "text": "3)试验前病史、体格检查、实验室项目及试验相关各项检查、检测均正常或无临床意义的轻度异常，临床研究医生判断认为合格者。"
  },
  {
    "id": "s1306",
    "text": "4)已书面签署知情同意的受试者。"
  },
  {
    "id": "s1307",
    "text": "1)有严重的系统疾病史，或家族史（包括心血管系统、消化系统、泌尿系统等）。"
  },
  {
    "id": "s1308",
    "text": "2)在给药前48小时内服用过特殊饮食或有剧烈运动，或其他影响药物吸收、分布、代谢、排泄等因素者。"
  },
  {
    "id": "s1309",
    "text": "5)在给药前4周内接受过大手术者。"
  },
  {
    "id": "s1310",
    "text": "6)在给药前4周内接种任何活疫苗者。"
  },
  {
    "id": "s1311",
    "text": "7)在给药前五年内有药物滥用史者。"
  },
  {
    "id": "s1312",
    "text": "11) 近一年内作为受试者参加过3次或3次以上药物临床试验者；参加本次试验前3个月内作为受试者参加任何药物临床试验，或3个月内曾献血者，或计划3个月内献血者，试验前4周内曾输血者。"
  },
  {
    "id": "s1313",
    "text": "12) 未采取有效的避孕措施或半年内有生育计划的受试者。"
  },
  {
    "id": "s1314",
    "text": "（1）家长同意加入试验并签署知情同意书；"
  },
  {
    "id": "s1315",
    "text": "（3）出生体重≥1500g；"
  },
  {
    "id": "s1316",
    "text": "（3）对注射用头孢呋辛过敏者；"
  },
  {
    "id": "s1317",
    "text": "1.首次诊断为脑卒中或既往发生过脑卒中无后遗症存在，生命体征稳定。"
  },
  {
    "id": "s1318",
    "text": "2.单侧肢体运动功能障碍。"
  },
  {
    "id": "s1319",
    "text": "4.年龄为≥18岁, ≤80岁。"
  },
  {
    "id": "s1320",
    "text": "6.知情同意，志愿受试。"
  },
  {
    "id": "s1321",
    "text": "1.言语障碍并影响其接收指令"
  },
  {
    "id": "s1322",
    "text": "1.年龄为35～65岁；"
  },
  {
    "id": "s1323",
    "text": "（1）有明确的陈旧性心肌梗死病史；"
  },
  {
    "id": "s1324",
    "text": "1.在3个月内发生过心肌梗死或不稳定性心绞痛史、或进行过冠状动脉血运重建术（外科搭桥手术或血管成形术）；"
  },
  {
    "id": "s1325",
    "text": "8.孕妇、哺乳期妇女或有生育要求的育龄妇女；"
  },
  {
    "id": "s1326",
    "text": "10.患有糖尿病肾病、痛风性肾病等严重代谢性疾病者；"
  },
  {
    "id": "s1327",
    "text": "12.最近3个月内参加过其他临床试验；"
  },
  {
    "id": "s1328",
    "text": "2. 干性AMD(地图样萎缩>250μm、累及黄斑中?心凹);"
  },
  {
    "id": "s1329",
    "text": "4. 身体状况良好;"
  },
  {
    "id": "s1330",
    "text": "5. 患者理解并签署治疗协议。"
  },
  {
    "id": "s1331",
    "text": "1. 常规指标异常:红蛋白<10gm/dL,血小板计数<100k/mm3,嗜中性粒细胞计数<1000/mm3;"
  },
  {
    "id": "s1332",
    "text": "2. 生化指标异常:ALT/AST>1.5,肌酐水平>1.3mg/dL;"
  },
  {
    "id": "s1333",
    "text": "5. 近3个月内实施内障手术或其他眼部手术;"
  },
  {
    "id": "s1334",
    "text": "6. 实验眼出现视?网膜脱离,或接受过视?网膜脱离?手术治疗;"
  },
  {
    "id": "s1335",
    "text": "9. 近6个月内参与眼内或全?身?用药的临床实验;"
  },
  {
    "id": "s1336",
    "text": "10. 恶性肿瘤病史(除了已切除的皮肤基底细胞癌、鳞状细胞癌);"
  },
  {
    "id": "s1337",
    "text": "11. 心肌梗塞病史;"
  },
  {
    "id": "s1338",
    "text": "12. 合并糖尿病;"
  },
  {
    "id": "s1339",
    "text": "13. 合并帕金森病或阿尔茨海默病;"
  },
  {
    "id": "s1340",
    "text": "15. 其他医疗状况限制了患者的顺应性、安全性或影响了实验结果。"
  },
  {
    "id": "s1341",
    "text": "1) 患者年龄18-65岁，性别不限，愿签署知情同意书；"
  },
  {
    "id": "s1342",
    "text": "2) 筛选前3年内肾活检确诊为原发性IgAN的患者（患者需有书面的病理报告）；"
  },
  {
    "id": "s1343",
    "text": "5) 育龄女性患者妊娠试验结果阴性，并同意采取避孕措施。"
  },
  {
    "id": "s1344",
    "text": "1) 肾脏病理表现：为新月体肾炎（新月体比例>50%）；或/和间质纤维化>50%；"
  },
  {
    "id": "s1345",
    "text": "2) 活动性乙肝（包括大三阳或小三阳）或血清学指标（HBsAg或/和HBeAg或/和HBcAb）阳性者，丙肝、肺结核、巨细胞病毒、严重真菌感染或HIV感染；"
  },
  {
    "id": "s1346",
    "text": "3) 在随机分组前3个月内有未愈的活动性消化道溃疡；"
  },
  {
    "id": "s1347",
    "text": "4) 恶性肿瘤；"
  },
  {
    "id": "s1348",
    "text": "6) 肥胖，体重指数（BMI）>28；"
  },
  {
    "id": "s1349",
    "text": "8) 严重的心脑血管疾病；如心梗、脑梗、脑出血、冠心病、心肌炎、恶性心律失常等；"
  },
  {
    "id": "s1350",
    "text": "9) 慢性阻塞性肺病，或需要应用口服激素治疗的哮喘；"
  },
  {
    "id": "s1351",
    "text": "10) 在筛选前3个月内，使用过强的松、吗替麦考酚酯、他克莫司、环孢霉素A、硫唑嘌呤等药物治疗，且疗程超过4周。或使用过环磷酰胺（累积剂量>1.0g）、甲基强的松龙冲击治疗；"
  },
  {
    "id": "s1352",
    "text": "12) 继发性IgAN，如过敏性紫癜、系统性红斑狼疮、肝硬化、病毒性肝炎、门脉高压、类风湿性关节炎、强直性脊柱炎、干燥综合征、硬皮病、Reiter综合征、白塞病、Crohn病、溃疡性结肠炎、银屑病、HIV感染等；"
  },
  {
    "id": "s1353",
    "text": "13) 恶性或难以控制的高血压（收缩压>160mmHg；舒张压>110mmHg）；"
  },
  {
    "id": "s1354",
    "text": "14) 正在或计划怀孕或哺乳；"
  },
  {
    "id": "s1355",
    "text": "16) 入选前3个月内参与其他临床研究者；"
  },
  {
    "id": "s1356",
    "text": "17) 主管医生认为不能依从研究方案者。"
  },
  {
    "id": "s1357",
    "text": "①血瘀型、稳定期、斑块状、病程＞1年的银屑病患者。"
  },
  {
    "id": "s1358",
    "text": "③皮损程度为3＜PASI≤10，且BSA≤10%。"
  },
  {
    "id": "s1359",
    "text": "③妊娠、哺乳期或1年内计划妊娠者。"
  },
  {
    "id": "s1360",
    "text": "⑤合并有循环系统、呼吸系统、消化系统、泌尿系统、内分泌系统和造血系统等严重原发性疾病、常规用药无法控制的患者，合并肿瘤的患者，有严重感染、水、电解质及酸碱平衡紊乱的患者。或临床检测指标属于以下几种情况之一的患者：谷丙转氨酶或谷草转氨酶增高＞3倍正常值上限；肌酐增高＞1.5倍正常值上限；血红蛋白增高＞20g/L正常值上限；血小板计数减少＜75.0×10e9/L；白细胞计数减少＜3.0×10e9/L；血钾升高＞5.5mmol/L或降低＜3mmol/L，或其他实验室检查异常研究者判断不适合参与此试验的患者。"
  },
  {
    "id": "s1361",
    "text": "⑦正在参加其它药物临床试验者或1个月内参加过其它临床试验者。"
  },
  {
    "id": "s1362",
    "text": "⑧2周内曾用激素、维甲酸类等外用药物治疗者；4周内曾接受系统治疗或紫外光治疗者；12周内曾使用生物制剂治疗者。"
  },
  {
    "id": "s1363",
    "text": "非损伤对照组：无创伤和脑损伤的其他手术患者。"
  },
  {
    "id": "s1364",
    "text": "脑损伤组：轻、中、重度脑卒中（包括脑梗阻、脑出血、蛛网膜下腔出血）和脑外伤患者。"
  },
  {
    "id": "s1365",
    "text": "血滤治疗组：经过血液滤过治疗的脑卒中和脑外伤患者"
  },
  {
    "id": "s1366",
    "text": "急性脑卒中及颅脑外伤前已经出现心衰、严重肺部疾患、肾功能衰竭的患者。"
  },
  {
    "id": "s1367",
    "text": "①满足危重症判断标准的患儿；"
  },
  {
    "id": "s1368",
    "text": "②年龄≥29天，＜18岁；性别不限；"
  },
  {
    "id": "s1369",
    "text": "④机械通气治疗时间≥20h；"
  },
  {
    "id": "s1370",
    "text": "⑤机械通气潮气量＞60ml。"
  },
  {
    "id": "s1371",
    "text": "④呼吸状态不稳定，需要频繁调节吸入氧浓度或机械通气条件者；"
  },
  {
    "id": "s1372",
    "text": "⑧手术后患者。"
  },
  {
    "id": "s1373",
    "text": "⑩肾病综合征、慢性肝病者。"
  },
  {
    "id": "s1374",
    "text": "（3）体温≥38°C且发热时间小于48小时；"
  },
  {
    "id": "s1375",
    "text": "（4）本人同意参加本研究并签署知情同意书者。"
  },
  {
    "id": "s1376",
    "text": "（2）并发登革休克，出现心动过速、肢端湿冷、毛细血管充盈时间延长>3秒、脉搏细弱或测不到、脉压差减小或血压测不到等；"
  },
  {
    "id": "s1377",
    "text": "（3）出现严重的器官损害：肝脏损伤（ALT和/或AST > 1000 IU/L）、ARDS、急性心肌炎、急性肾功能衰竭、脑病和脑炎等表现；"
  },
  {
    "id": "s1378",
    "text": "（6）最近1个月有参加其它临床试验者。"
  },
  {
    "id": "s1379",
    "text": "3）患者及家属自愿接受手术治疗、术后放射性检查、随访及术后康复治疗。"
  },
  {
    "id": "s1380",
    "text": "1）骨缺损大于3cm或负重部位的骨缺损"
  },
  {
    "id": "s1381",
    "text": "2）各项入院常规检查结果明显异常的患者。"
  },
  {
    "id": "s1382",
    "text": "4）全身营养状况过差的患者。"
  },
  {
    "id": "s1383",
    "text": "6）经过大量放疗或多次手术或外伤，致受区有广泛瘢痕，血运不良者。"
  },
  {
    "id": "s1384",
    "text": "8）具有可能影响骨愈合的代谢性疾病病史的患者（如骨质疏松、骨软化症等）。"
  },
  {
    "id": "s1385",
    "text": "11) 过敏体质或对疾病治疗相关材料（TCP）、试剂及药物过敏患者。"
  },
  {
    "id": "s1386",
    "text": "12) 酒精或成瘾性药物依赖患者。                             "
  },
  {
    "id": "s1387",
    "text": "2、T>38.5℃；"
  },
  {
    "id": "s1388",
    "text": "3、未开始运用抗感染方案，或开始运用抗感染方案仍反复发热；"
  },
  {
    "id": "s1389",
    "text": "1、存在急性排斥反应或药物过敏因素引起的发热；"
  },
  {
    "id": "s1390",
    "text": "2、患者存在明确手术并发症，如肠漏、胆漏等；"
  },
  {
    "id": "s1391",
    "text": "②EGFR基因检测阳性；"
  },
  {
    "id": "s1392",
    "text": "④年龄18周岁以上,性别不限，体力状况尚好,KPS评分>70分；预计生存大于或等于3个月；"
  },
  {
    "id": "s1393",
    "text": "⑤患者自愿参加，并签署知情同意书。"
  },
  {
    "id": "s1394",
    "text": "①治疗前接受过放疗、化疗或者其他抗肿瘤治疗患者；"
  },
  {
    "id": "s1395",
    "text": "正常组纳入条件包括：无酒精性依赖病史，近三月饮酒折合乙醇量每周＜140g，无单次大量饮酒史（折合乙醇量>80g/d），且近两周无饮酒，无明显肝功能异常及严重疾病发生；"
  },
  {
    "id": "s1396",
    "text": "病例组：符合本研究计划的病例诊断标准；"
  },
  {
    "id": "s1397",
    "text": "本研究开始前4周内曾参加过其它临床试验或有各种感染者；"
  },
  {
    "id": "s1398",
    "text": "正在参加其他临床试验的受试者；"
  },
  {
    "id": "s1399",
    "text": "年龄＜20周岁，或＞60周岁者；          "
  },
  {
    "id": "s1400",
    "text": "有严重肝病并发症者（如自发性细菌性腹膜炎、肝性脑病、肝肾综合征、肝硬化心肌病、肝肺综合征、肝功能衰竭等）；"
  },
  {
    "id": "s1401",
    "text": "有脑部或精神疾病患者（如帕金森氏病、重度抑郁症等）；"
  },
  {
    "id": "s1402",
    "text": "纳入标准：符合代谢综合征的诊断标准：中国人男性腰围≥90 cm， 女性腰围≥80cm。再合并以下4 项指标中的任意2 项即可诊断为MS："
  },
  {
    "id": "s1403",
    "text": "①TG水平升高，﹥1.7 mmol/L，或已经接受相应的治疗； "
  },
  {
    "id": "s1404",
    "text": "②HDL-C 水平降低，男性﹤1.0 mmol/L，女性﹤1.3 mmol/L 或已经接受相应的治疗； "
  },
  {
    "id": "s1405",
    "text": "④空腹血糖升高，空腹血糖≥5.6 mmol/L，或已经接受相应的治疗，或此前已经诊断为2 型糖尿病。"
  },
  {
    "id": "s1406",
    "text": "③患有精神疾病不能配合试验者"
  },
  {
    "id": "s1407",
    "text": "1）WHO诊断标准进行诊断确诊为冠心病或经冠脉造影显示一支主要冠状动脉血管或多支冠脉血管狭窄程度大于等于 50％；"
  },
  {
    "id": "s1408",
    "text": "3)自愿签署知情同意书。"
  },
  {
    "id": "s1409",
    "text": "1) 有严重肝肾疾病、肿瘤和外周血管疾病、近期有手术及创伤的患者；"
  },
  {
    "id": "s1410",
    "text": "2) 并发其他疾病，且研究者认为影响疗效评价或依从性差者；"
  },
  {
    "id": "s1411",
    "text": "3)  其他任何理由，研究者认为不合适参加试验者。"
  },
  {
    "id": "s1412",
    "text": "(1)符合酒精性肝病诊疗指南（2010年修订版）标准者；"
  },
  {
    "id": "s1413",
    "text": "(3)能坚持1个月的治疗，并完成主要观察指标；"
  },
  {
    "id": "s1414",
    "text": "(2)治疗期间复发饮酒者；"
  },
  {
    "id": "s1415",
    "text": "(3)有严重心脑血管、肝脏及造血系统等并发症，或合并肝癌者；"
  },
  {
    "id": "s1416",
    "text": "(4)精神病患者不能合作者；"
  },
  {
    "id": "s1417",
    "text": "2. 年龄>18岁，＜70岁"
  },
  {
    "id": "s1418",
    "text": "3. Allen实验阴性"
  },
  {
    "id": "s1419",
    "text": "5. 休克"
  },
  {
    "id": "s1420",
    "text": "1、符合溃疡性结肠炎西医诊断标准；"
  },
  {
    "id": "s1421",
    "text": "2、妊娠或准备妊娠的妇女，哺乳期妇女；"
  },
  {
    "id": "s1422",
    "text": "3、过敏体质，对多种药物过敏者；"
  },
  {
    "id": "s1423",
    "text": "4、合并肝、肾、造血系统、内分泌系统等严重原发疾病者；"
  },
  {
    "id": "s1424",
    "text": "5、精神病患者"
  },
  {
    "id": "s1425",
    "text": "2.已经发现胎盘相关性子宫大出血或预测存在大出血风险者；"
  },
  {
    "id": "s1426",
    "text": "1.双侧股动脉病变，不适合动脉穿刺者 ；"
  },
  {
    "id": "s1427",
    "text": "3.严重肝肾功能不全者；"
  },
  {
    "id": "s1428",
    "text": "4.严重凝血功能异常者。"
  },
  {
    "id": "s1429",
    "text": "（1）明确诊断为AML；"
  },
  {
    "id": "s1430",
    "text": "（5）Shwachman综合征继发的AML；"
  },
  {
    "id": "s1431",
    "text": "（6）其他骨髓衰竭性疾病继发的AML；"
  },
  {
    "id": "s1432",
    "text": "（9）未被控制的细菌、真菌、病毒或其他病原体感染（尽管合理使用了抗生素或其他治疗，但感染相关的症状、体征仍在进展而未见好转）；"
  },
  {
    "id": "s1433",
    "text": "（10）具有任何显著异常的并存疾病或精神疾病，影响病人的生命安全及依从性，影响知情同意，研究参与，随访或结果解释。"
  },
  {
    "id": "s1434",
    "text": "②符合颈椎病诊断标准，VAS≤6分；"
  },
  {
    "id": "s1435",
    "text": "②颈椎外伤处于急性期或功能障碍无法完成主动锻炼者；"
  },
  {
    "id": "s1436",
    "text": "③合并心脑血管、肝、肾、造血、消化系统等严重疾病或精神病患者；"
  },
  {
    "id": "s1437",
    "text": "④试验期间同时接受其他有关治疗，可能影响本研究的效应指标观测者；"
  },
  {
    "id": "s1438",
    "text": "⑦研究者认为不宜参加本研究的其它情况者；"
  },
  {
    "id": "s1439",
    "text": "①经解释说明后不愿参加本研究或不愿签署知情同意书；"
  },
  {
    "id": "s1440",
    "text": "③存在其他躯体疾病，无法完成放松训练（如四肢外伤或手术后无法自主活动、偏瘫等）；"
  },
  {
    "id": "s1441",
    "text": "④本次住院拟进行造血干细胞移植或骨髓移植。"
  },
  {
    "id": "s1442",
    "text": "1)已经确诊2型糖尿病；"
  },
  {
    "id": "s1443",
    "text": "2)使用2种或2种以上口服降糖药物治疗3个月以上，HbA1c≥7%（筛选当日前14天内检查结果有效）；"
  },
  {
    "id": "s1444",
    "text": "5)根据研究者的判断，患者能够并且愿意履行如下方面："
  },
  {
    "id": "s1445",
    "text": "b)在整个研究期间，根据方案的规定保持研究所需的饮食；"
  },
  {
    "id": "s1446",
    "text": "d)有生育可能的女性受试者（以及女方有生育可能的男性受试者）在整个研究期间采取有效的避孕措施；"
  },
  {
    "id": "s1447",
    "text": "6)男性或未妊娠、未哺乳的女性；"
  },
  {
    "id": "s1448",
    "text": "8)在开展任何试验相关活动之前已签署知情同意书."
  },
  {
    "id": "s1449",
    "text": "2)既往3个月内连续14天以上或入组前1个月内接受过胰岛素治疗；"
  },
  {
    "id": "s1450",
    "text": "4)肝功能受损、有明显临床症状或体征的肝脏疾病、急性或慢性肝炎、或筛选访视时 ALT/AST水平≥正常值上限的 2倍；"
  },
  {
    "id": "s1451",
    "text": "5)血清肌酐水平≥1.5mg/dL（133μmol/L；男性）， ≥1.4mg/dL（124μmol/L；女性）或eGFR<45ml/min/1.73m2；"
  },
  {
    "id": "s1452",
    "text": "6)已知患有增殖性视网膜病或黄斑病变，研究者判断需要紧急治疗；"
  },
  {
    "id": "s1453",
    "text": "7)研究者判断的反复发作的严重低血糖症或低血糖性意识障碍；"
  },
  {
    "id": "s1454",
    "text": "10)有1次或多次酮症酸中毒或高渗性状态/昏迷的既往史；"
  },
  {
    "id": "s1455",
    "text": "11)正在接受长期（>14天）全身糖皮质激素治疗（外用、眼内、吸入性或鼻内制剂除外）或筛选访视前4周内曾接受过此类治疗；在整个研究期间，应该避免可能影响葡萄糖调节的任何治疗，例如甲状腺治疗药物、雌激素、口服避孕药、苯妥英、烟酸、拟交感神经药物、异烟肼。"
  },
  {
    "id": "s1456",
    "text": "12)可能会影响HbA1c测量值的任何血液疾病（如，溶血性贫血、镰状红细胞病）；"
  },
  {
    "id": "s1457",
    "text": "13)可能会妨碍患者遵循和完成试验方案的任何其他情况（如已知的吸毒、酗酒、精神疾病）；"
  },
  {
    "id": "s1458",
    "text": "14)目前正在参加或入组前30天内刚停止了一项涉及研究药物的或未被批准使用的药物或器械的临床试验；或同时参加其他类型的医学研究经研究者从医学或科学的角度判断不适合参加本研究；"
  },
  {
    "id": "s1459",
    "text": "15)对二甲双胍或胰岛素过敏者或者有使用禁忌证者；"
  },
  {
    "id": "s1460",
    "text": "16)合并严重的肺部疾病者或有缺氧病史者；"
  },
  {
    "id": "s1461",
    "text": "17)合并内分泌疾病者（如肾上腺皮质功能亢进症）；甲状腺疾病药物稳定半年以下的患者不能入组；"
  },
  {
    "id": "s1462",
    "text": "19)维生素B12缺乏尚未得到纠正者。"
  },
  {
    "id": "s1463",
    "text": "1）通过细胞学检查，从组织学上证实为非小细胞肺癌（鳞状细胞癌，腺癌，大细胞癌/大细饱神经内分泌癌，未特别分型的非小细胞肺癌）；"
  },
  {
    "id": "s1464",
    "text": "2）CT和PET-CT分期的III期（ⅢA T4N0～1M0、T3N1M0、T1～3N2M0；ⅢB T4N2M0、TxN3M0）；"
  },
  {
    "id": "s1465",
    "text": "4）KPS评分≥60，近6个月体重下降＜10%； "
  },
  {
    "id": "s1466",
    "text": "5） 无主要器官的功能障碍，心、肝、肾及血液系统功能基本正常，化验指标达到以下要求： 血液：白细胞＞4.0×109/L，中性粒细胞绝对值＞1.5×109/L，血红蛋白＞110g/L，血小板计数＞100×109/L；肝功能：血胆胆红素＜1.5×最大正常值（ULN），ALT、AST＜1.5×ULN，BUN、Cr值正常范围，肺功能：FEV1＞1L或者FEV1＞40%预计值，DLCO＞30%预计值； "
  },
  {
    "id": "s1467",
    "text": "6）入组前有最近4周的胸部CT片，有可测量的病灶，行脑部CT或MRI或FDG-PET。检查CT扫描(最好静脉强化，除非有禁忌症)包括双肺、纵隔、肝、肾上腺；"
  },
  {
    "id": "s1468",
    "text": "7）预期寿命≥12周；"
  },
  {
    "id": "s1469",
    "text": "8）原发肿瘤大小必须通过CT进行测量"
  },
  {
    "id": "s1470",
    "text": "9）无其他癌症"
  },
  {
    "id": "s1471",
    "text": "10）能理解本研究的情况并已签署知情同意书。"
  },
  {
    "id": "s1472",
    "text": "1）明显神经、精神病史、包括痴呆，包括可能影响理解能力和知情同意的痴呆；"
  },
  {
    "id": "s1473",
    "text": "2）病理组织学或细胞学诊断为小细胞肺癌；"
  },
  {
    "id": "s1474",
    "text": "3）KPS评分小于60或者PS评分3-4；"
  },
  {
    "id": "s1475",
    "text": "5）严重的合并症、并发症；"
  },
  {
    "id": "s1476",
    "text": "6）研究者判断依从性不好，不能严格执行方案；"
  },
  {
    "id": "s1477",
    "text": "8）既往有过肺癌、或者乳腺癌、淋巴瘤等其他肿瘤接受放疗的患者，靶区可能与SBRT有重合，将增加SBRT的风险；"
  },
  {
    "id": "s1478",
    "text": "9）单纯性细支气管肺泡癌；"
  },
  {
    "id": "s1479",
    "text": "10）活动性的全身感染，或肺部、心包感染；"
  },
  {
    "id": "s1480",
    "text": "② 年龄>14岁，<80岁；肝肾功能正常。"
  },
  {
    "id": "s1481",
    "text": "③ 病程在半年以内；或病程在半年以上，但未接受正规治疗者；"
  },
  {
    "id": "s1482",
    "text": "③ 合并严重心、脑、肝、肾疾病及精神病患者；"
  },
  {
    "id": "s1483",
    "text": "（2）骨性牙颌面畸形患者或创伤、肿瘤等导致需要重建咬合关系的患者；"
  },
  {
    "id": "s1484",
    "text": "（3）能够遵守方案要求和数据收集程序；"
  },
  {
    "id": "s1485",
    "text": "（1）伴有严重全身感染或严重肺、肝、肾、造血系统等疾病； "
  },
  {
    "id": "s1486",
    "text": "（2）有关节疾病导致开口受限，或关节极度不稳定患者；"
  },
  {
    "id": "s1487",
    "text": "（5）研究者认为不适合参加本次研究者。"
  },
  {
    "id": "s1488",
    "text": "2、无酒精和药物的滥用史"
  },
  {
    "id": "s1489",
    "text": "3、无肥胖（BMI＜30），无其他内分泌疾病"
  },
  {
    "id": "s1490",
    "text": "4、第一次接受动静脉瘘的手术"
  },
  {
    "id": "s1491",
    "text": "6、除了糖尿病，无其他内分泌疾病"
  },
  {
    "id": "s1492",
    "text": "4、有慢性药物成瘾者"
  },
  {
    "id": "s1493",
    "text": "6、听力和记忆力障碍者"
  },
  {
    "id": "s1494",
    "text": "3.因股骨颈骨折或股骨头缺血性坏死行非骨水泥型髋全髋关节置换术的患者；"
  },
  {
    "id": "s1495",
    "text": "6.患者及家属了解本临床试验，并签署知情同意书。"
  },
  {
    "id": "s1496",
    "text": "1.MNA-SF量表分值≤11分，提示营养不良者；"
  },
  {
    "id": "s1497",
    "text": "3.合并严重内科疾病或肿瘤性疾病的患者；"
  },
  {
    "id": "s1498",
    "text": "（1）符合诊断标准的患者；"
  },
  {
    "id": "s1499",
    "text": "（2）年龄大于18周岁；"
  },
  {
    "id": "s1500",
    "text": "（2）合并急性外伤导致的足踝部损伤如肌肉、肌腱断裂、骨折脱位；"
  },
  {
    "id": "s1501",
    "text": "（4）儿童、妊娠或哺乳期妇女；"
  },
  {
    "id": "s1502",
    "text": "（1）带状疱疹位于T2-11躯体神经支配区"
  },
  {
    "id": "s1503",
    "text": "（2）患者年龄≥60岁"
  },
  {
    "id": "s1504",
    "text": "（3）急性带状疱疹病史≥1月"
  },
  {
    "id": "s1505",
    "text": "（2）凝血功能障碍患者"
  },
  {
    "id": "s1506",
    "text": "（3）智能障碍及配合欠佳患者"
  },
  {
    "id": "s1507",
    "text": "1.年龄18-80周岁；"
  },
  {
    "id": "s1508",
    "text": "2. 血糖可控制的1型或2型糖尿病患者；"
  },
  {
    "id": "s1509",
    "text": "4. 溃疡侧肢体足够的血液供应，踝动脉-肱动脉血压比值 1.1≧ABI ≧0.8；或经皮氧分压TcPO2≥20mmHg;"
  },
  {
    "id": "s1510",
    "text": "5. 溃疡面积大于1cm2;"
  },
  {
    "id": "s1511",
    "text": "6. 依从性良好；"
  },
  {
    "id": "s1512",
    "text": "7.签署知情同意书，并注明日期"
  },
  {
    "id": "s1513",
    "text": "2.近 4 周内患侧肢体可能接受外科手术者（清创手术去除坏死组织除外）；"
  },
  {
    "id": "s1514",
    "text": "3．糖尿病并急性并发症；"
  },
  {
    "id": "s1515",
    "text": "4. 脑中风、腰椎疾病等引起下肢感觉、运动功能障碍者；"
  },
  {
    "id": "s1516",
    "text": "5. 溃疡处有恶性病变；"
  },
  {
    "id": "s1517",
    "text": "6. 营养不良,血红蛋白(HB)<90g/L，血清总蛋白（ALB）<30g/L；"
  },
  {
    "id": "s1518",
    "text": "7. 血压≧180/110mmHg;"
  },
  {
    "id": "s1519",
    "text": " 10. 预计生存期少于 6 个月；"
  },
  {
    "id": "s1520",
    "text": "①有严重的糖尿病或高血压并发症（如糖尿病足病三期、四期，或严重的糖尿病视网膜病变Ⅳ期及以上，糖尿病肾病Ⅳ期与Ⅴ期，Ⅲ期高血压）；"
  },
  {
    "id": "s1521",
    "text": "④孕妇、精神病患者等。"
  },
  {
    "id": "s1522",
    "text": "⑤有消化道手术记录报告；"
  },
  {
    "id": "s1523",
    "text": "⑥严重原发性疾病及精神病患者；"
  },
  {
    "id": "s1524",
    "text": "⑨不符合纳入标准，未按规定用药，无法判断疗效或资料不全等影响疗效或安全性判断者。"
  },
  {
    "id": "s1525",
    "text": "a)烧心和/或反流三个月以上；"
  },
  {
    "id": "s1526",
    "text": "c)24小时PH监测异常（PH < 4的时间百分比 > 4%）；"
  },
  {
    "id": "s1527",
    "text": "d)愿意接受新型射频消融系统治疗。"
  },
  {
    "id": "s1528",
    "text": "b)食管和胃部手术史"
  },
  {
    "id": "s1529",
    "text": "c)食管裂孔疝 > 2cm"
  },
  {
    "id": "s1530",
    "text": "d)食管柱状上皮 < 3cm"
  },
  {
    "id": "s1531",
    "text": "f)与高风险心内膜炎相关的凝血功能障碍"
  },
  {
    "id": "s1532",
    "text": "3)经组织学确诊为转移性食管鳞癌，包括："
  },
  {
    "id": "s1533",
    "text": "b)复发转移性食管癌， 手术或辅助放疗或根治性同步放（化）疗结束后出现复发转移，既往未接受过全身化疗且在放疗靶区之外有可测量病灶；"
  },
  {
    "id": "s1534",
    "text": "4)转移性食管癌如因病灶导致临床症状较重需要先采用姑息放疗，要求靶病灶在姑息放疗野之外，且放疗结束4周以上（放疗病灶包括但可以不限于原发灶、骨、淋巴结）；"
  },
  {
    "id": "s1535",
    "text": "5)根据RECIST 1.1标准，至少有一个可测量病灶，CT扫描≥10mm；临床常规检查仪器 10mm（肿瘤病灶不能用测径仪器准确测量的应记录为不可测量），胸部X-射线≥20mm；恶性淋巴结：病理性增大且可测量，单个淋巴结CT扫描短径≥15mm（CT扫描层厚不大于5mm）；"
  },
  {
    "id": "s1536",
    "text": "7)体力状况ECOG状态评分为0或1分；"
  },
  {
    "id": "s1537",
    "text": "8)骨髓造血功能：血红蛋白≥9.0g/dL、白细胞≥4.0×109/L、中性粒细胞≥2.0×109/L、血小板≥100.0×109/L；"
  },
  {
    "id": "s1538",
    "text": "9)生育期能采取有效避孕措施者；"
  },
  {
    "id": "s1539",
    "text": "2)新辅助化疗或者术后辅助化疗末次给药结束＜6个月出现复发转移的患者；"
  },
  {
    "id": "s1540",
    "text": "7)单纯或合并脑转移者；"
  },
  {
    "id": "s1541",
    "text": "9)合并食管癌以外其他原发性恶性肿瘤者（已治愈的皮肤基底细胞癌和宫颈原位癌除外）；"
  },
  {
    "id": "s1542",
    "text": "11)正在接受慢性或多剂量皮质激素治疗的患者（允许吸入性类固醇或按临床指征的短期口服皮质醇）；"
  },
  {
    "id": "s1543",
    "text": "13)合并严重心血管疾病，如难以控制的心力衰竭、冠心病、心肌病、心律失常未控、高血压未控或既往5年内的心肌梗塞病史；"
  },
  {
    "id": "s1544",
    "text": "14)伴严重并发症者，如活动性消化道大出血、穿孔、黄疸、胃肠梗阻、活动性的严重临床感染（ > 2 级感染标准）者；"
  },
  {
    "id": "s1545",
    "text": "15)有慢性腹泻疾病及肾功能不全者；"
  },
  {
    "id": "s1546",
    "text": "16)影响认知能力的神经或精神异常者；"
  },
  {
    "id": "s1547",
    "text": "同时符合以下标准的患者方可入选："
  },
  {
    "id": "s1548",
    "text": "3.年龄18-75周岁，性别不限；"
  },
  {
    "id": "s1549",
    "text": "符合下列标准之一的患者将从本试验中排除："
  },
  {
    "id": "s1550",
    "text": "1.有严重心、肝、肺、肾等重要脏器疾病或严重血液、免疫、内分泌（如：不可控的糖尿病）等系统性疾病；"
  },
  {
    "id": "s1551",
    "text": "3.患有骨代谢性疾病（如：骨质疏松、畸形性骨炎等），或入组前1个月内服用过可显著影响骨代谢的药物或制品（如类固醇，二膦酸盐等）；"
  },
  {
    "id": "s1552",
    "text": "4.入组前6个月有严重吸烟史（＞10支/天）；"
  },
  {
    "id": "s1553",
    "text": "5.酗酒或长期药物滥用者；"
  },
  {
    "id": "s1554",
    "text": "8.有精神性疾病或精神异常者；"
  },
  {
    "id": "s1555",
    "text": "10.需联合使用GBR以外的其他外科骨增量技术者；"
  },
  {
    "id": "s1556",
    "text": "12.重度牙周病，且不能有效控制者；"
  },
  {
    "id": "s1557",
    "text": "16.其他经研究者判定不符合入选条件的患者。"
  },
  {
    "id": "s1558",
    "text": "（1）符合慢性阻塞性肺疾病的诊断标准；"
  },
  {
    "id": "s1559",
    "text": "（2）年龄在45-75岁；"
  },
  {
    "id": "s1560",
    "text": "（1）近四周有急性加重者；"
  },
  {
    "id": "s1561",
    "text": "（2）肺功能检测FEV1%<30%；"
  },
  {
    "id": "s1562",
    "text": "（5）有肌肉骨骼及神经系统疾病而致不能完成运动训练者；"
  },
  {
    "id": "s1563",
    "text": "（6）行为异常或精神疾病患者；"
  },
  {
    "id": "s1564",
    "text": "（7）近一年进行过肺康复运动训练的患者。"
  },
  {
    "id": "s1565",
    "text": "纳入标准："
  },
  {
    "id": "s1566",
    "text": "(1)经历了汶川大地震且年龄≥20岁;"
  },
  {
    "id": "s1567",
    "text": "(3)在此社区卫生服务中心登记的本地常驻人口,或在小区居住3年以上的社区居民,近半年无搬迁、长时间外出旅游的计划;"
  },
  {
    "id": "s1568",
    "text": "(5)知情同意,自愿参加本研究。"
  },
  {
    "id": "s1569",
    "text": " (1)合并严重心、脑、肾、眼、足和神经系统并发症;"
  },
  {
    "id": "s1570",
    "text": " (3)1型糖尿病患者或继发性糖尿病患者;"
  },
  {
    "id": "s1571",
    "text": " (4)正在参加类似研究的患者。"
  },
  {
    "id": "s1572",
    "text": "1.符合现代医学缺血性中风的诊断标准，并由CT或MRI检查证实；"
  },
  {
    "id": "s1573",
    "text": "2.性别男女均可，年轻在35-75岁之间；"
  },
  {
    "id": "s1574",
    "text": "3.首次发病或虽既往有中风病史但未遗留神经功能障碍(mRS≤2分)；"
  },
  {
    "id": "s1575",
    "text": "4.中风病发病后生命体征平稳开始至发病6个月以内的患者；"
  },
  {
    "id": "s1576",
    "text": "5.本次发病具有足内翻症状，且能够独立行走6米以上；"
  },
  {
    "id": "s1577",
    "text": "7.能够配合课题研究，简易智能精神状态检查MMSE≥24分; "
  },
  {
    "id": "s1578",
    "text": "2.符合脑梗死诊断标准，但发病超过半年的患者；"
  },
  {
    "id": "s1579",
    "text": "4.本次发病没有足内翻症状，或有足内翻症状但不能行走6米以上；"
  },
  {
    "id": "s1580",
    "text": "5.中风后病情不稳定或病情趋于恶化及出现新的梗死或出血的患者；"
  },
  {
    "id": "s1581",
    "text": "7.合并有严重的心、肺、肝、肾等重要脏器及血液系统功能异常的患者；"
  },
  {
    "id": "s1582",
    "text": "8.正在参加其他临床研究的患者。"
  },
  {
    "id": "s1583",
    "text": "1.年龄在18岁至60岁的成年男性"
  },
  {
    "id": "s1584",
    "text": "2.异性恋，有单一、稳定性伴侣6月以上"
  },
  {
    "id": "s1585",
    "text": "3.早泄症状：诉近六个月的性生活中，≥90%的性生活中IELT≤2min，并述控制射精的能力差且导致忧虑、烦恼、沮丧或／和回避性生活等负面影响。"
  },
  {
    "id": "s1586",
    "text": "4.器质性异常：外生殖器发育异常，双侧睾丸、附睾及精索触诊明显异常者；"
  },
  {
    "id": "s1587",
    "text": "6.对达泊西汀、利多卡因过敏"
  },
  {
    "id": "s1588",
    "text": "8.过去6个月内有药物、酒精或物质滥用史"
  },
  {
    "id": "s1589",
    "text": "    高血压病史（服药控制或控制水平一般均可）"
  },
  {
    "id": "s1590",
    "text": "    无肾脏疾病手术史"
  },
  {
    "id": "s1591",
    "text": "    EF大于50%"
  },
  {
    "id": "s1592",
    "text": "    2月内发生心力衰竭"
  },
  {
    "id": "s1593",
    "text": "    1月内发生心肌梗死"
  },
  {
    "id": "s1594",
    "text": "    中重度肺动脉高压"
  },
  {
    "id": "s1595",
    "text": "1.中国健康受试者，男女各半；"
  },
  {
    "id": "s1596",
    "text": "3.体重应不低于50 kg，体重指数（BMI）19-28kg/m2[BMI=体重/身高2]（含19和28 kg/m2）；"
  },
  {
    "id": "s1597",
    "text": "4.健康情况良好，无心、肝、肾、消化道、神经系统以及精神异常及代谢异常等病史；"
  },
  {
    "id": "s1598",
    "text": "5.具有与医护人员正常交流的能力并遵守医院有关管理规定；"
  },
  {
    "id": "s1599",
    "text": "6.能够与研究者顺畅沟通，理解和遵守研究要求；"
  },
  {
    "id": "s1600",
    "text": "7.自愿签署知情同意书。"
  },
  {
    "id": "s1601",
    "text": "1.经体格检查、生命体征检查、心电图及实验室检查异常（经临床医师判断有临床意义）；"
  },
  {
    "id": "s1602",
    "text": "2.既往有消化系统疾病或者有消化系统手术史（阑尾炎除外）影响药物吸收者；"
  },
  {
    "id": "s1603",
    "text": "4.HIV抗体检查阳性者；"
  },
  {
    "id": "s1604",
    "text": "9.在试验前三个月内献过血或失血等于或超过500 mL，或打算在试验期间或试验结束后三个月内献血或血液成分；"
  },
  {
    "id": "s1605",
    "text": "11.不能耐受静脉穿刺采血；"
  },
  {
    "id": "s1606",
    "text": "①年龄18-70岁，性别不限"
  },
  {
    "id": "s1607",
    "text": "③B型超声波超及CT检查可见肿大的淋巴结"
  },
  {
    "id": "s1608",
    "text": "⑥淋巴结病理检查可见典型结核性改变或结核性肉芽肿改变"
  },
  {
    "id": "s1609",
    "text": "②严重肝、肾功能损害，有精神病、癫痫病史者"
  },
  {
    "id": "s1610",
    "text": "⑥耐药结核"
  },
  {
    "id": "s1611",
    "text": "（1）经病理或细胞学检查确诊为原位癌或Ia期非小细胞肺癌患者；"
  },
  {
    "id": "s1612",
    "text": "（2）年龄在18岁至80岁之间(含18、80岁)；"
  },
  {
    "id": "s1613",
    "text": "（1）有心、肝、肾等严重疾患者，及其功能严重障碍者，精神病患者。"
  },
  {
    "id": "s1614",
    "text": "    （2）近3个月内使用过糖皮质激素者。"
  },
  {
    "id": "s1615",
    "text": "    （3）合并其他免疫因素性疾病者。"
  },
  {
    "id": "s1616",
    "text": "    （4）行化疗或放化疗结束不足1个月者及正在进行其他抗癌治疗者。"
  },
  {
    "id": "s1617",
    "text": "    （5）妊娠期或哺乳期妇女。"
  },
  {
    "id": "s1618",
    "text": "1. 既往3次以上非自然周期取卵周期未获得临床妊娠者；"
  },
  {
    "id": "s1619",
    "text": "2. 未经治疗的子宫畸形或异常：双子宫、纵隔子宫（完全或不完全）；宫腔粘连、子宫腺肌症、黏膜下子宫肌瘤、子宫内膜息肉；"
  },
  {
    "id": "s1620",
    "text": "3. 未经治疗的一侧或两侧输卵管积水（子宫输卵管造影检查证实）"
  },
  {
    "id": "s1621",
    "text": "4. 既往2次及以上自然流产史者（不包括生化妊娠流产）；"
  },
  {
    "id": "s1622",
    "text": "5. 夫妇双方中任一方染色体核型异常者；"
  },
  {
    "id": "s1623",
    "text": "7. 曾接受过盆腔放疗者；"
  },
  {
    "id": "s1624",
    "text": "9. 有癫痫病史者；"
  },
  {
    "id": "s1625",
    "text": "11. 正在应用胰岛素治疗者（由于胰岛素可降低DHEA水平从而影响DHEA的效果）"
  },
  {
    "id": "s1626",
    "text": "（1）经我院消化内镜检查确诊上消化道溃疡的患者（恶性溃疡除外）；"
  },
  {
    "id": "s1627",
    "text": "（2）年龄18-60岁（含18岁和60岁），性别不限；"
  },
  {
    "id": "s1628",
    "text": "（3）无造血系统疾病（以血常规为筛查指标），无严重心肺功能不全（心电图及相关症状观察）；"
  },
  {
    "id": "s1629",
    "text": "（4）血小板计数高等于100×109/L；"
  },
  {
    "id": "s1630",
    "text": "（1）年龄小于18岁或大于60岁，明确诊断恶性溃疡；"
  },
  {
    "id": "s1631",
    "text": "（3）血小板计数小于100×109/L；"
  },
  {
    "id": "s1632",
    "text": "1.有全身血液系统疾病的患者；"
  },
  {
    "id": "s1633",
    "text": "4.有吸毒史或严重酗酒史；"
  },
  {
    "id": "s1634",
    "text": "5.未签署知情同意书或不能补签知情同意书的患者"
  },
  {
    "id": "s1635",
    "text": "2. 符合急诊冠脉介入手术条件；"
  },
  {
    "id": "s1636",
    "text": "5. 支架植入前目测残余直径狭窄程度≥70％；"
  },
  {
    "id": "s1637",
    "text": "2. 心源性休克；"
  },
  {
    "id": "s1638",
    "text": "4. 合并有其他严重疾病（如恶性肿瘤、器官移植或候选人）；"
  },
  {
    "id": "s1639",
    "text": "5. 对阿司匹林、肝素、氯吡格雷、雷帕霉素等其中一种药物过敏者； "
  },
  {
    "id": "s1640",
    "text": "签署知情同意书"
  },
  {
    "id": "s1641",
    "text": "腹水的病因已经明确诊断"
  },
  {
    "id": "s1642",
    "text": "存在腹腔穿刺的禁忌症"
  },
  {
    "id": "s1643",
    "text": "怀孕的病人"
  },
  {
    "id": "s1644",
    "text": "2)年龄：18～45岁；同一批受试者年龄相差小于10岁。"
  },
  {
    "id": "s1645",
    "text": "5)病史询问：无心血管、肝、肾、消化道、精神神经系统疾病史；无药物过敏史，无药物依赖史，无体位性低血压史。"
  },
  {
    "id": "s1646",
    "text": "8)志愿参加试验并签署知情同意书。"
  },
  {
    "id": "s1647",
    "text": "2)病史询问：有心血管、血液、肝、肾、胆道、消化道、精神神经系统及其它急性疾病等病史者；有药物过敏史、药物依赖史、体位性低血压者。"
  },
  {
    "id": "s1648",
    "text": "4)药物滥用者。"
  },
  {
    "id": "s1649",
    "text": "5)最近两月内曾志愿参加其它临床试验者。"
  },
  {
    "id": "s1650",
    "text": "6)嗜烟或嗜酒者。"
  },
  {
    "id": "s1651",
    "text": "7)近两周曾服用其他任何药物者。"
  },
  {
    "id": "s1652",
    "text": "（1）健康志愿者。"
  },
  {
    "id": "s1653",
    "text": "（5）全面健康体检合格，血液细胞学、血液生化、尿便常规，凝血功能、心电图，胸片检查正常。"
  },
  {
    "id": "s1654",
    "text": "（6）理解并签署知情同意书。"
  },
  {
    "id": "s1655",
    "text": "（1）月经期、妊娠期、哺乳期、计划妊娠妇女。"
  },
  {
    "id": "s1656",
    "text": "（2）重要脏器有原发性疾病。"
  },
  {
    "id": "s1657",
    "text": "（7） 有中枢神经系统损伤或精神病患者。"
  },
  {
    "id": "s1658",
    "text": "（8） 研究者认为患者的身体状况不适于参加研究。"
  },
  {
    "id": "s1659",
    "text": "（11） 过敏体质或对本药各成分过敏者。"
  },
  {
    "id": "s1660",
    "text": "c)散光≤1.00D；"
  },
  {
    "id": "s1661",
    "text": "d)双眼屈光参差<1.00D；"
  },
  {
    "id": "s1662",
    "text": "e)双眼矫正视力1.0或以上；"
  },
  {
    "id": "s1663",
    "text": "f)无其它眼科疾病，无系统性疾病；"
  },
  {
    "id": "s1664",
    "text": "h)承诺跟踪随至少一年，在随访期间除使用本项目治疗措施外、不使用任何近视的额防控措施；"
  },
  {
    "id": "s1665",
    "text": "b) 在随访期间除使用本项目治疗措施外、使用了任何近视的额防控措施；"
  },
  {
    "id": "s1666",
    "text": "（1）年龄18～70岁，依从性好，性别不限；"
  },
  {
    "id": "s1667",
    "text": "（4）试验开始前1周内未用过其他抗菌药物者；"
  },
  {
    "id": "s1668",
    "text": "（5）受试者入组前肝、肾功能无明显异常（ALT、AST≤1.2倍正常值上限； Cr正常）。"
  },
  {
    "id": "s1669",
    "text": "（4）有脏器功能衰竭或恶性肿瘤等危重原发疾病，影响预后因素较为复杂者；"
  },
  {
    "id": "s1670",
    "text": "（5）对硝基咪唑类药物过敏者；"
  },
  {
    "id": "s1671",
    "text": "（6）精神状态不能很好合作者；"
  },
  {
    "id": "s1672",
    "text": "（7）从事驾驶、高空作业或其它危险工作者；"
  },
  {
    "id": "s1673",
    "text": "（8）研究者认为不宜入选的其它原因。"
  },
  {
    "id": "s1674",
    "text": "1.年龄在60岁以上；"
  },
  {
    "id": "s1675",
    "text": "1.压疮局部合并有骨髓炎的患者；"
  },
  {
    "id": "s1676",
    "text": "3.有全身血液系统疾病的患者；"
  },
  {
    "id": "s1677",
    "text": "4.因其他疾病使用糖皮质激素的患者；"
  },
  {
    "id": "s1678",
    "text": "5.使用免疫抑制剂的患者；"
  },
  {
    "id": "s1679",
    "text": "(1)心彩超诊断明确诊断为左向右分流先心病；"
  },
  {
    "id": "s1680",
    "text": "(3)运动发育落后：运动发育商＜90 (PDMS-2)；"
  },
  {
    "id": "s1681",
    "text": "(4)以往无康复治疗史。"
  },
  {
    "id": "s1682",
    "text": "（3）其他先天性畸形的疾病；"
  },
  {
    "id": "s1683",
    "text": "（4）肝、肾功能障碍；"
  },
  {
    "id": "s1684",
    "text": "2)此次检查之前您没有任何躯体尤其是脑器质性疾病，未服用任何成瘾性药物如镇痛药、抗精神症状药物、抗癫痫药物等； "
  },
  {
    "id": "s1685",
    "text": "3)无其它严重的伴随疾病；"
  },
  {
    "id": "s1686",
    "text": "4)愿意和能够在研究期间遵守方案；"
  },
  {
    "id": "s1687",
    "text": "2)入组前半年内接受过任何试验药物或药品/程序，即参与了另一项试验； "
  },
  {
    "id": "s1688",
    "text": "（4）没有在未来6个月内离职的意向；"
  },
  {
    "id": "s1689",
    "text": "（1）生产一线的管理人员；"
  },
  {
    "id": "s1690",
    "text": "（2）因阅读或交流障碍而不能完成问卷调查者。"
  },
  {
    "id": "s1691",
    "text": "收集自2015年10月1日——2016年7月1日在内分泌科门诊或住院的使用胰岛素（联合或未联合二甲双胍）治疗血糖控制不佳的T2DM患者100例。"
  },
  {
    "id": "s1692",
    "text": " 1）自愿参加并在试验前签署受试验者知情同意书"
  },
  {
    "id": "s1693",
    "text": "2）符合1999年WHO制定的T2DM诊断标准"
  },
  {
    "id": "s1694",
    "text": "3）年龄≥18 岁"
  },
  {
    "id": "s1695",
    "text": "1）1型糖尿病患者，或继发性糖尿病"
  },
  {
    "id": "s1696",
    "text": "2) 合并慢性心力衰竭NYHA分级Ⅲ或以上"
  },
  {
    "id": "s1697",
    "text": "3）评估肾功能eGFR<50 mL/min/1.73 m2"
  },
  {
    "id": "s1698",
    "text": "5）肝脏疾病病史如肝硬化、乙型肝炎或丙型肝炎。或谷丙转氨酶（ALT）、谷草转氨酶（AST）超过正常范围上限（ULN）2倍，或总胆红素超过2倍ULN"
  },
  {
    "id": "s1699",
    "text": "7）过去5年内患恶性肿瘤，包括白血病和淋巴瘤(除外原位癌)"
  },
  {
    "id": "s1700",
    "text": "8）在第1次访视前4周内长期应用糖皮质激素（大于连续7天的治疗），采用生长激素或者类似的药物治疗"
  },
  {
    "id": "s1701",
    "text": "9）过去的3个月之内应用过任何已知对主要器官系统有常见毒性反应的药物（如细胞稳定药）"
  },
  {
    "id": "s1702",
    "text": "10）在访视1之前30天或5个该药物半衰期之内应用过其他研究药物的患者，具体时间段采用前二者中较长的一个，除非当地的医疗管理部门要求有更长的时间段"
  },
  {
    "id": "s1703",
    "text": "12）潜在的不可靠的患者，以及研究者认为不适合本试验的患者。"
  },
  {
    "id": "s1704",
    "text": "3应用覆盖革兰阴性菌广谱抗生素3天以上，抗革兰阳性菌活性的药物3天以上仍发热的患者"
  },
  {
    "id": "s1705",
    "text": "1已知替加环素、或四环素具有超敏反应病史"
  },
  {
    "id": "s1706",
    "text": "2. 符合DSM-V品行障碍的诊断标准；"
  },
  {
    "id": "s1707",
    "text": "1. 除品行障碍之外的各种精神障碍；"
  },
  {
    "id": "s1708",
    "text": "3. 试验开始前30天内酗酒或者试验前6个月内存在酒精或药物依赖者；"
  },
  {
    "id": "s1709",
    "text": "5. 筛选前3个月内接受电抽搐治疗（ECT）或根据研究者判断目前需要ECT治疗者；筛选前3个月内接受领悟疗法或系统性心理治疗者；筛选前3个月内接受过经颅磁刺激术者；筛选前2周内接受过光治疗者；"
  },
  {
    "id": "s1710",
    "text": "7. 正在接受针灸或中药治疗者；"
  },
  {
    "id": "s1711",
    "text": "②接受亲体供肝来源开腹小儿活体肝移植手术。"
  },
  {
    "id": "s1712",
    "text": "③合并严重的先天性心脏病且心功能大于II级或合并肺动脉高压患者；"
  },
  {
    "id": "s1713",
    "text": "④合并严重的神经系统异常或神经肌肉疾病的患者；"
  },
  {
    "id": "s1714",
    "text": "(2)符合中医气滞血瘀证辨证标准者；"
  },
  {
    "id": "s1715",
    "text": "(4)月经周期为28～35天者；"
  },
  {
    "id": "s1716",
    "text": "(5)慢性盆腔痛疼痛程度(VAS)评分≥40mm；"
  },
  {
    "id": "s1717",
    "text": "(6)受试者知情同意，志愿受试，获得知情同意过程符合GCP规定。"
  },
  {
    "id": "s1718",
    "text": "(3)血清CA-125≥35U/ml或血沉＞25mm/h(魏氏法)者；"
  },
  {
    "id": "s1719",
    "text": "(5)2周内实施过相关治疗并服用功能主治相似的药物者；"
  },
  {
    "id": "s1720",
    "text": "(6)正在参加其他临床试验或近1个月内使用抗生素治疗的患者；"
  },
  {
    "id": "s1721",
    "text": "(7)过敏体质或已知对本试验中所用药物及其成分过敏者；"
  },
  {
    "id": "s1722",
    "text": "(8)法律规定的残疾患者(盲、聋、哑、智力障碍、精神障碍、肢体残疾)；"
  },
  {
    "id": "s1723",
    "text": "1）健康志愿受试者；"
  },
  {
    "id": "s1724",
    "text": "2）年龄18～45 周岁；"
  },
  {
    "id": "s1725",
    "text": "3)入选前三个月内，参加过另一药物试验或使用过本试验药物；"
  },
  {
    "id": "s1726",
    "text": "5)临床上有显著的变态反应史，特别是药物过敏史，尤其任何对该制剂中任一成份及辅料中任何成分过敏者；"
  },
  {
    "id": "s1727",
    "text": "6)在试验前三个月内献过血或失血等于或超过500 ml或打算在试验期间或试验结束后三个月内献血或血液成分；"
  },
  {
    "id": "s1728",
    "text": "7)有体位性低血压史；"
  },
  {
    "id": "s1729",
    "text": "14)有抑郁或自杀倾向史。"
  },
  {
    "id": "s1730",
    "text": "（4）进入肝移植等待名单，并最终实施了肝移植手术"
  },
  {
    "id": "s1731",
    "text": "（5）移植术后能定期随访"
  },
  {
    "id": "s1732",
    "text": "符合下列条件之一的受试者将不得入选试验："
  },
  {
    "id": "s1733",
    "text": "（3）研究者认为患者不适合继续参加研究"
  },
  {
    "id": "s1734",
    "text": "2、临床及影像学资料完整（具备入组前临床分期的MRI平扫及增强扫描序列）；"
  },
  {
    "id": "s1735",
    "text": "4、合并其他可能影响MRI强化方式的脑部疾病。"
  },
  {
    "id": "s1736",
    "text": "(1)年龄>60岁;"
  },
  {
    "id": "s1737",
    "text": " (3)美国麻醉医师协会(ASA)分级I-II级;"
  },
  {
    "id": "s1738",
    "text": " (5)无心、肺、肝、肾损害;"
  },
  {
    "id": "s1739",
    "text": " (7)无高血压病史,无长期应用镇静催眠类药物或镇痛类药物史;"
  },
  {
    "id": "s1740",
    "text": "(1)有严重肝、肾功能障碍;"
  },
  {
    "id": "s1741",
    "text": " (2)电解质紊乱;"
  },
  {
    "id": "s1742",
    "text": " (3)曾有过精神类疾病;"
  },
  {
    "id": "s1743",
    "text": " (4)24小时内使用过镇静药或镇痛药;"
  },
  {
    "id": "s1744",
    "text": "（3）年龄在18-65岁之间者；"
  },
  {
    "id": "s1745",
    "text": "（4）受试者签署知情同意书"
  },
  {
    "id": "s1746",
    "text": "(1)每周饮用乙醇介于少量（男性＜140克/周，女性＜70克/周）和过量（男性＞280克/周，女性＞140克/周）之间的患者，其血清酶学异常和脂肪肝的原因通常难以确定者；"
  },
  {
    "id": "s1747",
    "text": "（3）过敏体质及对多种药物过敏者；"
  },
  {
    "id": "s1748",
    "text": "（6）除中药茵陈苓桂剂治疗或口服易善复治疗外，还在进行其它NASH治疗方案的患者。"
  },
  {
    "id": "s1749",
    "text": "1.符合世界卫生组织关于缺血性卒中的诊断标准；"
  },
  {
    "id": "s1750",
    "text": "3.发病后 24 小时内入院；"
  },
  {
    "id": "s1751",
    "text": "4.患者或家属签署知情同意书。"
  },
  {
    "id": "s1752",
    "text": "2.短暂性脑缺血发作患者；"
  },
  {
    "id": "s1753",
    "text": "（1）符合冠心病诊断；"
  },
  {
    "id": "s1754",
    "text": "（2）中医辨证为气滞血瘀证的患者：主证：胸痛胸闷；兼证：胸胁胀满，心悸，唇舌紫暗，脉涩；"
  },
  {
    "id": "s1755",
    "text": "（3）年龄40-60岁；"
  },
  {
    "id": "s1756",
    "text": "（1）肾功能不全，男性血清肌酐＞2.5mg/dl（＞220umo/l），女性＞2.0mg/dl（＞175umo/l）；"
  },
  {
    "id": "s1757",
    "text": "（5）妊娠或准备妊娠妇女，哺乳期妇女及对研究药物已知成分过敏者；"
  },
  {
    "id": "s1758",
    "text": "（6）合并急性脑血管疾病患者；"
  },
  {
    "id": "s1759",
    "text": "（7）恶性肿瘤或患者预期寿命少于3年；"
  },
  {
    "id": "s1760",
    "text": "（10）近三个月内参加过或正在参加其它临床试验者。"
  },
  {
    "id": "s1761",
    "text": "5.同意参加本研究并由患者本人或其法定代理人签署知情同意书。"
  },
  {
    "id": "s1762",
    "text": "2.TIA（短暂性脑缺血发作）；"
  },
  {
    "id": "s1763",
    "text": "4.尤瑞克林用药前使用过ACEI类药物并且未超出该药物的5个半衰期（根据具体药物说明书）及在本研究期间需要接受ACEI类药物者；"
  },
  {
    "id": "s1764",
    "text": "1）活体肾移植患者（ABO血型相容（包括不一致））"
  },
  {
    "id": "s1765",
    "text": "2）年龄在17到60岁"
  },
  {
    "id": "s1766",
    "text": "3）男性或女性患者"
  },
  {
    "id": "s1767",
    "text": "3) 白细胞数≤3x109/L（=3.0GI/L）的患者"
  },
  {
    "id": "s1768",
    "text": "5) 其他主管医师判断不适合使用本剂的患者"
  },
  {
    "id": "s1769",
    "text": "1 年龄小于18岁，或超过25岁."
  },
  {
    "id": "s1770",
    "text": "3 患有代谢性疾病、口腔疾病等."
  },
  {
    "id": "s1771",
    "text": "（1）西医诊断符合溃疡性结肠炎活动期标准的初发或复发患者；"
  },
  {
    "id": "s1772",
    "text": "（4）年龄在18-65岁之间者；"
  },
  {
    "id": "s1773",
    "text": "（5）自愿参加并签署知情同意书者。"
  },
  {
    "id": "s1774",
    "text": "（1）有严重并发症，如局部狭窄、肠梗阻、肠穿孔、中毒性巨结肠、直肠癌、结肠癌及肛门疾病者；"
  },
  {
    "id": "s1775",
    "text": "（3）过敏体质及对多种药物过敏者；"
  },
  {
    "id": "s1776",
    "text": "（2）恶心呕吐患儿； "
  },
  {
    "id": "s1777",
    "text": "（4）近期出现肺炎、哮喘加重、支气管炎及上呼吸道感染；"
  },
  {
    "id": "s1778",
    "text": "（6）颜面部发育异常，预计较难进行有效的面罩通气；"
  },
  {
    "id": "s1779",
    "text": "（7）严重的神经系统疾病；"
  },
  {
    "id": "s1780",
    "text": "（10）以前已经入选此项研究"
  },
  {
    "id": "s1781",
    "text": "（11）早产儿，体重<2公斤或小于2月的患儿 。"
  },
  {
    "id": "s1782",
    "text": "① 原发性高血压患者：包括首诊（>140/90 mmHg）和目前服药高血压患者;"
  },
  {
    "id": "s1783",
    "text": "③ 了解研究步骤并签署知情同意书。"
  },
  {
    "id": "s1784",
    "text": "⑤ 食用海鲜有过敏症状的患者；"
  },
  {
    "id": "s1785",
    "text": "⑥ 其他可能影响临床研究评价的病例、或不适合临床研究的病例"
  },
  {
    "id": "s1786",
    "text": "d.年龄≤40周岁者；"
  },
  {
    "id": "s1787",
    "text": "e.据患者卵巢的基础状态，接受控制性超促排卵方案治疗患者；"
  },
  {
    "id": "s1788",
    "text": "f.签署知情同意书，自愿接受2个疗程治疗和检查；"
  },
  {
    "id": "s1789",
    "text": "g.治疗前3个月内均未服用任何激素及其他药物者。"
  },
  {
    "id": "s1790",
    "text": "a.IVF-ET禁忌症患者；"
  },
  {
    "id": "s1791",
    "text": "②符合中医紫癜--气不摄血证；"
  },
  {
    "id": "s1792",
    "text": "②对所用药物过敏或强的松使用禁忌症；"
  },
  {
    "id": "s1793",
    "text": "（13）医师认为其它不适合静脉溶栓的疾病情况。"
  },
  {
    "id": "s1794",
    "text": "（2）入组时年龄在50-74岁；"
  },
  {
    "id": "s1795",
    "text": "（7）近两年无肠镜、大便潜血检查或其他类型的大肠癌筛查；"
  },
  {
    "id": "s1796",
    "text": "（8）目前没有接受任何癌症相关的治疗（非黑色素皮肤癌除外）；"
  },
  {
    "id": "s1797",
    "text": "（9）无精神疾病；"
  },
  {
    "id": "s1798",
    "text": "（）男性和女性各半年龄18～45岁，同批受试者年龄相差不大于10岁。"
  },
  {
    "id": "s1799",
    "text": "（4） 试验前4周内，使用过任何其他药物（包括中药）者。"
  },
  {
    "id": "s1800",
    "text": "（10） 有出血史者或其他出血倾向者。"
  },
  {
    "id": "s1801",
    "text": "（12） 研究者认为有不适合参加试验的其他因素。"
  },
  {
    "id": "s1802",
    "text": "②符合2010年《中国脑血管病防治指南》的诊断标准中符合缺血性脑卒中类型，并经头颅CT或MRI检查证实；"
  },
  {
    "id": "s1803",
    "text": "③肢体动功能障碍必须在缺血性脑卒中后发生，排除其他原因引起；  "
  },
  {
    "id": "s1804",
    "text": "④简化Fugl-Meyer运动功能评分表运动评分50-95分；"
  },
  {
    "id": "s1805",
    "text": "⑥年龄18～80岁；"
  },
  {
    "id": "s1806",
    "text": "②如因病情确实需要其他针刺（如头针、体针等）治疗者；"
  },
  {
    "id": "s1807",
    "text": "③经排除骨性疾病、关节损伤或固定收缩影响肢体的畸形等；"
  },
  {
    "id": "s1808",
    "text": "①所有患者均为胆道肿瘤，具有明确的病理学诊断。"
  },
  {
    "id": "s1809",
    "text": "②肿瘤分期为晚期，无手术治疗指征。"
  },
  {
    "id": "s1810",
    "text": "③有影像学可评估的实体肿瘤，瘤体最小直径>2cm。"
  },
  {
    "id": "s1811",
    "text": "④ECOG评分0-2分。"
  },
  {
    "id": "s1812",
    "text": "⑤主要器官功能TACE前评估能耐受介入及局部化疗治疗。"
  },
  {
    "id": "s1813",
    "text": "①总胆红素>200umol/L。"
  },
  {
    "id": "s1814",
    "text": "②1月内有消化道出血病史，肿瘤出血除外。"
  },
  {
    "id": "s1815",
    "text": "④不可纠正的严重凝血功能障碍。"
  },
  {
    "id": "s1816",
    "text": "⑥意识障碍，不能配合治疗。"
  },
  {
    "id": "s1817",
    "text": "3. 以前使用过研究产品；"
  },
  {
    "id": "s1818",
    "text": "4. 不能签署知情同意书。"
  },
  {
    "id": "s1819",
    "text": "1.患者年龄18-80岁；"
  },
  {
    "id": "s1820",
    "text": "2.发病48小时内；"
  },
  {
    "id": "s1821",
    "text": "3.幕上缺血性脑梗死；"
  },
  {
    "id": "s1822",
    "text": "5.血压≤180/110mmHg；"
  },
  {
    "id": "s1823",
    "text": "6.头颅CT检查无出血的影像学改变；"
  },
  {
    "id": "s1824",
    "text": "7.应首次发病或过去发病未留有肢体瘫痪等后遗症的再次发病者，且不影响本次NIHSS评分，既往发病者本次入院mRS评分≤1分；"
  },
  {
    "id": "s1825",
    "text": "8.签署知情同意。"
  },
  {
    "id": "s1826",
    "text": "1.有严重心、肝、肾疾病(血清胆红素、谷丙转氨酶、谷草转氨酶高于正常值1.5倍、尿素氮、肌酐高于正常1.5倍)者；"
  },
  {
    "id": "s1827",
    "text": "3.出血性脑卒中；"
  },
  {
    "id": "s1828",
    "text": "4.有严重意识障碍的脑卒中患者(NIHSS评分>23分)、精神病、痴呆等不能配合的患者；"
  },
  {
    "id": "s1829",
    "text": "6.孕妇、哺乳者；"
  },
  {
    "id": "s1830",
    "text": "9.由于共病的存在预期生命小于6个月者；"
  },
  {
    "id": "s1831",
    "text": "10.3个月内正在参加其他临床试验者；"
  },
  {
    "id": "s1832",
    "text": "11.静脉穿刺部位有感染者；"
  },
  {
    "id": "s1833",
    "text": "12.既往肝素、钙剂过敏者；"
  },
  {
    "id": "s1834",
    "text": "13.血小板小于5万，凝血功能严重异常者；"
  },
  {
    "id": "s1835",
    "text": "14.低蛋白血症；"
  },
  {
    "id": "s1836",
    "text": "15.拒绝参与。"
  },
  {
    "id": "s1837",
    "text": "3、NIHSS评分4～20分者；"
  },
  {
    "id": "s1838",
    "text": "5、头颅CT检查无出血的影像学改变；"
  },
  {
    "id": "s1839",
    "text": "（1）怀孕或哺乳期妇女；"
  },
  {
    "id": "s1840",
    "text": "（2）在开始治疗前症状已迅速改善；"
  },
  {
    "id": "s1841",
    "text": "（4）重度脑水肿或昏迷等病情不稳定者；"
  },
  {
    "id": "s1842",
    "text": "（9）病人及家属对治疗康复持消极态度，不能积极配合者；"
  },
  {
    "id": "s1843",
    "text": "(2)须执行手术的眼睛须为晶状体眼(phakic eye)的原发性青光眼受试眼睛正在接受最大药物耐受治疗且眼压(IOP)≧18 mmHg，此IOP标准需在纳入患者两周前至少被确认2次。"
  },
  {
    "id": "s1844",
    "text": "(3)受试眼睛的最佳矫正视力为20/80或更佳"
  },
  {
    "id": "s1845",
    "text": "(1)前房角可辨别的先天性异常"
  },
  {
    "id": "s1846",
    "text": "(3)受试眼睛有现存疾病可能会影响眼压及其测量"
  },
  {
    "id": "s1847",
    "text": "(6)受试眼睛有增殖性或严重非增殖性视网膜病变"
  },
  {
    "id": "s1848",
    "text": "(9)受试眼睛接受深层巩膜切除术，例如: 因过度引流所发生眼球渗透或巩膜切除不够深所造成含水很少或根本没有水渗透者。"
  },
  {
    "id": "s1849",
    "text": "(10)小梁切除术中可能会使用到丝裂霉素的患者。"
  },
  {
    "id": "s1850",
    "text": "a.女性患者，存在有尿急症状,符合OAB的诊断标准：以尿急症状为特征，常伴有尿频(昼夜≥8次，夜间≥2次，平均每次尿量<200 mL)和夜尿症状(每夜≥2次，因尿意而觉醒排尿)，常在膀胱排空后仍有排尿感；有突发的急迫排尿感；伴或不伴有急迫性尿失禁。"
  },
  {
    "id": "s1851",
    "text": "b.根据OABSS问卷表调查，患者尿急得分>2、总得分>3。"
  },
  {
    "id": "s1852",
    "text": "b.B超，CT或尿道膀胱镜检提示下尿路梗阻，结石，肿瘤等病变。"
  },
  {
    "id": "s1853",
    "text": "c.尿动力学检查诊断为膀胱逼尿肌无收缩力，神经源性膀胱，压力性尿失禁等。"
  },
  {
    "id": "s1854",
    "text": "e.过敏体质者。"
  },
  {
    "id": "s1855",
    "text": "性别不限；"
  },
  {
    "id": "s1856",
    "text": "患有血小板减少等血液性疾病患者；"
  },
  {
    "id": "s1857",
    "text": "不加控制的牙周炎；"
  },
  {
    "id": "s1858",
    "text": "未经治疗的猛性龋；"
  },
  {
    "id": "s1859",
    "text": "长期大量吸烟者；"
  },
  {
    "id": "s1860",
    "text": "对颌牙缺失；"
  },
  {
    "id": "s1861",
    "text": "未控制的糖尿病；"
  },
  {
    "id": "s1862",
    "text": "妊娠或2年内意向妊娠者；"
  },
  {
    "id": "s1863",
    "text": "需要使用皮质类固醇或其他激素类药物者；"
  },
  {
    "id": "s1864",
    "text": "无法或不愿配合试验，不能定期随访者；"
  },
  {
    "id": "s1865",
    "text": "存在不合理主观要求者。"
  },
  {
    "id": "s1866",
    "text": "(1)本人自愿签署参加本试验同意书的结节病或结核病患者。"
  },
  {
    "id": "s1867",
    "text": "(3)有病理组织活检者。"
  },
  {
    "id": "s1868",
    "text": "(2)病原菌检测到真菌、结核杆菌等，活检组织抗酸、PAS或六胺银染色阳性。"
  },
  {
    "id": "s1869",
    "text": "(5)正在接受血液透析的患者。"
  },
  {
    "id": "s1870",
    "text": "1.符合冠心病心绞痛西医诊断标准及中医证候（心血瘀阻型或气滞血瘀型或寒凝血瘀型）诊断标准；"
  },
  {
    "id": "s1871",
    "text": "4.纳入前1周内心绞痛发作频率≥3次。"
  },
  {
    "id": "s1872",
    "text": "2.同时参加其它临床试验者。"
  },
  {
    "id": "s1873",
    "text": "4.认知障碍，无法配合者。"
  },
  {
    "id": "s1874",
    "text": "3.术中需要打开硬膜者"
  },
  {
    "id": "s1875",
    "text": "4.全身麻醉"
  },
  {
    "id": "s1876",
    "text": "6.无PONV或晕动病病史"
  },
  {
    "id": "s1877",
    "text": "4.起搏器植入者"
  },
  {
    "id": "s1878",
    "text": "5.拒绝接受TENS者"
  },
  {
    "id": "s1879",
    "text": "6.无法正常交流者"
  },
  {
    "id": "s1880",
    "text": "1.寿命少于1年；"
  },
  {
    "id": "s1881",
    "text": "3.合并有恶性肿瘤等消耗性疾病；"
  },
  {
    "id": "s1882",
    "text": "4.孕产期妇女。"
  },
  {
    "id": "s1883",
    "text": "必须同时具备以下条件："
  },
  {
    "id": "s1884",
    "text": "1）广州市常住人口，女性，年龄>18岁，汉族；"
  },
  {
    "id": "s1885",
    "text": "2）孕期明确诊断为妊娠期糖尿病；并于产后6-8周完成常规代谢评估；"
  },
  {
    "id": "s1886",
    "text": "有以下任何一条者均可排除"
  },
  {
    "id": "s1887",
    "text": "1）怀孕前已明确诊断为糖尿病者；"
  },
  {
    "id": "s1888",
    "text": "3）有器官移植史，需长期给予激素或免疫抑制剂的患者；"
  },
  {
    "id": "s1889",
    "text": "4）有精神病史，无法配合随访者；"
  },
  {
    "id": "s1890",
    "text": "（3）病人和/或家属愿意参加本试验，并同意签署知情同意书。"
  },
  {
    "id": "s1891",
    "text": "（1）严重的肝肾功能障碍（ALT＞正常值3倍，Scr＞221μmol/L）；"
  },
  {
    "id": "s1892",
    "text": "（2）严重消耗状态或恶性肿瘤等患者；"
  },
  {
    "id": "s1893",
    "text": "（5）妊娠期、哺乳期妇女或有妊娠计划者；"
  },
  {
    "id": "s1894",
    "text": "（8）2周内使用任何含与本药相同成分制剂者。"
  },
  {
    "id": "s1895",
    "text": "(1)年龄≥20岁，≤70岁；女性；"
  },
  {
    "id": "s1896",
    "text": "(2)手术病理确诊的Ⅲ期卵巢上皮癌（诊断标准参考《NCCN卵巢癌指南》 2013年中文版）；"
  },
  {
    "id": "s1897",
    "text": " (3) Child-Pugh评分≤9分；"
  },
  {
    "id": "s1898",
    "text": "(6) 肝肾、血液检查符合以下标准："
  },
  {
    "id": "s1899",
    "text": "WBC＞3×109/L，"
  },
  {
    "id": "s1900",
    "text": "中性粒细胞＞1.5×109/L，"
  },
  {
    "id": "s1901",
    "text": "血红蛋白≥85g/L，"
  },
  {
    "id": "s1902",
    "text": "PT正常或延长时间＜3秒"
  },
  {
    "id": "s1903",
    "text": "(1) 半年内曾系统性或较长期应用过免疫调节剂如干扰素、胸腺肽、中药等和免疫抑制药物如肾上腺皮质激素类药物等；系统性或长期应用指免疫调节剂指连续规范性用药3个月以上，免疫抑制药物连续规范性用药1个月以上；"
  },
  {
    "id": "s1904",
    "text": "(2)半年内接受过任何细胞治疗的患者（包括NK、CIK、DC、CTL、干细胞等细胞治疗）；"
  },
  {
    "id": "s1905",
    "text": "(5) 入组前5年内患有恶性肿瘤（除外皮肤癌、局部前列腺癌或子宫颈原位癌受试者）者；"
  },
  {
    "id": "s1906",
    "text": "(6) 有其他器官功能衰竭者；"
  },
  {
    "id": "s1907",
    "text": "(9) 筛选前一年内有药物成瘾的证据（包括嗜酒）；"
  },
  {
    "id": "s1908",
    "text": "(9) 筛选前3个月参加过其他药物的临床试验研究；"
  },
  {
    "id": "s1909",
    "text": "1. 年龄、性别不限；"
  },
  {
    "id": "s1910",
    "text": "3. 病人签署了知情同意书。"
  },
  {
    "id": "s1911",
    "text": "1. 无需监测左房压力的心血管手术病人；"
  },
  {
    "id": "s1912",
    "text": "2. 病人未签署知情同意书。"
  },
  {
    "id": "s1913",
    "text": "1、所有HCC患者均获得病理诊断或符合临床诊断标准；"
  },
  {
    "id": "s1914",
    "text": "2、对超声造影剂成分过敏或心肺功能不全无法进行超声造影检查者；"
  },
  {
    "id": "s1915",
    "text": "3、术后随访无法获得CT/MRI检查评价消融效果者；"
  },
  {
    "id": "s1916",
    "text": "4、由于全身其他系统或脏器疾病无法完成消融手术者；"
  },
  {
    "id": "s1917",
    "text": "1.符合少肌症诊断标准"
  },
  {
    "id": "s1918",
    "text": "3.顺应性良好，愿意签署知情同意书"
  },
  {
    "id": "s1919",
    "text": "1.严重肝肾功能不全（血肌酐>正常上限2倍，ALT>正常上限3倍）"
  },
  {
    "id": "s1920",
    "text": "2.恶性消耗性疾病（如恶性肿瘤、COPD、结缔组织病等）"
  },
  {
    "id": "s1921",
    "text": "3.慢性胃肠系统严重疾病（例如消化系统肿瘤，消化性溃疡，消化道出血，慢性腹泻，顽固性便秘、肠道功能衰竭、急慢性肠炎、胃肠道梗阻等）"
  },
  {
    "id": "s1922",
    "text": "4.合并严重抑郁、精神分裂的精神疾病"
  },
  {
    "id": "s1923",
    "text": "5.不签署知情同意书"
  },
  {
    "id": "s1924",
    "text": "1)年龄18～65岁；"
  },
  {
    "id": "s1925",
    "text": "3)3月内无持续性消化道症状，1月内无反酸、反食、烧心、胸痛症状；"
  },
  {
    "id": "s1926",
    "text": "4)行胃镜检查食管黏膜无破损，上消化道基本正常（可有浅表性胃炎或萎缩性胃炎）；"
  },
  {
    "id": "s1927",
    "text": "1)既往检查发现有消化道器质性疾病者；"
  },
  {
    "id": "s1928",
    "text": "2)有脊柱侧弯，胸廓畸形；"
  },
  {
    "id": "s1929",
    "text": "3)有胸、腹部手术史者(阑尾炎、剖腹产除外)；"
  },
  {
    "id": "s1930",
    "text": "6)孕妇、哺乳期妇女；"
  },
  {
    "id": "s1931",
    "text": "8)拒绝签署知情同意书者。"
  },
  {
    "id": "s1932",
    "text": "2.目前暂无生育要求、且以IUD作为唯一避孕方法者； "
  },
  {
    "id": "s1933",
    "text": "3.体重指数＝体重kg/(身高m)2，在19～30之间； "
  },
  {
    "id": "s1934",
    "text": "5.阴道顺产3个月或剖腹产后6个月以上，且来过2次月经。哺乳妇女产后6个月以上且已转经。流产后至少一次正常月经，药物流产后2次正常月经。更换IUD者可于取器转经后； "
  },
  {
    "id": "s1935",
    "text": "6.Hb>100g/L； "
  },
  {
    "id": "s1936",
    "text": "8.无IUD使用禁忌证者； "
  },
  {
    "id": "s1937",
    "text": "9.自愿参加试验并签署知情同意书； "
  },
  {
    "id": "s1938",
    "text": "10.能遵守临床试验规程。"
  },
  {
    "id": "s1939",
    "text": "1.体检不符合上述标准者； "
  },
  {
    "id": "s1940",
    "text": "3.处于妊娠期者； "
  },
  {
    "id": "s1941",
    "text": "4.生殖道感染者，包括STI和宫颈脓肿； "
  },
  {
    "id": "s1942",
    "text": "5.生殖道解剖形态异常者； "
  },
  {
    "id": "s1943",
    "text": "7.贫血者,有妇科肿瘤病变者； "
  },
  {
    "id": "s1944",
    "text": "8.对Cu离子过敏者； "
  },
  {
    "id": "s1945",
    "text": "2.入住PICU危重症评分低于70分的患儿。"
  },
  {
    "id": "s1946",
    "text": "2.近期使用大剂量糖皮质激素，大剂量补充维生素A、D、E"
  },
  {
    "id": "s1947",
    "text": "3.入ICU后进行血液净化的患儿"
  },
  {
    "id": "s1948",
    "text": "2.符合中医中风病中经络诊断，分期为恢复期者。"
  },
  {
    "id": "s1949",
    "text": "1.进展性卒中、短暂性脑缺血发作、脑梗死后脑出血以及脑动脉炎患者。"
  },
  {
    "id": "s1950",
    "text": "1)组织病理学证明的Ⅱ-Ⅳa胸段食管鳞癌（UICC 2002分期）； "
  },
  {
    "id": "s1951",
    "text": "2)ECOG 0－1级；预期寿命>6个月；"
  },
  {
    "id": "s1952",
    "text": "5)无放射治疗史；"
  },
  {
    "id": "s1953",
    "text": "6)未行手术治疗；"
  },
  {
    "id": "s1954",
    "text": "8)血红蛋白?100 g/L，WBC?3.5?109 /L，中性粒细胞?1.5?109，血小板?100?109 /L；CR?1.5 ? 正常上限，TB?2.5 ?正常上限，AST和ALT?2.5 ?正常上限，AKP?2.5?正常上限；"
  },
  {
    "id": "s1955",
    "text": "9)钡餐造影病变长度?10cm；"
  },
  {
    "id": "s1956",
    "text": "4)有生育能力但未用避孕措施；"
  },
  {
    "id": "s1957",
    "text": "5)严重的合并症：极高危高血压、严重肺功能损伤、大面积心肌梗塞、心功能≥II级、精神病史和严重糖尿病；"
  },
  {
    "id": "s1958",
    "text": "6)传染病活动期；"
  },
  {
    "id": "s1959",
    "text": "7)目前或入选前四周内参加其它临床试验；"
  },
  {
    "id": "s1960",
    "text": "8)同时用其它抗癌药治疗（包括抗癌中药）；"
  },
  {
    "id": "s1961",
    "text": "10)有穿孔倾向的病例；"
  },
  {
    "id": "s1962",
    "text": "研究实施医院已签署知情同意书的创伤24小时内患者（ISS评分>16分）。"
  },
  {
    "id": "s1963",
    "text": "纳入30例年龄匹配的健康成人志愿者作为对照组。"
  },
  {
    "id": "s1964",
    "text": "严重颅脑损伤的患者（GCS<8分）；"
  },
  {
    "id": "s1965",
    "text": "胸部创伤的患者；"
  },
  {
    "id": "s1966",
    "text": "必须同时具备以下条件："
  },
  {
    "id": "s1967",
    "text": "1）广州市常住人口，女性，年龄>18岁，汉族；"
  },
  {
    "id": "s1968",
    "text": "2）孕期明确诊断为妊娠期糖尿病；并于产后6-8周完成常规代谢评估；"
  },
  {
    "id": "s1969",
    "text": "有以下任何一条者均可排除"
  },
  {
    "id": "s1970",
    "text": "1）怀孕前已明确诊断为糖尿病者；"
  },
  {
    "id": "s1971",
    "text": "3）有器官移植史，需长期给予激素或免疫抑制剂的患者；"
  },
  {
    "id": "s1972",
    "text": "4）有精神病史，无法配合随访者；"
  },
  {
    "id": "s1973",
    "text": "1、拟行胰十二指肠切除术的良、恶性壶腹周围病变患者。"
  },
  {
    "id": "s1974",
    "text": "2、自愿参加本试验签署知情同意书"
  },
  {
    "id": "s1975",
    "text": "7.可疑妊娠或哺乳者；"
  },
  {
    "id": "s1976",
    "text": "8.肝肾功能不全者；"
  },
  {
    "id": "s1977",
    "text": "⑤无牛奶过敏或不耐受；"
  },
  {
    "id": "s1978",
    "text": "⑥无免疫缺陷、慢性胃肠道疾病或慢性腹泻，无营养不良；"
  },
  {
    "id": "s1979",
    "text": "⑦ 1个月内未口服轮状病毒疫苗或者脊髓灰质炎疫苗"
  },
  {
    "id": "s1980",
    "text": "① 符合CCMD-3抑郁发作诊断标准并以失眠为第一主诉；"
  },
  {
    "id": "s1981",
    "text": "② HAMD计分>20分且≤35分；"
  },
  {
    "id": "s1982",
    "text": "③ 匹兹堡睡眠质量指数量表（PSQI）总分≧7分；"
  },
  {
    "id": "s1983",
    "text": "④ 由专科医生结合量表评分判断为轻度或中度抑郁；"
  },
  {
    "id": "s1984",
    "text": "⑥ 年龄18岁以上，65岁以下者；"
  },
  {
    "id": "s1985",
    "text": "⑦ 病程在2周-2年之间。"
  },
  {
    "id": "s1986",
    "text": "① 排除器质性精神障碍或，精神活性物质和非成瘾物质所致抑郁；"
  },
  {
    "id": "s1987",
    "text": "⑤ 不配合治疗方案安排。"
  },
  {
    "id": "s1988",
    "text": "(1)年龄在18~60岁，男女不限；"
  },
  {
    "id": "s1989",
    "text": "(3)创面总面积<10%TBSA(以手掌法估计)，目标创面在5cm×5cm~10cm×10cm之间，创面位置为四肢或躯干；"
  },
  {
    "id": "s1990",
    "text": "(5)同意参加本研究并签署书面知情同意书者。"
  },
  {
    "id": "s1991",
    "text": "(2)严重营养不良，白蛋白<25g/L；"
  },
  {
    "id": "s1992",
    "text": "(3)体温＞38.5℃或白细胞＞12×109/L或伤口边缘红肿＞5cm；"
  },
  {
    "id": "s1993",
    "text": "(4)伴有全身严重感染需全身使用抗菌药物治疗者；"
  },
  {
    "id": "s1994",
    "text": "(8)妊娠或哺乳期妇女及有生育计划者；"
  },
  {
    "id": "s1995",
    "text": "(10)有其他研究者认为不宜参加临床研究的情况者。"
  },
  {
    "id": "s1996",
    "text": "1.自愿参加并在试验前签署受试者知情同意书。"
  },
  {
    "id": "s1997",
    "text": "3.按照WHO的标准，受试者应诊断为2型糖尿病。"
  },
  {
    "id": "s1998",
    "text": "5.磺脲类失效指促泌剂半量，其他药物不限，二种以上，病程在3年以上。"
  },
  {
    "id": "s1999",
    "text": "6.一周之内FBS在7-16mmol/L，PBS<22.2mmol/L"
  },
  {
    "id": "s2000",
    "text": "7.BMI为≥18及≤40kg/m2。"
  },
  {
    "id": "s2001",
    "text": "8.无糖尿病急性并发症如糖尿病酮症酸中毒、糖尿病高渗综合症等。"
  },
  {
    "id": "s2002",
    "text": "9.受试者能够及愿意进行血糖监测，并进行胰岛素强化治疗，饮食运动规律，预计住院时间能达十天左右。"
  },
  {
    "id": "s2003",
    "text": "1.在参加本试验前3个月曾接受过其他研究药物。"
  },
  {
    "id": "s2004",
    "text": "5.现在使用全身激素治疗。"
  },
  {
    "id": "s2005",
    "text": "7.已知对试验药品或相关产品过敏（胰岛素过敏、金属过敏），胰岛素注射部位容易出现局部硬结的患者。"
  },
  {
    "id": "s2006",
    "text": "10.任何其他的由研究者判定的明显情况或合并疾病：如内分泌、心脏、神经、肿瘤等疾患，其他胰腺疾病，有精神疾病史，不能使用胰岛素泵的患者。"
  },
  {
    "id": "s2007",
    "text": "（3）患者出院返家；"
  },
  {
    "id": "s2008",
    "text": "（5）自愿参加本研究。"
  },
  {
    "id": "s2009",
    "text": "（3）妊娠；"
  },
  {
    "id": "s2010",
    "text": "（4）合并其他自身免疫性疾病。"
  },
  {
    "id": "s2011",
    "text": "3. 中医辩证为阳气亏虚的患者；"
  },
  {
    "id": "s2012",
    "text": "4．绝经后妇女且年龄<=75 岁；自愿接受本实验治疗者；"
  },
  {
    "id": "s2013",
    "text": "6. 存在血脂升高、雌激素水平异常、超重/肥胖三项中的一项。"
  },
  {
    "id": "s2014",
    "text": "2. 中医证候不属阳气亏虚者； "
  },
  {
    "id": "s2015",
    "text": "3．KPS<60分者；"
  },
  {
    "id": "s2016",
    "text": "4. 未绝经妇女或年龄>75岁者；"
  },
  {
    "id": "s2017",
    "text": "5. 有严重心、肺、肝、肾疾病及精神病患者；"
  },
  {
    "id": "s2018",
    "text": "①年龄65岁及以上，性别不限；"
  },
  {
    "id": "s2019",
    "text": "④自愿签署知情同意书；"
  },
  {
    "id": "s2020",
    "text": "⑤病情相对稳定者。"
  },
  {
    "id": "s2021",
    "text": "③装有起搏器者；"
  },
  {
    "id": "s2022",
    "text": "④严重心脏疾病、血流动力学不稳定、严重心动过缓、休息时有严重心动过速者；"
  },
  {
    "id": "s2023",
    "text": "⑤肾功能不全者（肌酐清除率≤60ml/min/1.73m2）；"
  },
  {
    "id": "s2024",
    "text": "⑦吞咽困难或不能经口进食者；"
  },
  {
    "id": "s2025",
    "text": "⑨临床医师判断不能继续治疗者。"
  },
  {
    "id": "s2026",
    "text": "2.强的松30mg/日以上，持续一个月以上。"
  },
  {
    "id": "s2027",
    "text": "1.原发疾病较重，不适合参加本研究者；"
  },
  {
    "id": "s2028",
    "text": "2. 入选前已诊断患有股骨头坏死者；"
  },
  {
    "id": "s2029",
    "text": "4. 过敏体质及对多种药物过敏者；"
  },
  {
    "id": "s2030",
    "text": "5. 合并严重心、脑血管疾病，肝、肾功能不全（肝功能检查ALT或AST超过正常值上限2倍，肾功能检查肌酐或尿素氮超过正常值上限），造血系统疾病，严重消化道疾病，精神及中枢神经系统严重基础疾病患者；"
  },
  {
    "id": "s2031",
    "text": "7. 不适于磁共振检查者（幽闲症、带有心脏起搏器、金属避孕环等）；"
  },
  {
    "id": "s2032",
    "text": "8. 研究者认为不适合参加本研究的其他情况者。"
  },
  {
    "id": "s2033",
    "text": "（1）年龄为18——75周岁，男女不限；"
  },
  {
    "id": "s2034",
    "text": "（2）拟行单侧膝关节镜手术的患者；"
  },
  {
    "id": "s2035",
    "text": "（3）手术时间预计小于5小时。"
  },
  {
    "id": "s2036",
    "text": "（3）怀孕和哺乳期妇女；"
  },
  {
    "id": "s2037",
    "text": "（5）凝血功能异常者；"
  },
  {
    "id": "s2038",
    "text": "（6）局部麻醉药过敏者；"
  },
  {
    "id": "s2039",
    "text": "（8）合并神经系统疾患、脊柱疾病,下肢感觉异常、畸形或外伤者"
  },
  {
    "id": "s2040",
    "text": "（9）听力、视力、智力、精神有明显异常而影响正常沟通者"
  },
  {
    "id": "s2041",
    "text": "（13）研究者认为不宜纳入本试验"
  },
  {
    "id": "s2042",
    "text": "1. 年龄18～75岁；"
  },
  {
    "id": "s2043",
    "text": "2. 一般情况良好，ECOG PS为0-2分；"
  },
  {
    "id": "s2044",
    "text": "3. 术后病理报告证实为肝细胞性肝癌（HCC）合并镜下微转移；"
  },
  {
    "id": "s2045",
    "text": "4. 既往未接受过针对HCC的抗肿瘤治疗；"
  },
  {
    "id": "s2046",
    "text": "5. 术前经两种或以上的影像学检查，肝内病灶为单个（无肉眼子灶或脉管侵犯），肿瘤最大径≥5cm；"
  },
  {
    "id": "s2047",
    "text": "6. 术中达到根治（R0）切除者；"
  },
  {
    "id": "s2048",
    "text": "   中性粒细胞计数≥1.5×109/L"
  },
  {
    "id": "s2049",
    "text": "   血小板≥75×109/L"
  },
  {
    "id": "s2050",
    "text": "   血浆白蛋白≥35 g/L"
  },
  {
    "id": "s2051",
    "text": "   血浆肌酐低于1.5倍正常值上限"
  },
  {
    "id": "s2052",
    "text": "   凝血酶原国际标准化比率(INR) ≤ 1.5"
  },
  {
    "id": "s2053",
    "text": "9. 患者对研究充分知情并签署知情同意书."
  },
  {
    "id": "s2054",
    "text": "1.合并严重心、肺、肾等其他重要器官功能损害，合并严重感染或其他严重伴发疾病（＞2级的CTCAE Version 3.0不良事件），不能耐受治疗者；"
  },
  {
    "id": "s2055",
    "text": "2.术后病理检查证实切缘阳性（R1切除）者；"
  },
  {
    "id": "s2056",
    "text": "4.相关药物过敏史；"
  },
  {
    "id": "s2057",
    "text": "7.怀孕或哺乳期妇女，或不愿采取避孕措施的育龄妇女；"
  },
  {
    "id": "s2058",
    "text": "8.合并无法进行知情同意及影响接受治疗的精神疾病者；"
  },
  {
    "id": "s2059",
    "text": "10.其他可能影响患者入组及评估结果的因素"
  },
  {
    "id": "s2060",
    "text": "2.身体健康没有其他临床综合征。"
  },
  {
    "id": "s2061",
    "text": "4.能够持续被随访的病例。"
  },
  {
    "id": "s2062",
    "text": "2.不愿意被随访的病例；"
  },
  {
    "id": "s2063",
    "text": "4.计划终止妊娠的患者；"
  },
  {
    "id": "s2064",
    "text": "6.任何不符合纳入标准的对象。"
  },
  {
    "id": "s2065",
    "text": "(1)年龄18-37岁的妇女。我们排除较大年龄妇女，因为已知的较大年龄妇女异常胚胎的非整倍体和基因异常的高风险。"
  },
  {
    "id": "s2066",
    "text": "(3)阴道出血，伴或不伴有腹痛，宫颈口闭合，宫腔内可见胎儿的早期妊娠[1]。（孕期5-10周）。"
  },
  {
    "id": "s2067",
    "text": "(4)近期无流产的治疗史。"
  },
  {
    "id": "s2068",
    "text": "(3)多胎妊娠。"
  },
  {
    "id": "s2069",
    "text": "(5)无成活胎儿妊娠. 我们将无成活胎儿妊娠定义为宫腔内妊娠未监测到胎心波动或者直径大于20mm的妊娠囊未见卵黄囊或者持续性的或基线访问与随机访问间血绒毛膜促性腺激素水平下降。（或者定义为超声检查妊娠5周未见正常妊娠囊，妊娠5.5-6周未见正常卵黄囊，或者妊娠7周无胎心波动）。"
  },
  {
    "id": "s2070",
    "text": "(6)持续性的血hCG水平下降或平稳（2天的增长≤ 10%）。"
  },
  {
    "id": "s2071",
    "text": "(7)宫腔内异常和肌瘤扭曲子宫腔（通过超声评估）。"
  },
  {
    "id": "s2072",
    "text": "(8)已知的父母核型异常。"
  },
  {
    "id": "s2073",
    "text": "(10)有先天性或者后天性出血倾向，即血友病、血管性血友病、使用抗凝血剂等。"
  },
  {
    "id": "s2074",
    "text": "(11)患有重大医疗疾病（无论轻重）。包括控制不佳的糖尿病，未控制的高血压，系统性红斑狼疮（SLE），未治疗或者活跃期癌症（排除标准不包含任何在缓解期癌症或者非黑色素瘤皮肤癌），肝脏疾病，肾脏疾病，类风湿关节炎，心脏疾病，除轻度哮喘外的肺病，需要药物治疗的神经系统疾病，未控制的甲状腺功能减退症，未控制的癫痫病，未经治疗的维生素B12缺乏，严重贫血（红细胞压积"
  },
  {
    "id": "s2075",
    "text": "（1）符合美国风湿病协会1997年SLE分类标准11项中的4项以上者；"
  },
  {
    "id": "s2076",
    "text": "（2）符合中医热毒血瘀肾虚证者；"
  },
  {
    "id": "s2077",
    "text": "（3）5≤SLEDAI≤14分者，且当前糖皮质激素用量（以泼尼松计算）≤1mg/kg.d者；"
  },
  {
    "id": "s2078",
    "text": "（4）年龄在18周岁至60周岁之间者；"
  },
  {
    "id": "s2079",
    "text": "（5）自愿参加本试验并同意签署知情同意书者"
  },
  {
    "id": "s2080",
    "text": "（1）神经精神性狼疮患者或狼疮危象患者；"
  },
  {
    "id": "s2081",
    "text": "（2）合并各系统靶器官严重病变、精神病、肿瘤等疾病的患者；"
  },
  {
    "id": "s2082",
    "text": "（3）不能耐受本研究药物治疗的患者"
  },
  {
    "id": "s2083",
    "text": "（4）怀孕、哺乳期妇女； "
  },
  {
    "id": "s2084",
    "text": "（5）正参加其它临床试验的患者；"
  },
  {
    "id": "s2085",
    "text": "①年龄在18至65岁之间（包含18岁和65岁）；"
  },
  {
    "id": "s2086",
    "text": "⑤生命体征（血压、呼吸、心率）基本稳定；"
  },
  {
    "id": "s2087",
    "text": "①多根多处肋骨骨折、连枷胸；"
  },
  {
    "id": "s2088",
    "text": "②心脏大血管损伤； "
  },
  {
    "id": "s2089",
    "text": "③支气管断裂、大的膈肌破裂、食管破裂"
  },
  {
    "id": "s2090",
    "text": "④严重心、脑、肝、肾、血液等系统严重疾病；"
  },
  {
    "id": "s2091",
    "text": "⑤哺乳期妇女或妊娠期妇女；"
  },
  {
    "id": "s2092",
    "text": "⑦严重的免疫功能缺陷者； "
  },
  {
    "id": "s2093",
    "text": "1）不孕女性，年龄25-35岁，月经周期规律，周期25-35天"
  },
  {
    "id": "s2094",
    "text": "2）两次独立的影像学诊断为单侧巧克力囊肿（盆腔彩超或者MRI），最大直径不超过4cm；健侧卵巢正常"
  },
  {
    "id": "s2095",
    "text": "3）HSG造影提示至少一侧输卵管通畅"
  },
  {
    "id": "s2096",
    "text": "4）宫腔镜检查无内膜异常增生"
  },
  {
    "id": "s2097",
    "text": "2）发现双侧卵巢巧克力囊肿"
  },
  {
    "id": "s2098",
    "text": "4）长时间使用了其它明显影响内分泌的药物"
  },
  {
    "id": "s2099",
    "text": "1) 年龄≥18岁；"
  },
  {
    "id": "s2100",
    "text": "2) 左室舒张末内径(LVEDD)增大：＞55mm（男性）或＞50mm（女性）；"
  },
  {
    "id": "s2101",
    "text": "4) 能够完成随访者"
  },
  {
    "id": "s2102",
    "text": "1) 患者拒绝参与本研究或无法承担本研究随访者；"
  },
  {
    "id": "s2103",
    "text": "2) 有下列情况之一者，不能入选："
  },
  {
    "id": "s2104",
    "text": "　a)引起发热的其他疾病：如感染性疾病（包括急性病毒性心肌炎）、存在吸收热的疾病（如术后、出血、烧伤、栓塞、血栓形成、恶性肿瘤、坏死性疾病）、免疫反应性疾病（结缔组织病、风湿病、药物热）、内分泌代谢障碍（甲亢、失水）、皮肤散热减少（汗腺缺如、皮炎、鱼鳞病）、体温调节中枢功能失常性疾病（中暑、药物中毒、脑损伤、脑出血）、植物神经功能紊乱；"
  },
  {
    "id": "s2105",
    "text": "c)引起皮肤血流量变化的其他疾病 ：严重的外周血管疾病如动脉闭塞性疾病； "
  },
  {
    "id": "s2106",
    "text": "d)引起猝死的其他疾病：如肺栓塞、急性心肌梗死、心肌病、离子通道病（长QT综合征、Brugada综合征）；"
  },
  {
    "id": "s2107",
    "text": "e) 已有其他严重疾患(如癌症晚期患者，合并除心功能不全之外的其他疾病且预期生存期＜12个月的患者)。"
  },
  {
    "id": "s2108",
    "text": "1.醫師診斷為失智症。"
  },
  {
    "id": "s2109",
    "text": "3.認知功能得分在10-23分之間。"
  },
  {
    "id": "s2110",
    "text": "2. BMI) <18.5 kg/m2"
  },
  {
    "id": "s2111",
    "text": "4. 腦外傷或近期腸胃道感染"
  },
  {
    "id": "s2112",
    "text": "2.开放性骨折"
  },
  {
    "id": "s2113",
    "text": "2.年龄18～65岁，性别不限；"
  },
  {
    "id": "s2114",
    "text": "3.有慢性感染或有新感染发生风险；"
  },
  {
    "id": "s2115",
    "text": "4.既往对鼠抗体过敏者;"
  },
  {
    "id": "s2116",
    "text": "(1)符合慢性阻塞性肺疾病稳定期诊断标准；"
  },
  {
    "id": "s2117",
    "text": "严重心肺功能不全"
  },
  {
    "id": "s2118",
    "text": "严重血液、内分泌系统疾患"
  },
  {
    "id": "s2119",
    "text": "诊断为原发非小细胞肺癌，临床分期为III-IV期。"
  },
  {
    "id": "s2120",
    "text": "接受研究前4周没有接受化疗、放疗及分子靶向药物等治疗。"
  },
  {
    "id": "s2121",
    "text": "受试者必须在试验前自愿并能够独立完成知情同意书的填写。"
  },
  {
    "id": "s2122",
    "text": "ECOG在0-2分之间。"
  },
  {
    "id": "s2123",
    "text": "治疗区域戴有金属装置的患者。"
  },
  {
    "id": "s2124",
    "text": "治疗区域有热感觉神经或者其他感觉组织的损伤。"
  },
  {
    "id": "s2125",
    "text": "影响生存时间的其他病症，如充血性心力衰竭，不稳定性心绞痛，心肌梗塞（近6周内），不受控高血糖(>300mg/dL)，慢性活动性肝炎或肝硬化。"
  },
  {
    "id": "s2126",
    "text": "肾功能受损患者（血清肌酐含量>1.3mg/dl），无尿草酸。"
  },
  {
    "id": "s2127",
    "text": "铁过量（铁蛋白>500ng/ml）。"
  },
  {
    "id": "s2128",
    "text": "诊断为Wilson’s病。"
  },
  {
    "id": "s2129",
    "text": "肝功能损伤患者：胆道堵塞或者血胆红素2.0；肝功能测试高于1.5倍正常参考值（ALT>63,AST>95）。"
  },
  {
    "id": "s2130",
    "text": "非常低的血白细胞量(<1.5 x 10(9)/L)，粒细胞缺乏("
  },
  {
    "id": "s2131",
    "text": "4. 体重40~80kg"
  },
  {
    "id": "s2132",
    "text": "5. ASA I 或 II级"
  },
  {
    "id": "s2133",
    "text": "3. 年龄<18,或>70;体重<40kg或>80kg"
  },
  {
    "id": "s2134",
    "text": "2、获得受试者的知情同意，并签署知情同意书。"
  },
  {
    "id": "s2135",
    "text": "6、经查问病史、体检和临床判定健康者，符合本制品免疫接种的受试者。"
  },
  {
    "id": "s2136",
    "text": "2、有犬类或其他哺乳类动物伤害史"
  },
  {
    "id": "s2137",
    "text": "5、女性尿妊娠试验阳性者，怀孕、在哺乳期的妇女，或在2个月内有怀孕计划的妇女"
  },
  {
    "id": "s2138",
    "text": "7、患有先天畸形、发育障碍或慢性疾病，如哮喘、糖尿病、甲状腺疾病"
  },
  {
    "id": "s2139",
    "text": "8、先天或获得性的血管性水肿/神经性水肿"
  },
  {
    "id": "s2140",
    "text": "10、无脾或功能性无脾"
  },
  {
    "id": "s2141",
    "text": "12、晕针者"
  },
  {
    "id": "s2142",
    "text": "14、接受试验疫苗前4个月内接受过血液制品"
  },
  {
    "id": "s2143",
    "text": "15、接受试验疫苗前1个月内接受过其他研究药物"
  },
  {
    "id": "s2144",
    "text": "16、接受试验疫苗前1个月内接受过减毒活疫苗"
  },
  {
    "id": "s2145",
    "text": "② 新诊断的2型糖尿病病人，年龄30～65岁，既往未接受任何降糖治疗，HbA1c<9%，育龄期妇女半年内无计划怀孕者。"
  },
  {
    "id": "s2146",
    "text": "② 长期服用对胃肠蠕动有直接影响的药物，或接受过胃肠道手术；"
  },
  {
    "id": "s2147",
    "text": "③ 合并急性感染，近期使用抗菌素或糖皮质激素，或合并急性并发症（糖尿病酮症酸中毒、乳酸酸中毒、糖尿病高糖高渗状态）；"
  },
  {
    "id": "s2148",
    "text": "④ 肾功能异常者，Cr超过130umol/L；"
  },
  {
    "id": "s2149",
    "text": "⑤ 较严重心血管疾病（如心衰、不稳定性心绞痛、急性心梗、高血压180/110mmHg以上）；"
  },
  {
    "id": "s2150",
    "text": "③身体状况评分KPS≥80。预计生存期≥ 6个月。"
  },
  {
    "id": "s2151",
    "text": "④临床分期为IIb-IV期，拟行化疗治疗，组织切片和（或）外周血检测P-gp蛋白为阳性，即诊断为多药耐药的大肠癌患者。"
  },
  {
    "id": "s2152",
    "text": "⑥无严重心、肝、肾、造血系统疾患及其它影响药物评价因素者。"
  },
  {
    "id": "s2153",
    "text": "具备以下任何一项者不能纳入本次试验："
  },
  {
    "id": "s2154",
    "text": "⑵有严重的心胸血管系统疾病、泌尿系统疾病、血液系统疾病、消化系统疾病，不能耐受该临床试验观察患者；妊娠期或哺乳期妇女；有不易控制的精神障碍疾病；"
  },
  {
    "id": "s2155",
    "text": "⑷未行检测者，依从性差的，患者失访，自行放弃治疗；"
  },
  {
    "id": "s2156",
    "text": "（1）符合上诉膝骨关节炎西医诊断标准（（1）+（2）或（1）+（4）+（5）+（6），若病人符合（1）＋（2）诊断标准，则只选取K-L分级I、II和III级者)且苗医证候诊断标准中冷骨风发于膝关节者；"
  },
  {
    "id": "s2157",
    "text": "（2）符合40≤年龄≤75，男女不限；"
  },
  {
    "id": "s2158",
    "text": "（3）若双侧均诊断为膝骨性关节炎，将症状较重一侧纳入。"
  },
  {
    "id": "s2159",
    "text": "（4）1周内没有针对膝骨关节炎釆取治疗措施者；"
  },
  {
    "id": "s2160",
    "text": "注：同时符合以上6项的患者，方可纳入本项研究。"
  },
  {
    "id": "s2161",
    "text": "（1）不符合上述诊断标准及纳入标准，孕妇或哺乳期妇女，体质易过敏者；"
  },
  {
    "id": "s2162",
    "text": "（4）踝足部畸形、疼痛及其他影响正常步行的病变者；"
  },
  {
    "id": "s2163",
    "text": "（6）合并心血管、脑血管、肝肾、造血系统、内分泌系统等严重并发症或原发性疾病者及精神病患者；"
  },
  {
    "id": "s2164",
    "text": "注：凡符合上述任何一条的患者，即应予以排除。"
  },
  {
    "id": "s2165",
    "text": "3.KPS评分>60分；"
  },
  {
    "id": "s2166",
    "text": "4.无严重脏器功能损害；"
  },
  {
    "id": "s2167",
    "text": "5.估计生存期>3个月"
  },
  {
    "id": "s2168",
    "text": "1.有严重脏器功能损害；"
  },
  {
    "id": "s2169",
    "text": "2.合并其他恶性肿瘤需要治疗；"
  },
  {
    "id": "s2170",
    "text": "1.年龄18岁≤年龄＜80岁，男女不限；"
  },
  {
    "id": "s2171",
    "text": "2.粒细胞低于0.5×109/L或预计48h后低于0.5×109/L；"
  },
  {
    "id": "s2172",
    "text": "4.经临床医师评估为高危患者需静脉使用抗生素者：严重中性粒细胞缺乏(ANC＜0.1×l09/L)或预计中性粒细胞缺乏持续＞7 d、病情不稳定、有临床合并症者,或肝功能不全（定义为转氨酶水平>5倍正常上限）或肾功能不全（定义为肌酐清除率<30ml/min）者。"
  },
  {
    "id": "s2173",
    "text": "1. 妊娠或者哺乳期妇女；"
  },
  {
    "id": "s2174",
    "text": "2.已知的或被怀疑对斯沃或泰能过敏的患者"
  },
  {
    "id": "s2175",
    "text": "4.入组时正在使用静脉抗生素者"
  },
  {
    "id": "s2176",
    "text": "a)血液动力学不稳定；"
  },
  {
    "id": "s2177",
    "text": "（1）国籍：中国；"
  },
  {
    "id": "s2178",
    "text": "（2）调查前三个月之内体重下降超过5%及以上的患者；"
  },
  {
    "id": "s2179",
    "text": "（3）素食者、对蛋白质过敏的患者；"
  },
  {
    "id": "s2180",
    "text": "（4）正在服用糖皮质激素或减肥药者；"
  },
  {
    "id": "s2181",
    "text": "（5）患有感染性疾病HIV和活动性结核。"
  },
  {
    "id": "s2182",
    "text": "（7）无法配合完成全部调查者。"
  },
  {
    "id": "s2183",
    "text": "3、签署知情同意书"
  },
  {
    "id": "s2184",
    "text": "1、年龄80岁；"
  },
  {
    "id": "s2185",
    "text": "2、原发性左心衰竭；"
  },
  {
    "id": "s2186",
    "text": "3、患有自身免疫系统疾病致严重免疫力低下、一个月内使用过激素或免疫抑制剂或免疫调理治疗者；"
  },
  {
    "id": "s2187",
    "text": "4、发病后院外使用过乌司他丁治疗；"
  },
  {
    "id": "s2188",
    "text": "6、其它原因无法配合深静脉置管及相关治疗的患者。"
  },
  {
    "id": "s2189",
    "text": "入住ICU时，已经出现谵妄；"
  },
  {
    "id": "s2190",
    "text": "严重的精神障碍；"
  },
  {
    "id": "s2191",
    "text": "经病理或细胞学确诊的鼻咽癌初治患者；"
  },
  {
    "id": "s2192",
    "text": "无放化疗绝对禁忌症；"
  },
  {
    "id": "s2193",
    "text": "治疗前签署知情同意书；"
  },
  {
    "id": "s2194",
    "text": "不符合入组标准的分期和生存状态的患者；"
  },
  {
    "id": "s2195",
    "text": "患者合并不能控制的高血压、糖尿病、不稳定心绞痛、心肌梗塞史或在过去12个月内出现过有症状的充血性心力衰竭或不能控制的心律失常；心电图提示有缺血改变或有临床明确诊断的心瓣膜疾病；细菌，真菌或病毒感染的疾病活动期；精神障碍；"
  },
  {
    "id": "s2196",
    "text": "（1)符合克罗恩病诊断标准者；"
  },
  {
    "id": "s2197",
    "text": "（2)病情轻度或中度即克罗恩病疾病活动指数(CDAI)介于151和450之间的慢性活动期患者；"
  },
  {
    "id": "s2198",
    "text": "（3)中医辨证为脾胃虚弱或脾肾阳虚合气滞血瘀型；"
  },
  {
    "id": "s2199",
    "text": "（5)未服用任何针对CD症状的药物者或仅服用水杨酸类药物者；"
  },
  {
    "id": "s2200",
    "text": "（7)自愿参加本试验并签署知情同意书者。"
  },
  {
    "id": "s2201",
    "text": "（4)在本研究所选用的穴位区域存在皮肤病、瘘管、窦道、肢体残缺等状况而无法施行针灸治疗者；"
  },
  {
    "id": "s2202",
    "text": "（5)因患有其它疾病而服用可能导致CD症状加重或影响本研究所涉及治疗方法的疗效的药物者；"
  },
  {
    "id": "s2203",
    "text": "（6)患有短肠综合征者、出现肠道狭窄症状者、近半年内曾接受腹部或胃肠道手术者。"
  },
  {
    "id": "s2204",
    "text": "2.符合中医诊断标准者；"
  },
  {
    "id": "s2205",
    "text": "3.病程在24小时之内"
  },
  {
    "id": "s2206",
    "text": "4.年龄在18-65岁，男女不限；"
  },
  {
    "id": "s2207",
    "text": "1.不符合诊断标准和纳入标准者;"
  },
  {
    "id": "s2208",
    "text": "2.合并有严重脏器功能衰竭，如心功能衰竭、肾功能衰竭、呼吸衰竭、DIC者;"
  },
  {
    "id": "s2209",
    "text": "3.精神病患者，肿瘤或艾滋病患者；"
  },
  {
    "id": "s2210",
    "text": "7.根据研究者判断，具有降低入组可能性或使入组复杂化的其他病史，如容易造成失访的情况;"
  },
  {
    "id": "s2211",
    "text": "3. 肿瘤分期为IV期，远处转移转移器官数目≤3；合并脑转移患者神志清楚；肺内转移数目少不影响肺功能且可能进行原发灶和/或部分转移灶放疗；骨转移时无严重影响生存质量的不可逆事件发生（如：病理性骨折等）。原则上转移灶仅作姑息性放疗；"
  },
  {
    "id": "s2212",
    "text": "4. 伴有EGFR基因突变阳性（EGFR 19号外显子缺失或21号外显子L858R点突变）；"
  },
  {
    "id": "s2213",
    "text": "5. 可测量病灶（必须具有至少一个根据RECIST 1.1版标准判断的可评价病灶，即最长径至少10mm，若CT扫描层厚大于5mm，病灶直径最小为层厚的2倍；如果病灶为淋巴结，则测量短径至少15mm）；"
  },
  {
    "id": "s2214",
    "text": "6. ECOG体力状况评分为0-1级；"
  },
  {
    "id": "s2215",
    "text": "7. 放疗计划设计时，要求IMRT技术，达到原发肿瘤处方剂量（DTGTV）≥56Gy、肺的V20≤32%时再随机入组，入组流程见附件1。[原发肿瘤处方剂量包括100%的GTV，90%处方剂量包括98%~100%PTV]；"
  },
  {
    "id": "s2216",
    "text": "8. 预计生存周期≥12周；"
  },
  {
    "id": "s2217",
    "text": "3）肾脏：血清肌酐≤1.5倍正常值上限或肌酐清除率≥60ml/min；"
  },
  {
    "id": "s2218",
    "text": "2. 针对NSCLC进行过任何抗肿瘤治疗，包括细胞毒性药物治疗、靶向药物治疗（如单克隆抗体）、研究性治疗、放疗等；"
  },
  {
    "id": "s2219",
    "text": "3. 上消化道生理性不完善，或吸收障碍综合症，或不能耐受口服药物，或有活动性消化道溃疡；"
  },
  {
    "id": "s2220",
    "text": "6. 混有小细胞肺癌成分患者；"
  },
  {
    "id": "s2221",
    "text": "8. 有任何临床证据提示中重度COPD、活动性间质性肺病以及研究者判定的其他活动性肺病包括原发性肺纤维化；"
  },
  {
    "id": "s2222",
    "text": "10. 任何疾病、代谢障碍，或者体检或实验室怀疑患者存在研究药物禁忌或有治疗并发症高危因素。"
  },
  {
    "id": "s2223",
    "text": "12. 已知的人类免疫缺陷病毒（HIV）感染；已知患活动性乙肝（HBV DNA阳性）或丙肝。"
  },
  {
    "id": "s2224",
    "text": "13. 进入研究前2周内，存在需要系统治疗的活动性感染或不可控感染。"
  },
  {
    "id": "s2225",
    "text": "4.理解知情同意书，并同意在本研究前签署知情同意书。"
  },
  {
    "id": "s2226",
    "text": "2.既往有鼻衄、鼻手术史或有经鼻气管插管史，鼻腔有通气障碍或两侧通畅度差异较大"
  },
  {
    "id": "s2227",
    "text": "①符合HIV/AIDS诊断标准者；"
  },
  {
    "id": "s2228",
    "text": "②符合西医急性支气管炎诊断标准者，病程不超过3天，体温不超过38℃；"
  },
  {
    "id": "s2229",
    "text": "③符合中医咳嗽脾肾亏虚证和痰热郁肺证诊断标准者；"
  },
  {
    "id": "s2230",
    "text": "⑤自愿参加本研究，签署知情同意书，可按时随访。"
  },
  {
    "id": "s2231",
    "text": "①重症支气管炎与肺炎早期难以鉴别者；"
  },
  {
    "id": "s2232",
    "text": "②胸部X片或CT提示明显异常改变者；"
  },
  {
    "id": "s2233",
    "text": "④合并有严重心血管、肝肾及造血系统等原发疾病者，精神病患者；"
  },
  {
    "id": "s2234",
    "text": "⑥存在智力或语言障碍，不能充分理解试验内容或给与良好合作的患者；"
  },
  {
    "id": "s2235",
    "text": "⑦正参加其他临床试验者；"
  },
  {
    "id": "s2236",
    "text": "（2）受教育程度为大学本科及以上，具有医学背景（按领域常规需对教育背景、程度及生活环境等进行齐化）。"
  },
  {
    "id": "s2237",
    "text": "（3）牙列轻度到中度拥挤（单颌牙列拥挤度1-5mm）"
  },
  {
    "id": "s2238",
    "text": "（4）能理解试验所用量表并完成测试者。"
  },
  {
    "id": "s2239",
    "text": "（5）无传染性疾病和/或系统性疾病；无精神神经系统疾病史。 "
  },
  {
    "id": "s2240",
    "text": "（6）无导致疼痛的口腔颌面部疾病"
  },
  {
    "id": "s2241",
    "text": "（1）曾经做过正畸治疗。  "
  },
  {
    "id": "s2242",
    "text": "（4）特质焦虑量表（T-AI）测试结果男性高于53，女性高于55者。"
  },
  {
    "id": "s2243",
    "text": "（5）冷加压试验测试时间：初始阈值小于3秒或大于60秒者，疼痛忍受时间大于5分钟"
  },
  {
    "id": "s2244",
    "text": "1)年龄18-65岁"
  },
  {
    "id": "s2245",
    "text": "2）经组织学诊断鼻咽鳞状细胞癌"
  },
  {
    "id": "s2246",
    "text": "3)综合治疗后出现远处转移"
  },
  {
    "id": "s2247",
    "text": "4)吉西他滨联合铂类一线化疗后获益（CR+PR+SD）"
  },
  {
    "id": "s2248",
    "text": "5)KPS评分≥70 "
  },
  {
    "id": "s2249",
    "text": "6)预计生存预期>6个月，有随诊条件"
  },
  {
    "id": "s2250",
    "text": "7)无严重心肺内科疾病"
  },
  {
    "id": "s2251",
    "text": "3)存在化疗禁忌症患者：如严重骨髓功能障碍、出血倾、感染活跃期，心肌梗死后6个月内，症状性心脏病，包括不稳定心绞痛、充血性心衰或未控制的心律失常，免疫抑制治疗等。"
  },
  {
    "id": "s2252",
    "text": "4)妊娠、哺乳期，或有生育能力但未采取避孕措施的女性患者。"
  },
  {
    "id": "s2253",
    "text": "5)滥用药物或酒精成瘾者。"
  },
  {
    "id": "s2254",
    "text": "6)已知对研究中任一药物存在过敏反应的患者。 "
  },
  {
    "id": "s2255",
    "text": "8)其他研究者认为不合适的患者"
  },
  {
    "id": "s2256",
    "text": "1.年龄在20-70岁之间；"
  },
  {
    "id": "s2257",
    "text": "2.可行手术或活检得到最终病理结果；"
  },
  {
    "id": "s2258",
    "text": "排除妊娠期和哺乳期女性患者；"
  },
  {
    "id": "s2259",
    "text": "排除因病情较重难以接受进一步诊治患者;"
  },
  {
    "id": "s2260",
    "text": "(1)心彩超诊断明确诊断为单纯性先心病(房间隔缺损、室间隔缺损、肺动脉狭窄、动脉导管未闭)；"
  },
  {
    "id": "s2261",
    "text": "(1)心律失常；"
  },
  {
    "id": "s2262",
    "text": "(3)其他先天性畸形的疾病；"
  },
  {
    "id": "s2263",
    "text": "(4)肝、肾功能障碍；"
  },
  {
    "id": "s2264",
    "text": "(6)除心脏介入术外的其他心脏手术史；"
  },
  {
    "id": "s2265",
    "text": "4）年龄18-55岁（含18及55岁），身体状况评分0-3分（ECOG评分） "
  },
  {
    "id": "s2266",
    "text": "6）肝、肾功能：血胆红素≤35μmol/L，AST/ALT在正常值上限2倍以下， 血肌肝 ≤150μmol/L "
  },
  {
    "id": "s2267",
    "text": "1）APL患者，MDS转化型AML，治疗相关的AML "
  },
  {
    "id": "s2268",
    "text": "4) 对方案涉及到的任何一个药物存在过敏 "
  },
  {
    "id": "s2269",
    "text": "5）对蒽环类化疗药存在明显禁忌 "
  },
  {
    "id": "s2270",
    "text": "6）肝肾功能明显异常，超出入组标准 "
  },
  {
    "id": "s2271",
    "text": "8）同时患有其它脏器恶性肿瘤 "
  },
  {
    "id": "s2272",
    "text": "9）结核病患者活动期及HIV阳性患者 "
  },
  {
    "id": "s2273",
    "text": "10）同时患有其它血液系统疾病 "
  },
  {
    "id": "s2274",
    "text": "13）既往对同类药物不耐受或过敏史 "
  },
  {
    "id": "s2275",
    "text": "14）18岁以下或60岁以上患者，或56-60岁患者ECOG评分大于2分"
  },
  {
    "id": "s2276",
    "text": "15）同时参与其他临床研究者 "
  },
  {
    "id": "s2277",
    "text": "16）存在其他阻碍研究进行的任何情况"
  },
  {
    "id": "s2278",
    "text": "（3）无神经、精神类疾病"
  },
  {
    "id": "s2279",
    "text": "(1) MMSE得分低于24分"
  },
  {
    "id": "s2280",
    "text": "(3) 有明显的听力或视觉损伤无法参加训练"
  },
  {
    "id": "s2281",
    "text": "(4) 没有充足时间参与训练"
  },
  {
    "id": "s2282",
    "text": "知情同意，志愿受试，获得知情同意书过程符合GCP规定。"
  },
  {
    "id": "s2283",
    "text": "屈光介质混浊难以进行眼底图像评价者；"
  },
  {
    "id": "s2284",
    "text": "已行全视网膜激光光凝术治疗的患眼；"
  },
  {
    "id": "s2285",
    "text": "2.本人同意参加本研究并签署知情同意书；"
  },
  {
    "id": "s2286",
    "text": "4.经询问无结核病史；"
  },
  {
    "id": "s2287",
    "text": "5.身体状况：签署知情同意书后，经问诊无心、肝、肾、消化道、神经系统、精神异常病史；"
  },
  {
    "id": "s2288",
    "text": "2.癫痫及精神病患者；"
  },
  {
    "id": "s2289",
    "text": "8.有明确高血压史且药物控制后收缩压≥180mmHg和/或舒张压≥100mmHg；"
  },
  {
    "id": "s2290",
    "text": "2.具有卡介苗接种禁忌：已知对该疫苗的任何成分过敏者；患急性疾病、严重慢性疾病、慢性疾病的急性发作期；免疫缺陷、免疫功能低下或正在接受免疫抑制治疗者；患脑病、未控制的癫痫和其他进行性神经系统疾病者；患湿疹或其他皮肤病患者。"
  },
  {
    "id": "s2291",
    "text": "因晚期股骨头坏死拟行全髋关节置换术。"
  },
  {
    "id": "s2292",
    "text": "翻修手术，双侧全髋关节置换术，对氨甲环酸及成分过敏，血管内凝血障碍，急性蛛网膜下腔出血。"
  },
  {
    "id": "s2293",
    "text": "（1）诊断为痴呆的患者。诊断标准符合世界卫生组织国际疾病分类（ICD－10）的诊断标准。"
  },
  {
    "id": "s2294",
    "text": "（2）MMSE评分为轻中度患者；"
  },
  {
    "id": "s2295",
    "text": "（1）合并严重躯体疾病或严重精神症状，无法配合研究者；"
  },
  {
    "id": "s2296",
    "text": "（2）在研究期间病情严重恶化或出现其它严重疾病而无法继续参与研究者；"
  },
  {
    "id": "s2297",
    "text": "（4）有听力障碍者。"
  },
  {
    "id": "s2298",
    "text": "3）符合原发性肝癌手术切除适应证，无手术禁忌证；"
  },
  {
    "id": "s2299",
    "text": "5）术前肝功能评分Child-Pugh≤6分（A级）；"
  },
  {
    "id": "s2300",
    "text": "7）如果拟行半肝以上切除，术前评估预留肝体积（FRLV）/标准肝体积（SLV）≥40%；"
  },
  {
    "id": "s2301",
    "text": "8）自愿受试并签署知情同意书，能够与研究者良好交流及遵照整个试验要求。"
  },
  {
    "id": "s2302",
    "text": "4）严重糖尿病，血糖控制不佳者；"
  },
  {
    "id": "s2303",
    "text": "5）患者对营养制剂过敏，或无法耐受营养制剂；"
  },
  {
    "id": "s2304",
    "text": "受试者必须符合下述所有标准方可纳入研究："
  },
  {
    "id": "s2305",
    "text": "3．术前拟诊子宫肌瘤行肌瘤剔除术且有手术指征者；"
  },
  {
    "id": "s2306",
    "text": "5．手术方式为腹腔镜手术者。"
  },
  {
    "id": "s2307",
    "text": "符合下述任何一条标准均应从本研究中排除："
  },
  {
    "id": "s2308",
    "text": "1.已知术前有感染的受试者（包括全身各系统）；"
  },
  {
    "id": "s2309",
    "text": "3.术中发现剔除肌瘤进腔者；"
  },
  {
    "id": "s2310",
    "text": "4.术前7天内使用过抗生素者。"
  },
  {
    "id": "s2311",
    "text": "翻修手术，双侧全膝关节置换术，对氨甲环酸及成分过敏，血管内凝血障碍，急性蛛网膜下腔出血。"
  },
  {
    "id": "s2312",
    "text": "1.观察性研究: 正常对照者需排除标准睡眠监测结果示睡眠呼吸暂停低通气指数（AHI）≥5次/小时；重度OSAHS患者需排除AHI<30次/小时的打鼾患者; 多中心随机对照研究: 需排除AHI<30次/小时的打鼾患者（部分参与研究者中包括了病例对照研究中所纳入的重度OSAHS患者）；"
  },
  {
    "id": "s2313",
    "text": "3.吸烟，嗜酒或药瘾；或正在使用精神类药物，镇静剂，麻醉品等；"
  },
  {
    "id": "s2314",
    "text": "4.曾经接受过OSAHS治疗：如CPAP，外科手术，和口腔矫治器等；"
  },
  {
    "id": "s2315",
    "text": "5.简明精神状态量表 (MMSE) <27；"
  },
  {
    "id": "s2316",
    "text": "（2）年龄在18周岁－80周岁"
  },
  {
    "id": "s2317",
    "text": "（3）男性或女性，"
  },
  {
    "id": "s2318",
    "text": "（4）血清磷>1.78mmol/L，"
  },
  {
    "id": "s2319",
    "text": "（5）试验前3个月未复用任何降磷药物（包括氢氧化铝、铝碳酸镁、碳酸镧）"
  },
  {
    "id": "s2320",
    "text": "（6）签署了一份患者授权书，允许使用和披露个人健康信息（或知情同意书，如适用）"
  },
  {
    "id": "s2321",
    "text": "（3）血清磷<1.78mmol/L，"
  },
  {
    "id": "s2322",
    "text": "（4）试验前3个月内服用过降磷药物（包括氢氧化铝、铝碳酸镁、碳酸镧）"
  },
  {
    "id": "s2323",
    "text": "（8）试验过程中因死亡退出的患者。"
  },
  {
    "id": "s2324",
    "text": "2.ASA分级Ⅱ或Ⅲ级;"
  },
  {
    "id": "s2325",
    "text": "4.预计手术时间>120min"
  },
  {
    "id": "s2326",
    "text": "4.有肝肾功能不全；"
  },
  {
    "id": "s2327",
    "text": "5.有严重贫血、休克、低血容量或呼吸功能不全;"
  },
  {
    "id": "s2328",
    "text": "6.既往有过静脉炎和/或血栓形成病史、闭角性青光眼;"
  },
  {
    "id": "s2329",
    "text": "7.BMI>25或<18;"
  },
  {
    "id": "s2330",
    "text": "8.术中失血量>1500ml;"
  },
  {
    "id": "s2331",
    "text": "9.手术时间>4h。"
  },
  {
    "id": "s2332",
    "text": "①符合世界卫生组织(WHO)制定的2型糖尿病诊断标准"
  },
  {
    "id": "s2333",
    "text": "②年龄>18周岁"
  },
  {
    "id": "s2334",
    "text": "③确诊糖尿病>1年"
  },
  {
    "id": "s2335",
    "text": "⑤有良好的认知读写能力"
  },
  {
    "id": "s2336",
    "text": "②有严重合并症及并发症：如急性心、脑血管疾病，酮症，视网膜病变Ⅳ期以上，糖尿病足溃疡，慢性肾脏病肾损害Ⅳ期以上，下肢动脉粥样硬化病变Ⅲ期以上者"
  },
  {
    "id": "s2337",
    "text": "(2)符合西医非小细胞肺癌的诊断标准；"
  },
  {
    "id": "s2338",
    "text": "(5)各项指标检查属化疗适应症者；"
  },
  {
    "id": "s2339",
    "text": "（3）能正确回答问卷调查；"
  },
  {
    "id": "s2340",
    "text": "（3）血压>180/90mmHg；"
  },
  {
    "id": "s2341",
    "text": "（4）心电图提示II度房室传导阻滞或完全性左束支传导阻滞、频发室性早搏。"
  },
  {
    "id": "s2342",
    "text": "1.年龄在18-75岁的中国公民；"
  },
  {
    "id": "s2343",
    "text": "2.2型糖尿病合并轻中度高血压患者；"
  },
  {
    "id": "s2344",
    "text": "4.有能力自愿参加本研究；"
  },
  {
    "id": "s2345",
    "text": "6.不能耐受动态血压监测者；"
  },
  {
    "id": "s2346",
    "text": "7.研究者认为不适合入选的其他情况患者。"
  },
  {
    "id": "s2347",
    "text": "1）年龄：18－65岁，男女不限。"
  },
  {
    "id": "s2348",
    "text": "（2）因腹痛、腹胀、反酸、嗳气、恶心、呕吐、烧心、胸痛、黑便等不适症状就诊。"
  },
  {
    "id": "s2349",
    "text": "（3）13C呼气试验阳性."
  },
  {
    "id": "s2350",
    "text": "（5）既往未根除HP治疗，初次接受本实验治疗方案于治疗结束转为HP阴性患者。"
  },
  {
    "id": "s2351",
    "text": "1）治疗前四周内使用过抗生素、铋剂、益生菌制剂、H2受体拮抗剂,治疗前2周使用PPI者；"
  },
  {
    "id": "s2352",
    "text": "（4）对本研究所用药物过敏者患者；"
  },
  {
    "id": "s2353",
    "text": "（5）胃切除手术的患者；"
  },
  {
    "id": "s2354",
    "text": "（6）在用研究药物前3个月内参加过其它药物研究；"
  },
  {
    "id": "s2355",
    "text": "（7）难以完成随访或影响依从性的其他因素。"
  },
  {
    "id": "s2356",
    "text": "1.已明确诊断为2型糖尿病，中医辨证属气阴两虚证患者；"
  },
  {
    "id": "s2357",
    "text": "3.已进行饮食控制、运动疗法、或饮食控制、运动疗法联合口服降糖西药治疗后，降糖方案稳定3个月以上，7%≤HbA1c≤9%。"
  },
  {
    "id": "s2358",
    "text": "4.同意参加试验,并签署知情同意书者。"
  },
  {
    "id": "s2359",
    "text": "2.有严重心、脑、肝、肾等并发症或合并其他严重原发性疾病、精神病患者；"
  },
  {
    "id": "s2360",
    "text": "3.过敏体质者（指对两种以上的药品或食品过敏）或已知对本次试验用药成分过敏者；"
  },
  {
    "id": "s2361",
    "text": "4.近一个月内有糖尿病酮症酸中毒等急性代谢紊乱以及合并感染者；"
  },
  {
    "id": "s2362",
    "text": "5.Alt超过正常值上限1.5倍；"
  },
  {
    "id": "s2363",
    "text": "6.Cr超过正常值；"
  },
  {
    "id": "s2364",
    "text": "1. 有ERCP指征，且年龄大于18周岁。"
  },
  {
    "id": "s2365",
    "text": "2. 自愿加入本试验研究，并签署ERCP知情同意书。"
  },
  {
    "id": "s2366",
    "text": "2. 拟行十二指肠乳头预切开术。"
  },
  {
    "id": "s2367",
    "text": "3. 急性胰腺炎，慢性胰腺炎急性发作。"
  },
  {
    "id": "s2368",
    "text": "2.先天缺牙"
  },
  {
    "id": "s2369",
    "text": "3.明显骨性畸形，有正颌手术指征"
  },
  {
    "id": "s2370",
    "text": "2 没有气道病变患儿；"
  },
  {
    "id": "s2371",
    "text": "1 麻醉ASA分级大于III级的新生儿；"
  },
  {
    "id": "s2372",
    "text": "2 存有气道病变，心脏疾病以及高返流误吸风险的患儿；"
  },
  {
    "id": "s2373",
    "text": "3、ASAⅠ或Ⅱ级"
  },
  {
    "id": "s2374",
    "text": "1、脑血管疾病患者"
  },
  {
    "id": "s2375",
    "text": "2、重度贫血患者"
  },
  {
    "id": "s2376",
    "text": "1、年龄在40-70岁之间（含40岁、70岁）；"
  },
  {
    "id": "s2377",
    "text": "2、符合糖尿病诊断标准[1]的2型糖尿病患者；"
  },
  {
    "id": "s2378",
    "text": "3、单纯口服降糖药；"
  },
  {
    "id": "s2379",
    "text": "1、不符合纳入标准 "
  },
  {
    "id": "s2380",
    "text": "3、正在使用中药治疗或近一月使用过中药（包括中成药）治疗者"
  },
  {
    "id": "s2381",
    "text": "4、单纯口服降糖药血糖控制不佳，使用外源性胰岛素注射者"
  },
  {
    "id": "s2382",
    "text": "5、急性代谢紊乱、急性感染、严重心肝肾脏疾病、合并其他严重原发病"
  },
  {
    "id": "s2383",
    "text": "6、妊娠或哺乳期妇女"
  },
  {
    "id": "s2384",
    "text": "7、研究人员认为其他原因不适合临床试验者。"
  },
  {
    "id": "s2385",
    "text": "2. 无既往化疗或放疗，白细胞计数大于4000 /ul，血小板计数大于100000 /ul，无心脏、肾或肝功能异常。"
  },
  {
    "id": "s2386",
    "text": "（1）经病理学或者细胞学确诊为恶性肿瘤，腹部B超或CT明确诊断腹腔积液；"
  },
  {
    "id": "s2387",
    "text": "（2）生命体征平稳，卡氏评分(Karnofsky)≥60分；"
  },
  {
    "id": "s2388",
    "text": "（3）年龄为18-70岁者；"
  },
  {
    "id": "s2389",
    "text": "（4）骨髓造血功能正常，无出血倾向（INR<1.5），血常规：HGB≥90g/L、WBC＞4.0×10^9/L（NEU≥1.5×10^9/L）、 PLT≥100×10^9/L；"
  },
  {
    "id": "s2390",
    "text": "（5）肝功能：总胆红素≤1.5倍正常值上限（ULN）；AST和ALT≤2.5倍正常值上限（ULN）（若肝功能异常主要由于肿瘤浸润所导致，则可≤5倍正常值上限（ULN））；碱性磷酸酶≤1.5倍正常值上限（ULN）；"
  },
  {
    "id": "s2391",
    "text": "（7）心电图正常，血糖水平正常；"
  },
  {
    "id": "s2392",
    "text": "（8）病人或家属同意参加本项研究，并签署知情同意书；"
  },
  {
    "id": "s2393",
    "text": "（9）无其他严重心肺疾病等。"
  },
  {
    "id": "s2394",
    "text": "（1）哺乳、妊娠或正准备妊娠的妇女；"
  },
  {
    "id": "s2395",
    "text": "（4）并发严重感染者；"
  },
  {
    "id": "s2396",
    "text": "（6）三个月内参加其它临床试验者；"
  },
  {
    "id": "s2397",
    "text": "食管癌及结直肠癌"
  },
  {
    "id": "s2398",
    "text": "2）失去外科手术指征的患者或者肿瘤术后复发，不愿再次手术患者；"
  },
  {
    "id": "s2399",
    "text": "3）年龄在30-75岁之间；"
  },
  {
    "id": "s2400",
    "text": "4）预计生存时间>6个月；"
  },
  {
    "id": "s2401",
    "text": "1）原发性肝细胞癌及肝内胆管细胞癌、胰腺癌. 经活检免疫组织化学检测证实高表达EpCAM抗原；"
  },
  {
    "id": "s2402",
    "text": "2）失去外科手术指征的患者或者肿瘤术后复发，不愿再次手术患者："
  },
  {
    "id": "s2403",
    "text": "3）年龄18-75岁；"
  },
  {
    "id": "s2404",
    "text": "4）预计生存期超过6个月；"
  },
  {
    "id": "s2405",
    "text": "食管癌及结直肠癌"
  },
  {
    "id": "s2406",
    "text": "1）严重营养不良（BMI<18）"
  },
  {
    "id": "s2407",
    "text": "2、符合中医肝阳上亢证辨证诊断者；"
  },
  {
    "id": "s2408",
    "text": "3、1型糖尿病，或者2型糖尿病血糖控制不好(空腹血糖>11 mmol/L ) 、有合并症(肾病、周围神经病变) 者；"
  },
  {
    "id": "s2409",
    "text": "6、过敏体质者；"
  },
  {
    "id": "s2410",
    "text": "7、哺乳期妇女及妊娠或近期准备妊娠的妇女；"
  },
  {
    "id": "s2411",
    "text": "3.年龄在18岁-75岁"
  },
  {
    "id": "s2412",
    "text": "4.一般状况良好， ECOG一般状况评分 0-2分"
  },
  {
    "id": "s2413",
    "text": "6.伴有门静脉Ⅰ型或Ⅱ型癌栓（左主支或右主支癌栓或同时有左右主支癌栓但未侵及门静脉主干）"
  },
  {
    "id": "s2414",
    "text": "8.无既往放、化疗、生物治疗病史；"
  },
  {
    "id": "s2415",
    "text": "1.肿瘤除门静脉外的远处转移"
  },
  {
    "id": "s2416",
    "text": "3.已知脑转移或有脑转移症状而未经进一步检查排除脑转移的患者"
  },
  {
    "id": "s2417",
    "text": "5.肿瘤负荷>50% "
  },
  {
    "id": "s2418",
    "text": "7.充血性心力衰竭>纽约心脏协会（NYHA）分级2级；有无法控制的高血压"
  },
  {
    "id": "s2419",
    "text": "10.目标病灶既往接受任何治疗"
  },
  {
    "id": "s2420",
    "text": "11.严重活动性临床感染（> 2级，NCI-CTCAE 版本4.0），HBV和HCV感染除外"
  },
  {
    "id": "s2421",
    "text": "14.怀孕中或正在哺乳的受试者"
  },
  {
    "id": "s2422",
    "text": "17.开始试验前4周内有过大手术的患者（例如：胸内、腹内或盆腔内）或尚未从这类手术的副作用中恢复的患者"
  },
  {
    "id": "s2423",
    "text": "18.合并其他恶性肿瘤（既往3年前已治愈者可纳入）"
  },
  {
    "id": "s2424",
    "text": "20.既往接受过根治性治疗（手术、肝移植、消融术）的患者，入组时必须有新的靶病灶"
  },
  {
    "id": "s2425",
    "text": "1.病理证实为乳腺癌；"
  },
  {
    "id": "s2426",
    "text": "3.年龄在20-70岁之间；"
  },
  {
    "id": "s2427",
    "text": "2）中心静脉压监测"
  },
  {
    "id": "s2428",
    "text": "3）血液净化治疗"
  },
  {
    "id": "s2429",
    "text": "4）静脉高营养治疗"
  },
  {
    "id": "s2430",
    "text": "5）安装临时心脏起搏"
  },
  {
    "id": "s2431",
    "text": "2）严重肺气肿"
  },
  {
    "id": "s2432",
    "text": "3）对侧气胸"
  },
  {
    "id": "s2433",
    "text": "4）穿刺点局部感染"
  },
  {
    "id": "s2434",
    "text": "3.同意加入该研究且签署知情同意书"
  },
  {
    "id": "s2435",
    "text": "1.原发性肝癌且巴塞罗那分期为 B 期以上，或合并继发性肝癌或其他恶性肿瘤"
  },
  {
    "id": "s2436",
    "text": "3.合并心肺脑肾的重要疾病，包括脑卒中、尿毒症、急性冠脉综合征、呼吸功能不全或 I 型 肝肾综合征"
  },
  {
    "id": "s2437",
    "text": "5.入组前行 TIPS 或外科手术"
  },
  {
    "id": "s2438",
    "text": "6.TBil>170umol/L 或 Child-Pugh>13 分"
  },
  {
    "id": "s2439",
    "text": "  3）停止服用高血压药物2周或未服用过高血压药物的受试者，按方案要求测量3次诊室血压（静坐位），平均值SBP≥150mmHg和≤180mmHg；或平均24小时动态收缩压ASBP≥135mmHg和≤170mmHg。  "
  },
  {
    "id": "s2440",
    "text": "  4）患者同意参与本临床试验并签署知情同意书，同意按照验证方案要求进行随访评价。"
  },
  {
    "id": "s2441",
    "text": "排除标准：  1）单侧或双侧肾动脉形状结构不适宜做消融手术的患者。  "
  },
  {
    "id": "s2442",
    "text": "  3）体位性高血压。  "
  },
  {
    "id": "s2443",
    "text": "  4）Ⅰ型糖尿病患者。  "
  },
  {
    "id": "s2444",
    "text": "  5）估计的肾小球滤过率（eGFR）<40mL/min/1.73m2。  "
  },
  {
    "id": "s2445",
    "text": "  6）仅有一个肾脏或肾移植患者。  "
  },
  {
    "id": "s2446",
    "text": "  7）有明显出血倾向及血液系统疾病的患者。 "
  },
  {
    "id": "s2447",
    "text": "  8）有急性或严重全身感染者。  "
  },
  {
    "id": "s2448",
    "text": "  14）研究者认为不宜参加本试验的患者。"
  },
  {
    "id": "s2449",
    "text": "1. 年龄18 ~ 65岁"
  },
  {
    "id": "s2450",
    "text": "2. 患者入组前6个月内的病理活检结果证实为NAFLD"
  },
  {
    "id": "s2451",
    "text": "3. 可收集NAFLD病理切片供再阅片 "
  },
  {
    "id": "s2452",
    "text": "2. 终末期肝病，如肝硬化和肝癌"
  },
  {
    "id": "s2453",
    "text": "随机化前稳定剂量的2～3种OAD持续治疗大于3个月，其中二甲双胍剂量≥ 1.5g/天或为最大耐受剂量；"
  },
  {
    "id": "s2454",
    "text": "HbA1c > 7.5% 且 ≤ 11%;"
  },
  {
    "id": "s2455",
    "text": "FPG > 9.0 mmol/L;"
  },
  {
    "id": "s2456",
    "text": "已知对甘精胰岛素或其任何赋形剂过敏/不耐受"
  },
  {
    "id": "s2457",
    "text": "过去6个月内有无法解释的低血糖"
  },
  {
    "id": "s2458",
    "text": "妊娠或计划妊娠或哺乳期妇女"
  },
  {
    "id": "s2459",
    "text": "急性糖尿病并发症"
  },
  {
    "id": "s2460",
    "text": "肾功能损害，定义为（但不限于）：血清肌酐水平男性 ≥ 1.5 mg/dL（132 umol/L）、女性 ≥ 1.4 mg/dL（123 umol/L），或大量蛋白尿（>2 g/天） "
  },
  {
    "id": "s2461",
    "text": "急性肝脏疾病[根据本地实验室结果，丙氨酸转氨酶（ALT）高于2倍参考值上限]"
  },
  {
    "id": "s2462",
    "text": "1）年龄≥18岁，男性或未孕女性；"
  },
  {
    "id": "s2463",
    "text": "3）术前证实未出现远处转移，评估肿瘤局部可以行根治性切除的患者；"
  },
  {
    "id": "s2464",
    "text": "4）限期手术病例；"
  },
  {
    "id": "s2465",
    "text": "5）手术方式确定为腹腔镜下Dixon术（L-Dixon），并行直肠乙状结肠双吻合的患者；"
  },
  {
    "id": "s2466",
    "text": "6）体重指数（BMI，Body Mass Index）18-30kg/m2；"
  },
  {
    "id": "s2467",
    "text": "7）无合并其他部位原发性恶性肿瘤的患者；"
  },
  {
    "id": "s2468",
    "text": "8）同意按照标准接受辅助治疗的患者；"
  },
  {
    "id": "s2469",
    "text": "1）术前发现远处转移、周围脏器浸润或复发病例；"
  },
  {
    "id": "s2470",
    "text": "2）急诊手术（穿孔、出血、肠梗阻等）；"
  },
  {
    "id": "s2471",
    "text": "4）全身情况不良，虽经术前治疗仍不能纠正和改善者；"
  },
  {
    "id": "s2472",
    "text": "5）超低位直肠癌，行L-ISR、L-Hartmann、L-Mile’s或脱出式手术的患者；"
  },
  {
    "id": "s2473",
    "text": "6）拒绝接受标准辅助治疗的患者。"
  },
  {
    "id": "s2474",
    "text": "（1）各类原因（如脑卒中、脑外伤、脑瘫等）导致的单侧上肢痉挛性瘫，受累上肢最困难为张开手；"
  },
  {
    "id": "s2475",
    "text": "（7）TMS结果检测提示患侧上肢的中枢只存在于损伤大脑半球。"
  },
  {
    "id": "s2476",
    "text": "（6）存在严重的固定挛缩，骨关节畸形"
  },
  {
    "id": "s2477",
    "text": "1深II度烧伤患者，总体表面积（TBSA）1-30%，可观察的单个创面不小于50-100cm2，不大于TBSA 10%。"
  },
  {
    "id": "s2478",
    "text": "4育龄期女性患者在试验期间要有有效的避孕方法。"
  },
  {
    "id": "s2479",
    "text": "5患者完全理解并自愿签署知情同意书。"
  },
  {
    "id": "s2480",
    "text": "6能遵守试验要求并能完成所有随访。"
  },
  {
    "id": "s2481",
    "text": "2糖尿病、恶性肿瘤、慢性消耗性疾病患者。"
  },
  {
    "id": "s2482",
    "text": "5同时使用重组人表皮生长因子凝胶作为创面治疗药物的患者。"
  },
  {
    "id": "s2483",
    "text": "8研究者认为患者既往或者当前的身体或精神状况有可能在试验过程中发生危险，干扰试验评价或者干扰患者参加试验。"
  },
  {
    "id": "s2484",
    "text": "（1）通过SCID筛查，符合DSM-IV的重性抑郁障碍诊断标准；"
  },
  {
    "id": "s2485",
    "text": "（3）患者本人有民事行为能力，自愿参加此项研究，并签署知情同意书。"
  },
  {
    "id": "s2486",
    "text": "（2）对治疗不合作，文化水平过低或合并严重躯体疾病以至于难以配合治疗者；"
  },
  {
    "id": "s2487",
    "text": "2. 年龄：18~40岁之间，同一批受试者年龄不宜相差10岁以上。"
  },
  {
    "id": "s2488",
    "text": "4. 体重指数：19.0~26.0 kg/m2之间，包括边界值。"
  },
  {
    "id": "s2489",
    "text": "5. 试验前详细了解试验性质、意义、可能的获益，可能带来的不便和潜在的危险，理解研究程序且自愿书面签署知情同意书。"
  },
  {
    "id": "s2490",
    "text": "6. 试验前体格检查、血常规、尿常规、肝肾功能及凝血功能检查等相关各项检查正常或检测指标虽有轻度异常但研究者认为无临床意义；十二导联心电图显示正常或无临床意义的轻度异常；胸部X线（正侧位）检查正常或无临床意义的轻度异常。"
  },
  {
    "id": "s2491",
    "text": "5. 在本试验开始前3个月内参加了任何其他药物的临床研究，或者在本研究期间试图参加其他药物试验。"
  },
  {
    "id": "s2492",
    "text": "9. HIV抗体、HBsAg、HCV抗体和梅毒抗体检查任一结果阳性。"
  },
  {
    "id": "s2493",
    "text": "10. 试验期间不能遵循临床医师和试验研究人员要求（如吸烟、喝酒和/饮咖啡和果汁）者。"
  },
  {
    "id": "s2494",
    "text": "2.呼吸频率≥20次/分者。"
  },
  {
    "id": "s2495",
    "text": "3.收缩压（SBP）≤90mmHg者。"
  },
  {
    "id": "s2496",
    "text": "6.需要人工通气者"
  },
  {
    "id": "s2497",
    "text": "5.研究者认为不宜纳入本试验者。"
  },
  {
    "id": "s2498",
    "text": "7.器官移植患者"
  },
  {
    "id": "s2499",
    "text": "3.年龄18-65岁，性别不限；"
  },
  {
    "id": "s2500",
    "text": "2.颅脑出血及视神经管骨折者；"
  },
  {
    "id": "s2501",
    "text": "3.无光感超过一周者；"
  },
  {
    "id": "s2502",
    "text": "5.有严重高血压或严重脂代谢异常患者；"
  },
  {
    "id": "s2503",
    "text": "6.肝肾功能严重异常者（肝功能实验室指标ALT>1.5 ULN，肾功能实验室指标Cr>1.5 ULN）；"
  },
  {
    "id": "s2504",
    "text": "9.已经妊娠、有妊娠计划或哺乳期妇女；"
  },
  {
    "id": "s2505",
    "text": "11.研究者判定不适合参加本研究的患者。"
  },
  {
    "id": "s2506",
    "text": "（1）存在夜班、倒班的工作性质；"
  },
  {
    "id": "s2507",
    "text": "（3）有神经精神神经疾病史或药物滥用。"
  },
  {
    "id": "s2508",
    "text": "1. 年龄在20-30岁之间"
  },
  {
    "id": "s2509",
    "text": "2.术前屈光度数在-3.0D-6.0D之间"
  },
  {
    "id": "s2510",
    "text": "3.术前无活动性眼部炎症"
  },
  {
    "id": "s2511",
    "text": "4.术前未有任何不适症状者"
  },
  {
    "id": "s2512",
    "text": "6.术前1年之内未佩戴隐形眼镜者"
  },
  {
    "id": "s2513",
    "text": "7.术前临床指标fBUT>10s且Schirmer >10mm/5min且角膜染色（-）者"
  },
  {
    "id": "s2514",
    "text": "8.FS-LASIK术后1周，fBUT≤5s/ SchirmerⅠ（无表面麻醉）≤5mm/5min，且角膜染色（-），且有干眼主诉症状或者5s＜fBUT≤10s/ 5＜SchirmerⅠ（无表面麻醉）≤10mm/5min，且角膜染色（+），且有干眼主诉症状。"
  },
  {
    "id": "s2515",
    "text": "3.由于合并用药而有严重药物相互作用危险性的患者"
  },
  {
    "id": "s2516",
    "text": "5.孕妇及哺乳期妇女"
  },
  {
    "id": "s2517",
    "text": "6.临床研究者判断为不宜入选的其他患者"
  },
  {
    "id": "s2518",
    "text": "（2）正接受其他治疗；"
  },
  {
    "id": "s2519",
    "text": "2. 使用CRRT治疗"
  },
  {
    "id": "s2520",
    "text": "5. 之前已服用过头孢哌酮/舒巴坦的患者"
  },
  {
    "id": "s2521",
    "text": "1）病理组织学确诊的食管鳞癌患者；"
  },
  {
    "id": "s2522",
    "text": "2）性别不限；"
  },
  {
    "id": "s2523",
    "text": "3）年龄18～75周岁；"
  },
  {
    "id": "s2524",
    "text": "2）已经出现远处转移；"
  },
  {
    "id": "s2525",
    "text": "4）胃部严重疾病或残胃，无法实施胃代食管；"
  },
  {
    "id": "s2526",
    "text": "6）患者拒绝参与研究。"
  },
  {
    "id": "s2527",
    "text": "3.术前抗心律失常药物停药至少五个半衰期；"
  },
  {
    "id": "s2528",
    "text": "2.已接受过房颤外科消融或导管消融治疗；"
  },
  {
    "id": "s2529",
    "text": "3.影像检查结果提示左心房血栓；"
  },
  {
    "id": "s2530",
    "text": "4.失代偿性心力衰竭、NYHAⅢ-Ⅳ级；"
  },
  {
    "id": "s2531",
    "text": "9.预期寿命不超过365天；"
  },
  {
    "id": "s2532",
    "text": "10.活动性全身感染或败血症；"
  },
  {
    "id": "s2533",
    "text": "11.严重呼吸系统感染；"
  },
  {
    "id": "s2534",
    "text": "12.孕妇或哺乳期妇女；"
  },
  {
    "id": "s2535",
    "text": "1.获得受试者的知情同意书"
  },
  {
    "id": "s2536",
    "text": "2.肝细胞癌的确诊："
  },
  {
    "id": "s2537",
    "text": "*肝硬化受试者，根据AASLD标准进行临床确诊：即患者有肝硬化病史，并结合影像学检查（增强CT、核磁共振和第二代超声造影剂检查）确诊。当肿瘤直径大于2cm时，有一种影像学技术呈现典型的动脉期快速增强、静脉期快速洗出即可确诊；若直径为1-2cm，需要有两种影像技术证实或一种影像学证实并且甲胎蛋白>400ng/ml；"
  },
  {
    "id": "s2538",
    "text": "4.Child Pugh ≤9分;"
  },
  {
    "id": "s2539",
    "text": "6.根据 RECIST和修订版RECIST 标准，至少有一侧病变可通过MRI扫描或CT来进行检测;"
  },
  {
    "id": "s2540",
    "text": "8.具有口服药物的能力;"
  },
  {
    "id": "s2541",
    "text": "10.在随机分组前7天内，有足够的肝肾功能，合适的实验室指标（未经处理）：HGB≧9.0g/dl，中性粒细胞≧1,500/mm3，PLT≧50x109/L，血清ALB≧28g/L，TBIL<2 mg/dL，ALT、AST"
  },
  {
    "id": "s2542",
    "text": "肿瘤侵犯胆道致胆道梗阻"
  },
  {
    "id": "s2543",
    "text": "主要脏器功能不全无法耐受治疗者"
  },
  {
    "id": "s2544",
    "text": "合并其他恶性肿瘤（既往3年前已治愈者可纳入）"
  },
  {
    "id": "s2545",
    "text": "2.可行PTCD减黄治疗"
  },
  {
    "id": "s2546",
    "text": "3.男性或女性受试者，年满18周岁"
  },
  {
    "id": "s2547",
    "text": "1.PTCD禁忌症"
  },
  {
    "id": "s2548",
    "text": "1.DCD器官供者年龄大于18岁且小于65岁，男女不限；"
  },
  {
    "id": "s2549",
    "text": "2.DCD器官供者在捐献当日的末次血肌酐大于150umol/L，无上限标准；"
  },
  {
    "id": "s2550",
    "text": "3.原发病为节段性硬化性肾小球肾炎（FSGS）等容易出现移植后早期复发的受者；"
  },
  {
    "id": "s2551",
    "text": "4.联合器官移植受者，包括肝肾联合移植、胰肾联合移植、心肾联合移植、多器官联合移植等；"
  },
  {
    "id": "s2552",
    "text": "2) 自愿接受分娩镇痛并同意参加本研究"
  },
  {
    "id": "s2553",
    "text": "2）存在硬膜外穿刺禁忌（包括既往中枢神经系统感染史，脊柱、椎管内疾病史，全身感染，穿刺部位皮肤或软组织感染，凝血功能障碍，有明确的精神疾病史）；"
  },
  {
    "id": "s2554",
    "text": "1)签署知情同意书"
  },
  {
    "id": "s2555",
    "text": "a)受试者必须在试验前对本试验知情同意，并自愿签署了书面的知情同意书，包括同意接受为了判断是否合格而进行的筛选程序；"
  },
  {
    "id": "s2556",
    "text": "2)目标人群"
  },
  {
    "id": "s2557",
    "text": "d)筛选期检测HCV RNA拷贝数≥1?105 IU/mL（Roche COBAS Taqman）；"
  },
  {
    "id": "s2558",
    "text": "g)FibroScan<17.5 kPa;"
  },
  {
    "id": "s2559",
    "text": "b)女性受试者入组要求："
  },
  {
    "id": "s2560",
    "text": "无生育能力（如已进行子宫切除术、卵巢摘除或医学上证明卵巢衰竭，或>50岁已绝经12个月的女性）；或"
  },
  {
    "id": "s2561",
    "text": "有生育能力（年龄<50岁闭经女性也将被认为有生育能力）女性筛选及基线血清妊娠检测结果均须为阴性，且同意从筛选至最后一次服用试验药物后6个月采取有效的避孕措施，如避免性生活、避孕套、子宫内节育器等。"
  },
  {
    "id": "s2562",
    "text": "c)男性受试者需同意与其女性伴侣从筛选至最后一次服用试验药物后6个月采取有效的避孕措施（手术绝育者除外），如避免性生活、避孕套、女性伴侣使用子宫内节育器等；"
  },
  {
    "id": "s2563",
    "text": "d)体重指数【BMI=体重（kg）/身高2（m2）】在18?28 kg/m2范围内。"
  },
  {
    "id": "s2564",
    "text": "1)性别和生育情况"
  },
  {
    "id": "s2565",
    "text": "a)开始服用试验药物前4周内使用长效雌激素或孕激素注射剂或埋植片者；"
  },
  {
    "id": "s2566",
    "text": "d)筛选至给药前任何一次妊娠检测结果为阳性的女性；"
  },
  {
    "id": "s2567",
    "text": "c)筛选期时心电图检查结果男性QTc>470 ms，女性QTc>480 ms；"
  },
  {
    "id": "s2568",
    "text": "d)肌酐清除率≤60mL/min；男性：CLcr (mL/min) = [140 -年龄 (岁)] ×体重(kg) × 88.4 / [72 × CREA (μmol/L)]，女性：CLcr (mL/min) = [140 -年龄 (岁)] ×体重(kg) × 88.4 × 0.85 / [72 × CREA (μmol/L)]；"
  },
  {
    "id": "s2569",
    "text": "e)其他研究者判断为有临床意义的且与HCV感染无关的有临床意义异常实验室检查值；"
  },
  {
    "id": "s2570",
    "text": "a)开始服用试验药物前4周内服用过任何抑制胃酸分泌药物者，如，H2受体拮抗剂西咪替丁、雷尼替丁、法莫替丁、尼扎替丁和罗沙替丁；质子泵抑制剂奥美拉唑、兰索拉唑、雷贝拉唑、泮托拉唑和埃索美拉唑；胆碱受体阻断药阿托品和哌仑西平；"
  },
  {
    "id": "s2571",
    "text": "b)开始服用试验药物前4周内服用过任何抗胃酸药物者，如，碳酸氢钠、氢氧化镁、氢氧化铝、碳酸钙、三硅酸镁等；"
  },
  {
    "id": "s2572",
    "text": "d)开始服用试验药物前4周内服用过任何促胃动力药物者，如甲氧氯普胺、多潘立酮、西沙必利、莫沙必利等；"
  },
  {
    "id": "s2573",
    "text": "4)疾病史及手术史"
  },
  {
    "id": "s2574",
    "text": "a)临床显示肝功能失代偿，包括但不限于：肝性脑病、肝细胞癌、静脉曲张出血、脾脏肿大、腹水等；"
  },
  {
    "id": "s2575",
    "text": "b)患有任何非HCV肝脏病史者，包括但不限于血色沉着病、原发性胆汁性肝硬化、威尔逊氏病、自身免疫性肝炎、药物或酒精性肝炎、非酒精性脂肪肝炎等；"
  },
  {
    "id": "s2576",
    "text": "e)既往患有器质性心脏病史、心力衰竭史、心肌梗塞史、心绞痛史、不能解释的心律失常史、扭转性室速史、室性心动过速史、QT延长综合征史或有QT延长综合征症状及家族史（有遗传证明或近亲在年轻时由于心脏原因猝死情况）者；"
  },
  {
    "id": "s2577",
    "text": "f)重度慢性阻塞性肺病；"
  },
  {
    "id": "s2578",
    "text": "g)有临床意义的血红蛋白疾病史（如镰状细胞病、地中海贫血）；"
  },
  {
    "id": "s2579",
    "text": "i)患有严重精神疾病或病史者；"
  },
  {
    "id": "s2580",
    "text": "j)存在自身免疫性疾病者（如系统性红斑狼疮、类风湿性关节炎、结节病、牛皮癣）；"
  },
  {
    "id": "s2581",
    "text": "k)器官移植患者（角膜、皮肤、头发移植者除外）；"
  },
  {
    "id": "s2582",
    "text": "l)有恶性肿瘤病史者；"
  },
  {
    "id": "s2583",
    "text": "5)生活习惯"
  },
  {
    "id": "s2584",
    "text": "a)嗜烟酒者（每周饮用14个单位的酒精：1单位=啤酒285 ml，或烈酒25 ml，或葡萄酒1杯；每日吸烟≥5支)并且在试验期间不能禁烟和禁酒者；"
  },
  {
    "id": "s2585",
    "text": "b)有药物滥用史及服用过毒品（如大麻、可卡因、鸦片、苯二氮卓类、苯丙胺类、巴比妥类、苯环已哌啶、三环抗忧郁药物等）者；"
  },
  {
    "id": "s2586",
    "text": "6)过敏和不良药物反应"
  },
  {
    "id": "s2587",
    "text": "b)给药前4周内进行过献血或失血?500 mL者；"
  },
  {
    "id": "s2588",
    "text": "d)外周静脉通路条件较差者；"
  },
  {
    "id": "s2589",
    "text": "（2）结节体积大于2cm3；"
  },
  {
    "id": "s2590",
    "text": "（3）患者自诉有颈部不适感和(或)因颈部肿大而影响美观；"
  },
  {
    "id": "s2591",
    "text": "（4）短期内结节体积迅速增大，如半年内体积增大1倍以上；"
  },
  {
    "id": "s2592",
    "text": "（5）肝、肾功能不全;"
  },
  {
    "id": "s2593",
    "text": "（6）研究人员认为其他原因不适合临床试验者"
  },
  {
    "id": "s2594",
    "text": "2.符合壮医寻常型银屑病辨病标准者。"
  },
  {
    "id": "s2595",
    "text": "2.凝血功能障碍者；"
  },
  {
    "id": "s2596",
    "text": "5.属于试验用药禁忌症者。"
  },
  {
    "id": "s2597",
    "text": "②年龄40-75岁。"
  },
  {
    "id": "s2598",
    "text": "①不符合膝骨关节炎西医诊断标准；"
  },
  {
    "id": "s2599",
    "text": "②膝关节肿热。"
  },
  {
    "id": "s2600",
    "text": "③膝关节有结晶性滑膜（关节）炎、急性炎性关节炎、类风湿关节炎，银屑病关节炎、化脓性关节炎、系统性红斑狼疮、干燥综合征、血管炎等风湿性疾病导致的炎性关节炎和内分泌疾病导致的代谢性骨病。"
  },
  {
    "id": "s2601",
    "text": "⑤合并心、脑、肝、肾和造血系统等严重疾病者；妊娠、准备妊娠或哺乳期妇女、精神病患者；怀疑或确有酒精、药物滥用病史者。"
  },
  {
    "id": "s2602",
    "text": "⑦对研究药物中任一成分过敏（祖师麻、樟丹、密陀僧、胡麻油）。"
  },
  {
    "id": "s2603",
    "text": "⑧正在参加其他临床研究的患者。"
  },
  {
    "id": "s2604",
    "text": "⑨病变部位有皮肤破损或皮肤病或有皮肤过敏者。"
  },
  {
    "id": "s2605",
    "text": "(2)无心、肝、肾等主要脏器严重疾患，最近6个月HbA1c基础值在6.6％ ~9.9％。"
  },
  {
    "id": "s2606",
    "text": "(3)年龄30-70岁，有一定的阅读能力，知情同意且自愿参与调查研究的患者。 "
  },
  {
    "id": "s2607",
    "text": "(1)使用胰岛素治疗的患者。"
  },
  {
    "id": "s2608",
    "text": "(3)实验前2个月内规律运动习惯者(每周2次以上，每次20min以上)。"
  },
  {
    "id": "s2609",
    "text": "(6)不能够坚持完成运动测试和有运动禁忌症的患者。"
  },
  {
    "id": "s2610",
    "text": "(7)运动计划依从性较差的患者。"
  },
  {
    "id": "s2611",
    "text": "c.愿意签署知情同意书并提供资料。"
  },
  {
    "id": "s2612",
    "text": "2.其他内分泌疾病排除，如甲状腺疾病、库欣综合征、高泌乳素血症、迟发的先天性肾上腺增生（ＣＡＨ）等有类似症状的疾病"
  },
  {
    "id": "s2613",
    "text": "1）年龄≥18岁，ASA I-III级；"
  },
  {
    "id": "s2614",
    "text": "3）既往使用罗哌卡因过敏的患者，或存在说明书上用药禁忌；"
  },
  {
    "id": "s2615",
    "text": "4）有胸椎旁阻滞麻醉禁忌，包括拟麻醉穿刺节段皮肤或胸腔内严重感染，穿刺附近有肿瘤侵犯，脊柱严重畸形或脊柱手术史，凝血功能异常（PT或 APTT大于正常上限1.5倍），血小板计数<100×109/L，严重呼吸疾患（如严重依赖于肋间肌通气），膈肌麻痹；"
  },
  {
    "id": "s2616",
    "text": "⑤术前2 d服用镇静药"
  },
  {
    "id": "s2617",
    "text": "⑥窦性心动过缓的患者"
  },
  {
    "id": "s2618",
    "text": "3.矫正视力>0.1；"
  },
  {
    "id": "s2619",
    "text": "4.屈光状态+6.0～-6.0D；"
  },
  {
    "id": "s2620",
    "text": "5.无药物使用禁忌症；"
  },
  {
    "id": "s2621",
    "text": "1.原发性闭角型青光眼、继发性青光眼以及混合型青光眼；"
  },
  {
    "id": "s2622",
    "text": "4、肥胖(BMI>30);"
  },
  {
    "id": "s2623",
    "text": "①符合FD诊断标准，同时符合EPS分型诊断标准的患者 （诊断标准参照2006年罗马 Ⅲ 学术委员会制定的FD及其亚型EPS的诊断标准）；"
  },
  {
    "id": "s2624",
    "text": "②年龄在18～60 岁之间者（包括18和65）；"
  },
  {
    "id": "s2625",
    "text": "④患者本人签署知情同意书，自愿参加本项研究者"
  },
  {
    "id": "s2626",
    "text": "① 不同意签署之情同意书者；"
  },
  {
    "id": "s2627",
    "text": "② 合并心、肺、肝、肾、消化及造血系统等严重器质性病变以及患有精神障碍者； "
  },
  {
    "id": "s2628",
    "text": "1、不依赖输注血制品的非重型再生障碍性贫血"
  },
  {
    "id": "s2629",
    "text": "2、重型再生障碍性贫血及依赖输血制品的非重型再生障碍性贫血患者，无条件行造血干细胞移植或抗胸腺（淋巴）细胞球蛋白治疗者"
  },
  {
    "id": "s2630",
    "text": "4、未经过环孢素、雄激素、造血干细胞移植、其他任何免疫抑制治疗"
  },
  {
    "id": "s2631",
    "text": "5、同意并签署知情同意书"
  },
  {
    "id": "s2632",
    "text": "2、活动性肝炎、梅毒、HIV患者"
  },
  {
    "id": "s2633",
    "text": "3、入组前任何原因导致的肝功能异常，如果ALT/AST大于正常值的2倍；TBIL大于正常值的2倍"
  },
  {
    "id": "s2634",
    "text": "5、妊娠患者"
  },
  {
    "id": "s2635",
    "text": "6、先天性造血衰竭"
  },
  {
    "id": "s2636",
    "text": "7、感染未控制"
  },
  {
    "id": "s2637",
    "text": "1.年龄≥18岁且<90岁，性别、民族不限；"
  },
  {
    "id": "s2638",
    "text": "2.拟在全身麻醉下行择期/限期恶性肿瘤根治术，根治术是指手术的目的是治愈；"
  },
  {
    "id": "s2639",
    "text": "1.拒绝参加本研究；"
  },
  {
    "id": "s2640",
    "text": "2.急诊手术和姑息性手术；"
  },
  {
    "id": "s2641",
    "text": "3.病情危重（术前ASA分级≥Ⅳ级者）；严重肾功能损害（血肌酐>442μmol/L，伴或不伴有血钾> 6.5 mmol/L，或临床医生认为需行肾脏替代治疗者）；严重肝功能损害（Child-Pugh分级C级)；"
  },
  {
    "id": "s2642",
    "text": "4.主治医生或研究者认为存在其他不宜参加本研究的情况【需记录原因】。"
  },
  {
    "id": "s2643",
    "text": "1.年龄18-75周岁；"
  },
  {
    "id": "s2644",
    "text": "2.缺血性脑卒中患者（符合2014年版《中国急性缺血性脑卒中诊治指南》缺血性脑卒中诊断标准）；"
  },
  {
    "id": "s2645",
    "text": "4.4≤NIHSS评分＜25；"
  },
  {
    "id": "s2646",
    "text": "1.神经影像学检查（CT/MRI）证实有急性颅内出血，肿瘤，脑炎或其他非急性缺血性脑卒中；"
  },
  {
    "id": "s2647",
    "text": "3.糖尿病患者：使用降糖药后血糖<2.8mmol/L或>16.8mmol/L；或糖尿病引发神经功能缺损、周围神经病变、糖尿病坏疽；"
  },
  {
    "id": "s2648",
    "text": "4.合并严重肝功能损害者，其ALT或AST水平高于正常值3倍以上的患者；"
  },
  {
    "id": "s2649",
    "text": "5.合并严重肾功能损害者（肌酐<133μmoI/L）；"
  },
  {
    "id": "s2650",
    "text": "6.合并白细胞严重减少者（血白细胞数<2.5×109/L）；"
  },
  {
    "id": "s2651",
    "text": "7.合并重度心功能不全患者，超声心动图显示心功能不全或心功能评级为Ⅲ级以上的患者；"
  },
  {
    "id": "s2652",
    "text": "9.发病前mRS评分≥2分；"
  },
  {
    "id": "s2653",
    "text": "10.占位效应明显，有中线结构移位的CT或MRI征象；CT示大面积缺血性脑卒中（涉及多于1个脑叶或超过大脑中动脉1/3供血区）者；"
  },
  {
    "id": "s2654",
    "text": "13.怀疑或确有酒精、药物滥用史，或者根据研究者的判断、具有降低入组可能性或使入组复杂化的其他情况；"
  },
  {
    "id": "s2655",
    "text": "16.正在参加其它临床试验或参加过其它药物临床试验结束未超过3个月者；"
  },
  {
    "id": "s2656",
    "text": "头颈部低分化或中低分化鳞癌患者；"
  },
  {
    "id": "s2657",
    "text": "T1-4aN0-2M0"
  },
  {
    "id": "s2658",
    "text": "病理学检查为低分化鳞状细胞癌; "
  },
  {
    "id": "s2659",
    "text": "年龄 18-70岁；"
  },
  {
    "id": "s2660",
    "text": "KPS评分80分以上；"
  },
  {
    "id": "s2661",
    "text": "有不可控制的癫痫发作、中枢神经系统紊乱或因精神病丧失自知力者；"
  },
  {
    "id": "s2662",
    "text": "不同意试验者；"
  },
  {
    "id": "s2663",
    "text": "②有明确病理诊断的Ⅱ-Ⅲ期三阴性乳腺癌术后患者。"
  },
  {
    "id": "s2664",
    "text": "③入组时距离完成放化疗时间不超过6个月，经检查证实无肿瘤复发或转移。"
  },
  {
    "id": "s2665",
    "text": "⑤同意参加本研究，签署知情同意书。"
  },
  {
    "id": "s2666",
    "text": "④已知对研究用药过敏的患者。"
  },
  {
    "id": "s2667",
    "text": "3、能够理解并愿意签署知情同意书，遵循研究方案要求。"
  },
  {
    "id": "s2668",
    "text": "2、血压控制不佳（血压SBP＞180mmHg和/或DBP＞100mmHg）的受试者；"
  },
  {
    "id": "s2669",
    "text": "5、服用阿司匹林>150mg/d的受试者；"
  },
  {
    "id": "s2670",
    "text": "8、在筛选前3天内仍接受其它非甾体抗炎药（NSAIDs）治疗的受试者；"
  },
  {
    "id": "s2671",
    "text": "9、筛选时AST或ALT＞正常值上限2倍、或BUN＞正常值上限1.5倍的受试者；"
  },
  {
    "id": "s2672",
    "text": "4）自愿参加本实验，并签署知情同意书者。"
  },
  {
    "id": "s2673",
    "text": "2）合并子宫腺肌症、炎性包块等疾病患者；"
  },
  {
    "id": "s2674",
    "text": "3）精神病患者以及长期饮酒或服药影响认知；"
  },
  {
    "id": "s2675",
    "text": "4）正在参加其他药物临床实验者。"
  },
  {
    "id": "s2676",
    "text": "1.高危AML allo-HSCT后60-100天造血重建稳定、未发生aGVHD/aGVHD控制稳定且原发病稳定患者"
  },
  {
    "id": "s2677",
    "text": "2.年龄<60岁；KPS评分>60分，估计生存期>3个月"
  },
  {
    "id": "s2678",
    "text": "3.无严重全身重要脏器功能损害者"
  },
  {
    "id": "s2679",
    "text": "4.自愿受试，知情同意"
  },
  {
    "id": "s2680",
    "text": "2.合并其他恶性肿瘤需要治疗者"
  },
  {
    "id": "s2681",
    "text": "4.无法完成治疗计划和随访观察的患者"
  },
  {
    "id": "s2682",
    "text": "1.  年龄≥65岁，性别不限"
  },
  {
    "id": "s2683",
    "text": "1．术前有认知功能障碍或谵妄症状"
  },
  {
    "id": "s2684",
    "text": "3．脑部手术患者（颅脑外伤等）"
  },
  {
    "id": "s2685",
    "text": "4．手术时间<1h"
  },
  {
    "id": "s2686",
    "text": "5．视力或听力障碍，无法沟通者"
  },
  {
    "id": "s2687",
    "text": "6．临终患者，预计存活时间<24h"
  },
  {
    "id": "s2688",
    "text": "1.产妇ASA1-2级，年龄20～35岁；"
  },
  {
    "id": "s2689",
    "text": "1.急诊手术；"
  },
  {
    "id": "s2690",
    "text": "2.孕周<38周或>41周；"
  },
  {
    "id": "s2691",
    "text": "3.病理性肥胖，BMI>40kg/㎡；"
  },
  {
    "id": "s2692",
    "text": "1.情绪过度紧张经安抚无效；"
  },
  {
    "id": "s2693",
    "text": "3.术中可能大出血；"
  },
  {
    "id": "s2694",
    "text": "4.腰硬联合穿刺失败；"
  },
  {
    "id": "s2695",
    "text": "2)有试验药物过敏史者；"
  },
  {
    "id": "s2696",
    "text": "4)有任何其它临床严重疾病史或内分泌系统、神经系统疾病或肺部、血液学、免疫学、精神病学疾病及代谢异常等病史者；"
  },
  {
    "id": "s2697",
    "text": "6)试验前1周内实验室检查（血常规、尿常规、肝肾功能检查等）结果经临床医生判断为异常有临床意义者；"
  },
  {
    "id": "s2698",
    "text": "7)试验前心电图和生命体征检查经临床医生判断为异常有临床意义者（收缩压<90 mmHg或>140 mmHg，舒张压<50 mmHg或>90 mmHg；心率<50 bpm或>100 bpm）；"
  },
  {
    "id": "s2699",
    "text": "10) 试验前6个月内经常饮酒者，即每周饮酒超过14单位酒精（1单位=360 mL啤酒或45 mL酒精量为40%的烈酒或150 mL葡萄酒）；"
  },
  {
    "id": "s2700",
    "text": "11) 试验前3个月内使用过软毒品（如：摇头丸、KEN粉、麻古类）或试验前一年内使用过硬毒品（如：可卡因、海洛因、冰毒类）者；"
  },
  {
    "id": "s2701",
    "text": "12) 试验前30天使用过任何抑制或诱导肝脏药物代谢酶的药物（如：诱导剂——巴比妥类、卡马西平、苯妥英、糖皮质激素、奥美拉唑类；抑制剂——SSRI类抗抑郁药、西咪替丁、镇静催眠药、维拉帕米、氟喹诺酮类、抗组胺类）者；"
  },
  {
    "id": "s2702",
    "text": "13) 试验前14天内使用过任何药物者；"
  },
  {
    "id": "s2703",
    "text": "15) 试验前3个月每日吸烟量多于1支者；"
  },
  {
    "id": "s2704",
    "text": "17) 每天饮用过量茶、咖啡和/或含咖啡因的饮料（8杯以上，每杯200mL）者；"
  },
  {
    "id": "s2705",
    "text": "2.左主干分叉病变。"
  },
  {
    "id": "s2706",
    "text": "4.6个月内靶病变曾行PCI或CABG。"
  },
  {
    "id": "s2707",
    "text": "5.6个月内预期外科手术的。"
  },
  {
    "id": "s2708",
    "text": "7.不能耐受双联抗血小板及他汀治疗者。"
  },
  {
    "id": "s2709",
    "text": "8.合并有严重肝肾肺功能不全的患者。"
  },
  {
    "id": "s2710",
    "text": "10.肌酐大于 3mg/dl或eGFR <40 ml/min/1.73 m2。"
  },
  {
    "id": "s2711",
    "text": "12.即将或者正在服用大剂量糖皮质激素的患者。"
  },
  {
    "id": "s2712",
    "text": "①年龄≥18岁;"
  },
  {
    "id": "s2713",
    "text": "③发病24小时内入院者；"
  },
  {
    "id": "s2714",
    "text": "③中重度低钠血症或高钠血症(血钠<130 或 >150mmol/L)；"
  },
  {
    "id": "s2715",
    "text": "⑤既往有精神障碍或神经功障碍者；"
  },
  {
    "id": "s2716",
    "text": "⑧禁忌使用甘露醇或高渗盐水者。"
  },
  {
    "id": "s2717",
    "text": "（1）排除罹患恶性肿瘤、慢性脏器功能障碍及有其他严重疾病史的患者； "
  },
  {
    "id": "s2718",
    "text": "（2）排除有消化道出血、肠梗阻及其他消化道疾病的患者；"
  },
  {
    "id": "s2719",
    "text": "（3）排除妊娠性、自身免疫性、创伤性 SAP患者以及暴发性 AP 患者；"
  },
  {
    "id": "s2720",
    "text": "2. 中国对手足口病诊断的指南强调临床症状，实验室检查及中枢神经系统的合并症。"
  },
  {
    "id": "s2721",
    "text": "4. 如果患儿有发热，温度低于39度；"
  },
  {
    "id": "s2722",
    "text": "4. 患儿有慢性腹泻；"
  },
  {
    "id": "s2723",
    "text": "5. 患儿已经参与其他的临床试验。"
  },
  {
    "id": "s2724",
    "text": "年龄为18~70岁，且为HBeAg阳性的CHB患者；"
  },
  {
    "id": "s2725",
    "text": "目前正在接受ETV或TDF治疗；"
  },
  {
    "id": "s2726",
    "text": "HBV DNA <10, 000 IU/mL；"
  },
  {
    "id": "s2727",
    "text": "ALT <80 U/L；"
  },
  {
    "id": "s2728",
    "text": "患者如果接受IFN或Peg-IFN治疗必须停药半年以上。"
  },
  {
    "id": "s2729",
    "text": "合并HAV、HCV、HEV、EBV、CMV感染；"
  },
  {
    "id": "s2730",
    "text": "合并恶性肿瘤；"
  },
  {
    "id": "s2731",
    "text": "合并有明确的胃镜禁忌证；"
  },
  {
    "id": "s2732",
    "text": "过去26周内应用IFN或Peg-IFN治疗。"
  },
  {
    "id": "s2733",
    "text": "1）受试者自愿并签署此研究的知情同意书；"
  },
  {
    "id": "s2734",
    "text": "3）无中枢感染及严重全身性感染；"
  },
  {
    "id": "s2735",
    "text": "5）非妊娠、哺乳期妇女；"
  },
  {
    "id": "s2736",
    "text": "1）不符合纳入标准者，或经麻醉医师判定认为不适合参加本研究者；"
  },
  {
    "id": "s2737",
    "text": "2）一般情况差，不能客观描述症状，或有严重感染，呼吸功能不全等不能主动配合；"
  },
  {
    "id": "s2738",
    "text": "3）肿瘤颅内转移与意识障碍患者；"
  },
  {
    "id": "s2739",
    "text": "4）中枢感染、严重全身性感染；"
  },
  {
    "id": "s2740",
    "text": "5）凝血功能障碍；严重肝肾功能损害患者：一般为正常值的两倍；"
  },
  {
    "id": "s2741",
    "text": "8）研究者认为有任何原因不能入选者。"
  },
  {
    "id": "s2742",
    "text": "⑴年龄≥18岁；"
  },
  {
    "id": "s2743",
    "text": "⑶活动性上消化道出血；"
  },
  {
    "id": "s2744",
    "text": "⑷严重鼻咽部损伤或狭窄;"
  },
  {
    "id": "s2745",
    "text": "⑹胃恶性肿瘤、消化性溃疡或机械性肠梗阻；"
  },
  {
    "id": "s2746",
    "text": "1.口服百草枯中毒患者；"
  },
  {
    "id": "s2747",
    "text": "2.凝血系列异常患者；"
  },
  {
    "id": "s2748",
    "text": "3.患者及家属不同意参加者。"
  },
  {
    "id": "s2749",
    "text": "1、确诊为CD138 等抗原阳性的复发、难治的多发性骨髓瘤且不适合、无条件或患者不愿意开展造血干细胞移植；"
  },
  {
    "id": "s2750",
    "text": "2、年龄≧18 岁且≦75 岁；"
  },
  {
    "id": "s2751",
    "text": "3、预计生存期≧3 个月；"
  },
  {
    "id": "s2752",
    "text": "4、签署知情同意书；"
  },
  {
    "id": "s2753",
    "text": "5、脏器功能：1）心脏功能：纽约心脏功能学会心功能分级为2 级或以下；2）肝功能：近2 周内谷草转氨酶<3倍正常值；3）肾功能：血肌酐<2.0mg/dl；4）凝血功能：PT 和APPT<2 倍正常值；5）动脉血氧饱和度（SpO2）>92%；"
  },
  {
    "id": "s2754",
    "text": "6、Karnofsky 评分≧60；ECOG 评分≦2；"
  },
  {
    "id": "s2755",
    "text": "1、活动性细菌，真菌，病毒等各类微生物的感染患者；"
  },
  {
    "id": "s2756",
    "text": "2、不明原因发热,体温>38℃患者；"
  },
  {
    "id": "s2757",
    "text": "3、HIV 阳性患者；"
  },
  {
    "id": "s2758",
    "text": "4、活动性HBV 和HCV 感染患者；"
  },
  {
    "id": "s2759",
    "text": "8、妊娠和哺乳期患者；"
  },
  {
    "id": "s2760",
    "text": "9、治疗期间服用类固醇激素类药物；"
  },
  {
    "id": "s2761",
    "text": "11、具有癫痫病史或者其他中枢神经系统疾病患者、精神异常不能配合治疗患者或研究者判断不适合本项治疗。"
  },
  {
    "id": "s2762",
    "text": "（1）第一诊断必须符合急性心肌梗死者，包括ST段抬高型和非ST段抬高型心肌梗死；"
  },
  {
    "id": "s2763",
    "text": "（2）同意行血运重建治疗者；"
  },
  {
    "id": "s2764",
    "text": "（4）合并精神病、恶性肿瘤、严重肝、肾、造血系统、神经系统等原发性疾病者；"
  },
  {
    "id": "s2765",
    "text": "（6）参加其他研究者。"
  },
  {
    "id": "s2766",
    "text": "2.性别不限，年龄小于60岁"
  },
  {
    "id": "s2767",
    "text": "3.KPS评分>60分，估计生存期>3个月；"
  },
  {
    "id": "s2768",
    "text": "4.无严重全身重要脏器功能损害，ECOG≤2分；"
  },
  {
    "id": "s2769",
    "text": "1.有严重心、肾或肝功能不全； "
  },
  {
    "id": "s2770",
    "text": "5.无法保证完成必须的治疗计划和随访观察的患者。"
  },
  {
    "id": "s2771",
    "text": "(1)符合严重脓毒症的诊断标准；"
  },
  {
    "id": "s2772",
    "text": " (4)知情同意者。"
  },
  {
    "id": "s2773",
    "text": "（3）严重脓毒症辨证为其他证型的患者，如腑实证、阴虚证等；"
  },
  {
    "id": "s2774",
    "text": "（4）有严重出血倾向或活动性出血者患者；"
  },
  {
    "id": "s2775",
    "text": "（6）不能配合研究的患者以及入ICU24小时内即发生死亡者,以及预计短期内死亡者（<5天），SOFA评分>12分；"
  },
  {
    "id": "s2776",
    "text": "（8）肝功能不全，总胆红素>100 umol/L； "
  },
  {
    "id": "s2777",
    "text": "（9）妊娠、哺乳期妇女 "
  },
  {
    "id": "s2778",
    "text": "⑴年龄≥18岁；"
  },
  {
    "id": "s2779",
    "text": "⑶需行肠内营养支持者；"
  },
  {
    "id": "s2780",
    "text": "⑶活动性上消化道出血；"
  },
  {
    "id": "s2781",
    "text": "⑷严重鼻咽部损伤或狭窄;"
  },
  {
    "id": "s2782",
    "text": "⑹胃恶性肿瘤、消化性溃疡或机械性肠梗阻；"
  },
  {
    "id": "s2783",
    "text": "⑼对泛影葡胺过敏者。"
  },
  {
    "id": "s2784",
    "text": "1)  经胃镜及病理活检诊断胃癌"
  },
  {
    "id": "s2785",
    "text": "3) 临床分期为 cT2-4 N0-3 M0"
  },
  {
    "id": "s2786",
    "text": "5) 能够遵守研究期间的方案，并签署知情同意书"
  },
  {
    "id": "s2787",
    "text": "1)  残胃癌、残胃复发癌或腹盆腔多原发恶性肿瘤"
  },
  {
    "id": "s2788",
    "text": "2) 未能接受D2淋巴结清扫"
  },
  {
    "id": "s2789",
    "text": "(1)年龄18~75岁，性别不限。"
  },
  {
    "id": "s2790",
    "text": "(2) ASA I~II级"
  },
  {
    "id": "s2791",
    "text": "(3)无结肠切除手术史；"
  },
  {
    "id": "s2792",
    "text": "(5)无精神疾病史；"
  },
  {
    "id": "s2793",
    "text": "(6)签署知情同意书者。"
  },
  {
    "id": "s2794",
    "text": "(1)需要复杂的全面监测与处理的患有严重的心、肺、脑等重要脏器疾病者；"
  },
  {
    "id": "s2795",
    "text": "(2)身体状况较为差无法耐受麻醉的患者；"
  },
  {
    "id": "s2796",
    "text": "(5)最近患上呼吸道感染，有明显的发热、喘息、鼻塞和咳嗽等症状的患者；"
  },
  {
    "id": "s2797",
    "text": "(6)恐针者"
  },
  {
    "id": "s2798",
    "text": "1. 男性； "
  },
  {
    "id": "s2799",
    "text": "4. 通过全身骨扫描、CT和/或MR检查，根据AJCC (American joint Committee on Cancer) 2010年分期标准诊断为M1b，并且骨转移灶的数量少于5个；"
  },
  {
    "id": "s2800",
    "text": "5. 为初诊的激素治疗敏感性前列腺癌，接受内分泌治疗 6个月内PSA下降至4ng/ml以下，血清睾酮水平低于50ng/dl或1.7nmol/L，转移灶消退或稳定，无新转移淋巴结和腹腔脏器转移者；"
  },
  {
    "id": "s2801",
    "text": "7. ECOG评分0-1分；"
  },
  {
    "id": "s2802",
    "text": "8. 预期寿命大于2年；"
  },
  {
    "id": "s2803",
    "text": "9. 能理解本研究并签署知情同意书；"
  },
  {
    "id": "s2804",
    "text": "4．盆腔区域淋巴结以外淋巴结转移患者；"
  },
  {
    "id": "s2805",
    "text": "本研究选择符合2003年鹿特丹标准的第一次行IVF/ICSI助孕的PCOS患者，标准如下:"
  },
  {
    "id": "s2806",
    "text": "① 年龄<38岁"
  },
  {
    "id": "s2807",
    "text": "② BMI 18~28"
  },
  {
    "id": "s2808",
    "text": "③双侧卵巢存在，且无囊肿"
  },
  {
    "id": "s2809",
    "text": "未处理的输卵管积水，中重度子宫内膜异位症，子宫肌瘤≥2cm，粘膜下子宫肌瘤，子宫畸形以及宫腔粘连史等"
  },
  {
    "id": "s2810",
    "text": "Cushing综合征、先天性肾上腺增生、高催乳素血症、高血压患者"
  },
  {
    "id": "s2811",
    "text": "有习惯性流产史者"
  },
  {
    "id": "s2812",
    "text": "因任何理由拒绝或没有按照方案要求进行治疗，包括临床检验和实验室检查"
  },
  {
    "id": "s2813",
    "text": "男性为严重少、弱、畸精子症的患者"
  },
  {
    "id": "s2814",
    "text": "（2）HPV 16/18感染"
  },
  {
    "id": "s2815",
    "text": "（6）ECOG 等级为I或II"
  },
  {
    "id": "s2816",
    "text": "（8）充足的骨髓储备"
  },
  {
    "id": "s2817",
    "text": "（9）妊娠试验：阴性"
  },
  {
    "id": "s2818",
    "text": "（1）中枢神经系统转移"
  },
  {
    "id": "s2819",
    "text": "（2.）急性或慢性感染"
  },
  {
    "id": "s2820",
    "text": "（3）孕妇或哺乳期妇女"
  },
  {
    "id": "s2821",
    "text": "（4）哮喘"
  },
  {
    "id": "s2822",
    "text": "（5）心脏疾病例如:心脏衰竭，不稳定型心绞痛，心律失常，心肌梗死等"
  },
  {
    "id": "s2823",
    "text": "（7）以前有过其他癌症（除了基底细胞癌）"
  },
  {
    "id": "s2824",
    "text": "（8）超过6周没有化疗或生物治疗"
  },
  {
    "id": "s2825",
    "text": "（2）依据AJCC第7版，胃肿瘤术前临床分期为T2-T4a、N0-N2、M0的患者；"
  },
  {
    "id": "s2826",
    "text": "（4）术前ECOG体力状态评分0 / 1，ASA评分I- III；"
  },
  {
    "id": "s2827",
    "text": "（2）无民事行为能力或患有严重精神疾病的患者；"
  },
  {
    "id": "s2828",
    "text": "（3）近5年内患有其他系统恶性肿瘤的患者；"
  },
  {
    "id": "s2829",
    "text": "（4）胃癌合并有出血、穿孔、梗阻等需要急诊手术的患者；"
  },
  {
    "id": "s2830",
    "text": "（6）不能提供知情同意书或依从性差的患者；"
  },
  {
    "id": "s2831",
    "text": "2)同意参加本研究；"
  },
  {
    "id": "s2832",
    "text": "3)年龄18-70岁，性别不限；"
  },
  {
    "id": "s2833",
    "text": "5)有自主行为、决策能力；"
  },
  {
    "id": "s2834",
    "text": "6)无结节病，克罗恩病，结核病；"
  },
  {
    "id": "s2835",
    "text": "2)因其他疾病长期全身服用糖皮质激素者；"
  },
  {
    "id": "s2836",
    "text": "所有受试者应符合RIF诊断标准，即经历移植3次以上优质胚胎或多次移植胚胎数量≥10枚仍未能获得临床妊娠者。"
  },
  {
    "id": "s2837",
    "text": "②既往月经规律，"
  },
  {
    "id": "s2838",
    "text": "③子宫和卵巢功能正常，"
  },
  {
    "id": "s2839",
    "text": "④未合并其他疾病夫妇双方染色体核型正常，"
  },
  {
    "id": "s2840",
    "text": "⑤且自愿签署知情同意书。"
  },
  {
    "id": "s2841",
    "text": "①BMI>28 kg/m2；"
  },
  {
    "id": "s2842",
    "text": "②月经周期第三天FSH>10 mIU/ml；"
  },
  {
    "id": "s2843",
    "text": "③有反复妊娠丢失史（定义为3次或以上自然流产）；"
  },
  {
    "id": "s2844",
    "text": "⑤超声诊断卵巢子宫内膜异位囊肿；"
  },
  {
    "id": "s2845",
    "text": "⑦自身免疫疾病、内分泌紊乱疾病、感染性疾病、抗磷脂抗体综合征、血栓形成状态需要抗凝治疗；"
  },
  {
    "id": "s2846",
    "text": "⑧先天性或获得性子宫解剖学异常；"
  },
  {
    "id": "s2847",
    "text": "⑨输卵管积水；"
  },
  {
    "id": "s2848",
    "text": "⑩已在补充维生素D治疗；"
  },
  {
    "id": "s2849",
    "text": "?在筛查前3个月内参加过其他试验药物研究；"
  },
  {
    "id": "s2850",
    "text": "?研究者判断有不适合入组的异常情况。"
  },
  {
    "id": "s2851",
    "text": "②记忆减退主诉大于6个月；"
  },
  {
    "id": "s2852",
    "text": "④生活及社会功能有降低: 日常生活能力量表得分≤18分；"
  },
  {
    "id": "s2853",
    "text": "同时符合上述5条者被认定为发生MCI，纳入本次研究。"
  },
  {
    "id": "s2854",
    "text": "②喘息性支气管炎、严重高血压、心绞痛及严重感染等内科疾病；"
  },
  {
    "id": "s2855",
    "text": "⑦酒精依赖及其他精神活性物质滥用病史(如抗精神病药、苯二氮卓类药等)，或服用影响认知功能药物"
  },
  {
    "id": "s2856",
    "text": "1.不同意参加本试验研究的患者；"
  },
  {
    "id": "s2857",
    "text": "2.复合伤或电烧伤、化学烧伤；"
  },
  {
    "id": "s2858",
    "text": "6.入院时已经出现心衰或有严重心功能不全病史，NYHA（纽约心脏病协会）III级以上；患者有心脏病史，体力活动明显受限。休息时无症状，但一般体力活动即可引起过度疲劳、心悸、气喘或心绞痛者；"
  },
  {
    "id": "s2859",
    "text": "9.已应用激素、利尿剂、血管活性药物及其他影响血管通透性药物；"
  },
  {
    "id": "s2860",
    "text": "10.处于濒死状态的患者"
  },
  {
    "id": "s2861",
    "text": "1.年龄18～40岁；"
  },
  {
    "id": "s2862",
    "text": "4.2月内未服用与本病相关的中西医治疗药物者。"
  },
  {
    "id": "s2863",
    "text": "1.先天性生殖器官发育异常，后天性生殖器官器质性病及损伤所致原发或继发性闭经者；"
  },
  {
    "id": "s2864",
    "text": "3.对多种药物过敏或已知对本药组成分过敏者；"
  },
  {
    "id": "s2865",
    "text": "符合上述诊断标准或积极睡眠状态者、其他原发性失眠者或正常人群；"
  },
  {
    "id": "s2866",
    "text": "学历：初中以上；"
  },
  {
    "id": "s2867",
    "text": "生命体征平稳，神志清楚，有一定表达能力；"
  },
  {
    "id": "s2868",
    "text": "精神发育迟滞者、酒精或物质滥用或依赖者；"
  },
  {
    "id": "s2869",
    "text": "共病精神分裂症、中重度躁狂症、焦虑症、抑郁症。"
  },
  {
    "id": "s2870",
    "text": "符合其他失眠诊断标准，如睡眠呼吸暂停综合征、不宁腿综合征。"
  },
  {
    "id": "s2871",
    "text": "合并神经疾病或其他影响睡眠结构的疾病者。"
  },
  {
    "id": "s2872",
    "text": "（1）年龄在16～65岁，性别不限；"
  },
  {
    "id": "s2873",
    "text": "（3）受试者法定监护人签署知情同意书；"
  },
  {
    "id": "s2874",
    "text": "（4）常规住院治疗并选择保守治疗的患者。"
  },
  {
    "id": "s2875",
    "text": "（1）其中部分入选患者有手术指征后采取标准大骨瓣开颅减压者需排除；"
  },
  {
    "id": "s2876",
    "text": "2.ASAⅠ－Ⅱ级；"
  },
  {
    "id": "s2877",
    "text": "3.年龄20～40岁;"
  },
  {
    "id": "s2878",
    "text": "4. 产妇无任何妊娠合并疾病、精神性疾病史、慢性疼痛史、毒品及药品成瘾史；"
  },
  {
    "id": "s2879",
    "text": "5.自愿签署剖宫产手术及自控静脉镇痛知情同意书的患者；"
  },
  {
    "id": "s2880",
    "text": "9. 符合剖宫产手术其它指征"
  },
  {
    "id": "s2881",
    "text": "2.过度肥胖患者（BMI指数≥25）；"
  },
  {
    "id": "s2882",
    "text": "4.长期应用酒精、镇痛药、阿片类药物以及阿片类药物成瘾者；"
  },
  {
    "id": "s2883",
    "text": "7.具有神经、精神、语言功能障碍无法进行疼痛评估者；"
  },
  {
    "id": "s2884",
    "text": "9.麻醉穿刺出现异感者；"
  },
  {
    "id": "s2885",
    "text": "10.腰麻用药量≤3ml（0.66％罗哌卡因 重比重液）(按个体差异给药)"
  },
  {
    "id": "s2886",
    "text": "3）下生殖道感染；"
  },
  {
    "id": "s2887",
    "text": "4）产后子宫内膜炎；"
  },
  {
    "id": "s2888",
    "text": "5）过去3个月内有感染性流产；"
  },
  {
    "id": "s2889",
    "text": "6）宫颈炎；"
  },
  {
    "id": "s2890",
    "text": "9）孕激素依赖性肿瘤；"
  },
  {
    "id": "s2891",
    "text": "10）不明原因异常性子宫出血；"
  },
  {
    "id": "s2892",
    "text": "13）对有效成分或辅料过敏。"
  },
  {
    "id": "s2893",
    "text": "(1)年龄≥30周岁≦80周岁的脑缺血患者，男女均可，10天前被发现急性缺血性中风。"
  },
  {
    "id": "s2894",
    "text": " (2)缺血性脑卒中是根据世界卫生组织的诊断标准并且所有患者的脑CT或磁共振成像扫描，排除脑出血。"
  },
  {
    "id": "s2895",
    "text": "（1）中风前ADL依赖"
  },
  {
    "id": "s2896",
    "text": "（2）无法完成预定疗程"
  },
  {
    "id": "s2897",
    "text": "② 年龄18-70 岁；"
  },
  {
    "id": "s2898",
    "text": "④ KPS 评分80 分及以上；"
  },
  {
    "id": "s2899",
    "text": "⑤ 血象、心、肺、肝、肾等主要器官功能基本正常。WBC≥3.5×109/L，ANC≥1.5×109/L ，PLT≥100×109/L，Hb≥80g/L，血浆总胆红素≤1.5×正常值上限，ALT、AST 或AKP≤2.5×正常值上限，尿素氮、肌酐≤1.25×正常值上限；"
  },
  {
    "id": "s2900",
    "text": "⑥ 入组前完善颈部增强CT 及内镜检查；"
  },
  {
    "id": "s2901",
    "text": "② 有不可控制的癫痫发作、中枢神经系统紊乱或因精神病丧失自知力者；"
  },
  {
    "id": "s2902",
    "text": "④ 主要脏器功能不全者（包括心、肺、肝、肾等）；"
  },
  {
    "id": "s2903",
    "text": "1）年龄<55岁，男女不限"
  },
  {
    "id": "s2904",
    "text": "2）患有CD19表达阳性的难治/复发非霍奇金淋巴瘤，无有效的治疗方式供选择的患者"
  },
  {
    "id": "s2905",
    "text": "3）预计存活期>3月"
  },
  {
    "id": "s2906",
    "text": "（2）ASA分级1-3级；"
  },
  {
    "id": "s2907",
    "text": "（5）经医院伦理委员会批准，署知情同意书者"
  },
  {
    "id": "s2908",
    "text": "（1）心衰（纽约心脏协会分级>II级）；"
  },
  {
    "id": "s2909",
    "text": "（2）有心律失常病史或者服用抗心律失常药物；"
  },
  {
    "id": "s2910",
    "text": "（3）心动过缓（心率<45次/分）或者心脏传导阻滞；"
  },
  {
    "id": "s2911",
    "text": "（4）高血压（BP≥190/110 mmHg）或者低血压（BP≤80/60 mmHg）；"
  },
  {
    "id": "s2912",
    "text": "（5）严重的肝功能或者肾功能不全；"
  },
  {
    "id": "s2913",
    "text": "（7）限制性肺疾病和或肺功能检查一秒用力呼气容积占预计值百分比（FEV1%）<40%；"
  },
  {
    "id": "s2914",
    "text": "2、有明确的职业史，符合GBZTO-2015 《尘肺病诊断标准》，由职业病诊断组确诊；"
  },
  {
    "id": "s2915",
    "text": "3、病情处于稳定期，存在呼吸功能损伤症状，运动耐力减退，日常活动受限；"
  },
  {
    "id": "s2916",
    "text": "5、受试者同意并签署书面知情同意书，且其有能力遵守该研究步骤。"
  },
  {
    "id": "s2917",
    "text": "1、矽肺合并肺结核急性期，或合并自发性气胸者；"
  },
  {
    "id": "s2918",
    "text": "5、需长期家庭氧疗，血氧饱和度<90％，或辅以机械通气者；"
  },
  {
    "id": "s2919",
    "text": "8、存在肺功能康复治疗禁忌症者，如气胸、肋骨活动性骨折等；"
  },
  {
    "id": "s2920",
    "text": "9、研究期间内行择期手术者；"
  },
  {
    "id": "s2921",
    "text": "(1)年龄≥18岁"
  },
  {
    "id": "s2922",
    "text": "(3)至少具备一个难以控制的躯体/心理症状"
  },
  {
    "id": "s2923",
    "text": "(3)会妨碍受试者完成研究或签署知情同意书的医学或心理状况"
  },
  {
    "id": "s2924",
    "text": "(7)具有任何研究者判定可能会损害本研究开展的并存的医学情况或疾病的受试者"
  },
  {
    "id": "s2925",
    "text": "3、实验组：符合WHO糖尿病诊断标准的糖尿病患者;"
  },
  {
    "id": "s2926",
    "text": "4、对照组：糖耐量正常的健康志愿者;"
  },
  {
    "id": "s2927",
    "text": "1、过去六个月有严重合并症者如脑中风、心肌梗塞、心力衰竭、呼吸衰竭重大外伤或重大手术的患者；"
  },
  {
    "id": "s2928",
    "text": "3、首次接受消融治疗"
  },
  {
    "id": "s2929",
    "text": "4、AAD效果不佳或不耐受"
  },
  {
    "id": "s2930",
    "text": "3、左房内径≥60mm"
  },
  {
    "id": "s2931",
    "text": "3.影像学显示近端锚定区长度≥15mm,但锚定区为逆撕夹层或血肿；或影像学显示近端锚定区长度≤15mm。近端锚定区血管直径19mm-41mm；"
  },
  {
    "id": "s2932",
    "text": "4.同意手术及试验要求的随访，并自愿签署知情同意书。"
  },
  {
    "id": "s2933",
    "text": "1.有涉及血管内介入部位的血管异常；"
  },
  {
    "id": "s2934",
    "text": "3.研究者认为患有不适宜接受治疗的器质性心、脑、肺等脏器病；"
  },
  {
    "id": "s2935",
    "text": "4.血液系统疾病或出血；"
  },
  {
    "id": "s2936",
    "text": "5.脑部疾病，判断能力异常；"
  },
  {
    "id": "s2937",
    "text": "6.肝肾功能明显异常（血 ALT≥80U/L，血 Cr≥178umol/L）；"
  },
  {
    "id": "s2938",
    "text": "7.妊娠期或哺乳期女性；"
  },
  {
    "id": "s2939",
    "text": "8.靶病变累及重要内脏血管或严重扭曲、成角、钙化病变；"
  },
  {
    "id": "s2940",
    "text": "1、符合精神疾病诊断与统计手册第5版（DSM-V）关于孤独症谱系障碍的诊断标准；"
  },
  {
    "id": "s2941",
    "text": "2、年龄在3-25岁，无性别限制；"
  },
  {
    "id": "s2942",
    "text": "1、对麻醉药过敏的患者；"
  },
  {
    "id": "s2943",
    "text": "2、服用免疫抑制剂的患者；"
  },
  {
    "id": "s2944",
    "text": "3、患有脆弱X染色体综合征及结节性硬化的患者；"
  },
  {
    "id": "s2945",
    "text": "4、检测有核型异常及神经疾病史的患者（如癫痫和热性惊厥）；"
  },
  {
    "id": "s2946",
    "text": "1)年龄为21-25岁的青年男性；"
  },
  {
    "id": "s2947",
    "text": "3）患者签署知情同意书，表示同意参加研究。"
  },
  {
    "id": "s2948",
    "text": "2)严重心脏、肺部及肾脏功能衰竭的患者；"
  },
  {
    "id": "s2949",
    "text": "③本次妊娠诊断为CSP且未在外院接受过相关药物和手术治疗；"
  },
  {
    "id": "s2950",
    "text": "⑤无心、肝、肺、肾等重要器官的等严重疾病，能耐受清宫手术及UAE手术的患者;"
  },
  {
    "id": "s2951",
    "text": "⑥依从性好无精神障碍;"
  },
  {
    "id": "s2952",
    "text": "①无法或不愿完成研究所需要的交流者"
  },
  {
    "id": "s2953",
    "text": "⑴ 符合腹泻型肠易激综合征的西医诊断标准者（针对IBS行非药物治疗已稳定者，如饮食及生活调理等）；"
  },
  {
    "id": "s2954",
    "text": "⑵ 单日最重腹痛评分（0～10疼痛评分量表）的周平均分＞3.0；Bristol粪便评分大便性状是6型或7型，每周至少2天[6]； "
  },
  {
    "id": "s2955",
    "text": "⑶ 年龄18～65岁之间，性别不限；"
  },
  {
    "id": "s2956",
    "text": "⑴ 具有舌苔黄腻、肛门灼热等属于中医证属脾胃湿热证的腹泻型肠易激综合征患者。"
  },
  {
    "id": "s2957",
    "text": "⑷ 合并心血管、脑血管、肝、肾、造血系统、甲亢、糖尿病等严重原发性疾病者，或影响其生存的严重疾病（如肿瘤等）及精神病患者。"
  },
  {
    "id": "s2958",
    "text": "⑸ 妊娠或准备妊娠、哺乳期妇女。"
  },
  {
    "id": "s2959",
    "text": "⑹ 过敏体质，或对多种药物食物过敏者，或已知对研究用药物（补脾益肠丸、匹维溴铵片）及其成份过敏者。"
  },
  {
    "id": "s2960",
    "text": "⑻ 认知功能障碍不能给予充分知情同意者。"
  },
  {
    "id": "s2961",
    "text": "⑼ 近2周内使用了治疗IBS的药物，且近1个月内参加其它临床试验的患者。"
  },
  {
    "id": "s2962",
    "text": "(2) 年龄18-65岁；"
  },
  {
    "id": "s2963",
    "text": "(3) 患者签署知情同意书同意参加研究。"
  },
  {
    "id": "s2964",
    "text": "(2)已接受其它有关治疗，可能影响本研究的效应指标观测者；"
  },
  {
    "id": "s2965",
    "text": "1.主要症状（鼻塞、流鼻涕、喷嚏和鼻部发痒）每周发作4日以上，而且症状持续4周以上者；"
  },
  {
    "id": "s2966",
    "text": "4.年龄在18-65岁之间；"
  },
  {
    "id": "s2967",
    "text": "5.能够正确描述本人意愿，自愿填写知情同意书，同意参加临床受试者。"
  },
  {
    "id": "s2968",
    "text": "(1)符合心肺运动试验适应症，无绝对和相对禁忌症，自主申请并自愿进行心肺运动试验者。"
  },
  {
    "id": "s2969",
    "text": "(2)年龄≥18岁，性别不限。"
  },
  {
    "id": "s2970",
    "text": "(3)意识清楚。"
  },
  {
    "id": "s2971",
    "text": "(2)安装起搏器。"
  },
  {
    "id": "s2972",
    "text": "(3)妊娠期或哺乳期妇女。"
  },
  {
    "id": "s2973",
    "text": "肱骨外上髁炎"
  },
  {
    "id": "s2974",
    "text": "1）有明确慢性劳损病史，肱骨外上髁处有局限性疼痛及压痛；"
  },
  {
    "id": "s2975",
    "text": "2）前臂旋转特别是伸腕活动时疼痛加重；"
  },
  {
    "id": "s2976",
    "text": "3）肘关节关节活动度正常；"
  },
  {
    "id": "s2977",
    "text": "1）晨起或长时间休息后开始站立行走时，逐渐出现跟底及足心的疼痛；"
  },
  {
    "id": "s2978",
    "text": "3）影像学检查可见跟骨骨刺，跖筋膜增厚等表现。"
  },
  {
    "id": "s2979",
    "text": "肱骨外上髁炎"
  },
  {
    "id": "s2980",
    "text": "2）受试者有严重的过敏史或对产品中任何成分过敏者；"
  },
  {
    "id": "s2981",
    "text": "3）受试者存在体外冲击波治疗的禁忌症；"
  },
  {
    "id": "s2982",
    "text": "4）患者存在明显肘关节局部外伤史，局部皮肤破溃及肌腱断裂者；"
  },
  {
    "id": "s2983",
    "text": "5）孕期及哺乳期妇女；"
  },
  {
    "id": "s2984",
    "text": "6）研究者认为应当排除的其它病例。"
  },
  {
    "id": "s2985",
    "text": "1）受试者拒绝签署知情同意书；"
  },
  {
    "id": "s2986",
    "text": "3）受试者有严重的过敏史或对产品中任何成分过敏者；"
  },
  {
    "id": "s2987",
    "text": "5）患者既往有足部及踝关节外伤史，局部皮肤、韧带、肌腱损伤等；"
  },
  {
    "id": "s2988",
    "text": "（2） BMI>24 kg/m2"
  },
  {
    "id": "s2989",
    "text": "（4) 服用二甲双胍（每日总剂量不超过2000mg：3x500mg或2x850mg或2x1000mg）"
  },
  {
    "id": "s2990",
    "text": "(5) 服用降糖药时间，不超过5年"
  },
  {
    "id": "s2991",
    "text": "（1） BMI> 38 kg/m2；"
  },
  {
    "id": "s2992",
    "text": "（2） 严重的心血管疾病或骨骼肌疾病；"
  },
  {
    "id": "s2993",
    "text": "与实验组平行随访3年期间，发现迟发性神经损伤症状。"
  },
  {
    "id": "s2994",
    "text": "1.直肠指诊发现前列腺结节（PSA正常或PSA＜10ng/ml）；"
  },
  {
    "id": "s2995",
    "text": "2.急性前列腺炎患者；"
  },
  {
    "id": "s2996",
    "text": "6.严重心肺功能障碍患者；"
  },
  {
    "id": "s2997",
    "text": "8. 感染、发热期、高血压危象、心功能失代偿期、严重出血性疾病、糖尿病不稳定期；"
  },
  {
    "id": "s2998",
    "text": "2)年龄20-70岁；"
  },
  {
    "id": "s2999",
    "text": "1)已确诊或怀疑为活动性结核的患者，含以下标准之一：Ⅰ、影像学出现结节状或纤维条索状阴影等结核特征性改变；Ⅱ、痰或其他体液标本中发现抗酸杆菌的相关证据。"
  },
  {
    "id": "s3000",
    "text": "2)发现肝、肾功能显著异常的患者。明显出凝血功能障碍者：PT和APTT超过正常值的2倍或者血小板＜75000/mm2；"
  },
  {
    "id": "s3001",
    "text": "3)存在听力、视觉障碍的患者；"
  },
  {
    "id": "s3002",
    "text": "4)合并严重心脑血管疾病患者：心功能3-4级，严重高血压（检查前经降压治疗血压仍高于160/100mmHg）、严重心律失常、主动脉瘤、癫痫、颅内压升高者；"
  },
  {
    "id": "s3003",
    "text": "5)既往曾有结核病史患者；"
  },
  {
    "id": "s3004",
    "text": "6)拒绝参加本项随机分组临床研究。"
  },
  {
    "id": "s3005",
    "text": "（2）患者手术均采用全身麻醉，麻醉成功后根据其情况采用 Foley 氏尿管 14F 或16F留置导尿，ASAⅠ级～ Ⅱ级；"
  },
  {
    "id": "s3006",
    "text": " (4) 年龄小于60岁。"
  },
  {
    "id": "s3007",
    "text": "（1）患者术前存在严重泌尿系统疾病（包括泌尿系统结石、感染及肿瘤等）引起的排尿困难；"
  },
  {
    "id": "s3008",
    "text": "（2）患有心、肺、肾等严重全身疾病者；"
  },
  {
    "id": "s3009",
    "text": "（5）有下尿路手术史者；"
  },
  {
    "id": "s3010",
    "text": "（6）术前48h有留置尿管史者;"
  },
  {
    "id": "s3011",
    "text": "入选标准：（需经两位副高及以上职称超声科医生和一位副高及以上职称外科医生共同确认，符合下列所有条件者才可入选）"
  },
  {
    "id": "s3012",
    "text": "1) 超声提示单发可疑恶性结节，直径≤1cm，没有贴近包膜（距离≥2mm），FNA证实(经至少一位副高及以上病理科医生复核)为乳头状癌，颈部无可疑淋巴结转移； "
  },
  {
    "id": "s3013",
    "text": "2) 经评估，患者自身条件不能耐受外科手术治疗或患者主观拒绝外科手术治疗的； "
  },
  {
    "id": "s3014",
    "text": "3) 患者思想顾虑过重影响正常生活且拒绝临床观察（患者要求微创介入治疗）；"
  },
  {
    "id": "s3015",
    "text": "4）虽符合入选标准，但患者具有甲状腺癌家族史或（和）放射治疗史等高危因素者；"
  },
  {
    "id": "s3016",
    "text": "5)病灶对侧声带功能不正常；"
  },
  {
    "id": "s3017",
    "text": "6)严重凝血机制障碍；"
  },
  {
    "id": "s3018",
    "text": "7)严重心肺疾病；"
  },
  {
    "id": "s3019",
    "text": "8)拒绝签署知情同意书"
  },
  {
    "id": "s3020",
    "text": "年龄45-65岁；"
  },
  {
    "id": "s3021",
    "text": "ASA分级II-Ⅲ；"
  },
  {
    "id": "s3022",
    "text": "格拉斯评分≥13"
  },
  {
    "id": "s3023",
    "text": "既往颅脑手术史；"
  },
  {
    "id": "s3024",
    "text": "心脏疾病（心率≤50次/分）；"
  },
  {
    "id": "s3025",
    "text": "严重的高血压（收缩压≥180 mmHg，舒张压≥110 mmHg）；"
  },
  {
    "id": "s3026",
    "text": "肺部疾病（静息状态下吸入空气，外周血氧饱和度"
  },
  {
    "id": "s3027",
    "text": "2、全身状况良好，对市售口腔产品或化妆品无过敏史；"
  },
  {
    "id": "s3028",
    "text": "4、视诊或探诊可明确判断存在牙本质暴露、无龋、无填充体、无牙折、无隐裂、无牙髓炎症状；"
  },
  {
    "id": "s3029",
    "text": "5、有疼痛辨别能力，且至少1颗罹患牙本质敏感的牙齿，对10g～50g的触觉刺激敏感，和（或）冷空气刺激的VAS评分≥2分；"
  },
  {
    "id": "s3030",
    "text": "1、敏感牙为固定或可摘局部义齿的基牙、带有全冠、或釉质有明显裂纹的牙；敏感牙松动度＞1°； "
  },
  {
    "id": "s3031",
    "text": "4、在试验筛查前2周内接受过龈上洁治术治疗者；"
  },
  {
    "id": "s3032",
    "text": "5、有引起间歇性或持续性的慢性病，如关节炎等；"
  },
  {
    "id": "s3033",
    "text": "6、试验前1个月内服用过惊厥药、抗组胺药、抗抑郁药、镇静、镇定剂，1周内服用过消炎药、日常止痛药，或在试验期间需要开始服用上述药品者；"
  },
  {
    "id": "s3034",
    "text": "7、女性妊娠期或哺乳期；"
  },
  {
    "id": "s3035",
    "text": "8、研究者认为不适宜入组者。"
  },
  {
    "id": "s3036",
    "text": "（2）经病理学或细胞学诊断的III、IV期胃癌或大肠癌；"
  },
  {
    "id": "s3037",
    "text": "（5）Karnofsky评分≧60；"
  },
  {
    "id": "s3038",
    "text": "（9）心肺功能基本正常。"
  },
  {
    "id": "s3039",
    "text": "（4）根据研究者的判断，有严重的危害患者安全或影响患者完成研究的伴随疾病；"
  },
  {
    "id": "s3040",
    "text": "（5）孕妇或哺乳期妇女；"
  },
  {
    "id": "s3041",
    "text": "（6）已知对试验中使用的治疗药物过敏者。"
  },
  {
    "id": "s3042",
    "text": "焦虑组："
  },
  {
    "id": "s3043",
    "text": "D、1月内未使用任意抗生素。"
  },
  {
    "id": "s3044",
    "text": "对照组："
  },
  {
    "id": "s3045",
    "text": "D、HAMA评分<7分,年龄18-65岁。"
  },
  {
    "id": "s3046",
    "text": "A、患有炎性肠病、克罗恩病等消化系统疾病；"
  },
  {
    "id": "s3047",
    "text": "B、肥胖：BMI≥28.0；高血糖：FPG≥6.1mmol/L和/或确诊为糖尿病后已进行治疗者；TG≥2.0mmol/L；高血压：收缩压≥140mmHg或舒张压≥90mmHg；"
  },
  {
    "id": "s3048",
    "text": "D、患有其他符合DSM-5 诊断标准的精神障碍。"
  },
  {
    "id": "s3049",
    "text": "E、近2周内服用过任何一种精神药物及解热镇痛药。"
  },
  {
    "id": "s3050",
    "text": "（2）所有受试者的体重需大于50 kg，体重指数不超过理想值的15%。体重指数=体重（kg）/身高(m)的平方（体重指数在18.5 ~ 24.9）。"
  },
  {
    "id": "s3051",
    "text": "（3）一般体格检查及实验室、理化检查均无显著病症或临床显著性异常发现。"
  },
  {
    "id": "s3052",
    "text": "（4）根据GCP规定，获取知情同意，志愿受试。"
  },
  {
    "id": "s3053",
    "text": "（3）体检、生化、血尿便常规及心电图、胸片、超声检查异常，且具有临床意义者。"
  },
  {
    "id": "s3054",
    "text": "（4）有药物依赖史、滥用药物史、酒精中毒史。"
  },
  {
    "id": "s3055",
    "text": "（5）已知对芪苈强心胶囊成分或产品过敏及过敏体质（包括对其他药物易产生过敏反应）受试者。"
  },
  {
    "id": "s3056",
    "text": "（6）1日内进食影响药物代谢酶活性的食物和饮品，包括酒精、咖啡因、柑橘类等。"
  },
  {
    "id": "s3057",
    "text": "（8）生命体征异常者（收缩压<90 mmHg或>140 mmHg，舒张压<60 mmHg或>90 mmHg；心率<60 bpm或>100 bpm）。"
  },
  {
    "id": "s3058",
    "text": "（9）试验前6个月内经常饮酒者，即每周饮酒超过14单位酒精（1单位=360 mL啤酒或45 mL酒精量为40%的烈酒或150 mL葡萄酒）；试验前3个月每日吸烟量多于1支者。"
  },
  {
    "id": "s3059",
    "text": "（11）有其它可能影响药物吸收、分布、排泄和代谢的因素。"
  },
  {
    "id": "s3060",
    "text": "（12）最近3个月献血者。"
  },
  {
    "id": "s3061",
    "text": "（13）根据研究者的判断，不宜入组者（如体弱等）。"
  },
  {
    "id": "s3062",
    "text": "（2）年龄≥20岁。"
  },
  {
    "id": "s3063",
    "text": "（4）肌酐≤2倍正常值上限。"
  },
  {
    "id": "s3064",
    "text": "（1）淋巴瘤骨转移患者。"
  },
  {
    "id": "s3065",
    "text": "（2）由于椎体塌陷导致脊髓抑制。"
  },
  {
    "id": "s3066",
    "text": "（4）原发性甲状旁腺功能亢进。"
  },
  {
    "id": "s3067",
    "text": "（6）未治疗的低钙血症（离子化，iCa），入组前离子钙水平必须在正常范围内。"
  },
  {
    "id": "s3068",
    "text": "（11）怀孕或哺乳，有生育要求的女性患者。"
  },
  {
    "id": "s3069",
    "text": "（13））当前存在活跃的牙齿问题包括牙齿和颌骨感染（上颌或下颌牙），或牙齿创伤，或使用夹具，或当前或之前存在颌骨坏死（ONJ），或口中暴露骨愈合缓慢，或牙科手术后。"
  },
  {
    "id": "s3070",
    "text": "（14）近期（3周内）或计划牙齿或颌手术（如拔取，植入）。"
  },
  {
    "id": "s3071",
    "text": "（17）高钙血症：纠正钙＞10.2毫克/分升或电离钙＞1.32毫摩尔/升。"
  },
  {
    "id": "s3072",
    "text": "⑵符合糖尿病溃疡诊断标准的2~5级。"
  },
  {
    "id": "s3073",
    "text": "如以上任何一个答案为“否”，此受试者不能参加试验。"
  },
  {
    "id": "s3074",
    "text": "⑴不符合诊断标准和纳入标准者"
  },
  {
    "id": "s3075",
    "text": "⑵特殊原因所致的糖尿病、妊娠糖尿病"
  },
  {
    "id": "s3076",
    "text": "⑷妊娠或哺乳期妇女"
  },
  {
    "id": "s3077",
    "text": "⑸近一月内出现酮症酸中毒，糖尿病高渗状态以及重度感染者"
  },
  {
    "id": "s3078",
    "text": "⑹有严重心、肝、肾等并发症，或合并有其他严重原发性疾病，精神病患者"
  },
  {
    "id": "s3079",
    "text": "⑺其他原因引起的神经、血管病变"
  },
  {
    "id": "s3080",
    "text": "⑽正在参加其他药物临床研究的患者"
  },
  {
    "id": "s3081",
    "text": "⑾糖尿病溃疡诊断标准为1级者"
  },
  {
    "id": "s3082",
    "text": "1)择期腹部手术或下肢手术，"
  },
  {
    "id": "s3083",
    "text": "2)存在神经肌肉疾病；"
  },
  {
    "id": "s3084",
    "text": "7)肾功能不全（血肌酐>133mmmol/L）；"
  },
  {
    "id": "s3085",
    "text": "8)肝功能不全（谷草转氨酶或谷丙转氨酶或两者均>40 U/L)；"
  },
  {
    "id": "s3086",
    "text": "10)三个月内参与其他临床试验。"
  },
  {
    "id": "s3087",
    "text": "（3）能够流利标准的讲述指定中文及英文单词。"
  },
  {
    "id": "s3088",
    "text": "（3）讲话有方言"
  },
  {
    "id": "s3089",
    "text": "（4）听觉及语言障碍患者"
  },
  {
    "id": "s3090",
    "text": "（7）严重牙周病患者"
  },
  {
    "id": "s3091",
    "text": "(1)年龄大于18周岁； "
  },
  {
    "id": "s3092",
    "text": "(2)创伤性颅内出血病人； "
  },
  {
    "id": "s3093",
    "text": "(4)血肿大小：10-30ml; "
  },
  {
    "id": "s3094",
    "text": "(4)曾接受过去铁敏或其它铁螯合剂治疗； "
  },
  {
    "id": "s3095",
    "text": "(9)孕妇和哺乳期女性； "
  },
  {
    "id": "s3096",
    "text": "(10)预计生存期〈90天；"
  },
  {
    "id": "s3097",
    "text": "2、合并有食管溃疡和糜烂者。"
  },
  {
    "id": "s3098",
    "text": "4、病人同时存在其它影响本研究评价的严重疾病如严重的肝病、心脏病、肾脏病、恶性肿瘤及酒精中毒疾患。"
  },
  {
    "id": "s3099",
    "text": "⑹在用研究药物前3个月内参加过其它药物研究。"
  },
  {
    "id": "s3100",
    "text": "1、年龄在18-80岁。"
  },
  {
    "id": "s3101",
    "text": "2、颈动脉彩超斑块内中膜厚度(intima-media thickness，IMT)≥1.5mm。"
  },
  {
    "id": "s3102",
    "text": "3、正使用他汀类降脂治疗。"
  },
  {
    "id": "s3103",
    "text": "4、签署知情同意书者。"
  },
  {
    "id": "s3104",
    "text": "1、头颅CT证实脑出血或出血性脑梗死。"
  },
  {
    "id": "s3105",
    "text": "4、血小板<80×10^9/L，或有出血倾向的患者，如血液系统疾病，消化性溃疡。"
  },
  {
    "id": "s3106",
    "text": "5、合并恶性肿瘤，严重感染，肝肾功能不全者。"
  },
  {
    "id": "s3107",
    "text": "6、妊娠者"
  },
  {
    "id": "s3108",
    "text": "a. 患儿择期在镇静/全麻下实行心导管手术"
  },
  {
    "id": "s3109",
    "text": "C. 患儿必须是3-36月龄（包括36月龄）"
  },
  {
    "id": "s3110",
    "text": "D. 必须获得患儿家属的书面同意参与实验。"
  },
  {
    "id": "s3111",
    "text": "1.年龄小于3月或大于36月龄的患儿"
  },
  {
    "id": "s3112",
    "text": "       3.患儿存在肝肾功能疾病"
  },
  {
    "id": "s3113",
    "text": "       4.ASA分级大于3级"
  },
  {
    "id": "s3114",
    "text": "       5.严重的心功能或心输出量抑制"
  },
  {
    "id": "s3115",
    "text": "       9.患儿存在严重的主动脉狭窄"
  },
  {
    "id": "s3116",
    "text": "(1)符合2015年GOLD诊断标准，即有COPD危险因素的暴露史，存在慢性咳嗽、咳痰及呼吸困难等临床症状，肺功能检查示在应用支气管舒张剂后，FEV1/FVC<70%，排除其它疾病后诊断COPD。"
  },
  {
    "id": "s3117",
    "text": "(3) 合并严重的消化系统疾病如活动性溃疡、肝炎等。"
  },
  {
    "id": "s3118",
    "text": "2.既往经过至少一次全身治疗（包括化疗、造血干细胞移植等）无缓解或缓解后复发的患者；"
  },
  {
    "id": "s3119",
    "text": "5.ECOG体力评分0-1分；"
  },
  {
    "id": "s3120",
    "text": "6.中性粒细胞绝对值≥1.5×109/L，血小板≥ 90×109/L，血红蛋白≥ 90g/L；"
  },
  {
    "id": "s3121",
    "text": "8.入组前4周内未接受过放疗、化疗、靶向治疗或造血干细胞移植等治疗；"
  },
  {
    "id": "s3122",
    "text": "9.自愿签署书面知情同意书。"
  },
  {
    "id": "s3123",
    "text": "若患者符合以下任一标准，则不能入组："
  },
  {
    "id": "s3124",
    "text": "4.入组前7天内接受针对前期骨髓毒性对症治疗的患者；"
  },
  {
    "id": "s3125",
    "text": "6.肝功能异常（总胆红素>正常值上限的1.5倍，ALT/AST >正常值上限的2.5倍或肝受侵患者ALT/AST >正常值上限的5倍）、肾功能异常（血清肌酐>正常值上限的1.5倍）、电解质代谢异常；"
  },
  {
    "id": "s3126",
    "text": "8.吸毒、长期酗酒以致影响试验结果评价的患者；"
  },
  {
    "id": "s3127",
    "text": "9.研究者判定不适合参加本试验者。"
  },
  {
    "id": "s3128",
    "text": "3. 既往吸烟者，且吸烟史≥10包年；"
  },
  {
    "id": "s3129",
    "text": "4. 筛选前30天内，使用本研究中非禁止或排除的药物，且剂量保持稳定；"
  },
  {
    "id": "s3130",
    "text": "5. 签署知情同意书愿意参加本项研究者"
  },
  {
    "id": "s3131",
    "text": "2．筛选期1月内，患者发生过中重度COPD急性加重（定义为患者COPD症状恶化，需要全身使用糖皮质激素或/和抗生素治疗，或住院治疗）；"
  },
  {
    "id": "s3132",
    "text": "4.合并严重器质性疾病，并伴有功能不全者；"
  },
  {
    "id": "s3133",
    "text": "5.服用β受体阻滞剂或其他影响心率的药物；"
  },
  {
    "id": "s3134",
    "text": "（1）出生体重小于1500g，或孕周小于32周；"
  },
  {
    "id": "s3135",
    "text": "（2）确诊或临床诊断的败血症；"
  },
  {
    "id": "s3136",
    "text": "（4）机械通气治疗时间≥4小时。"
  },
  {
    "id": "s3137",
    "text": "（1）不能配合观察不良事件和疗效"
  },
  {
    "id": "s3138",
    "text": "2) 体重≥50 kg，体重指数≥19且≤28 kg/m2，体重指数（BMI）=体重（kg）/身高2（m2）。"
  },
  {
    "id": "s3139",
    "text": "3) 试验前病史、体格检查、心电图、实验室项目及试验相关各项检查、检测均正常或无临床意义的轻度异常，临床研究医生判断认为合格者"
  },
  {
    "id": "s3140",
    "text": "4) 无嗜烟、嗜酒等不良嗜好，无药物滥用史。"
  },
  {
    "id": "s3141",
    "text": "5) 无已知药物和生物制剂过敏史。"
  },
  {
    "id": "s3142",
    "text": "6) 女性受试者为非哺乳期，妊娠试验检查阴性。"
  },
  {
    "id": "s3143",
    "text": "7) 自愿参加本次临床试验，理解研究程序且签署了书面的知情同意书。"
  },
  {
    "id": "s3144",
    "text": "1) 生命体征、体格检查、心电图、胸片及各项实验室检查结果异常且有临床意义者。"
  },
  {
    "id": "s3145",
    "text": "4) 有特异性变态反应病史(如过敏性皮炎、哮喘等)，或有药物和生物制剂过敏史，或已知对本药成分有过敏史者。"
  },
  {
    "id": "s3146",
    "text": "8) 试验前3个月内经常饮酒者，即每周饮酒超过14单位酒精（1单位=360 mL啤酒或45 mL酒精量为40%的烈酒或150 mL葡萄酒）。"
  },
  {
    "id": "s3147",
    "text": "11) 已知活动性乙肝、HIV、HCV病毒及梅毒螺旋体感染者。"
  },
  {
    "id": "s3148",
    "text": "（1）年龄在25到80岁之间。"
  },
  {
    "id": "s3149",
    "text": "（2）正在参加其他药物试验或资料不全者。"
  },
  {
    "id": "s3150",
    "text": "3)60＜谷丙转氨酶（ALT）≤250IU/mL；至少6月以上，没有其他可能的肝脏疾病。"
  },
  {
    "id": "s3151",
    "text": "3)明显的饮酒史，饮酒折合乙醇量男性≥140克/周，女 性≥70克/周"
  },
  {
    "id": "s3152",
    "text": "4)使用胰岛素治疗的糖尿病患者 "
  },
  {
    "id": "s3153",
    "text": "5)合并其它系统严重疾病，精神病或老年痴呆患者，癫 痫病患者；曾患甲状腺功能减退或库欣综合征 "
  },
  {
    "id": "s3154",
    "text": "2. 生命体征平稳，KPS ≥60 分；"
  },
  {
    "id": "s3155",
    "text": "6. 预计生存期≥12 周；"
  },
  {
    "id": "s3156",
    "text": "7. 肝功能AST和ALT≤10倍正常值上限（ULN），肝功能Child分级为A级或B级；白细胞计数>3×10^9/L，粒 细 胞 绝 对 计 数 ≥1.5×10^9/L ； 血 小 板≥75×10^9/L；血红蛋白≥90 g/L；肌酐清除率≥60ml/min；"
  },
  {
    "id": "s3157",
    "text": "8. 自愿参加本研究，签署知情同意书且依从性良好；"
  },
  {
    "id": "s3158",
    "text": "9. 育龄期患者及其配偶愿意采取避孕措施。"
  },
  {
    "id": "s3159",
    "text": "c. 正在参加其他治疗性/干预性的临床试验"
  },
  {
    "id": "s3160",
    "text": "2. 已有中枢神经系统转移；"
  },
  {
    "id": "s3161",
    "text": "a． 难以控制的充血性心衰（NYHA 分级 III 或 IV） 、不稳定型心绞痛、控制不佳的心律失常、未得到控制的中度以上高血压（SBP>160mmHg 或DBP>100mmHg）"
  },
  {
    "id": "s3162",
    "text": "b． 活动性感染"
  },
  {
    "id": "s3163",
    "text": "d． 影响知情同意和/或方案依从性的精神疾病"
  },
  {
    "id": "s3164",
    "text": "e． HIV 感染"
  },
  {
    "id": "s3165",
    "text": "f． 存在其它研究者认为不适宜参加本研究的严重疾病"
  },
  {
    "id": "s3166",
    "text": "6.已知对于研究涉及的靶向药物或吉西他滨或奥沙利铂过敏。"
  },
  {
    "id": "s3167",
    "text": "2.年龄18～65岁；"
  },
  {
    "id": "s3168",
    "text": "3.体重30～100公斤；"
  },
  {
    "id": "s3169",
    "text": "1.张口度难于通过喉罩者；"
  },
  {
    "id": "s3170",
    "text": "2.存在增加胃内容物返流和呼吸道误吸因素的病人；"
  },
  {
    "id": "s3171",
    "text": "3.合并咽喉部病变；"
  },
  {
    "id": "s3172",
    "text": "6.预测困难气道者"
  },
  {
    "id": "s3173",
    "text": "1.受检对象为出生1天新生儿至6个月内的婴儿，申请双髋关节及稳定实验检查的住院或门诊患儿。 "
  },
  {
    "id": "s3174",
    "text": " 2.身高体重在正常儿童范围。 "
  },
  {
    "id": "s3175",
    "text": " 3.正常血压（"
  },
  {
    "id": "s3176",
    "text": "1.多发性关节挛缩等合并的髋关节脱位 "
  },
  {
    "id": "s3177",
    "text": " 2.病理性髋脱位"
  },
  {
    "id": "s3178",
    "text": " 3.先天性髋内翻 "
  },
  {
    "id": "s3179",
    "text": " 4.麻痹性脱位 "
  },
  {
    "id": "s3180",
    "text": " 5.痉挛性髋关节脱位"
  },
  {
    "id": "s3181",
    "text": " 6.多发性关节挛缩症合并髋关节脱位"
  },
  {
    "id": "s3182",
    "text": " 7.佝偻病 "
  },
  {
    "id": "s3183",
    "text": " 8.畸胎型脱位"
  },
  {
    "id": "s3184",
    "text": "①需安置头钉的神经外科手术患者"
  },
  {
    "id": "s3185",
    "text": "③体重指数＜30kg/m2"
  },
  {
    "id": "s3186",
    "text": "①既往心、肺、肝、肾疾病史 "
  },
  {
    "id": "s3187",
    "text": "③服用对心血管系统有影响的药物"
  },
  {
    "id": "s3188",
    "text": "1、年龄大于18岁，男女不限；"
  },
  {
    "id": "s3189",
    "text": "2、放化疗失败、食管局部进展的晚期食管癌患者；吞咽困难程度评分（Stooler分级）判定为Ⅱ～Ⅲ级，可行内镜下粒子植入或扩张后可行内镜下粒子植入；"
  },
  {
    "id": "s3190",
    "text": "3、放疗后病情进展或放化疗后病情进展的患者，梗阻部位可扩张至12mm；化疗后病情进展或化疗不可耐受或放疗不可耐受患者，梗阻部位可扩张至15mm(对于梗阻位于第二生理狭窄部位患者，梗阻部位可扩张至12mm)；"
  },
  {
    "id": "s3191",
    "text": "4、肿瘤细胞分型为鳞状细胞癌（H1）；"
  },
  {
    "id": "s3192",
    "text": "5、食管部位肿瘤长度≤8cm；"
  },
  {
    "id": "s3193",
    "text": "6、预计生存期≥3个月；"
  },
  {
    "id": "s3194",
    "text": "   1）PLT ≥80×109/L "
  },
  {
    "id": "s3195",
    "text": "2、具有出血倾向或正在接受溶栓或抗凝治疗者；"
  },
  {
    "id": "s3196",
    "text": "5、需要药物治疗的严重精神、神经系统疾病患者； "
  },
  {
    "id": "s3197",
    "text": "8、有免疫缺陷病(HIV检测阳性、梅毒阳性、乙肝五项中HBSAg阳性、HBeAg阳性、核心抗体阳性)排除；"
  },
  {
    "id": "s3198",
    "text": "9、入组前4周内参加过其他药物临床试验；"
  },
  {
    "id": "s3199",
    "text": "10、怀孕或者哺乳期女性患者；"
  },
  {
    "id": "s3200",
    "text": "c）体格检查无异常发现者；"
  },
  {
    "id": "s3201",
    "text": "c)3个月内用过已知对某脏器有损害的药物或目前正在使用药物者；"
  },
  {
    "id": "s3202",
    "text": "d)有药物过敏史和对环境物质高度敏感者；对丹参及其任何成分或相关药物过敏者；"
  },
  {
    "id": "s3203",
    "text": "h)近期感冒者；"
  },
  {
    "id": "s3204",
    "text": "i)有活动性出血者，糖尿病、青光眼等疾病者；"
  },
  {
    "id": "s3205",
    "text": "m)参加本试验前14天内具有伴随用药者；"
  },
  {
    "id": "s3206",
    "text": "s)胃寒者。"
  },
  {
    "id": "s3207",
    "text": "(4) 膝关节疼痛≥3月；疼痛程度≥40mm（VAS）；对侧膝关节疼痛程度＜30mm；"
  },
  {
    "id": "s3208",
    "text": "(3) 体重指数≥32Kg/M2；"
  },
  {
    "id": "s3209",
    "text": "(4) 筛查前3月内接受过TNFI（TNF抑制剂）或其他生物制剂者；"
  },
  {
    "id": "s3210",
    "text": "(6) 10年内有膝关节手术史患者或即将手术者；"
  },
  {
    "id": "s3211",
    "text": "(7) 伴有其他并发症或关节病（如化脓性关节炎，痛风，类风湿性关节炎和强直性脊柱炎等）；"
  },
  {
    "id": "s3212",
    "text": "(8) 严重的关节变形或关节畸形；"
  },
  {
    "id": "s3213",
    "text": "(10) 有活动性结核或既往有活动性结核史者；"
  },
  {
    "id": "s3214",
    "text": "(11) 乙肝表面抗原阳性，或丙肝抗体阳性；"
  },
  {
    "id": "s3215",
    "text": "(12) 有严重心肺疾病、肿瘤病史者；"
  },
  {
    "id": "s3216",
    "text": "(13) 肝肾功能异常（肝酶>=2倍正常值；肌酐>=正常值）；"
  },
  {
    "id": "s3217",
    "text": "(14) 妊娠、准备妊娠或哺乳期妇女。"
  },
  {
    "id": "s3218",
    "text": "3. BMI：18-25 kg/m2"
  },
  {
    "id": "s3219",
    "text": "4. 卵巢反应正常（AFC：6-15；基础FSH值：≤10 IU/L；E2<80pg/mL）。"
  },
  {
    "id": "s3220",
    "text": "5. 只采用重组促性腺激素及标准长期方案进行控制性卵巢刺激（COS）。"
  },
  {
    "id": "s3221",
    "text": "6. hCG扳机当天超声检查发现至少有8个卵泡直径>14 mm。"
  },
  {
    "id": "s3222",
    "text": "2. 受试者或其丈夫/伴侣存在染色体异常。"
  },
  {
    "id": "s3223",
    "text": "6. 计划“全胚冷冻”周期（卵母细胞或胚胎）。"
  },
  {
    "id": "s3224",
    "text": "7. 受试者存在任何输卵管积水（单侧或双侧）、子宫内膜异位（III – IV级）或复发性流产。"
  },
  {
    "id": "s3225",
    "text": "9. ICSI后获得<4个2PN受精卵。"
  },
  {
    "id": "s3226",
    "text": "④血流量为250～350ml/min，透析液流速为500ml/min；"
  },
  {
    "id": "s3227",
    "text": "⑥残余尿量小于100ml/天；"
  },
  {
    "id": "s3228",
    "text": "⑦自愿签署知情同意书；"
  },
  {
    "id": "s3229",
    "text": "②严重急慢性感染； "
  },
  {
    "id": "s3230",
    "text": "④恶性肿瘤患者预计生存期＜12个月者；"
  },
  {
    "id": "s3231",
    "text": "⑤严重过敏体质者"
  },
  {
    "id": "s3232",
    "text": "2. 存在复发风险，免疫力低下，肿瘤负荷较小；"
  },
  {
    "id": "s3233",
    "text": "3. 生存期大于3个月。"
  },
  {
    "id": "s3234",
    "text": "T细胞来源的恶性肿瘤；"
  },
  {
    "id": "s3235",
    "text": "未接受规范治疗；"
  },
  {
    "id": "s3236",
    "text": "2)患者不适合做连续无创血压监测;"
  },
  {
    "id": "s3237",
    "text": "5)在入选研究前的3 个月内服用其他试验药或参与了其他临床试验。"
  },
  {
    "id": "s3238",
    "text": "a)年龄>18岁"
  },
  {
    "id": "s3239",
    "text": "c)高乳酸血症（blood lactate≥4mmol/L）"
  },
  {
    "id": "s3240",
    "text": "a)怀孕"
  },
  {
    "id": "s3241",
    "text": "e)需要急诊手术的 "
  },
  {
    "id": "s3242",
    "text": "f)因口腔或外界因素无法观测舌下血管"
  },
  {
    "id": "s3243",
    "text": "1)在骨科、普通外科、泌尿外科住院准备接受择期手术治疗；"
  },
  {
    "id": "s3244",
    "text": "2)年龄25-70 肝肾功能正常 血糖控制较差：空腹血糖＞10mmol/L，餐后2h血糖＞12mmol/L"
  },
  {
    "id": "s3245",
    "text": "5、其他不适宜入组患者。"
  },
  {
    "id": "s3246",
    "text": "1、近3年前牙出现间隙或者间隙渐进性增大的患者；"
  },
  {
    "id": "s3247",
    "text": "1、妊娠期及哺乳期妇女；"
  },
  {
    "id": "s3248",
    "text": "3、前牙有外伤史的患者。"
  },
  {
    "id": "s3249",
    "text": "4.焦虑自评量表或抑郁自评量表（标准分）：中度抑郁患者：62分≥SDS＜73分和/或中重度焦虑患者SAS≥62（量表总分x1.25=标准分）"
  },
  {
    "id": "s3250",
    "text": "6.自愿并有能力签署知情同意书。"
  },
  {
    "id": "s3251",
    "text": "1.研究入选前12个月内有滥用或依赖精神类药物；入选前3月内每日需服用苯二氮卓类药物；入选前3月内使用激素、非激素类药物，或任何其他减轻更年期症状的治疗；目前正在使用处方抗焦虑药、抗抑郁药、情绪稳定剂、镇静药等；"
  },
  {
    "id": "s3252",
    "text": "2.在过去6个月内参加过I、II期临床试验或者3个月内参加过III、IV期临床试验；"
  },
  {
    "id": "s3253",
    "text": "5.目前或以往被诊断有其他由DSM-IV诊断的情感障碍，包括精神分裂症、精神障碍、精神错乱、痴呆、遗忘障碍，厌食症、暴食症、强迫症，咖啡因导致的焦虑障碍、临床重大认知障碍、躁狂发作，外伤后的紧张障碍，反社会或边缘型人格障碍、临床重要人格障碍、双向情感性精神分裂症、酒精或物质滥用或依赖等；"
  },
  {
    "id": "s3254",
    "text": "6.可疑或确定宫颈癌或宫颈癌前病变；可疑或确定乳腺恶性肿瘤；可疑或确定有激素依赖性恶性肿瘤相关病史；"
  },
  {
    "id": "s3255",
    "text": "8.对受试药物过敏；"
  },
  {
    "id": "s3256",
    "text": "9.拒绝接受针灸治疗者；"
  },
  {
    "id": "s3257",
    "text": "10.白血病、血小板减少等有出血倾向者；"
  },
  {
    "id": "s3258",
    "text": "11.严重的全身性或腹部局部皮肤疾病者。"
  },
  {
    "id": "s3259",
    "text": "(2) 满足以下1条标准："
  },
  {
    "id": "s3260",
    "text": "(4) 签署知情同意书。"
  },
  {
    "id": "s3261",
    "text": "[2]血ALT或AST超过正常值上限2倍，血Cr超过正常值上限1.5倍。"
  },
  {
    "id": "s3262",
    "text": "[3]左心功能不全，或恶心心律失常"
  },
  {
    "id": "s3263",
    "text": "[5]既往3个月内急性脑血管事件（中风、短暂性脑缺血发作、急性冠脉综合症）。"
  },
  {
    "id": "s3264",
    "text": "[6]哺乳、妊娠或计划妊娠。"
  },
  {
    "id": "s3265",
    "text": "[7]过去12个月内做过肺切除手术，或其他可能影响肺功能检查结果的所有手术。"
  },
  {
    "id": "s3266",
    "text": "[8]未治愈的恶性肿瘤。"
  },
  {
    "id": "s3267",
    "text": "[9]酗酒、药物成瘾、具有精神病史、智力问题等不能配合本项目的相关检查或其他原因不合作者。"
  },
  {
    "id": "s3268",
    "text": "[11]不适于随访的受试者。"
  },
  {
    "id": "s3269",
    "text": "[13]研究人员认为其他原因不适合临床试验者。"
  },
  {
    "id": "s3270",
    "text": "1.在入选研究之前诊断为T2DM "
  },
  {
    "id": "s3271",
    "text": "2.使用胰岛素或者胰岛素类似物注射治疗每天大于等于2次的患者"
  },
  {
    "id": "s3272",
    "text": "4.年龄在18-75岁之间"
  },
  {
    "id": "s3273",
    "text": "5.使用胰岛素笔注射胰岛素治疗至少1年并且目前正在使用胰岛素笔 – 也包括伴随口服用药的患者"
  },
  {
    "id": "s3274",
    "text": "6.自我治疗(患者必须自己注射胰岛素，而不需要第三方协助)"
  },
  {
    "id": "s3275",
    "text": "9.本地常住患者，能按时随访"
  },
  {
    "id": "s3276",
    "text": "1. 妊娠或3个月内有妊娠计划的患者"
  },
  {
    "id": "s3277",
    "text": "4. 伴随严重的心脑血管疾病、胃肠道疾病、呼吸系统疾病和泌尿系统疾病"
  },
  {
    "id": "s3278",
    "text": "5. 除了糖尿病之外的可能导致脂肪代谢障碍的医学状态(如：抗逆转录病毒治疗)"
  },
  {
    "id": "s3279",
    "text": "6. 根据研究者的判断，目前的医学状态或治疗可能对最终结果产生影响(如：皮质类固醇治疗)"
  },
  {
    "id": "s3280",
    "text": "1.年龄满18岁，不超过60周岁，经实验室检测HBV感染筛查指标（HBsAg、抗HBs、抗HBc）均阴性，且肝肾功能筛选指标正常；"
  },
  {
    "id": "s3281",
    "text": "2.受试者了解本次接种的疫苗，自愿参加此项研究并签署知情同意书；"
  },
  {
    "id": "s3282",
    "text": "4.能够按方案要求接受免疫前后血液检查；"
  },
  {
    "id": "s3283",
    "text": "4.近3个月注射过非特异性人血丙种球蛋白；"
  },
  {
    "id": "s3284",
    "text": "5.已知或怀疑有免疫学功能缺陷，包括免疫抑制剂治疗（放射治疗、化学治疗、皮质类固醇激素、抗代谢药、细胞毒性药物）、HIV感染等；"
  },
  {
    "id": "s3285",
    "text": "6.现患严重慢性病、严重营养不良、传染病、活动性感染及肝病、肾病、心血管疾病；"
  },
  {
    "id": "s3286",
    "text": "7.严重哮喘病；"
  },
  {
    "id": "s3287",
    "text": "9.妊娠（尿检阳性）、哺乳期或7个月内有怀孕计划；"
  },
  {
    "id": "s3288",
    "text": "10.参加其它药物临床试验；"
  },
  {
    "id": "s3289",
    "text": "11.研究者认为有可能影响试验评估的任何情况。"
  },
  {
    "id": "s3290",
    "text": "(3）年龄及性别不限；"
  },
  {
    "id": "s3291",
    "text": "1）未签署知情同意书；"
  },
  {
    "id": "s3292",
    "text": "2）住院医师"
  },
  {
    "id": "s3293",
    "text": "(2)右利手；"
  },
  {
    "id": "s3294",
    "text": "(3)受试者有规律的饮食作息，睡眠正常，无烟、酒或其它不良嗜好，近1个月无任何服药史；"
  },
  {
    "id": "s3295",
    "text": "(4)要求受试者为非针灸专业学生、非针灸科医生；"
  },
  {
    "id": "s3296",
    "text": "(5)自愿签署试验知情同意书的受试者."
  },
  {
    "id": "s3297",
    "text": "(2)有遗传性、精神或神经系统疾病病史者；"
  },
  {
    "id": "s3298",
    "text": "(3)有精神或神经科药物服用史者；"
  },
  {
    "id": "s3299",
    "text": "(4)有MRI检查禁忌证者（假牙、支架、心脏起搏器、幽闭恐惧症等）；"
  },
  {
    "id": "s3300",
    "text": "(5)有严重心、脑血管疾病者；"
  },
  {
    "id": "s3301",
    "text": "(8)不能配合实验者；"
  },
  {
    "id": "s3302",
    "text": "1. 头部磁共振诊断为颅内幕上胶质瘤位行择期全麻下开颅手术的患者"
  },
  {
    "id": "s3303",
    "text": "3. 年龄在18~65岁"
  },
  {
    "id": "s3304",
    "text": "5. 格拉斯哥昏迷评分=15分"
  },
  {
    "id": "s3305",
    "text": "6. 无颅内高压表现"
  },
  {
    "id": "s3306",
    "text": "1. 患者无法理解和配合神经认知功能评估"
  },
  {
    "id": "s3307",
    "text": "6. 有明确的麻醉药物过敏史"
  },
  {
    "id": "s3308",
    "text": "7. 下丘脑功能受损的患者"
  },
  {
    "id": "s3309",
    "text": "8. 严重的内分泌疾病影响代谢指标的患者"
  },
  {
    "id": "s3310",
    "text": "11. 孕期及哺乳期女性"
  },
  {
    "id": "s3311",
    "text": "（1）符合CVA 诊断标准；"
  },
  {
    "id": "s3312",
    "text": "（2）初次诊断为CVA；"
  },
  {
    "id": "s3313",
    "text": "（3）年龄18-65周岁；"
  },
  {
    "id": "s3314",
    "text": "（1）纳入研究前4周内接受过系统的抗炎药物治疗或中医药治疗者"
  },
  {
    "id": "s3315",
    "text": "（2）合并有循环系统呼吸系统消化系统泌尿系统、内分泌系统和造血系统等严重原发性疾病、常规用药无法控制的患者，合并肿瘤的患者，有严重感染、水、电解质及酸碱平衡紊乱的患者。"
  },
  {
    "id": "s3316",
    "text": "1、≥25且≤75岁的女性压力性尿失禁患者,"
  },
  {
    "id": "s3317",
    "text": "2、该女性患者需要入院行经闭孔尿道中段吊带术治疗；"
  },
  {
    "id": "s3318",
    "text": "3、患者麻醉方式均为全身麻醉；"
  },
  {
    "id": "s3319",
    "text": "5、有炎症性肠病的患者；"
  },
  {
    "id": "s3320",
    "text": "7、同时应用不同剂量的具有非甾体作用的其他药物，或受试者在试验期间预计需要应用此类药物"
  },
  {
    "id": "s3321",
    "text": "囊性或以囊性为主的结节（>80%）；"
  },
  {
    "id": "s3322",
    "text": "结节最大直径>2cm；"
  },
  {
    "id": "s3323",
    "text": "结节未行其他治疗（放射性碘治疗、TSH抑制治疗等）"
  },
  {
    "id": "s3324",
    "text": "术前超声检查无癌性病灶的特点；"
  },
  {
    "id": "s3325",
    "text": "自愿参加临床试验并签署知情同意书。"
  },
  {
    "id": "s3326",
    "text": "严重凝血机制障碍；"
  },
  {
    "id": "s3327",
    "text": "严重心、脑血管疾病、呼吸道疾病、肝肾功能障碍等合并症，不能耐受治疗；"
  },
  {
    "id": "s3328",
    "text": "拒绝参与本实验或拒绝签署知情同意书。"
  },
  {
    "id": "s3329",
    "text": "中止临床试验的标准"
  },
  {
    "id": "s3330",
    "text": "不符合病例入组标准者； "
  },
  {
    "id": "s3331",
    "text": "患者要求退出本次研究；"
  },
  {
    "id": "s3332",
    "text": "研究者从医学角度考虑受试者有必要中止试验。"
  },
  {
    "id": "s3333",
    "text": "1.年龄18-65岁；"
  },
  {
    "id": "s3334",
    "text": "2.消化内科门诊的首诊病人；"
  },
  {
    "id": "s3335",
    "text": "2.患有精神疾患；"
  },
  {
    "id": "s3336",
    "text": "1.来创伤三科就诊的由于胫骨平台后外侧骨折畸形愈合导致膝关节出现后外侧不稳症状的患者；"
  },
  {
    "id": "s3337",
    "text": "2.影像学（X线、CT或MRI）存在胫骨平台骨折畸形愈合阳性表现的患者；"
  },
  {
    "id": "s3338",
    "text": "1.＜20岁和＞90岁患者；"
  },
  {
    "id": "s3339",
    "text": "3.实验过程中出现腿部外伤或其他导致膝关节疼痛疾病的患者；"
  },
  {
    "id": "s3340",
    "text": "5.治疗过程中使用了非甾体抗炎药物的患者。"
  },
  {
    "id": "s3341",
    "text": "② 均采用B超诊断，证实为高位单纯性肛瘘； "
  },
  {
    "id": "s3342",
    "text": "③ 年龄21～60岁，初次行肛门手术治疗者；"
  },
  {
    "id": "s3343",
    "text": "④ 可耐受手术治疗，无任何手术禁忌症；"
  },
  {
    "id": "s3344",
    "text": "符合入选标准的潜在受试者如果满足下列标准中的任何一项均将被排除。"
  },
  {
    "id": "s3345",
    "text": "① 外伤所致的高位肛瘘；"
  },
  {
    "id": "s3346",
    "text": "② 合并有肝肾、心脑血管等重要器官疾病，或肿瘤、营养不良、内分泌及造血系统等严重原发性疾病患者。"
  },
  {
    "id": "s3347",
    "text": "④ 妊娠期或哺乳期妇女及有精神病疾患或其它原因不能配合治者；"
  },
  {
    "id": "s3348",
    "text": "⑤ 过敏体质或多种药物过敏者。"
  },
  {
    "id": "s3349",
    "text": "多发血管瘤"
  },
  {
    "id": "s3350",
    "text": "面积广泛的表浅血管瘤"
  },
  {
    "id": "s3351",
    "text": "女婴的乳腺区血管瘤"
  },
  {
    "id": "s3352",
    "text": "危及重要器官的血管瘤（耳/唇/眼睑/鼻/会阴）"
  },
  {
    "id": "s3353",
    "text": "呼吸道或声门下血管瘤（气道阻塞小于50%）"
  },
  {
    "id": "s3354",
    "text": "内脏/消化道/颅内血管瘤"
  },
  {
    "id": "s3355",
    "text": "支气管哮喘或哮喘家族史"
  },
  {
    "id": "s3356",
    "text": "呼吸困难病史"
  },
  {
    "id": "s3357",
    "text": "肝肾衰竭"
  },
  {
    "id": "s3358",
    "text": "拒绝签署知情同意书"
  },
  {
    "id": "s3359",
    "text": "(一)原发性高血压"
  },
  {
    "id": "s3360",
    "text": "(二)血浆同型半胱氨酸升高（＞10μmol/L）"
  },
  {
    "id": "s3361",
    "text": "(四)满足下列条件之一"
  },
  {
    "id": "s3362",
    "text": "1)年龄≥40岁伴外周动脉疾病或既往TIA或缺血性脑卒中病史"
  },
  {
    "id": "s3363",
    "text": "3)糖尿病"
  },
  {
    "id": "s3364",
    "text": "(一)重度高血压（msDBP≥110mmHg和/或msSBP≥180mmHg）"
  },
  {
    "id": "s3365",
    "text": "(四)明确的体位性低血压"
  },
  {
    "id": "s3366",
    "text": "(五)单纯收缩期高血压"
  },
  {
    "id": "s3367",
    "text": "(七)明确心肌梗死或严重冠状动脉疾病病史"
  },
  {
    "id": "s3368",
    "text": "(九)严重肝肾功能异常（ALT大于3倍正常上限，血肌酐大于2倍正常上限）"
  },
  {
    "id": "s3369",
    "text": "(十)预期寿命小于5年"
  },
  {
    "id": "s3370",
    "text": "(十一)治疗依从性差、药物滥用或其他研究者认为不适合进行研究的情况"
  },
  {
    "id": "s3371",
    "text": "1.接受维持性血液透析治疗超过3个月，每次4小时，每周3次，血流量200-250ml/min,透析液流量为500ml/min，透析液温度为36-37℃；"
  },
  {
    "id": "s3372",
    "text": "3.干预前3个月内，透析低血压发生频率超过1/3"
  },
  {
    "id": "s3373",
    "text": "5.采用动静脉瘘透析；"
  },
  {
    "id": "s3374",
    "text": "5.病情稳定，自愿参与本研究。"
  },
  {
    "id": "s3375",
    "text": "1.下肢肌肉或关节出现严重肿胀,肢体活动障碍，急性下肢血栓，不能耐受运动干预;"
  },
  {
    "id": "s3376",
    "text": "2.患有严重心脑疾病者，如严重心律失常、心功能不全、心肌梗死、不稳定型心绞痛、脑卒中等；"
  },
  {
    "id": "s3377",
    "text": "3.意识障碍，精神疾病患者；"
  },
  {
    "id": "s3378",
    "text": "（1）近1周内有感染、发热、创伤、烧伤、手术史的患者或活动性结核病或风湿免疫疾病患者；"
  },
  {
    "id": "s3379",
    "text": "（2）心脏瓣膜病（一个瓣膜及以上发生中度病变）或原发性心肌病；"
  },
  {
    "id": "s3380",
    "text": "（4）已知的肾功能不全，血清肌酐(Cr)男性＞221umol/L，女性＞177 umol/L者；"
  },
  {
    "id": "s3381",
    "text": "（5）已知的肝功能不全，谷丙转氨酶(ALT)＞正常值的3倍或合并肝硬化者；"
  },
  {
    "id": "s3382",
    "text": "（10）研究者认为存在不适合参加本研究的其他情况。"
  },
  {
    "id": "s3383",
    "text": "一、难治性Graves甲亢和Graves眼病患者外周血单核细胞中mTOR通路信号蛋白表达情况的检测"
  },
  {
    "id": "s3384",
    "text": "1）难治性Graves甲亢患者：规律抗甲状腺药物治疗5年以上，仍然无法停药或TRAB仍阳性的GD患者；"
  },
  {
    "id": "s3385",
    "text": "2）缓解Graves甲亢患者：规律抗甲状腺药物治疗1-2年即达到停药标准，且停药1年以上未复发者；"
  },
  {
    "id": "s3386",
    "text": "②严重牙周病患者；"
  },
  {
    "id": "s3387",
    "text": "③唇腭裂患者；"
  },
  {
    "id": "s3388",
    "text": "④有颞下颌关节紊乱病的患者；"
  },
  {
    "id": "s3389",
    "text": "⑤需要使用功能矫治器的患者；"
  },
  {
    "id": "s3390",
    "text": "⑦氟斑牙、釉质发育不全的患者；"
  },
  {
    "id": "s3391",
    "text": "⑧口内有烤瓷牙、种植牙的患者；"
  },
  {
    "id": "s3392",
    "text": "⑨因各种因素不能完成治疗过程的患者；"
  },
  {
    "id": "s3393",
    "text": "① 符合美国精神障碍诊断与统计手册第4版（DSM-IV）精神分裂症的诊断标准；"
  },
  {
    "id": "s3394",
    "text": "① 排除脑器质性疾病患者、精神活性物质或酒精依赖患者；"
  },
  {
    "id": "s3395",
    "text": "② 排除合并严重躯体疾病患者，包括：严重神经系统疾病、严重心血管疾病、恶性肿瘤、免疫功能低下、粒细胞减少、急、慢性肾功能衰竭、肝硬化或活动性肝病者等；"
  },
  {
    "id": "s3396",
    "text": "2)宽颈动脉瘤定义为瘤颈宽度≥4mm或者体颈比<2；大动脉瘤定义为瘤体最大径10~25mm，巨大动脉瘤定义为瘤体最大径≥25mm；假性动脉瘤则定义为由明确的外伤，医源性损伤或者放疗等原因所造成；"
  },
  {
    "id": "s3397",
    "text": "1)目标病变部位有重要的分支血管（如脉络膜前动脉、胚胎型后交通动脉、小脑后下动脉等）；"
  },
  {
    "id": "s3398",
    "text": "3、睑黄瘤皮损双侧对称；"
  },
  {
    "id": "s3399",
    "text": "1、局部曾接受过其他治疗，可能影响疗效评价；"
  },
  {
    "id": "s3400",
    "text": "2、瘢痕体质；"
  },
  {
    "id": "s3401",
    "text": "（2） 行微创Mckeown食管癌切除术；"
  },
  {
    "id": "s3402",
    "text": "（3）未患其他严重器质性疾病（肝、肾功明显异常等）而影响术后评估；"
  },
  {
    "id": "s3403",
    "text": "（4）术中无中转开胸、开腹，无其他特殊情况；"
  },
  {
    "id": "s3404",
    "text": "（5）术后返回ICU住院时间不超过3天；"
  },
  {
    "id": "s3405",
    "text": "（6）有一定的知识文化程度（最好小学毕业以上学历），通过解释能理解该项研究意义并自愿参与；"
  },
  {
    "id": "s3406",
    "text": " (7)知情并自愿参与该临床试验。"
  },
  {
    "id": "s3407",
    "text": "（2）经胸CT检查证实为肺结节（直径≤1 cm、实性结节或磨玻璃结节），并拟行全胸腔镜下肺楔形切除术、肺段切除术或肺叶切除术；"
  },
  {
    "id": "s3408",
    "text": "（3）胸部CT检查未见明显肿大的肺门或纵膈淋巴结；"
  },
  {
    "id": "s3409",
    "text": "（2）全身因素：脓毒血症，反复肺部感染，术前1 月有任何类型的严重感染性疾病；"
  },
  {
    "id": "s3410",
    "text": "（3）患有严重的心、脑、肺、肝、肾疾病，严重高血压患者；"
  },
  {
    "id": "s3411",
    "text": "（4）严重凝血功能障碍患者；"
  },
  {
    "id": "s3412",
    "text": "（5）存在远处转移；"
  },
  {
    "id": "s3413",
    "text": "（7）研究者认为有不适宜参加本次临床试验的其他情况。"
  },
  {
    "id": "s3414",
    "text": "a.明确诊断为恶性血液病患者，体重≥30kg，年龄不限，性别不限，种族不限；"
  },
  {
    "id": "s3415",
    "text": "c.自愿进行rhTPO开放性随机对照研究；"
  },
  {
    "id": "s3416",
    "text": "4.研究者认为可损害受试者安全、使研究结果面临不必要风险的任何危及生命的疾病、身体状况或器官系统功能障碍；药物依赖者；未控制的精神疾病受试者；认知功能障碍者；"
  },
  {
    "id": "s3417",
    "text": "（2）年龄18周岁-40周岁。"
  },
  {
    "id": "s3418",
    "text": "（3）术前球镜在-3.0~-10.0DS之间，柱镜在0~5.0DC之间。"
  },
  {
    "id": "s3419",
    "text": "（5）自愿加入试验，依从性良好，签订“知情同意书”。"
  },
  {
    "id": "s3420",
    "text": "（2）入组前6个月得过外眼疾病或者接受过眼部手术。"
  },
  {
    "id": "s3421",
    "text": "（5）同时应用治疗眼病的其他口服药或外用药。"
  },
  {
    "id": "s3422",
    "text": "（6）妊娠期或哺乳期患者。"
  },
  {
    "id": "s3423",
    "text": "（7）有心血管、脑血管、肝、肾和造血系统等严重全身性疾病及精神疾病患者。"
  },
  {
    "id": "s3424",
    "text": "2.有听力语言康复教育的条件。"
  },
  {
    "id": "s3425",
    "text": "4.干预后四年内不计划离开本市者。"
  },
  {
    "id": "s3426",
    "text": "5.可定期按要求返回协作机构评估者。"
  },
  {
    "id": "s3427",
    "text": "6.自愿同意参加试验，签署知情同意书。"
  },
  {
    "id": "s3428",
    "text": "1.有影响康复效果的其它特殊疾病者，如听神经发育不良、智障等。"
  },
  {
    "id": "s3429",
    "text": "2.不能按要求定期随访评估者。"
  },
  {
    "id": "s3430",
    "text": "3)不可切除的中晚期HCC，单个结节或≤3个肿瘤结节，且结节大小≤7cm；"
  },
  {
    "id": "s3431",
    "text": "4)原发肿瘤未经治疗或一年内未经介入治疗（TACE、碘粒子治疗）或手术/消融后复发；"
  },
  {
    "id": "s3432",
    "text": "6)肝功能良好(Child-Pugh A级或B级7分)、血液学指标及肾功能正常；"
  },
  {
    "id": "s3433",
    "text": "7)体能ECOG ≤1分；"
  },
  {
    "id": "s3434",
    "text": "8)理解并签署知情同意书。"
  },
  {
    "id": "s3435",
    "text": "1)出现肿瘤远处转移者；"
  },
  {
    "id": "s3436",
    "text": "5)有心脏、肾脏、骨髓或肺、中枢神经系统受累的重大疾病史；"
  },
  {
    "id": "s3437",
    "text": "6)近期感染需抗生素治疗者；"
  },
  {
    "id": "s3438",
    "text": "(1) 年龄18-39岁；BMI 18-25kg/m2；"
  },
  {
    "id": "s3439",
    "text": "(2) 健康志愿者：生命体征正常（体温、脉率、呼吸、血压）；矫正视力>0.8；活动耐量正常（可爬4层楼梯）；"
  },
  {
    "id": "s3440",
    "text": "(2)女性志愿者处于月经期/孕期/哺乳期；"
  },
  {
    "id": "s3441",
    "text": "(3)既往肝病、肾病史；"
  },
  {
    "id": "s3442",
    "text": "(4)存在焦虑状态者，焦虑自评量表SAS提示存在焦虑；"
  },
  {
    "id": "s3443",
    "text": "1、西医诊断同时符合糖尿病和冠心病诊断标准；"
  },
  {
    "id": "s3444",
    "text": "3、受试者知情，自愿签署知情同意书，并同意按照试验方案的要求参加所有的访视及检查、治疗。"
  },
  {
    "id": "s3445",
    "text": "3、1年内有计划进行心脏介入或手术治疗者；"
  },
  {
    "id": "s3446",
    "text": "5. PSI评分: I-III级，CURB-65 评分0-1分。"
  },
  {
    "id": "s3447",
    "text": "①既往明确有结构性肺疾病者（支气管扩张、肺囊肿、弥漫性泛细支气管炎）；"
  },
  {
    "id": "s3448",
    "text": "⑤合并恶性肿瘤或器官移植后及接受免疫抑制剂治疗者；"
  },
  {
    "id": "s3449",
    "text": "⑥已知对青霉素、头孢菌素类和其他β内酰胺类抗生素过敏者。"
  },
  {
    "id": "s3450",
    "text": "1,气管肿瘤，或周围器官肿瘤累及气管，切除范围超过6公分，无法实施传统端端吻合的患者。"
  },
  {
    "id": "s3451",
    "text": "1,气管缺损小于4公分，可直接端端吻合患者；"
  },
  {
    "id": "s3452",
    "text": "1.年龄介于18-35岁间"
  },
  {
    "id": "s3453",
    "text": "2.软骨缺损直径大于2cm"
  },
  {
    "id": "s3454",
    "text": "1.直径>5mm的甲状腺结节。"
  },
  {
    "id": "s3455",
    "text": "1.未获得诊断金标准：组织学诊断or细胞学诊断+随访12个月无改变；"
  },
  {
    "id": "s3456",
    "text": "受试者选择对象为已明确并同意将在我院骨科行椎弓根螺钉置入的病人，但必须满足以下条件："
  },
  {
    "id": "s3457",
    "text": "（2）病人同意参加本试验，并签署知情同意书；"
  },
  {
    "id": "s3458",
    "text": "（3）肥胖患者（体重指数>28kg/m2）；"
  },
  {
    "id": "s3459",
    "text": "（4）研究者认为不宜参加本临床试验的疾病研究者。"
  },
  {
    "id": "s3460",
    "text": "1.患有影响骨代谢相关疾病, 如甲亢、Paget病、肾性骨营养不良等；"
  },
  {
    "id": "s3461",
    "text": "4.严重单发腰椎压缩骨折或多发腰椎骨折；"
  },
  {
    "id": "s3462",
    "text": "5.因各种原因如高龄、体内金属支架植入史或其他因素, 不能进行磁共振检查者。"
  },
  {
    "id": "s3463",
    "text": "a.年龄在18-65岁，病理确诊，且经全身评估后诊断为原发中枢神经系统淋巴瘤"
  },
  {
    "id": "s3464",
    "text": "c.ECOG评分>=70%"
  },
  {
    "id": "s3465",
    "text": "e.无其它活动性感染"
  },
  {
    "id": "s3466",
    "text": "h.愿意签署知情同意书而参加该项研究"
  },
  {
    "id": "s3467",
    "text": "b.既往接受过全颅放疗"
  },
  {
    "id": "s3468",
    "text": "(3)体重指数(BMI)为19～26（含），BMI=体重kg/[(身高m) x(身高m)]；"
  },
  {
    "id": "s3469",
    "text": "(4)全面健康体检合格，无心、肝、肾、消化道、神经系统、精神异常及代谢异常等病史；血、尿常规，肝、肾功能、血清学检查及心电图等检查均无异常或异常无临床意义；女性受试者尿妊娠试验阴性；"
  },
  {
    "id": "s3470",
    "text": "(5)受试者必须能够阅读和理解知情同意书的内容，自愿参加本试验，并签署书面的知情同意书。"
  },
  {
    "id": "s3471",
    "text": "(1)生命体征、体格检查及实验室等辅助检查具有临床意义的异常者(心率<60bpm)；"
  },
  {
    "id": "s3472",
    "text": "(6)试验前3个月内参加过任何药物临床试验者；"
  },
  {
    "id": "s3473",
    "text": "(9)对饮食有特殊要求，不能遵守统一饮食者；"
  },
  {
    "id": "s3474",
    "text": "(10)研究者认为受试者有不适合参加本研究的其他因素。"
  },
  {
    "id": "s3475",
    "text": "①自愿作为受试对象者；"
  },
  {
    "id": "s3476",
    "text": "②符合顽固性肝硬化腹水诊断标准；"
  },
  {
    "id": "s3477",
    "text": "③符合中医辨证脾虚水停证或脾肾阳虚证；"
  },
  {
    "id": "s3478",
    "text": "具备以下1项或1项以上者，不得纳入临床研究病例。"
  },
  {
    "id": "s3479",
    "text": "1. 约≥10 个小玻璃膜疣或 ＜ 15 个中等大小的玻璃膜疣，或出现与 ARM 相关的色素异常 2a: 玻璃膜疣 2b: 色素上皮改变( 色素脱失和色素增生) 2c: 兼有玻璃膜疣和色素上皮改变"
  },
  {
    "id": "s3480",
    "text": "②2周内曾患上消化道出血或肝性脑病者；"
  },
  {
    "id": "s3481",
    "text": "3. 累及黄斑中心的地图状萎缩，或至少 350μm 的黄斑中心外的地图状萎缩"
  },
  {
    "id": "s3482",
    "text": "1. 眼前节的炎症，如活动性结膜炎、角膜炎、葡萄膜炎等；"
  },
  {
    "id": "s3483",
    "text": "2. AMD 以外的眼底病变，如黄斑裂孔、黄斑水肿、高度近视、视网膜血管阻塞、中心性浆液性脉络膜视网膜病变等眼底疾病； "
  },
  {
    "id": "s3484",
    "text": "4. 其他原因的无法完成相关检查和研究的。"
  },
  {
    "id": "s3485",
    "text": "1） 临床表现、病理、基因诊断确诊，皮肤组织丝氨酸蛋白酶抑制剂表达下降或缺失；"
  },
  {
    "id": "s3486",
    "text": "4）对青霉素过敏的患者；"
  },
  {
    "id": "s3487",
    "text": "7）有HIV，HBV，HCV等慢性感染患者。"
  },
  {
    "id": "s3488",
    "text": "8） 根据研究者判断，受试者不可信或依从性差者。"
  },
  {
    "id": "s3489",
    "text": "（2）年龄18~75岁，性别不限；"
  },
  {
    "id": "s3490",
    "text": "（3）ECOG体力状况评分≤2分；"
  },
  {
    "id": "s3491",
    "text": "（4）外周血细胞计数符合化疗条件：白细胞计数≥4.0×109/L，中性粒细胞计数≥2.0×109/L"
  },
  {
    "id": "s3492",
    "text": "（7）患者预计生存期≥3个月。"
  },
  {
    "id": "s3493",
    "text": "（8）自愿签署书面知情同意书；"
  },
  {
    "id": "s3494",
    "text": "（1）入组前4周内接受过放射治疗"
  },
  {
    "id": "s3495",
    "text": "（5）怀疑或确有吸毒、药物滥用、酗酒者；"
  },
  {
    "id": "s3496",
    "text": "2预计手术时间为1-3小时；"
  },
  {
    "id": "s3497",
    "text": "4 BMI范围18.5-29之间；"
  },
  {
    "id": "s3498",
    "text": "5 ASA分级I-II级；"
  },
  {
    "id": "s3499",
    "text": "1伴有精神系统疾病、中枢及外周神经系统疾病的患者；"
  },
  {
    "id": "s3500",
    "text": "3长期应用阿片类或精神类药品的患者；"
  },
  {
    "id": "s3501",
    "text": "⑵年龄：18-80岁。"
  },
  {
    "id": "s3502",
    "text": " ⑸患有严重动脉血管病的病例。"
  },
  {
    "id": "s3503",
    "text": " ⑹低血压（收缩压<100mmHg）而不能维持血流量的病例。"
  },
  {
    "id": "s3504",
    "text": " ⑽预期寿命少于1年。"
  },
  {
    "id": "s3505",
    "text": "2.18岁≤年龄≤75岁；"
  },
  {
    "id": "s3506",
    "text": "不愿意参加受试者；"
  },
  {
    "id": "s3507",
    "text": "1.年龄18-80岁之间;"
  },
  {
    "id": "s3508",
    "text": "2.男女不限；"
  },
  {
    "id": "s3509",
    "text": "1.年龄≥18周岁且≤70周岁，男女不限。"
  },
  {
    "id": "s3510",
    "text": "1.5 年内患有其它原发恶性肿瘤的患者"
  },
  {
    "id": "s3511",
    "text": "2.有心肝肾严重疾病且功能严重障碍的患者"
  },
  {
    "id": "s3512",
    "text": "3正进行辅助化疗或已经进行过化疗者"
  },
  {
    "id": "s3513",
    "text": "（1）经病理学或细胞学确诊的非小细胞肺癌初治患者，且研究者认为适合采用培美曲塞+卡铂（PC）方案化疗者；"
  },
  {
    "id": "s3514",
    "text": "（2）现有严重的急性感染，并且没有被控制的；或有化脓性和慢性感染，伤口迁延不愈者；合并有心、肝、肾和造血系统等严重疾病者；"
  },
  {
    "id": "s3515",
    "text": "（3）严重精神或神经系统疾患，影响知情同意和/或不良反应表述或观察；"
  },
  {
    "id": "s3516",
    "text": "（7）妊娠或哺乳期女性或有妊娠可能的女性首次用药前妊娠检测阳性；"
  },
  {
    "id": "s3517",
    "text": "1.经皮穿刺禁忌症患者；"
  },
  {
    "id": "s3518",
    "text": "2.有肝肿瘤射频消融禁忌症者。"
  },
  {
    "id": "s3519",
    "text": "(2) BMI≥32.5Kg/㎡ 且AHI大于≥30次/小时"
  },
  {
    "id": "s3520",
    "text": "(9) 存在中枢神经系统以及呼吸系统损伤、肿瘤尚未治愈"
  },
  {
    "id": "s3521",
    "text": "(10) 存在甲状腺功能减退等全身疾病尚未治愈或控制"
  },
  {
    "id": "s3522",
    "text": "（5）既往无多次严重上腹部手术史；"
  },
  {
    "id": "s3523",
    "text": "   （i）新辅助治疗前临床分期I, II 或 III期（排除T4期）"
  },
  {
    "id": "s3524",
    "text": "2.病理活检结果显示非鳞癌"
  },
  {
    "id": "s3525",
    "text": "3）由受试者家长签属知情同意书，并能够配合者。"
  },
  {
    "id": "s3526",
    "text": "6.正在参加其它临床试验者"
  },
  {
    "id": "s3527",
    "text": "7.依从性差或研究者认为有任何不适合入选情况者."
  },
  {
    "id": "s3528",
    "text": "2.女性患者；"
  },
  {
    "id": "s3529",
    "text": "1.曾接受过髋关节手术"
  },
  {
    "id": "s3530",
    "text": "(4) 扁桃腺I-IV度肿大和/或FriedmanII-III型和/或腺样体肥大"
  },
  {
    "id": "s3531",
    "text": "(4) 不愿意承担手术潜在风险者"
  },
  {
    "id": "s3532",
    "text": "(6) 存在食道反流、食管裂孔疝的患者"
  },
  {
    "id": "s3533",
    "text": "(7) PSG考虑混合型、中枢性睡眠呼吸暂停的患者"
  },
  {
    "id": "s3534",
    "text": "(8) 清醒状态下血气分析PO2＜60mmHg "
  },
  {
    "id": "s3535",
    "text": "(11) 其他特别情况由入组医生特别说明"
  },
  {
    "id": "s3536",
    "text": "⑴在上海居住超过5年，有上海户籍。"
  },
  {
    "id": "s3537",
    "text": "⑵耳聋儿童 （气导听阈大于40db，全国残疾人抽样调查的四级耳聋标准）。"
  },
  {
    "id": "s3538",
    "text": "⑴传导性耳聋或混合性耳聋。"
  },
  {
    "id": "s3539",
    "text": "⑵噪声性耳聋。"
  },
  {
    "id": "s3540",
    "text": "2、同意参加本次试验，理解并签署知情同意书."
  },
  {
    "id": "s3541",
    "text": "（4）肝功能Child-Pugh分级A级；"
  },
  {
    "id": "s3542",
    "text": "（6）心、肺、肾等重要脏器无严重器质性病变。"
  },
  {
    "id": "s3543",
    "text": "（1）拒绝签署知情同意书者"
  },
  {
    "id": "s3544",
    "text": "①存在急腹症                                     "
  },
  {
    "id": "s3545",
    "text": "④肠内营养过敏或不耐受的患者"
  },
  {
    "id": "s3546",
    "text": "1.年龄20-80岁"
  },
  {
    "id": "s3547",
    "text": "2.Karnofsky评分>80"
  },
  {
    "id": "s3548",
    "text": "4.原发肿瘤位于胸内，如果肿瘤中心与胃食管交界处距离<2cm，则排除病例"
  },
  {
    "id": "s3549",
    "text": "6. 接受食管癌治疗前未接受其他肿瘤放疗或化疗等辅助治疗手段"
  },
  {
    "id": "s3550",
    "text": "8. 良好脏器功能："
  },
  {
    "id": "s3551",
    "text": "（2）血小板≥10000/mm3"
  },
  {
    "id": "s3552",
    "text": "（3）血红蛋白≥10 g/dl"
  },
  {
    "id": "s3553",
    "text": "（6）丙氨酸转氨酶≤100 IU/l"
  },
  {
    "id": "s3554",
    "text": "（7）肌酐≤1.5 mg/dl"
  },
  {
    "id": "s3555",
    "text": "（8）血氧饱和度≥95%"
  },
  {
    "id": "s3556",
    "text": "9. 预测可行根治性R0切除"
  },
  {
    "id": "s3557",
    "text": "3.既往胸部手术史且伤口位于右半胸"
  },
  {
    "id": "s3558",
    "text": "4.传染病患者"
  },
  {
    "id": "s3559",
    "text": "8.免疫缺陷病"
  },
  {
    "id": "s3560",
    "text": "10.严重肺间质纤维化或肺气肿"
  },
  {
    "id": "s3561",
    "text": "1）合并有其他严重呼吸系统疾病者：如先天性气管食管瘘、先天性血管畸形压迫气道、喉气管支气管软化和(或)狭窄、支气管肺囊肿、纤毛运动障碍、纵隔肿瘤等；"
  },
  {
    "id": "s3562",
    "text": "2）伴有严重的肝、肾疾病，心血管疾病，内分泌疾病，血液系统疾病，神经系统疾病者；"
  },
  {
    "id": "s3563",
    "text": "(1) 滥用药物、酒精成瘾或患有难以控制的精神疾病"
  },
  {
    "id": "s3564",
    "text": "(5) 全身状况差，难以耐受全麻手术者"
  },
  {
    "id": "s3565",
    "text": "1、15岁至65岁我国公民."
  },
  {
    "id": "s3566",
    "text": "3、无植入禁忌者."
  },
  {
    "id": "s3567",
    "text": "5、植入禁忌者."
  },
  {
    "id": "s3568",
    "text": "5.依据第7版UICC-TNM肿瘤分期是可切除肿瘤（T1-3，N0-3，M0，排除T4期）。接受术前新辅助治疗的患者必须同时满足（i）和（ii）"
  },
  {
    "id": "s3569",
    "text": "3. Child-Pugh肝功能评级：A级或较好的B级（≤7分）；"
  },
  {
    "id": "s3570",
    "text": "7. 主要器官功能正常;"
  },
  {
    "id": "s3571",
    "text": "2、伴有肺间质病变患者；伴有严重肝酶升高者；"
  },
  {
    "id": "s3572",
    "text": "⑦特殊部位手术：如骨盆手术对肠道功能的影响。"
  },
  {
    "id": "s3573",
    "text": "(3)均行PSA测定，血清总PSA<4ng/ml或血清总PSA>4ng/ml但活检排除前列腺癌；"
  },
  {
    "id": "s3574",
    "text": "(1)不稳定膀胱、神经源性膀胱、严重尿路感染者予剔除；"
  },
  {
    "id": "s3575",
    "text": "1. 年龄25-42岁； "
  },
  {
    "id": "s3576",
    "text": "2. BMI 18-25kg/m2;"
  },
  {
    "id": "s3577",
    "text": "3.外院IVF采用经典方案（超长方案、长方案，短方案、拮抗剂方案）失败2次或2次以上者;"
  },
  {
    "id": "s3578",
    "text": "2多囊卵巢综合征患者;"
  },
  {
    "id": "s3579",
    "text": "5. 男方为严重少弱精症的患者；"
  },
  {
    "id": "s3580",
    "text": "1.18岁至60岁的成年患者；"
  },
  {
    "id": "s3581",
    "text": "4.单节段腰椎病（包括腰椎管狭窄,椎间孔狭窄,节段不稳，椎间盘突出，椎间盘退变和疼痛）；"
  },
  {
    "id": "s3582",
    "text": "2.腰椎椎弓根或椎层发育不良；"
  },
  {
    "id": "s3583",
    "text": "3.腰椎骨质疏松症；"
  },
  {
    "id": "s3584",
    "text": "4.骨代谢性疾病如骨软化症或佩吉特氏病；"
  },
  {
    "id": "s3585",
    "text": "8.BMI> 30；"
  },
  {
    "id": "s3586",
    "text": "4.怀孕或哺乳期妇女；有生育能力的患者不愿或无法采取有效的避孕措施者；"
  },
  {
    "id": "s3587",
    "text": "6. 医生认为不适合纳入者。"
  },
  {
    "id": "s3588",
    "text": "2、年龄在18-80岁的患者；"
  },
  {
    "id": "s3589",
    "text": "4、签署进入临床研究知情同意书。"
  },
  {
    "id": "s3590",
    "text": "1、不符合上述纳入标准者；"
  },
  {
    "id": "s3591",
    "text": "3、妊娠期、哺乳期女性或近期准备生育的患者；"
  },
  {
    "id": "s3592",
    "text": "4、对试验药物过敏或过敏体质者；"
  },
  {
    "id": "s3593",
    "text": "2. 接受择期手术治疗"
  },
  {
    "id": "s3594",
    "text": "3. 接受插入气管导管的全身麻醉（吸入麻醉、静脉麻醉、静吸复合麻醉）"
  },
  {
    "id": "s3595",
    "text": "⑥手术时间>6-8h，因存在药物蓄积问题应适当延长术后进食水时间。"
  },
  {
    "id": "s3596",
    "text": "⑩过敏体质或既往对多种药物过敏者，麦芽糊精果糖过敏者。"
  },
  {
    "id": "s3597",
    "text": "1.年龄在20-60岁之间，男女不限；"
  },
  {
    "id": "s3598",
    "text": "3.按神经分布区域的皮肤感觉障碍；"
  },
  {
    "id": "s3599",
    "text": "4.出现四种神经体征中的两种征象（肌肉萎缩、运动无力、感觉减退和放射减弱）；"
  },
  {
    "id": "s3600",
    "text": "具有下列情况之一者，不能纳入本试验："
  },
  {
    "id": "s3601",
    "text": "1.脊柱外科手术史；"
  },
  {
    "id": "s3602",
    "text": "3.影像学所见有脊柱骨质肿瘤、结核、骨质疏松等患者；"
  },
  {
    "id": "s3603",
    "text": "6.肝肾功能异常者；"
  },
  {
    "id": "s3604",
    "text": "7.有其他自身免疫性疾病、变态反应性疾病和急、慢性感染者；"
  },
  {
    "id": "s3605",
    "text": "1 视网膜静脉阻塞患者"
  },
  {
    "id": "s3606",
    "text": "(2)BPH患者均经直肠B超检查，测量的前列腺体积在20～100ml范围；"
  },
  {
    "id": "s3607",
    "text": "3. 卵巢储备功能正常（FSH＜10mIU/ml;双侧卵巢 AFC＞5个；或AMH>1.0ng/ml）；"
  },
  {
    "id": "s3608",
    "text": "7.炎症后结构不稳定的脊柱；"
  },
  {
    "id": "s3609",
    "text": "10.全身应用皮质激素或免疫抑制剂治疗；"
  },
  {
    "id": "s3610",
    "text": "2.患有高血压，且经降压药物治疗无法降至正常范围内者（收缩压＞140 mmHg，舒张压＞90 mmHg）；"
  },
  {
    "id": "s3611",
    "text": "3、 接NSAIDs和激素治疗的病人进入试验前用药剂量稳定至少30天，并且在以后的治疗中维持不变。接受其他DMARDs的病人必须中断其他DMARDs 30天以上；"
  },
  {
    "id": "s3612",
    "text": "5、合并心、肝、肾、脑、内分泌系统和造血系统等严重原发性疾病，精神病患者；"
  },
  {
    "id": "s3613",
    "text": "2. 凡在入组后发现不符合试验方案者"
  },
  {
    "id": "s3614",
    "text": "5. 研究中心人员或人员的一级家属"
  },
  {
    "id": "s3615",
    "text": "③胃排空障碍（如胃食道反流、慢性误吸史、胃排空延迟）、消化道完全性梗阻、无法使用肠内制剂的患者。"
  },
  {
    "id": "s3616",
    "text": "⑤术中出血>1000ml：防止应激性溃疡问题。"
  },
  {
    "id": "s3617",
    "text": "⑨哺乳期和妊娠期的女性。"
  },
  {
    "id": "s3618",
    "text": "3) 经手术治疗后达到彻底切除，无肉眼和镜下残留"
  },
  {
    "id": "s3619",
    "text": "4) 如病理为胸腺瘤，则需满足T分期>T1b"
  },
  {
    "id": "s3620",
    "text": "6) 心肺功能可耐受手术和放疗"
  },
  {
    "id": "s3621",
    "text": "（4）受试者手臂或者测试部位没有严重破损；"
  },
  {
    "id": "s3622",
    "text": "（5）受试者能够保证在试验期间对测试部位不进行剧烈擦洗或者SPA处理；"
  },
  {
    "id": "s3623",
    "text": "（6）受试者能够接受测试部位贴敷试验材料，并进行仪器检测；"
  },
  {
    "id": "s3624",
    "text": "（8）正在使用激素代替治疗或使用激素控制生育的受试者应当能够保证在试验期间维持原使用习惯，无使用该类激素的受试者应当保证在试验期间不使用该类激素；"
  },
  {
    "id": "s3625",
    "text": "（9）正在服用营养保健品的受试者在试验期间应当维持原食用习惯，并且和研究中心说明；"
  },
  {
    "id": "s3626",
    "text": "患者组：（1）身体健康的男性或女性，18-65岁；"
  },
  {
    "id": "s3627",
    "text": "（5）受试者手臂或者测试部位没有严重破损；"
  },
  {
    "id": "s3628",
    "text": "（6）受试者能够保证在试验期间对测试部位不进行剧烈擦洗或者SPA处理；"
  },
  {
    "id": "s3629",
    "text": "（7）受试者能够接受测试部位贴敷试验材料，并进行仪器检测；"
  },
  {
    "id": "s3630",
    "text": "（9）正在使用激素代替治疗或使用激素控制生育的受试者应当能够保证在试验期"
  },
  {
    "id": "s3631",
    "text": "（11）近一个月没有口服皮质类激素药物进行治疗；"
  },
  {
    "id": "s3632",
    "text": "（4）测试部位有有胎记、抓痕、白斑、色素痣、疤痕疙瘩等其它影响试验的皮肤表征；"
  },
  {
    "id": "s3633",
    "text": "（4）测试部位有有胎记、抓痕、白斑、色素痣、疤痕疙瘩等其它影响试验的皮肤表征；"
  },
  {
    "id": "s3634",
    "text": "(1)经病理学或细胞学确诊初治的III-IV期非小细胞肺癌带瘤患者；"
  },
  {
    "id": "s3635",
    "text": "(2)化疗2-4周期评价SD以上进入维持阶段的患者,化疗结束后1个月内入组；"
  },
  {
    "id": "s3636",
    "text": "3）肝硬化的诊断参考2014年《中国肝病诊疗管理规范》白皮书（节选）中的标准."
  },
  {
    "id": "s3637",
    "text": "2. 常规实验室检查正常；"
  },
  {
    "id": "s3638",
    "text": "4. 治疗期间不接受方案以外的其他药物治疗；"
  },
  {
    "id": "s3639",
    "text": "5. 24小时内使用镇痛药，1 月内使用抗生素、消炎药，3月内全身使用糖皮质类固醇、免疫抑制剂者；受试者目前及筛选前服用过沙利度胺药物；"
  },
  {
    "id": "s3640",
    "text": "B.按《中国胃癌HER2检测指南更新(2016版)》，判定为HER2 IHC2+/FISH阳性，或IHC3+的无法切除的进展期或转移性胃腺癌，以及术后复发患者。"
  },
  {
    "id": "s3641",
    "text": "G.患者自愿加入本研究，签署知情同意书，依从性好，配合随访。"
  },
  {
    "id": "s3642",
    "text": "8.精神病患者；"
  },
  {
    "id": "s3643",
    "text": "1) 年龄>18岁"
  },
  {
    "id": "s3644",
    "text": "1) 处于妊娠期"
  },
  {
    "id": "s3645",
    "text": "3) 合并其他恶性肿瘤"
  },
  {
    "id": "s3646",
    "text": "4) 合并重症肌无力危象"
  },
  {
    "id": "s3647",
    "text": "1) 取卵周期年龄≤43周岁的妇女；"
  },
  {
    "id": "s3648",
    "text": "6）本次的冻融胚胎在促排过程中参与过中药或中成药临床试验者；"
  },
  {
    "id": "s3649",
    "text": "7）同一受试者重复入组。"
  },
  {
    "id": "s3650",
    "text": "（11）受试者能够接受按项目要求定期进行回访"
  },
  {
    "id": "s3651",
    "text": "（8）整个试验期间没有怀孕或者哺乳计划，期间也避免怀孕；"
  },
  {
    "id": "s3652",
    "text": "维持原使用习惯，无使用该类激素的受试者应当保证在试验期间不使用该类激素；"
  },
  {
    "id": "s3653",
    "text": "正常组：（1）有皮肤病（异位性皮肤病、银屑病、湿疹等），临床评判认为不适合参加该项目的受试者；"
  },
  {
    "id": "s3654",
    "text": "（1）银屑病、副银屑病或毛发红槺疹患者不处于疾病早期；"
  },
  {
    "id": "s3655",
    "text": "（5）有其他急慢性皮肤病史，或者身体健康状况可能影响试验结果的受试者；"
  },
  {
    "id": "s3656",
    "text": "(3)ECOG评分:0-3，KPS≥50；"
  },
  {
    "id": "s3657",
    "text": "(4)预计生存期≥3个月；"
  },
  {
    "id": "s3658",
    "text": "1）乙肝、丙肝、酒精性、自身免疫性等原因的肝硬化患者；"
  },
  {
    "id": "s3659",
    "text": "（3） 酒精性肝硬化并且近 3 月仍然酗酒者；"
  },
  {
    "id": "s3660",
    "text": "（6） 有精神病史、心理疾病或脑神经疾病史；"
  },
  {
    "id": "s3661",
    "text": "（7） 其他代谢性脑病，如酮症酸中毒、低血糖症、低钠血症、肾性脑病、酒精性脑病、"
  },
  {
    "id": "s3662",
    "text": "（9） 伴有心、肺、肾等其他系统的严重疾病； "
  },
  {
    "id": "s3663",
    "text": "C.患者的ECOG（Eastern Co-operative Oncology Group）功能状态为0-2分；"
  },
  {
    "id": "s3664",
    "text": "D.既往未曾接受过靶向治疗、放疗及生物治疗；"
  },
  {
    "id": "s3665",
    "text": "E.基线血常规和生化指标符合下列标准： 中性粒细胞计数≥1.5×109/L； 血红蛋白≥80 g/L； 血小板计数≥100×109/L； 总胆红素≤1.5×ULN； ALT、AST≤2.5×ULN； "
  },
  {
    "id": "s3666",
    "text": "F.育龄妇女必须在入组前7天内进行妊娠试验（血清或尿液），且结果为阴性；"
  },
  {
    "id": "s3667",
    "text": "A.已证实对辅助化疗药物卡培他滨和奥沙利铂以及靶向治疗药物曲妥珠单抗和/或其辅料过敏者；"
  },
  {
    "id": "s3668",
    "text": "B.患有高血压且经降压药物治疗无法降至正常范围者（收缩压>140 mmHg，舒张压>90 mmHg），患有Ｉ级以上冠心病、Ｉ级心律失常（包括QTc间期延长男性＞450 ms，女性＞470 ms）及Ｉ级心功能不全；尿蛋白阳性的患者；"
  },
  {
    "id": "s3669",
    "text": "E.凝血功能异常（INR>1.5、APTT>1.5 ULN），具有出血倾向者；"
  },
  {
    "id": "s3670",
    "text": "F.伴有中枢神经系统转移的患者；"
  },
  {
    "id": "s3671",
    "text": "4)皮损出现小于72 h；"
  },
  {
    "id": "s3672",
    "text": "1)入组前1周内使用过系统或局部抗病毒药物者；"
  },
  {
    "id": "s3673",
    "text": "3)合并严重心功能不全，肝、肾（检测指标超过正常值上限1.5倍或肌酐清除率<60 ml/分钟）功能异常者；"
  },
  {
    "id": "s3674",
    "text": "7)皮损表现为出血（出血性带状疱疹）、化脓性坏疽（坏疽性带状疱疹）、广泛性水痘样皮疹（播散性带状疱疹）者；"
  },
  {
    "id": "s3675",
    "text": "（2）已有精神心理问题或认知力障碍患者"
  },
  {
    "id": "s3676",
    "text": "(1) 1年内发生晕厥或类晕厥症状患者，经常规检查无法明确诊断；"
  },
  {
    "id": "s3677",
    "text": "(2)患者需有用MRA诊断的颅内大动脉狭窄（大脑中动脉，50%-99%狭窄）；"
  },
  {
    "id": "s3678",
    "text": "2、首次手术接受完全的分期及满意的肿瘤细胞减灭术，包括全子宫、双附件、大网膜、阑尾切除及盆腹腔肿瘤种植灶切除（残留肿瘤大小：≤1cm）；"
  },
  {
    "id": "s3679",
    "text": "3）化疗过程中发现其他肿瘤者、患有第二种肿瘤、其他肿瘤接受过手术治疗，其治疗与本次治疗卵巢癌相干扰，或影响本次手术治疗预后的患者；"
  },
  {
    "id": "s3680",
    "text": "4）患者ECOG评分或血液生化检查（如骨髓抑制，肝功能损害等）提示患者不适合继续行化疗者，无法完成6次化疗或化疗周期有推迟的；"
  },
  {
    "id": "s3681",
    "text": "  5）痰涂片阳性，经GeneXpert MTB/RIF检测证实为结核分枝杆菌或者痰培养阳性，菌型鉴定证实为结核分枝杆菌。"
  },
  {
    "id": "s3682",
    "text": "4)嗜酒者（>10年，且每日>2两白酒）。"
  },
  {
    "id": "s3683",
    "text": "参照上述标准并结合本院对腰椎间盘突出采取药罐治疗的标准拟定如下："
  },
  {
    "id": "s3684",
    "text": "③确诊为腰椎间盘突出症且推间盘突出小于3mm；"
  },
  {
    "id": "s3685",
    "text": "3)年龄18~70周岁；"
  },
  {
    "id": "s3686",
    "text": "6)自愿受试，并签署知情同意书。"
  },
  {
    "id": "s3687",
    "text": "2)妊娠、拟妊娠和哺乳期妇女；"
  },
  {
    "id": "s3688",
    "text": "4)免疫功能缺陷（如白血病、肿瘤患者等），或近3个月内使用免疫抑制剂或糖皮质激素者；"
  },
  {
    "id": "s3689",
    "text": "6)颅神经支配皮区的带状疱疹或肛周、外阴部带状疱疹者；"
  },
  {
    "id": "s3690",
    "text": "8)皮肤受累继发细菌感染，出现脓疱样溃疡者；"
  },
  {
    "id": "s3691",
    "text": "11)研究者认为不适宜参加临床试验者。"
  },
  {
    "id": "s3692",
    "text": "（4）KPS评分70分以上"
  },
  {
    "id": "s3693",
    "text": "(3) 青光眼性视盘改变；"
  },
  {
    "id": "s3694",
    "text": "(4) 青光眼性视野缺损；"
  },
  {
    "id": "s3695",
    "text": "(5) 无引起视盘、视野改变的其他眼病和全身疾病。"
  },
  {
    "id": "s3696",
    "text": "(1) 既往有青光眼手术史或者其他内眼手术史；"
  },
  {
    "id": "s3697",
    "text": "(2) 继发性青光眼；"
  },
  {
    "id": "s3698",
    "text": "(6) 拒绝签署知情同意书者。"
  },
  {
    "id": "s3699",
    "text": "(2) 年龄18~80岁；"
  },
  {
    "id": "s3700",
    "text": "(2) 合并预期寿命＜2年的终末期疾病；"
  },
  {
    "id": "s3701",
    "text": "(1)年龄18－60岁的缺血性卒中患者发病7天内入院；"
  },
  {
    "id": "s3702",
    "text": "(3)患者理解研究的目的及要求，能够提供书写的知情同意书并同意回院随访。"
  },
  {
    "id": "s3703",
    "text": "(3)狭窄的靶动脉计划介入或手术治疗；"
  },
  {
    "id": "s3704",
    "text": "(4)已知的颅内肿瘤，动静脉畸形或动脉瘤；"
  },
  {
    "id": "s3705",
    "text": "(6)任何严重或威胁生命的合并症致预期寿命少于1年。"
  },
  {
    "id": "s3706",
    "text": "1、女性≥18岁, 无认知功能异常；"
  },
  {
    "id": "s3707",
    "text": "6、术前未行任何药物治疗."
  },
  {
    "id": "s3708",
    "text": "1）术后病理诊断为非上皮性肿瘤或交界性肿瘤；"
  },
  {
    "id": "s3709",
    "text": "  3）年龄在18至65岁。"
  },
  {
    "id": "s3710",
    "text": "  6)能理解并签署知情同意书。"
  },
  {
    "id": "s3711",
    "text": "6) 同时参加其他临床研究者。"
  },
  {
    "id": "s3712",
    "text": "1.符合诊断标准的慢性萎缩性胃炎伴肠化患者；"
  },
  {
    "id": "s3713",
    "text": "1.合并严重心脑血管、肝、肾、内分泌和血液系统疾病者，精神病患者；"
  },
  {
    "id": "s3714",
    "text": "3.对艾灸过敏或不接受者；"
  },
  {
    "id": "s3715",
    "text": "①年龄在18~65岁之间，性别不限；"
  },
  {
    "id": "s3716",
    "text": "②符合上述西医诊断标准的临床症状与体征；"
  },
  {
    "id": "s3717",
    "text": "⑥当前未进行其他相关治疗；"
  },
  {
    "id": "s3718",
    "text": "⑤精神病患者、存在意识障碍、病情危重者，难以对治疗的有效性和安全性作出确切评份者；"
  },
  {
    "id": "s3719",
    "text": "(b)裂隙灯显微镜检查可见松弛的球结膜堆积在眼球与下睑缘的内眦和外眦部之间；"
  },
  {
    "id": "s3720",
    "text": "(e)患有严重心血管疾病、肝肾功能障碍以及糖尿病患者。"
  },
  {
    "id": "s3721",
    "text": "① 因符合起搏器、ICD、CRT等心律植入装置植入标准而植入或更换相应装置的患者；"
  },
  {
    "id": "s3722",
    "text": "② 装置植入术后诊断为囊袋感染（如囊袋脓肿、破溃、CIED裸露等）、血行感染（菌血症）以及感染性心内膜炎（累及瓣膜或导线）的患者，且同意行电极导线拔除术。"
  },
  {
    "id": "s3723",
    "text": "② 患者拒绝取出感染的植入系统；"
  },
  {
    "id": "s3724",
    "text": "5. 患者必须同意完成导管消融手术及术后随访；"
  },
  {
    "id": "s3725",
    "text": "1. 左室射血分数<40%，或中重度左室肥厚(左室壁厚度＞15mm)；"
  },
  {
    "id": "s3726",
    "text": "13. 术中经环肺静脉电隔离转为窦性心律."
  },
  {
    "id": "s3727",
    "text": "5. known renal insufficiency with creatinine clearance <60mL/min;"
  },
  {
    "id": "s3728",
    "text": "④中医辨证分型属于瘀血腰痛；"
  },
  {
    "id": "s3729",
    "text": "⑦能配合完成疼痛问卷的测评；"
  },
  {
    "id": "s3730",
    "text": "①不符合上述纳入标准者；"
  },
  {
    "id": "s3731",
    "text": "③急性腰扭伤、腰椎管狭窄、脊柱结核、肿瘤、严重的腰椎骨质疏松症及椎弓根裂者；"
  },
  {
    "id": "s3732",
    "text": "④合并心血管、脑血管、肝、肾、造血系统、内分泌系统等严重原发性疾病者；"
  },
  {
    "id": "s3733",
    "text": "⑨依从性差，不能按时就诊，难以完成试验者；"
  },
  {
    "id": "s3734",
    "text": "(a)患者出现干涩、异物感，合并泪溢等症状；"
  },
  {
    "id": "s3735",
    "text": "(e)无影响泪液学异常的其他眼病及全身性疾病，无眼部手术史，个月内未应用影响泪液分泌的药物；"
  },
  {
    "id": "s3736",
    "text": "(f)年龄、性别不限；"
  },
  {
    "id": "s3737",
    "text": "(i)自愿参加本研究，签署知情同意书者。"
  },
  {
    "id": "s3738",
    "text": "③ 年龄≥18岁；"
  },
  {
    "id": "s3739",
    "text": "③ 妊娠和哺乳期妇女；"
  },
  {
    "id": "s3740",
    "text": "1. 房颤持续时间大于7天，小于5年；"
  },
  {
    "id": "s3741",
    "text": "2. 年龄≥30岁，≤80岁；"
  },
  {
    "id": "s3742",
    "text": "6. 患者必须在本研究中志愿签署知情同意书。"
  },
  {
    "id": "s3743",
    "text": "3．之前因房颤进行过左心导管消融治疗（无论是外科还是介入）；"
  },
  {
    "id": "s3744",
    "text": "9．存在活动性心脏或全身性感染；"
  },
  {
    "id": "s3745",
    "text": "10．碘过敏史；"
  },
  {
    "id": "s3746",
    "text": "12. 严重精神疾病；"
  },
  {
    "id": "s3747",
    "text": "c. 无合并免疫相关疾病;"
  },
  {
    "id": "s3748",
    "text": "a.结直肠癌复发患者;"
  },
  {
    "id": "s3749",
    "text": "1、上海市第一人民医院神经内科帕金森病和运动障碍研究组数据库资料中的散发性PD患者。PD诊断根据2015年MDS新版PD诊断标准。"
  },
  {
    "id": "s3750",
    "text": "3、中国汉族人群。"
  },
  {
    "id": "s3751",
    "text": "4、HY 1-2级的早期PD患者。"
  },
  {
    "id": "s3752",
    "text": "3、严重的合并的疾病。"
  },
  {
    "id": "s3753",
    "text": "4、孕妇。"
  },
  {
    "id": "s3754",
    "text": "1)确诊为恶性胆道狭窄或恶性狭窄不能排除或植入金属支架者"
  },
  {
    "id": "s3755",
    "text": "7)伴随严重心、肺、肝、肾疾病的患者，"
  },
  {
    "id": "s3756",
    "text": "12)脊柱畸形的患者"
  },
  {
    "id": "s3757",
    "text": "2.明确诊断为慢性心力衰竭，心脏超声或左室造影或同位素扫描显示LVEF≤35%;"
  },
  {
    "id": "s3758",
    "text": "1.缺血性心脏病患者MI<40天"
  },
  {
    "id": "s3759",
    "text": "6.合并有增加实验观察期内患者死亡率的情况（除外使用强心剂的病人）"
  },
  {
    "id": "s3760",
    "text": "②病灶深度距皮肤小于1cm；"
  },
  {
    "id": "s3761",
    "text": "5、非汉族人群。"
  },
  {
    "id": "s3762",
    "text": "6、有PD家族史。"
  },
  {
    "id": "s3763",
    "text": "7、不愿意参加该项研究或不能签署知情同意书者。"
  },
  {
    "id": "s3764",
    "text": "1)年龄 18-75岁，男女不限；"
  },
  {
    "id": "s3765",
    "text": "4)研究前一周未使用其他利胆药物；"
  },
  {
    "id": "s3766",
    "text": "2)心、脑、肺、肝、肾等重要脏器患有严重疾病或存在严重功能不全者，包括严重高血压患者"
  },
  {
    "id": "s3767",
    "text": "5)对研究药过敏及有高敏体质者；"
  },
  {
    "id": "s3768",
    "text": "6)研究者认为有不适宜参加本次研究的其它情况。"
  },
  {
    "id": "s3769",
    "text": "  3）年龄在18至65岁。"
  },
  {
    "id": "s3770",
    "text": "4)嗜酒者（>10年，且每日>2两白酒）。"
  },
  {
    "id": "s3771",
    "text": "2)年龄 ：18-35岁（含界值），"
  },
  {
    "id": "s3772",
    "text": "9)术前检查骨髓、肝、肾功能正常:（以临床试验中心正常值为准）"
  },
  {
    "id": "s3773",
    "text": "绝对中性粒细胞计数（ANC）≥2×109/L"
  },
  {
    "id": "s3774",
    "text": "血清总胆红素≤20umol/L"
  },
  {
    "id": "s3775",
    "text": "ALT≤38mmol/l"
  },
  {
    "id": "s3776",
    "text": "AST≤38mmol/l "
  },
  {
    "id": "s3777",
    "text": "血清肌酐（Cr）44-97umol/L"
  },
  {
    "id": "s3778",
    "text": "尿素氮（Bu）2.86-8.20mmol/L"
  },
  {
    "id": "s3779",
    "text": "10）凝血功能"
  },
  {
    "id": "s3780",
    "text": "活化部分凝血时间（APTT）≤45.00S。"
  },
  {
    "id": "s3781",
    "text": "4)妊娠期或哺乳期妇女，近期有生育计划者；"
  },
  {
    "id": "s3782",
    "text": "  5）痰涂片阳性，经GeneXpert MTB/RIF检测证实为结核分枝杆菌或者痰培养阳性，菌型鉴定证实为结核分枝杆菌。"
  },
  {
    "id": "s3783",
    "text": "2)麻醉手术不顺利的患者（包括麻醉失败、单边麻醉、麻醉平面过高（T4））"
  },
  {
    "id": "s3784",
    "text": "11)既往有药物、食物过敏史的患者，"
  },
  {
    "id": "s3785",
    "text": "13)既往曾有外伤手术史患者，"
  },
  {
    "id": "s3786",
    "text": "14)既往曾有精神、神经类疾病的患者"
  },
  {
    "id": "s3787",
    "text": "②临床上被确诊为慢性乙型肝炎肝硬化。"
  },
  {
    "id": "s3788",
    "text": "①同时或重叠感染其他类型病毒性肝炎；"
  },
  {
    "id": "s3789",
    "text": "⑤过敏体质，或对多种药物过敏者；"
  },
  {
    "id": "s3790",
    "text": "（3）年龄18-70周岁，性别不限。"
  },
  {
    "id": "s3791",
    "text": "3)肝肾功能明显异常者（AST、ALT、肌酐值高于正常值范围一倍半以上）。"
  },
  {
    "id": "s3792",
    "text": "4)对治疗理解障碍不能配合按时服药和进行相关检查者。"
  },
  {
    "id": "s3793",
    "text": "①符合ISSVA诊断标准的包含皮肤病灶静脉畸形患儿；诊断标准的包含皮肤病灶静脉畸形患儿； "
  },
  {
    "id": "s3794",
    "text": "③开始治疗时年龄<3周岁； "
  },
  {
    "id": "s3795",
    "text": "3)足月单台剖宫产女性；"
  },
  {
    "id": "s3796",
    "text": "7)同意或主动要求安装术后PCEA镇痛泵"
  },
  {
    "id": "s3797",
    "text": "8)阿片类药物治疗慢性疼痛的患者"
  },
  {
    "id": "s3798",
    "text": "3.长期优化的药物治疗后NYHAⅡ或Ⅲ级，预期生存期大于1年。"
  },
  {
    "id": "s3799",
    "text": "2.既往有心脏骤停史心室颤动及室性心动过速伴血流动力学不稳定病史"
  },
  {
    "id": "s3800",
    "text": "4.使用避孕药的育龄期妇女"
  },
  {
    "id": "s3801",
    "text": "②通过病史或相应的检查证实由其他病因引起的肝硬化，如HCV 感染、酒精和药物等；"
  },
  {
    "id": "s3802",
    "text": "2)妊娠妇女及哺乳期女性。"
  },
  {
    "id": "s3803",
    "text": "（1）颅脑肿瘤需进行开颅术或神经内镜经鼻蝶等方式手术入路的患者；"
  },
  {
    "id": "s3804",
    "text": "（1）非颅脑肿瘤患者，如重度颅脑损伤导致双侧瞳孔散大，生命体征不平稳者；"
  },
  {
    "id": "s3805",
    "text": "（3）重度脊髓损伤休克患者；"
  },
  {
    "id": "s3806",
    "text": "（8）肝功能（ALT、AST）>2倍ULN和/或肾功能（Cr）>1.5倍ULN患者；"
  },
  {
    "id": "s3807",
    "text": "6）卵巢功能正常：血抗缪勒氏管激素AMH≥0.5,月经第三天血FSH值3～10IU/L,月经第三天双侧卵巢窦卵泡计数AFC共≥6个。"
  },
  {
    "id": "s3808",
    "text": "3) 有心血管系统、消化系统、内分泌系统等慢性疾病，或传染病，不宜妊娠者。"
  },
  {
    "id": "s3809",
    "text": "5) 血常规、凝血功能、肝肾功能异常，如肾功能（BUN，Cr）超过 正常值上限，肝功能（ALT，AST，TBIL）超过2倍正常值上限者；"
  },
  {
    "id": "s3810",
    "text": "7) 怀疑或有酒精、药物滥用史者。"
  },
  {
    "id": "s3811",
    "text": "3.AJCC临床分期为T3b或T4期，术前术后有无法切除的可测量病灶（肺或肝转移灶，或淋巴结）；"
  },
  {
    "id": "s3812",
    "text": "7.心、肝、肺、肾等重要脏器功能基本正常；"
  },
  {
    "id": "s3813",
    "text": "3，各种途径发现的最大径5-30mm磨玻璃密度肺结节"
  },
  {
    "id": "s3814",
    "text": "4，肺结节为实性"
  },
  {
    "id": "s3815",
    "text": "3.体检合格，既往无严重心、肝、肾、消化道、神经系统、精神异常及代谢异常等疾病；"
  },
  {
    "id": "s3816",
    "text": "（1）髋部急性创伤或创伤导致的髋部新鲜骨折或骨折术后未愈者；"
  },
  {
    "id": "s3817",
    "text": "（3）择期手术患者；"
  },
  {
    "id": "s3818",
    "text": "（4）能够与医护人员进行良好沟通交流的患者；"
  },
  {
    "id": "s3819",
    "text": "（5）知情同意，自愿签署“受试者知情同意书”，具有较好依从性患者。"
  },
  {
    "id": "s3820",
    "text": "（6）严重并发症疾病（血液系统、呼吸系统、消化系统等）患者；"
  },
  {
    "id": "s3821",
    "text": "（9）精神病或严重心理疾病患者；"
  },
  {
    "id": "s3822",
    "text": "（10）女性6个月内有育儿计划、处于妊娠期或哺乳期的患者；"
  },
  {
    "id": "s3823",
    "text": "（11）研究者认为其他不适合入组的患者。"
  },
  {
    "id": "s3824",
    "text": "2）有宫腔操作或盆腔炎病史，有月经量减少或继发闭经症状；"
  },
  {
    "id": "s3825",
    "text": "3）B超或子宫输卵管造影显示子宫内膜菲薄或宫腔粘连，宫腔镜检查证实宫腔粘连；宫腔粘连分级中－重度；"
  },
  {
    "id": "s3826",
    "text": "7) 受试者知情同意，并签署相关文件。获得知情同意书过程须符合GCP要求。"
  },
  {
    "id": "s3827",
    "text": "8) 受试者理解并愿意积极配合术后随访及相关助孕治疗。"
  },
  {
    "id": "s3828",
    "text": "6) 精神、神经系统疾病患者。"
  },
  {
    "id": "s3829",
    "text": "1.病理组织学确诊为膀胱浸润性尿路上皮癌；"
  },
  {
    "id": "s3830",
    "text": "2.接受膀胱癌根治术和/或尿流改道者；"
  },
  {
    "id": "s3831",
    "text": "4.年龄≤75岁；"
  },
  {
    "id": "s3832",
    "text": "8.术前术后未做任何放疗、化疗；"
  },
  {
    "id": "s3833",
    "text": "9.患者及家属知情同意。"
  },
  {
    "id": "s3834",
    "text": "1.严重肝肾功能障碍或造血系统异常者；"
  },
  {
    "id": "s3835",
    "text": "2.有其它免疫缺陷疾病；"
  },
  {
    "id": "s3836",
    "text": "3.心肺功能不全；"
  },
  {
    "id": "s3837",
    "text": "4.过敏体质；"
  },
  {
    "id": "s3838",
    "text": "5.伴有其它未愈的恶性肿瘤；"
  },
  {
    "id": "s3839",
    "text": "7.二周内有全身感染者或既往接受放化疗者；"
  },
  {
    "id": "s3840",
    "text": "1，同意应用G-方案进行影像学检查"
  },
  {
    "id": "s3841",
    "text": "4，进入本研究前签署知情同意书"
  },
  {
    "id": "s3842",
    "text": "3，无法在同一地区居住超过3年者"
  },
  {
    "id": "s3843",
    "text": "1.符合Bohan-Peter的皮肌炎分类标准或Sontheimer无肌病性皮肌炎的诊断标准；性别、民族不限；"
  },
  {
    "id": "s3844",
    "text": "1.健康检查不符合入选标准者；"
  },
  {
    "id": "s3845",
    "text": "2.妊娠期、哺乳期妇女和儿童；"
  },
  {
    "id": "s3846",
    "text": "3.在试验前三个月内参加了任何其他药物研究者；"
  },
  {
    "id": "s3847",
    "text": "4）签署知情同意书者并同意按期随访。"
  },
  {
    "id": "s3848",
    "text": "1）合并下肢动脉疾病、下肢静脉血栓形成及其后遗症、肾功能不全、高凝倾向、活动性出血或妊娠；"
  },
  {
    "id": "s3849",
    "text": "2）一般情况较差难以耐受介入治疗；"
  },
  {
    "id": "s3850",
    "text": "3）既往接受静脉手术治疗；"
  },
  {
    "id": "s3851",
    "text": "5）拒绝签署知情同意书，无法按期随访。"
  },
  {
    "id": "s3852",
    "text": "（1）年龄18-50岁，髋关节疼痛持续2周以上且1年以内，性别不限；"
  },
  {
    "id": "s3853",
    "text": "1)符合桡骨远端骨折诊断标准；"
  },
  {
    "id": "s3854",
    "text": "1)桡骨远端骨折采用非手术治疗的患者；"
  },
  {
    "id": "s3855",
    "text": "（4）患者肝肾功能、血常规正常者；"
  },
  {
    "id": "s3856",
    "text": "（6）签署知情同意书，愿意合作进行新辅助治疗及术后相关治疗和随访，方案依从性好。"
  },
  {
    "id": "s3857",
    "text": "（2）不接受我院MDT提供的术后放化疗方案；"
  },
  {
    "id": "s3858",
    "text": "（7）哺乳期和妊娠期乳腺癌；"
  },
  {
    "id": "s3859",
    "text": "(3)选择ARDS诊断3日以内，PaO2/FiO2<120mmHg患者；"
  },
  {
    "id": "s3860",
    "text": "(8)研究者判断依从性不好，不能严格执行方案。"
  },
  {
    "id": "s3861",
    "text": "1.行择期手术的住院患者。"
  },
  {
    "id": "s3862",
    "text": "2.一种以上药物治疗无效或不愿意长期药物治疗。"
  },
  {
    "id": "s3863",
    "text": "3.提供愿意参加研究、顺从随访试验及评估程序的知情同意书。"
  },
  {
    "id": "s3864",
    "text": "6.纽约心脏病分级3-4级的心功能不全患者或EF<40%；"
  },
  {
    "id": "s3865",
    "text": "7.癌症未控制患者；"
  },
  {
    "id": "s3866",
    "text": "8.明显肝肾功能损坏（和/或 ALT、AST 水平高于正常值上限1倍，CCr<50%）；"
  },
  {
    "id": "s3867",
    "text": "6. 无MRI检查的禁忌症如血管夹或金属移植物。"
  },
  {
    "id": "s3868",
    "text": "3．试验期间出现呛咳、头动，不能与研究人员合作者；"
  },
  {
    "id": "s3869",
    "text": "4．试验期间有明显呼吸抑制，经鼻导管吸氧，Sp02<92%者；"
  },
  {
    "id": "s3870",
    "text": "4)影像学检查显示已达解剖复位或者功能复位；"
  },
  {
    "id": "s3871",
    "text": "5)无初期感染或已得到有效控制；"
  },
  {
    "id": "s3872",
    "text": "7)患者本人自愿参加本研究，并签署知情同意书。"
  },
  {
    "id": "s3873",
    "text": "3)伤口周围合并皮肤病者；"
  },
  {
    "id": "s3874",
    "text": "7)妊娠或正准备妊娠的妇女；"
  },
  {
    "id": "s3875",
    "text": "（1）年龄20—60岁；"
  },
  {
    "id": "s3876",
    "text": "（1）有糖尿病、高脂血症、心脑血管病、严重肝肾疾病患者；"
  },
  {
    "id": "s3877",
    "text": "（5）有其他恶性肿瘤病史的患者；"
  },
  {
    "id": "s3878",
    "text": "（6）已知对新辅助治疗方案中的任何药物有严重过敏史；"
  },
  {
    "id": "s3879",
    "text": "（8）男性乳腺癌患者；"
  },
  {
    "id": "s3880",
    "text": "(2)根据2012年ARDS柏林标准确诊为中、重度ARDS患者；"
  },
  {
    "id": "s3881",
    "text": "(5)无严重的心、肝、肾等重要脏器原发疾病及血液系统等疾病；"
  },
  {
    "id": "s3882",
    "text": "(1)既往有慢性肺部疾病（CLD）者;"
  },
  {
    "id": "s3883",
    "text": "(2)诊断ARDS已超过3日;"
  },
  {
    "id": "s3884",
    "text": "(4)生物膜过敏或者不耐受者；"
  },
  {
    "id": "s3885",
    "text": "(6)最近3月参加过其他临床试验；"
  },
  {
    "id": "s3886",
    "text": "3.患者自愿，并签订知情同意书。"
  },
  {
    "id": "s3887",
    "text": "4.存在其他出血性疾病，不能进行抗凝治疗；"
  },
  {
    "id": "s3888",
    "text": "9.既往曾行导管射频消融术治疗房颤或心脏外科手术史；"
  },
  {
    "id": "s3889",
    "text": "10.女性怀孕期、哺乳期、正计划怀孕者，或育龄妇女但未采取可靠避孕方法者。"
  },
  {
    "id": "s3890",
    "text": "按照2015年《中国慢性乙型肝炎防治指南》诊断为"
  },
  {
    "id": "s3891",
    "text": "二、慢性乙型肝炎患者或肝硬化E抗原阳性患者，HBV DNA阳性"
  },
  {
    "id": "s3892",
    "text": "合并人类免疫缺陷病毒、丙型或丁型肝炎病毒感染；肝功能失代偿；"
  },
  {
    "id": "s3893",
    "text": "3．初中以上文化程度；"
  },
  {
    "id": "s3894",
    "text": "4．既往无任何其他严重疾病史，无哮喘、丙泊酚过敏史、麻醉不良事件发生史，无头部创伤、精神及神经系统疾病；"
  },
  {
    "id": "s3895",
    "text": "（3）年龄20-40岁；"
  },
  {
    "id": "s3896",
    "text": "（4）双侧卵巢基础窦卵泡总数>6个；"
  },
  {
    "id": "s3897",
    "text": "（5）基础FSH≤12U/L；"
  },
  {
    "id": "s3898",
    "text": "（7）CA125<100U/ml。"
  },
  {
    "id": "s3899",
    "text": "（1）除卵巢子宫内膜异位囊肿剔除术以外的其他卵巢手术史；"
  },
  {
    "id": "s3900",
    "text": "（7）不能进行长期随访或依从性差，或者研究者认为存在影响受试者参加试验或结果评价的任何因素。"
  },
  {
    "id": "s3901",
    "text": "1.年龄在7-12岁"
  },
  {
    "id": "s3902",
    "text": "2.身体健康，无长期患病"
  },
  {
    "id": "s3903",
    "text": "4.散光150度以下"
  },
  {
    "id": "s3904",
    "text": "        大动脉瘤或夹层动脉瘤、行经皮冠状动脉腔内成形术或心脏外科手术；"
  },
  {
    "id": "s3905",
    "text": "        恶性肿瘤病史（在过去5年内被诊断为恶性肿瘤，现病情稳定且已接受合适治疗或切除的非转移性皮肤基底细胞或鳞状细胞癌、原位宫颈癌除外）；"
  },
  {
    "id": "s3906",
    "text": "7.入组前有任何一项实验室检查指标符合下列标准："
  },
  {
    "id": "s3907",
    "text": "8.其他不适合参加研究的一般情况："
  },
  {
    "id": "s3908",
    "text": "        存在严重神经、精神疾患而不能充分理解和合作的患者；"
  },
  {
    "id": "s3909",
    "text": "3,肝功能障碍（转氨酶超过正常值上限1.5倍），肾功能障碍（Cr>2.0mg/dl或177μmol/L）或患有其他严重的全身性疾病者等；"
  },
  {
    "id": "s3910",
    "text": "7,痴呆或精神障碍，或研究者认为不适合参加本临床研究的患者"
  },
  {
    "id": "s3911",
    "text": "2）符合急性放射性皮炎分级诊断标准I~III者；"
  },
  {
    "id": "s3912",
    "text": "1 III级内侧副韧带损伤或内侧副韧带完全断裂"
  },
  {
    "id": "s3913",
    "text": "2 前交叉韧带部分损伤"
  },
  {
    "id": "s3914",
    "text": "7 不能耐受麻醉或手术的患者"
  },
  {
    "id": "s3915",
    "text": "3、无放疗、化疗禁忌症，并接受放化疗；"
  },
  {
    "id": "s3916",
    "text": "2、不愿意接受放化疗的患者；"
  },
  {
    "id": "s3917",
    "text": "3、患者合并不能控制的高血压、糖尿病、不稳定心绞痛、心肌梗塞史或在过去12个月内出现过有症状的充血性心力衰竭或不能控制的心律失常；细菌，真菌或病毒感染的疾病活动期；精神障碍；重度肺功能受损；"
  },
  {
    "id": "s3918",
    "text": "2、对β受体阻滞剂过敏者曾患或病程初期持续性房颤；"
  },
  {
    "id": "s3919",
    "text": "2, 发病≤72小时，并经过头颅MR及头颅CT证实有新发脑梗死，无脑微出血、脑出血等；"
  },
  {
    "id": "s3920",
    "text": "2, 此次缺血性卒中后已经出现出血转化；"
  },
  {
    "id": "s3921",
    "text": "4, 有抗栓药物治疗的禁忌症，或存在相关药物过敏；"
  },
  {
    "id": "s3922",
    "text": "10, 存在严重精神障碍、认知功能障碍或者不能理解和签署知情同意书的患者；"
  },
  {
    "id": "s3923",
    "text": "        严重的造血系统原发性疾病者或粒细胞缺乏症者。"
  },
  {
    "id": "s3924",
    "text": "        丙氨酸氨基转氨酶（ALT）、天门冬氨酸氨基转移酶（AST）>1.5倍正常值上限（ULN）（参考所在的研究中心实验室检查正常值范围）；"
  },
  {
    "id": "s3925",
    "text": "        血清肌酐（Cr）>1.5倍正常值上限（ULN）（参考所在的研究中心实验室检查正常值范围）；"
  },
  {
    "id": "s3926",
    "text": "        妊娠、哺乳、计划怀孕或未采取可靠节育措施的育龄期妇女和男性患者，并在参加试验期间和末次用药后的30天内不愿意采取节育方法。可靠的节育措施包括：透皮贴剂、宫内节育器/系统（IUD/IUS）、口服、植入或注射避孕药、禁欲和配偶切除输精管、使用避孕套等；"
  },
  {
    "id": "s3927",
    "text": "        无法遵从研究方案要求者；"
  },
  {
    "id": "s3928",
    "text": "        研究者认为其他不适宜参加临床试验的情况者。"
  },
  {
    "id": "s3929",
    "text": "2, 颅CT检查排除脑出血；"
  },
  {
    "id": "s3930",
    "text": "1,头颅CT提示颅内出血性疾病，或患有出血倾向的疾病；"
  },
  {
    "id": "s3931",
    "text": "4,并发恶性肿瘤或正在进行抗肿瘤治疗者；"
  },
  {
    "id": "s3932",
    "text": "5,过敏体质，对芹菜、恩必普药物过敏；"
  },
  {
    "id": "s3933",
    "text": "6,怀孕或哺乳期妇女；"
  },
  {
    "id": "s3934",
    "text": "1）首次接受放射性治疗的恶性肿瘤患者；"
  },
  {
    "id": "s3935",
    "text": "3）年龄≥18岁，且≤75岁；"
  },
  {
    "id": "s3936",
    "text": "4）预计生存期超过3个月；"
  },
  {
    "id": "s3937",
    "text": "5）KPS≥60；"
  },
  {
    "id": "s3938",
    "text": "6）自愿参加本研究，签署知情同意书，依从性好，可随访。"
  },
  {
    "id": "s3939",
    "text": "5）正在参加其他临床试验者。"
  },
  {
    "id": "s3940",
    "text": "②颅内病灶SRS病史"
  },
  {
    "id": "s3941",
    "text": "③病理穿刺或者影像学确诊放射性脑坏死"
  },
  {
    "id": "s3942",
    "text": "4 膝关节畸形"
  },
  {
    "id": "s3943",
    "text": "5 既往有膝关节外伤史、手术史，骨关节炎或其他膝部疾病"
  },
  {
    "id": "s3944",
    "text": "6 患者不同意"
  },
  {
    "id": "s3945",
    "text": "1、经病理或细胞学确诊的食管癌患者；"
  },
  {
    "id": "s3946",
    "text": "2、治疗前签署知情同意书（放疗、化疗）"
  },
  {
    "id": "s3947",
    "text": "4、年龄18～80岁，身体状况评分ECOG 0～2或KPS≥70分；"
  },
  {
    "id": "s3948",
    "text": "1、不符合入组标准的病理类型、分期和生存状态的患者；"
  },
  {
    "id": "s3949",
    "text": "1、急性ST段抬高前壁心梗（心肌酶升高；ST段抬高：相邻两个以上胸导联≥2mm，新出现的LBBB），发病<14d。"
  },
  {
    "id": "s3950",
    "text": "7、患者急性炎症，慢性呼吸系统疾病、恶性肿瘤、免疫系统疾病。"
  },
  {
    "id": "s3951",
    "text": "3, 各种原因导致患者生存期<1年；"
  },
  {
    "id": "s3952",
    "text": "5, 严重的心、肝、肾功能不全患者；"
  },
  {
    "id": "s3953",
    "text": "7, 存在其他脑部器质性病变，如脑肿瘤、脑动脉瘤、颅内血管畸形；"
  },
  {
    "id": "s3954",
    "text": "1.4 PKS评分>60分，综合评估认为能够耐受腹腔灌注化疗的患者。"
  },
  {
    "id": "s3955",
    "text": "1. 无法或拒绝采集肿瘤标本，包括恶性腹水等；"
  },
  {
    "id": "s3956",
    "text": "2. 拒绝接受相关治疗方案或随访方案。"
  },
  {
    "id": "s3957",
    "text": "（2）入组前肿瘤分期较晚，不适合接受根治性肿瘤切除；"
  },
  {
    "id": "s3958",
    "text": "（3）入组前无接受化疗、介入治疗禁忌症；"
  },
  {
    "id": "s3959",
    "text": "三、在经肝动脉置管灌注化疗（Folfox 6方案）vs.全身（Folfox 6方案）vs. 全身（吉西他滨为主方案）治疗无法手术切除的中晚期ICC患者的研究"
  },
  {
    "id": "s3960",
    "text": "（2）入组前影像学检查确定为晚期ICC，无法接受根治性手术切除治疗；"
  },
  {
    "id": "s3961",
    "text": "三、在经肝动脉置管灌注化疗（Folfox 6方案）vs.全身（Folfox 6方案）vs. 全身（吉西他滨为主方案）治疗无法手术切除的中晚期ICC患者的研究"
  },
  {
    "id": "s3962",
    "text": "1.急性重型肝炎（急性肝衰竭）、亚急性重型肝炎（亚急性肝衰竭）；"
  },
  {
    "id": "s3963",
    "text": "2）性别不限，年龄30-65岁；"
  },
  {
    "id": "s3964",
    "text": "3）就诊的打鼾患者；"
  },
  {
    "id": "s3965",
    "text": "3）研究者认为有任何不适合参加试验理由者。"
  },
  {
    "id": "s3966",
    "text": "② 年龄>14岁且<80岁；肝肾功能正常；血红蛋白<80g/L。"
  },
  {
    "id": "s3967",
    "text": "③ 合并严重心、脑、肝、肾疾病及精神病患者；"
  },
  {
    "id": "s3968",
    "text": "1.1 病理诊断为恶性腹水的患者；"
  },
  {
    "id": "s3969",
    "text": "1.3 本人或委托人同意加入本研究，并自愿提供相关个人信息、腹水标本等用于本研究；"
  },
  {
    "id": "s3970",
    "text": "（1）入组前影像学检查明确ICC诊断；入组前肝穿刺活检，明确ICC为恶性胆管腺癌诊断；"
  },
  {
    "id": "s3971",
    "text": "（4）入组前无接受化疗、介入治疗禁忌症。"
  },
  {
    "id": "s3972",
    "text": "二、在根治性切除术后ICC患者经肝动脉置管灌注化疗（Folfox 6方案）vs.全身（Folfox 6方案）vs. 全身（吉西他滨为主方案）作为预防性化疗研究"
  },
  {
    "id": "s3973",
    "text": "（2）入组前手术切除术后证实手术切缘为R0级；"
  },
  {
    "id": "s3974",
    "text": "（4）入组前除手术切除外，没有接受任何放化疗、介入治疗等抗肿瘤治疗。"
  },
  {
    "id": "s3975",
    "text": "（1）入组前肝穿刺肿瘤组织病理证实为恶性胆管腺癌诊断；"
  },
  {
    "id": "s3976",
    "text": "（3）入组前无接受化疗、介入治疗禁忌症；"
  },
  {
    "id": "s3977",
    "text": "（1）入组前发生远处脏器肿瘤转移；"
  },
  {
    "id": "s3978",
    "text": "（4）入组前接受任何有关ICC的放化疗、手术治疗或其他抗肿瘤治疗；"
  },
  {
    "id": "s3979",
    "text": "（6）入组前有接受化疗、介入治疗禁忌症。"
  },
  {
    "id": "s3980",
    "text": "二、在根治性切除术后ICC患者经肝动脉置管灌注化疗（Folfox 6方案）vs.全身（Folfox 6方案）vs. 全身（吉西他滨为主方案）作为预防性化疗研究"
  },
  {
    "id": "s3981",
    "text": "（4）入组前有接受化疗、介入治疗禁忌症。"
  },
  {
    "id": "s3982",
    "text": "（2）入组前有接受化疗、介入治疗禁忌症。"
  },
  {
    "id": "s3983",
    "text": "①肺部原发或者转移瘤患者"
  },
  {
    "id": "s3984",
    "text": "②适合局部立体定向放疗"
  },
  {
    "id": "s3985",
    "text": "① 年龄≥65岁且<86岁，性别、民族不限；"
  },
  {
    "id": "s3986",
    "text": "② 拟在全身麻醉下行择期/限期恶性肿瘤治疗手术，手术时间≥2小时；"
  },
  {
    "id": "s3987",
    "text": "② 既往有抑郁症、精神分裂症、癫痫、帕金森病史或重症肌无力；"
  },
  {
    "id": "s3988",
    "text": "⑥ 颅脑手术；"
  },
  {
    "id": "s3989",
    "text": "⑦ MMSE<24分；"
  },
  {
    "id": "s3990",
    "text": "年龄在18-70岁之间"
  },
  {
    "id": "s3991",
    "text": "NISS评分在5-20分之间"
  },
  {
    "id": "s3992",
    "text": "起病48小时内"
  },
  {
    "id": "s3993",
    "text": "未能接受早期溶栓或取栓治疗"
  },
  {
    "id": "s3994",
    "text": "患者有脑出血"
  },
  {
    "id": "s3995",
    "text": "慢性肝病"
  },
  {
    "id": "s3996",
    "text": "1.签署知情同意书者；"
  },
  {
    "id": "s3997",
    "text": "2.年龄14-80岁的男性或女性；"
  },
  {
    "id": "s3998",
    "text": "4.原发性肝癌患者；"
  },
  {
    "id": "s3999",
    "text": "5.合并其他严重的全身性疾病和精神病患者；"
  },
  {
    "id": "s4000",
    "text": "1）18岁以上（含18岁），75岁以下（含75岁），男性或非孕期女性。"
  },
  {
    "id": "s4001",
    "text": "3）患者愿意进行验证方案要求的评价。"
  },
  {
    "id": "s4002",
    "text": "4）恶性肿瘤和终末期疾病患者。"
  },
  {
    "id": "s4003",
    "text": "6）拒绝签署知情同意书的患者。"
  },
  {
    "id": "s4004",
    "text": "4)签署知情同意书，本人自愿参加临床调查，并能够如实回答问题者。"
  },
  {
    "id": "s4005",
    "text": "1)半年内曾患急性心肌梗死、脑血管意外、严重创伤或重大手术后患者；"
  },
  {
    "id": "s4006",
    "text": "5)合并肝、肾及造血系统等严重原发性疾病。"
  },
  {
    "id": "s4007",
    "text": "(2) 年龄在40～65周岁，同一批受试者年龄不相差10岁。"
  },
  {
    "id": "s4008",
    "text": "(7) 近2周内无给予治疗药物者。"
  },
  {
    "id": "s4009",
    "text": "(8) 能与研究者良好沟通，遵从整个研究的要求。"
  },
  {
    "id": "s4010",
    "text": "移植肾的尿路上皮癌。"
  },
  {
    "id": "s4011",
    "text": "(2)骨不连或骨延迟愈合；"
  },
  {
    "id": "s4012",
    "text": "（3）感染；"
  },
  {
    "id": "s4013",
    "text": "2.5.3脑干出血、蛛网膜下腔出血、脑血管瘤破裂出血、溶栓治疗的患者；"
  },
  {
    "id": "s4014",
    "text": "2.5.6不能配合各种量表评定者。"
  },
  {
    "id": "s4015",
    "text": "⑷患者愿意接受化疗，并且可耐受连续化疗至少2个周期；"
  },
  {
    "id": "s4016",
    "text": "⑵ 中医证属心血瘀阻者；"
  },
  {
    "id": "s4017",
    "text": "⑶ 年龄在18～80岁之间，男女不限；"
  },
  {
    "id": "s4018",
    "text": "⑷ 自愿参与本试验，并签署知情同意书。"
  },
  {
    "id": "s4019",
    "text": "⑷ 肝、肾功能指标异常者（ALT、AST、Scr超出正常参考范围上限1.5倍）。"
  },
  {
    "id": "s4020",
    "text": "3)未规律服用调脂药物的患者；"
  },
  {
    "id": "s4021",
    "text": "2)继发性血脂异常者；"
  },
  {
    "id": "s4022",
    "text": "3)由药物(吩噻嗪类、β-受体阻滞、肾上腺皮质类固醇及某些避孕药等)引起的血脂异常及纯合子型高胆固醇血症患者。"
  },
  {
    "id": "s4023",
    "text": "4)正在使用肝素、甲状腺素治疗药和其他影响血脂代谢药物的患者，及曾采用其他降脂措施的患者。"
  },
  {
    "id": "s4024",
    "text": "6)精神病患者。"
  },
  {
    "id": "s4025",
    "text": "(4)进行过漂白治疗的病人。"
  },
  {
    "id": "s4026",
    "text": "(5) 非药物滥用者。"
  },
  {
    "id": "s4027",
    "text": "(9) 知情同意，并签署知情同意书"
  },
  {
    "id": "s4028",
    "text": "(1) 3个月内参加过其它临床试验者"
  },
  {
    "id": "s4029",
    "text": "(6) 研究者认为不适合参加试验者。"
  },
  {
    "id": "s4030",
    "text": "术后病理为尿路上皮癌的。"
  },
  {
    "id": "s4031",
    "text": "纳入者需完全符合以上条件"
  },
  {
    "id": "s4032",
    "text": "既往有尿路上皮癌病史的（膀胱癌或上尿路肿瘤的）。"
  },
  {
    "id": "s4033",
    "text": "术前接受新辅助化疗的患者。"
  },
  {
    "id": "s4034",
    "text": "1.年龄18－80岁，性别不限；"
  },
  {
    "id": "s4035",
    "text": "2.实施结直肠癌根治术、胃癌根治术或者胰十二指肠切除术；"
  },
  {
    "id": "s4036",
    "text": "（1）恶性肿瘤；"
  },
  {
    "id": "s4037",
    "text": "（2）骨髓异常增生综合症；"
  },
  {
    "id": "s4038",
    "text": "（4）大剂量放化疗之后；"
  },
  {
    "id": "s4039",
    "text": "（7）Hgb<7g/dl或凝血功能严重异常，PT>正常值10s以上，或血小板<60×10^9/L；"
  },
  {
    "id": "s4040",
    "text": "（8）妊娠期妇女；"
  },
  {
    "id": "s4041",
    "text": "2.4.4 NIHSS评分4-24分；格拉斯哥评分表＞8分；"
  },
  {
    "id": "s4042",
    "text": "2.4.7无影响功能恢复的其他神经或骨骼肌肉疾病，近期未服用过中西镇静药物及肌肉松剂者；"
  },
  {
    "id": "s4043",
    "text": "2.5.2有严重的心、肝、肾功能严重不全者、消化道出血、恶性肿瘤；"
  },
  {
    "id": "s4044",
    "text": "2.5.5正在参加其他临床试验者；"
  },
  {
    "id": "s4045",
    "text": "2）拟行甲状腺全切+中央区淋巴结清扫术"
  },
  {
    "id": "s4046",
    "text": "5)严重的心血管疾病：如心梗、冠心病、心肌炎、恶性心律失常等。"
  },
  {
    "id": "s4047",
    "text": "6)入选前3个月参与其他临床研究者。"
  },
  {
    "id": "s4048",
    "text": "⑶ 合并其它可能导致出血风险增加的临床情况，如近半年重要脏器出血史(如脑出血、上消化道出血等)、血小板计数降低、凝血功能异常、正在口服华法林抗凝治疗等。"
  },
  {
    "id": "s4049",
    "text": "(2)上颌/下颌前牙无树脂充填物、贴面、烤瓷冠等修复体"
  },
  {
    "id": "s4050",
    "text": "(3)正畸治疗前已存在白垩色斑块；"
  },
  {
    "id": "s4051",
    "text": "(1） 绝（停）经后女性，身体健康。"
  },
  {
    "id": "s4052",
    "text": "（9）肝硬化失代偿、尿毒症或重度脑外伤；"
  },
  {
    "id": "s4053",
    "text": "2.5.7在接受针对肢体痉挛的其他中医针灸等方法治疗者。"
  },
  {
    "id": "s4054",
    "text": "⑺主要器官功能正常，即符合下列标准：Hb≥90 g/L，WBC≥3. 0×109/ L，ANC≥1. 5×109/L，PLT≥80×10^9/L；血总胆红素≤1. 5×正常值上限（ULN），AST、ALT≤2. 5×ULN（或若有肝转移≤5×ULN）；血清Cr≤1×ULN，内生肌酐清除率＞50 ml/min（Cockcroft-Gault公式）；"
  },
  {
    "id": "s4055",
    "text": "⑼育龄妇女愿意在试验期间和末次给予试验药物后8周内采用适当的方法避孕,必要时试验前进行早孕检查，需阴性；"
  },
  {
    "id": "s4056",
    "text": "⑵有消化道梗阻者；"
  },
  {
    "id": "s4057",
    "text": "⑹肿瘤脑转移患者，有颅内高压所致呕吐；"
  },
  {
    "id": "s4058",
    "text": "⑺对 5-HT3受体拮抗剂类止吐药过敏者；"
  },
  {
    "id": "s4059",
    "text": "②6个月内有颞颌关节及其周围疼痛，和/或伴有关节响声；"
  },
  {
    "id": "s4060",
    "text": "③5年内恶性肿瘤病史；"
  },
  {
    "id": "s4061",
    "text": "④下颌或颈椎不稳定；"
  },
  {
    "id": "s4062",
    "text": "⑤其他不适宜参加实验的情况。"
  },
  {
    "id": "s4063",
    "text": "（2）合并有心血管、肺部、肝脏、肾脏、造血系统等严重疾病者；"
  },
  {
    "id": "s4064",
    "text": "（5）2周内曾服药物治疗颈椎病者。"
  },
  {
    "id": "s4065",
    "text": "(3)合并心血管病或造血系统严重疾病；"
  },
  {
    "id": "s4066",
    "text": "4) 机体组织代谢紊乱、免疫功能紊乱、滥用药物等患者。 "
  },
  {
    "id": "s4067",
    "text": "9) 病情危重, 难以对器械的有效性和安全性做出确切评价者； "
  },
  {
    "id": "s4068",
    "text": "10) 先天畸形, 解剖不正常或存在骨骼变异者。"
  },
  {
    "id": "s4069",
    "text": "5.首次非晚期（CCR<36月）骨髓复发且无合适供体（非亲源性异基因供体）；"
  },
  {
    "id": "s4070",
    "text": "6.两次及以上骨髓复发，无合适供体（非亲源性异基因供体） ；"
  },
  {
    "id": "s4071",
    "text": "7.移植后骨髓复发；"
  },
  {
    "id": "s4072",
    "text": "3.不能控制的活动性感染；"
  },
  {
    "id": "s4073",
    "text": "5.治疗后早期失访（<3月）；"
  },
  {
    "id": "s4074",
    "text": "7.移植后复发病人处于嵌合体状态，有移植物抗宿主病，需要免疫抑制剂干预；"
  },
  {
    "id": "s4075",
    "text": "3.不愿参加试验者；"
  },
  {
    "id": "s4076",
    "text": "2)服用影响研究的药物（正在服用维生素D，长期服用甲状腺功能的药物、激素类药物、类固醇药物和减肥药物等）；"
  },
  {
    "id": "s4077",
    "text": "3)行动不便或有严重的认知功能障碍，影响疗效观察的患者；"
  },
  {
    "id": "s4078",
    "text": "7)不合作患者及未签署知情同意书患者。"
  },
  {
    "id": "s4079",
    "text": "3. 至少有一处不是位于之前照射区的可测量肿瘤病灶；"
  },
  {
    "id": "s4080",
    "text": "⑻距末次化疗结束至少3 周；"
  },
  {
    "id": "s4081",
    "text": "⑽受试者自愿加入本研究，签署知情同意书，依从性好，配合随访。"
  },
  {
    "id": "s4082",
    "text": "⑴哺乳期和怀孕期妇女；本课题实施期间需进行放射治疗的患者；"
  },
  {
    "id": "s4083",
    "text": "⑶患有严重的心脏病、肝肾疾病、代谢功能紊乱的患者；"
  },
  {
    "id": "s4084",
    "text": "⑷患有癫痫或使用精神药物、镇静药物的患者；"
  },
  {
    "id": "s4085",
    "text": "⑸24h内使用过止吐药物或化疗前已出现呕吐者；"
  },
  {
    "id": "s4086",
    "text": "①年龄18-75岁；"
  },
  {
    "id": "s4087",
    "text": "（3）年龄在18-60周岁。"
  },
  {
    "id": "s4088",
    "text": "(2)未经过任何治疗或经过治疗但已过一周的洗脱期；"
  },
  {
    "id": "s4089",
    "text": "1) 受试者年龄在18－75岁（含18岁和75岁）, 性别不限； "
  },
  {
    "id": "s4090",
    "text": "4) 无急性感染、精神病、钙化组织代谢混乱； "
  },
  {
    "id": "s4091",
    "text": "1) 由骨病（良性或恶性肿瘤、结核、骨髓炎、内分泌代谢等因素）所致的病理性骨折； "
  },
  {
    "id": "s4092",
    "text": "2) 伴有急性或严重的感染者； "
  },
  {
    "id": "s4093",
    "text": "6) 对植入物过敏、过敏性体质或对多种药物过敏者； "
  },
  {
    "id": "s4094",
    "text": "7) 妊娠、哺乳期妇女； "
  },
  {
    "id": "s4095",
    "text": "2.年龄<18岁；"
  },
  {
    "id": "s4096",
    "text": "3.至少两次诱导化疗后不缓解，且无合适靶向药物或靶向治疗无效；"
  },
  {
    "id": "s4097",
    "text": "1.预计生存期<12周；"
  },
  {
    "id": "s4098",
    "text": "2.肌酐 > 2.5mg/dl；ALT、AST > 5倍正常值；胆红素 > 2mg/dl；LVEF<40%"
  },
  {
    "id": "s4099",
    "text": "4.乙肝、丙肝处于活动期、HIV感染；"
  },
  {
    "id": "s4100",
    "text": "8.其它干扰本项研究的系统性疾病存在。"
  },
  {
    "id": "s4101",
    "text": "1.孕妇和哺乳期的患者；"
  },
  {
    "id": "s4102",
    "text": "2.心肝肾功能不全者；"
  },
  {
    "id": "s4103",
    "text": "1. 年龄在18周岁以上，65周岁以下；"
  },
  {
    "id": "s4104",
    "text": "5. 活动性感染；"
  },
  {
    "id": "s4105",
    "text": "c）有中毒性表皮坏死溶解症（TEN）病史的受试者；"
  },
  {
    "id": "s4106",
    "text": "1)既往接受过针对局部晚期胰腺癌的化疗，放疗，生物靶向治疗或局部治疗；"
  },
  {
    "id": "s4107",
    "text": "8)活动性消化道出血；"
  },
  {
    "id": "s4108",
    "text": "（2）合并心血管、肝、肾和造血系统等严重原发疾病；"
  },
  {
    "id": "s4109",
    "text": "4. 肿瘤组织样本GPC3呈阳性；"
  },
  {
    "id": "s4110",
    "text": "6. ECOG体力状态评分0-1或KPS评分＞80分；"
  },
  {
    "id": "s4111",
    "text": "7. 中性粒细胞计数（ANC）≥1500/nm3；"
  },
  {
    "id": "s4112",
    "text": "8. PLT≥100000/mm3；"
  },
  {
    "id": "s4113",
    "text": "12. 血清总胆红素≤3.0mg/dL，总胆红素水平≤2.5ULN；"
  },
  {
    "id": "s4114",
    "text": "13. PT：INR＜1.7或PT比正常值延长＜4s；"
  },
  {
    "id": "s4115",
    "text": "14. 具备单采或者静脉采血足够的静脉通路，并且没有其他的血球分离禁忌症；"
  },
  {
    "id": "s4116",
    "text": "转导阳性的T细胞＜10%或αCD3/CD28磁珠刺激后扩增＜5倍；"
  },
  {
    "id": "s4117",
    "text": "3. 存在活动性乙型肝炎或丙型肝炎病毒感染；"
  },
  {
    "id": "s4118",
    "text": "4. HIV/AIDS感染；"
  },
  {
    "id": "s4119",
    "text": "6. 存在以下病史和并发疾病："
  },
  {
    "id": "s4120",
    "text": " a）有经确诊的需要长期（超过2个月）全身性免疫抑制剂（即类固醇）治疗的重度自体免疫疾病或免疫介导的有症状疾病，例如：溃疡性结肠炎和克罗恩病、类风湿性关节炎、全身进行性硬化症（硬皮病）、全身性红斑狼疮、自体免疫性血管炎（例如韦格纳肉芽肿）；"
  },
  {
    "id": "s4121",
    "text": "e）研究者认为会影响受试者接受研究方案治疗的能力的未受控制的严重医学疾病；"
  },
  {
    "id": "s4122",
    "text": "10. 对免疫治疗及相关药物过敏；"
  },
  {
    "id": "s4123",
    "text": "14. 患者需要进行抗凝治疗（如华法林或肝素）；"
  },
  {
    "id": "s4124",
    "text": "15. 研究者认为不适宜参加本临床研究。"
  },
  {
    "id": "s4125",
    "text": "2)年龄>18岁，性别不限；"
  },
  {
    "id": "s4126",
    "text": "3)ECOG PS 为0-1级；"
  },
  {
    "id": "s4127",
    "text": "6)经组织学证实或临床表现，影像学，血清CA199指标诊断的无法手术切除的局部晚期胰腺癌；"
  },
  {
    "id": "s4128",
    "text": "胰头"
  },
  {
    "id": "s4129",
    "text": "–肿瘤围绕SMA大于180，或侵犯腹腔干（任何度数）"
  },
  {
    "id": "s4130",
    "text": "–肿瘤侵犯腹主动脉"
  },
  {
    "id": "s4131",
    "text": "胰体"
  },
  {
    "id": "s4132",
    "text": "–肿瘤侵犯腹主动脉"
  },
  {
    "id": "s4133",
    "text": "淋巴结状态"
  },
  {
    "id": "s4134",
    "text": "–肿瘤侵犯腹主动脉"
  },
  {
    "id": "s4135",
    "text": "8)无严重的血液系统，心，肺，肝，肾功能异常和免疫缺陷；"
  },
  {
    "id": "s4136",
    "text": "9)血红蛋白（Hb）≥9 g/dL；白细胞（WBC）≥3×109/L；中性粒细胞（ANC）≥1.5×109/L；血小板（Pt）≥100×109/L；"
  },
  {
    "id": "s4137",
    "text": "10)胆红素<1.5倍正常上限值；谷草转氨酶（ALT）谷丙转氨酶（AST）≤2.5倍正常上限值；"
  },
  {
    "id": "s4138",
    "text": "12)有生育能力的男性或女性在试验中愿意采取避孕措施；"
  },
  {
    "id": "s4139",
    "text": "4)试验治疗前30天内参加其它临床试验者；"
  },
  {
    "id": "s4140",
    "text": "5)吸毒等不良药瘾、长期酗酒以及艾滋病患者；"
  },
  {
    "id": "s4141",
    "text": "（5）过敏体质者；"
  },
  {
    "id": "s4142",
    "text": "⑦ECOG评分≤3。"
  },
  {
    "id": "s4143",
    "text": "⑤满足经肛门局切标准的T1期直肠癌患者；"
  },
  {
    "id": "s4144",
    "text": "（5）同意并签署知情同意书者。"
  },
  {
    "id": "s4145",
    "text": "（1）合并心、脑、肝、肾、恶性肿瘤等严重影响生命活动疾病的患者，以及精神病患者；"
  },
  {
    "id": "s4146",
    "text": "（3）有精神或神经系统家族遗传病史者；"
  },
  {
    "id": "s4147",
    "text": "10. 血清肌酐≤2.5mg/dL，肌酐清除率≥50ml/min（肾功异常，定义为根据标准Cockroft-Gault公式计算的肌酐清除率＜50ml/min）；"
  },
  {
    "id": "s4148",
    "text": "17. 在整个研究期间，育龄妇女（WOCBP）必须采用可接受的避孕方法，以最大限度地降低妊娠风险，研究产品输注前24小时内育龄妇女（WOCBP）血清或尿液妊娠试验必须为阴性，必须为非哺乳期妇女。"
  },
  {
    "id": "s4149",
    "text": "无法手术切除的影像学标准："
  },
  {
    "id": "s4150",
    "text": "–SMV/门静脉闭塞且无法重建"
  },
  {
    "id": "s4151",
    "text": "–SMV/门静脉闭塞且无法重建"
  },
  {
    "id": "s4152",
    "text": "9)妊娠或哺乳期女性；"
  },
  {
    "id": "s4153",
    "text": "（2）妊娠（血HCG大于100IU/L）或哺乳期妇女；"
  },
  {
    "id": "s4154",
    "text": "（2）存在下肢发育畸形，如膝内、外翻，足内、外翻，内八及平足等"
  },
  {
    "id": "s4155",
    "text": "（1）引起身体结构和力线异常的其他疾病如脑瘫等"
  },
  {
    "id": "s4156",
    "text": "1.符合以上CVS中西医诊断标准及中医肝肾阴虚型标准者。"
  },
  {
    "id": "s4157",
    "text": "3.眼部有其他活动性病变者，如葡萄膜炎、眼部感染等。"
  },
  {
    "id": "s4158",
    "text": "6.近期有眼部手术或外伤史者。"
  },
  {
    "id": "s4159",
    "text": "2、所有患者均经过MICM明确诊断的恶性血液病患者（符合WHO诊断标准），包括急性髓系白血病（AML，APL除外）、急性淋巴细胞白血病（ALL）和急性混合细胞白血病（MAL），骨髓增生异常综合征（MDS）、慢性髓细胞白血病（CML）、骨髓增生异常综合征/骨髓增殖性肿瘤(MDS/MPN)及恶性淋巴瘤等；"
  },
  {
    "id": "s4160",
    "text": "1符合急性乳腺炎初期（郁滞期）的诊断标准，在哺乳期发病，年龄在18--38岁之间, 且病程在七天以内，未成脓、未经过其他方法治疗过的患者。"
  },
  {
    "id": "s4161",
    "text": "1妊娠期的妇女，过敏体质，乳头内陷者。"
  },
  {
    "id": "s4162",
    "text": "(2)中医辨证属痰浊中阻兼有血瘀证者；"
  },
  {
    "id": "s4163",
    "text": "(5)合并有急性心脑血管、肝、肾和造血系统等严重疾病者"
  },
  {
    "id": "s4164",
    "text": "①年龄：男<14岁，女<12岁，膝关节周围骺板未闭合；"
  },
  {
    "id": "s4165",
    "text": "（3）导致运动和身体结构异常的遗传病家族史"
  },
  {
    "id": "s4166",
    "text": "2.每天使用VDT超过两小时以上。"
  },
  {
    "id": "s4167",
    "text": "4.年龄在15-65岁之间，男女均可。"
  },
  {
    "id": "s4168",
    "text": "1.未矫正的屈光不正及屈光参差者。"
  },
  {
    "id": "s4169",
    "text": "7.妊娠、哺乳期妇女及近期计划妊娠的妇女、精神病患者。"
  },
  {
    "id": "s4170",
    "text": "11.试验前4周内参加过其它药物临床试验者。"
  },
  {
    "id": "s4171",
    "text": "4、Karnofsky积分≥60%，东部肿瘤协作组（ECOG）体能状况评分0~2分（附件1）；"
  },
  {
    "id": "s4172",
    "text": "6、抗HIV检查阴性；"
  },
  {
    "id": "s4173",
    "text": "7、每个受试者必须签署知情同意书（ICF），表明他/她理解研究的目的和程序，而且愿意参与研究；从患者的病情考虑，若患者本人签字不利于病情治疗，则由法定代表签署ICF。"
  },
  {
    "id": "s4174",
    "text": "4.妊娠患者；"
  },
  {
    "id": "s4175",
    "text": "8.研究者认为不适合入组者(如预计患者会因经费等问题无法坚持治疗者)。"
  },
  {
    "id": "s4176",
    "text": "（1）符合上肢水肿诊断标准；"
  },
  {
    "id": "s4177",
    "text": "（2）年龄≥25 岁，≤75 岁的患者；"
  },
  {
    "id": "s4178",
    "text": "（1）孕妇、哺乳期妇女、极易过敏体质者；"
  },
  {
    "id": "s4179",
    "text": "（2）肿瘤转移、淋巴结转移者；"
  },
  {
    "id": "s4180",
    "text": "（4）患肢局部皮肤存在斑疹、丘疹、红斑、疱疹、外伤、溃烂者；"
  },
  {
    "id": "s4181",
    "text": "2签署知情同意书。"
  },
  {
    "id": "s4182",
    "text": "2合并有心血管、脑血管、肝肾和造血系统等严重原发性疾病，糖尿病或精神病患者及身体有其他急性炎症者。"
  },
  {
    "id": "s4183",
    "text": "3已接受其他有关治疗，可能影响本研究的效应观察指标者。"
  },
  {
    "id": "s4184",
    "text": "(3)年龄在18-75岁，性别不限；"
  },
  {
    "id": "s4185",
    "text": "(1)不符合诊断标准者"
  },
  {
    "id": "s4186",
    "text": "(4)血红蛋白＜90g/L或血小板＜100×109/L或白细胞＜3.0×109/L的受试者；"
  },
  {
    "id": "s4187",
    "text": "(6)重度神经官能症、更年期症候群、甲亢、颈椎病、胆心综合征、胃及食管反流、食道裂孔疝等所致胸痛者"
  },
  {
    "id": "s4188",
    "text": "(8)有活动性感染的受试者"
  },
  {
    "id": "s4189",
    "text": "(9)正在参与其他临床药物研究项目或结束不足3月的受试者；"
  },
  {
    "id": "s4190",
    "text": "(11)其它研究者认为不适合参加试验的受试者"
  },
  {
    "id": "s4191",
    "text": "(2)术前诊断为骨关节炎或类风湿性关节炎；"
  },
  {
    "id": "s4192",
    "text": "(5)严重肝功能损伤（血清白蛋白<25g/L或Child-Pugh评分≥10）； "
  },
  {
    "id": "s4193",
    "text": "(7)充血性心力衰竭（NYHAII-IV）； "
  },
  {
    "id": "s4194",
    "text": "(9)外周动脉血管和/或脑血管疾病。"
  },
  {
    "id": "s4195",
    "text": "1.患者年龄在18～60岁之间，无吸烟史，ASA I-II级 "
  },
  {
    "id": "s4196",
    "text": "2.肝肾功能正常，术前血清白蛋白水平正常 "
  },
  {
    "id": "s4197",
    "text": "2.术前使用止痛药或皮质类药物 "
  },
  {
    "id": "s4198",
    "text": "②符合膝内（外）翻诊断标准：双下肢全长的X片上测量下肢力线；"
  },
  {
    "id": "s4199",
    "text": "3.病程持续超过三个月以上。"
  },
  {
    "id": "s4200",
    "text": "5.研究者认为可损害受试者安全、使研究结果面临不必要风险的；任何危及生命的疾病、身体状况或器官系统功能障碍；药物依赖者；未控制的精神疾病受试者；认知功能障碍者；"
  },
  {
    "id": "s4201",
    "text": "（4）自觉肿胀或上肢关节功能障碍患者；"
  },
  {
    "id": "s4202",
    "text": "1.术前有上下呼吸道感染以及咳嗽，喉咙痛，声嘶等相关症状 "
  },
  {
    "id": "s4203",
    "text": "4.困难气道者"
  },
  {
    "id": "s4204",
    "text": "g2. 血红蛋白≥10g/dL"
  },
  {
    "id": "s4205",
    "text": "2.经MRI或CT确诊的新发脑梗死或脑出血；"
  },
  {
    "id": "s4206",
    "text": "5.躯体及精神情况能配合完成全程治疗及评估；"
  },
  {
    "id": "s4207",
    "text": "4.脑电图有痫样放电；"
  },
  {
    "id": "s4208",
    "text": "3）健康状况：无心、肝、肾、消化道、神经系统、精神异常及代谢异常等病史、体格检查显示血压、心率、心电图、呼吸系统、肝、肾功能和血象正常或异常无临床意义；"
  },
  {
    "id": "s4209",
    "text": "6）能够按照试验方案要求完成研究。"
  },
  {
    "id": "s4210",
    "text": "11)试验前2周内服用过特殊饮食（包括火龙果、芒果、柚子、和/或黄嘌呤饮食等））或有剧烈运动，或其他影响药物吸收、分布、代谢、排泄等因素者。"
  },
  {
    "id": "s4211",
    "text": "产科门诊“O型/RHD阴性”孕产夫妇用于医学检测的血液样本；"
  },
  {
    "id": "s4212",
    "text": "脂血、溶血标本；"
  },
  {
    "id": "s4213",
    "text": "5. 全身情况能耐受手术"
  },
  {
    "id": "s4214",
    "text": "3 患者肿瘤缺乏EGFR敏感突变（即外显子19缺失，或外显子21 L858R、外显子21 L861Q、外显子18 G719X或外显子20 S7681突变）和ALK重排，或相应靶向药物治疗失败；"
  },
  {
    "id": "s4215",
    "text": "①因骨折、肿瘤、感染引起的膝内（外）翻畸形畸形；"
  },
  {
    "id": "s4216",
    "text": "a. 年龄≥18岁，<75岁。"
  },
  {
    "id": "s4217",
    "text": "e. ECOG评分≤2分。Child-pugh评分A-B级。"
  },
  {
    "id": "s4218",
    "text": "h. 患者需满足以下生化指标"
  },
  {
    "id": "s4219",
    "text": "c. 患者有活动性细菌或真菌感染（>= 2级of NCI-CTC, 第3版）。"
  },
  {
    "id": "s4220",
    "text": "g. 可能对免疫治疗过敏者。"
  },
  {
    "id": "s4221",
    "text": "拒绝签署知情同意书；"
  },
  {
    "id": "s4222",
    "text": "意识不清的患者。"
  },
  {
    "id": "s4223",
    "text": "7.患者或法定监护人签署知情同意书；"
  },
  {
    "id": "s4224",
    "text": "1.怀孕；"
  },
  {
    "id": "s4225",
    "text": "②院前未确诊但随机血糖＞7.8mmol/L"
  },
  {
    "id": "s4226",
    "text": "1）年龄为18～65周岁男性和女性受试者（包括18周岁和65周岁）；"
  },
  {
    "id": "s4227",
    "text": "5）试验前签署知情同意书、并对试验内容、过程及可能出现的不良反应充分了解；"
  },
  {
    "id": "s4228",
    "text": "6)对苯磺贝他斯汀片或者其辅料有过敏史。"
  },
  {
    "id": "s4229",
    "text": "8)在服用研究药物前三个月内献血或大量失血（> 450 mL）。"
  },
  {
    "id": "s4230",
    "text": "15)有吞咽困难或任何影响药物吸收的胃肠道疾病史。"
  },
  {
    "id": "s4231",
    "text": "16)最近在饮食或运动习惯上有重大变化。"
  },
  {
    "id": "s4232",
    "text": "22)有其他急性或慢性疾病，可能影响药物吸收和代谢者。"
  },
  {
    "id": "s4233",
    "text": "来源不明、无法追溯标本。"
  },
  {
    "id": "s4234",
    "text": "1.年龄≥18岁，性别不限"
  },
  {
    "id": "s4235",
    "text": "4. 患者知情并同意 "
  },
  {
    "id": "s4236",
    "text": "2. 骨折延伸到肱骨干或骨折伴关节脱位"
  },
  {
    "id": "s4237",
    "text": "4.伴有无法修补的肩袖损伤 "
  },
  {
    "id": "s4238",
    "text": "5. 患侧肩部有感染史"
  },
  {
    "id": "s4239",
    "text": "9. 随访3月之前失访"
  },
  {
    "id": "s4240",
    "text": "6 入组时，东部肿瘤协作组(ECOG)体力状态评分为0或1，预期生存期须≥3个月；"
  },
  {
    "id": "s4241",
    "text": "1.女不限，年龄18-45岁；"
  },
  {
    "id": "s4242",
    "text": "4.HBV病毒DNA载量高于 100万 copy/ml；"
  },
  {
    "id": "s4243",
    "text": "c. 有影像学可测量病灶且无法手术患者。"
  },
  {
    "id": "s4244",
    "text": "d. 病灶有2个及2个以上"
  },
  {
    "id": "s4245",
    "text": "d. 患者有HIV感染，HCV感染，不可控制的冠状动脉疾病或哮喘，不可控制的脑血管疾病或研究者认为的不可入组的其它疾病。"
  },
  {
    "id": "s4246",
    "text": "评估术前需要行桡动脉穿刺置管的择期手术患者；"
  },
  {
    "id": "s4247",
    "text": "3.发病时间未满20周；"
  },
  {
    "id": "s4248",
    "text": "4.病前无明确肢体运动障碍，本次新出现单侧肢体运动障碍；"
  },
  {
    "id": "s4249",
    "text": "3. 受伤前同侧上肢有骨折病史或有手术史或慢性关节炎等影响上肢功能的病史"
  },
  {
    "id": "s4250",
    "text": "6. 神经损伤"
  },
  {
    "id": "s4251",
    "text": "8. 患有精神病, 不能理解调查问卷 "
  },
  {
    "id": "s4252",
    "text": "2 经组织病理学或细胞学证实存在无法 手术的局部晚期（Ⅲb期且不愿接受综合治疗）、转移性（Ⅳ期）NSCLC；"
  },
  {
    "id": "s4253",
    "text": "4 晚期肺癌患者，能够获取新鲜的肿瘤组织或胸水样本；"
  },
  {
    "id": "s4254",
    "text": "2.符合慢性乙型肝炎诊断标准，包括代偿期肝硬化（Child-Pugh评分<7分）患者；"
  },
  {
    "id": "s4255",
    "text": "10.活动性消化性溃疡"
  },
  {
    "id": "s4256",
    "text": "1.患肢合并有腕关节功能障碍或者尺桡骨干畸形愈合等影响前臂旋转功能的疾患；"
  },
  {
    "id": "s4257",
    "text": "3.患者存在其他无法配合治疗的情况。"
  },
  {
    "id": "s4258",
    "text": "③内分泌代谢疾病，如甲状腺功能亢进、嗜铬细胞瘤等；以及其它原因引起的 ST-T段改变，如低血钾、洋地黄或其它药物反应及“幼年型 T 波” 改变相鉴别。"
  },
  {
    "id": "s4259",
    "text": "（2）社区获得性肺炎患者。"
  },
  {
    "id": "s4260",
    "text": "2.合并其他病毒、细菌感染者及其他传染病患者；"
  },
  {
    "id": "s4261",
    "text": "4.其他经参与本项目的临床医生评估后不适合参与免疫细胞治疗者；"
  },
  {
    "id": "s4262",
    "text": "3.ALT<5倍ULN（标准上限）；"
  },
  {
    "id": "s4263",
    "text": "4.24周内肝活检确认明显肝纤维化，Ishak≥F3，且未使用过抗病毒药物（干扰素?、拉米夫定、阿德福韦酯、替比夫定、恩替卡韦、替诺福韦）"
  },
  {
    "id": "s4264",
    "text": "6.TBiL>3倍ULN"
  },
  {
    "id": "s4265",
    "text": "7.AFP>100μg/L"
  },
  {
    "id": "s4266",
    "text": "8.观察前6个月内服用抗肝纤维化药物（扶正化瘀胶囊/片、复方鳖甲软肝片、安络化纤丸）者"
  },
  {
    "id": "s4267",
    "text": "11.在试验前30天内发生并发症而进行手术者"
  },
  {
    "id": "s4268",
    "text": "15.入选前3个月内参加过任何药物试验者"
  },
  {
    "id": "s4269",
    "text": "1）符合罗马IV功能性便秘诊断标准； "
  },
  {
    "id": "s4270",
    "text": "2）年龄在16周岁以上，70周岁以下； "
  },
  {
    "id": "s4271",
    "text": "3）自愿加入本实验，并签署同意书。"
  },
  {
    "id": "s4272",
    "text": "1.患者年龄12－65周岁，且可以配合术后功能锻炼；"
  },
  {
    "id": "s4273",
    "text": "3.患者可以配合长期临床随访。"
  },
  {
    "id": "s4274",
    "text": "1)对氨甲环酸过敏的患者；"
  },
  {
    "id": "s4275",
    "text": "3)有静脉血栓栓塞史（深静脉血栓、浅静脉血栓、小腿肌间静脉血栓或者肺栓塞）的患者；"
  },
  {
    "id": "s4276",
    "text": "4)严重的肝（任何一种肝功能指标超过正常值上限2倍）肾（肌酐清除率<15ml/min）功能不全患者。"
  },
  {
    "id": "s4277",
    "text": "5)有心血管或脑血管疾病（有心梗、脑梗、心绞痛、心房纤颤或者休克病史）的患者；"
  },
  {
    "id": "s4278",
    "text": "6)术前血红蛋白﹤100g/L的患者；术前仍在使用抗凝药物（包括华法林、肝素、低分子肝素类、利伐沙班、阿哌沙班、达比加群酯、水蛭素等）的患者；"
  },
  {
    "id": "s4279",
    "text": "9)术前7天内使用含有丹参、川芎、水蛭等成分的活血化瘀中成药（包括复方丹参滴丸、血府逐瘀口服液、通心络胶囊、乐脉颗粒、活血通脉片、丹七片、步长脑心通胶囊、舒心口服液、活心丸）的患者；"
  },
  {
    "id": "s4280",
    "text": "a. 年龄≥18岁，<75岁。"
  },
  {
    "id": "s4281",
    "text": "e. ECOG评分≤2分。"
  },
  {
    "id": "s4282",
    "text": "g2. 血红蛋白≥10g/dL"
  },
  {
    "id": "s4283",
    "text": "c. 患者有活动性细菌或真菌感染（>= 2级of NCI-CTC, 第3版）。"
  },
  {
    "id": "s4284",
    "text": "d. 患者有HIV感染，HCV感染，不可控制的冠状动脉疾病或哮喘，不可控制的脑血管疾病或研究者认为的不可入组的其它疾病。"
  },
  {
    "id": "s4285",
    "text": "g. 可能对免疫治疗过敏者。"
  },
  {
    "id": "s4286",
    "text": "②涉及心血管系统的主观主诉，症状模糊多样、变化不定，如胸闷、气短、心前区疼痛等；"
  },
  {
    "id": "s4287",
    "text": "③存在患心脏病的先占观念，医生的反复解释与保证均无济于事；"
  },
  {
    "id": "s4288",
    "text": "①合并冠心病、心肌炎、二尖瓣脱垂等器质性心脏病，超声心动图检查示心脏有结构和功能的异常；"
  },
  {
    "id": "s4289",
    "text": "(2) 明确或高度怀疑肺结核患者；"
  },
  {
    "id": "s4290",
    "text": "(3) 明确或高度怀疑非感染性疾病患者。"
  },
  {
    "id": "s4291",
    "text": "（1）符合原发性面肌痉挛诊断标准"
  },
  {
    "id": "s4292",
    "text": "（3）术前术侧纯音测听各频段平均听阈值＜30dB的患者"
  },
  {
    "id": "s4293",
    "text": "5.肝功能检测丙氨酸转氨酶（ALT）指标高于160 IU/L，低于400 IU/L；"
  },
  {
    "id": "s4294",
    "text": "6.无黄疸，总胆红素正常；"
  },
  {
    "id": "s4295",
    "text": "7.患者需为新发病，口服抗病毒药物限于替比夫定；"
  },
  {
    "id": "s4296",
    "text": "5.HBV耐药检测无恩替卡韦耐药性；"
  },
  {
    "id": "s4297",
    "text": "3.诊断为慢性乙型肝炎重型或有重型肝炎倾向者"
  },
  {
    "id": "s4298",
    "text": "9.合并心血管、肺、肾、内分泌、神经及血液系统严重疾病者"
  },
  {
    "id": "s4299",
    "text": "1、凡不符合纳入标准，未按规定用药，无法判断疗效或资料不全等影响疗效或安全性判断者；"
  },
  {
    "id": "s4300",
    "text": "2、经检查证实是消化道肿瘤，或其他累及消化道的系统性疾病如神经、肌肉的病变等，以及明确病因的继发性便秘；"
  },
  {
    "id": "s4301",
    "text": "h. 患者需满足以下生化指标"
  },
  {
    "id": "s4302",
    "text": "本研究纳入病例根据《实用心脏病学》（第四版）以及《实用内科学》中对心脏神经官能症的相关诊断描述，结合中国医学科学院附属阜外心血管病医院指导，将符合以下标准作为本课题纳入标准："
  },
  {
    "id": "s4303",
    "text": "④慢性感染、药物影响者；肾、脑等其它严重的躯体性疾病；癫痫；"
  },
  {
    "id": "s4304",
    "text": "2)因全身其它脏器情况不能接受麻醉或手术治疗。"
  },
  {
    "id": "s4305",
    "text": "c)急性病发作状态"
  },
  {
    "id": "s4306",
    "text": "g)根据研究者的判断，具有降低入组可能性或使入组复杂化的其他病变或情况，如工作环境经常变动、生活环境不稳定等易造成失访的情况；"
  },
  {
    "id": "s4307",
    "text": "有抗凝药物使用禁忌症"
  },
  {
    "id": "s4308",
    "text": "（7）在过去3个月内因心血管疾病曾接受过针灸治疗；"
  },
  {
    "id": "s4309",
    "text": "3.7天内使用过对比剂进行静脉注射检查或导管介入诊疗的患者"
  },
  {
    "id": "s4310",
    "text": "3)5年内恶性肿瘤病史。"
  },
  {
    "id": "s4311",
    "text": "6)严重的未控制的肠道炎性疾病者，或其它严重的未控制的伴随疾病。"
  },
  {
    "id": "s4312",
    "text": "a)18-60周岁"
  },
  {
    "id": "s4313",
    "text": "b)主诉为疲劳，且疲倦量表（FS-14）得分为5分及以上者"
  },
  {
    "id": "s4314",
    "text": "e)其他经过临床医生判断需要按照疾病管理方式管理的情况"
  },
  {
    "id": "s4315",
    "text": "f) 在参加本试验前1月内曾参加其他药物临床试验或正在参加其他临床试验的患者；"
  },
  {
    "id": "s4316",
    "text": "3) 对造影剂或丹参多酚酸盐过敏者。"
  },
  {
    "id": "s4317",
    "text": "4）妊娠和哺乳期妇女。"
  },
  {
    "id": "s4318",
    "text": "（前期先以髋部骨折开始）"
  },
  {
    "id": "s4319",
    "text": "年满 18 周岁以上"
  },
  {
    "id": "s4320",
    "text": "临床明显活动性出血"
  },
  {
    "id": "s4321",
    "text": "（2）35岁≤年龄<80岁，男女均可；"
  },
  {
    "id": "s4322",
    "text": "（4）患者签署知情同意书。"
  },
  {
    "id": "s4323",
    "text": "（1）孕妇及哺乳期妇女、近半年有生育要求者；"
  },
  {
    "id": "s4324",
    "text": "（5）合并有精神疾病患者；"
  },
  {
    "id": "s4325",
    "text": "（6）有出血、过敏体质者；"
  },
  {
    "id": "s4326",
    "text": "2.发病12h内（或出现心源性休克18h内，或溶栓后24h内）拟行急诊PCI术的AMI患者；"
  },
  {
    "id": "s4327",
    "text": "6.自愿受试，并同意签署知情同意书的患者。"
  },
  {
    "id": "s4328",
    "text": "1.合并有其他内分泌疾病及自身免疫性疾病，如：多囊卵巢综合征、高泌乳素血症、高雄激素血症者、甲状腺功能异常、糖尿病；"
  },
  {
    "id": "s4329",
    "text": "3.合并内科、外科、精神科严重原发性疾病；"
  },
  {
    "id": "s4330",
    "text": "d) 年龄35-80岁；"
  },
  {
    "id": "s4331",
    "text": "g) 患者生命体征稳定；"
  },
  {
    "id": "s4332",
    "text": "i) 同意签署知情同意书者。"
  },
  {
    "id": "s4333",
    "text": "c) 之前进行过腕关节外科矫形手术；"
  },
  {
    "id": "s4334",
    "text": "f) 排除偏瘫侧感觉功能消失."
  },
  {
    "id": "s4335",
    "text": "Pain or bothersomeness of lower back or leg began at least three months ago (with at least 40 of pain or bothersomeness visual analogue intensity at the time of recruitment; 0 refers to no pain or bothersomeness and 100 to worst pain or bothersomeness imaginable);"
  },
  {
    "id": "s4336",
    "text": "5)器官移植需要免疫抑制治疗者。"
  },
  {
    "id": "s4337",
    "text": "b)慢性非传染性疾病急性发作状态"
  },
  {
    "id": "s4338",
    "text": "1）符合ST段抬高型心肌梗死（STEMI）、非ST段抬高型心肌梗死（NSTEMI）、高危急性冠脉综合征（ACS）诊断并急诊行冠脉造影及PCI术的患者。"
  },
  {
    "id": "s4339",
    "text": "1) 入院时病情危重或存在其他严重影响治疗结果或患者预后的情况，例如心源性休克、充血性心力衰竭（NYHA分级IV级）、严重肝肾功能不全（肝硬化、慢性肾脏病需腹膜透析或血液透析）、活动性胃肠出血、急性脑卒中、恶性肿瘤晚期等。"
  },
  {
    "id": "s4340",
    "text": "受伤时间大于24小时入院患者"
  },
  {
    "id": "s4341",
    "text": "已知的凝血异常（如血友病）"
  },
  {
    "id": "s4342",
    "text": "需要持续抗凝治疗的患者（如机械瓣患者）"
  },
  {
    "id": "s4343",
    "text": "符合冠心病的西医诊断标准及中医胸痹或真心痛的诊断标准, DSA检查或CTCA（冠脉CT）检查发现有一支以上冠脉主干狭窄程度50%-70%、心电图有ST-T异常者或者超声心动左心室功能异常者，以上三者有一项以上符合即可筛选病人。"
  },
  {
    "id": "s4344",
    "text": "注：同时符合以上4项的患者，方可纳入本项研究。"
  },
  {
    "id": "s4345",
    "text": "注：凡符合上述任何一条的患者，即应予以排除。"
  },
  {
    "id": "s4346",
    "text": "2.长期透析患者或已知严重肾功能不全患者（CKD4-5期）"
  },
  {
    "id": "s4347",
    "text": "3.符合POR诊断标准者；"
  },
  {
    "id": "s4348",
    "text": "4.符合不孕症诊断标准者（若年龄<35岁，不孕时间≥1年者或年龄≥35岁，不孕时间≥6个月者或各种因素导致的配子运输障碍者，如输卵管梗阻、输卵管绝育术后等）；"
  },
  {
    "id": "s4349",
    "text": "5.拟行IVF/ICSI-ET者；"
  },
  {
    "id": "s4350",
    "text": "2.合并有其他生殖系统疾病：如子宫内膜异位症、子宫内膜结核、宫腔粘连、子宫肌瘤（粘膜下肌瘤或非粘膜下肌瘤但肌瘤尺寸>4cm和/或子宫内膜受压者）、子宫畸形（双子宫、双角子宫、单角子宫、子宫纵膈等）、输卵管积水者；"
  },
  {
    "id": "s4351",
    "text": "a) 既往有运动功能障碍，如类风湿性关节炎、关节畸形及脊髓损伤等对运动功能有直接影响的疾病；"
  },
  {
    "id": "s4352",
    "text": "b) 之前进行过肉毒素、酒精和苯酚阻滞治疗；"
  },
  {
    "id": "s4353",
    "text": "1.初次发病，单个病灶的脑卒中患者，有明确的CT或MRI诊断为一侧大脑半球损伤。"
  },
  {
    "id": "s4354",
    "text": "2.具备上肢抗重力能力，肩关节肘关节具备运动能力，改良版Ashworth评分<=2，Bronnstrom偏瘫运动功能评定标准在IV及以上。"
  },
  {
    "id": "s4355",
    "text": "2)卵巢切除或者恶性肿瘤放化疗引起的卵巢储备功能降低；"
  },
  {
    "id": "s4356",
    "text": "1）手术后病理组织学和分子病理学证实为MGMT启动子未甲基化的新诊断幕上GBM患者"
  },
  {
    "id": "s4357",
    "text": "1)子宫内膜异位症、多囊卵巢综合征、高催乳素血症、高雄激素血症者、甲状腺功能减退、肾上腺功能异常等内分泌疾病影响排卵者；"
  },
  {
    "id": "s4358",
    "text": "②育龄期女性，年龄在18-50岁；"
  },
  {
    "id": "s4359",
    "text": "③患有子宫内膜异位症病史6个月以上；"
  },
  {
    "id": "s4360",
    "text": "④有内异症相关的痛经或盆腔疼痛症状6个月以上；经B超检查异位囊肿包块直径在2-6cm之间（包括术后复发的包块）。"
  },
  {
    "id": "s4361",
    "text": "2）年龄 18-65 岁；"
  },
  {
    "id": "s4362",
    "text": "3）身体一般状况评分（KPS）≥60；"
  },
  {
    "id": "s4363",
    "text": "5）患者无主要器官的功能障碍，肝、肾功能基本正常，具体化验指标要求：白细胞>4.0×109/L、血小板>100×109/L、血红蛋白>10g/dl，血清胆红素低于最大正常值的 1.5 倍；ALT 和 AST 低于最大正常值的2倍；血肌酐≤1.5mg/dl。"
  },
  {
    "id": "s4364",
    "text": "6）患者对临床研究方案充分了解，并签署知情同意书；"
  },
  {
    "id": "s4365",
    "text": "1）术后辅助放疗前已经行TMZ化疗患者；"
  },
  {
    "id": "s4366",
    "text": "5）患有不易控制的精神病史和癫痫病史者；"
  },
  {
    "id": "s4367",
    "text": "6）研究者认为不宜参加本试验者。"
  },
  {
    "id": "s4368",
    "text": "1.同意参与本项实验并签署知情同意书者；"
  },
  {
    "id": "s4369",
    "text": "3.无白内障、青光眼等眼科疾病者；"
  },
  {
    "id": "s4370",
    "text": "4.高近视眼者；"
  },
  {
    "id": "s4371",
    "text": "3-6岁组："
  },
  {
    "id": "s4372",
    "text": "3. 能够参加回访检查。"
  },
  {
    "id": "s4373",
    "text": "1. 口内有4颗第一恒磨牙，乳牙列除乳切牙外完整；"
  },
  {
    "id": "s4374",
    "text": "3. 能够参加回访检查。"
  },
  {
    "id": "s4375",
    "text": "3-6岁组："
  },
  {
    "id": "s4376",
    "text": "2. 无法配合正确操作；"
  },
  {
    "id": "s4377",
    "text": "4. 牙列不完整。"
  },
  {
    "id": "s4378",
    "text": "2. 无法配合正确操作；"
  },
  {
    "id": "s4379",
    "text": "(1) 既往曾有严重脑损伤、脑卒中等中枢神经系统疾病并遗留神经系统后遗症"
  },
  {
    "id": "s4380",
    "text": "1.慢阻肺患者"
  },
  {
    "id": "s4381",
    "text": "1.不能正确使用智能手机"
  },
  {
    "id": "s4382",
    "text": "2.有明显的强直痉挛；"
  },
  {
    "id": "s4383",
    "text": "4)自愿受试，同意签署知情同意书并同意接受随访的患者。"
  },
  {
    "id": "s4384",
    "text": "3)进行过3次及以上IVF循环且失败的患者；"
  },
  {
    "id": "s4385",
    "text": "④合并其他重大疾病或精神障碍，无法配合治疗者；"
  },
  {
    "id": "s4386",
    "text": "3）有化脓性及慢性感染性伤口迁延不愈者；"
  },
  {
    "id": "s4387",
    "text": "5.因个人原因需休假者"
  },
  {
    "id": "s4388",
    "text": "3. 患有牙龈疾病、口腔黏膜疾病；"
  },
  {
    "id": "s4389",
    "text": "(1) 拟行动脉瘤手术患者，动脉瘤尚未破裂"
  },
  {
    "id": "s4390",
    "text": "(3) 术后患者拔管送回ICU，并在ICU停留时间>24h"
  },
  {
    "id": "s4391",
    "text": "（2）虽符合西医诊断标准，但中医证候不是气阴两虚证者"
  },
  {
    "id": "s4392",
    "text": "（9）近4周内服用其他中药者"
  },
  {
    "id": "s4393",
    "text": "5、MMSE>=17"
  },
  {
    "id": "s4394",
    "text": "1、疾病中晚期，预期生存寿命<12月；"
  },
  {
    "id": "s4395",
    "text": "d)伴随内科疾病，可能干扰或者影响研究治疗：如严重的肝、肾、脑疾病；患有心血管疾病(如冠心病、心肌梗死、脑卒中、动脉粥样硬化、深静脉血栓)者；未控制或未治疗的高血压（收缩压＞160mmHg和/或舒张压＞100mmHg）、未控制或未治疗的糖尿病；或者促甲状腺素异常；"
  },
  {
    "id": "s4396",
    "text": "1、16岁以上和85岁以下我国公民；"
  },
  {
    "id": "s4397",
    "text": "1.因慢性阻塞性肺疾病急性加重住院治疗的患者。"
  },
  {
    "id": "s4398",
    "text": "3. 女性受试者给药前最近一次月经见血后2~3天检测的卵泡早期促卵泡激素（FSH）、黄体生成素（LH）、催乳素（PRL）、雌二醇（E2）、孕酮（P）水平在正常水平或被研究者认为异常无临床意义；男性受试者在筛选期FSH水平在正常水平或研究者认为异常无临床意义。"
  },
  {
    "id": "s4399",
    "text": "3. 心电图存在异常且有临床意义（由研究者判断），或经Bazett校正后QT间期>450 ms。"
  },
  {
    "id": "s4400",
    "text": "2.没有签署知情同意书"
  },
  {
    "id": "s4401",
    "text": "（3）连续两次血小板检测低于正常值（100×109/L），且≥30×109/L"
  },
  {
    "id": "s4402",
    "text": "（5）近4周内皮质激素维持量<15mg/日（按强的松等效剂量）"
  },
  {
    "id": "s4403",
    "text": "（1）继发性血小板减少性紫癜者"
  },
  {
    "id": "s4404",
    "text": "（5）严重的精神病患者"
  },
  {
    "id": "s4405",
    "text": "（7）肝肾功能异常（血清谷丙转氨酶>正常上限2倍，肌酐>125umol/L）"
  },
  {
    "id": "s4406",
    "text": "1、年龄≧ 60 岁；"
  },
  {
    "id": "s4407",
    "text": "2、符合Fried衰弱标准一个条目以上；"
  },
  {
    "id": "s4408",
    "text": "3、符合中医脾肾气虚型诊断标准；"
  },
  {
    "id": "s4409",
    "text": "6、经知情同意后自愿参加本研究的患者。"
  },
  {
    "id": "s4410",
    "text": "2、合并有严重的心脑血管、肝、肾和造血系统等严重原发性疾病、精神病患者；"
  },
  {
    "id": "s4411",
    "text": "3、合并有严重影响营养状况的疾病如恶性肿瘤、抑郁、胃肠道疾病、活动性肺结核等；"
  },
  {
    "id": "s4412",
    "text": "a) 年龄18-45岁；"
  },
  {
    "id": "s4413",
    "text": "c) 月经量适中，总量约在30-80ml之间；"
  },
  {
    "id": "s4414",
    "text": "a) 有明确诊断的生殖内分泌疾病，如多囊卵巢综合征、卵巢早衰、高泌乳素血症等疾病诊断标准者；"
  },
  {
    "id": "s4415",
    "text": "b) 研究入选前，长期有生理保健者；"
  },
  {
    "id": "s4416",
    "text": "h) 精神类疾病患者；"
  },
  {
    "id": "s4417",
    "text": "患者是在本院通过基因筛查确诊为mt.3243A>G突变的患者"
  },
  {
    "id": "s4418",
    "text": "年龄在18~75岁之间"
  },
  {
    "id": "s4419",
    "text": "如果为育龄妇女，尿妊娠试验为阴性"
  },
  {
    "id": "s4420",
    "text": "患有明显的肝、肾疾患（ALT或AST高于正常上限的2-3倍，或T-Bil高于正常上限的1.5倍，或Cr＞115μmol/L）"
  },
  {
    "id": "s4421",
    "text": "2、血小板5万以上，血糖不高于10.0，白细胞不低于4.0×109/L万，营养状况良好；"
  },
  {
    "id": "s4422",
    "text": "3、甲肝、乙肝、丙肝、艾滋病、结核等传染性疾病处于非活动期；"
  },
  {
    "id": "s4423",
    "text": "5、单发骨盆转移瘤，且原发灶病情可被有效控制；"
  },
  {
    "id": "s4424",
    "text": "6、累及髋关节恶性肿瘤保肢切除需要功能重建；"
  },
  {
    "id": "s4425",
    "text": "9、三个月内未参加过任何临床验证者；"
  },
  {
    "id": "s4426",
    "text": "3、原发骨肿瘤已发生多处骨转移；"
  },
  {
    "id": "s4427",
    "text": "5、骨缺损及软组织累及较重影响到植入物的固定稳定性；"
  },
  {
    "id": "s4428",
    "text": "6、对所用材料过敏；"
  },
  {
    "id": "s4429",
    "text": "8、不能按期随诊或因其他原因不能与研究者配合者；"
  },
  {
    "id": "s4430",
    "text": "9、对本试验所用新技术不能接受者。"
  },
  {
    "id": "s4431",
    "text": "2.无肺功能资料。"
  },
  {
    "id": "s4432",
    "text": "2. 女性受试者月经周期正常（25~34天，含界值）。"
  },
  {
    "id": "s4433",
    "text": "7. 自愿参加本项临床试验，并签署知情同意书。"
  },
  {
    "id": "s4434",
    "text": "如果受试者符合以下任何一条，则不能进入本研究："
  },
  {
    "id": "s4435",
    "text": "2. 既往有或现有临床意义的过敏症（不包括轻度无症状的季节性过敏）；或者已知或怀疑受试者可能对研究药物的任何成分存在过敏或超敏反应。"
  },
  {
    "id": "s4436",
    "text": "4. 在筛选/入组时血压或脉搏存在异常（如收缩压<90 mmHg或>140 mmHg，舒张压<60 mmHg或>90 mmHg，心率<50 bpm或>100 bpm）。"
  },
  {
    "id": "s4437",
    "text": "a.外周血象：白细胞计数<3×109/L或中性粒细胞计数<1.5×109/L或血小板计数<90×109/L或血红蛋白：男性低于100 g/L、女性低于90 g/L；"
  },
  {
    "id": "s4438",
    "text": "b. ALT或AST、TBIL>2倍正常参考值上限；"
  },
  {
    "id": "s4439",
    "text": "c. Cr>1.5倍正常参考值上限。"
  },
  {
    "id": "s4440",
    "text": "9. 卵巢、子宫、下丘脑或垂体疾病史（子宫肌瘤除外）。"
  },
  {
    "id": "s4441",
    "text": "10)（问诊）试验前3个月内服用了任何临床试验药物或参加了任何药物临床试验者；"
  },
  {
    "id": "s4442",
    "text": "16)（问诊）酗酒者或试验前6个月内经常饮酒者，即每周饮酒超过14单位酒精（1单位=360 mL啤酒或45 mL酒精量为40%的烈酒或150 mL葡萄酒）；"
  },
  {
    "id": "s4443",
    "text": "17)（问诊）药物滥用者或试验前3个月使用过软毒品（如：大麻）或试验前1年服用硬毒品（如：可卡因、苯环己哌啶等）者；"
  },
  {
    "id": "s4444",
    "text": "1.前3个月住过院；"
  },
  {
    "id": "s4445",
    "text": "3.长期服用抗生素者；"
  },
  {
    "id": "s4446",
    "text": "(8)心力衰竭（纽约心功能分级 IV 级），或 EF小于等于30%。"
  },
  {
    "id": "s4447",
    "text": "1.首次急性缺血性中风病人(3个月到12个月內)；"
  },
  {
    "id": "s4448",
    "text": "4. 失语者；"
  },
  {
    "id": "s4449",
    "text": "12. 入组前14天内使用过处方药或非处方药，或末次服药时间距离本研究给药不足5个半衰期（以两者中较长为准）（维生素矿物质除外）。"
  },
  {
    "id": "s4450",
    "text": "14. 已知目前或筛选前3个月内有药物滥用者或嗜烟（超过10支/天）、酗酒者。"
  },
  {
    "id": "s4451",
    "text": "16. 研究期间不能遵守本研究对吸烟、饮酒、合并用药以及高强度体育活动的限制。"
  },
  {
    "id": "s4452",
    "text": "17. 筛选期前3个月内曾经献血或作为受试者被采样>200 mL，或在研究期间计划献血者。"
  },
  {
    "id": "s4453",
    "text": "18. 筛选期前3个月内使用过任何LH制剂、尿促性素（hMG）或绒促性素（hCG）制剂。"
  },
  {
    "id": "s4454",
    "text": "19. 筛选期前3个月内出现过宫外孕。"
  },
  {
    "id": "s4455",
    "text": "20. 研究者以为会影响受试者安全及药物结果判断的其他任何情况。"
  },
  {
    "id": "s4456",
    "text": "1)年龄≥18周岁，男女均可；"
  },
  {
    "id": "s4457",
    "text": "1)（问诊）既往或目前正患有循环系统、内分泌系统、神经系统、消化系统、呼吸系统、血液学、免疫学、精神病学及代谢异常等任何临床严重疾病者或能干扰试验结果的任何其他疾病；"
  },
  {
    "id": "s4458",
    "text": "3)（问诊）有出血倾向的，如平时因轻度碰撞即引起出血或皮下出血的；"
  },
  {
    "id": "s4459",
    "text": "5)（问诊）有消化道出血病史者；"
  },
  {
    "id": "s4460",
    "text": "6)（问诊）容易紧张焦虑者；"
  },
  {
    "id": "s4461",
    "text": "9)（问诊）试验前30天内使用过任何抑制或诱导肝脏对药物代谢的药物（如：诱导剂—巴比妥类、卡马西平、苯妥英、糖皮质激素、奥美拉唑；抑制剂—SSRI类抗抑郁药、西咪替丁、地尔硫卓、大环内酯类、硝基咪唑类、镇静催眠药、维拉帕米、氟喹诺酮类、抗组胺类）者；"
  },
  {
    "id": "s4462",
    "text": "13)（问诊）对饮食有特殊要求，不能遵守统一饮食者；"
  },
  {
    "id": "s4463",
    "text": "15)（问诊）嗜烟者或试验前3个月每日吸烟量多于5支者；"
  },
  {
    "id": "s4464",
    "text": "18)生命体征异常者（收缩压<90 mmHg或>140 mmHg，舒张压<50 mmHg或>90 mmHg；心率<50 bpm或>100 bpm）或体格检查、心电图、影像学检查、实验室检查等异常有临床意义（以临床医师判断为准）；"
  },
  {
    "id": "s4465",
    "text": "1.年龄≥45岁；"
  },
  {
    "id": "s4466",
    "text": "2.现患严重急慢性病者；"
  },
  {
    "id": "s4467",
    "text": "(2)6个月内靶病变曾行PCI或CABG。"
  },
  {
    "id": "s4468",
    "text": "(4)6个月内脑梗塞。"
  },
  {
    "id": "s4469",
    "text": "(9)肌酐大于 3mg/dl或eGFR <40 ml/min/1.73 m2。"
  },
  {
    "id": "s4470",
    "text": "(12)合并恶性肿瘤患者。"
  },
  {
    "id": "s4471",
    "text": "(13)预期生存率小于12个月。"
  },
  {
    "id": "s4472",
    "text": "(14)育龄妇女但未采取合理的避孕措施或妊娠试验阳性。"
  },
  {
    "id": "s4473",
    "text": "(15)正在参加另一项药物或器械临床试验，或计划在未来12个月内参加另一项药物或器械临床试验。"
  },
  {
    "id": "s4474",
    "text": "1）符合美国精神疾病诊断统计手册第5 版(the Diagnostic and Statistical Manual of Mental Disorders-5, DSM-5 ) 抑郁发作诊断标准；用简明国际神经精神访谈（?international neuropsychiatric interview，MINI)中文版进行筛查；同时按照2011年人民卫生出版社出版、王永炎主编的《中医内科学》的症候诊断标准进行辩证分型。"
  },
  {
    "id": "s4475",
    "text": "4）年龄：18-65 岁；"
  },
  {
    "id": "s4476",
    "text": "5）右利手；"
  },
  {
    "id": "s4477",
    "text": "6）获得知情同意。"
  },
  {
    "id": "s4478",
    "text": "1）有严重自杀倾向者；"
  },
  {
    "id": "s4479",
    "text": "3）入组前4周内服用过单胺氧化酶抑制剂者；"
  },
  {
    "id": "s4480",
    "text": "1.房室传导阻滞、窦性心动过缓及其他严重心脏病；;"
  },
  {
    "id": "s4481",
    "text": "4.病人精神异常等不能配合；"
  },
  {
    "id": "s4482",
    "text": "7.孕妇及哺乳期妇女"
  },
  {
    "id": "s4483",
    "text": "7.NIHSS于入选时 12分或以下；"
  },
  {
    "id": "s4484",
    "text": "9. Fugl-Meyer上肢运动功能测试>=10;"
  },
  {
    "id": "s4485",
    "text": "10. Fugl-Meyer 平衡功能测试>=5;"
  },
  {
    "id": "s4486",
    "text": "11. 日常生活活动能力改良Barthel指数评分>=40；"
  },
  {
    "id": "s4487",
    "text": "12. 老人抑郁短量表GDSS<=7；"
  },
  {
    "id": "s4488",
    "text": "13. 无单侧忽略，视力（戴眼镜）0.8，可以分别颜色；"
  },
  {
    "id": "s4489",
    "text": "2. 有严重的疾病，如痴呆症、心脏及呼吸系统的病症；"
  },
  {
    "id": "s4490",
    "text": "5. 假牙，不能取下（包括烤瓷牙、种植牙、牙套等）；"
  },
  {
    "id": "s4491",
    "text": "3.冠脉造影提示无左主干开口狭窄；"
  },
  {
    "id": "s4492",
    "text": "3. 对志愿者进行皮肤点刺试验（SPT）或血清特异性IgE（sIgE）检测，点刺试验或血清特异性IgE阳性的患者,及SPT和sIgE均为阴性的无过敏史人群为本研究的研究对象；"
  },
  {
    "id": "s4493",
    "text": "6. 血液样本1200 rpm离心10 min，组织消化为单细胞悬液；"
  },
  {
    "id": "s4494",
    "text": "8. 血浆分装、冻存于-80°C备用。"
  },
  {
    "id": "s4495",
    "text": "（1）体重在10～40kg之外；"
  },
  {
    "id": "s4496",
    "text": "（3）结肠镜检查，肛诊等排除器官疾病；"
  },
  {
    "id": "s4497",
    "text": "3. 临床Ⅰ期/Ⅱ期有（不管是否有保乳意愿）或临床Ⅲ期医生考虑行新辅助化疗后有可能行保乳（不管是否有保乳意愿）"
  },
  {
    "id": "s4498",
    "text": "1. 男性/妊娠/双乳癌"
  },
  {
    "id": "s4499",
    "text": "3. 入院前已有影像学（超声/MRI）提示乳腺多发病灶"
  },
  {
    "id": "s4500",
    "text": "（3）既往从未接受生长激素治疗且无生长激素应用禁忌。"
  },
  {
    "id": "s4501",
    "text": "（4）卵子异常；"
  },
  {
    "id": "s4502",
    "text": "酒精或阿片类药物依赖者；"
  },
  {
    "id": "s4503",
    "text": "1.主要的心外膜下冠状动脉临界病变、多支血管病变及长病变；"
  },
  {
    "id": "s4504",
    "text": "4. 年龄大于18周岁；"
  },
  {
    "id": "s4505",
    "text": "5.获得知情同意书。"
  },
  {
    "id": "s4506",
    "text": "3.同时参加其它临床试验。"
  },
  {
    "id": "s4507",
    "text": "2. 采集志愿者病史资料；"
  },
  {
    "id": "s4508",
    "text": "7. 检测血细胞和组织细胞CD203c、CD63、FcγRs、FcεRI、Treg亚型、TLRs、IL-18BP、IL-18R、IL-18、NK1R、SP；"
  },
  {
    "id": "s4509",
    "text": "2.心肝肾等脏器有重大病变者；"
  },
  {
    "id": "s4510",
    "text": "（1）ASA I级或II级，3～10岁患儿；"
  },
  {
    "id": "s4511",
    "text": "（2）有完整的临床资料；"
  },
  {
    "id": "s4512",
    "text": "（3）获得患者或监护人的知情同意。"
  },
  {
    "id": "s4513",
    "text": "（2）符合罗马IV标准的诊断；"
  },
  {
    "id": "s4514",
    "text": "（5）在过去3个月从未参加任何试验；"
  },
  {
    "id": "s4515",
    "text": "（6）自愿参加本研究并签署知情同意书；"
  },
  {
    "id": "s4516",
    "text": "（7）有能力并愿意在家完成刺激。"
  },
  {
    "id": "s4517",
    "text": "（3）有腹部手术史；"
  },
  {
    "id": "s4518",
    "text": "（4）患有糖尿病或其他代谢性疾病；"
  },
  {
    "id": "s4519",
    "text": "（6）怀孕或计划在试验期间怀孕；"
  },
  {
    "id": "s4520",
    "text": "（7）设备部件过敏；"
  },
  {
    "id": "s4521",
    "text": "(1)18岁-70岁的肝细胞癌患者，预期生存期至少为3个月；"
  },
  {
    "id": "s4522",
    "text": "(2)肿瘤数目小于3个；"
  },
  {
    "id": "s4523",
    "text": "(3)肿瘤直径大于5cm且小于15 cm的大肝癌或巨块型肝癌；"
  },
  {
    "id": "s4524",
    "text": "(6)肝功能Child-Pugh分级A或B级Child评分≤7分；ECOG体能状况评分＜2分；"
  },
  {
    "id": "s4525",
    "text": "(7)无出血倾向、凝血功能正常或凝血功能障碍经治疗得以纠正者；"
  },
  {
    "id": "s4526",
    "text": "(8)白细胞计数≥3.0×109/L；"
  },
  {
    "id": "s4527",
    "text": "(10)血小板计数≥75×109/L；"
  },
  {
    "id": "s4528",
    "text": "(1)弥漫型肝癌；"
  },
  {
    "id": "s4529",
    "text": "(3)顽固性大量腹水；"
  },
  {
    "id": "s4530",
    "text": "(4)合并活动性感染，尤其是胆管系统炎症等；"
  },
  {
    "id": "s4531",
    "text": "2. 胸部有放疗史"
  },
  {
    "id": "s4532",
    "text": "4. 活动性结缔组织病（硬皮病，系统性红斑狼疮等）"
  },
  {
    "id": "s4533",
    "text": "5. 炎性乳腺癌"
  },
  {
    "id": "s4534",
    "text": "（1）30≤年龄≤40岁；"
  },
  {
    "id": "s4535",
    "text": "（2）前次受精失败导致的无可用胚胎；"
  },
  {
    "id": "s4536",
    "text": "（3）受卵、PGD、PGS周期； "
  },
  {
    "id": "s4537",
    "text": "行择期腹腔镜胆囊切除术，年龄18-65岁；"
  },
  {
    "id": "s4538",
    "text": "ASA分级Ⅰ~Ⅱ级；"
  },
  {
    "id": "s4539",
    "text": "长期使用其他精神类药物；"
  },
  {
    "id": "s4540",
    "text": "对本研究所使用药物中的任意一种过敏者"
  },
  {
    "id": "s4541",
    "text": "2、日常使用智能手机并具有基本的中文读写、简单的计算能力"
  },
  {
    "id": "s4542",
    "text": "2、妊娠期并发症"
  },
  {
    "id": "s4543",
    "text": "3、近期有外伤史以及近期使用过糖皮质激素者"
  },
  {
    "id": "s4544",
    "text": "6）全身重要脏器（心、肝、肾、肺等）有严重病变者 "
  },
  {
    "id": "s4545",
    "text": "1、女方疑有输卵管阻塞的不孕症患者"
  },
  {
    "id": "s4546",
    "text": "3、绝育术、再通术、或其他术后和药物治疗后疗效评估"
  },
  {
    "id": "s4547",
    "text": "2、宫颈重度糜烂或分泌物较多者"
  },
  {
    "id": "s4548",
    "text": "3.未填写知情同意书及不能够准确叙述病情者。"
  },
  {
    "id": "s4549",
    "text": "1.术前经简明精神状态量表（MMSE）检查证实已经存在认知功能障碍者；"
  },
  {
    "id": "s4550",
    "text": "（2）5α-还原酶抑制剂治疗和α受体阻滞剂治疗效果不佳，且IPSS评分>15分；"
  },
  {
    "id": "s4551",
    "text": "（2）符合ICD-10苯丙胺类药物依赖诊断标准"
  },
  {
    "id": "s4552",
    "text": "2.对试验中所用药物过敏。"
  },
  {
    "id": "s4553",
    "text": "3.失语、视听障碍患者。"
  },
  {
    "id": "s4554",
    "text": "2.男女不限；"
  },
  {
    "id": "s4555",
    "text": "3.年龄15-35岁；"
  },
  {
    "id": "s4556",
    "text": "4.自愿参加试验并签署知情同意书。"
  },
  {
    "id": "s4557",
    "text": "2.怀孕或处于生理期；"
  },
  {
    "id": "s4558",
    "text": "3.对针刺引起疼痛过于敏感者。"
  },
  {
    "id": "s4559",
    "text": "3、自愿参加"
  },
  {
    "id": "s4560",
    "text": "1）男性或女性，年龄18-70岁 ；"
  },
  {
    "id": "s4561",
    "text": "2）入选前1个月内曾进行胃镜检查，而且有完整的胃镜检查及胃黏膜活检资料 ；"
  },
  {
    "id": "s4562",
    "text": "3）入组前两周内使用过抑酸剂、促动力药及胃粘膜保护剂的患者 "
  },
  {
    "id": "s4563",
    "text": "4）入组前一个月内使用过抗生素或益生菌"
  },
  {
    "id": "s4564",
    "text": "7）患有甲状腺疾病或糖尿病的患者"
  },
  {
    "id": "s4565",
    "text": "8）妊娠和哺乳期妇女"
  },
  {
    "id": "s4566",
    "text": "2、下腹部手术史（阑尾、剖宫产等）盆腔炎史、内膜异位等不孕"
  },
  {
    "id": "s4567",
    "text": "5、子宫畸形或宫腔病变"
  },
  {
    "id": "s4568",
    "text": "6、对碘过敏的患者"
  },
  {
    "id": "s4569",
    "text": "1、内外生殖器官急性炎症、严重滴虫性或念珠菌性阴道炎者"
  },
  {
    "id": "s4570",
    "text": "5、宫颈或宫腔疑有恶性病变者"
  },
  {
    "id": "s4571",
    "text": "2）年龄>18周岁。"
  },
  {
    "id": "s4572",
    "text": "1）怀孕或生育后未满42天；"
  },
  {
    "id": "s4573",
    "text": "1.年龄18-70岁患者，男女不限。"
  },
  {
    "id": "s4574",
    "text": "2.肺叶切除手术术后进行闭式引流的患者。"
  },
  {
    "id": "s4575",
    "text": "1.年龄≥18周岁；"
  },
  {
    "id": "s4576",
    "text": "2.美国麻醉医生协会ASA II-III级；"
  },
  {
    "id": "s4577",
    "text": "7.在入选研究前的3个月内服用其他试验药或参与了其他临床试验。"
  },
  {
    "id": "s4578",
    "text": "（1）反复尿潴留（至少在一次拔管后不能排尿或两次尿潴留）或者慢性尿潴留残余尿>100ml；"
  },
  {
    "id": "s4579",
    "text": "（3）增生导致反复泌尿系感染或出血，或并发膀胱结石；或膀胱功能障碍。"
  },
  {
    "id": "s4580",
    "text": " (5)    前列腺体积在30-80ml"
  },
  {
    "id": "s4581",
    "text": "（1）在进入戒毒机构前6个月内有甲基苯丙胺滥用史或以甲基苯丙胺为主的毒品滥用史"
  },
  {
    "id": "s4582",
    "text": "（3）18~55岁"
  },
  {
    "id": "s4583",
    "text": "（2）患有高血压者（收缩压≥140mm Hg，舒张压≥90mm Hg）；"
  },
  {
    "id": "s4584",
    "text": "（4）既往有其它神经系统疾病史；"
  },
  {
    "id": "s4585",
    "text": "（6）既往有癫痫病史；"
  },
  {
    "id": "s4586",
    "text": "B.患有下列疾病之一：抑郁症；广泛性焦虑障碍；惊恐障碍；躯体症状障碍；高血压病；冠心病；消化性溃疡；糖尿病；甲亢；哮喘；癌症及纤维肌痛症等心身疾病。"
  },
  {
    "id": "s4587",
    "text": "1. 胰头良性病变，包括实性假乳头状瘤、导管内乳头状粘液性肿瘤、神经内分泌肿瘤等。"
  },
  {
    "id": "s4588",
    "text": "1.壶腹部恶性肿瘤。"
  },
  {
    "id": "s4589",
    "text": "2.实施胰十二指肠切除术病例。"
  },
  {
    "id": "s4590",
    "text": "1.参加集训的运动员；"
  },
  {
    "id": "s4591",
    "text": "⑴2013年2月-2017年2月，天津中医药大学第一附属医院肾病科腹膜透心中心所有发生住院事件的维持性腹膜透析患者病例；"
  },
  {
    "id": "s4592",
    "text": "⑶腹膜透析相关性感染包括：腹膜透析相关腹膜炎、出口处感染和隧道感染；"
  },
  {
    "id": "s4593",
    "text": "⑷心血管事件包括：冠状动脉疾病，心力衰竭，心律失常，脑血管疾病，外周动脉疾病，心源性猝死；"
  },
  {
    "id": "s4594",
    "text": "⑴非本中心随访管理的腹膜透析患者的住院病例；"
  },
  {
    "id": "s4595",
    "text": "⑶周转住院病例；"
  },
  {
    "id": "s4596",
    "text": "注：符合上述条件的任何一条，则排除本研究。"
  },
  {
    "id": "s4597",
    "text": "1. 在开始研究相关的任何特殊操作之前，必须先获得知情同意；"
  },
  {
    "id": "s4598",
    "text": "3. 发病12小时内接受直接PCI治疗的STEMI患者。"
  },
  {
    "id": "s4599",
    "text": "2. 存在机械并发症的证据；"
  },
  {
    "id": "s4600",
    "text": "4. 妊娠或哺乳期；"
  },
  {
    "id": "s4601",
    "text": "5. 无法遵从试验方案或随访要求； 或研究员认为参与该试验可能导致患者面临更大的风险；或研究者认为该受试者的入组可能会影响试验的特殊评估。"
  },
  {
    "id": "s4602",
    "text": "1.拟行无痛胃肠镜患者。"
  },
  {
    "id": "s4603",
    "text": "3.患者能够理解本临床研究的全过程，并签署知情同意书。"
  },
  {
    "id": "s4604",
    "text": "2.精神及语言交流障碍者。"
  },
  {
    "id": "s4605",
    "text": "4.正参加其他临床试验的患者。"
  },
  {
    "id": "s4606",
    "text": "5.研究人员认为其他 原因不适合临床实验者。"
  },
  {
    "id": "s4607",
    "text": "①自愿参与，签署知情同意书；"
  },
  {
    "id": "s4608",
    "text": "③患者下背痛持续3个月以上；"
  },
  {
    "id": "s4609",
    "text": "⑤研究期间可以持续居住在山东；"
  },
  {
    "id": "s4610",
    "text": "③合并心脏、肺脏、肝脏、肾脏、恶性肿瘤、脑卒中、精神疾病等其他严重疾病者；"
  },
  {
    "id": "s4611",
    "text": "1、符合药物性肝损害诊断标准"
  },
  {
    "id": "s4612",
    "text": "2、重症倾向DILI 的选择标准"
  },
  {
    "id": "s4613",
    "text": "3、患者18-60岁；"
  },
  {
    "id": "s4614",
    "text": "4、愿意签署知情同意书患者"
  },
  {
    "id": "s4615",
    "text": "1、不签署知情同意患者；"
  },
  {
    "id": "s4616",
    "text": "2、严重感染患者；"
  },
  {
    "id": "s4617",
    "text": "4、胃、十二指肠溃疡患者；"
  },
  {
    "id": "s4618",
    "text": "5、股骨头坏死患者；"
  },
  {
    "id": "s4619",
    "text": "6、青光眼患者；"
  },
  {
    "id": "s4620",
    "text": "2.具有行腹腔镜根治性远端胃切除的手术的手术指征；"
  },
  {
    "id": "s4621",
    "text": "3.术前ECOG体力状态评分0/1；"
  },
  {
    "id": "s4622",
    "text": "4.术前ASA评分为Ⅰ--Ⅲ；"
  },
  {
    "id": "s4623",
    "text": "3.近30天内行腹部手术者(包括ESD、EMR等)，或既往有胃切除、胃肠吻合术者；"
  },
  {
    "id": "s4624",
    "text": "4.NRS 2002营养评分大于5分，或者白蛋白小于30以下的患者；"
  },
  {
    "id": "s4625",
    "text": "5.术前合并其他器官等严重内科疾病;"
  },
  {
    "id": "s4626",
    "text": "7.术前经过新辅助放化疗的患者；"
  },
  {
    "id": "s4627",
    "text": "2.体重低于40公斤"
  },
  {
    "id": "s4628",
    "text": "3.房颤、频发房早或室早、安装临时或永久起搏器的患者"
  },
  {
    "id": "s4629",
    "text": "2.参试者年龄在 18-65 岁之间,性别不限。"
  },
  {
    "id": "s4630",
    "text": "(1)病史：可患者有过敏史或家族史；"
  },
  {
    "id": "s4631",
    "text": "(4)其他检查：免疫学检查如皮肤变应原测试，血清IgE检测有助于本病的诊断。"
  },
  {
    "id": "s4632",
    "text": "变应性鼻炎的西医诊断标准（参考文献：中华耳鼻咽喉头颈外科杂志编委会鼻科组,中华医学会耳鼻咽喉头颈外科学分会鼻科学组.变应性鼻炎诊断和治疗指南（2015年，天津）.中华耳鼻喉头颈外科杂志，2016,51(1):6-24."
  },
  {
    "id": "s4633",
    "text": "1.急性鼻炎(伤风),血管运动性鼻炎,自主神经性鼻炎,嗜酸性粒细胞增多性非变态反应性鼻炎,变应性鼻窦炎。"
  },
  {
    "id": "s4634",
    "text": "2.孕妇，若研究过程中发现怀孕者，暂停试验。 "
  },
  {
    "id": "s4635",
    "text": "4.因工作环境经常变动等易造成失访的患者。 "
  },
  {
    "id": "s4636",
    "text": "②2017年6月-2018年6月经肌电图和临床检查确诊为高位腓总神经损伤或者骶丛后根损伤而胫神经功能正常或接近正常患者，保守治疗6个月无效。"
  },
  {
    "id": "s4637",
    "text": "②腓浅神经损伤为主，腓深神经功能正常或接近正常者 "
  },
  {
    "id": "s4638",
    "text": "④因基础疾病正在使用不利于神经恢复药物患者"
  },
  {
    "id": "s4639",
    "text": "1.年满18周岁，不超过70周岁；"
  },
  {
    "id": "s4640",
    "text": "2.临床评估为：cIII-IV期的乳腺癌、结直肠癌及肺癌患者；"
  },
  {
    "id": "s4641",
    "text": "1.患有严重血管疾病。"
  },
  {
    "id": "s4642",
    "text": "④年龄大于50岁。"
  },
  {
    "id": "s4643",
    "text": "①患有严重全身疾患；"
  },
  {
    "id": "s4644",
    "text": "②既往眼部手术史或有眼部疾病史如干眼、高度近视、远视、角膜散光大于1D，糖尿病眼底病变、青光眼、角膜瘢痕、晶状体脱位、年龄相关性黄斑变性等；"
  },
  {
    "id": "s4645",
    "text": "④角膜过大或过小者;"
  },
  {
    "id": "s4646",
    "text": "⑤经Pentacam三维眼前节分析仪检查角膜曲率，两垂直子午线K1和K2差值>1.5 D。"
  },
  {
    "id": "s4647",
    "text": "1)年龄18-45周岁（含18和45周岁），男女均有，单一性别不少于总例数1/3；"
  },
  {
    "id": "s4648",
    "text": "2)男性受试者体重50kg以上（含50kg），女性受试者体重45kg以上（含45kg）；体重指数[BMI=体重(kg)/身高(m)2]在19~28 kg/m2范围内； "
  },
  {
    "id": "s4649",
    "text": "3)根据既往病史、全面的体格检查和规定实验室检验检查，经研究者判定为健康受试者；"
  },
  {
    "id": "s4650",
    "text": "5)男性志愿者必须在给药前14天直到研究结束后6个月，采取有效的恰当的避孕措施，并且同意从给药直到研究结束后6个月内不进行捐精；"
  },
  {
    "id": "s4651",
    "text": "6)充分了解试验目的、试验性质、研究程序以及可能发生的不良反应，自愿参加本试验并签署知情同意书（获得知情同意书过程符合GCP规定）；"
  },
  {
    "id": "s4652",
    "text": "7)能与研究者良好沟通，遵从整个研究的要求，并愿意按照规定入住I期临床研究病房。"
  },
  {
    "id": "s4653",
    "text": "1)不能耐受静脉穿刺采血者；"
  },
  {
    "id": "s4654",
    "text": "4)试验前2周内实验室检验（血常规、尿常规、血生化等）和心电图检查发现异常有临床意义者；"
  },
  {
    "id": "s4655",
    "text": "6)哺乳期、妊娠期或计划近期怀孕的女性；"
  },
  {
    "id": "s4656",
    "text": "9)精神或法律上的残疾者；"
  },
  {
    "id": "s4657",
    "text": "13)药物滥用测试或酒精测试阳性者；"
  },
  {
    "id": "s4658",
    "text": "14)筛选前3个月内有住院史或手术史者（阑尾炎除外）；"
  },
  {
    "id": "s4659",
    "text": "16)筛选前2个月内有献血或急性失血史者（?400 mL）或试验结束后1个月内打算献血者；"
  },
  {
    "id": "s4660",
    "text": "17)试验前2周内使用过其他任何药物者；"
  },
  {
    "id": "s4661",
    "text": "18)每天饮用浓茶、咖啡和/或含咖啡因的饮料超过1L者；"
  },
  {
    "id": "s4662",
    "text": "19)不能理解知情同意内容者及其他不符合试验入组标准者；"
  },
  {
    "id": "s4663",
    "text": "1）择期全麻复合硬膜外麻醉下行开腹肝癌手术患者"
  },
  {
    "id": "s4664",
    "text": "2）年龄18-70岁，BMI18.5-28kg/m2,ASA I-II级"
  },
  {
    "id": "s4665",
    "text": "4）计划肝切除范围不超过四个肝段或半肝"
  },
  {
    "id": "s4666",
    "text": "1)糖尿病、甲状腺功能异常等代谢性疾病"
  },
  {
    "id": "s4667",
    "text": "2)严重心脑血管疾病、呼吸衰竭、精神障碍"
  },
  {
    "id": "s4668",
    "text": "3)合并心功能不全（心功能III级以上）、慢性肾功能不全"
  },
  {
    "id": "s4669",
    "text": "4)其他恶性肿瘤病史，术前放疗或化疗史"
  },
  {
    "id": "s4670",
    "text": "6)术前体温升高，白细胞计数升高（如近期发热、感染）"
  },
  {
    "id": "s4671",
    "text": "7)恶病质（近 1 月体重下降>20%，白蛋白<30g/L）"
  },
  {
    "id": "s4672",
    "text": "9)肿瘤终末期伴全身多发转移患者，或合并其他肿瘤者"
  },
  {
    "id": "s4673",
    "text": "②年龄18-45岁；"
  },
  {
    "id": "s4674",
    "text": "⑤自愿选择在我院产科建档孕检分娩，产后能按研究方案要求继续母婴随访；"
  },
  {
    "id": "s4675",
    "text": "①合并HCV、HIV、HDV、HEV梅毒螺旋体等感染；"
  },
  {
    "id": "s4676",
    "text": "③长期使用激素或免疫抑制剂；"
  },
  {
    "id": "s4677",
    "text": "⑤对核苷类似物过敏史；"
  },
  {
    "id": "s4678",
    "text": "⑦孕妇合并其他器官的严重疾病影响随访依从性患者。"
  },
  {
    "id": "s4679",
    "text": "符合DSM-V或NINDS-AIREN确立的很可能VaD诊断及血管性认知功能障碍患者；"
  },
  {
    "id": "s4680",
    "text": "（1）Hachinski缺血量表(HIS)得分>4；"
  },
  {
    "id": "s4681",
    "text": "（3）研究纳入患者必须在卒中发生半年内；"
  },
  {
    "id": "s4682",
    "text": "（4）MMSE基线得分在11-26分之间，符合轻中度；"
  },
  {
    "id": "s4683",
    "text": "（8）有一定文化程度，既往能阅读简单的文章和书写简单的句子。"
  },
  {
    "id": "s4684",
    "text": "（4）Hachinski缺血量表(HIS)得分≤4分；"
  },
  {
    "id": "s4685",
    "text": "（5）汉密尔顿抑郁量表(HAMD)评分>17分，或抑郁症病人，或患有其他精神病或精神障碍的病人；"
  },
  {
    "id": "s4686",
    "text": "（6）其他继发性痴呆、抑郁性假性痴呆、精神运动性兴奋、精神病发作、癫痫史以及具有急性或控制很差的疾病史的患者均不在收入范围；"
  },
  {
    "id": "s4687",
    "text": "1、病情程度属于轻度、极重度COPD稳定期及急性期患者；"
  },
  {
    "id": "s4688",
    "text": "2、妊娠及哺乳期妇女；"
  },
  {
    "id": "s4689",
    "text": "4、心功能Ⅳ级及血流动力学不稳定者；"
  },
  {
    "id": "s4690",
    "text": "12、先天或后天性免疫缺陷者。"
  },
  {
    "id": "s4691",
    "text": "（1）符合IBS-D西医诊断标准；"
  },
  {
    "id": "s4692",
    "text": "（2）签署知情同意；"
  },
  {
    "id": "s4693",
    "text": "（4）基线期IBS-SSS积分＞75分。"
  },
  {
    "id": "s4694",
    "text": "（1）有报警征象者；"
  },
  {
    "id": "s4695",
    "text": "（4）心理测量量表SAS标准分＞50分或SDS标准分＞53分，或合并其他精神疾病者；"
  },
  {
    "id": "s4696",
    "text": "（5）曾有可能引起与IBS类似症状的腹部手术者（不包括胆囊、阑尾、息肉切除术）；"
  },
  {
    "id": "s4697",
    "text": "（9）近3个月内曾参加其它临床试验者；"
  },
  {
    "id": "s4698",
    "text": "2、符合早期糖尿病肾病（MogensenⅢ期）诊断标准。"
  },
  {
    "id": "s4699",
    "text": "4、年龄25岁～70岁,性别不限。"
  },
  {
    "id": "s4700",
    "text": "2. 血清白蛋白低于25g/L。"
  },
  {
    "id": "s4701",
    "text": "3. 导入期末HbA1c≥8.5%，FPG≥9mmol/L，血压>140/90mm Hg。"
  },
  {
    "id": "s4702",
    "text": "4. 合并心脑血管严重原发疾病、肝功能障碍（ALT≥1.5倍正常值上限）及患有造血系统疾病者。"
  },
  {
    "id": "s4703",
    "text": "7. 精神病患者。"
  },
  {
    "id": "s4704",
    "text": "9. 过敏体质或对多种药物过敏者以及对试验药物中的成分过敏者。"
  },
  {
    "id": "s4705",
    "text": "2.年龄16-70岁，男女不限；"
  },
  {
    "id": "s4706",
    "text": "1.严重心脏和（或）肝肾功能不全；"
  },
  {
    "id": "s4707",
    "text": "2.粘膜活检为癌或淋巴瘤；"
  },
  {
    "id": "s4708",
    "text": "4.活动性病毒性肝炎：存在明显的转氨酶升高（大于正常值上限2倍），和/或乙肝大三阳且病毒复制DNA>10^5copies/ml或小三阳病毒复制大于10^4copies/ml；"
  },
  {
    "id": "s4709",
    "text": "5.合并细菌或病毒感染未得到有效控制；"
  },
  {
    "id": "s4710",
    "text": "2)按照IMWG2014/中国多发性骨髓瘤诊治指南（2015版）MM诊断标准确诊的具有可测量病情的初诊活动性（有症状）多发性骨髓瘤；"
  },
  {
    "id": "s4711",
    "text": "1)曾经接受过抗骨髓瘤治疗（不包括放疗、双膦酸盐或单次短期激素治疗[即小于或相当于泼尼松 40mg/d、4 天的剂量，在入组 14 天内不能进行这样的短期治疗]）；"
  },
  {
    "id": "s4712",
    "text": "3）HIV 阳性，或甲肝、乙肝、丙肝感染活动期患者；或乙肝病毒 DNA 拷贝数＞10^4；肝功指标>2.5×正常高限；"
  },
  {
    "id": "s4713",
    "text": "2、壶腹部肿瘤或肿瘤位于胰头"
  },
  {
    "id": "s4714",
    "text": "3、肿瘤直径小于4cm，无明显血管侵犯表现，无远处转移"
  },
  {
    "id": "s4715",
    "text": "1、严重心肺功能障碍"
  },
  {
    "id": "s4716",
    "text": "3、有腹部手术史或腹膜炎病史，估计腹腔粘连严重者"
  },
  {
    "id": "s4717",
    "text": "①年龄18-60岁；"
  },
  {
    "id": "s4718",
    "text": "②完全性脊髓损伤（ASIA=A）；"
  },
  {
    "id": "s4719",
    "text": "④入组时间为伤后4周内。"
  },
  {
    "id": "s4720",
    "text": "②伤后使用糖皮质激素等免疫抑制剂； "
  },
  {
    "id": "s4721",
    "text": "③标本收集前2周应用抗生素等药物；"
  },
  {
    "id": "s4722",
    "text": "④国籍非中国；"
  },
  {
    "id": "s4723",
    "text": "2.年龄50-70岁；"
  },
  {
    "id": "s4724",
    "text": "5.主要器官功能正常：血清胆红素≤1.5?ULN ，血清ALT和AST≤2.5?ULN，血清Cr≤1.5?ULN；"
  },
  {
    "id": "s4725",
    "text": "1.复治患者"
  },
  {
    "id": "s4726",
    "text": "2.符合异体造血干细胞移植指征并有移植意愿的患者"
  },
  {
    "id": "s4727",
    "text": "4.明确中枢神经系统侵犯的患者"
  },
  {
    "id": "s4728",
    "text": "9.已知或怀疑对地西他滨过敏；"
  },
  {
    "id": "s4729",
    "text": "10.对蒽环类药物化疗存在禁忌"
  },
  {
    "id": "s4730",
    "text": "13.根据研究者的判断，有严重的危害患者安全、或影响患者完成研究的伴随疾病；"
  },
  {
    "id": "s4731",
    "text": "2）术前均经胃镜检查， 活检证实为胃癌患者； "
  },
  {
    "id": "s4732",
    "text": "3）按临床分期及术前 CT 检查均考虑为Ⅲ、 Ⅳ期， 且 CT 阅片显示肿瘤不可切除； "
  },
  {
    "id": "s4733",
    "text": "4）患者全身情况可，能耐受手术。"
  },
  {
    "id": "s4734",
    "text": "选取拟择期行腹腔镜结直肠癌根治术患者，及拟择期行单侧乳癌改良根治术的患者。"
  },
  {
    "id": "s4735",
    "text": "2）心功能I~II级；"
  },
  {
    "id": "s4736",
    "text": "3）生化检查：肌酐（CRE）＜176μmol/L。"
  },
  {
    "id": "s4737",
    "text": "出现以下任何一项的患者不能纳入本研究："
  },
  {
    "id": "s4738",
    "text": "④止痛药成瘾史；"
  },
  {
    "id": "s4739",
    "text": "⑤长期使用糖皮质激素，术前使用免疫抑制剂或免疫系统缺陷；"
  },
  {
    "id": "s4740",
    "text": "⑥存在任何重度和/或未能控制的疾病的患者，包括："
  },
  {
    "id": "s4741",
    "text": "a.术前血糖控制不理想（空腹血糖＞11.1mmol/L）的患者；"
  },
  {
    "id": "s4742",
    "text": "b.1月内有急性心肌梗塞的患者；"
  },
  {
    "id": "s4743",
    "text": "c.根据美国纽约心脏病协会（NYHA）分级，心功能≥III级。"
  },
  {
    "id": "s4744",
    "text": "1.临床诊断均有病理证实，且有胸背、腰背和腰骶部疼痛症状；"
  },
  {
    "id": "s4745",
    "text": "3.经口服止痛药物治疗效果不佳或因止疼药物副反应不愿继续服药者。"
  },
  {
    "id": "s4746",
    "text": "4.  成骨细胞瘤或混合型瘤"
  },
  {
    "id": "s4747",
    "text": "病理诊断为胆道恶性肿瘤的患者，包括胆囊癌及胆管癌；"
  },
  {
    "id": "s4748",
    "text": "本人或委托人同意加入本研究，并自愿提供相关个人信息、组织样本等用于本研究；"
  },
  {
    "id": "s4749",
    "text": "PKS评分>60分，综合评估认为能够耐受化疗及靶向治疗的患者；"
  },
  {
    "id": "s4750",
    "text": "拒绝接受相关治疗方案或随访方案"
  },
  {
    "id": "s4751",
    "text": "①病例组：通过影像学及实验室检查初步诊为肝癌的患者"
  },
  {
    "id": "s4752",
    "text": "②对照组：因肝血管瘤或肝外伤手术的患者"
  },
  {
    "id": "s4753",
    "text": "①术后病理诊断非HCC"
  },
  {
    "id": "s4754",
    "text": "1.临床诊断为手术可切除的肌层浸润性尿路上皮癌，分期为cT2~4aN0~2M0"
  },
  {
    "id": "s4755",
    "text": "2.我院行TURBT术，病理诊断为尿路上皮癌（尿路上皮细胞和混合尿路上皮/非尿路上皮细胞组织学）；"
  },
  {
    "id": "s4756",
    "text": "4.年龄≥18岁且﹤80岁"
  },
  {
    "id": "s4757",
    "text": "6.EORTC QLQC-30评分≤2"
  },
  {
    "id": "s4758",
    "text": "7.预期寿命≥2年（研究者判断）"
  },
  {
    "id": "s4759",
    "text": "8.满足以下血液生化指标标准：中性粒细胞≥1500/mm^3，血小板≥100000/mm^3，血红蛋白≥9 g/dL，胆红素≤最高值上限（upper limit of normal，ULM），ALT和AST≤1.5 ULM，肌酐﹤140μmol/l（或肌酐清除率﹥60ml/min）。"
  },
  {
    "id": "s4760",
    "text": "3.5 年内发生的恶性疾病，不包括以下须与研究者讨论的："
  },
  {
    "id": "s4761",
    "text": "a)有分期≤T2cN0M0(肿瘤大小/淋巴结/转移分期)的前列腺癌病史， 无生化复发或进展，且研究者认为无需给予积极干预。"
  },
  {
    "id": "s4762",
    "text": "b)经历充分的抗恶性肿瘤治疗且复发风险低(例如已手术治愈的宫颈原位癌，非黑色素瘤的皮肤肿瘤，或乳腺导管原位癌)的患者。"
  },
  {
    "id": "s4763",
    "text": "4.未得到控制的并发疾病，包括但不限于：持续性或活动性感染，症状性充血性心力衰竭，未得到控制的高血压，未得到控制的糖尿病，不稳定型心绞痛，心律失常，间质性肺病，伴有腹泻的严重慢性胃肠道疾病，或可能限制对研究要求的依从性、导致不良事件风险显著增加或影响受试者提供书面知情同意能力的精神病/社会问题状况。"
  },
  {
    "id": "s4764",
    "text": "5.6月内接受任何治疗癌症的静脉化疗、免疫治疗、放射治疗、生物治疗或激素治疗。"
  },
  {
    "id": "s4765",
    "text": "c)6月内膀胱内灌注化疗及免疫治疗（BCG）是可接受的。"
  },
  {
    "id": "s4766",
    "text": "7.活动性原发性免疫缺陷病史；"
  },
  {
    "id": "s4767",
    "text": "10.患者体重<30 kg。"
  },
  {
    "id": "s4768",
    "text": "4、年龄在25岁-65岁。"
  },
  {
    "id": "s4769",
    "text": "5、治疗期间同意不接受其它相关治疗方法的（包括中西药物及功能饮料）。"
  },
  {
    "id": "s4770",
    "text": "6、自愿加入本实验，并签署“知情同意书”者。"
  },
  {
    "id": "s4771",
    "text": "已入组病例但符合以下之一者，应予剔除："
  },
  {
    "id": "s4772",
    "text": "1、带有基础疾病患者（包括发热患者、心肺功能异常者、肝肾功能损害患者、甲状腺功能异常患者、精神性疾病患者、骨与关节疾病患者）。"
  },
  {
    "id": "s4773",
    "text": "(1)符合2014年急性缺血性脑卒中的诊断标准；"
  },
  {
    "id": "s4774",
    "text": "(2)N1HSS分值≥3分且≤10分；"
  },
  {
    "id": "s4775",
    "text": "(3)Hachinski 缺血量表(HIS)得分>4;"
  },
  {
    "id": "s4776",
    "text": "(4)MMSE基线得分在11-26分之间，符合轻中度认知功能障碍；"
  },
  {
    "id": "s4777",
    "text": "(5)年龄≥35岁且≤75岁，男女均可；"
  },
  {
    "id": "s4778",
    "text": "(7)有一定文化程度，既往能阅读简单的文章和书写简单的句子。"
  },
  {
    "id": "s4779",
    "text": "(2)脑出血或蛛网膜下腔出血；"
  },
  {
    "id": "s4780",
    "text": "(6)合并有肝、肾、造血系统、内分泌系统等严重疾病及骨关节病；"
  },
  {
    "id": "s4781",
    "text": "(7)精神障碍或严重痴呆；"
  },
  {
    "id": "s4782",
    "text": "1.2016年5月至今就诊于我院消化内镜中心并内镜下诊断为反流性食管炎合并食管裂孔疝；"
  },
  {
    "id": "s4783",
    "text": "2.RDQ评分>12分："
  },
  {
    "id": "s4784",
    "text": "3.病史>1年，症状反复；"
  },
  {
    "id": "s4785",
    "text": "1.合并严重心肺疾病、严重神经精神障碍、妊娠等"
  },
  {
    "id": "s4786",
    "text": "2.合并全身系统性疾病所致继发性食管动力障碍或除食管裂孔疝外其余的原发性食管运动功能障碍；"
  },
  {
    "id": "s4787",
    "text": "3.既往有胃或食管手术史；"
  },
  {
    "id": "s4788",
    "text": "1.升主动脉或者降主动脉手术；"
  },
  {
    "id": "s4789",
    "text": "2.感染性心内膜炎；"
  },
  {
    "id": "s4790",
    "text": "4.合并严重肝肾功能障碍；"
  },
  {
    "id": "s4791",
    "text": "6.影响心排量监测准确性因素：主动脉瓣返流；房颤；主动脉球囊反搏；大剂量去甲肾上腺素（1≥ug/kg/min）；"
  },
  {
    "id": "s4792",
    "text": "2）术侧膝关节合并膝关节骨折、肿瘤、严重骨性关节炎；"
  },
  {
    "id": "s4793",
    "text": "3）合并高血压、冠心病、糖尿病、肝肾功能严重受损等严重基础疾病者；"
  },
  {
    "id": "s4794",
    "text": "6）研究者认为不适宜参与本试验的受试者。"
  },
  {
    "id": "s4795",
    "text": "(1)符合以上哮喘和鼻炎的诊断标准"
  },
  {
    "id": "s4796",
    "text": "(5)支气管激发或舒张试验阳性"
  },
  {
    "id": "s4797",
    "text": "(7)本人同意参加研究并签署知情同意书"
  },
  {
    "id": "s4798",
    "text": "(2)合并有慢阻肺、支气管扩张、间质性肺病、活动性肺结核等疾病"
  },
  {
    "id": "s4799",
    "text": "(3)具有严重的原发性心、肝、肺、肾、血液疾病"
  },
  {
    "id": "s4800",
    "text": "(5)中医辨证为实热证或阴虚证"
  },
  {
    "id": "s4801",
    "text": "(8)对治疗方案内所含药物过敏"
  },
  {
    "id": "s4802",
    "text": "(9)近期准备妊娠、怀孕或哺乳者"
  },
  {
    "id": "s4803",
    "text": "4)病理学免疫组化明确为ER（-）、PR（-）、HER-2（-或+）；如果HER-2（++），需要进行FISH/CISH检测Her-2基因扩增为阴性。"
  },
  {
    "id": "s4804",
    "text": "5)根据RECIST1.1标准判断至少有一个可测量的靶病灶；"
  },
  {
    "id": "s4805",
    "text": "6)ECOG评分 ≤ 2分；"
  },
  {
    "id": "s4806",
    "text": "9)主要器官功能正常，即符合以下标准："
  },
  {
    "id": "s4807",
    "text": "①　血常规（14天内未输血及血制品，未使用G-CSF及其他造血刺激因子纠正）：白细胞数（WBC）≥ 3.5×109/L，中性粒细胞数（ANC）≥ 1.5×109 / L，血小板（PLT） ≥ 100×109/L，血红蛋白（Hb）≥ 90g/L；"
  },
  {
    "id": "s4808",
    "text": "10)育龄期受试者必须同意在试验期间采取有效的避孕措施，在首次给药前7天内血清或尿妊娠试验阴性。"
  },
  {
    "id": "s4809",
    "text": "2）既往患有严重的心血管疾病：Ⅱ级以上心肌缺血或心肌梗塞、控制不良的心律失常（包括QTc间期男性≥450 ms、女性≥470 ms）；按NYHA标准，Ⅲ～Ⅳ级心功能不全，或心脏彩超检查提示左室射血分数（LVEF）＜50%者；尿蛋白阳性的患者（尿蛋白检测2+或以上，或24小时尿蛋白定量>1.0g）"
  },
  {
    "id": "s4810",
    "text": "3）妊娠或哺乳期女性；"
  },
  {
    "id": "s4811",
    "text": "4）距末次化疗或肿瘤试验性药物时间短于4周，距末次放疗短于4周；允许在入组之前接受过为缓解转移性骨痛而进行的放疗，但受照射的含髓骨不能超过总量的30%。"
  },
  {
    "id": "s4812",
    "text": "5）合并其他抗肿瘤药物治疗；"
  },
  {
    "id": "s4813",
    "text": "6）任何原因引起的外周神经病变 >1级。"
  },
  {
    "id": "s4814",
    "text": "7）对吉西他滨、顺铂、卡培他滨药物过敏者；"
  },
  {
    "id": "s4815",
    "text": "（3）按相应临床诊断标准诊断内分泌与代谢相关疾病的并发症，如采用尿白蛋白肌酐比值、眼底荧光造影及血管超声检查明确糖尿病肾病、糖尿病视网膜病变及糖尿病血管病变的诊断等；"
  },
  {
    "id": "s4816",
    "text": "（5）既往3个月未服用固醇类药物；"
  },
  {
    "id": "s4817",
    "text": "（6）近期未发生糖尿病急性并发症如糖尿病酮症酸中毒等，无严重肝、肾功能异常；"
  },
  {
    "id": "s4818",
    "text": "（1）未成年人；"
  },
  {
    "id": "s4819",
    "text": "（3）白细胞高于正常值上限。"
  },
  {
    "id": "s4820",
    "text": "1.依照《美国肝病学会指南》及《欧洲肝病学会临床实践指南》诊断为肝细胞癌的患者"
  },
  {
    "id": "s4821",
    "text": "4.肿瘤直径＜8cm"
  },
  {
    "id": "s4822",
    "text": "5.无严重出血倾向"
  },
  {
    "id": "s4823",
    "text": "1.18～59 岁，小学毕业以上文化，均为右利手，签署知情同意书。"
  },
  {
    "id": "s4824",
    "text": "2. 精神分裂症先证者均符合精神障碍诊断统计手册第五版（DSM-V）诊断标准及国际疾病分类第10版精神与行为障碍分类关于精神分裂症的诊断标准。所有首发精神分裂症患者均未接受抗精神病药物治疗，能配合言语流畅性测试，家属或患者签署知情同意书。"
  },
  {
    "id": "s4825",
    "text": "1.符合精神障碍诊断统计手册第五版（DSM-V）诊断标准及国际疾病分类第10版精神与行为障碍分类关于精神分裂症的诊断标准； 2.年龄18-59岁； 3.首次发病且未服药； 4.能配合言语流畅性测试；5. 右利手; 6.小学以上文化."
  },
  {
    "id": "s4826",
    "text": "1.入组前6个月内有物质滥用史；"
  },
  {
    "id": "s4827",
    "text": "2.出现过意识障碍的脑外伤，或脑外伤后有继发的认知损害；"
  },
  {
    "id": "s4828",
    "text": "3.有精神发育迟滞、神经系统疾病或损害；"
  },
  {
    "id": "s4829",
    "text": "4.有明显继发性认知损害的躯体疾病；"
  },
  {
    "id": "s4830",
    "text": "5.有抗精神病药物或电休克治疗史。"
  },
  {
    "id": "s4831",
    "text": "1)年龄为18～75岁，性别不限；"
  },
  {
    "id": "s4832",
    "text": "2)症状<12小时、有溶栓适应证、排除溶栓禁忌证的ST段抬高型心肌梗死患者；"
  },
  {
    "id": "s4833",
    "text": "3)3个月内缺血性脑卒中；"
  },
  {
    "id": "s4834",
    "text": "7)严重的或未良好控制的高血压（SBP>180mmHg或DBP>110mmHg）；"
  },
  {
    "id": "s4835",
    "text": "8)3周内严重的外伤或大手术或无法压迫的血管出血；"
  },
  {
    "id": "s4836",
    "text": "12)已知对研究药物或造影剂过敏或有禁忌症；"
  },
  {
    "id": "s4837",
    "text": "本研究入选EF值小于50%的心衰患者。参考2016ESC心衰指南中关于心衰的定义及分类，入选心衰患者包括两类：HFrEF、HFmrEF (heart failure with mid-range ejection fraction)。"
  },
  {
    "id": "s4838",
    "text": "●HFrEF：LVEF <40%，伴有或不伴有心衰的症状+体征；"
  },
  {
    "id": "s4839",
    "text": "●HFmrEF: LVEF 40-49%，伴有或不伴有心衰的症状+体征，BNP>35pg/ml和/或 NT-proBNP >125pg/ml，附加条件至少满足其一：相关的结构性心脏病：LVH 左室肥厚 和/或LAE 左房扩大；舒张功能不全。"
  },
  {
    "id": "s4840",
    "text": "●风湿性瓣膜性心脏病"
  },
  {
    "id": "s4841",
    "text": "●先天性心脏病"
  },
  {
    "id": "s4842",
    "text": "●各种类型的心包疾病、心肌炎"
  },
  {
    "id": "s4843",
    "text": "●近3个月内发生的急性心肌梗死，包括STEMI和NSTEMI"
  },
  {
    "id": "s4844",
    "text": "●激素替代治疗 "
  },
  {
    "id": "s4845",
    "text": "●同时参加其他干预性临床试验"
  },
  {
    "id": "s4846",
    "text": "●已经植入CRT-P/D或ICD"
  },
  {
    "id": "s4847",
    "text": "1.ICU中诊断为脓毒症的成年患者（参照2106国际脓毒症指南；"
  },
  {
    "id": "s4848",
    "text": "2.签署知情同意书的患者；"
  },
  {
    "id": "s4849",
    "text": "2.肿瘤晚期的患者；"
  },
  {
    "id": "s4850",
    "text": "5.自身免疫系统疾病；"
  },
  {
    "id": "s4851",
    "text": "6.怀孕或哺乳期患者；"
  },
  {
    "id": "s4852",
    "text": "经病理证实为高级别胶质瘤且尚未行同步放化疗的患者；"
  },
  {
    "id": "s4853",
    "text": "签署知情同意书；"
  },
  {
    "id": "s4854",
    "text": "不适宜增强MRI扫描的患者，包括孕妇或哺乳期妇女；严重心、肝、肾功能不全者；体内铁磁性金属物置入，严重幽闭恐惧症及对比剂使用禁忌症等患者； "
  },
  {
    "id": "s4855",
    "text": "术后未行同步放化疗的患者，或同步放化疗前即脱落的病例"
  },
  {
    "id": "s4856",
    "text": "（3)Ⅳ期三阴性乳腺癌患者"
  },
  {
    "id": "s4857",
    "text": "（4)患者具备至少有一个可测量的肿瘤灶"
  },
  {
    "id": "s4858",
    "text": "（1）合并有未控制的心脑肝、肾及造血系统等疾病者"
  },
  {
    "id": "s4859",
    "text": "（2）复发转移后正在接受放化疗者"
  },
  {
    "id": "s4860",
    "text": "（3）伴有其他恶性肿瘤的患者"
  },
  {
    "id": "s4861",
    "text": "②有异常子宫出血病史；"
  },
  {
    "id": "s4862",
    "text": "①妊娠相关出血；"
  },
  {
    "id": "s4863",
    "text": "②诊刮病理示子宫内膜不典型增生或癌变；"
  },
  {
    "id": "s4864",
    "text": "④可疑子宫以外原因引起出血者，如卵巢卵泡膜细胞瘤或卵巢颗粒细胞瘤等；"
  },
  {
    "id": "s4865",
    "text": "1)纳入标准：病理确诊为BKVAN者，且血清肌酐≤300uml/L"
  },
  {
    "id": "s4866",
    "text": "2)免疫抑制方案为他克莫司+霉酚酸酯类(MMF)+激素"
  },
  {
    "id": "s4867",
    "text": "3)愿意签署知情同意书并具有良好依从性"
  },
  {
    "id": "s4868",
    "text": "1)正参加其它临床试验的患者"
  },
  {
    "id": "s4869",
    "text": "3)研究人员认为其他原因不适合临床试验者"
  },
  {
    "id": "s4870",
    "text": "2、患侧膝关节曾行手术，翻修手术。"
  },
  {
    "id": "s4871",
    "text": "1、临床诊断为单侧肩袖损伤，而对侧肩关节正常。"
  },
  {
    "id": "s4872",
    "text": "5、全部采用肩关节下肩袖双排修补术（肌腱-骨床重叠长度超过10mm）。"
  },
  {
    "id": "s4873",
    "text": "1、合并肩胛下肌腱损伤。"
  },
  {
    "id": "s4874",
    "text": "2、肩袖损伤的翻修手术。"
  },
  {
    "id": "s4875",
    "text": "2、年龄：45岁以下。男女不限。"
  },
  {
    "id": "s4876",
    "text": "1、合并肩袖损伤。"
  },
  {
    "id": "s4877",
    "text": "病理或细胞学证实的胆管癌"
  },
  {
    "id": "s4878",
    "text": "手术完全切除（R0或R1）或部分切除（R2），需切缘病理结果"
  },
  {
    "id": "s4879",
    "text": "签署知情同意书"
  },
  {
    "id": "s4880",
    "text": "体力状态：KPS评分≥70分"
  },
  {
    "id": "s4881",
    "text": "预计生存期：＞3个月"
  },
  {
    "id": "s4882",
    "text": "肝肾功能异常（总胆红素>正常1.5倍上限，AST、ALT>正常5倍上限，Cr>正常1.5倍上限，肌酐清除率<45ml/min）"
  },
  {
    "id": "s4883",
    "text": "既往使用过吉西他滨和含紫杉类药物的方案放疗"
  },
  {
    "id": "s4884",
    "text": "3.HbA1c范围：6.5%-10.0%；"
  },
  {
    "id": "s4885",
    "text": "4.BMI≦30 kg/m2；"
  },
  {
    "id": "s4886",
    "text": "4.服用减肥药物或接受减肥手术治疗者（如胃旁路手术）； "
  },
  {
    "id": "s4887",
    "text": "5.长期服用抑酸剂或抗炎药，因胃食管反流服用高剂量质子泵抑制剂者；"
  },
  {
    "id": "s4888",
    "text": "6.胃肠道疾病患者(克罗恩病、溃疡性结肠炎、短肠综合征、结肠憩室病、乳糜泻)；"
  },
  {
    "id": "s4889",
    "text": "3、毫针针刺为主要治疗方法；"
  },
  {
    "id": "s4890",
    "text": "4、自愿参加病例注册登记研究，并签署知情同意书。"
  },
  {
    "id": "s4891",
    "text": "2、排除因肿瘤、结核、囊肿等原因引起的腰痛患者。"
  },
  {
    "id": "s4892",
    "text": "1、12-65周岁，性别不限；"
  },
  {
    "id": "s4893",
    "text": "2、进展期骨肉瘤；"
  },
  {
    "id": "s4894",
    "text": "5、依照RECIST 1.1版，基线时有可测量病灶；"
  },
  {
    "id": "s4895",
    "text": "1、高血压病经降压药物治疗无法至正常范围者（收缩压>140 mmHg，舒张压>90 mmHg），患有≥Ⅱ级的冠心病、心律失常（包括QTc间期延长，男性＞450 ms，女性＞ 470 ms）及心功能不全；"
  },
  {
    "id": "s4896",
    "text": "2、具有影响口服药物吸收的多种因素（比如无法吞咽、 恶心呕吐、慢性腹泻和肠梗阻等）；"
  },
  {
    "id": "s4897",
    "text": "3、有活动性出血、大手术后30天内者；"
  },
  {
    "id": "s4898",
    "text": "    特别注意：具有胃肠道出血风险的患者不可入组，包括下列情况：（1）有活动性消化溃疡病灶，且大便潜血（＋＋）；（2） 3个月内有黑便、呕血病史者；（3）对于大便潜血（＋）必须进行胃镜检查，明确是否存胃肠道器质性疾病；"
  },
  {
    "id": "s4899",
    "text": "5、凝血功能异常（INR>1.5×ULN，APTT>1.5×ULN），具有出血倾向者；"
  },
  {
    "id": "s4900",
    "text": "7、具有颅内转移患者；"
  },
  {
    "id": "s4901",
    "text": "8、末次全身细胞毒药物治疗、放疗或任何试验性药物治疗后的3周内。"
  },
  {
    "id": "s4902",
    "text": "①既往存在精神疾病、神经系统病变、颅脑外伤史及心理疾病者"
  },
  {
    "id": "s4903",
    "text": "③水电解质酸碱平衡紊乱，凝血异常，存在硬膜外麻醉禁忌症"
  },
  {
    "id": "s4904",
    "text": "④镇静催眠药和精神性药物滥用、有帕金森病史，酗酒史，烟酒或药物成瘾"
  },
  {
    "id": "s4905",
    "text": "⑥存在严重视力、听力或语言交流障碍而无法完成测试的患者"
  },
  {
    "id": "s4906",
    "text": "（1）软骨损伤面积大于4cm2；"
  },
  {
    "id": "s4907",
    "text": "（4）患者愿意接受并配合执行严格的康复计划；"
  },
  {
    "id": "s4908",
    "text": "（5）无系统性感染。"
  },
  {
    "id": "s4909",
    "text": "（1）类风湿性或炎性关节炎相关的软骨缺损；"
  },
  {
    "id": "s4910",
    "text": "（2）体重指数（BMI）高于正常值1.5倍的肥胖患者；"
  },
  {
    "id": "s4911",
    "text": "（3）除外下列：感染性疾病，如HIV、乙型、丙型肝炎、梅毒等；"
  },
  {
    "id": "s4912",
    "text": "（4）伴有全身或局部感染。"
  },
  {
    "id": "s4913",
    "text": "（2）符合有关2型糖尿病的1999年世界卫生组织（WHO）的诊断标准：空腹血糖>126mg/dL(或>7.0mmol/L) ，餐后2h血糖> 200mg/dL( 或11.1mmol/L)，或OGTT试验2h血糖> 200mg/dL( 11.1mmol/L)，随机血≥200mg/dL( 11.1mmol/L) ；"
  },
  {
    "id": "s4914",
    "text": "（3）符合2007年美国糖尿病协会(ADA)与美国肾脏病基金会（NKF）有关糖尿病肾脏疾病（DKD）诊断标准，300mg/g≤ACR＜2000mg/g"
  },
  {
    "id": "s4915",
    "text": "（4）e-GFR≥30mL /min(CKD-EPI 公式)，且血肌酐<265.2umol/L（3mg/dl）"
  },
  {
    "id": "s4916",
    "text": "（3）合并其他原因引起的锥体外系反应；"
  },
  {
    "id": "s4917",
    "text": "（4）有锥体外系疾病家族史"
  },
  {
    "id": "s4918",
    "text": "1) 年龄: 18-70岁;"
  },
  {
    "id": "s4919",
    "text": "4) 自愿签署知情同意书。"
  },
  {
    "id": "s4920",
    "text": "1) 妊娠及哺乳期妇女；"
  },
  {
    "id": "s4921",
    "text": "2) 呼吸系统或其它系统慢性疾病，如肺纤维化、支气管扩张症、未控制的严重高血压或心脏疾病等；"
  },
  {
    "id": "s4922",
    "text": "4) 不能配合肺功能测试、诱导痰及实验室检测者。"
  },
  {
    "id": "s4923",
    "text": "（2）中医辨证为气虚血瘀证者；"
  },
  {
    "id": "s4924",
    "text": "（3）年龄35-75岁之间；"
  },
  {
    "id": "s4925",
    "text": "（1）肾功能不全，男性血清肌酐>2.5mg/dl（>220umo/l），女性>2.0mg/dl（>175umo/l）；"
  },
  {
    "id": "s4926",
    "text": "（3）严重心功能不全(EF<35%)，未控制的Ⅲ级高血压患者，合并急性脑血管疾病或严重瓣膜性心脏病；"
  },
  {
    "id": "s4927",
    "text": "（6）严重的造血系统疾病患者；"
  },
  {
    "id": "s4928",
    "text": "（9）参加过或正在参加其它临床试验者。"
  },
  {
    "id": "s4929",
    "text": "1）影像学诊断实体瘤骨转移或原发性骨肿瘤患者；"
  },
  {
    "id": "s4930",
    "text": "2）0~10分疼痛等级评分（VAS评分）≥4分；"
  },
  {
    "id": "s4931",
    "text": "4）合并非癌性疼痛；"
  },
  {
    "id": "s4932",
    "text": "5）酒精滥用或严重肝病。"
  },
  {
    "id": "s4933",
    "text": "2.就诊于首都医科大学附属北京朝阳医院；"
  },
  {
    "id": "s4934",
    "text": "1.接受透析治疗；"
  },
  {
    "id": "s4935",
    "text": "3.交流有困难患者（如严重认知功能障碍患者、严重听力障碍患者）。"
  },
  {
    "id": "s4936",
    "text": "（2）临床诊断为桥本氏甲状腺炎；"
  },
  {
    "id": "s4937",
    "text": "（2）具有2年以上酗酒史，常年吸烟史；"
  },
  {
    "id": "s4938",
    "text": "（3）怀孕或哺乳期；"
  },
  {
    "id": "s4939",
    "text": "（4）具有口腔、呼吸道及胃肠道疾病；"
  },
  {
    "id": "s4940",
    "text": "（5）具有各种代谢性疾病，如甲亢、甲减、肥胖症、高血压、糖尿病、结石、各种肝病等；"
  },
  {
    "id": "s4941",
    "text": "（7）伴有胃肠道手术史、或近期其它类型手术史；"
  },
  {
    "id": "s4942",
    "text": "（8）具有家族遗传病史、精神疾病史等；"
  },
  {
    "id": "s4943",
    "text": "（10）研究人员认为其它原因不适合继续临床试验者。"
  },
  {
    "id": "s4944",
    "text": "1.年龄18-70周岁；"
  },
  {
    "id": "s4945",
    "text": "2.体重指数介于24-40之间;"
  },
  {
    "id": "s4946",
    "text": "4.甘油三酯等于或大于2.26mmol/L;"
  },
  {
    "id": "s4947",
    "text": "具备1、2且同时至少具备3、4、5、6中的一项。"
  },
  {
    "id": "s4948",
    "text": "2糖尿病；"
  },
  {
    "id": "s4949",
    "text": "4研究前3个月内有心肌梗死史或明显不稳定性心绞痛史；"
  },
  {
    "id": "s4950",
    "text": "6曾被诊断为术后肠粘连者；"
  },
  {
    "id": "s4951",
    "text": "8有胰腺炎病史者；"
  },
  {
    "id": "s4952",
    "text": "9ALT及AST≧正常值的2.5倍者；"
  },
  {
    "id": "s4953",
    "text": "10恶性肿瘤患者及HIV阳性；"
  },
  {
    "id": "s4954",
    "text": "12有食欲亢进病史及滥用轻泻药物者；"
  },
  {
    "id": "s4955",
    "text": "14研究者认为不适宜参加本研究的患者。"
  },
  {
    "id": "s4956",
    "text": "(2)符合肝郁脾虚证的辨证标准；"
  },
  {
    "id": "s4957",
    "text": "④有病理证实为肝细胞癌，无法取得病理，则符合临床诊断标准；"
  },
  {
    "id": "s4958",
    "text": "⑤根据CT、MRI和/或B超等检查确认为肝癌局限于肝内伴或不伴门静脉癌栓的不可切除肝细胞癌；"
  },
  {
    "id": "s4959",
    "text": "⑧肝功能应达到Child-Pugh分级A或B，肾功能肌酐、尿素氮正常；"
  },
  {
    "id": "s4960",
    "text": "⑨肝内肿瘤如为多发，则为介入治疗后碘油沉积不佳者。"
  },
  {
    "id": "s4961",
    "text": "(6)病程在24小时之内。"
  },
  {
    "id": "s4962",
    "text": "(6)准备妊娠者、孕妇及哺乳期妇女。"
  },
  {
    "id": "s4963",
    "text": "（2）合并心脑血管、肺、肾和造血系统严重原发性疾病及糖尿病或既往检测糖耐量试验异常者；心电图提示异常且有临床意义者；"
  },
  {
    "id": "s4964",
    "text": "1)初发MM诊断并具有可测量病情活动性（有症状）多发性骨髓瘤患者， "
  },
  {
    "id": "s4965",
    "text": "5)基线（在治疗前7天之内进行，诱导治疗期之前）符合以下实验室检查指标的要求： "
  },
  {
    "id": "s4966",
    "text": "2)  严重的肝功能损害: HIV阳性，或甲肝、乙肝、丙肝感染活动期患者；或乙肝病毒DNA拷贝数＞10^4；肝功指标>2.5×正常高限；"
  },
  {
    "id": "s4967",
    "text": "11)   需要药物治疗的癫痫、痴呆及其他精神状况异常不能理解或遵从研究方案者；"
  },
  {
    "id": "s4968",
    "text": "②ECOG 评分 0–2；"
  },
  {
    "id": "s4969",
    "text": "③预期生存时间>3个月；"
  },
  {
    "id": "s4970",
    "text": "①入组标准中任何一个条件不符合，患者都将被排除出临床试验；"
  },
  {
    "id": "s4971",
    "text": "②发现远处转移；"
  },
  {
    "id": "s4972",
    "text": "③既往恶性肿瘤病史（除外皮肤黑色素瘤，宫颈原位癌，或无癌生存期≥5年）；"
  },
  {
    "id": "s4973",
    "text": "④感染或梗阻性黄疸未控制；"
  },
  {
    "id": "s4974",
    "text": "⑤既往腹部放疗史；"
  },
  {
    "id": "s4975",
    "text": "⑥依从性差。"
  },
  {
    "id": "s4976",
    "text": "(7)自愿受试，并签署知情同意书。"
  },
  {
    "id": "s4977",
    "text": "(3)血常规WBC大于正常值上限，中性粒细胞分类N%≥75%；肝功能ALT或AST大于正常值上限2倍；肾功能CR大于正常值上限。"
  },
  {
    "id": "s4978",
    "text": "(5)免疫缺陷疾病，或近3个月内使用免疫抑制剂或糖皮质激素者。"
  },
  {
    "id": "s4979",
    "text": "(7)过敏体质者（指对两种以上的药品或食品过敏或本次试验用药已知成份过敏）。"
  },
  {
    "id": "s4980",
    "text": "(8)近3个月参加过临床试验。"
  },
  {
    "id": "s4981",
    "text": "(9)精神病患者，或无自知能力者。"
  },
  {
    "id": "s4982",
    "text": "(10)研究之前12个月内使用过流感疫苗者。"
  },
  {
    "id": "s4983",
    "text": "(11)首次就诊前服用过治疗流感药物者。"
  },
  {
    "id": "s4984",
    "text": "（6）受试者知情同意并签署知情同意书"
  },
  {
    "id": "s4985",
    "text": "（1）伴有急性病毒性或疱疹性咽炎和喉炎、急性咽结膜炎、急性咽扁桃体炎等疾病者；"
  },
  {
    "id": "s4986",
    "text": "（3）肝功能检测值（ALT、AST）超过正常值上限1.5倍；血肌酐异常；血糖及餐后2小时血糖异常；尿蛋白>＋；血白细胞小于3.0×109/L或大于10.0×109/L；和/或中性粒细胞百分率超过正常值5%；"
  },
  {
    "id": "s4987",
    "text": "（5）体温>38.5℃者；"
  },
  {
    "id": "s4988",
    "text": "（7）过敏体质或对该药物已知成分过敏者；"
  },
  {
    "id": "s4989",
    "text": "①就诊主诉“肛门坠胀”；"
  },
  {
    "id": "s4990",
    "text": "③年龄40-60周岁；"
  },
  {
    "id": "s4991",
    "text": "② 骨科疾病：腰椎间盘突出、骶部肿瘤；"
  },
  {
    "id": "s4992",
    "text": "④ 妇科疾病：子宫后位、慢性盆腔炎、盆腔瘀血症、直肠子宫内膜异位症等；"
  },
  {
    "id": "s4993",
    "text": "⑤ 有内痔、肛瘘手术病史；"
  },
  {
    "id": "s4994",
    "text": "  a)年龄≥18岁的男性或女性"
  },
  {
    "id": "s4995",
    "text": "  c)至少一项相关的器官损害或组织损伤的症状： "
  },
  {
    "id": "s4996",
    "text": "3)属于“可测量的病变”（measurable diease）：血清M蛋白≥10g/L和/或24小时尿 M蛋白≥200mg； "
  },
  {
    "id": "s4997",
    "text": "4)无活动性传染性疾病； 主要脏器无严重器质性病变（由本病引起的肾功能不全除外）；"
  },
  {
    "id": "s4998",
    "text": "1)  对硼酸盐过敏；"
  },
  {
    "id": "s4999",
    "text": "4)  任何会使参加本研究的患者遭受不可接受风险的严重疾病，包括但不限于不稳定性心脏病患者，定义为：过去6个月内发生过诸如MI这样的心脏事件、NYHAⅢ-Ⅳ级心力衰竭、未得到控制的房颤或高血压；其状况需要长期应用类固醇或免疫抑制剂治疗的患者等。"
  },
  {
    "id": "s5000",
    "text": "7)  入组前30天内接受大手术者； "
  },
  {
    "id": "s5001",
    "text": "8)  除多发性骨髓瘤之外的恶性肿瘤病史，除非患者疾病治愈期超过3年； "
  },
  {
    "id": "s5002",
    "text": "9)  妊娠、泌乳期间或不同意避孕；"
  },
  {
    "id": "s5003",
    "text": "10)  严重感染性疾病（未治愈的结核病、肺曲霉菌病）； "
  },
  {
    "id": "s5004",
    "text": "2) 出生时胎龄≥36周，男女不限；"
  },
  {
    "id": "s5005",
    "text": "4) 于Kasai术前或术后72小时内家属理解并签署知情同意书。"
  },
  {
    "id": "s5006",
    "text": "3)伴发糖尿病或高血压(收缩压持续≥112mmHg)；"
  },
  {
    "id": "s5007",
    "text": "③胸部CT扫描提示：肺部炎症，气道与胸腔胃间隔连续性中断。"
  },
  {
    "id": "s5008",
    "text": "①肺功能差，需持续吸氧，不能完成基本的活动锻炼的患者。"
  },
  {
    "id": "s5009",
    "text": "（3）酒精性肝衰竭、乙肝肝炎肝衰竭，临床分型符合慢加急性（亚急性）肝衰竭。"
  },
  {
    "id": "s5010",
    "text": "（4）妊娠或哺乳期妇女合并重型肝炎；"
  },
  {
    "id": "s5011",
    "text": "②听力减退仍在加重或者波动者。"
  },
  {
    "id": "s5012",
    "text": "⑤无全身其它严重合并症；意识清楚，能配合检查和坚持治疗者。"
  },
  {
    "id": "s5013",
    "text": "①不符合诊断标准、纳入标准者。"
  },
  {
    "id": "s5014",
    "text": "⑤经听力检查为先天性耳聋或听神经瘤等占位性病变引起的耳聋者。"
  },
  {
    "id": "s5015",
    "text": "1）入组：选择年龄大于等于60岁，符合2型糖尿病诊断的患者"
  },
  {
    "id": "s5016",
    "text": "3）体格检查：排除糖尿病诊断的老年健康对照组。"
  },
  {
    "id": "s5017",
    "text": "1.病理学确诊的肺癌患者（包括NSCLC及SCLC）；"
  },
  {
    "id": "s5018",
    "text": "5.不能阅读或不能独立完成问卷调查的受试者"
  },
  {
    "id": "s5019",
    "text": "4)存在溶血性黄疸，即出生4周内间接胆红素 ≥ 85.5μmol/L (5mg/dL)，或出生4-8周间接胆红素 ≥ 119.7μmol/L (7mg/dL)；"
  },
  {
    "id": "s5020",
    "text": "7)对类固醇或其他辅助治疗药物严重过敏者；"
  },
  {
    "id": "s5021",
    "text": "②术后出现发热、咳嗽等症状，卧位咳嗽加重。"
  },
  {
    "id": "s5022",
    "text": "②营养不良的患者。"
  },
  {
    "id": "s5023",
    "text": "③有严重心脑血管疾病的患者。"
  },
  {
    "id": "s5024",
    "text": "（1）既往对重组人粒细胞刺激因子过敏"
  },
  {
    "id": "s5025",
    "text": "（3）恶性肿瘤"
  },
  {
    "id": "s5026",
    "text": "（6）合并其他严重的全身性疾病"
  },
  {
    "id": "s5027",
    "text": "（7）近期或正在参加其他临床试验者."
  },
  {
    "id": "s5028",
    "text": "③受试者年龄在60岁以上，性别不限。"
  },
  {
    "id": "s5029",
    "text": "③近期或耳聋发生前有明显的流行性、传染性疾病，如耳带状疱疹、流行性脑脊膜炎、流行性腮腺炎、麻疹等。"
  },
  {
    "id": "s5030",
    "text": "⑥同时配合有其他治疗方法者，或在本观察开始前2周内仍然接受其他疗法者。"
  },
  {
    "id": "s5031",
    "text": "⑦患者由于外界原因或个人耐受，无法承诺可以坚持配合治疗或随访者。"
  },
  {
    "id": "s5032",
    "text": "（1）临床诊断肝癌（EASL标准）拟行介入治疗的患者；"
  },
  {
    "id": "s5033",
    "text": "（2）肝癌肿块＜10cm的患者；"
  },
  {
    "id": "s5034",
    "text": "（5）拟行介入治疗需行肝储备功能评估的患者；"
  },
  {
    "id": "s5035",
    "text": "d. ESR（魏氏法）≥28毫米/小时;"
  },
  {
    "id": "s5036",
    "text": "e. C-反应蛋白（CRP）正常值≥1.5倍的上限"
  },
  {
    "id": "s5037",
    "text": "②18-65岁;"
  },
  {
    "id": "s5038",
    "text": "⑤自愿签署的知情同意书;"
  },
  {
    "id": "s5039",
    "text": "⑦如果受试者在筛选过程中正在服用其他DMARDs，在接受试验前应停用至少四周;"
  },
  {
    "id": "s5040",
    "text": "⑧如果受试者正在服用生物制剂或筛选过程中曾经参加过任何相关的临床试验中，在接受试验前应当停止应用生物制剂或至少三个月;"
  },
  {
    "id": "s5041",
    "text": "⑨如果受试者正在服用NSAIDs的筛选过程中，剂量已经稳定至少四周;"
  },
  {
    "id": "s5042",
    "text": "⑩如果筛选过程中受试者正在服用口服糖皮质激素，剂量（相当于泼尼松剂量）剂量需低于10毫克/天并稳定至少四个星期。"
  },
  {
    "id": "s5043",
    "text": "①肝功能异常（谷丙和谷草转氨酶>2倍正常值上限）;或肾功能异常（血肌酐水平>正常值上限）; WBC<4×10E9 / L或血小板<100×10E9 / L或甲状腺功能亢进，糖尿病等内分泌疾病的患者;"
  },
  {
    "id": "s5044",
    "text": "②孕妇及哺乳期妇女;"
  },
  {
    "id": "s5045",
    "text": "④4周内接受过关节内糖皮质激素治疗;"
  },
  {
    "id": "s5046",
    "text": "⑤使用过锝[99锝]亚甲基二膦酸盐的患者。"
  },
  {
    "id": "s5047",
    "text": "1）各种急性及重症感染，酮症酸中毒，非酮症高渗性昏迷等急性并发症；"
  },
  {
    "id": "s5048",
    "text": "3）自身免疫性疾病；急性心脑血管病史；严重肝肾功能异常；慢性心功能不全；激素及免疫抑制剂服药史；近期外科手术史。"
  },
  {
    "id": "s5049",
    "text": "2.年龄在18周岁至75周岁；"
  },
  {
    "id": "s5050",
    "text": "3.初次接受化疗，化疗方案为顺铂联合以下药物之一：紫杉醇、吉西他滨、长春瑞滨、培美曲赛、足叶乙甙、伊立替康；"
  },
  {
    "id": "s5051",
    "text": "4.顺铂给药方案为三天给药；"
  },
  {
    "id": "s5052",
    "text": "8.血液学、肝肾功能及重要脏器功能指标符合化疗要求。"
  },
  {
    "id": "s5053",
    "text": "2.尚未控制稳定的癌痛，需癌痛滴定或调整阿片类止痛药剂量的受试者，或阿片类药物的消化道反应尚未完全控制；"
  },
  {
    "id": "s5054",
    "text": "4.一年内有活动性消化道溃疡、消化道出血病史；"
  },
  {
    "id": "s5055",
    "text": "6.不能口服药物"
  },
  {
    "id": "s5056",
    "text": "7.依从性差，预期不能按计划完成研究的患者。"
  },
  {
    "id": "s5057",
    "text": "1.成熟B-ALL、混合表型白血病（不包括ALL伴有髓系抗原表达）；"
  },
  {
    "id": "s5058",
    "text": "（2）肥胖患儿,禁食禁饮时间不足、胃食管返流病史、气管食管瘘及其他返流误吸高风险的患儿；"
  },
  {
    "id": "s5059",
    "text": "1.不符合纳入标准的其它情况；"
  },
  {
    "id": "s5060",
    "text": "3)首次确诊重型再生障碍性贫血"
  },
  {
    "id": "s5061",
    "text": "f.无严重的认知问题;"
  },
  {
    "id": "s5062",
    "text": "b.严重的关节疼痛或肩关节半脱位；"
  },
  {
    "id": "s5063",
    "text": "c.明显的关节活动受限，肩关节被动屈曲、外展＜90°，肘关节伸展＜30°，前臂旋前和旋后＜45°；"
  },
  {
    "id": "s5064",
    "text": "10.目前存在在研究者看来会影响药物疗效或安全性的急慢性疾病或精神疾病"
  },
  {
    "id": "s5065",
    "text": "(3）无法手术切除的中晚期原发性肝癌患者，肿瘤占整个肝脏的比例＜70%；"
  },
  {
    "id": "s5066",
    "text": "（6）妊娠或哺乳期女性或有妊娠可能的女性首次用药前妊娠检测阳性；"
  },
  {
    "id": "s5067",
    "text": "（7）有严重、未控制的器质性病变或感染，如失代偿的心、肺、肾功能衰竭等导致不能耐受化疗的患者；"
  },
  {
    "id": "s5068",
    "text": "2.年龄在1月~18岁；"
  },
  {
    "id": "s5069",
    "text": "2.为第二肿瘤者；"
  },
  {
    "id": "s5070",
    "text": "3.继发于免疫缺陷病者；"
  },
  {
    "id": "s5071",
    "text": "4.入组前1月到1周期间使用糖皮质激素大于等于7天，或前3个月内有任何化疗、放疗史者（为解除压迫症状而采取的紧急放疗不在除外之列）。"
  },
  {
    "id": "s5072",
    "text": "(1)于全麻下行择期短小手术患儿(预计手术时间少于2h)；"
  },
  {
    "id": "s5073",
    "text": "（3）存在已知或潜在困难气道；"
  },
  {
    "id": "s5074",
    "text": "3.术后病理诊断为低级别胶质瘤；"
  },
  {
    "id": "s5075",
    "text": "4.胶质瘤位于或靠近Broca区或Wernicke区；"
  },
  {
    "id": "s5076",
    "text": "7.同意并已签署知情同意书。"
  },
  {
    "id": "s5077",
    "text": "1)年龄18~ 75岁，男、女均可；"
  },
  {
    "id": "s5078",
    "text": "6）     筛选前必须自愿签署书面知情同意书。"
  },
  {
    "id": "s5079",
    "text": "1)先天性造血衰竭、fanconi贫血"
  },
  {
    "id": "s5080",
    "text": "3)有严重的难以控制的感染患者"
  },
  {
    "id": "s5081",
    "text": "4)患有严重的缺血性心脏病、肾病、肝病的患者"
  },
  {
    "id": "s5082",
    "text": "7)曾有血栓，栓塞病史"
  },
  {
    "id": "s5083",
    "text": "b.一侧肢体存在运动功能障碍；"
  },
  {
    "id": "s5084",
    "text": "d.患侧腕关节伸展>20°，拇指和其余四指中两指的掌指关节和指间关节伸展>10°，且动作在1 min内可重复3次；"
  },
  {
    "id": "s5085",
    "text": "e.穿上吊带和夹板后能维持一定的平衡，有基本的安全保证，能维持静态站姿(可借助手扶)至少2 min；"
  },
  {
    "id": "s5086",
    "text": "1.年龄大于18岁的成年人"
  },
  {
    "id": "s5087",
    "text": "5.长期使用止痛药物的患者,包括在过去的3个月服用阿片类药物超过14天,或每周使用非阿片药物超过5次"
  },
  {
    "id": "s5088",
    "text": "6.证实或怀疑岁局麻药,非甾体类抗炎药和阿片类药物过敏"
  },
  {
    "id": "s5089",
    "text": "7.在手术3天内使用任何非甾体类抗炎药包括选择性COX-2抑制剂,阿片类药物或其他止痛剂后"
  },
  {
    "id": "s5090",
    "text": "9.在过去的2年怀疑或证实药物或酒精成瘾"
  },
  {
    "id": "s5091",
    "text": "11.任何研究者认为不适合纳入标准的患者"
  },
  {
    "id": "s5092",
    "text": "(4）根据RECIST（第1.1版），至少具有一个未经局部治疗的可测量病灶，螺旋CT或核磁共振(MRI)，病灶最大直径≥10mm（恶性淋巴结CT扫描短径≥15 mm）；"
  },
  {
    "id": "s5093",
    "text": "(5）Child-Pugh评分＜10；"
  },
  {
    "id": "s5094",
    "text": "(6）东部肿瘤协调组（ECOG）一般状况评分≤2分；"
  },
  {
    "id": "s5095",
    "text": "(7）各器官功能基本正常（在无持续支持治疗的情况下，入组前1周之内的实验室检查结果）：白细胞＞3.0×109/L，血小板＞70×109/L，血红蛋白＞9.0g/dl；血清肌酐<1.5×ULN；"
  },
  {
    "id": "s5096",
    "text": "(8)预计生存期≥3个月。"
  },
  {
    "id": "s5097",
    "text": "（2）凝血功能严重减退，且无法纠正；"
  },
  {
    "id": "s5098",
    "text": "（4）肿瘤肝外转移的；"
  },
  {
    "id": "s5099",
    "text": "（5）计划进行肝移植患者；"
  },
  {
    "id": "s5100",
    "text": "（11）估计患者参加本临床研究的依从性不足。"
  },
  {
    "id": "s5101",
    "text": "1、急性心力衰竭或慢性心力衰竭急性发作；"
  },
  {
    "id": "s5102",
    "text": "6、收缩压＞90mmHg；"
  },
  {
    "id": "s5103",
    "text": "1、心源性休克；"
  },
  {
    "id": "s5104",
    "text": "4、急性心肌梗死患者；"
  },
  {
    "id": "s5105",
    "text": "6、顽固性或难以控制的感染性疾病；"
  },
  {
    "id": "s5106",
    "text": "8、限制性心肌病，肥厚梗阻性心肌病，狭窄为主的瓣膜性心脏病，缩窄性心包炎，肺源性心脏病，活动性心肌炎，或复杂的先天性心脏病；"
  },
  {
    "id": "s5107",
    "text": "14、妊娠或/和哺乳期妇女；"
  },
  {
    "id": "s5108",
    "text": "18、怀疑或有药物滥用病史，或根据研究者的判断，具有降低入组可能性或使入组复杂化的其它病变；"
  },
  {
    "id": "s5109",
    "text": "（7）因精神、语言等因素而影响资料收集者；"
  },
  {
    "id": "s5110",
    "text": "1）腹腔镜结直肠癌术后患者。"
  },
  {
    "id": "s5111",
    "text": "9）术中出血量超过400毫升者，术中或术后需输血者。"
  },
  {
    "id": "s5112",
    "text": "1.有合并感染，如抗-HAV IgM、抗-HCV、抗-HDV、抗-HIV阳性；"
  },
  {
    "id": "s5113",
    "text": "9、严重哮喘病史或有阻塞性肺病的患者；"
  },
  {
    "id": "s5114",
    "text": "10、急性肾功能衰竭，慢性肾小球肾炎，多囊肾；"
  },
  {
    "id": "s5115",
    "text": "11、明显的肾脏损害：血肌酐>160umol/L； "
  },
  {
    "id": "s5116",
    "text": "12、肝功能异常：AST、ALT超过正常值上限3倍以上；"
  },
  {
    "id": "s5117",
    "text": "17、伴发其它可能妨碍其入组或影响其生存的严重疾病，如肿瘤、艾滋病等；"
  },
  {
    "id": "s5118",
    "text": "21、其它研究者认为不适于参加本试验的患者"
  },
  {
    "id": "s5119",
    "text": "②研究对象年龄要求：年满18周岁，小于90周岁，能自主行动的慢性阻塞性肺疾病患者。"
  },
  {
    "id": "s5120",
    "text": "①合并其他器质性疾病、精神疾病的患者，如心脑血疾病、严重骨关节疾病等。"
  },
  {
    "id": "s5121",
    "text": "1.年龄<18,或>70岁；"
  },
  {
    "id": "s5122",
    "text": "①年龄介于18-60岁之间。"
  },
  {
    "id": "s5123",
    "text": "③单侧面瘫；"
  },
  {
    "id": "s5124",
    "text": "⑥影像学检查排除颅内病变；"
  },
  {
    "id": "s5125",
    "text": "①已接受外院诊治，药物治疗方案与本试验方案不同者；或已接受针灸治疗者。"
  },
  {
    "id": "s5126",
    "text": "②不同意签署《知情同意书》（见附件CRF表）或不配合随机入组者；"
  },
  {
    "id": "s5127",
    "text": "④糖尿病病程≥5年；高血压病3级，病程≥3年；高脂血症病程≥3年；三者符合其一。"
  },
  {
    "id": "s5128",
    "text": "⑥恶性肿瘤患者；"
  },
  {
    "id": "s5129",
    "text": "1)年龄18-60岁女性"
  },
  {
    "id": "s5130",
    "text": "4)手术时间2h±30min者"
  },
  {
    "id": "s5131",
    "text": "1)BMI指数大于等于35"
  },
  {
    "id": "s5132",
    "text": "2)酒精、尼古丁和阿片类药物滥用"
  },
  {
    "id": "s5133",
    "text": "4)正参加其它临床试验的患者"
  },
  {
    "id": "s5134",
    "text": "②年龄在18周岁以上,50 周岁以下"
  },
  {
    "id": "s5135",
    "text": "②孕妇及哺乳期妇女；"
  },
  {
    "id": "s5136",
    "text": "第二部分：未经病理确诊、化疗未结束、没有明确EGFR-TKI治疗指征的非小细胞肺癌患者。"
  },
  {
    "id": "s5137",
    "text": "（2） 30岁≤年龄≤75岁；"
  },
  {
    "id": "s5138",
    "text": "（4）自愿签署知情同意书者。"
  },
  {
    "id": "s5139",
    "text": "3）手术时间2-4小时者。"
  },
  {
    "id": "s5140",
    "text": "5）中医证型属于气滞气虚者。"
  },
  {
    "id": "s5141",
    "text": "6）知情同意者。"
  },
  {
    "id": "s5142",
    "text": "3）有心血管、肝、肾、脑、肺等严重合并疾病者；高血压、糖尿病，药物控制效果不佳者。"
  },
  {
    "id": "s5143",
    "text": "4）有精神疾病者。"
  },
  {
    "id": "s5144",
    "text": "8）再次腹部手术并肠粘连严重者。"
  },
  {
    "id": "s5145",
    "text": "10）术后6小时内出现严重并发症者，或术后转ICU者，如多脏器功能不全。"
  },
  {
    "id": "s5146",
    "text": "11) 术后需行腹腔热灌注者。"
  },
  {
    "id": "s5147",
    "text": "15）研究者认为不宜进行此项临床研究者。"
  },
  {
    "id": "s5148",
    "text": "1.年龄3~12岁，性别不限；"
  },
  {
    "id": "s5149",
    "text": "2.HBsAg和HBeAg持续阳性至少6个月；"
  },
  {
    "id": "s5150",
    "text": "3.HBV DNA定量>1.0E+07 IU/mL；"
  },
  {
    "id": "s5151",
    "text": "5.中性粒细胞绝对计数>1.5G/L，血小板>120G/L；"
  },
  {
    "id": "s5152",
    "text": "6.肌酐清除率≥ 80 mL/min；"
  },
  {
    "id": "s5153",
    "text": "7.从未进行抗病毒治疗"
  },
  {
    "id": "s5154",
    "text": "5.有不能控制的甲亢病史"
  },
  {
    "id": "s5155",
    "text": "（1）激素依赖型溃疡性结肠炎活动期及缓解期患者。"
  },
  {
    "id": "s5156",
    "text": "1.合并消化性溃疡、胃粘膜有重度异型增生或病理诊断疑有恶变者。"
  },
  {
    "id": "s5157",
    "text": "2.存在气道内损伤或狭窄者；"
  },
  {
    "id": "s5158",
    "text": "7.体重BMI指数≥35者"
  },
  {
    "id": "s5159",
    "text": "①所有患者均为原发性肝癌，具有明确的病理学诊断或有肝癌的临床表现并有典型的原发性肝癌影像学表现。（肝癌的诊断和分期参照2001年中国抗癌协会肝癌专业委员会修订的原发性肝癌临床诊断与分期标准）。"
  },
  {
    "id": "s5160",
    "text": "7)心功能正常:射血分数≥50%；"
  },
  {
    "id": "s5161",
    "text": "（2）中医辨证属脾肾两虚、湿热内蕴证。"
  },
  {
    "id": "s5162",
    "text": "（3）年龄在18～65岁之间。"
  },
  {
    "id": "s5163",
    "text": "（4）知情同意，自愿受试。获得知情同意书过程应符合伦理原则。"
  },
  {
    "id": "s5164",
    "text": "（3）妊娠期、哺乳期妇女，有生育计划者。"
  },
  {
    "id": "s5165",
    "text": "（4）具有严重的心、肺衰竭影响其生存的严重疾病， ALT＞2N（N为正常值上限），Cr＞正常值上限，血小板计数＜50×109/L，血白细胞＜3.0×109/L。"
  },
  {
    "id": "s5166",
    "text": "2.年龄18～65岁，性别不限。"
  },
  {
    "id": "s5167",
    "text": "4..签署知情同意书者。"
  },
  {
    "id": "s5168",
    "text": "2.试验前30天内诊为有消化性溃疡并有并发症而进行手术者，或曾行胃切除、胃肠吻合术者。"
  },
  {
    "id": "s5169",
    "text": "7.过敏体质或对多种药物过敏者。"
  },
  {
    "id": "s5170",
    "text": "8.在研究之前3个月内参加过其他药物的临床试验者。"
  },
  {
    "id": "s5171",
    "text": "9.试验前一周内及试验期间需使用其他影响试验疗效观察的药物者。（如：抑酸剂、粘膜保护剂、抗生素）"
  },
  {
    "id": "s5172",
    "text": "10.研究医生认为有任何不适合入选的情况者。"
  },
  {
    "id": "s5173",
    "text": "3. ASA麻醉术前评分Ⅰ级或Ⅱ级；"
  },
  {
    "id": "s5174",
    "text": "4.气道内有大量分泌物者；"
  },
  {
    "id": "s5175",
    "text": "6.慢性阻塞性肺疾病患者；"
  },
  {
    "id": "s5176",
    "text": "②患者已经或者即将接受TACE介入治疗。"
  },
  {
    "id": "s5177",
    "text": "②体力状况评分(KPS)<70分。"
  },
  {
    "id": "s5178",
    "text": "③主要脏器严重的功能衰竭"
  },
  {
    "id": "s5179",
    "text": "1. 年龄 18-60周岁；"
  },
  {
    "id": "s5180",
    "text": "3. HLA基因分型为HLA-A2型；"
  },
  {
    "id": "s5181",
    "text": "4. 接受抗病毒治疗大于6个月者；"
  },
  {
    "id": "s5182",
    "text": "5. HIV病毒载量＜50 copies/ml；CD4计数基本正常者（>350/ul)；"
  },
  {
    "id": "s5183",
    "text": "1. HIV病毒载量>50 copies/ml；"
  },
  {
    "id": "s5184",
    "text": "8. 过敏体质者；"
  },
  {
    "id": "s5185",
    "text": "9. 怀疑或确定有酒精、药物滥用病史；"
  },
  {
    "id": "s5186",
    "text": "10.近三个月内参加过其他药物试验（中药除外）者；"
  },
  {
    "id": "s5187",
    "text": "3)重型β-地中海贫血患者"
  },
  {
    "id": "s5188",
    "text": "8)肝、肾功能正常：血胆红素≤35μmol/L，AST/ALT在正常值上限2倍以下，血肌酐≤130μmol/L；"
  },
  {
    "id": "s5189",
    "text": "（3）非血缘异基因造血干细胞移植、单倍体移植及减低预处理剂量移植及二次移植；"
  },
  {
    "id": "s5190",
    "text": "（4）心功能不全患者（射血分数<50%）；"
  },
  {
    "id": "s5191",
    "text": " (5)  肾功能不全（血肌酐>130umol/L）；"
  },
  {
    "id": "s5192",
    "text": "（6）肝功能不全（总胆红素>34umol/L,ALT、AST>正常上限2倍）；"
  },
  {
    "id": "s5193",
    "text": "（7）ECOG评分>1分"
  },
  {
    "id": "s5194",
    "text": "2.择期行胃、小肠、结直肠部分切除手术（包括腹腔镜），且术后需要肠外营养的患者；"
  },
  {
    "id": "s5195",
    "text": "5.无长期发热、甲状腺功能亢进、减退或糖尿病等代谢疾病、传染病、精神疾病；"
  },
  {
    "id": "s5196",
    "text": "1.术中出血＞1000ml；术中及术后输血及血液制品者；"
  },
  {
    "id": "s5197",
    "text": "2.严重器官功能损害，如：充血性心力衰竭、有临床症状的冠心病和药物不能控制的心律失常；"
  },
  {
    "id": "s5198",
    "text": "3.既往严重脑血管疾病者；"
  },
  {
    "id": "s5199",
    "text": "4.先天性氨基酸代谢异常或对氨基酸、脂肪乳剂、大豆等过敏的敏感体质者；"
  },
  {
    "id": "s5200",
    "text": "7.研究者认为不适合进入本研究的病人； "
  },
  {
    "id": "s5201",
    "text": "1.急性一氧化碳中毒诊断标准GBZ23-2002"
  },
  {
    "id": "s5202",
    "text": "4.凝血功能障碍患者"
  },
  {
    "id": "s5203",
    "text": "5.医生认为有某种不适合纳入的情况"
  },
  {
    "id": "s5204",
    "text": "6.不能随访者"
  },
  {
    "id": "s5205",
    "text": "1.青年组：年龄大于20小于40周岁，无骨关节炎病史"
  },
  {
    "id": "s5206",
    "text": "2.老年组：年龄大于60小于90周岁，无膝关节痛主诉"
  },
  {
    "id": "s5207",
    "text": "3.骨关节炎组：年龄大于20小于90周岁，临床确诊为骨性关节炎的患者"
  },
  {
    "id": "s5208",
    "text": "3.非骨性关节炎的关节病患者。"
  },
  {
    "id": "s5209",
    "text": "据2008年版WHO血液系统恶性疾病分类标准诊断的MDS和白血病患者；"
  },
  {
    "id": "s5210",
    "text": "最后一次化疗开始时间至入组最少30天；最后一次化疗结束时间至入组最少10天；"
  },
  {
    "id": "s5211",
    "text": "心脏射血分数大于50%（含50%）；"
  },
  {
    "id": "s5212",
    "text": "一氧化碳弥散量（据血红蛋白水平调整后）大于40%（含40%）；第一秒用力呼气量大于50%（含50%）；"
  },
  {
    "id": "s5213",
    "text": "肌酐清除率大于50ml/min；"
  },
  {
    "id": "s5214",
    "text": "体能评分小于70分；"
  },
  {
    "id": "s5215",
    "text": "未控制的病毒、细菌及真菌感染（抗真菌治疗过程中仍然病情进展）；"
  },
  {
    "id": "s5216",
    "text": "HIV血清学阳性；"
  },
  {
    "id": "s5217",
    "text": "妊娠及哺乳妇女；"
  },
  {
    "id": "s5218",
    "text": "②年龄≥60岁；"
  },
  {
    "id": "s5219",
    "text": " 满足上述所有纳入标准方可入组。"
  },
  {
    "id": "s5220",
    "text": "①高血压患者且血压无法控制者（服药后收缩压大于160mmHg或舒张压大于100mmHg）； "
  },
  {
    "id": "s5221",
    "text": "②患有严重失语及视听障碍； "
  },
  {
    "id": "s5222",
    "text": "凡具有以上条件之一者，均排除出研究。"
  },
  {
    "id": "s5223",
    "text": "①疾病诊断符合第7版《实用儿科学》中的AL诊断标准；"
  },
  {
    "id": "s5224",
    "text": "③行腰椎穿刺的患儿，病情稳定，没有严重的并发症；"
  },
  {
    "id": "s5225",
    "text": "④征得患儿及父母同意，签署知情同意书。"
  },
  {
    "id": "s5226",
    "text": "①患有精神疾病、认知障碍；"
  },
  {
    "id": "s5227",
    "text": "②合并严重心、肺、脑功能衰竭及其他严重并发症。"
  },
  {
    "id": "s5228",
    "text": "1、身体健康，年龄在20—40岁；"
  },
  {
    "id": "s5229",
    "text": "2、有肾脏、肝脏受损或病变的人不能参加"
  },
  {
    "id": "s5230",
    "text": "4、未签署知情同意书者。"
  },
  {
    "id": "s5231",
    "text": "a)病人的年龄在18岁或18岁以上"
  },
  {
    "id": "s5232",
    "text": "b)病人需要立即或紧急建立血管通路"
  },
  {
    "id": "s5233",
    "text": "b) IO穿刺部位有骨折的；"
  },
  {
    "id": "s5234",
    "text": "c) 关节有关节置换术；"
  },
  {
    "id": "s5235",
    "text": "e) 截肢的病人。"
  },
  {
    "id": "s5236",
    "text": "⑴年龄在18-45岁;"
  },
  {
    "id": "s5237",
    "text": "⑵有HBV相关进展性肝病家族史，包括肝硬化、肝细胞癌慢性、慢性肝炎（活动性）; HBV感染>6个月，ALT 20-40 U/L，肝组织学 HAI 评分<=3， Ishak 评分<=1，HBsAg、HBeAg、抗HBc阳性，HBV DNA >10^6 IU/ml；"
  },
  {
    "id": "s5238",
    "text": "⑶筛选前3月内未用过乙肝抗病毒药(干扰素或核苷类药物)及免疫调节剂。"
  },
  {
    "id": "s5239",
    "text": "⑷受试者同意不服用如下药物：其它临床试验用新药、细胞毒药物、糖皮质激素、免疫调节剂。"
  },
  {
    "id": "s5240",
    "text": "⑸自愿受试并签署知情同意书。"
  },
  {
    "id": "s5241",
    "text": "⑷ 血清肌酐≥1.5mg/dl（≥130mmol/L）。"
  },
  {
    "id": "s5242",
    "text": "⑺ 对IFN-α类药物过敏者或有使用IFN-α的禁忌症者;"
  },
  {
    "id": "s5243",
    "text": "⑻ 妊娠及哺乳期妇女。"
  },
  {
    "id": "s5244",
    "text": "⑼ 育龄妇女未采取有效避孕措施者。"
  },
  {
    "id": "s5245",
    "text": "⑽ WBC<4x10^9/L,PLT<100x10^9/L。"
  },
  {
    "id": "s5246",
    "text": "1)年龄30-65岁的男性或女性；"
  },
  {
    "id": "s5247",
    "text": "2)血压大于140/90mmHg小于180/110mmHg之间；"
  },
  {
    "id": "s5248",
    "text": "4)既往高胆固醇血症或者目前高脂血症（LDL-C≥3.37mmol/或者      T-CHO≥5.18mmol/L）[147]；"
  },
  {
    "id": "s5249",
    "text": "1)继发性高血压"
  },
  {
    "id": "s5250",
    "text": "2)左室功能受损[左室射血分数（LVEF ）＜50%]或纽约心脏病学会（NYHA）心功能分级III-IV级；"
  },
  {
    "id": "s5251",
    "text": "3)活动性肝病或肝功能明显异常，定义为筛选期血清谷丙转氨酶（alanine aminotransferase，ALT）>3.0×ULN和/或胆红素水平>1.5×ULN；"
  },
  {
    "id": "s5252",
    "text": "5)明确诊断的冠心病；"
  },
  {
    "id": "s5253",
    "text": "6)明确诊断的1或2型糖尿病；"
  },
  {
    "id": "s5254",
    "text": "9)近三个月内有感染性疾病；"
  },
  {
    "id": "s5255",
    "text": "10)肿瘤病史；"
  },
  {
    "id": "s5256",
    "text": "11)自身免疫病；"
  },
  {
    "id": "s5257",
    "text": "12)各种原因的出血性疾病；"
  },
  {
    "id": "s5258",
    "text": "14)合并存在预期寿命＜12个月的临床伴随疾病，或不能完成全部随访；"
  },
  {
    "id": "s5259",
    "text": "①具有胃镜检查适应症；"
  },
  {
    "id": "s5260",
    "text": "②签署知情同意书，能接受实验方法，自愿作为受试对象"
  },
  {
    "id": "s5261",
    "text": "④吸烟者"
  },
  {
    "id": "s5262",
    "text": "⑤合并有严重心脑血管、肝、肾疾病"
  },
  {
    "id": "s5263",
    "text": "①术前影像学检查怀疑是肺癌或术前病理证实为肺癌"
  },
  {
    "id": "s5264",
    "text": "②术前临床分期必须是cI-II期 "
  },
  {
    "id": "s5265",
    "text": "③拟行VATS肺叶切除；"
  },
  {
    "id": "s5266",
    "text": "④年龄>18岁；"
  },
  {
    "id": "s5267",
    "text": "⑤无明显肺门钙化淋巴结；"
  },
  {
    "id": "s5268",
    "text": "⑥各脏器功能储备能够满足肺叶切除；"
  },
  {
    "id": "s5269",
    "text": "⑧知情同意；"
  },
  {
    "id": "s5270",
    "text": "②曾接受过胸腔手术的患者，除外既往诊断性胸腔镜手术；"
  },
  {
    "id": "s5271",
    "text": "④任何不稳定的全身疾病；"
  },
  {
    "id": "s5272",
    "text": "1) 符合上述几种临床上常见的头痛诊断标准中的一种或（和）符合失眠诊断的患者"
  },
  {
    "id": "s5273",
    "text": "2) 处于头痛或（和）失眠期患者; "
  },
  {
    "id": "s5274",
    "text": "3) 年龄18～65岁; "
  },
  {
    "id": "s5275",
    "text": "5) 患者自愿参加并签署知情同意书。"
  },
  {
    "id": "s5276",
    "text": "2) 有癫痫、中风或其他神经系统器质性疾病史或精神病史; "
  },
  {
    "id": "s5277",
    "text": "4) 合并有心脑血管、肝、肾和造血系统等严重危及生命的原发性疾病者; "
  },
  {
    "id": "s5278",
    "text": "5) 孕期或哺乳期妇女; "
  },
  {
    "id": "s5279",
    "text": "9）正在参加其它临床试验的患者。"
  },
  {
    "id": "s5280",
    "text": "1）年龄60周岁及以上。"
  },
  {
    "id": "s5281",
    "text": "2）通过老年抑郁量表(GDS)筛查，评分为21～25分者 （中重度抑郁症状）。"
  },
  {
    "id": "s5282",
    "text": "3）沟通无障碍或在视、听矫正后沟通无障碍。"
  },
  {
    "id": "s5283",
    "text": "4）知情同意，自愿参加本调查。"
  },
  {
    "id": "s5284",
    "text": "2）用简易认知筛查量表(MMSE)筛查有认知障碍者（MMSE评分文盲组≤17分，小学≤20分，中学及以上文化≤24分）。"
  },
  {
    "id": "s5285",
    "text": "3）既往有精神分裂症或器质性精神疾病者。"
  },
  {
    "id": "s5286",
    "text": "4）正在接受抗抑郁治疗者。"
  },
  {
    "id": "s5287",
    "text": "1）带有消炎药或阿片类药物过敏史的患者；"
  },
  {
    "id": "s5288",
    "text": "3）与感染、吸入性损伤患者；"
  },
  {
    "id": "s5289",
    "text": "5）精神病患者，神经肌肉疾病，语言障碍，免疫缺陷病。"
  },
  {
    "id": "s5290",
    "text": "2、有或没有可疑淋巴结受累患者；"
  },
  {
    "id": "s5291",
    "text": "3、18-90岁男、女患者；"
  },
  {
    "id": "s5292",
    "text": "4、同意行超声内镜检查，以及应用超声内镜定量弹性成像技术、超声造影增强技术对病变进行评估，并同意行超声内镜引导下针吸活检术获得病理诊断的患者。"
  },
  {
    "id": "s5293",
    "text": "2、诊断为胰腺黏液性肿瘤或胰腺囊性肿瘤患者。"
  },
  {
    "id": "s5294",
    "text": "3）所有受试者或其监护人必须在进入试验前签署受试者同意书"
  },
  {
    "id": "s5295",
    "text": "2）年龄<18岁或>85岁"
  },
  {
    "id": "s5296",
    "text": "4）之前长期口服固醇类激素药物"
  },
  {
    "id": "s5297",
    "text": "5）同时存在由非脓毒血症引起的器官衰竭情况"
  },
  {
    "id": "s5298",
    "text": "6）恶性肿瘤晚期"
  },
  {
    "id": "s5299",
    "text": "1)年龄≥18岁且≤80岁，性别不限；"
  },
  {
    "id": "s5300",
    "text": "2)愿意并遵守方案要求和数据收集程序；"
  },
  {
    "id": "s5301",
    "text": "3)能够理解研究目的，自愿参加此研究并签署知情同意书；"
  },
  {
    "id": "s5302",
    "text": "5)患者的慢性重症肢体缺血症状Rutherford分级为4、5级或预计经治疗可免于截肢的6级病变（即具有静息痛、组织损失等症状，或静息踝压＜40mmHg）；"
  },
  {
    "id": "s5303",
    "text": "6)拟血运重建的靶血管直径为≥2.0mm；"
  },
  {
    "id": "s5304",
    "text": "2)患者要求截肢治疗、或不适合保肢者；"
  },
  {
    "id": "s5305",
    "text": "5)严重肝、肾功能障碍史（ALT>正常上限3倍；肌酐>225μmol/L）；"
  },
  {
    "id": "s5306",
    "text": "6)Ruthford分级6级，预计足不可挽救者（诊断标准：大片组织缺损超过足踝平面以上、感觉及肌肉运动障碍、皮肤花斑或暗灰）；"
  },
  {
    "id": "s5307",
    "text": "9)肾下主髂动脉闭塞、双侧髂动脉完全闭塞、股腘动脉流入道狭窄/闭塞病变段≥15cm，或腘动脉慢性完全闭塞；"
  },
  {
    "id": "s5308",
    "text": "10)患肢膝下动脉曾行腔内治疗（球囊扩张成形和/或支架成形）、或患肢行股腘转流者；"
  },
  {
    "id": "s5309",
    "text": "1.年龄18-60岁"
  },
  {
    "id": "s5310",
    "text": "4.非吸烟"
  },
  {
    "id": "s5311",
    "text": "*中途退出标准"
  },
  {
    "id": "s5312",
    "text": "1.入PACU后低体温（核心温度低于35°C）"
  },
  {
    "id": "s5313",
    "text": "5）充分被告知试验目的、方法及可能出现的不舒适后，同意并签署知情同意书。"
  },
  {
    "id": "s5314",
    "text": "1）有明显肺部感染需抗感染治疗者；"
  },
  {
    "id": "s5315",
    "text": "2）支气管哮喘患者；"
  },
  {
    "id": "s5316",
    "text": "4）有严重的其他系统疾病和脏器功能不全者；"
  },
  {
    "id": "s5317",
    "text": "5）妊娠、哺乳期妇女、近期有生育计划及不能采取有效避孕措施者；"
  },
  {
    "id": "s5318",
    "text": "6） 明显肝肾功能异常的患者：ALT和/或AST＞1.5倍正常值上限；Cr＞1.5倍正常值上限；"
  },
  {
    "id": "s5319",
    "text": "7）对孟鲁司特钠有过敏史的患者；"
  },
  {
    "id": "s5320",
    "text": "9）不能表达主观不适症状者；"
  },
  {
    "id": "s5321",
    "text": "4、有严重的其他系统疾病和脏器功能不全者；"
  },
  {
    "id": "s5322",
    "text": "（1）入组病人年龄为18-70岁。"
  },
  {
    "id": "s5323",
    "text": "（3）HCV诊断依据：HCV抗体阳性，HCV感染超过6个月，或发病日期不明，无肝炎史，但肝脏组织病理学检查符合慢性肝炎改变或根据症状、体征、实验室及影像学检查结果综合分析作出诊断。肝功能ChildA级或B级。"
  },
  {
    "id": "s5324",
    "text": "（6）病人没有明显心脏、肺、肾等重大疾病。"
  },
  {
    "id": "s5325",
    "text": "（7）病人签订知情同意书。"
  },
  {
    "id": "s5326",
    "text": "（4）患者因为其他原因没有预期完成研究。"
  },
  {
    "id": "s5327",
    "text": "（6）怀孕或哺乳期妇女或可能怀孕的病人。"
  },
  {
    "id": "s5328",
    "text": "（7）患者有心理障碍、心脏功能障碍,不可控感染,不可控的消化性溃疡、代谢紊乱、糖尿病、其他组织来源的癌症,肝细胞癌远处转移,肾脏功能障碍(血清肌酐≥2.5正常上限)。"
  },
  {
    "id": "s5329",
    "text": "（8）在过去5年内，有恶性肿瘤史或在其他部位的转移性肿瘤的。"
  },
  {
    "id": "s5330",
    "text": "（9）共同感染乙型肝炎病毒、人类免疫缺陷病毒(HIV)或梅毒的。"
  },
  {
    "id": "s5331",
    "text": "2、严重AIHA：当Hb<40g/L或Hct<0.13，但溶血较为稳定、暂不危及生命者；"
  },
  {
    "id": "s5332",
    "text": "3、AIHA慢性溶血患者：可引起患者较严重的症状和体征，如嗜睡、反应迟钝、精神错乱或昏迷等中枢神经症状，且患者对激素等治疗无效者（Hb<50g/L，网织红细胞<10%）。"
  },
  {
    "id": "s5333",
    "text": "1、Hb>60g/L；无溶血危象患者；"
  },
  {
    "id": "s5334",
    "text": "2、消化道出血或其它疾病导致大出血的患者。"
  },
  {
    "id": "s5335",
    "text": "1、合并有严重其他系统疾病和脏器功能不全者；"
  },
  {
    "id": "s5336",
    "text": "2、患有恶性肿瘤者；"
  },
  {
    "id": "s5337",
    "text": "4、明显肾功能异常的患者：肌酐值>1.5倍正常值上限；"
  },
  {
    "id": "s5338",
    "text": "5、脾肿大患者；"
  },
  {
    "id": "s5339",
    "text": "6、合并有血液系统疾病者；"
  },
  {
    "id": "s5340",
    "text": "8、研究者认为有任何不适合入选情况者。"
  },
  {
    "id": "s5341",
    "text": "3、入选前1个月内曾使用过免疫调节剂（泛福舒、胸腺肽、匹多莫德、脾氨肽等免疫调节剂）；"
  },
  {
    "id": "s5342",
    "text": "4、入组前1个月内应用免疫抑制剂者（环磷酰胺、硫唑嘌呤、甲氨蝶呤）；"
  },
  {
    "id": "s5343",
    "text": "5、曾经服用过胺碘酮者； "
  },
  {
    "id": "s5344",
    "text": "9、最近3个月内参加过其他同类药物试验者；"
  },
  {
    "id": "s5345",
    "text": "10、妊娠、哺乳期妇女、近期有生育计划及不能采取有效避孕措施者；"
  },
  {
    "id": "s5346",
    "text": "12、研究者认为有任何不适合入选情况者。"
  },
  {
    "id": "s5347",
    "text": "(1)经病理组织和/或细胞学明确诊断的中晚期非小细胞性肺癌。"
  },
  {
    "id": "s5348",
    "text": "(2)年龄在18至70岁之间，性别不限。"
  },
  {
    "id": "s5349",
    "text": "(3)患者接受上一次治疗（化疗、放疗、生物治疗、靶向治疗或其他研究药品）"
  },
  {
    "id": "s5350",
    "text": "(5)预期生存时间>3月。"
  },
  {
    "id": "s5351",
    "text": "(6)ECOG评分0-2。"
  },
  {
    "id": "s5352",
    "text": "(7)非药物滥用者。"
  },
  {
    "id": "s5353",
    "text": "(1)病毒性肝炎活动期患者；"
  },
  {
    "id": "s5354",
    "text": "(2)对与受试药物化学结构相似药物或赋形剂过敏的患者；"
  },
  {
    "id": "s5355",
    "text": "(3)HIV抗体阳性，或患有其它获得性、先天性免疫缺陷疾病，或有器官移植史；"
  },
  {
    "id": "s5356",
    "text": "(4)中性粒细胞计数<1.5×109/L，血小板<80×109/L，或血红蛋白<80 g/L；"
  },
  {
    "id": "s5357",
    "text": "(5)无肝转移情况下ALT或AST>2.5倍正常值上限，或肝转移下ALT或AST高于正常值参考范围上限的5倍；血清胆红素高于正常值参考范围上限的1.5倍；"
  },
  {
    "id": "s5358",
    "text": "(6)肌酐清除率≤80mL/min(根据Cockcroft-Cault 公式）：[(140-年龄)*体重(kg)]/[72*血肌酐(mg/dL)]；"
  },
  {
    "id": "s5359",
    "text": "(7)发热体温在38℃以上或临床上有明显的可影响临床试验的活动性感染；"
  },
  {
    "id": "s5360",
    "text": "(8)伴有脑转移者。"
  },
  {
    "id": "s5361",
    "text": "（9）明显的心血管异常（如心肌梗死，上腔静脉综合症）或有临床意义的心律失常（如长QT综合症，Bazett‘s校正的QTc不可测量或≥480毫秒）；"
  },
  {
    "id": "s5362",
    "text": "(10) 钙，钾或镁离子低于正常下限值；"
  },
  {
    "id": "s5363",
    "text": "(11) 有>I级的外周神经病变；"
  },
  {
    "id": "s5364",
    "text": "(12) 之前抗癌治疗的毒性反应尚未恢复或尚未从之前的手术中完全恢复；"
  },
  {
    "id": "s5365",
    "text": "(15) 哮喘病史。"
  },
  {
    "id": "s5366",
    "text": "(16) 妊娠或哺乳期妇女。"
  },
  {
    "id": "s5367",
    "text": "（1）年龄：18-70岁，男女不限。"
  },
  {
    "id": "s5368",
    "text": "（3）13C、14C -呼气试验阳性或尿素酶实验阳性。"
  },
  {
    "id": "s5369",
    "text": "（4）既往未接受过H.pylori根除治疗。 "
  },
  {
    "id": "s5370",
    "text": "（2）食管糜烂及溃疡;"
  },
  {
    "id": "s5371",
    "text": "(3) 妊娠或哺乳期妇女;"
  },
  {
    "id": "s5372",
    "text": "(4) 试验期间不能避免饮酒的患者；"
  },
  {
    "id": "s5373",
    "text": "（5）严重的肝、肾、心、脑、肺、内分泌系统、造血系统疾病患者或存在其它影响本研究评价的严重疾病；"
  },
  {
    "id": "s5374",
    "text": "（7）卓-艾综合征的患者；"
  },
  {
    "id": "s5375",
    "text": "（8）对本研究所用药物过敏者患者；"
  },
  {
    "id": "s5376",
    "text": "（1）年龄在≥35岁和≤80岁之间；"
  },
  {
    "id": "s5377",
    "text": "（2）符合心阳虚证诊断且第一诊断为心血管系统疾病；"
  },
  {
    "id": "s5378",
    "text": "（1）恶性肿瘤、自身免疫性疾病、感染性疾病、结核、艾滋病、慢性活动性肝炎、神经肌肉疾病以及内分泌疾病；"
  },
  {
    "id": "s5379",
    "text": "（4）未签署知情同意书及资料不全者；"
  },
  {
    "id": "s5380",
    "text": "1. 男性或女性患者"
  },
  {
    "id": "s5381",
    "text": "3. 组织学，细胞学诊断不适合根治性切除及局部治疗的肝细胞癌"
  },
  {
    "id": "s5382",
    "text": "4. 或临床确诊的不适合根治性切除及局部治疗的肝细胞癌"
  },
  {
    "id": "s5383",
    "text": "1. 正在参加其它临床研究或在筛选访视前30天内正在接受任何其他研究治疗的患者"
  },
  {
    "id": "s5384",
    "text": "2. 已证实对铂类化合物过敏"
  },
  {
    "id": "s5385",
    "text": "3. 妊娠期或哺乳期妇女或未采取适当避孕措施的育龄期妇女"
  },
  {
    "id": "s5386",
    "text": "1、无神经系统或精神障碍史，头颅常规MRI扫描无异常；"
  },
  {
    "id": "s5387",
    "text": "2、右利手；"
  },
  {
    "id": "s5388",
    "text": "3、18~40"
  },
  {
    "id": "s5389",
    "text": "4、本科或研究生以上学历受试前无任何不适感。"
  },
  {
    "id": "s5390",
    "text": "5、所有被试者无抽烟。"
  },
  {
    "id": "s5391",
    "text": "1、受试者吸烟；"
  },
  {
    "id": "s5392",
    "text": "2、受试者以往有头颅外伤史、神经或精神疾病病史和酒精或毒品成瘾被试者；"
  },
  {
    "id": "s5393",
    "text": "3、女性受试者处于月经期、哺乳期。"
  },
  {
    "id": "s5394",
    "text": "选择于2015年1月至 2016年12 月人民医院骨科收治并行单侧关节置换的患者 80 例作为观察对象。  "
  },
  {
    "id": "s5395",
    "text": "患者年龄＜ 80岁;"
  },
  {
    "id": "s5396",
    "text": "无认知损害沟通困难或精神及神经类疾病; "
  },
  {
    "id": "s5397",
    "text": "无酒精和毒品依赖综合征; 无吗啡或局麻药过敏史; 无对非甾体抗炎药过敏史"
  },
  {
    "id": "s5398",
    "text": "无肝肾功能不良和出凝血功能障碍; "
  },
  {
    "id": "s5399",
    "text": "无胃溃疡病史出血性疾病史。"
  },
  {
    "id": "s5400",
    "text": "患者均知情同意，且得到医院伦理道德委员会批准"
  },
  {
    "id": "s5401",
    "text": "(2) 术前合并慢性疼痛 、 神经精神功能障碍或1周内仍在服用各种镇痛药物的患者。"
  },
  {
    "id": "s5402",
    "text": "(3) 合并严重凝血功能障碍、活动性胃溃疡或正在接受抗凝药物治疗的患者  。"
  },
  {
    "id": "s5403",
    "text": "(4)  双侧膝关节OA 或 拟行膝关节人工关节翻修术的患者 。"
  },
  {
    "id": "s5404",
    "text": "(6)  类风湿关节炎或 严重系统性关节炎患者 。"
  },
  {
    "id": "s5405",
    "text": "(7) 不能正确理解及配合行VA S 疼痛评分及不能正确掌握使用患者自控镇痛泵方法的患者。"
  },
  {
    "id": "s5406",
    "text": "(8) 术中出现意外情况、手术时间过长、手术前后过度紧张及术后重症感染者都排除在外"
  },
  {
    "id": "s5407",
    "text": "2.经确诊的骨肉瘤患者"
  },
  {
    "id": "s5408",
    "text": "3.karnofsky评分≥60或ECOG评分≤2"
  },
  {
    "id": "s5409",
    "text": "2.同时患有其他恶性肿瘤者"
  },
  {
    "id": "s5410",
    "text": "4.有严重未控制的内科疾病或急性感染者"
  },
  {
    "id": "s5411",
    "text": "5.患者不能理解研究目的或不同意研究的要求"
  },
  {
    "id": "s5412",
    "text": "2.接受择期手术；"
  },
  {
    "id": "s5413",
    "text": "3.接受全身麻醉并行气管内插管及机械通气；"
  },
  {
    "id": "s5414",
    "text": "1.患者或/和家属拒绝参加研究；"
  },
  {
    "id": "s5415",
    "text": "2.孕妇；"
  },
  {
    "id": "s5416",
    "text": "5.围术期存在气胸或皮下气肿影响肺部超声检查胸膜下病变；"
  },
  {
    "id": "s5417",
    "text": "2.KPS>70，"
  },
  {
    "id": "s5418",
    "text": "3.接受放疗或放化疗，"
  },
  {
    "id": "s5419",
    "text": "4.可获得血液标本和活检标本，"
  },
  {
    "id": "s5420",
    "text": "3.已转移或复发的排除。"
  },
  {
    "id": "s5421",
    "text": "1.同意参加本临床试验并签署知情同意书；"
  },
  {
    "id": "s5422",
    "text": "?2.年龄在40-75周岁；"
  },
  {
    "id": "s5423",
    "text": "1.后循环梗死（POCI）、腔隙性梗死（LACI）患者。"
  },
  {
    "id": "s5424",
    "text": "?2.进展性卒中、短暂性脑缺血发作、脑梗死后脑出血以及脑动脉炎患者。"
  },
  {
    "id": "s5425",
    "text": "?4.急性期血管开通（如溶栓、动脉取栓、超早期血栓抽吸和支架成形术等）等治疗的患者。"
  },
  {
    "id": "s5426",
    "text": "(7)不能正常交流"
  },
  {
    "id": "s5427",
    "text": "3.术前男性Hb≤130g/L，女性Hb≤115g/L；"
  },
  {
    "id": "s5428",
    "text": "6.合并心脑血管、肝(ALT 或 AST>2 倍正常值上限)、肾(BUN>1.5 倍正常值上限,Cr>1.5 倍正常值上限)、内分泌、神经系统、造血系统等严重原发性疾病,意识障碍患者;"
  },
  {
    "id": "s5429",
    "text": "4)以上标准中若有任一项属于“否”的患者不能入选"
  },
  {
    "id": "s5430",
    "text": "9) 精神有障碍，无法理解研究的性质、意义和预期后果，和/或持不合作态度者；"
  },
  {
    "id": "s5431",
    "text": "11)以上标准中若有任一项属于“是”的患者不能入选。"
  },
  {
    "id": "s5432",
    "text": "1.按照《慢性阻塞性肺疾病全球倡议》（GOLD 2011年版）COPD诊断标准，初次诊断或既往已诊断但未经正规治疗的稳定期重度至极重度COPD患者（吸入支气管舒张剂万托林400ug，15分钟后FEV1/FVC <70%且FEV1%<50%预计值）；"
  },
  {
    "id": "s5433",
    "text": "5.近4周内无COPD急性加重；"
  },
  {
    "id": "s5434",
    "text": "8）心源性休克、血容量不足或不能用血管扩张剂；"
  },
  {
    "id": "s5435",
    "text": "（1）性别不限，18～60周岁"
  },
  {
    "id": "s5436",
    "text": "(1)疼痛部位存在溃疡创面或是未愈合创面"
  },
  {
    "id": "s5437",
    "text": "(2)疼痛部位存在关节或骨质异常"
  },
  {
    "id": "s5438",
    "text": "(3)疼痛部位存在感染"
  },
  {
    "id": "s5439",
    "text": "(4)疼痛部位有神经损伤"
  },
  {
    "id": "s5440",
    "text": "1.择期THA/TKA手术患者；"
  },
  {
    "id": "s5441",
    "text": "4.自愿参加临床试验并签署知情同意书，依从性良好的患者。"
  },
  {
    "id": "s5442",
    "text": "8.对试验药物过敏、人血清白蛋白过敏或严重过敏体质、药物或酒精依赖者;"
  },
  {
    "id": "s5443",
    "text": "9.近 3 个月内参加其它临床试验者;"
  },
  {
    "id": "s5444",
    "text": "1)年龄5~14岁（性别不限）；"
  },
  {
    "id": "s5445",
    "text": "1) FEV1＜正常预计值的70%；"
  },
  {
    "id": "s5446",
    "text": "2) 在筛选期之间有哮喘症状发作需吸入或全身糖皮质激素治疗，每天治疗剂量超过丙酸倍氯米松800ug当量，连续超过15天，或需经常性口服强的松者；"
  },
  {
    "id": "s5447",
    "text": "8) 对于急救药物呈过敏、超敏反应或不能耐受者；"
  },
  {
    "id": "s5448",
    "text": "10)预期在研究期间可能会长期外出或有其他任何原因导致无法完成试验者"
  },
  {
    "id": "s5449",
    "text": "?咳痰"
  },
  {
    "id": "s5450",
    "text": "?胸闷"
  },
  {
    "id": "s5451",
    "text": "?喘息"
  },
  {
    "id": "s5452",
    "text": "?呼吸困难"
  },
  {
    "id": "s5453",
    "text": "6.自愿参加试验并签署知情同意书；"
  },
  {
    "id": "s5454",
    "text": "1. 支气管哮喘等其他引起肺功能损害的各种急慢性肺疾病病史者；"
  },
  {
    "id": "s5455",
    "text": "3. 目前正在单独使用或联合使用噻托溴铵者；"
  },
  {
    "id": "s5456",
    "text": "4. 目前正在单独使用或联合使用短效抗胆碱能药物者，需至少停药洗脱1周；"
  },
  {
    "id": "s5457",
    "text": "7. 恶性肿瘤患者；"
  },
  {
    "id": "s5458",
    "text": "8. 有活动性肺结核者；"
  },
  {
    "id": "s5459",
    "text": "9. 智力障碍、聋哑、不合作或精神不正常等，不能正确描述自身疾病或做相应呼吸问卷调查等患者；"
  },
  {
    "id": "s5460",
    "text": "10. 有窄角型青光眼，严重的前列腺增生和膀胱颈梗阻者；"
  },
  {
    "id": "s5461",
    "text": "11. 试验前3个月内参加过其他的药物临床试验；"
  },
  {
    "id": "s5462",
    "text": "3）我院住院患者；"
  },
  {
    "id": "s5463",
    "text": "4）对试验药物过敏或禁忌；"
  },
  {
    "id": "s5464",
    "text": "5）未控制的甲状腺疾病；"
  },
  {
    "id": "s5465",
    "text": "6）卧位收缩压<90mmHg或>180mmHg；"
  },
  {
    "id": "s5466",
    "text": "7）肝肾功能不全；"
  },
  {
    "id": "s5467",
    "text": "自愿作为受试对象，签署知情同意书；"
  },
  {
    "id": "s5468",
    "text": "B超提示子宫腺肌病；"
  },
  {
    "id": "s5469",
    "text": "（5）肺功能：用力肺活量（forced vital capacity，FVC）占预计值≥45%、一氧化碳弥散量（Diffusing capacity of carbon monoxide，DLCO）占预计值≥30%、一秒用力呼气容积（Forced expiratory volume in one second，FEV1）/FVC>65%；"
  },
  {
    "id": "s5470",
    "text": "（10）育龄女性的尿妊娠试验必须为阴性。从筛选期开始至最后一次使用研究药物，有生育能力的女性及男性都必须自愿使用公认有效的避孕措施；"
  },
  {
    "id": "s5471",
    "text": "（5）有严重心、肝、肾等重要脏器和血液、内分泌系统病变者，评价标准如下："
  },
  {
    "id": "s5472",
    "text": "② 肝功能：丙氨酸氨基转移酶（ALT）和或天门冬氨酸氨基转移酶（AST）≥2倍正常参考值上限（ULN）；"
  },
  {
    "id": "s5473",
    "text": "③ 肾功能：合并肾小管和/或肾间质病变，或肾功能不全：血肌酐≥ULN或肾小球滤过率（eGFR）<90ml/min/1.73m2；"
  },
  {
    "id": "s5474",
    "text": "（9）精神疾患或其他原因不能配合治疗者；"
  },
  {
    "id": "s5475",
    "text": "1. 不能或不愿提供知情同意，包括但不限于认知或语言导致的理解力障碍"
  },
  {
    "id": "s5476",
    "text": "伴经期腹痛患者；"
  },
  {
    "id": "s5477",
    "text": "子宫最大径线≤10cm。"
  },
  {
    "id": "s5478",
    "text": "有抑那通、孕激素及曼月乐环禁忌症、过敏者；"
  },
  {
    "id": "s5479",
    "text": "合并妊娠、生殖道急性炎症，或合并其他妇科恶性疾病如卵巢肿瘤的患者；"
  },
  {
    "id": "s5480",
    "text": "一个月以内接受过孕激素治疗，三个月以内接受过GnRHa治疗，六个月以内接受过子宫相关手术治疗；"
  },
  {
    "id": "s5481",
    "text": "CA125>300U/mL。"
  },
  {
    "id": "s5482",
    "text": "（2）符合pSS的2002年或2012年分类标准（见附录2）；"
  },
  {
    "id": "s5483",
    "text": "（4）存在劳力性呼吸困难，满足Mahler呼吸困难改良指数任务分级2级（见附录4）"
  },
  {
    "id": "s5484",
    "text": "（6）筛选时如使用糖皮质激素，剂量在醋酸泼尼松10mg/d（或等量其他类型）以下者；"
  },
  {
    "id": "s5485",
    "text": "（8）筛选时未使用生物制剂（包括但不局限于利妥昔单抗、英夫利昔单抗、阿达木单抗、依那西普等）或已停药≥3个月者；"
  },
  {
    "id": "s5486",
    "text": "（9）使用N-乙酰半胱氨酸（如易维适、富露施）的患者，其药物剂量稳定达3个月及以上；"
  },
  {
    "id": "s5487",
    "text": "患者如满足以下任一标准，则将不得参与本研究："
  },
  {
    "id": "s5488",
    "text": "（1）处于间质性肺病急性加重期（acute exacerbation of interstitial pneumonitis，AEIP）的患者（见附录5）；"
  },
  {
    "id": "s5489",
    "text": "（2）动脉血气分析提示呼吸衰竭；"
  },
  {
    "id": "s5490",
    "text": "（3）合并间质性肺病以外的其他肺部病变，评价标准如下："
  },
  {
    "id": "s5491",
    "text": "③ 存在其他严重肺部病变临床表现者，如肺部肿物或活动性肺部感染等；"
  },
  {
    "id": "s5492",
    "text": "④ 肺组织活检、肺泡灌洗或HRCT提示间质性肺病以外的其他严重肺部病变者；"
  },
  {
    "id": "s5493",
    "text": "（4）合并其他风湿免疫性疾病（包括但不局限于类风湿关节炎、系统性红斑狼疮、炎性肌病、系统性硬化症、原发性胆汁性肝硬化等）；"
  },
  {
    "id": "s5494",
    "text": "① 心脏疾病：失代偿的心功能不全或难治性高血压（经过改善生活方式和使用利尿剂在内的足够剂量、合理搭配、至少三种降压药联合治疗后仍不能将收缩压和舒张压控制在目标水平的高血压）患者；筛查时心电图（ECG）异常，且研究者认为该异常具有临床意义并且可能会给患者参加本研究带来不可接受的风险；"
  },
  {
    "id": "s5495",
    "text": "④ 白细胞（WBC）计数<3×109/l和/或血红蛋白（Hb）<100g/l和/或血小板（PLT）计数<80×109/l；"
  },
  {
    "id": "s5496",
    "text": "（7）乙型肝炎病毒表面抗原阳性，或丙肝抗体阳性；"
  },
  {
    "id": "s5497",
    "text": "（10）过敏体质或多种药物过敏者；"
  },
  {
    "id": "s5498",
    "text": "（11）已知环孢素A、糖皮质激素、CYC过敏或不耐受者。"
  },
  {
    "id": "s5499",
    "text": "1. 过去4～40周内发生过ACS事件的患者。ACS事件，包括因ACS而住院（ST段抬高型心梗，非ST段抬高型心梗，或高危不稳定型心绞痛）"
  },
  {
    "id": "s5500",
    "text": "2. 患者接受了稳定（> 2周）的降脂治疗"
  },
  {
    "id": "s5501",
    "text": "3. 在稳定的降脂治疗后，患者血脂水平未测定或经血脂检查表明控制不佳"
  },
  {
    "id": "s5502",
    "text": "4. 年龄40周岁及以上"
  },
  {
    "id": "s5503",
    "text": "5. 已提供书面知情同意的患者"
  },
  {
    "id": "s5504",
    "text": "3. 期望寿命"
  },
  {
    "id": "s5505",
    "text": "3. 年龄20-75岁之间"
  },
  {
    "id": "s5506",
    "text": "4. 血糖控制不理想，糖化血红蛋白在7.5~9.0%之间"
  },
  {
    "id": "s5507",
    "text": "1. 1型糖尿病"
  },
  {
    "id": "s5508",
    "text": "4. 近期计划内的心血管、颈动脉或其他外周动脉再血管化或心脏瓣膜手术"
  },
  {
    "id": "s5509",
    "text": "6. ALT或AST在正常上限2.5倍"
  },
  {
    "id": "s5510",
    "text": "7.心肌标志物或心电图异常者（窦性心动过缓、异常有临床意义）；ALT、AST＞1.5倍正常参考值上限；血肌酐异常；尿蛋白＞＋；血白细胞＞10.0×109/L或< 3.00×109/L；中性粒细胞(N)分类＞80%；"
  },
  {
    "id": "s5511",
    "text": "1.确诊的新发缺血性卒中患者（发病前mRS≤2分）"
  },
  {
    "id": "s5512",
    "text": "1.发病前mRS＞3分"
  },
  {
    "id": "s5513",
    "text": "2.入卒中单元后进展性卒中或直接入重症监护病房"
  },
  {
    "id": "s5514",
    "text": "7)先前允许治疗：转移性前列腺癌内分泌治疗≤2月；"
  },
  {
    "id": "s5515",
    "text": "1)之前有针对转移性前列腺癌的内分泌治疗>2月病史者；"
  },
  {
    "id": "s5516",
    "text": "6)脑转移患者；"
  },
  {
    "id": "s5517",
    "text": "10)和其他抗肿瘤治疗同步应用；"
  },
  {
    "id": "s5518",
    "text": " 1.3. 舒张早期血流峰速度（E）（多普勒二尖瓣血流频谱）与舒张早期速度（E'）（组织多普勒二尖瓣环速度）比值（E/E'） ≥ 15；"
  },
  {
    "id": "s5519",
    "text": "1.心外因素导致的类似心衰样的症状"
  },
  {
    "id": "s5520",
    "text": "1.1. 慢性阻塞性肺疾病（COPD）-慢性阻塞性肺疾病全球倡议分级≥II级"
  },
  {
    "id": "s5521",
    "text": "1.4. 骨骼和肌肉病变影响被动运动者"
  },
  {
    "id": "s5522",
    "text": "2. 下肢静脉血栓或下肢皮肤溃烂"
  },
  {
    "id": "s5523",
    "text": "3. 严重的冠状动脉疾病（不稳定性心绞痛，加拿大心绞痛分级 ≥ II级或运动试验阳性，心肌梗死，冠状动脉搭桥术后3月内）"
  },
  {
    "id": "s5524",
    "text": "(2)外观明显畸形"
  },
  {
    "id": "s5525",
    "text": "7. 血清肌酐≥133 μmol/L（男）或者≥106 μmol/L（女）"
  },
  {
    "id": "s5526",
    "text": "9. 参与其他临床试验或参与使用研究药物的临床试验结束后少于3个月的患者"
  },
  {
    "id": "s5527",
    "text": "1. rhEPO过敏史;"
  },
  {
    "id": "s5528",
    "text": "4. 血红蛋白高;"
  },
  {
    "id": "s5529",
    "text": "1.符合急性咽炎的西医诊断；"
  },
  {
    "id": "s5530",
    "text": "2.中医辨证为肺胃实热证；"
  },
  {
    "id": "s5531",
    "text": "7.受试者知情同意并签署知情同意书。"
  },
  {
    "id": "s5532",
    "text": "1.体温＞38.5℃； "
  },
  {
    "id": "s5533",
    "text": "5.基础心脏病史；"
  },
  {
    "id": "s5534",
    "text": "6.合并脑血管、肺、肝、肾和造血系统严重原发性疾病，或影响其生存的严重疾病，如肿瘤或艾滋病；"
  },
  {
    "id": "s5535",
    "text": "9.过敏体质或对该药物已知成分过敏者；"
  },
  {
    "id": "s5536",
    "text": "10.精神上或法律上的残疾患者；"
  },
  {
    "id": "s5537",
    "text": "11.近3个月内参加其他药物临床试验者；"
  },
  {
    "id": "s5538",
    "text": "2.年龄≥18岁，≤80岁"
  },
  {
    "id": "s5539",
    "text": "3.脑出血"
  },
  {
    "id": "s5540",
    "text": "4.合并急性冠脉综合症,严重心功能不全"
  },
  {
    "id": "s5541",
    "text": "6.下肢骨折等因素不能完成康复训练"
  },
  {
    "id": "s5542",
    "text": "7.要求姑息治疗"
  },
  {
    "id": "s5543",
    "text": "2)高肿瘤负荷的转移性前列腺癌：内脏转移（非淋巴结）和/或骨转移灶>3处；"
  },
  {
    "id": "s5544",
    "text": "3)年龄大于等于18岁，小于等于85岁；"
  },
  {
    "id": "s5545",
    "text": "6)患者自愿参加，并且签署知情同意书；"
  },
  {
    "id": "s5546",
    "text": "8)入组前1周之内的实验室检查结果符合以下条件："
  },
  {
    "id": "s5547",
    "text": "9)患者必须能够接受治疗和随访；"
  },
  {
    "id": "s5548",
    "text": "10)有生育能力的患者实验进行中必须采取有效措施预防怀孕，从签署知情同意书开始直至实验结束后6月。"
  },
  {
    "id": "s5549",
    "text": "4)之前手术去势>2月患者；"
  },
  {
    "id": "s5550",
    "text": " 1.2. 左室射血分数 ≥ 50%；"
  },
  {
    "id": "s5551",
    "text": " 1.4. 8 ≤ E/E' < 15同时满足以下一项：①NT-proBNP > 220 ng/L或BNP > 200 ng/L；②左心室室壁质量指数（LVMI）≥ 122g/m2(女)或149g/m2(男)。"
  },
  {
    "id": "s5552",
    "text": "3、受试对象试验前均已签署知情同意书。"
  },
  {
    "id": "s5553",
    "text": "1.2. 严重的肾功能不全，eGFR< 30 mL/min/1.73m2 "
  },
  {
    "id": "s5554",
    "text": "1.3. 严重的外周血管疾病（Fontaine分期 ≥ IIb）"
  },
  {
    "id": "s5555",
    "text": "4. 不愿或不能进行运动或无法提供信息者（如问卷）"
  },
  {
    "id": "s5556",
    "text": "(1)出生胎龄26-32周"
  },
  {
    "id": "s5557",
    "text": "(1)纳入研究前接受气管插管操作"
  },
  {
    "id": "s5558",
    "text": "(1)轻、中度高血压病患者，坐位收缩压140-179 mmHg，舒张压90-109 mmHg  "
  },
  {
    "id": "s5559",
    "text": "(2)年龄30-60岁，性别不限"
  },
  {
    "id": "s5560",
    "text": "(3)未曾接受抗高血压药物治疗和3个月内的其他药物治疗"
  },
  {
    "id": "s5561",
    "text": "（3）活动性肿瘤"
  },
  {
    "id": "s5562",
    "text": "1.按照《慢性阻塞性肺疾病全球倡议》（GOLD 2011年版）COPD诊断标准，初次诊断的稳定期中重度COPD患者（吸入支气管舒张剂万托林400ug，15分钟后FEV1/FVC <70%且30%≤FEV1%<80%预计值，且无呼吸衰竭）；"
  },
  {
    "id": "s5563",
    "text": "4.近4周内无COPD急性加重；"
  },
  {
    "id": "s5564",
    "text": "2、近期诊断癌症或其他威胁生命状态，预期寿命小于2年者；"
  },
  {
    "id": "s5565",
    "text": "肌力减弱 和/或"
  },
  {
    "id": "s5566",
    "text": "感觉异常"
  },
  {
    "id": "s5567",
    "text": "2、有三甲医院的消化科胃镜或者肠镜明确诊断"
  },
  {
    "id": "s5568",
    "text": "5、同意电子及影像记录诊疗过程"
  },
  {
    "id": "s5569",
    "text": "9)有MRI禁忌症患者，如：幽闭恐怖症、心脏起搏器、精神混乱或金属植入物。"
  },
  {
    "id": "s5570",
    "text": "如果患者满足以下所有标准，则该患者可入选本研究"
  },
  {
    "id": "s5571",
    "text": "①各种原发或继发因素因素引起的气道狭窄；"
  },
  {
    "id": "s5572",
    "text": "②有严重的气道梗阻症状；"
  },
  {
    "id": "s5573",
    "text": "符合以下1项或几项的患者不可参与本研究："
  },
  {
    "id": "s5574",
    "text": "④气管镜检查发现支气管残端瘘口。"
  },
  {
    "id": "s5575",
    "text": "(4)受试者知情，自愿签署知情同意书者"
  },
  {
    "id": "s5576",
    "text": "(2)冠心病、心肌病、心脏瓣膜病、心功能II级或以上者 "
  },
  {
    "id": "s5577",
    "text": "(3)脑出血或脑梗塞史"
  },
  {
    "id": "s5578",
    "text": "(4)严重肝或肾脏疾病（ 谷丙转氨酶、谷草转氨酶>正常值的2倍 ；肌酐＞ 133umol/L ），迁延性慢性肝炎病史 "
  },
  {
    "id": "s5579",
    "text": "(6)过敏体质或对研究药物过敏者"
  },
  {
    "id": "s5580",
    "text": "(1)其他心血管疾病"
  },
  {
    "id": "s5581",
    "text": "2.年龄40-75岁，性别不限；"
  },
  {
    "id": "s5582",
    "text": "4.目前正在单独使用或联合使用短效抗胆碱能药物者，需至少停药洗脱1周；"
  },
  {
    "id": "s5583",
    "text": "6.对噻托溴铵、福莫特罗、布地奈德、吸入乳糖等研究药物成分过敏者；"
  },
  {
    "id": "s5584",
    "text": "9.窄角型青光眼、严重前列腺增生和膀胱颈梗阻者；"
  },
  {
    "id": "s5585",
    "text": "12.研究者认为不适宜参加本试验者。"
  },
  {
    "id": "s5586",
    "text": "1、明确诊断的2型糖尿病患者；"
  },
  {
    "id": "s5587",
    "text": "2、知情同意；"
  },
  {
    "id": "s5588",
    "text": "3、不能参加随访者。"
  },
  {
    "id": "s5589",
    "text": "1. 签订知情同意书"
  },
  {
    "id": "s5590",
    "text": "2. 年龄：30岁至75岁"
  },
  {
    "id": "s5591",
    "text": "腰痛或下肢放射痛"
  },
  {
    "id": "s5592",
    "text": "1.马尾综合征患者"
  },
  {
    "id": "s5593",
    "text": "2.研究者认为患者有其他腰椎情况将会干扰临床结果（例如：脊柱畸形，脊柱骨折，强制性脊柱炎，脊柱结核，脊柱感染，脊柱肿瘤，伴有颈椎病症状）"
  },
  {
    "id": "s5594",
    "text": "4.全身感染：艾滋病， 活动性肝炎"
  },
  {
    "id": "s5595",
    "text": "6.过去30天内参加过其它药物或器械临床试验"
  },
  {
    "id": "s5596",
    "text": "1、明确诊断为胃食管反流病、胃癌前病变的患者"
  },
  {
    "id": "s5597",
    "text": "1、诊断不明确，胃镜或者肠镜检查时间超过6个月"
  },
  {
    "id": "s5598",
    "text": "2、不愿意提供个人信息，不希望进入研究的患者"
  },
  {
    "id": "s5599",
    "text": "4、除消化系统外，伴随有两个及以上系统疾病的患者"
  },
  {
    "id": "s5600",
    "text": "3)成人，18～80岁。"
  },
  {
    "id": "s5601",
    "text": "8)怀孕或哺乳期妇女。"
  },
  {
    "id": "s5602",
    "text": "10)正在参加其他临床研究者。"
  },
  {
    "id": "s5603",
    "text": "③美国胸科协会气促指数评级达3级以上；。"
  },
  {
    "id": "s5604",
    "text": "①支气管扩张、尘肺及其他限制性通气功能障碍患者。"
  },
  {
    "id": "s5605",
    "text": "②营养不良的患者。"
  },
  {
    "id": "s5606",
    "text": "⑦有糖尿病，且血糖控制不佳的患者"
  },
  {
    "id": "s5607",
    "text": "⑥患者营养状况尚可，没有严重的贫血，电解质紊乱等。"
  },
  {
    "id": "s5608",
    "text": "①肺功能差，需持续吸氧，不能完成基本的活动锻炼的患者。"
  },
  {
    "id": "s5609",
    "text": "②营养不良的患者。"
  },
  {
    "id": "s5610",
    "text": "4、必须至少存在一个可测量病灶（根据RECIST v1.1）；"
  },
  {
    "id": "s5611",
    "text": "? 肝脏功能：血清总胆红素（STB）、结合胆红素（CB）≤正常值上限（ULN）×1.5；丙氨酸氨基转移酶（ALT）、天门冬氨酸氨"
  },
  {
    "id": "s5612",
    "text": "? 肾脏功能：血清肌酐（Cr）≤ULN；内生肌酐清除率（Ccr）≥60 ml/min（应用Cockcroft-Gault公式计算）；"
  },
  {
    "id": "s5613",
    "text": "1、腰椎间盘突出患者（纤维环未破裂）"
  },
  {
    "id": "s5614",
    "text": "6、营养状态差,白蛋白小于35g/L, 血清总蛋白低于60g/L；"
  },
  {
    "id": "s5615",
    "text": "?55-65岁妇女，患症状性子官脱垂或者穹隆脱垂POP-Q Ⅲ-IV期，适于手术治疗，同意参加本研究者并签署知情同意书。"
  },
  {
    "id": "s5616",
    "text": "?一般情况差，严重内科合并症难以耐受腹腔镜手术者；"
  },
  {
    "id": "s5617",
    "text": "?既往有应用补片的盆腔器官脱垂手术史；"
  },
  {
    "id": "s5618",
    "text": "?生殖系统、泌尿系统或全身感染的活动期，可以将手术延期至感染清除后；"
  },
  {
    "id": "s5619",
    "text": "3. 生殖系统、泌尿系统或全身感染的活动期，可以将手术延期至感染清除后；"
  },
  {
    "id": "s5620",
    "text": "绝经后女性，绝经后未行激素替代治疗"
  },
  {
    "id": "s5621",
    "text": "1.被评为“功能健全”的人（临床诊断不需要服用或坚持服用药物来维持正常的功能）；"
  },
  {
    "id": "s5622",
    "text": "2.入组前曾接受抗肿瘤的相关治疗；"
  },
  {
    "id": "s5623",
    "text": "①年龄在65岁至75岁间的社区老年人群；"
  },
  {
    "id": "s5624",
    "text": "⑦有糖尿病，且血糖控制不佳的患者。"
  },
  {
    "id": "s5625",
    "text": "5、体力状况ECOG PS：0-2；"
  },
  {
    "id": "s5626",
    "text": "6、预期生存时间≥3月；"
  },
  {
    "id": "s5627",
    "text": "7、实验室检查符合以下标准："
  },
  {
    "id": "s5628",
    "text": "2、凝血功能障碍者；"
  },
  {
    "id": "s5629",
    "text": "3、研究者认为不合适入组者。"
  },
  {
    "id": "s5630",
    "text": "3、既往有糖尿病病史；"
  },
  {
    "id": "s5631",
    "text": "4、肥胖指数（BMI）大于等于30；    "
  },
  {
    "id": "s5632",
    "text": "5.年龄18-80岁；"
  },
  {
    "id": "s5633",
    "text": "1.伴随其他恶性肿瘤疾病或入组前5年内诊断有其他恶性疾病；"
  },
  {
    "id": "s5634",
    "text": "4.受试者全血样本体积少于3Ml；"
  },
  {
    "id": "s5635",
    "text": "5.受试者全血样本出现溶血。"
  },
  {
    "id": "s5636",
    "text": "?控制不好的慢性咳嗽；"
  },
  {
    "id": "s5637",
    "text": "?BMI≥30；"
  },
  {
    "id": "s5638",
    "text": "?研究者认为可能存在的其他医学或心理疾病不能配合完成本研究者。"
  },
  {
    "id": "s5639",
    "text": "5. 以往曾接受化疗或盆腔放疗者；"
  },
  {
    "id": "s5640",
    "text": "6. 影响膀胱或肠道功能的全身疾病(如帕金森病、多发性硬化、脊柱裂、脊髓损伤等)；"
  },
  {
    "id": "s5641",
    "text": "7. 慢性盆腔痛的患者；"
  },
  {
    "id": "s5642",
    "text": "8. 控制不好的慢性咳嗽；"
  },
  {
    "id": "s5643",
    "text": "9. BMI≥30；"
  },
  {
    "id": "s5644",
    "text": "10. 研究者认为可能存在的其他医学或心理疾病不能配合完成本研究者。"
  },
  {
    "id": "s5645",
    "text": "（4）受试者年龄18～75岁；"
  },
  {
    "id": "s5646",
    "text": "（7）自愿受试，并签署知情同意书。"
  },
  {
    "id": "s5647",
    "text": "（1）免疫缺陷疾病，或近3个月内使用免疫抑制剂或糖皮质激素者；"
  },
  {
    "id": "s5648",
    "text": "（2）准备妊娠者、孕妇及哺乳期妇女；"
  },
  {
    "id": "s5649",
    "text": "（4）精神病患者，或无自知能力者；"
  },
  {
    "id": "s5650",
    "text": "（5）从筛选开始预计生存时间不超过48小时的患者；"
  },
  {
    "id": "s5651",
    "text": "无结缔组织疾病"
  },
  {
    "id": "s5652",
    "text": "无法完成术前及术后查体及阴道在体生物力学数据的收集"
  },
  {
    "id": "s5653",
    "text": "1．“686”项目的参与者；"
  },
  {
    "id": "s5654",
    "text": "3．居住在浏阳湘语地区的居民。"
  },
  {
    "id": "s5655",
    "text": "2.未来两年计划搬迁的人（如果搬迁，随访将很难进行）"
  },
  {
    "id": "s5656",
    "text": "1.经细胞学或组织病理学确诊为小细胞肺癌的局部晚期或晚期的患者；"
  },
  {
    "id": "s5657",
    "text": "6.年龄18-80岁；"
  },
  {
    "id": "s5658",
    "text": "7.基线期CTC水平大于8.70 CTC Units/3Ml。"
  },
  {
    "id": "s5659",
    "text": "1.伴随其他恶性肿瘤疾病或入组前5年内诊断有其他恶性疾病；"
  },
  {
    "id": "s5660",
    "text": "a.未进行放化疗或分子靶向治疗的初诊的ⅢB/Ⅳ期患者；"
  },
  {
    "id": "s5661",
    "text": "2)需有可测量病灶，符合“RECIST 1.1版”疗效评价标准中“可测量病灶”的要求，至少在一个径线上可以精确测量的病灶（为最大直径）：普通CT扫描靶病灶最大径≥20 mm，螺旋CT或MRI扫描最大径≥10 mm者；"
  },
  {
    "id": "s5662",
    "text": "b.ALT、AST或AKP≤2.5×正常值上限（肝转移患者ALT、AST或AKP≤5×正常值上限；骨转移患者AKP≤10×正常值上限）；"
  },
  {
    "id": "s5663",
    "text": "11)依从性好，能接受医生随访，自愿遵守研究期间的治疗方案；"
  },
  {
    "id": "s5664",
    "text": "12)有生育能力的男性或女性在试验中自愿采取避孕措施。"
  },
  {
    "id": "s5665",
    "text": "5)病人有>I 级的外周神经病变；"
  },
  {
    "id": "s5666",
    "text": "8)精神疾病或精神障碍，依从性差，不能配合和叙述治疗反应者；"
  },
  {
    "id": "s5667",
    "text": "12)有吸毒等不良药瘾者、长期嗜酒者以及艾滋病等传染性疾病患者；"
  },
  {
    "id": "s5668",
    "text": "           4）对右美托咪定过敏者"
  },
  {
    "id": "s5669",
    "text": "           6）气管发育异常，解剖变异者"
  },
  {
    "id": "s5670",
    "text": "           8）肺有手术史者"
  },
  {
    "id": "s5671",
    "text": "          10）全身结缔组织病变、严重的自身免疫性疾病"
  },
  {
    "id": "s5672",
    "text": "          11）已知或疑似依从性差的受试者（如酗酒、药物依赖或精神疾病患者）"
  },
  {
    "id": "s5673",
    "text": "          13）研究期间预计能够影响研究药物疗效或安全性评价的合并用药者。"
  },
  {
    "id": "s5674",
    "text": "          14）术前肺功能较差，氧分压<60mmHg"
  },
  {
    "id": "s5675",
    "text": "年龄在18-50岁之间，小学及以上文化；"
  },
  {
    "id": "s5676",
    "text": "A.无出血倾向（INR<1.5）；"
  },
  {
    "id": "s5677",
    "text": "D.无明显心、肺功能障碍。"
  },
  {
    "id": "s5678",
    "text": "7)育龄妇女必须在入组前7天内进行妊娠试验（血清或尿液），且结果为阴性，并且愿意在试验期间采用适当的方法避孕；"
  },
  {
    "id": "s5679",
    "text": "3)有急性或活动性感染，72h内接受过系统性抗感染治疗者；"
  },
  {
    "id": "s5680",
    "text": "6)血常规检查需符合以下标准："
  },
  {
    "id": "s5681",
    "text": "b.PLT≥100×10^9/L；"
  },
  {
    "id": "s5682",
    "text": "7)血生化检查需符合以下标准："
  },
  {
    "id": "s5683",
    "text": "a.血浆总胆红素≤1.5×正常值上限；"
  },
  {
    "id": "s5684",
    "text": "c.肌酐≤1.5×正常值上限；"
  },
  {
    "id": "s5685",
    "text": "4)研究者认为病人不能够完成整个试验过程；"
  },
  {
    "id": "s5686",
    "text": "13)长期服用肾上腺皮质激素或免疫抑制剂者；"
  },
  {
    "id": "s5687",
    "text": "14)5年内有其它恶性肿瘤（治愈皮肤基底细胞癌和子宫颈原位癌除外）；"
  },
  {
    "id": "s5688",
    "text": " 2）受试者本人同意并签署知情同意书；"
  },
  {
    "id": "s5689",
    "text": " 3）采用全身麻醉；"
  },
  {
    "id": "s5690",
    "text": " 4）需单肺通气；"
  },
  {
    "id": "s5691",
    "text": " 5）计划使用右美托咪定作为镇静镇痛"
  },
  {
    "id": "s5692",
    "text": "1）并肺部慢性疾病如：慢性阻塞性肺疾病、肺结核、肺脓肿、肺纤维化、支气管扩张、肺气肿等。"
  },
  {
    "id": "s5693",
    "text": "           3）妊娠或哺乳期妇女，或研究期间计划妊娠或哺乳者"
  },
  {
    "id": "s5694",
    "text": "           7)入组90天内参加过其他药物临床试验者"
  },
  {
    "id": "s5695",
    "text": "          12）患有血液系统疾病，控制不良的糖尿病"
  },
  {
    "id": "s5696",
    "text": "处于妊娠、哺乳期患者。"
  },
  {
    "id": "s5697",
    "text": "2、有HIV感染者或其他严重疾病"
  },
  {
    "id": "s5698",
    "text": "5、对采用药物过敏者（铵盐过敏）"
  },
  {
    "id": "s5699",
    "text": "2)年龄18～70岁；"
  },
  {
    "id": "s5700",
    "text": "3)体重≥45kg；"
  },
  {
    "id": "s5701",
    "text": "4)ECOG：0~1分；"
  },
  {
    "id": "s5702",
    "text": "5)预计可按计划至少完成4个周期相同的化疗；"
  },
  {
    "id": "s5703",
    "text": "aHb≥90g/L；"
  },
  {
    "id": "s5704",
    "text": "bWBC≥4.0×109/ L；"
  },
  {
    "id": "s5705",
    "text": "dPLT≥100×109/L。"
  },
  {
    "id": "s5706",
    "text": "aALT和AST≤1.5×ULN；"
  },
  {
    "id": "s5707",
    "text": "bTBIL≤1.5×ULN；"
  },
  {
    "id": "s5708",
    "text": "8)经研究者判断，能遵守试验方案；"
  },
  {
    "id": "s5709",
    "text": "9)自愿参加本次临床试验，理解研究程序且能够书面签署知情同意书。"
  },
  {
    "id": "s5710",
    "text": "2）原发性肿瘤有发展、或出现并发症"
  },
  {
    "id": "s5711",
    "text": "4）全身状况稳定。"
  },
  {
    "id": "s5712",
    "text": "2）有眼球萎缩的迹象。"
  },
  {
    "id": "s5713",
    "text": "（4）符合术后肺部并发症高危患者标准（Canet评分>=45分）。"
  },
  {
    "id": "s5714",
    "text": "(1) 拒绝参加本研究或者无法配合雾化吸入的患者； "
  },
  {
    "id": "s5715",
    "text": "(2) ASA 分级≥IV级或预期存活≤24小时患者；"
  },
  {
    "id": "s5716",
    "text": "2. 临床明确诊断静脉血栓栓塞症患者；"
  },
  {
    "id": "s5717",
    "text": "3）严重肝肾功能异常、严重心肺功能障碍者"
  },
  {
    "id": "s5718",
    "text": "4）出现违背方案的伴随治疗(长春新碱、美罗华、环孢素、达那唑、脾切除等)"
  },
  {
    "id": "s5719",
    "text": "7）有精神疾患、不能很好合作者"
  },
  {
    "id": "s5720",
    "text": "8）血钾<3.00mmol/l，积极处理不能纠正"
  },
  {
    "id": "s5721",
    "text": "2.血清肌酐Cr>1.5mg/ml（133μmol/L）或校正的肌酐清除率<60ml/min，或存在进展性肾脏疾病。"
  },
  {
    "id": "s5722",
    "text": "3.肝功能明显异常（ALT>正常值上限2倍）。"
  },
  {
    "id": "s5723",
    "text": "8、合并有严重的心、脑、肝、肾、内分泌、血液等系统性疾病者，其中血ALT、AST＞正常值上限1.5倍者，Cr＞正常值上限1.2倍者；"
  },
  {
    "id": "s5724",
    "text": "10、法律规定的残疾患者(盲、聋、哑、智力障碍、精神障碍等)；"
  },
  {
    "id": "s5725",
    "text": "2.胸腔积液量500毫升以上"
  },
  {
    "id": "s5726",
    "text": "2.胸腔积脓"
  },
  {
    "id": "s5727",
    "text": "4.严重低氧血症，PO2低于60mmHg"
  },
  {
    "id": "s5728",
    "text": "c） 无牙髓或牙周软组织病变。"
  },
  {
    "id": "s5729",
    "text": "d） 进行了完善的根管治疗，牙体无隐裂。"
  },
  {
    "id": "s5730",
    "text": "e） 预备后的窝洞为I、II 类洞，洞缘应不超过牙尖的1/2。"
  },
  {
    "id": "s5731",
    "text": "a） 根管治疗后牙体有牙尖缺失或牙体有隐裂纹。"
  },
  {
    "id": "s5732",
    "text": "c） 无牙髓或牙周软组织病变。"
  },
  {
    "id": "s5733",
    "text": "1、CTA头颈部动脉异常的患者 "
  },
  {
    "id": "s5734",
    "text": "⑥对本研究中所用药物过敏患者"
  },
  {
    "id": "s5735",
    "text": "⑧合并其他可能增加治疗副反应的医学状况"
  },
  {
    "id": "s5736",
    "text": "（1）>50岁；"
  },
  {
    "id": "s5737",
    "text": "（3）预计手术时间>=2h；"
  },
  {
    "id": "s5738",
    "text": "(4) 有前列腺增生或者青光眼病史的患者；"
  },
  {
    "id": "s5739",
    "text": "(5) 一年内有过心梗、心衰或者快室律心律失常；"
  },
  {
    "id": "s5740",
    "text": "(9) 术前3月内新发脑卒中者；"
  },
  {
    "id": "s5741",
    "text": "1. 自愿"
  },
  {
    "id": "s5742",
    "text": "4. 预行妇科、骨科手术患者；"
  },
  {
    "id": "s5743",
    "text": "1. 试验前二周内无明显的全身感染症状；"
  },
  {
    "id": "s5744",
    "text": "（1）符合免疫性血小板减少症诊断标准（血常规、骨髓象、自身抗体谱）"
  },
  {
    "id": "s5745",
    "text": "（2）年龄18-65周岁"
  },
  {
    "id": "s5746",
    "text": "9）拒绝入组该研究患者"
  },
  {
    "id": "s5747",
    "text": "5.合并严重的任何疾病，可能影响研究的评估；"
  },
  {
    "id": "s5748",
    "text": "7.骨髓增生异常综合征的某些类型：难治性贫血伴原始细胞增多，5q-综合征，骨髓增生异常综合征未分类；或者IPSS评分≥1.5分，需采用更加积极治疗者，如去甲基化治疗、化疗、骨髓移植。"
  },
  {
    "id": "s5749",
    "text": "2、便秘型、混合型、不定型IBS患者；"
  },
  {
    "id": "s5750",
    "text": "3、有消化系统器质性病变（如慢性胰腺炎等），或有影响消化道动力的全身性疾病（如甲亢、糖尿病、慢性肾功能不全、精神神经系统病变等）；"
  },
  {
    "id": "s5751",
    "text": "5、有腹部手术史者（如胆囊切除术等）"
  },
  {
    "id": "s5752",
    "text": "7、妊娠期、哺乳期妇女；"
  },
  {
    "id": "s5753",
    "text": "9、过敏体质及对试验药物组分过敏者；"
  },
  {
    "id": "s5754",
    "text": "1.不明原因渗出性胸腔积液"
  },
  {
    "id": "s5755",
    "text": "4.KPS＞70"
  },
  {
    "id": "s5756",
    "text": "6.严重心律失常"
  },
  {
    "id": "s5757",
    "text": "b） 有牙齿过敏史。 "
  },
  {
    "id": "s5758",
    "text": "b） 有牙齿过敏史。 "
  },
  {
    "id": "s5759",
    "text": "3.近6个月内使用激素及其他免疫抑制剂者"
  },
  {
    "id": "s5760",
    "text": "2.近1月内用过免疫抑制剂或免疫增强剂，以及服用其他治疗反复呼吸道感染药物者；"
  },
  {
    "id": "s5761",
    "text": "5、有血流通畅或成功再通的远端流出道（狭窄程度＜50%）；"
  },
  {
    "id": "s5762",
    "text": "6、导丝成功通过病变；"
  },
  {
    "id": "s5763",
    "text": "8、流入道通畅或已经成功再通（狭窄程度＜50%）；"
  },
  {
    "id": "s5764",
    "text": "9、研究者判断适合使用FREEWAY紫杉醇药物洗脱PTA球囊进行治疗。"
  },
  {
    "id": "s5765",
    "text": "12、既往旁路手术血管桥的病变；"
  },
  {
    "id": "s5766",
    "text": "（6）有精神、神经系统疾病，不能合作，不能按时服药者或有药物及其他物品滥用者"
  },
  {
    "id": "s5767",
    "text": "1．对于研究所用药物有禁忌症者；"
  },
  {
    "id": "s5768",
    "text": "5．肝功能异常：血清天冬转氨酶或丙氨酸转氨酶≧2.0×正常上限，胆红素≧1.5×正常上限；"
  },
  {
    "id": "s5769",
    "text": "6．肾功能损害：血清肌酐> 2.4mg/dl；"
  },
  {
    "id": "s5770",
    "text": "8．不易随访者，不愿合作者或存在影响顺应性的各种因素。"
  },
  {
    "id": "s5771",
    "text": "(4)血、尿常规、肝肾功能、血脂、电解质、血糖及心电图等检查正常，女性受试者尿妊娠试验阴性；"
  },
  {
    "id": "s5772",
    "text": "(3)试验前2周内曾用过任何药物（包括中药）者；"
  },
  {
    "id": "s5773",
    "text": "(4)试验前3个月内曾参加过献血或试验采血者；"
  },
  {
    "id": "s5774",
    "text": "(2)慢性乙型肝炎(CHB)患者"
  },
  {
    "id": "s5775",
    "text": "(2)患者或其授权人不愿意签署书面知情同意书或不愿遵从研究方案"
  },
  {
    "id": "s5776",
    "text": "(4)无自主决策能力或精神疾病患者"
  },
  {
    "id": "s5777",
    "text": "2、患有其它影响眼底状态疾病者"
  },
  {
    "id": "s5778",
    "text": "2.非急性感染期患儿，或急性感染期恢复后≥1周；"
  },
  {
    "id": "s5779",
    "text": "5.家长或监护人签署了知情同意书。"
  },
  {
    "id": "s5780",
    "text": "1.原发性免疫缺陷病、先天性呼吸道畸形、先天性心脏病、胃食管反流症（GERD）、肺发育异常等基础疾病引起的呼吸道感染；"
  },
  {
    "id": "s5781",
    "text": "3.严重营养不良、佝偻病、贫血、支气管哮喘患者及合并心、脑、肝、肾及造血等系统严重原发性疾病者；其中ALT＞1.5N(N为正常值上限)者； Cr＞正常值上限者；"
  },
  {
    "id": "s5782",
    "text": "2、18岁以上的男性或非孕期女性；"
  },
  {
[truncated: 300,986 more chars]
