# Supplementary material for: Enhanced industrial text classification via hyper variational graph-guided global context integration
Source: PeerJ Comput Sci. 2024 Jan 5;10:e1788. doi: 10.7717/peerj-cs.1788 (PMC10773843; doi:10.7717/peerj-cs.1788)
Supplement: Supplemental Information 2 — CLUEEmotion2020 dataset is emotion analysis corpus labeled with each sample annotated with one emotion label, and contains train, validation and test dataset. CHIP-CTC dataset is categorized based on the screening criteria utilized in clinical trials. It is sourced entirely from authentic clinical trial cases with the abbreviated data, and obtained from the standardized module within the public Chinese clinical website. N15News dataset is generated from New York Times with 24 categories and contains both text and image information in each news. Here we use the text with body tag for news classification as test dataset. PatentsDataset corpus comes from industrial domain texts extracted from China’s national patent database, with over 3500 self-built industrial equipment patent information used for industrial field text classification. [file peerj-cs-10-1788-s002.zip › data/CHIP-CTC/CHIP-CTC_train.json]

[
  {
    "id": "s1",
    "label": "Therapy or Surgery",
    "text": " 研究开始前30天内，接受过其他临床方案治疗；"
  },
  {
    "id": "s2",
    "label": "Sign",
    "text": " （9）严重的听力或者视力损害"
  },
  {
    "id": "s3",
    "label": "Addictive Behavior",
    "text": " 10)现在或曾经滥用药物或酗酒，或者每天饮用相当于30毫升酒精的酒精饮料。"
  },
  {
    "id": "s4",
    "label": "Age",
    "text": " 4.年龄小于65岁。"
  },
  {
    "id": "s5",
    "label": "Disease",
    "text": " ⑧有精神疾病患者；"
  },
  {
    "id": "s6",
    "label": "Disease",
    "text": " 2.临床确诊肝硬化合并食管胃底静脉曲张破裂出血患者"
  },
  {
    "id": "s7",
    "label": "Multiple",
    "text": " 8. 在研究开始前2周服用过健脾益肺类中药或近3个月内进行过肺康复，或计划在研究期间进行肺康复的患者；"
  },
  {
    "id": "s8",
    "label": "Therapy or Surgery",
    "text": " （4）预期全身麻醉下给予非去极化肌松药；"
  },
  {
    "id": "s9",
    "label": "Organ or Tissue Status",
    "text": " 4)入组筛选前、本次妊娠期间肝功能正常，肝功能正常指ALT≤40U/L；"
  },
  {
    "id": "s10",
    "label": "Multiple",
    "text": " 2.创伤后面神经中枢端,即近端缺失或难以直接修复的患者，包括外伤造成的颞骨骨折，或者耳部手术引起的面瘫患者，或者是颅内手术引起的面瘫患者等。"
  },
  {
    "id": "s11",
    "label": "Disease",
    "text": " 存在严重的合并症者；"
  },
  {
    "id": "s12",
    "label": "Allergy Intolerance",
    "text": " 8)不能耐受静脉穿刺采血；"
  },
  {
    "id": "s13",
    "label": "Multiple",
    "text": "（1）年龄≥50岁诊断明确的头面部带状疱疹患者；"
  },
  {
    "id": "s14",
    "label": "Multiple",
    "text": " ② 高雄激素血症或高雄激素的临床表现 ( 如多毛 痤疮等 )"
  },
  {
    "id": "s15",
    "label": "Compliance with Protocol",
    "text": " ④不能配合检查和治疗者；"
  },
  {
    "id": "s16",
    "label": "Risk Assessment",
    "text": " ?7.VAS≥3分"
  },
  {
    "id": "s17",
    "label": "Pregnancy-related Activity",
    "text": " 7. 哺乳期、妊娠期或正准备妊娠的妇女；"
  },
  {
    "id": "s18",
    "label": "Disease",
    "text": " 2、术前下肢即有残疾，下肢皮肤溃破，外伤史的患者；"
  },
  {
    "id": "s19",
    "label": "Multiple",
    "text": " --身体状况：试验前4周内筛选，无心、肝、肾、消化道、神经系统、精神异常及代谢异常等病史；经全面体格检查显示心电图、血压、心率、呼吸状况以及实验室检查包括血、尿常规、肝、肾功能等各项生化检查均无异常"
  },
  {
    "id": "s20",
    "label": "Disease",
    "text": " ⑵ 非冠心病引起的心衰。"
  },
  {
    "id": "s21",
    "label": "Disease",
    "text": "1.满足甲状腺腔镜手术指征"
  },
  {
    "id": "s22",
    "label": "Disease",
    "text": " 4)虹膜新生血管、房角新生血管和新生血管性青光眼；"
  },
  {
    "id": "s23",
    "label": "Diagnostic",
    "text": "1.病理明确诊断为非小细胞肺癌行EGFR-TKIs 药物治疗患者；"
  },
  {
    "id": "s24",
    "label": "Laboratory Examinations",
    "text": " 3)术眼最佳矫正视力将不优于0.12。"
  },
  {
    "id": "s25",
    "label": "Multiple",
    "text": " (4)筛选访视时体重指数(BMI)为≥19.0 且 ≤28.0 kg/m2，体重为≥50 kg。"
  },
  {
    "id": "s26",
    "label": "Compliance with Protocol",
    "text": " 11.任何不稳定的状况或可能危及患者安全性以及依从性的情况"
  },
  {
    "id": "s27",
    "label": "Therapy or Surgery",
    "text": " 2.拟行射频消融术"
  },
  {
    "id": "s28",
    "label": "Disease",
    "text": " 9)精神病患者；"
  },
  {
    "id": "s29",
    "label": "Pregnancy-related Activity",
    "text": " 3）拟行第1周期体外受精助孕"
  },
  {
    "id": "s30",
    "label": "Multiple",
    "text": " 3.符合伦理要求，患者自愿受试，并签署知情同意书。"
  },
  {
    "id": "s31",
    "label": "Multiple",
    "text": "1）门诊或住院患者，年龄18～60岁（包括18岁和60岁），性别不限；"
  },
  {
    "id": "s32",
    "label": "Disease",
    "text": " 4.房颤发作持续时间&lt;48小时。"
  },
  {
    "id": "s33",
    "label": "Disease",
    "text": " （4）术前有内分泌、免疫、神经及精神系统疾病；"
  },
  {
    "id": "s34",
    "label": "Consent",
    "text": " 3.患者不愿本人的任何标本被中心收集"
  },
  {
    "id": "s35",
    "label": "Disease",
    "text": " 3、存在脑外伤、中毒等因素；"
  },
  {
    "id": "s36",
    "label": "Therapy or Surgery",
    "text": " 5)手术定位精度要求小于2mm。"
  },
  {
    "id": "s37",
    "label": "Disease",
    "text": " (8)有心、肝、肾、消化道、神经系统、精神异常及代谢异常等病史；"
  },
  {
    "id": "s38",
    "label": "Multiple",
    "text": " 2)年龄18－50岁；体重指数（BMI）在19?25 kg/m^2 之间（BMI=体重(Kg)/身高（m）的平方），包括边界值；"
  },
  {
    "id": "s39",
    "label": "Pregnancy-related Activity",
    "text": " ⑥育龄期妇女妊娠试验阴性，试验期间能坚持避孕者且性生活使用避孕套；"
  },
  {
    "id": "s40",
    "label": "Therapy or Surgery",
    "text": " 5. 在临床试验期间，志愿配合动态血糖监测及胰岛素皮下注射；"
  },
  {
    "id": "s41",
    "label": "Diagnostic",
    "text": "1)    经病理组织证实为肝细胞肝癌或符合肝细胞癌临床诊断标准，CT和B超等确认无淋巴结或远处转移，无癌栓。"
  },
  {
    "id": "s42",
    "label": "Multiple",
    "text": " (6)若伴有便秘的患者病程≥3个月，且每周自主排便次数＜3次；"
  },
  {
    "id": "s43",
    "label": "Disease",
    "text": " 4.除青光眼、老年性白内障外尚有其他眼部疾病的患者"
  },
  {
    "id": "s44",
    "label": "Therapy or Surgery",
    "text": "1)   入组后未按研究方案治疗，或严重违反方案原则"
  },
  {
    "id": "s45",
    "label": "Diagnostic",
    "text": "⑴依据第五次中国幽门螺杆菌诊治指南根除幽门螺杆菌2次或2次以上失败患者；"
  },
  {
    "id": "s46",
    "label": "Pregnancy-related Activity",
    "text": " 3）受试者（包括男性受试者）在未来6个月内无妊娠计划且自愿采取有效避孕措施，具体避孕措施见附录；"
  },
  {
    "id": "s47",
    "label": "Blood Donation",
    "text": " （15）最近3个月献血者。"
  },
  {
    "id": "s48",
    "label": "Disease",
    "text": " ⑦ 反复根除幽门螺杆菌失败者；"
  },
  {
    "id": "s49",
    "label": "Diagnostic",
    "text": " 3）b超/CT/MRI提示为脂肪肝。"
  },
  {
    "id": "s50",
    "label": "Enrollment in other studies",
    "text": " 7.过去的三个月里，有参加过其他类似的减重项目者；"
  },
  {
    "id": "s51",
    "label": "Disease",
    "text": "1、阵发性房颤"
  },
  {
    "id": "s52",
    "label": "Multiple",
    "text": " （7）血白细胞减少（&lt;3.0×109/L）、贫血（血红蛋白&lt;90g/L）或其他血液系统疾病患者，有活动性出血患者；"
  },
  {
    "id": "s53",
    "label": "Pharmaceutical Substance or Drug",
    "text": " ⑤.未按规定服药无法判定疗效者。治疗期间使用类似消肿止痛合剂、氨甲环酸机理作用的药物。"
  },
  {
    "id": "s54",
    "label": "Multiple",
    "text": " （3）年龄18～75岁，男女不限；"
  },
  {
    "id": "s55",
    "label": "Therapy or Surgery",
    "text": "1,受试者曾行内眼手术（白内障摘除术除外）"
  },
  {
    "id": "s56",
    "label": "Disease",
    "text": "(1)目前患有严重的心脑血管、肝、肾、造血系统疾病、恶性肿瘤等严重危及生命的疾病；"
  },
  {
    "id": "s57",
    "label": "Disease",
    "text": " 9.合并其他疾病如肺结核、支气管扩张、心功能不全等引起的哮喘；"
  },
  {
    "id": "s58",
    "label": "Pharmaceutical Substance or Drug",
    "text": " （8） 使用避孕药物者。"
  },
  {
    "id": "s59",
    "label": "Pharmaceutical Substance or Drug",
    "text": " （11）服用免疫抑制剂的患者；"
  },
  {
    "id": "s60",
    "label": "Laboratory Examinations",
    "text": " 7）心肌酶学：肌酸激酶（CK）和肌酸激酶同工酶-MB（CK-MB）不超过参考值上限的1.5倍；"
  },
  {
    "id": "s61",
    "label": "Consent",
    "text": " 8.签署知情同意书"
  },
  {
    "id": "s62",
    "label": "Multiple",
    "text": " 8) 心率&lt;45次/分、P-R间期&gt;0.24秒或收缩压&lt;100mmHg的怀疑急性心肌梗死的患者；"
  },
  {
    "id": "s63",
    "label": "Capacity",
    "text": " ③ 不能理解量表内容，无法进行疗效评价者；"
  },
  {
    "id": "s64",
    "label": "Pregnancy-related Activity",
    "text": "怀孕患者"
  },
  {
    "id": "s65",
    "label": "Therapy or Surgery",
    "text": " 3)ASA I-II 全身麻醉下腹腔镜下胆囊切除术或者腹腔镜下阑尾切除术；"
  },
  {
    "id": "s66",
    "label": "Risk Assessment",
    "text": " 4.MGYSS小于等于12分"
  },
  {
    "id": "s67",
    "label": "Pharmaceutical Substance or Drug",
    "text": "(1)近2 周内服过类固醇药物和 1 周内服过抗组胺类药物或外用类固醇制剂者；"
  },
  {
    "id": "s68",
    "label": "Multiple",
    "text": " （4）高血压病患者经积极降压治疗后，血压仍≥180/110mmHg者（收缩压、舒张压其中任一项达到此血压标准）。"
  },
  {
    "id": "s69",
    "label": "Multiple",
    "text": " 3.汉族，在北京居住至少5年，有固定住所；"
  },
  {
    "id": "s70",
    "label": "Risk Assessment",
    "text": " 6）患者 Karnofsky 评分≥60。"
  },
  {
    "id": "s71",
    "label": "Multiple",
    "text": " 3、巨大肩袖损伤者，无法完成肩袖双排修补术。"
  },
  {
    "id": "s72",
    "label": "Laboratory Examinations",
    "text": "  (4)体温(腋窝温度)36.0~37.01C;"
  },
  {
    "id": "s73",
    "label": "Disease",
    "text": " （8）患有先天或获得性免疫缺陷型疾病者；"
  },
  {
    "id": "s74",
    "label": "Age",
    "text": " 2.年龄65-80岁（含65岁）"
  },
  {
    "id": "s75",
    "label": "Multiple",
    "text": " ⑶ 患有精神疾病或正在服用镇静药物或抗抑郁药物。"
  },
  {
    "id": "s76",
    "label": "Allergy Intolerance",
    "text": " （6）对贯叶连翘或格列本脲过敏"
  },
  {
    "id": "s77",
    "label": "Compliance with Protocol",
    "text": " （5）因各种原因不能按时复查者"
  },
  {
    "id": "s78",
    "label": "Multiple",
    "text": "1)针对运动员赛前紧张综合征同时进行药物或其他系统治疗者；"
  },
  {
    "id": "s79",
    "label": "Risk Assessment",
    "text": " （3）24小时内胃镜确诊Forrest分级为Ⅰa、Ⅰb、Ⅱa、Ⅱb、Ⅱc的患者（其中Ⅰa～Ⅱa患者必须先行内镜下治疗，Ⅱb、Ⅱc的患者不强行要求内镜治疗）；"
  },
  {
    "id": "s80",
    "label": "Multiple",
    "text": " (3)合并心脑血管、肝、肾等系统严重疾病，预计生存期＜3年者；"
  },
  {
    "id": "s81",
    "label": "Disease",
    "text": "①1型糖尿病病史；"
  },
  {
    "id": "s82",
    "label": "Consent",
    "text": " 5 未签署知情同意书者。"
  },
  {
    "id": "s83",
    "label": "Enrollment in other studies",
    "text": " （11）参与其他课题试验者。"
  },
  {
    "id": "s84",
    "label": "Laboratory Examinations",
    "text": " （5）体格检查、生命体征检查、实验室检查（血常规、尿常规、肝功能、肾功能、血糖、肌酸激酶）、12导联心电图检查、胸部X线检查正常或异常但无临床意义；"
  },
  {
    "id": "s85",
    "label": "Enrollment in other studies",
    "text": " （13）在入选前1个月内参加过药物临床试验的，或者在参加本试验期间有计划参加其它药物临床试验的受试者；"
  },
  {
    "id": "s86",
    "label": "Disease",
    "text": " （2）颈淋巴结转移（cN1）；"
  },
  {
    "id": "s87",
    "label": "Disease",
    "text": " 伴有严重躯体疾病的患者；"
  },
  {
    "id": "s88",
    "label": "Allergy Intolerance",
    "text": " 4）相关过敏史/超敏反应史（包括对亚硝脲类烷化剂药物或其赋形剂过敏）"
  },
  {
    "id": "s89",
    "label": "Pharmaceutical Substance or Drug",
    "text": " ③近3个月曾进行激素治疗者"
  },
  {
    "id": "s90",
    "label": "Multiple",
    "text": " 3. 具有影响口服药物的多种因素(比如无法吞咽、恶心、呕吐、慢性腹泻和肠梗阻等)；"
  },
  {
    "id": "s91",
    "label": "Laboratory Examinations",
    "text": " （2）人感染H7N9病毒核酸检测结果为阳性；"
  },
  {
    "id": "s92",
    "label": "Enrollment in other studies",
    "text": " 1）本研究开始前4周内曾参加过其他临床试验"
  },
  {
    "id": "s93",
    "label": "Consent",
    "text": " 4.患者自愿加入本次研究并取得知情同意书"
  },
  {
    "id": "s94",
    "label": "Pregnancy-related Activity",
    "text": "1）处于怀孕期（尿/血妊娠试验阳性）或者哺乳期的女性；"
  },
  {
    "id": "s95",
    "label": "Consent",
    "text": "(1)已签署知情同意书"
  },
  {
    "id": "s96",
    "label": "Therapy or Surgery",
    "text": " 9、入组前30天内接受大手术者；"
  },
  {
    "id": "s97",
    "label": "Diet",
    "text": " （6）不能规律进食，或不能配合饮食干预者"
  },
  {
    "id": "s98",
    "label": "Age",
    "text": "1)年龄：25-45岁，包括25和45岁。"
  },
  {
    "id": "s99",
    "label": "Addictive Behavior",
    "text": " ⑺ 怀疑或确有酒精、药物滥用史者。"
  },
  {
    "id": "s100",
    "label": "Disease",
    "text": "1. 肿瘤患者"
  },
  {
    "id": "s101",
    "label": "Multiple",
    "text": " （3）严重感染和外伤、外科大手术、临床有低血压等；"
  },
  {
    "id": "s102",
    "label": "Special Patient Characteristic",
    "text": " ⑧从事注意力高度集中的工作者（驾驶机、车、船、从事高空作业、机械作业及操作精密仪器）"
  },
  {
    "id": "s103",
    "label": "Diagnostic",
    "text": "1、符合1995年第四届全国脑血管病会议制定的《脑血管病诊断标准》中的脑卒中诊断标准。"
  },
  {
    "id": "s104",
    "label": "Multiple",
    "text": "1、2017年1月至2020年1月在我院经穿刺活检证实为慢性丙型肝炎并正在接受抗病毒治疗患者"
  },
  {
    "id": "s105",
    "label": "Sign",
    "text": " （8）近1周内有活动性大出血（每日出血量≥50ml）"
  },
  {
    "id": "s106",
    "label": "Multiple",
    "text": " 11.已知的免疫功能低下状态，包括但不限于经历过器官移植或者获得性免疫缺陷综合征（AIDS）的个体；"
  },
  {
    "id": "s107",
    "label": "Age",
    "text": "1.年龄≥ 18岁。"
  },
  {
    "id": "s108",
    "label": "Diagnostic",
    "text": " （2）病理确诊为妇科肿瘤患者（卵巢癌、宫颈癌、子宫内膜癌等）。"
  },
  {
    "id": "s109",
    "label": "Therapy or Surgery",
    "text": " 11．在参加研究前2周内曾接受牙科手术。"
  },
  {
    "id": "s110",
    "label": "Risk Assessment",
    "text": "1 ASA 1-2级"
  },
  {
    "id": "s111",
    "label": "Consent",
    "text": " （6）拒绝参加"
  },
  {
    "id": "s112",
    "label": "Non-Neoplasm Disease Stage",
    "text": " 17、甲肝、乙肝、艾滋病、结核等传染性疾病或结缔组织病处于活动期者；"
  },
  {
    "id": "s113",
    "label": "Researcher Decision",
    "text": " 9、研究者认为不宜参加本试验"
  },
  {
    "id": "s114",
    "label": "Therapy or Surgery",
    "text": " 4.6个月内接受眼部（反复、免疫排斥等）手术或治疗的患者（不包括进行眼部白内障手术或治疗的患者）；"
  },
  {
    "id": "s115",
    "label": "Multiple",
    "text": " 4. 有出血倾向、明显的肝肾功能异常；"
  },
  {
    "id": "s116",
    "label": "Organ or Tissue Status",
    "text": " 3.凝血功能异常"
  },
  {
    "id": "s117",
    "label": "Disease",
    "text": " 5.合并严重心血管疾病"
  },
  {
    "id": "s118",
    "label": "Disease",
    "text": " 3）患有脑血管病、痴呆及阿尔茨海默病等脑部疾病"
  },
  {
    "id": "s119",
    "label": "Multiple",
    "text": " （21）任何其他可能会导致患者不适合该项临床研究的状况或治疗。"
  },
  {
    "id": "s120",
    "label": "Therapy or Surgery",
    "text": "1 手术类型: 髋部骨折手术"
  },
  {
    "id": "s121",
    "label": "Therapy or Surgery",
    "text": " （5）患者已完成6周期维持治疗"
  },
  {
    "id": "s122",
    "label": "Multiple",
    "text": "1.干细胞移植受者，表现为移植物抗宿主病，签署知情同意书时呈活动性或需要免疫抑制治疗；"
  },
  {
    "id": "s123",
    "label": "Multiple",
    "text": " 2.恶性肿瘤等预期寿命短疾病患者;"
  },
  {
    "id": "s124",
    "label": "Compliance with Protocol",
    "text": " 4）因其他原因无法配合临床随访和相关检查；"
  },
  {
    "id": "s125",
    "label": "Researcher Decision",
    "text": " G 研究中认为有任何不适宜入选的情况"
  },
  {
    "id": "s126",
    "label": "Diagnostic",
    "text": "符合MODS诊断标准（2个以上脏器功能衰竭患者）"
  },
  {
    "id": "s127",
    "label": "Allergy Intolerance",
    "text": " （5）明确对TXA过敏；"
  },
  {
    "id": "s128",
    "label": "Disease",
    "text": " 高危急性白血病；"
  },
  {
    "id": "s129",
    "label": "Pregnancy-related Activity",
    "text": " (2)孕妇、哺乳期妇女或计划未来2年妊娠者；"
  },
  {
    "id": "s130",
    "label": "Multiple",
    "text": " 3、声门型喉癌，前连合受侵犯、甲状软骨未受侵犯，未见淋巴结转移，临床分期为T2N0M0(2002年AJCC喉癌TNM分期)"
  },
  {
    "id": "s131",
    "label": "Pharmaceutical Substance or Drug",
    "text": " （8）研究之前12个月内使用过流感疫苗者。"
  },
  {
    "id": "s132",
    "label": "Therapy or Surgery",
    "text": "1.接受股前外侧皮瓣修复的非口腔癌患者。"
  },
  {
    "id": "s133",
    "label": "Pharmaceutical Substance or Drug",
    "text": " f）不能服用氟哌利多者"
  },
  {
    "id": "s134",
    "label": "Disease",
    "text": " 2.伴有心肝肾等主要脏器严重病变者、造血系统疾病、其他肿瘤的患者；"
  },
  {
    "id": "s135",
    "label": "Pregnancy-related Activity",
    "text": " 10.孕妇或哺乳妇女及治疗观察期内拒绝避孕的女性。"
  },
  {
    "id": "s136",
    "label": "Multiple",
    "text": " 6.伤处皮肤破损者，或其他疾病影响到损伤局部用药，如皮肤病等；"
  },
  {
    "id": "s137",
    "label": "Risk Assessment",
    "text": " 5.卡氏评分（Karnofsky）≥70分者。"
  },
  {
    "id": "s138",
    "label": "Disease",
    "text": " 4. 皮肤有糜烂、急性渗出者；"
  },
  {
    "id": "s139",
    "label": "Pharmaceutical Substance or Drug",
    "text": " 2.正在使用可能影响骨代谢的药物：如肾上腺素或合成类固醇激素、肝素、抗惊厥类药物；"
  },
  {
    "id": "s140",
    "label": "Multiple",
    "text": " (2)年龄在18岁以上的男性或女性。"
  },
  {
    "id": "s141",
    "label": "Allergy Intolerance",
    "text": " 7.对泮托拉唑、兰索拉唑、及瑞巴派特过敏者"
  },
  {
    "id": "s142",
    "label": "Allergy Intolerance",
    "text": " 11.已知对羟考酮或研究药物中任何其它成分过敏者；"
  },
  {
    "id": "s143",
    "label": "Allergy Intolerance",
    "text": " 7)对他克莫司或其他大环内酯类药物过敏者。"
  },
  {
    "id": "s144",
    "label": "Pharmaceutical Substance or Drug",
    "text": "        7.患儿在手术当天使用过地高辛或β受体抑制剂"
  },
  {
    "id": "s145",
    "label": "Enrollment in other studies",
    "text": " 11)入组前30天内参与其他的临床研究。"
  },
  {
    "id": "s146",
    "label": "Laboratory Examinations",
    "text": " 3.PT或APTT大于正常范围高值的2倍，血小板计数小于50×10的9次方/L。"
  },
  {
    "id": "s147",
    "label": "Multiple",
    "text": " （3）因身体状况没有进行相关检查、拒绝接受检查或因其他原因中断治疗，无法完善临床评估者。"
  },
  {
    "id": "s148",
    "label": "Laboratory Examinations",
    "text": " 10)血红蛋白 ≥ 100 g/L；"
  },
  {
    "id": "s149",
    "label": "Consent",
    "text": " 5.知情同意告知并签署知情同意书。"
  },
  {
    "id": "s150",
    "label": "Age",
    "text": "（1）年龄≥18岁"
  },
  {
    "id": "s151",
    "label": "Pregnancy-related Activity",
    "text": " （5）妊娠或哺乳期妇女；"
  },
  {
    "id": "s152",
    "label": "Disease",
    "text": " （7）唇侧牙槽骨壁缺损，I-III类骨质；"
  },
  {
    "id": "s153",
    "label": "Multiple",
    "text": " ⑤男女不限，年龄在18～65岁；"
  },
  {
    "id": "s154",
    "label": "Multiple",
    "text": " (3)变应原检测：至少一种变应原皮肤点刺试验和/或血清特异性IgE阳性。"
  },
  {
    "id": "s155",
    "label": "Pregnancy-related Activity",
    "text": " 2.妊娠、准备妊娠或哺乳期妇女；"
  },
  {
    "id": "s156",
    "label": "Laboratory Examinations",
    "text": " 5、BMI &lt; 35 kg/m2；"
  },
  {
    "id": "s157",
    "label": "Pharmaceutical Substance or Drug",
    "text": " 10.在试验中无法停用影响胃肠道运动和功能的伴随用药，如抗生素、肠道微生态制剂、质子泵抑制剂等；"
  },
  {
    "id": "s158",
    "label": "Disease",
    "text": " 9、中枢性恶心、呕吐史；"
  },
  {
    "id": "s159",
    "label": "Disease",
    "text": " ⑵ 经检查证实为感染性腹泻、炎症性肠病、寄生虫感染、大便潜血阳性者、结直肠肿瘤、吸收不良综合征、乳糖不耐受者（结合病史）以及全身性疾病等引起的腹泻。"
  },
  {
    "id": "s160",
    "label": "Multiple",
    "text": " 腰椎间盘突出症，骨性关节炎，带状疱疹后遗痛或其他在门诊接受注射治疗的疼痛患者；"
  },
  {
    "id": "s161",
    "label": "Data Accessible",
    "text": " h、某种原因未按规定接受或完成治疗而无法判断疗效或资料不全者。"
  },
  {
    "id": "s162",
    "label": "Multiple",
    "text": "1、术前结合影像学检查和实验室初查为原发性肝癌，并准备进行切除术的患者；"
  },
  {
    "id": "s163",
    "label": "Life Expectancy",
    "text": " 2)预计生存时间小于6个月"
  },
  {
    "id": "s164",
    "label": "Diagnostic",
    "text": "1. 所有患者均符合1995年第四届全国脑血管会议脑血管病的诊断标准；存在卒中后上肢偏瘫；"
  },
  {
    "id": "s165",
    "label": "Pharmaceutical Substance or Drug",
    "text": " （2）近2个月内服用叶黄素或其他相关保健品者"
  },
  {
    "id": "s166",
    "label": "Multiple",
    "text": " 6. 患有急、慢性肾功能不全，尿毒症；"
  },
  {
    "id": "s167",
    "label": "Disease",
    "text": " 2、精神病或不配合操作者；"
  },
  {
    "id": "s168",
    "label": "Consent",
    "text": " 5. 签署试验知情同意书。"
  },
  {
    "id": "s169",
    "label": "Allergy Intolerance",
    "text": " 4.伴有非离子型碘造影剂过敏者"
  },
  {
    "id": "s170",
    "label": "Multiple",
    "text": " 10)试验前2周内服用过特殊饮食（包括火龙果、芒果、柚子、和/或黄嘌呤饮食等）或有剧烈运动，或其他影响药物吸收、分布、代谢、排泄等因素者。"
  },
  {
    "id": "s171",
    "label": "Multiple",
    "text": " （3）髂股静脉狭窄/闭塞并成功接受支架植入术治疗；"
  },
  {
    "id": "s172",
    "label": "Therapy or Surgery",
    "text": " 2.过去曾使用屋尘螨提取物治疗"
  },
  {
    "id": "s173",
    "label": "Disease",
    "text": " 2.累及肾脏的活动性狼疮；"
  },
  {
    "id": "s174",
    "label": "Disease",
    "text": "1.肿瘤患者。"
  },
  {
    "id": "s175",
    "label": "Neoplasm Status",
    "text": " 2 癌肿占全肝70 %或70 %以上者；"
  },
  {
    "id": "s176",
    "label": "Multiple",
    "text": " 23.存在下述任一明确的心源性栓子：慢性或阵发性房颤，二尖瓣狭窄，机械瓣置换，心内膜炎，心脏内血栓或赘生物，3个月内的心肌梗塞，扩张性心肌病，左房自发回声增强，射血分数&lt;30%"
  },
  {
    "id": "s177",
    "label": "Pharmaceutical Substance or Drug",
    "text": " ④疼痛急性发作以来未使用过相关治疗药物；"
  },
  {
    "id": "s178",
    "label": "Laboratory Examinations",
    "text": " （3）AST、ALT、BUN、Cr不超过正常值一倍者；"
  },
  {
    "id": "s179",
    "label": "Therapy or Surgery",
    "text": " 5. 腹部手术史"
  },
  {
    "id": "s180",
    "label": "Disease",
    "text": " 2)手术切口周围有可疑或明确感染"
  },
  {
    "id": "s181",
    "label": "Multiple",
    "text": " 3.随访时间起始点为手术当日，中位随访时间&gt;2年。"
  },
  {
    "id": "s182",
    "label": "Addictive Behavior",
    "text": " （5）进入试验前的一年内酗酒;"
  },
  {
    "id": "s183",
    "label": "Disease",
    "text": " (2)先天性染色体异常的婴儿；"
  },
  {
    "id": "s184",
    "label": "Laboratory Examinations",
    "text": " 4)  白细胞计数＜3000/mm3；"
  },
  {
    "id": "s185",
    "label": "Multiple",
    "text": " 13. 存在有临床意义的药物、食物过敏史或特应性变态反应性疾病史（哮喘、荨麻疹、湿疹性皮炎）或已知对试验用药或类似试验用药的药物过敏；"
  },
  {
    "id": "s186",
    "label": "Literacy",
    "text": " ⑥能够听懂、读懂汉语从而可以更好的遵循治疗指示和回答调查问题"
  },
  {
    "id": "s187",
    "label": "Allergy Intolerance",
    "text": " 6、对多种药物过敏者；"
  },
  {
    "id": "s188",
    "label": "Consent",
    "text": " （5）对本研究知情同意"
  },
  {
    "id": "s189",
    "label": "Enrollment in other studies",
    "text": " 13)在服用研究用药前三个月内服用过研究药品，或参加了药物临床试验；"
  },
  {
    "id": "s190",
    "label": "Laboratory Examinations",
    "text": " ③C肽＜0.3ng/ml；"
  },
  {
    "id": "s191",
    "label": "Pharmaceutical Substance or Drug",
    "text": " 2.近期服用胆碱能、抗胆碱能药物或β-受体阻断剂等"
  },
  {
    "id": "s192",
    "label": "Pharmaceutical Substance or Drug",
    "text": " ②长期使用糖皮质激素等；"
  },
  {
    "id": "s193",
    "label": "Disease",
    "text": " 3. 发病至入组时间≤7天；"
  },
  {
    "id": "s194",
    "label": "Disease",
    "text": " 3、有惊厥、癫痫、脑病和精神病等病史或家族史者"
  },
  {
    "id": "s195",
    "label": "Sign",
    "text": " (d)角膜泪腺及泪点正常，无泪点狭小闭塞或缺如，冲洗泪道通畅，无引起鼻泪管开口处阻塞的鼻腔病变或异常者，睑缘无内外翻及倒睫；"
  },
  {
    "id": "s196",
    "label": "Disease",
    "text": " （1）因下丘脑、垂体疾患所致闭经患者；"
  },
  {
    "id": "s197",
    "label": "Pharmaceutical Substance or Drug",
    "text": " ⑥在近4周内有本研究设备和本研究相关药物治疗史的患者；"
  },
  {
    "id": "s198",
    "label": "Non-Neoplasm Disease Stage",
    "text": "1.临床分期中ⅢB期的T4的患者。"
  },
  {
    "id": "s199",
    "label": "Multiple",
    "text": " （1） 如果临床表现符合CS，24h-UFC＞正常上限的5倍，无需其他检查即可确诊。结果可疑，需48h-LDDST确诊"
  },
  {
    "id": "s200",
    "label": "Multiple",
    "text": " 4.心、肺、肝或肾脏功能衰竭，因严重贫血输血者。或已经确诊的疾病（如精神病），难以完成长达1年的研究；"
  },
  {
    "id": "s201",
    "label": "Laboratory Examinations",
    "text": " 2.骨缺损＞6cm。"
  },
  {
    "id": "s202",
    "label": "Data Accessible",
    "text": " 5. 受试者必须能够提供新鲜或存档的肿瘤组织（福尔马林固定、石蜡包埋的[FFPE]组织块或至少10张未染色的FFPE玻片）及其病理学报告。备注：EGFR和/或ALK突变状态不详的肺鳞癌受试者需要提供额外的肿瘤组织用于在该研究中心（或其它指定的中心）进行检测。如果受试者能提供的未染色玻片不到10张，由研究者根据具体情况决定是否可以入组。"
  },
  {
    "id": "s203",
    "label": "Multiple",
    "text": " 6.筛选前1年内有药物滥用史，或筛选期毒瘾尿检呈阳性；"
  },
  {
    "id": "s204",
    "label": "Multiple",
    "text": " (3)在本院或外院仅行一次泪道探通术后仍具有泪道阻塞的症状及体征、泪道冲洗不通的患者;"
  },
  {
    "id": "s205",
    "label": "Disease",
    "text": "1.有明显的关节变形；"
  },
  {
    "id": "s206",
    "label": "Diagnostic",
    "text": " 3.按照美国癌症研究联合会癌症分期手册（第八版）NSCLC临床分期标准为Ⅳ期；"
  },
  {
    "id": "s207",
    "label": "Compliance with Protocol",
    "text": " 4.自愿进行定期随访。"
  },
  {
    "id": "s208",
    "label": "Disease",
    "text": " 3、有外伤史，膝关节主要韧带存在损伤或断裂"
  },
  {
    "id": "s209",
    "label": "Disease",
    "text": "1.CD19阳性的急性淋巴细胞白血病；"
  },
  {
    "id": "s210",
    "label": "Pharmaceutical Substance or Drug",
    "text": " 6.必须使用本试验规定的禁止用药者；禁用药包括色甘酸钠、白三烯拮抗剂、茶碱以及抗胆碱能药物；"
  },
  {
    "id": "s211",
    "label": "Multiple",
    "text": " 2. 近1个月内曾行眼科手术或有眼外伤史者；"
  },
  {
    "id": "s212",
    "label": "Age",
    "text": "（1）年龄小于18岁或大于50岁的患者"
  },
  {
    "id": "s213",
    "label": "Pharmaceutical Substance or Drug",
    "text": " ②  长期服用特殊药物的患儿；"
  },
  {
    "id": "s214",
    "label": "Multiple",
    "text": " ② 年龄&gt;14岁且&lt;80岁；肝肾功能正常；血红蛋白&lt;80g/L。"
  },
  {
    "id": "s215",
    "label": "Multiple",
    "text": " r)患有凝血功能障碍或血栓栓塞性疾病者。"
  },
  {
    "id": "s216",
    "label": "Pharmaceutical Substance or Drug",
    "text": " 3）使用抗凝药（如华法令、低分子量肝素）和抗血小板聚集药物的患者；"
  },
  {
    "id": "s217",
    "label": "Pharmaceutical Substance or Drug",
    "text": " 9)合并有以下CYP3A4、P-gp或Bcrp的抑制剂或诱导剂，如伊曲康唑、酮康唑或决奈达隆等；"
  },
  {
    "id": "s218",
    "label": "Disease",
    "text": " （6）伴有严重胃肠道疾病患者；"
  },
  {
    "id": "s219",
    "label": "Therapy or Surgery",
    "text": "①足三里/太冲/合谷/内关穴所在位置有手术切口或手术瘢痕；"
  },
  {
    "id": "s220",
    "label": "Therapy or Surgery",
    "text": " 5.既往脑部肿瘤放疗病史。"
  },
  {
    "id": "s221",
    "label": "Disease",
    "text": " 4.4严重的慢性阻塞性肺疾病"
  },
  {
    "id": "s222",
    "label": "Disease",
    "text": " ③合并影响临床结果评估的严重神经精神疾病；"
  },
  {
    "id": "s223",
    "label": "Diagnostic",
    "text": " （2）符合NSTE-ACS的诊断；"
  },
  {
    "id": "s224",
    "label": "Disease",
    "text": " 5)既往有慢性血液病史者；"
  },
  {
    "id": "s225",
    "label": "Multiple",
    "text": " 3、有出血倾向的血液病患者；"
  },
  {
    "id": "s226",
    "label": "Disease",
    "text": " 7.认知障碍"
  },
  {
    "id": "s227",
    "label": "Disease",
    "text": " 4.患有神经痛或脊柱病的患者"
  },
  {
    "id": "s228",
    "label": "Enrollment in other studies",
    "text": " 7. 试验前3个月内参加过临床试验者；"
  },
  {
    "id": "s229",
    "label": "Disease",
    "text": " 8. 合并扩张型心肌病，肥厚型心肌病等原发性心肌病。"
  },
  {
    "id": "s230",
    "label": "Disease",
    "text": " ③现患有严重影响消化吸收的各种急慢性胃肠道疾病"
  },
  {
    "id": "s231",
    "label": "Laboratory Examinations",
    "text": " 3. Mills 征阳性及Cozen 征阳性；"
  },
  {
    "id": "s232",
    "label": "Risk Assessment",
    "text": " PS 评分为 0-1 分（ECOG）。"
  },
  {
    "id": "s233",
    "label": "Multiple",
    "text": " 3.ECOG行为表现状态为0-3级；预计生存时间&gt;6个月；"
  },
  {
    "id": "s234",
    "label": "Consent",
    "text": " 5.在获取充分知情后，自愿参加并签署《知情同意书》。"
  },
  {
    "id": "s235",
    "label": "Multiple",
    "text": " 4. 受试者同意告知1周内进食食物、药物。"
  },
  {
    "id": "s236",
    "label": "Therapy or Surgery",
    "text": " （9）30天内有过大手术或90天内将进行大手术；"
  },
  {
    "id": "s237",
    "label": "Pregnancy-related Activity",
    "text": " 2.近 1 年内有受孕计划的男性或者女性"
  },
  {
    "id": "s238",
    "label": "Addictive Behavior",
    "text": " 8) 麻醉品滥用及成瘾史；"
  },
  {
    "id": "s239",
    "label": "Multiple",
    "text": " 9. 受试者自愿加入本研究，签署知情同意书，依从性好，配合随访。"
  },
  {
    "id": "s240",
    "label": "Special Patient Characteristic",
    "text": " ⑥ 非标注高危儿（如高龄产妇，有窒息抢救史等）。"
  },
  {
    "id": "s241",
    "label": "Data Accessible",
    "text": " 5) 淋巴结取材或报告不符合本研究规范"
  },
  {
    "id": "s242",
    "label": "Disease",
    "text": "（1）HBSAG(-)的肝硬化患者；"
  },
  {
    "id": "s243",
    "label": "Life Expectancy",
    "text": " 7、预期寿命≥12周。"
  },
  {
    "id": "s244",
    "label": "Encounter",
    "text": " 2) 急诊PCI"
  },
  {
    "id": "s245",
    "label": "Disease",
    "text": " (3)糖尿病急性并发症，包括糖尿病酮症酸中毒、糖尿病高渗性非酮症昏迷、低血糖昏迷或严重的无意识性低血糖等；"
  },
  {
    "id": "s246",
    "label": "Disease",
    "text": " ⑤严重的心脏、肺脏、肾脏、肝脏、血液、神经、内分泌、精神系统疾病患者"
  },
  {
    "id": "s247",
    "label": "Therapy or Surgery",
    "text": " 2.因各种原因未行手术治疗者"
  },
  {
    "id": "s248",
    "label": "Addictive Behavior",
    "text": " （5）经常用药、嗜酒、吸烟者。"
  },
  {
    "id": "s249",
    "label": "Disease",
    "text": " 5）未控制的感染；"
  },
  {
    "id": "s250",
    "label": "Multiple",
    "text": " 9.肾衰竭或肾功能不足、需要进行血液或腹膜透析"
  },
  {
    "id": "s251",
    "label": "Age",
    "text": "1 年龄在35-42岁之间；"
  },
  {
    "id": "s252",
    "label": "Organ or Tissue Status",
    "text": " （6）肝功和肾功能不全的患者；"
  },
  {
    "id": "s253",
    "label": "Age",
    "text": "①18-70岁；"
  },
  {
    "id": "s254",
    "label": "Capacity",
    "text": " (6)受试者能准确识别偏头痛并理解研究者的说明，能独立完成头痛日记；"
  },
  {
    "id": "s255",
    "label": "Risk Assessment",
    "text": " 3. mRS分级为1～3级（包括1和3级）患者；"
  },
  {
    "id": "s256",
    "label": "Multiple",
    "text": " ⑤肝脏肿瘤占据率小于全肝体积75％，预期寿命3个月；"
  },
  {
    "id": "s257",
    "label": "Allergy Intolerance",
    "text": " 6、过敏体质者或对本次研究所应用药物过敏者；"
  },
  {
    "id": "s258",
    "label": "Laboratory Examinations",
    "text": " （4）能完成心电图运动负荷试验检查，且试验结果阳性；"
  },
  {
    "id": "s259",
    "label": "Multiple",
    "text": " （2）急性并发症、严重感染或肝肾功能损害（如ALT超过正常上限的2倍）、心肺功能不全、酗酒、精神病、癌症患者；"
  },
  {
    "id": "s260",
    "label": "Addictive Behavior",
    "text": " 7.有滥用药物、毒品或酗酒史者；"
  },
  {
    "id": "s261",
    "label": "Multiple",
    "text": " 16)临床实验室检查有临床意义异常、或其它临床发现显示有临床意义的下列疾病（包括但不限于胃肠道、肾、肝、神经、血液、内分泌、肿瘤、肺、免疫、精神或心脑血管疾病）；"
  },
  {
    "id": "s262",
    "label": "Multiple",
    "text": " 13）有明显疾病的患者，包括如下情况（但不限于此）未控制的高血压、Ⅰ型糖尿病（控制良好的Ⅱ型糖尿病，即使需使用胰岛素，也可入选）、甲状腺疾病（除非患者用甲状腺素控制病情达 3 个月以上）、2 年内的活动性肝病和已知的 HIV 血清学阳性的患者；"
  },
  {
    "id": "s263",
    "label": "Laboratory Examinations",
    "text": " 12. 男性患者血肌酐 &gt; 159μmol/L；女性患者血肌酐 &gt; 141μmol/L"
  },
  {
    "id": "s264",
    "label": "Disease",
    "text": "1.特殊原因烧伤：如化学烧伤、电击伤等；"
  },
  {
    "id": "s265",
    "label": "Multiple",
    "text": " 4，稳定性心绞痛、不稳定性心绞痛和无症状性心肌缺血，术前24小时内连续2次监测心肌标志物正常的受试者；"
  },
  {
    "id": "s266",
    "label": "Age",
    "text": " （2）年龄18—60岁"
  },
  {
    "id": "s267",
    "label": "Multiple",
    "text": " 11、明显的肾脏损害：血肌酐&gt;160umol/L；"
  },
  {
    "id": "s268",
    "label": "Risk Assessment",
    "text": " (4)Child评分：A级。"
  },
  {
    "id": "s269",
    "label": "Researcher Decision",
    "text": " 12. 研究者认为任何不适合进入试验的其他因素。"
  },
  {
    "id": "s270",
    "label": "Age",
    "text": " ⑨年龄不足18岁或超过65岁者。"
  },
  {
    "id": "s271",
    "label": "Multiple",
    "text": "①年龄18-60周岁，性别不限；"
  },
  {
    "id": "s272",
    "label": "Pregnancy-related Activity",
    "text": " 11.怀孕或哺乳期妇女"
  },
  {
    "id": "s273",
    "label": "Disease",
    "text": " 3.有视觉等感觉缺失后遗症。"
  },
  {
    "id": "s274",
    "label": "Consent",
    "text": " ④自愿参加临床试验并签署知情同意书。"
  },
  {
    "id": "s275",
    "label": "Disease",
    "text": " 2、伴有心源性休克，或致命性心律失常、Ⅱ0Ⅱ0型以上房室传导阻滞（AVB）、梗阻性心肌病、严重的瓣膜病、缩窄性心包炎、心包填塞、肺栓塞、急性心肌梗死的患者，以及有其它影响药物针对心衰的疗效及其安全性判定的疾病者。"
  },
  {
    "id": "s276",
    "label": "Pregnancy-related Activity",
    "text": "i.孕妇或哺乳期妇女"
  },
  {
    "id": "s277",
    "label": "Therapy or Surgery",
    "text": " 1. 既往曾行造血干细胞移植患者；"
  },
  {
    "id": "s278",
    "label": "Multiple",
    "text": " 6）男性或其配偶存在染色体核型异常，不包括染色体多态。"
  },
  {
    "id": "s279",
    "label": "Disease",
    "text": "（1）合并类风湿关节炎，糖尿病等可能影响神经内分泌、炎症反应的系统性疾病；"
  },
  {
    "id": "s280",
    "label": "Diagnostic",
    "text": "1）符合ACR 1987RA或ACR/EULAR 2010 RA的诊断标准。"
  },
  {
    "id": "s281",
    "label": "Non-Neoplasm Disease Stage",
    "text": " （6）入选前经过2周的洗脱期；"
  },
  {
    "id": "s282",
    "label": "Multiple",
    "text": " 3.年龄为18-65岁，性别不限；"
  },
  {
    "id": "s283",
    "label": "Pharmaceutical Substance or Drug",
    "text": " 2）筛选前使用药物减重者"
  },
  {
    "id": "s284",
    "label": "Disease",
    "text": " 6.原发性免疫缺陷患者，激素、化疗等引起的继发性免疫缺陷患者；"
  },
  {
    "id": "s285",
    "label": "Disease",
    "text": " ②难以控制的呼吸衰竭者（PaO2/FiO2&lt;60mmHg)；"
  },
  {
    "id": "s286",
    "label": "Disease",
    "text": "喉炎或慢性咽喉炎等呼吸道疾病患者；"
  },
  {
    "id": "s287",
    "label": "Multiple",
    "text": " 8.无严重认知障碍（MMSE&gt;24） ；"
  },
  {
    "id": "s288",
    "label": "Pregnancy-related Activity",
    "text": " （7）整个试验期间没有怀孕或者哺乳计划，期间也避免怀孕；"
  },
  {
    "id": "s289",
    "label": "Therapy or Surgery",
    "text": " 体外循环下冠脉搭桥术者"
  },
  {
    "id": "s290",
    "label": "Consent",
    "text": " 6）签署知情同意书者。"
  },
  {
    "id": "s291",
    "label": "Life Expectancy",
    "text": " 3. 期望寿命 &lt; 1 年"
  },
  {
    "id": "s292",
    "label": "Multiple",
    "text": " 2）无GVHD，年龄不限，男女不限"
  },
  {
    "id": "s293",
    "label": "Exercise",
    "text": " (5) 具有稳定的体育锻炼水平"
  },
  {
    "id": "s294",
    "label": "Pharmaceutical Substance or Drug",
    "text": " 3.筛选前2个月内使用全身激素治疗。"
  },
  {
    "id": "s295",
    "label": "Therapy or Surgery",
    "text": " 5.入组前1个月内接受过一个疗程的甲基强的松龙（MP）冲击治疗；"
  },
  {
    "id": "s296",
    "label": "Pregnancy-related Activity",
    "text": " （6）妊娠、准备妊娠或哺乳期妇女；"
  },
  {
    "id": "s297",
    "label": "Therapy or Surgery",
    "text": " （5）入选前经过2周的洗脱期；"
  },
  {
    "id": "s298",
    "label": "Consent",
    "text": " 5.同意按照研究方案的要求进行用药和接受评估者。"
  },
  {
    "id": "s299",
    "label": "Multiple",
    "text": " 9.慢性肝病导致的医学病症或其他证据表明为慢性肝病导致的医学病症（如血色素沉着病、自身免疫性肝炎、酒精性肝病、毒素暴露等）。"
  },
  {
    "id": "s300",
    "label": "Disease",
    "text": " ⑨有家族遗传性疾病者。"
  },
  {
    "id": "s301",
    "label": "Risk Assessment",
    "text": " 2、基线IBS-SSS量表积分＞75分；"
  },
  {
    "id": "s302",
    "label": "Laboratory Examinations",
    "text": " 8)满足下列临床化验室标准：ANC≥1.5×109 /L，PLT≥70×109 /L，肝肾功能各指标均在正常值上限的1. 5倍范围"
  },
  {
    "id": "s303",
    "label": "Laboratory Examinations",
    "text": " 1)HIV抗体阳性或可疑，HIV核酸阳性；"
  },
  {
    "id": "s304",
    "label": "Laboratory Examinations",
    "text": " 5)心率低于55次／分；"
  },
  {
    "id": "s305",
    "label": "Organ or Tissue Status",
    "text": " c.无明显肝肾功能异常（肾功能：受试者应血肌酐(Scr)&lt;178μmol/L；血尿素氮(BUN)&lt;9mmol/L；肝功能: 受试者无明显谷丙转氨酶（ALT）和谷草转氨酶（AST）升高）。"
  },
  {
    "id": "s306",
    "label": "Symptom",
    "text": " 2、疼痛程度：术后恢复知觉时疼痛达到中或重度的患者；"
  },
  {
    "id": "s307",
    "label": "Consent",
    "text": " 5）知情同意，志愿参加；"
  },
  {
    "id": "s308",
    "label": "Multiple",
    "text": " 3. 感染性疾病发作，6周内接受过IV或口服抗生素治疗"
  },
  {
    "id": "s309",
    "label": "Age",
    "text": "1.年龄：18~75周岁；"
  },
  {
    "id": "s310",
    "label": "Disease",
    "text": " ⑷ 罹患先天性心脏病的患儿"
  },
  {
    "id": "s311",
    "label": "Multiple",
    "text": " 6肾功能不良，血肌酐?＞177mol/L者；"
  },
  {
    "id": "s312",
    "label": "Disease",
    "text": " 2) 无急性严重疾病患者；"
  },
  {
    "id": "s313",
    "label": "Pregnancy-related Activity",
    "text": " 5.妊娠或哺乳期患者；"
  },
  {
    "id": "s314",
    "label": "Age",
    "text": " 1、患者年龄18-80岁"
  },
  {
    "id": "s315",
    "label": "Disease",
    "text": " (2) 有糖尿病、高血压、冠心病、肝肾疾病、肥胖症和其它脏器合并疾病病史者；"
  },
  {
    "id": "s316",
    "label": "Risk Assessment",
    "text": " d）患者术前GDS评分≤4分"
  },
  {
    "id": "s317",
    "label": "Disease",
    "text": " （2）合并脑肿瘤、脑外伤、脑寄生虫病等影响药物疗效评价的疾病的患者；"
  },
  {
    "id": "s318",
    "label": "Disease",
    "text": " 2、消化道梗阻或反流误吸风险大的患者"
  },
  {
    "id": "s319",
    "label": "Consent",
    "text": " 9、患者及（或）家属料了解及同意参加本试验并签署知情同意书；"
  },
  {
    "id": "s320",
    "label": "Risk Assessment",
    "text": " 3.营养筛查NRS 2002评分≥3；"
  },
  {
    "id": "s321",
    "label": "Multiple",
    "text": " 12）筛选期体格检查、生命体征、实验室检查（血常规、尿常规、大便常规、血生化（肝功能、肾功能、电解质、淀粉酶、脂肪酶、血脂、空腹血糖）、凝血功能、上腹部B超、胸部正位片检查或十二导联心电图结果经临床医生判断为异常有临床意义者；"
  },
  {
    "id": "s322",
    "label": "Allergy Intolerance",
    "text": "1、对生物制剂有严重过敏病史；"
  },
  {
    "id": "s323",
    "label": "Therapy or Surgery",
    "text": " 4.化疗放疗史；"
  },
  {
    "id": "s324",
    "label": "Multiple",
    "text": " 3)术前发热患者（体温≥38?C）；"
  },
  {
    "id": "s325",
    "label": "Risk Assessment",
    "text": "1. ASA III-V；"
  },
  {
    "id": "s326",
    "label": "Diagnostic",
    "text": "1. 经病理学确诊晚期乳腺癌18 岁以上女性患者；"
  },
  {
    "id": "s327",
    "label": "Therapy or Surgery",
    "text": " 6.T4无法手术切除的患者：此类患者往往无法达到手术切除原发病灶的目的，这类患者可以接受放疗或与化疗相结合的治疗方法。"
  },
  {
    "id": "s328",
    "label": "Multiple",
    "text": " （5）患者或监护人自愿参加临床试验，良好的顺从性，并签署知情同意书者。"
  },
  {
    "id": "s329",
    "label": "Multiple",
    "text": " 2.需行胰十二指肠切除术的胰头良性疾病患者，如胰头巨大炎性包块、术前和术中难以明确性质的胰头占位性病变和囊性病变。"
  },
  {
    "id": "s330",
    "label": "Multiple",
    "text": " （2）6～16岁，性别不限，体重≥20Kg；"
  },
  {
    "id": "s331",
    "label": "Risk Assessment",
    "text": " 7 Karnofsky评分＜50%(见附件一) ；"
  },
  {
    "id": "s332",
    "label": "Laboratory Examinations",
    "text": " ?白细胞&lt;2000患者"
  },
  {
    "id": "s333",
    "label": "Multiple",
    "text": "1.8-14岁近视儿童患者，性别不限；"
  },
  {
    "id": "s334",
    "label": "Allergy Intolerance",
    "text": " 8.对本研究药物或同类药物有过敏史者；"
  },
  {
    "id": "s335",
    "label": "Therapy or Surgery",
    "text": " 5)全身情况不适合化疗"
  },
  {
    "id": "s336",
    "label": "Therapy or Surgery",
    "text": "①初始进入血液透析（近3月内首次进行血液透析），需要接受长期血液透析的患者；"
  },
  {
    "id": "s337",
    "label": "Diagnostic",
    "text": " *术后病理诊断为非小细胞肺癌；"
  },
  {
    "id": "s338",
    "label": "Multiple",
    "text": "①年龄16岁-80岁患者，性别不限；"
  },
  {
    "id": "s339",
    "label": "Addictive Behavior",
    "text": " 4)嗜酒者（&gt;10年，且每日&gt;2两白酒）。"
  },
  {
    "id": "s340",
    "label": "Therapy or Surgery",
    "text": " 4.进行颅脑神经外科手术；"
  },
  {
    "id": "s341",
    "label": "Disease",
    "text": " （4）原有中枢神经系统疾病者；"
  },
  {
    "id": "s342",
    "label": "Multiple",
    "text": "a.经病理证实的18-75岁乳腺癌患者，CTCs检测结果阳性；"
  },
  {
    "id": "s343",
    "label": "Multiple",
    "text": " 6.有明显心、肝、肾或造血功能损害，或精神病患者，孕妇或哺乳期妇女。"
  },
  {
    "id": "s344",
    "label": "Therapy or Surgery",
    "text": " ③ 初治患者（原发，无手术、放疗及化疗病史）；"
  },
  {
    "id": "s345",
    "label": "Therapy or Surgery",
    "text": " 4.由其他原因导致的不适宜原位开窗重建弓上分支动脉的患者，如主动脉解剖结构特殊或没有合适血管入路行原位逆行开窗术；"
  },
  {
    "id": "s346",
    "label": "Consent",
    "text": " 3.患者（或其合法代表）已签署知情同意书，说明他们了解研究的目的、步骤和内容并且自愿参加试验。"
  },
  {
    "id": "s347",
    "label": "Neoplasm Status",
    "text": " 3.证实有远处转移；"
  },
  {
    "id": "s348",
    "label": "Disease",
    "text": " 7患有皮肤疾病，如湿疹、牛皮癣等；"
  },
  {
    "id": "s349",
    "label": "Organ or Tissue Status",
    "text": " 5.主要器官功能水平符合下列标准："
  },
  {
    "id": "s350",
    "label": "Disease",
    "text": " 3.合并其他恶性肿瘤;"
  },
  {
    "id": "s351",
    "label": "Disease",
    "text": "1.患者被诊断为APL M3：t（15; 17）（q22; q12）; PML /RARα）;"
  },
  {
    "id": "s352",
    "label": "Sign",
    "text": "1. 颅内高压或意识不清；"
  },
  {
    "id": "s353",
    "label": "Therapy or Surgery",
    "text": "①已接受溶栓治疗的患者；"
  },
  {
    "id": "s354",
    "label": "Pharmaceutical Substance or Drug",
    "text": " （2）既往3个月内应用过GLP-1RAs及DPP-IV抑制剂者；"
  },
  {
    "id": "s355",
    "label": "Disease",
    "text": "①具有严重的心肺、肝肾等基础疾病的患者；"
  },
  {
    "id": "s356",
    "label": "Pregnancy-related Activity",
    "text": " 2.妊娠患者；"
  },
  {
    "id": "s357",
    "label": "Allergy Intolerance",
    "text": " ⑤过敏体质及对本药品成分过敏的患者；"
  },
  {
    "id": "s358",
    "label": "Multiple",
    "text": " 2.   年龄为 6～60 岁（含 6 和 60 岁）的男性或者女性患者；"
  },
  {
    "id": "s359",
    "label": "Multiple",
    "text": " （4）意识清楚，无精神病史或人格障碍。"
  },
  {
    "id": "s360",
    "label": "Multiple",
    "text": " 3)女性受试者体重应不低于45 kg，男性受试者体重应不低于50 kg，体重指数（BMI）19-28kg/m2[BMI=体重/身高2]（含19和28 kg/m2）；"
  },
  {
    "id": "s361",
    "label": "Laboratory Examinations",
    "text": " 3、支气管舒张试验或激发试验阳性。"
  },
  {
    "id": "s362",
    "label": "Pregnancy-related Activity",
    "text": " 14)妊娠或者泌乳期间；"
  },
  {
    "id": "s363",
    "label": "Sign",
    "text": " 2) 必须具备黏痰症状（痰液性状评分≥2分）、咳痰困难症状（咳痰难度评分≥2分）、24h痰量≥10ml等临床症状者；"
  },
  {
    "id": "s364",
    "label": "Therapy or Surgery",
    "text": " c)入选前6个月内接受过大型手术者；"
  },
  {
    "id": "s365",
    "label": "Symptom",
    "text": " (2)临床症状：具有突发性和反复发作的特点。以鼻痒、阵发性喷嚏、大量水样鼻涕、鼻塞为主要表现，或伴有眼痒、咽痒、腭痒等症状；"
  },
  {
    "id": "s366",
    "label": "Pregnancy-related Activity",
    "text": "1.孕妇或哺乳期患者；"
  },
  {
    "id": "s367",
    "label": "Multiple",
    "text": " 2.年龄：60-100岁，男性或女性；"
  },
  {
    "id": "s368",
    "label": "Life Expectancy",
    "text": " （3）预计存期&gt;3个月"
  },
  {
    "id": "s369",
    "label": "Disease",
    "text": " 4）消化道溃疡等胃肠疾病；"
  },
  {
    "id": "s370",
    "label": "Multiple",
    "text": " 5)肺功能不全的患者（MVV%/VC%≤50%且FVC%≤40%）；"
  },
  {
    "id": "s371",
    "label": "Multiple",
    "text": " （4）年龄18 ～75岁（≧18岁，≦75岁）；预计生存期超过3月；"
  },
  {
    "id": "s372",
    "label": "Risk Assessment",
    "text": " 3. ASA I~II级；"
  },
  {
    "id": "s373",
    "label": "Non-Neoplasm Disease Stage",
    "text": " (3)符合分期标准早中期"
  },
  {
    "id": "s374",
    "label": "Multiple",
    "text": " （5）产品最大使用面积总计不超过600cm2；"
  },
  {
    "id": "s375",
    "label": "Capacity",
    "text": " 8.能完整理解调查表内容并可独立表达自己的意见；"
  },
  {
    "id": "s376",
    "label": "Multiple",
    "text": " 7、乳腺B超见严重乳腺增生或其他明显异常；"
  },
  {
    "id": "s377",
    "label": "Pharmaceutical Substance or Drug",
    "text": " 5.采用黄体期激动剂长方案行垂体降调节"
  },
  {
    "id": "s378",
    "label": "Multiple",
    "text": "         严重的肾病患者（如慢性肾功能不全者、肾动脉狭窄患者等）；"
  },
  {
    "id": "s379",
    "label": "Multiple",
    "text": " ②年龄18-65岁之间，男女不限。"
  },
  {
    "id": "s380",
    "label": "Symptom",
    "text": "1)2018.1-2022.1 首都医科大学附属北京同仁医院神经内科收治的以视力下降、视野缺损为主诉的患者"
  },
  {
    "id": "s381",
    "label": "Age",
    "text": "(1)18岁≤年龄≤75岁；"
  },
  {
    "id": "s382",
    "label": "Consent",
    "text": " 4.签署知情同意书。"
  },
  {
    "id": "s383",
    "label": "Multiple",
    "text": "?完整的对侧关节软骨 (最多 ICRS II 级)"
  },
  {
    "id": "s384",
    "label": "Multiple",
    "text": " 3）抗心律失常药物治疗无效或不能耐受，或拒绝接受长期药物治疗。"
  },
  {
    "id": "s385",
    "label": "Multiple",
    "text": " c)肾功能：肌酐清除率（CrCl）≥30ml/min，计算公式=体重（kg）×（140-年龄）/（血清肌酐（umol/L）×0.814）"
  },
  {
    "id": "s386",
    "label": "Organ or Tissue Status",
    "text": " (5)有严重的心、肺、肝、肾功能紊乱；"
  },
  {
    "id": "s387",
    "label": "Symptom",
    "text": "1）任何已知的引起头晕的病因"
  },
  {
    "id": "s388",
    "label": "Capacity",
    "text": " ⑦病人不能正确表达主观感受，不能合作者；"
  },
  {
    "id": "s389",
    "label": "Disease",
    "text": " （2）合并肿瘤，活动性出血，感染等急性炎症反应，"
  },
  {
    "id": "s390",
    "label": "Disease",
    "text": " 6、有精神病史患者。"
  },
  {
    "id": "s391",
    "label": "Disease",
    "text": " 5)患儿母亲患人类免疫缺陷疾病，或HBsAg阳性，或丙肝病毒阳性；"
  },
  {
    "id": "s392",
    "label": "Diagnostic",
    "text": "①经内镜及病理检查诊断为慢性胃炎或非活动性溃疡；"
  },
  {
    "id": "s393",
    "label": "Receptor Status",
    "text": " ⑷提供含有足够癌细胞的手术或活检病理组织样品"
  },
  {
    "id": "s394",
    "label": "Laboratory Examinations",
    "text": " c)尿白蛋白：肌酸酐比值&gt;1800mg/g；"
  },
  {
    "id": "s395",
    "label": "Disease",
    "text": " （5）术中确认为上肩袖或者后上肩袖不可修复性损伤；"
  },
  {
    "id": "s396",
    "label": "Researcher Decision",
    "text": " （4）临床医生判断适合服用依那普利叶酸片治疗；"
  },
  {
    "id": "s397",
    "label": "Disease",
    "text": "（1）患有系统性疾病，如心脑血管病疾病、肺病、肝脏疾病或糖尿病等；"
  },
  {
    "id": "s398",
    "label": "Disease",
    "text": " 5.有严重的心肺疾病者。"
  },
  {
    "id": "s399",
    "label": "Pregnancy-related Activity",
    "text": " （8）妊娠期、哺乳期妇女及服药期间或服药停止后3个月内准备生育者；"
  },
  {
    "id": "s400",
    "label": "Pharmaceutical Substance or Drug",
    "text": " ④近期服用对MACBAR或交感肾上腺素反应有影响的药物"
  },
  {
    "id": "s401",
    "label": "Disease",
    "text": " ④患有严重系统性疾病；"
  },
  {
    "id": "s402",
    "label": "Multiple",
    "text": " 3.怀疑或确定有酒精、药物滥用病史、精神类疾患；或者根据研究者的判断，易造成失访，如工作环境经常变动的患者；"
  },
  {
    "id": "s403",
    "label": "Risk Assessment",
    "text": " （10）体重指数（BMI&gt;35）；"
  },
  {
    "id": "s404",
    "label": "Life Expectancy",
    "text": " j)患者预期生存时间≥4个月。"
  },
  {
    "id": "s405",
    "label": "Consent",
    "text": " 5 拒绝参加本研究的患者"
  },
  {
    "id": "s406",
    "label": "Disease",
    "text": "1.病毒性肝炎、自身免疫性肝病、遗传性肝病、代谢性肝病、酒精性肝病、肝硬化、肝癌；"
  },
  {
    "id": "s407",
    "label": "Pharmaceutical Substance or Drug",
    "text": " （3）2周内未接受吸入性糖皮质激素、白三烯受体拮抗剂等治疗。"
  },
  {
    "id": "s408",
    "label": "Sign",
    "text": " 2.过去1年内至少2次喘息急性发作"
  },
  {
    "id": "s409",
    "label": "Therapy or Surgery",
    "text": " （4）50天内没有使用过任何血制品；"
  },
  {
    "id": "s410",
    "label": "Disease",
    "text": " 6. 高血压及冠心病，糖尿病家族史"
  },
  {
    "id": "s411",
    "label": "Multiple",
    "text": " （3）年龄在2-12岁（包含2岁），性别不限；"
  },
  {
    "id": "s412",
    "label": "Disease",
    "text": " 2)肺炎；"
  },
  {
    "id": "s413",
    "label": "Life Expectancy",
    "text": " 2.  预计生存期小于3个月"
  },
  {
    "id": "s414",
    "label": "Therapy or Surgery",
    "text": " 5.前置胎盘剖宫产预防性使用"
  },
  {
    "id": "s415",
    "label": "Laboratory Examinations",
    "text": " （8）生化检查：总胆红素≦1.5×正常范围上限(ULN)；谷丙转氨酶(ALT)和谷草转氨酶(AST)≦2×ULN；如有肝转移，则ALT和AST≦5×ULN；内生肌酐清除率≧60ml/min；"
  },
  {
    "id": "s416",
    "label": "Disease",
    "text": " 4. 子宫腺肌症、盆腔子宫内膜异位症；"
  },
  {
    "id": "s417",
    "label": "Allergy Intolerance",
    "text": " 11、对试验药组成成分过敏者以及过敏体质者；"
  },
  {
    "id": "s418",
    "label": "Consent",
    "text": " 患者或其委托代理人知情同意。"
  },
  {
    "id": "s419",
    "label": "Pregnancy-related Activity",
    "text": "a)准备怀孕、孕期或哺乳期妇女"
  },
  {
    "id": "s420",
    "label": "Therapy or Surgery",
    "text": " 手术方式为保肾治疗的（PNCL 输尿管镜 输尿管局段切除或输尿管末端切除+膀胱再植术）；"
  },
  {
    "id": "s421",
    "label": "Multiple",
    "text": " 3.肥胖（BMI＞30）；"
  },
  {
    "id": "s422",
    "label": "Multiple",
    "text": " 5.入组4周内接受过重大外科手术或出现重度创伤性损伤、骨折或溃疡；"
  },
  {
    "id": "s423",
    "label": "Pregnancy-related Activity",
    "text": " 8.妊娠妇女；"
  },
  {
    "id": "s424",
    "label": "Risk Assessment",
    "text": " 3汉密尔顿抑郁量表17项（HAMD-17）评分≥17分；"
  },
  {
    "id": "s425",
    "label": "Allergy Intolerance",
    "text": " ●对肝素或鱼精蛋白高度过敏。"
  },
  {
    "id": "s426",
    "label": "Diagnostic",
    "text": "①临床诊断符合慢性自发性荨麻疹的患者。"
  },
  {
    "id": "s427",
    "label": "Pregnancy-related Activity",
    "text": " 3.怀孕或哺乳女性（该治疗对未出生婴儿的安全性未知，对于女性参与者妊娠状态的评估为在输注前48小时内血清或者尿妊娠检测呈阴性）"
  },
  {
    "id": "s428",
    "label": "Multiple",
    "text": " 2.多囊卵巢综合征、高催乳素血症、高雄激素血症者、甲状腺功能减退、慢性肾上腺皮质功能减退等内分泌疾病影响排卵者；"
  },
  {
    "id": "s429",
    "label": "Disease",
    "text": " （4）有非甾体抗炎药使用禁忌的患者；"
  },
  {
    "id": "s430",
    "label": "Multiple",
    "text": " 5.严重认知功能障碍（AMT&lt;7分）;"
  },
  {
    "id": "s431",
    "label": "Multiple",
    "text": " 卡氏行为状态评分(KPS)&gt;60分，预计生存期3个月以上；"
  },
  {
    "id": "s432",
    "label": "Disease",
    "text": " 13.有症状的室性心律失常尖端扭转型室性心动过速史"
  },
  {
    "id": "s433",
    "label": "Addictive Behavior",
    "text": " l)具有精神类药物滥用史且无法戒除者或有精神障碍患者。"
  },
  {
    "id": "s434",
    "label": "Multiple",
    "text": "（1）非早期股骨头缺血性坏死患者，早期股骨头缺血性性坏死但服用其他药物且围治疗期不愿停用患者"
  },
  {
    "id": "s435",
    "label": "Multiple",
    "text": " 7.BMI 20~35 kg/m2，且既往体重稳定（3个月的体重变化≤10%）；"
  },
  {
    "id": "s436",
    "label": "Multiple",
    "text": " 7.血GAD65阳性；1型糖尿病或特殊类型糖尿病；"
  },
  {
    "id": "s437",
    "label": "Therapy or Surgery",
    "text": " 3. 在本研究前从未使用过耳穴压豆；"
  },
  {
    "id": "s438",
    "label": "Organ or Tissue Status",
    "text": " 4.适当的心脏功能（ QTc间期小于460毫秒）；"
  },
  {
    "id": "s439",
    "label": "Disease",
    "text": " 5)有吞咽困难或任何影响药物吸收的胃肠道疾病史；"
  },
  {
    "id": "s440",
    "label": "Age",
    "text": " 2）年龄&lt;18岁或&gt;85岁"
  },
  {
    "id": "s441",
    "label": "Disease",
    "text": " ⑤其他同手术禁忌。"
  },
  {
    "id": "s442",
    "label": "Disease",
    "text": " 5、有高血压病史；"
  },
  {
    "id": "s443",
    "label": "Multiple",
    "text": " 3、急性冠脉综合症且TIMI风险积分≥5，或最近72小时心肌酶谱增高"
  },
  {
    "id": "s444",
    "label": "Encounter",
    "text": " 11. 试验中心雇员、研究者的配偶或亲属。"
  },
  {
    "id": "s445",
    "label": "Disease",
    "text": " (4)已证实有结直肠肿瘤患者；"
  },
  {
    "id": "s446",
    "label": "Therapy or Surgery",
    "text": " 2. 拟接受常规白内障超声乳化+人工晶体植入手术的患者；"
  },
  {
    "id": "s447",
    "label": "Pregnancy-related Activity",
    "text": " ⑦ 妊娠期或哺乳期妇女，具有生育能力的女性不愿意在试验期间避孕者。"
  },
  {
    "id": "s448",
    "label": "Consent",
    "text": " 3.同意参加本研究者，并签署知情同意书。"
  },
  {
    "id": "s449",
    "label": "Allergy Intolerance",
    "text": " （6）磺胺类药物过敏者"
  },
  {
    "id": "s450",
    "label": "Multiple",
    "text": " ⑷未进行过有关疾病的任何系统正规治疗，包括未使用抑酸剂（PPI）、抗酸剂（H2RA）及胃动力药以及相关中药。或自愿接收为期1周的洗脱期，洗脱药物包括PPI、H2RA及胃动力药其他对胃肠道功能有影响的药物;"
  },
  {
    "id": "s451",
    "label": "Multiple",
    "text": " 8、妊娠及精神疾患等特殊人群；"
  },
  {
    "id": "s452",
    "label": "Symptom",
    "text": "（1）患者有心悸、心前区疼痛、胸闷气短、呼吸困难、头晕、失眠多梦、手足发冷、多汗等心血管症状与神经系统失调症状；"
  },
  {
    "id": "s453",
    "label": "Multiple",
    "text": " 5.有消化道出血、肠易激综合征、Crohn病或溃疡性结肠炎等胃肠道疾病病史、有胃肠道手术病史患者；"
  },
  {
    "id": "s454",
    "label": "Therapy or Surgery",
    "text": " 住院时间小于48小时"
  },
  {
    "id": "s455",
    "label": "Disease",
    "text": " （4）精神异常和严重认知功能障碍；"
  },
  {
    "id": "s456",
    "label": "Disease",
    "text": "病例（结直肠癌）组："
  },
  {
    "id": "s457",
    "label": "Multiple",
    "text": " ⑤不符合痴呆诊断标准，精神疾病，脑损伤和其他神经精神状态导致的失能。"
  },
  {
    "id": "s458",
    "label": "Laboratory Examinations",
    "text": " 5)血液学筛查HIV抗体或HBV表面抗原或HCV抗体或TP抗体阳性者；"
  },
  {
    "id": "s459",
    "label": "Disease",
    "text": "1.患有其它影响视功能的其他严重眼病，如青光眼、角膜炎症及混浊、葡萄膜炎、晶状体明显混浊者，糖尿病增殖性视网膜病变、颞动脉炎性前部缺血性神经病变、黄斑裂孔、视网膜脱离、视网膜色素变性等；"
  },
  {
    "id": "s460",
    "label": "Researcher Decision",
    "text": " （17）研究者认为不适合入选的其他情况。"
  },
  {
    "id": "s461",
    "label": "Pregnancy-related Activity",
    "text": " 7.妊娠或哺乳;"
  },
  {
    "id": "s462",
    "label": "Allergy Intolerance",
    "text": " 9. 已知对可能使用的化疗药物过敏的"
  },
  {
    "id": "s463",
    "label": "Enrollment in other studies",
    "text": " （2）入组前3个月内已接受任何其他试验药物者；"
  },
  {
    "id": "s464",
    "label": "Therapy or Surgery",
    "text": " 5）未进行血液透析或腹膜透析治疗；"
  },
  {
    "id": "s465",
    "label": "Multiple",
    "text": "1. 2018年6月至2023年6月全国26家参加研究医院因“盆腔器官脱垂和/或尿失禁“拟行盆底重建手术的患者。手术适应症如下："
  },
  {
    "id": "s466",
    "label": "Age",
    "text": " ③　年龄40~60岁；"
  },
  {
    "id": "s467",
    "label": "Disease",
    "text": " 11. 既往患有抑郁症、精神系统疾病、无自制力；"
  },
  {
    "id": "s468",
    "label": "Laboratory Examinations",
    "text": " (11) 患者血清总睾酮水平低于正常下限的25％；"
  },
  {
    "id": "s469",
    "label": "Consent",
    "text": " 4.自愿签署知情同意书"
  },
  {
    "id": "s470",
    "label": "Disease",
    "text": " 7.受试者患有可干扰膝关节评估的下肢疾病，如纤维性肌痛，较为明显的腰背部疼痛，腰椎间盘突出症等；"
  },
  {
    "id": "s471",
    "label": "Disease",
    "text": " 6)有吞咽困难或任何影响药物吸收的胃肠道疾病史；"
  },
  {
    "id": "s472",
    "label": "Disease",
    "text": " ④ 合并严重心脏疾病及呼吸系统疾病者。"
  },
  {
    "id": "s473",
    "label": "Therapy or Surgery",
    "text": " （4）入组前没有接受任何放化疗、介入治疗等抗肿瘤治疗。"
  },
  {
    "id": "s474",
    "label": "Multiple",
    "text": " 6)既往曾接受过辅助/新辅助治疗（包括同期放疗、同期根治性放化疗、术前新辅助治疗）且顺铂累积剂量≥300mg/m2者；"
  },
  {
    "id": "s475",
    "label": "Disease",
    "text": " 2.有任何可能影响治疗及检查结果的局部或者全身疾病;"
  },
  {
    "id": "s476",
    "label": "Multiple",
    "text": " 8.试验期间需要接受其他可能对肝肾功及骨髓造血产生影响的治疗者"
  },
  {
    "id": "s477",
    "label": "Allergy Intolerance",
    "text": " (4) 过敏体质如对两种或以上药物或食物过敏史者，或已知对纳布啡与舒芬太尼有过敏；"
  },
  {
    "id": "s478",
    "label": "Therapy or Surgery",
    "text": " 5、取卵后第三天OHSS高风险需要取消移植的患者"
  },
  {
    "id": "s479",
    "label": "Multiple",
    "text": " 5.合并使用ARB类药物禁忌症者：双侧肾动脉狭窄、严重肾功能不全及高钾血症。"
  },
  {
    "id": "s480",
    "label": "Pharmaceutical Substance or Drug",
    "text": " 14. 合并使用P-糖蛋白和强效CYP3A4抑制剂（酮康唑，伊曲康唑，洛匹那韦，利托那韦，印地那韦，考尼伐坦）或P-糖蛋白和强效CYP3A4诱导剂（卡马西平，苯妥英，利福平，金丝桃草）；"
  },
  {
    "id": "s481",
    "label": "Disease",
    "text": " 4)患有急性或慢性感染性疾病、传染性疾病患者；"
  },
  {
    "id": "s482",
    "label": "Pharmaceutical Substance or Drug",
    "text": " 6)同时用其它抗癌药治疗（包括抗癌中药）;"
  },
  {
    "id": "s483",
    "label": "Disease",
    "text": "        8.患儿存在21三体综合征（以免发生心动过缓风险）"
  },
  {
    "id": "s484",
    "label": "Pharmaceutical Substance or Drug",
    "text": " （8）15日内服用过单胺氧化酶抑制药物或抗抑郁药物"
  },
  {
    "id": "s485",
    "label": "Disease",
    "text": " 2.不限制伴随疾病"
  },
  {
    "id": "s486",
    "label": "Disease",
    "text": " ③ 精神类疾病不能配和医生治疗者；"
  },
  {
    "id": "s487",
    "label": "Oral related",
    "text": " 撕脱性损伤患牙牙位为上下颌切牙（包括中切牙、侧切牙）；"
  },
  {
    "id": "s488",
    "label": "Therapy or Surgery",
    "text": " 4.在椎管内麻醉下进行择期剖宫产"
  },
  {
    "id": "s489",
    "label": "Disease",
    "text": "1.非乙肝性慢性肝炎患者；"
  },
  {
    "id": "s490",
    "label": "Age",
    "text": "①年龄18--70岁；"
  },
  {
    "id": "s491",
    "label": "Disease",
    "text": " (9) 自身免疫性疾病、严重精神性疾病、甲状腺疾病、重度视网膜疾病、恶性肿瘤史、严重肺疾病、消化系统疾病、心脏疾病、任何使贫血风险增加的疾病或病史；"
  },
  {
    "id": "s492",
    "label": "Disease",
    "text": " 2.认知功能障碍、痴呆患者；"
  },
  {
    "id": "s493",
    "label": "Consent",
    "text": " (6)受试者有能力理解和签署知情同意书,在任何评估前获得受试者的知情同意书"
  },
  {
    "id": "s494",
    "label": "Disease",
    "text": " （3）危及生命的消化道急症"
  },
  {
    "id": "s495",
    "label": "Allergy Intolerance",
    "text": " - 对研究疫苗中任何成份过敏者，既往有任何疫苗接种严重过敏史；"
  },
  {
    "id": "s496",
    "label": "Researcher Decision",
    "text": " 14）研究者认为不宜参加本临床试验者。"
  },
  {
    "id": "s497",
    "label": "Compliance with Protocol",
    "text": " 4. 预计依从性差。"
  },
  {
    "id": "s498",
    "label": "Disease",
    "text": "1、确诊的初治SLE,RA,ITP；"
  },
  {
    "id": "s499",
    "label": "Disease",
    "text": " ④明显的躯体疾病；"
  },
  {
    "id": "s500",
    "label": "Enrollment in other studies",
    "text": " ⑦3个月内参加过其他临床试验者。"
  },
  {
    "id": "s501",
    "label": "Laboratory Examinations",
    "text": " 4.24小时尿蛋白&gt;3.5g"
  },
  {
    "id": "s502",
    "label": "Age",
    "text": " 3.年龄18-70岁。"
  },
  {
    "id": "s503",
    "label": "Multiple",
    "text": " 3.患者高度疑似感染性疾病，主要诊断为以下之一：发热待查、血流感染（菌血症、败血症、感染性心内膜炎）、呼吸道感染（慢性支气管炎因感染因素急性发作、肺炎）、中枢神经系统感染（脑脊膜炎、脑炎、脑膜脑炎、脑膜炎）、浆膜腔感染（腹膜炎、胸膜炎、心包炎）、局灶脓肿（脑脓肿、肺脓肿、腹腔脓肿、肝脓肿、皮肤软组织脓肿、脾脓肿等）"
  },
  {
    "id": "s504",
    "label": "Risk Assessment",
    "text": " 3.BMI：18.5-28kg/m2"
  },
  {
    "id": "s505",
    "label": "Disease",
    "text": " （3）合并有明显结膜松弛的干眼患者"
  },
  {
    "id": "s506",
    "label": "Disease",
    "text": " (8) 合并青光眼、葡萄膜炎、视神经病变以及严重白内障等眼部疾病患者"
  },
  {
    "id": "s507",
    "label": "Life Expectancy",
    "text": " ④预计生存期大于半年以上。"
  },
  {
    "id": "s508",
    "label": "Disease",
    "text": "（1）单纯子宫内膜异位性疾病或子宫内膜异位性疾病合并输卵管因素或子宫内膜异位性疾病合并男方少弱精子症；"
  },
  {
    "id": "s509",
    "label": "Allergy Intolerance",
    "text": " (9) MRI造影剂及PET造影剂过敏的患者。"
  },
  {
    "id": "s510",
    "label": "Multiple",
    "text": " 10. 有酗酒史，男性饮酒含乙醇量每周≥140g，女性≥70g；"
  },
  {
    "id": "s511",
    "label": "Disease",
    "text": " 2.合并有心血管、肝、肾和造血系统等严重原发性疾病者；"
  },
  {
    "id": "s512",
    "label": "Risk Assessment",
    "text": "1）ASAⅠ-Ⅱ级"
  },
  {
    "id": "s513",
    "label": "Pregnancy-related Activity",
    "text": " ⑷妊娠，或准备妊娠，哺乳期妇女；"
  },
  {
    "id": "s514",
    "label": "Pharmaceutical Substance or Drug",
    "text": " （3）正在使用抗凝药物；"
  },
  {
    "id": "s515",
    "label": "Disease",
    "text": " ④合并心、肝、肾、造血系统和内分泌系统等严重原发性疾病、精神病患者；"
  },
  {
    "id": "s516",
    "label": "Therapy or Surgery",
    "text": " 5，可接受冠状动脉搭桥术；"
  },
  {
    "id": "s517",
    "label": "Disease",
    "text": " 有稳定性心绞痛或不稳定性心绞痛，或者有陈旧性心肌梗梗死或者有证据的无症状局部缺血的受试者；"
  },
  {
    "id": "s518",
    "label": "Pregnancy-related Activity",
    "text": " 3.妊娠或哺乳期的妇女"
  },
  {
    "id": "s519",
    "label": "Age",
    "text": " d. 年龄介于18-65周岁；"
  },
  {
    "id": "s520",
    "label": "Multiple",
    "text": " 2）颈部外伤史、手术史及颈椎骨折，神经功能障碍（如肌无力、脊髓神经反射障碍），先天性脊柱畸形，或其他系统性疾病所致脊柱骨质变化；"
  },
  {
    "id": "s521",
    "label": "Therapy or Surgery",
    "text": " 3．既往严重内脏出血及大手术30以内者；"
  },
  {
    "id": "s522",
    "label": "Researcher Decision",
    "text": " 5）研究者认为应该被排除的其它情况。"
  },
  {
    "id": "s523",
    "label": "Disease",
    "text": " 10.有胰腺炎病史者。"
  },
  {
    "id": "s524",
    "label": "Therapy or Surgery",
    "text": " （5）原位器官移植（如肝、肾、肺、心）或骨髓移植和干细胞移植；"
  },
  {
    "id": "s525",
    "label": "Pregnancy-related Activity",
    "text": " （6）哺乳期、妊娠或有可能在试验期间怀孕的妇女；"
  },
  {
    "id": "s526",
    "label": "Diagnostic",
    "text": "1.术前经胃镜和活检证实的胃腺癌患者；"
  },
  {
    "id": "s527",
    "label": "Ethnicity",
    "text": " 5) 汉族人。"
  },
  {
    "id": "s528",
    "label": "Compliance with Protocol",
    "text": " 4、能接受并配合随访半年以上"
  },
  {
    "id": "s529",
    "label": "Disease",
    "text": " c） 无牙周软组织病变。"
  },
  {
    "id": "s530",
    "label": "Neoplasm Status",
    "text": "肿瘤直径：≥5cm"
  },
  {
    "id": "s531",
    "label": "Diagnostic",
    "text": "1．术前诊断为胰头癌□"
  },
  {
    "id": "s532",
    "label": "Disease",
    "text": " 2.目前处于急性、慢性活动性感染期间，或既往有活动性结核病史者。"
  },
  {
    "id": "s533",
    "label": "Pregnancy-related Activity",
    "text": " （12）妊娠或哺乳期妇女以及计划在研究期内怀孕的妇女；"
  },
  {
    "id": "s534",
    "label": "Therapy or Surgery",
    "text": " 3，在佩戴试验用镜片的情况下需要使用任何眼科药物"
  },
  {
    "id": "s535",
    "label": "Age",
    "text": "1. 年龄在18-85岁之间"
  },
  {
    "id": "s536",
    "label": "Diagnostic",
    "text": " 2.影像学（X线、CT或MRI）存在膝关节骨性关节炎表现的患者"
  },
  {
    "id": "s537",
    "label": "Disease",
    "text": " 5.合并有严重心、肝、肾脏疾病患者，及精神病患者；"
  },
  {
    "id": "s538",
    "label": "Risk Assessment",
    "text": " ④ ECOG评分为0-3；"
  },
  {
    "id": "s539",
    "label": "Disease",
    "text": " 7.有MRI检查的禁忌症；"
  },
  {
    "id": "s540",
    "label": "Disease",
    "text": " （1）有远处转移的鼻咽癌患者或复治的鼻咽癌患者；"
  },
  {
    "id": "s541",
    "label": "Disease",
    "text": " ⑦既往有恶性肿瘤或同时合并其它恶性肿瘤。"
  },
  {
    "id": "s542",
    "label": "Risk Assessment",
    "text": "  (2)体重指数(BMI)为18-26kg/m2;"
  },
  {
    "id": "s543",
    "label": "Consent",
    "text": " 6) 受试者自愿参与这项研究并签署知情通知书。"
  },
  {
    "id": "s544",
    "label": "Risk Assessment",
    "text": " 6．Karnofsky评分＜50%(见附件一) ；"
  },
  {
    "id": "s545",
    "label": "Multiple",
    "text": " ——在筛选前6个月内，发生心肌梗塞或行冠脉搭桥手术或创伤性冠脉再通术或脑卒中的受试者；"
  },
  {
    "id": "s546",
    "label": "Sign",
    "text": " 13，肺动脉瓣上狭窄；"
  },
  {
    "id": "s547",
    "label": "Pharmaceutical Substance or Drug",
    "text": " (7)随访前的4周内使用过全身性皮质激素(口服、静脉给药等)"
  },
  {
    "id": "s548",
    "label": "Diagnostic",
    "text": " 病理学证实的宫颈鳞癌"
  },
  {
    "id": "s549",
    "label": "Disease",
    "text": " （3）生理性甲状腺肿患者；"
  },
  {
    "id": "s550",
    "label": "Risk Assessment",
    "text": " 2)ECOG 评分(PS) 0–2;"
  },
  {
    "id": "s551",
    "label": "Sign",
    "text": "1. 高度近视或高度远视（平均屈光度数≤±6D）；"
  },
  {
    "id": "s552",
    "label": "Therapy or Surgery",
    "text": " 2.之前未接受放化疗；"
  },
  {
    "id": "s553",
    "label": "Diagnostic",
    "text": "1）新诊断的III/IV期T-LBL，经前期诱导治疗疗效评价CR/PR；"
  },
  {
    "id": "s554",
    "label": "Disease",
    "text": " 13.已知存在原发免疫缺陷疾病（如重症联合免疫缺陷病等）；"
  },
  {
    "id": "s555",
    "label": "Disease",
    "text": "1.合并急性创伤、肿瘤者,严重骨质疏松等免疫性疾病,髋/膝关节周围肌肉严重挛缩等;"
  },
  {
    "id": "s556",
    "label": "Disease",
    "text": " 5.患有其他神经精神疾病；"
  },
  {
    "id": "s557",
    "label": "Multiple",
    "text": " 4. 患有Ⅱ级以上心肌缺血或心肌梗塞、控制不良的心律失常（包括 QTc 间期延长男性≥450ms，女性≥470 ms）；"
  },
  {
    "id": "s558",
    "label": "Age",
    "text": " (3) 年龄1-7岁；"
  },
  {
    "id": "s559",
    "label": "Pharmaceutical Substance or Drug",
    "text": " 近期服用镇静药物史；"
  },
  {
    "id": "s560",
    "label": "Multiple",
    "text": " 主要适应症：中盆腔缺陷为主的症状性POP-Q II度以上患者，可在子宫切除完成后或者保留子宫时完成。类似的手术方式髂尾肌筋膜固定术、坐骨棘筋膜固定术。"
  },
  {
    "id": "s561",
    "label": "Consent",
    "text": " 3、不同意参加本研究者"
  },
  {
    "id": "s562",
    "label": "Risk Assessment",
    "text": " 3)ASA I-II的麻醉分级患者；"
  },
  {
    "id": "s563",
    "label": "Sign",
    "text": " （8）存在谵妄、混乱或其他意识障碍行为者"
  },
  {
    "id": "s564",
    "label": "Multiple",
    "text": " (5)缺乏合作或懷孕"
  },
  {
    "id": "s565",
    "label": "Consent",
    "text": " （4）拒绝调查"
  },
  {
    "id": "s566",
    "label": "Laboratory Examinations",
    "text": " （5）肺功能：用力肺活量（forced vital capacity，FVC）占预计值≥45%、一氧化碳弥散量（Diffusing capacity of carbon monoxide，DLCO）占预计值≥30%、一秒用力呼气容积（Forced expiratory volume in one second，FEV1）/FVC&gt;65%；"
  },
  {
    "id": "s567",
    "label": "Disease",
    "text": "1、1型糖尿病或特殊类型"
  },
  {
    "id": "s568",
    "label": "Enrollment in other studies",
    "text": " 15)患者同时参加的临床研究。"
  },
  {
    "id": "s569",
    "label": "Consent",
    "text": " （4）自愿参加；"
  },
  {
    "id": "s570",
    "label": "Allergy Intolerance",
    "text": " 3.已知对本试验用药成分过敏者；"
  },
  {
    "id": "s571",
    "label": "Multiple",
    "text": "（1）符合诊断标准的30-70岁卒中患者，具有典型的对侧肢体偏瘫，下肢Brunstrom运动功能分级3级或3级以上；"
  },
  {
    "id": "s572",
    "label": "Disease",
    "text": " 2、患有严重出血倾向或血液凝固性疾病。"
  },
  {
    "id": "s573",
    "label": "Disease",
    "text": " （9）患者在术前6个月内有心内膜炎病史或者其它活动性全身感染或败血症的证据"
  },
  {
    "id": "s574",
    "label": "Disease",
    "text": " 7.所有可导致肠道产气增加情况：Roemheld综合征、疝气、肠道梗阻或溃疡等。"
  },
  {
    "id": "s575",
    "label": "Special Patient Characteristic",
    "text": " （2）剩余在戒毒所时间90天以上者；"
  },
  {
    "id": "s576",
    "label": "Disease",
    "text": " 3. 随机化前3年内，任何其他恶性肿瘤的诊断，经充分治疗的基底细胞或鳞状细胞皮肤癌或原位子宫颈癌除外；"
  },
  {
    "id": "s577",
    "label": "Allergy Intolerance",
    "text": " 11对试验药物或其中组成成分过敏的患者；"
  },
  {
    "id": "s578",
    "label": "Multiple",
    "text": " 9.精神疾病或沟通困难。"
  },
  {
    "id": "s579",
    "label": "Laboratory Examinations",
    "text": " 3）体重在40至90kg；"
  },
  {
    "id": "s580",
    "label": "Enrollment in other studies",
    "text": " (4) 正在参加其他临床试验者；"
  },
  {
    "id": "s581",
    "label": "Therapy or Surgery",
    "text": "   针对NSCLC进行过局部放疗；"
  },
  {
    "id": "s582",
    "label": "Disease",
    "text": " 2. 明确诊断的糖尿病"
  },
  {
    "id": "s583",
    "label": "Risk Assessment",
    "text": " ②APACHEII评分10—25分；"
  },
  {
    "id": "s584",
    "label": "Disease",
    "text": " 2. 合并心脑肺等系统严重合并症。"
  },
  {
    "id": "s585",
    "label": "Therapy or Surgery",
    "text": "（1）于2013年－ 至今于我科行全髋、膝关节翻修术的患者；"
  },
  {
    "id": "s586",
    "label": "Diagnostic",
    "text": " （2）符合COPD诊断标准，但胸部x线或胸部CT提示如支气管扩张症、肺结核纤维化病变、肺囊性纤维化、弥漫性泛细支气管炎以及闭塞性细支气管炎及支气管哮喘等其他慢性呼吸系统疾病"
  },
  {
    "id": "s587",
    "label": "Consent",
    "text": " （6）签署知情同意书。"
  },
  {
    "id": "s588",
    "label": "Pharmaceutical Substance or Drug",
    "text": " （4）近1月内未使用过其他治疗NAFLD的药物。"
  },
  {
    "id": "s589",
    "label": "Multiple",
    "text": "1、有精神疾患，不能良好配合随访及相关检查；"
  },
  {
    "id": "s590",
    "label": "Multiple",
    "text": " 6)对β受体阻滞剂使用禁忌或者对β受体阻滞剂其中任何成分过敏者；"
  },
  {
    "id": "s591",
    "label": "Risk Assessment",
    "text": " 2、 根据蒙特利尔评估量表（MoCA）诊断为轻度认知障碍者，即评分在21分～26分之间(含21分和26分) ；"
  },
  {
    "id": "s592",
    "label": "Laboratory Examinations",
    "text": " 3.HbA1c在7%-11%之间"
  },
  {
    "id": "s593",
    "label": "Risk Assessment",
    "text": " 4. 美国麻醉医师协会健康分级ASAⅡ-III级"
  },
  {
    "id": "s594",
    "label": "Laboratory Examinations",
    "text": "    3）采卵日卵巢直径 ≥10 cm；"
  },
  {
    "id": "s595",
    "label": "Disease",
    "text": "1.有代谢性疾病和免疫系统疾病者"
  },
  {
    "id": "s596",
    "label": "Consent",
    "text": " e. 自愿参加研究。"
  },
  {
    "id": "s597",
    "label": "Laboratory Examinations",
    "text": " 12）肌酐清除率≥60mL/min，肌酐清除率使用Cockcroft-Gault公式计算：男性 (140-年龄) ×体重(kg)/【0.818×血肌酐(μmol/L)】，女性按计算结果×0.85；"
  },
  {
    "id": "s598",
    "label": "Non-Neoplasm Disease Stage",
    "text": " (六)卒中急性期"
  },
  {
    "id": "s599",
    "label": "Disease",
    "text": " (6) 具有口腔、呼吸道及胃肠道疾病；"
  },
  {
    "id": "s600",
    "label": "Disease",
    "text": " 11) 治疗后未得到有效控制的严重高血压（收缩压＞160mmHg或舒张压＞100mmHg）患者；"
  },
  {
    "id": "s601",
    "label": "Disease",
    "text": " ⑤小细胞肺癌，包括小细胞癌与非小细胞癌混合型肺癌；"
  },
  {
    "id": "s602",
    "label": "Pharmaceutical Substance or Drug",
    "text": " （2）预计静脉使用β-内酰胺类抗菌药物≥7天者；"
  },
  {
    "id": "s603",
    "label": "Disease",
    "text": "1.女性不孕症患者"
  },
  {
    "id": "s604",
    "label": "Age",
    "text": " 3)年龄18-60岁"
  },
  {
    "id": "s605",
    "label": "Compliance with Protocol",
    "text": " 2)能够按照试验方案要求完成研究；"
  },
  {
    "id": "s606",
    "label": "Disease",
    "text": " ③试验中，病情持续加重或出现严重并发症者；"
  },
  {
    "id": "s607",
    "label": "Multiple",
    "text": " ⑺病人不能正确表达自己主诉，如精神病、严重神经官能症，不能合作本试验者。"
  },
  {
    "id": "s608",
    "label": "Consent",
    "text": " 5. 签署知情同意书。"
  },
  {
    "id": "s609",
    "label": "Pregnancy-related Activity",
    "text": " 2）孕妇、哺乳期妇女；"
  },
  {
    "id": "s610",
    "label": "Disease",
    "text": " 8. 超声心动图检查无结构性心脏疾病，室壁动度无异常。"
  },
  {
    "id": "s611",
    "label": "Neoplasm Status",
    "text": " 3. 病变未侵及下腔静脉、门静脉；"
  },
  {
    "id": "s612",
    "label": "Neoplasm Status",
    "text": " (3)肌层浸润性膀胱尿路上皮癌（T2期及以上）患者；"
  },
  {
    "id": "s613",
    "label": "Disease",
    "text": " 5. 有活跃的脑转移病灶；"
  },
  {
    "id": "s614",
    "label": "Multiple",
    "text": " （3）符合COPD诊断，但不符合COPD临床严重程度肺功能分级中II级（中度）和III级（重度）标准者；"
  },
  {
    "id": "s615",
    "label": "Multiple",
    "text": "①明确诊断为大隐静脉曲张性疾病，CEAP分级属C2-C6级；"
  },
  {
    "id": "s616",
    "label": "Diagnostic",
    "text": "①符合国际卒中诊断标准，首发脑卒中，并经头颅CT或MRI证实；"
  },
  {
    "id": "s617",
    "label": "Disease",
    "text": " 6 心衰、冠心病、心肌梗塞或存在分流性的心脏疾病；"
  },
  {
    "id": "s618",
    "label": "Disease",
    "text": " （2）合并有前臂软组织严重损伤者；"
  },
  {
    "id": "s619",
    "label": "Diagnostic",
    "text": "（1）符合EGFR敏感突变(+)NSCLC诊断标准。"
  },
  {
    "id": "s620",
    "label": "Disease",
    "text": "1）有慢性疾病或系统疾病病史者；"
  },
  {
    "id": "s621",
    "label": "Consent",
    "text": " 4.签署知情同意书"
  },
  {
    "id": "s622",
    "label": "Disease",
    "text": " 7.除上述标准（⑴-⑸）外，普通位置组还需满足无颈椎或中上胸椎肿瘤或转移瘤。"
  },
  {
    "id": "s623",
    "label": "Pharmaceutical Substance or Drug",
    "text": " （5）6个月内应用激素或免疫抑制药物者；"
  },
  {
    "id": "s624",
    "label": "Symptom",
    "text": " 忧郁不畅，精神不振，胸闷胁胀，善太息。或不思饮食，失眠多梦，易怒善哭等症。"
  },
  {
    "id": "s625",
    "label": "Neoplasm Status",
    "text": " （4）晚期肿瘤患者;"
  },
  {
    "id": "s626",
    "label": "Multiple",
    "text": "1）14日之内曾患有呼吸道感染或急性副鼻窦炎者；胸部X片出现炎症现象者；"
  },
  {
    "id": "s627",
    "label": "Disease",
    "text": " 3. 肝豆状核变性（Wilson's 病）及其它代谢性和遗传性肝病"
  },
  {
    "id": "s628",
    "label": "Disease",
    "text": " ● 不能控制的高血压，不稳定心绞痛，心肌梗塞或在过去12个月内出现过有症状的充血性心力衰竭或不能控制的心律失常。心电图提示明显缺血改变者；"
  },
  {
    "id": "s629",
    "label": "Therapy or Surgery",
    "text": " 5.急诊手术围术期Hb可能＜100g/L。"
  },
  {
    "id": "s630",
    "label": "Therapy or Surgery",
    "text": " 2.维持血液透析&gt;3个月；"
  },
  {
    "id": "s631",
    "label": "Therapy or Surgery",
    "text": " 4 既往有肩关节局部注射史（激素、麻醉药等）"
  },
  {
    "id": "s632",
    "label": "Consent",
    "text": " 7、同意签署知情同意书的。"
  },
  {
    "id": "s633",
    "label": "Researcher Decision",
    "text": " 10）任何情况下，如果研究人员认为受试者不适宜此项治疗。"
  },
  {
    "id": "s634",
    "label": "Enrollment in other studies",
    "text": "1、同时参加其它临床研究；"
  },
  {
    "id": "s635",
    "label": "Therapy or Surgery",
    "text": " 3. 移植肝冷缺血时间超过15小时或热缺血时间超过15分钟；"
  },
  {
    "id": "s636",
    "label": "Multiple",
    "text": " 3）血管瘤处于增生期(患儿年龄小于6个月，或虽然大于6个月，但小于12个月，且瘤体近期依然增长明显)，性别不限；"
  },
  {
    "id": "s637",
    "label": "Pregnancy-related Activity",
    "text": " (8)妊娠期或者哺乳期女性，未采取避孕措施的育龄期妇女；"
  },
  {
    "id": "s638",
    "label": "Pharmaceutical Substance or Drug",
    "text": " ?同时服用免疫调节药物（如日达仙、冬虫夏草、灵芝）患者"
  },
  {
    "id": "s639",
    "label": "Disease",
    "text": " 5、不能控制的感染。"
  },
  {
    "id": "s640",
    "label": "Allergy Intolerance",
    "text": " 11、过敏体质及对多种药物过敏者，如碘过敏；"
  },
  {
    "id": "s641",
    "label": "Disease",
    "text": " 3.存在严重的视觉或听觉障碍的失语患者；"
  },
  {
    "id": "s642",
    "label": "Laboratory Examinations",
    "text": " —估算的肌酐清除率 ≥60mL/min（Cockcroft-Gault公式）"
  },
  {
    "id": "s643",
    "label": "Consent",
    "text": " 4）自愿签署知情同意书参加研究并配合完成研究内容。"
  },
  {
    "id": "s644",
    "label": "Disease",
    "text": "1. 伴有其他恶性肿瘤，或预期生存时间小于3个月；"
  },
  {
    "id": "s645",
    "label": "Multiple",
    "text": " ⑵ 年龄18-75岁，性别、民族不限；"
  },
  {
    "id": "s646",
    "label": "Multiple",
    "text": " 5、有出、凝血功能障碍或正在服用影响凝血功能的药物；"
  },
  {
    "id": "s647",
    "label": "Multiple",
    "text": "（1）18～75周岁，性别不限；"
  },
  {
    "id": "s648",
    "label": "Laboratory Examinations",
    "text": " 4、血压≤180/110mmHg；"
  },
  {
    "id": "s649",
    "label": "Risk Assessment",
    "text": " 4.ECOG 体力状况 0~2 分；"
  },
  {
    "id": "s650",
    "label": "Multiple",
    "text": " （2）慢性系统性自身免疫疾病（类风湿关节炎、系统性红斑狼疮等）活动期，或活动性感染；"
  },
  {
    "id": "s651",
    "label": "Multiple",
    "text": " ②、反复种植失败组：符合反复种植失败标准：小于40岁连续≥2次新鲜或冷冻周期移植≥ 4枚优质胚胎或累积移植≥ 6枚胚胎未能获得临床妊娠拟行冷冻胚胎移植术者。"
  },
  {
    "id": "s652",
    "label": "Diagnostic",
    "text": "(1)符合2型糖尿病诊断标准；"
  },
  {
    "id": "s653",
    "label": "Diagnostic",
    "text": "1.没有细胞学或组织学的证据；"
  },
  {
    "id": "s654",
    "label": "Disease",
    "text": " 9)血友病患者"
  },
  {
    "id": "s655",
    "label": "Disease",
    "text": " 3. 口咽部疾患患者"
  },
  {
    "id": "s656",
    "label": "Organ or Tissue Status",
    "text": " 患有急、慢性肾功能不全；"
  },
  {
    "id": "s657",
    "label": "Consent",
    "text": " (6)患者仔细阅读知情同意书，并自愿参加课题。"
  },
  {
    "id": "s658",
    "label": "Age",
    "text": " 2.年龄≥ 18岁;"
  },
  {
    "id": "s659",
    "label": "Disease",
    "text": " 6.除上述标准（⑴-⑸）外，枕大池位置组还需满足伴颈椎或中上胸椎肿瘤或转移瘤；"
  },
  {
    "id": "s660",
    "label": "Sign",
    "text": " 3.具有明确的出血倾向的患者；"
  },
  {
    "id": "s661",
    "label": "Allergy Intolerance",
    "text": " 11 对磺胺或本研究涉及药物过敏。"
  },
  {
    "id": "s662",
    "label": "Multiple",
    "text": " （7）心、肝、肾功能严重损害者（心功能3～4级，ALT和/或AST超过正常上限1.5倍以上，Cr超过正常上限）；"
  },
  {
    "id": "s663",
    "label": "Enrollment in other studies",
    "text": " (9) 正参加其它临床研究的患者。"
  },
  {
    "id": "s664",
    "label": "Pharmaceutical Substance or Drug",
    "text": "1）近2个内曾服用影响甲状腺代谢的药物"
  },
  {
    "id": "s665",
    "label": "Disease",
    "text": "首次确诊或拟诊的胃食管反流病（GERD）患者"
  },
  {
    "id": "s666",
    "label": "Age",
    "text": " 2.年龄20-50岁;"
  },
  {
    "id": "s667",
    "label": "Consent",
    "text": " ⑤签署知情同意书。"
  },
  {
    "id": "s668",
    "label": "Consent",
    "text": " 3. 愿意签署知情同意书;"
  },
  {
    "id": "s669",
    "label": "Diagnostic",
    "text": "1.符合脑出血诊断；"
  },
  {
    "id": "s670",
    "label": "Organ or Tissue Status",
    "text": " （4）正常肾功能；"
  },
  {
    "id": "s671",
    "label": "Researcher Decision",
    "text": " （12）研究者认为不适合参加试验的其他情况。"
  },
  {
    "id": "s672",
    "label": "Therapy or Surgery",
    "text": " 9、雌激素替代治疗的患者；"
  },
  {
    "id": "s673",
    "label": "Multiple",
    "text": " 3）手术侧肢体有其他手术病史或较重外伤病史"
  },
  {
    "id": "s674",
    "label": "Disease",
    "text": "1. 诊断为特发性脊柱侧凸的患者；"
  },
  {
    "id": "s675",
    "label": "Age",
    "text": " 2、年龄大于或等于18岁；"
  },
  {
    "id": "s676",
    "label": "Pharmaceutical Substance or Drug",
    "text": " iii.在第I期给药前的14天内的任何时间服用过任何药物。"
  },
  {
    "id": "s677",
    "label": "Sign",
    "text": "1、最佳矫正视力：无光感"
  },
  {
    "id": "s678",
    "label": "Consent",
    "text": " 6.受试者志愿受试并签署知情同意书，签署知情同意书过程符合GCP要求。"
  },
  {
    "id": "s679",
    "label": "Compliance with Protocol",
    "text": " 8）不能参加随访的患者。"
  },
  {
    "id": "s680",
    "label": "Disease",
    "text": "1)存在已知的免疫缺陷；"
  },
  {
    "id": "s681",
    "label": "Healthy",
    "text": " 3. 身体健康；"
  },
  {
    "id": "s682",
    "label": "Disease",
    "text": " ④ 伴有严重心血管疾病 (心梗、心衰、脑卒中)、严重肾脏疾病、重症糖尿病、严重肝病和恶性肿瘤；"
  },
  {
    "id": "s683",
    "label": "Disease",
    "text": " 4、膝关节存在严重内翻或外翻畸形者"
  },
  {
    "id": "s684",
    "label": "Special Patient Characteristic",
    "text": " 2、参加临床规范化住院医师培训学员；"
  },
  {
    "id": "s685",
    "label": "Disease",
    "text": " 4、合并其它系统疾病，如心脑血管疾病、代谢性疾病、神经系统疾病等。"
  },
  {
    "id": "s686",
    "label": "Multiple",
    "text": " 12)不能签署知情同意书或者任何心理、情绪问题、任何障碍可能使知情同意书无效或限制志愿受试者遵从试验要求的能力或者不能或不大可能全面遵从试验的要求和限制（例如不协作、不能配合随访）或者不大可能完成试验；"
  },
  {
    "id": "s687",
    "label": "Consent",
    "text": " （2）签署知情同意书；"
  },
  {
    "id": "s688",
    "label": "Laboratory Examinations",
    "text": " 3）患者外周血CD3阳性细胞计数&lt;0.9x104/ml；"
  },
  {
    "id": "s689",
    "label": "Multiple",
    "text": "1.女性，至少自然绝经1年（如非自然绝经，年龄应大于55岁）"
  },
  {
    "id": "s690",
    "label": "Multiple",
    "text": " （2）严重高血压（收缩压&gt;210 mmHg）或低血压(收缩压&lt; 90 mmHg)，严重窦性心动过缓(心率&lt;50 bpm)；"
  },
  {
    "id": "s691",
    "label": "Pregnancy-related Activity",
    "text": "1．妊娠；"
  },
  {
    "id": "s692",
    "label": "Multiple",
    "text": " 2.年龄大于18周岁的男性或女性；"
  },
  {
    "id": "s693",
    "label": "Sign",
    "text": "（1）  合并有泪小点、泪囊、鼻泪管相关的先天性或获得性的泪道狭窄和阻塞"
  },
  {
    "id": "s694",
    "label": "Multiple",
    "text": " ②影像学检查发现尿路畸形、结石、积水等病变；"
  },
  {
    "id": "s695",
    "label": "Risk Assessment",
    "text": " ② BMI&lt;30kg/m2；"
  },
  {
    "id": "s696",
    "label": "Multiple",
    "text": " 5)凝血功能正常；或轻度异常（CTC AE 4.03 I级），经治疗后恢复者；"
  },
  {
    "id": "s697",
    "label": "Multiple",
    "text": " 6.研究开始前4周内未接受过化疗、放疗、分子靴向治疗以及手术，并己从之前治疗的急性毒性反应中恢复，脱发以及外周神经毒性除外；"
  },
  {
    "id": "s698",
    "label": "Diet",
    "text": " 5)过去1个月内服用了其他益生菌或益生元产品；"
  },
  {
    "id": "s699",
    "label": "Multiple",
    "text": " 3）患者自愿参加临床试验，签署知情同意书，能够配合临床随访"
  },
  {
    "id": "s700",
    "label": "Disease",
    "text": "1、已知患有一过性滑膜炎、股骨头骨骺滑脱症、骨结核、骨肿瘤、色素沉着绒毛结节滑膜炎、下肢损伤等影响下肢功能疾病的患者；"
  },
  {
    "id": "s701",
    "label": "Pregnancy-related Activity",
    "text": " –适龄期男女患者在进入试验前，研究过程中直到停药后30天都必须采用可靠的方法避孕。可靠的避孕方法将由主要研究者或指定人员来判定。"
  },
  {
    "id": "s702",
    "label": "Therapy or Surgery",
    "text": " (2)反复种植失败者；"
  },
  {
    "id": "s703",
    "label": "Therapy or Surgery",
    "text": " 2.病人已行新辅助放化疗；"
  },
  {
    "id": "s704",
    "label": "Multiple",
    "text": "（1）年龄18-70周岁，性别不限"
  },
  {
    "id": "s705",
    "label": "Addictive Behavior",
    "text": " (1) 经过多次戒毒治疗仍不能戒断毒瘾的滥用阿片类物质成瘾者（诊断标准参见《中国精神疾病障碍分类和诊断标准-3》中的“药物依赖诊断标准”）；"
  },
  {
    "id": "s706",
    "label": "Disease",
    "text": " 14.既往有心肌炎、扩张性心肌病、肥厚性心肌病、限制性心肌病史。"
  },
  {
    "id": "s707",
    "label": "Disease",
    "text": " 4）先天性子宫畸形及卵巢缺如；"
  },
  {
    "id": "s708",
    "label": "Laboratory Examinations",
    "text": " 8、AST、ALT超过正常上限3倍、Ccr≤50ml/min者；"
  },
  {
    "id": "s709",
    "label": "Disease",
    "text": " 4)合并有心血管、脑血管、造血系统等严重原发性疾病及精神病患者；"
  },
  {
    "id": "s710",
    "label": "Multiple",
    "text": " 4)在12个月内出现过严重的心血管疾病包括：难以控制的高血压、不稳定心绞痛、心肌梗塞、充血性心力衰竭NYHA心功能≥2级、不能控制的心律失常。"
  },
  {
    "id": "s711",
    "label": "Disease",
    "text": " （6）合并多发性骨髓瘤、泌尿系梗阻、主动脉夹层等可引起急性肾损伤的疾病；"
  },
  {
    "id": "s712",
    "label": "Capacity",
    "text": " ③病情危重，难以对方案的有效性和安全性做出确切评价者。"
  },
  {
    "id": "s713",
    "label": "Multiple",
    "text": " 2.受试性别不限，年龄：0-14岁"
  },
  {
    "id": "s714",
    "label": "Pharmaceutical Substance or Drug",
    "text": " b.中途应用抗结核药物之外的抗生素类药物；"
  },
  {
    "id": "s715",
    "label": "Disease",
    "text": " ⑻有神经系统及精神疾病史；"
  },
  {
    "id": "s716",
    "label": "Laboratory Examinations",
    "text": " 11、血肌酐水平升高（大于2 mg/dL）或肌酐清除率eGFR小于 60mL/min"
  },
  {
    "id": "s717",
    "label": "Multiple",
    "text": " 5)剔除视力低于0.1，视野小于10°的患者。"
  },
  {
    "id": "s718",
    "label": "Multiple",
    "text": " 6.合并白细胞严重减少者（血白细胞数&lt;2.5×109/L）；"
  },
  {
    "id": "s719",
    "label": "Multiple",
    "text": " （8）愿意并且能够遵守研究访视日程以及研究方案的其他要求；能提供书面知情同意书。在进行任何方案特定的程序前必须获得同意。"
  },
  {
    "id": "s720",
    "label": "Pharmaceutical Substance or Drug",
    "text": " 3）长期服用西药效果不佳的患者；"
  },
  {
    "id": "s721",
    "label": "Researcher Decision",
    "text": " 12.在参与本临床试验时，发生任何可能危及患者安全性的其它临床状况（研究者判断）。"
  },
  {
    "id": "s722",
    "label": "Pharmaceutical Substance or Drug",
    "text": " 4.已经使用其他药物治疗"
  },
  {
    "id": "s723",
    "label": "Pregnancy-related Activity",
    "text": " 2.妊娠或哺乳期妇女"
  },
  {
    "id": "s724",
    "label": "Diagnostic",
    "text": " 2.符合CKD诊断标准；"
  },
  {
    "id": "s725",
    "label": "Non-Neoplasm Disease Stage",
    "text": " (6)受试者必须要在过去的三十天内因为急性心梗或是不稳定心绞痛住院而且目前正处于符合DSM-IV标准的抑郁症期。"
  },
  {
    "id": "s726",
    "label": "Age",
    "text": " （6）年龄 30～75 周岁。"
  },
  {
    "id": "s727",
    "label": "Disease",
    "text": " 3、受伤时间：陈旧性或急性；"
  },
  {
    "id": "s728",
    "label": "Disease",
    "text": " 2).宫腔粘连病史；宫内膜息肉、结核和炎症，"
  },
  {
    "id": "s729",
    "label": "Age",
    "text": "(1) 年龄 &gt; 18 岁；"
  },
  {
    "id": "s730",
    "label": "Laboratory Examinations",
    "text": " 15)甲胎蛋白 &gt; 50 ng/mL；"
  },
  {
    "id": "s731",
    "label": "Therapy or Surgery",
    "text": " ③择期行卵巢癌细胞减灭术的患者。"
  },
  {
    "id": "s732",
    "label": "Disabilities",
    "text": " （5）法律规定的残疾患者（盲，聋，哑，智力障碍，精神障碍，肢体残疾）。"
  },
  {
    "id": "s733",
    "label": "Neoplasm Status",
    "text": " 4)术前影像学评估为Ⅱ期（ T3-4，淋巴结阴性，肿瘤穿透肠壁肌层）或Ⅲ期直肠癌（淋巴结阳性，无远处转移）；"
  },
  {
    "id": "s734",
    "label": "Multiple",
    "text": " 7.有恶性肿瘤史，尤其是妇科恶性肿瘤病史及放化疗病史"
  },
  {
    "id": "s735",
    "label": "Encounter",
    "text": " 2、ICU住院时间大于等于48小时；"
  },
  {
    "id": "s736",
    "label": "Age",
    "text": " 4）年龄60-75岁"
  },
  {
    "id": "s737",
    "label": "Multiple",
    "text": "    ①肝功能：总胆红素≤1.5倍正常值上限；谷草转氨酶和谷丙转氨酶≤2.5倍正常值上限；碱性磷酸酶≤1.5倍正常值上限；"
  },
  {
    "id": "s738",
    "label": "Age",
    "text": "1）年龄18-100岁；"
  },
  {
    "id": "s739",
    "label": "Diagnostic",
    "text": " 3.重复性着床失败或反复性流产， 彩超检查证实内膜因素；"
  },
  {
    "id": "s740",
    "label": "Therapy or Surgery",
    "text": " 预计新生儿期行各种外科手术治疗；"
  },
  {
    "id": "s741",
    "label": "Consent",
    "text": "1）受试者理解并遵守试验流程，自愿参加，并签署知情同意书；"
  },
  {
    "id": "s742",
    "label": "Disease",
    "text": " 4.近一个月内有糖尿病酮症、酮症酸中毒非酮症高渗性糖尿病昏迷，严重感染、手术等应激情况者。"
  },
  {
    "id": "s743",
    "label": "Disease",
    "text": " 4.至少在入组前26周已确诊偏头痛；"
  },
  {
    "id": "s744",
    "label": "Disease",
    "text": " 12. 有以下病史："
  },
  {
    "id": "s745",
    "label": "Laboratory Examinations",
    "text": " 7已知或确诊血清HIV阳性，梅毒抗体阳性，乙型肝炎,丙型肝炎或其它严重传染性疾病志愿者；"
  },
  {
    "id": "s746",
    "label": "Disease",
    "text": " 4.晕动症者；"
  },
  {
    "id": "s747",
    "label": "Therapy or Surgery",
    "text": "（1）非平卧位手术、头面颈手术；"
  },
  {
    "id": "s748",
    "label": "Age",
    "text": " 2 年龄35-60岁"
  },
  {
    "id": "s749",
    "label": "Disease",
    "text": " 8.智力障碍，精神、神志障碍者；"
  },
  {
    "id": "s750",
    "label": "Diagnostic",
    "text": "1.头颅CT所见颅内出血性疾病：脑出血，蛛网膜下腔出血等；"
  },
  {
    "id": "s751",
    "label": "Pregnancy-related Activity",
    "text": " 7 怀孕妇女或哺乳期妇女；入组前2周尿检或血检妊娠试验阳性的有生育能力的妇女；或没有行可靠避孕措施的有生育能力的妇女。"
  },
  {
    "id": "s752",
    "label": "Risk Assessment",
    "text": " 6.ECOG全身状态评分为0～1"
  },
  {
    "id": "s753",
    "label": "Laboratory Examinations",
    "text": " 2.采血时间不在预定的时间点；"
  },
  {
    "id": "s754",
    "label": "Enrollment in other studies",
    "text": " 2. 正在参加其他药物临床试验患者；"
  },
  {
    "id": "s755",
    "label": "Enrollment in other studies",
    "text": " ⑼正在参加或2周内参加过其他新药临床研究者。"
  },
  {
    "id": "s756",
    "label": "Disease",
    "text": " 5.有精神或认知障碍影响本研究生活质量判断者"
  },
  {
    "id": "s757",
    "label": "Therapy or Surgery",
    "text": " 3) 复发肿瘤已行化疗、放疗、手术、免疫治疗等抗肿瘤治疗"
  },
  {
    "id": "s758",
    "label": "Disease",
    "text": " (2)骨性II类错合（ANB &gt; 4°）且下颌后缩（ SNB&lt;78°）"
  },
  {
    "id": "s759",
    "label": "Therapy or Surgery",
    "text": " 3、入院时间超过24小时的"
  },
  {
    "id": "s760",
    "label": "Device",
    "text": " 3、配戴局部或全口义齿者；"
  },
  {
    "id": "s761",
    "label": "Laboratory Examinations",
    "text": " 3.ALT或AST大于正常值上限2倍，或总胆红素大于正常值上限。"
  },
  {
    "id": "s762",
    "label": "Disease",
    "text": "1)伴有严重认知功能障碍；"
  },
  {
    "id": "s763",
    "label": "Diagnostic",
    "text": "1.有阵发性房颤病史，消融术前6个月内有PAF记录，证明包括以下任意1条: Holter或12导心电图记录房颤持续≥30s"
  },
  {
    "id": "s764",
    "label": "Disease",
    "text": "1)外伤性颅内出血，"
  },
  {
    "id": "s765",
    "label": "Disease",
    "text": " 3.患有严重的遗传、躯体疾病或精神心理疾病。"
  },
  {
    "id": "s766",
    "label": "Pregnancy-related Activity",
    "text": " 6)孕妇及哺乳期妇女；"
  },
  {
    "id": "s767",
    "label": "Age",
    "text": " 2. 年龄18至70岁"
  },
  {
    "id": "s768",
    "label": "Disease",
    "text": " -既往或目前检测出人类免疫缺陷病毒（HIV）或患AIDS；"
  },
  {
    "id": "s769",
    "label": "Disease",
    "text": " 5) 若为胸腺癌或NETT，达到R0切除"
  },
  {
    "id": "s770",
    "label": "Disease",
    "text": " 2.影像学检查发现有死骨形成、椎旁脓肿或流注性脓肿、有椎体明显破坏、后凸畸形等或椎管占位等病变的证据；"
  },
  {
    "id": "s771",
    "label": "Non-Neoplasm Disease Stage",
    "text": " (3) 近三个月来，每月至少发作1次；"
  },
  {
    "id": "s772",
    "label": "Addictive Behavior",
    "text": " 13.  患者存在药物滥用/成瘾；"
  },
  {
    "id": "s773",
    "label": "Sign",
    "text": "1、窦性心动过缓"
  },
  {
    "id": "s774",
    "label": "Pregnancy-related Activity",
    "text": " -怀孕或者哺乳期"
  },
  {
    "id": "s775",
    "label": "Allergy Intolerance",
    "text": " 4）术后无法耐受3个月辅助化疗的患者;"
  },
  {
    "id": "s776",
    "label": "Allergy Intolerance",
    "text": " 6.对研究药物过敏；"
  },
  {
    "id": "s777",
    "label": "Disease",
    "text": "①伴有可能与瘙痒有关的疾病包括胆汁淤积、肝炎、肝硬化、尿毒症、糖尿病、恶性肿瘤、神经精神性疾病；"
  },
  {
    "id": "s778",
    "label": "Allergy Intolerance",
    "text": " （7）过敏体质者；"
  },
  {
    "id": "s779",
    "label": "Disease",
    "text": " 3 患有严重的自身免疫疾病或者免疫缺陷疾病；"
  },
  {
    "id": "s780",
    "label": "Multiple",
    "text": " 2. 入组前3个月内应用过生物制剂或除羟氯喹外其它免疫抑制剂、口服抗凝药、酗酒或滥用药物；"
  },
  {
    "id": "s781",
    "label": "Allergy Intolerance",
    "text": " 3. 对研究药物或其赋形剂过敏者；"
  },
  {
    "id": "s782",
    "label": "Multiple",
    "text": " 4. 可获取足量新鲜肿瘤组织进行基因组测序及免疫组化检测，且肿瘤组织及正常组织经检测，发现肿瘤组织中存在相关信号通路基因突变或过表达的患者；"
  },
  {
    "id": "s783",
    "label": "Addictive Behavior",
    "text": " （7）毒品与酒精上瘾者。"
  },
  {
    "id": "s784",
    "label": "Multiple",
    "text": " （5）合并冠心病患者经过冠脉造影明确诊断、或既往有陈旧性心肌梗死、或运动负荷试验明确阳性且合并危险因素，患者经过药物、介入、外科手术治疗后病情稳定；"
  },
  {
    "id": "s785",
    "label": "Laboratory Examinations",
    "text": " 7、IPAH患者急性血管扩张试验阳性者；"
  },
  {
    "id": "s786",
    "label": "Multiple",
    "text": " （12）任何情况或以前/现在的治疗，使受试者不符合本研究的要求。"
  },
  {
    "id": "s787",
    "label": "Compliance with Protocol",
    "text": " 6.不愿或无法依从研究方案者"
  },
  {
    "id": "s788",
    "label": "Laboratory Examinations",
    "text": " 2、取卵促排卵周期HCG日中子宫内膜厚度≤7cm；"
  },
  {
    "id": "s789",
    "label": "Disease",
    "text": " （5）感觉性失语（无法理解指导语）者；"
  },
  {
    "id": "s790",
    "label": "Pharmaceutical Substance or Drug",
    "text": " 2）筛查前两个月没有服用Omega-3脂肪酸、维生素和矿物质等营养补充剂；"
  },
  {
    "id": "s791",
    "label": "Disease",
    "text": " ⑥严重视听障碍，精神异常者；"
  },
  {
    "id": "s792",
    "label": "Disease",
    "text": " 4. 口腔内有病变者（龋齿除外）;"
  },
  {
    "id": "s793",
    "label": "Age",
    "text": "1. 年龄20-35岁；"
  },
  {
    "id": "s794",
    "label": "Pharmaceutical Substance or Drug",
    "text": " 5.病人正接受其他抗癌药物或方式的治疗；"
  },
  {
    "id": "s795",
    "label": "Sign",
    "text": " （2）入院前48小时内有呕血、黑便等上消化道出血症状；"
  },
  {
    "id": "s796",
    "label": "Age",
    "text": " （2）年龄在50-70岁之间"
  },
  {
    "id": "s797",
    "label": "Pregnancy-related Activity",
    "text": " 7.妊娠期或哺乳期患妇女；"
  },
  {
    "id": "s798",
    "label": "Pharmaceutical Substance or Drug",
    "text": " 2、需要抗生素治疗的非胃肠道感染的住院患儿"
  },
  {
    "id": "s799",
    "label": "Pregnancy-related Activity",
    "text": " 9. 妊娠、哺乳期或未育患者；"
  },
  {
    "id": "s800",
    "label": "Therapy or Surgery",
    "text": " 3)近三个月有麻醉手术史；"
  },
  {
    "id": "s801",
    "label": "Therapy or Surgery",
    "text": " （3）行VATS肺叶切除，肺段切除或肺楔形切除者。"
  },
  {
    "id": "s802",
    "label": "Capacity",
    "text": " （4）不愿意合作"
  },
  {
    "id": "s803",
    "label": "Disease",
    "text": "   有食管静脉曲张出血的病史"
  },
  {
    "id": "s804",
    "label": "Therapy or Surgery",
    "text": " 5) 近一年内接受减重手术；"
  },
  {
    "id": "s805",
    "label": "Multiple",
    "text": " 4)可能怀孕的女性受试者同意在使用地西他滨期间，以及地西他滨最后一次用药后1个月内采用医师批准的避孕方法（口服、注射或植入性激素避孕药；输卵管结扎；避孕环；屏障避孕法合并使用杀精子药物；或性伴侣进行输精管结扎）；并且在开始使用试验药品之前72小时内妊娠试验阴性；女性伴侣可能怀孕的的男性受试者，必须在整个研究阶段同意采用医师批准的避孕方法， 并在整个研究期间以及地西他滨最后一次用药后的2 个月内避免使女伴怀孕；"
  },
  {
    "id": "s806",
    "label": "Compliance with Protocol",
    "text": " 15. 研究者预计依从性差或不能配合者。"
  },
  {
    "id": "s807",
    "label": "Multiple",
    "text": " 3. 签署知情同意书，能遵守试验要求的患者。"
  },
  {
    "id": "s808",
    "label": "Multiple",
    "text": " 2）临床需使用三维腹腔镜及摄像系统进行检查诊断或治疗手术的患者（胃间质瘤以及胃癌患者，且胃癌患者的体力状况好，即ECOG体力状况评分不大于2；结肠癌患者，体力状况评分不大于2；阑尾炎；胆囊炎，胆囊结石等）；"
  },
  {
    "id": "s809",
    "label": "Disease",
    "text": " 12）艾滋病病毒感染者；"
  },
  {
    "id": "s810",
    "label": "Pregnancy-related Activity",
    "text": " （6） 计划在6个月内怀孕者"
  },
  {
    "id": "s811",
    "label": "Therapy or Surgery",
    "text": " 4.近3个月曾进行电抽搐治疗。"
  },
  {
    "id": "s812",
    "label": "Allergy Intolerance",
    "text": " 9. 对CPT-11过敏患者"
  },
  {
    "id": "s813",
    "label": "Diagnostic",
    "text": "（1）符合干眼症诊断标准；"
  },
  {
    "id": "s814",
    "label": "Multiple",
    "text": " （2）入选前1个月内曾进行胃镜检查，病理活检部位2个以上（含2个，建议胃窦、胃角），而且有完整的胃镜检查及胃黏膜活检资料；"
  },
  {
    "id": "s815",
    "label": "Researcher Decision",
    "text": " 4)具有肾脏病理学病变者或影响其生存的严重疾病，如肿瘤、艾滋病等研究者认为不宜入选："
  },
  {
    "id": "s816",
    "label": "Therapy or Surgery",
    "text": " 2.既往接受过针对转移性肾癌的系统性治疗：靶向药物/免疫/细胞因子治疗；"
  },
  {
    "id": "s817",
    "label": "Allergy Intolerance",
    "text": " 16.已知对核苷酸/核苷类似物，包括阿德福韦酯或克来夫定过敏者；"
  },
  {
    "id": "s818",
    "label": "Age",
    "text": "①年龄18~65岁。"
  },
  {
    "id": "s819",
    "label": "Multiple",
    "text": " 2.或，诊断为快进展型青春期的女孩：3个月内Δ骨龄/Δ年龄&gt;2；8岁后出现第二性征，性发育进程迅速，从一个发育分期进展到下一分期的时间较短（&lt;6个月）；"
  },
  {
    "id": "s820",
    "label": "Multiple",
    "text": " 6.无显著的心、肺、肾功能，无HIV或梅毒感染；"
  },
  {
    "id": "s821",
    "label": "Laboratory Examinations",
    "text": " 3.前三个月内体重减少&gt;5kg"
  },
  {
    "id": "s822",
    "label": "Oral related",
    "text": "1. 6个上前牙均为活髓牙;"
  },
  {
    "id": "s823",
    "label": "Multiple",
    "text": " - 流脑疫苗接种禁忌症和研究者认为有可能影响试验评估的任何情况。"
  },
  {
    "id": "s824",
    "label": "Risk Assessment",
    "text": " 4.ECOG体力状态评分0-2分；"
  },
  {
    "id": "s825",
    "label": "Pregnancy-related Activity",
    "text": " 3. 绝经前女患血清妊娠试验阳性；哺乳期；无有效避孕方法；"
  },
  {
    "id": "s826",
    "label": "Disease",
    "text": " ⑨有家族遗传性疾病者。"
  },
  {
    "id": "s827",
    "label": "Pharmaceutical Substance or Drug",
    "text": " 2、不属于药物作用范围内病例。"
  },
  {
    "id": "s828",
    "label": "Diagnostic",
    "text": " （3）组织学确诊为鼻咽癌。"
  },
  {
    "id": "s829",
    "label": "Multiple",
    "text": " (1)口服避孕药，孕酮，或激素类埋植剂（包括皮下埋植剂）。在筛选使用了这类药物的病人前，需要2个月的清除期。储存避孕药形式或埋植剂，特别是埋植剂仍埋植的地方，可能需要更长清除时间。口服避孕药需要1个月的药物清除时间。"
  },
  {
    "id": "s830",
    "label": "Disease",
    "text": " 5.无其他严重躯体疾病；"
  },
  {
    "id": "s831",
    "label": "Disease",
    "text": "(1)出现尿酮症者；"
  },
  {
    "id": "s832",
    "label": "Laboratory Examinations",
    "text": " 2)  血睾酮水平&lt;50 ng/dl"
  },
  {
    "id": "s833",
    "label": "Consent",
    "text": " （12）拒绝参加本项临床研究。"
  },
  {
    "id": "s834",
    "label": "Diagnostic",
    "text": " 4)影像学提示尿道狭窄或输尿管狭窄，无法进镜诊疗；"
  },
  {
    "id": "s835",
    "label": "Laboratory Examinations",
    "text": " 5. CD3+介于52%-65%，CD4+/CD8+介于0.8-1.2"
  },
  {
    "id": "s836",
    "label": "Disease",
    "text": " ③具有严重的肺脏疾病（如哮喘、慢性支气管炎、肺结核等）、原发性心血管病变、肝脏病变、肾脏病变、血液学病变、或影响其生存的其他严重疾病。"
  },
  {
    "id": "s837",
    "label": "Diagnostic",
    "text": "①不符合颈椎病诊断标准及纳入标准者；"
  },
  {
    "id": "s838",
    "label": "Disease",
    "text": " 5) 诊断有心、肺、肝、肾、血液等基础疾病者；"
  },
  {
    "id": "s839",
    "label": "Non-Neoplasm Disease Stage",
    "text": " （5）病情分期为静止期和消退期；"
  },
  {
    "id": "s840",
    "label": "Multiple",
    "text": "            5）心动过缓者、窦房结功能降低者"
  },
  {
    "id": "s841",
    "label": "Therapy or Surgery",
    "text": " 行其他肺康复治疗的患者"
  },
  {
    "id": "s842",
    "label": "Therapy or Surgery",
    "text": " 7.广泛胸膜粘连或曾有过胸部手术史"
  },
  {
    "id": "s843",
    "label": "Multiple",
    "text": "1）伴严重心脏功能不全，心脏射血分数EF低于60%；伴严重肺功能不全（阻塞性和/或限制性通气障碍）；伴严重肝功能受损，肝功能指标（ALT或TBIL）大于正常值上限2倍以上；伴严重肾功能不全，肾功能指标（Cr或BUN）大于正常值上限2倍以上；伴严重活动性出血；"
  },
  {
    "id": "s844",
    "label": "Age",
    "text": "1.年龄小于18岁"
  },
  {
    "id": "s845",
    "label": "Multiple",
    "text": " （3）患者平素畏风寒，素体为肺脾气虚，表现为最近1年以来，季节交替、气候变化时比常人易患感冒（6次/年以上）；或易见疲乏，食欲不振等；"
  },
  {
    "id": "s846",
    "label": "Disease",
    "text": " c）合并心、脑、肾等脏器急性疾病者；"
  },
  {
    "id": "s847",
    "label": "Multiple",
    "text": " （5） 全身情况可以耐受制定的治疗方案者，无手术禁忌症，术前查体或影像学检查未发现颈部淋巴结转移（颈部淋巴结影像学阴性标准：淋巴结大小&lt;1.0cm），无远处转移灶形成"
  },
  {
    "id": "s848",
    "label": "Disease",
    "text": " 7）患者若同时患有中枢神经系统受累（CNS3）；"
  },
  {
    "id": "s849",
    "label": "Consent",
    "text": " 9)受试者自愿参加，签署知情同意书，愿意按照方案完成研究的患者。"
  },
  {
    "id": "s850",
    "label": "Therapy or Surgery",
    "text": " 1.用于劈离式肝移植或减体积肝移植的供肝"
  },
  {
    "id": "s851",
    "label": "Multiple",
    "text": "（1）2018年4月至2019年9月到中南大学湘雅医院就诊的心肌梗死急性期患者（健康人群作为对照）"
  },
  {
    "id": "s852",
    "label": "Diagnostic",
    "text": " (2)符合诊断标准。"
  },
  {
    "id": "s853",
    "label": "Non-Neoplasm Disease Stage",
    "text": " （4.）HLA-A2型"
  },
  {
    "id": "s854",
    "label": "Laboratory Examinations",
    "text": " 5)屈光度大于-8.00D，眼轴≤28mm。"
  },
  {
    "id": "s855",
    "label": "Risk Assessment",
    "text": " 2) BMI: 18-30kg/m2"
  },
  {
    "id": "s856",
    "label": "Multiple",
    "text": " 6)严重肝、肾功能疾病患者（谷丙转氨酶、血清肌酐指标超出医院设定的正常值范围1.5倍）"
  },
  {
    "id": "s857",
    "label": "Diagnostic",
    "text": " ②符合哮喘（GINA 2017）诊断标准"
  },
  {
    "id": "s858",
    "label": "Disease",
    "text": " 2）患有单纯严重瓣膜狭窄（主动脉瓣、二尖瓣）、肥厚性或限制性心肌病；"
  },
  {
    "id": "s859",
    "label": "Age",
    "text": " 2.年龄≥18岁。"
  },
  {
    "id": "s860",
    "label": "Consent",
    "text": " ⑥患者或其监护人不能或不愿意签署知情同意书。"
  },
  {
    "id": "s861",
    "label": "Disease",
    "text": " 智齿区域无冠周炎导致的严重的骨吸收，无大面积根尖周病变"
  },
  {
    "id": "s862",
    "label": "Enrollment in other studies",
    "text": " 2）入选前3个月内已经接受任何临床试验药物者；"
  },
  {
    "id": "s863",
    "label": "Diagnostic",
    "text": "①符合MCI的诊断标准；"
  },
  {
    "id": "s864",
    "label": "Non-Neoplasm Disease Stage",
    "text": " 5.终末期心脏病患者；"
  },
  {
    "id": "s865",
    "label": "Laboratory Examinations",
    "text": "1） 给药前生命体征、体格检查、心电图、实验室检查结果异常且有临床意义者；"
  },
  {
    "id": "s866",
    "label": "Disease",
    "text": " 2、无心源性栓塞证据。"
  },
  {
    "id": "s867",
    "label": "Disease",
    "text": " ②目前合并严重感染、心、肺重要脏器严重损伤者；"
  },
  {
    "id": "s868",
    "label": "Multiple",
    "text": " ⑷严重心血管疾病、肝肾功能不全者；"
  },
  {
    "id": "s869",
    "label": "Diagnostic",
    "text": "1）按照中华医学会儿科学分会血液组2014年公布的儿童急性淋巴细胞白血病诊疗建议及按照中国抗癌协会血液肿瘤专业委员会、中华医学会血液学分会白血病淋巴瘤学组2016年发布的中国成人急性淋巴细胞白血病诊断与治疗指南确诊为急性淋巴细胞白血病患者；"
  },
  {
    "id": "s870",
    "label": "Compliance with Protocol",
    "text": " 7.患者依从性差或研究者考虑病人依从性差"
  },
  {
    "id": "s871",
    "label": "Therapy or Surgery",
    "text": " (8)康复治疗史；"
  },
  {
    "id": "s872",
    "label": "Pharmaceutical Substance or Drug",
    "text": " 4、正在或者需持续使用可能影响胃肠道功能药物（如抗胆碱能药、钙通道阻滞剂、5-HT3受体拮抗剂、止泻剂、抗酸剂、促动力剂、抗抑郁药、抗焦虑药、肠道菌群调节药）；"
  },
  {
    "id": "s873",
    "label": "Disease",
    "text": " 5、有试验药物禁忌证（呼吸抑制、麻痹性肠梗阻、神智不清）的患者；"
  },
  {
    "id": "s874",
    "label": "Disease",
    "text": "1、染色体核型异常；"
  },
  {
    "id": "s875",
    "label": "Oral related",
    "text": " 2) 唇颊侧中央牙龈退缩≥2mm;"
  },
  {
    "id": "s876",
    "label": "Allergy Intolerance",
    "text": " i) 对治疗药物过敏者。"
  },
  {
    "id": "s877",
    "label": "Disease",
    "text": " 2.临床诊断为Stanford B型主动脉夹层患者；"
  },
  {
    "id": "s878",
    "label": "Disease",
    "text": " 5.伴有严重躯体功能损害的病人"
  },
  {
    "id": "s879",
    "label": "Pharmaceutical Substance or Drug",
    "text": " (三)服用三种以上降压药物"
  },
  {
    "id": "s880",
    "label": "Enrollment in other studies",
    "text": " (12)受试者在筛选访视之前3个月内曾参加过其他任何涉及到采血或使用未经许可的药物的临床研究。"
  },
  {
    "id": "s881",
    "label": "Compliance with Protocol",
    "text": " （2）患者要求退出试验。"
  },
  {
    "id": "s882",
    "label": "Disease",
    "text": " ③　椎间盘突出不多于2个阶段（突出节段L3-L4、L4-L5或L5-S1）；"
  },
  {
    "id": "s883",
    "label": "Therapy or Surgery",
    "text": "1.择期行超声引导下肝肿瘤热消融的患者；"
  },
  {
    "id": "s884",
    "label": "Disease",
    "text": " 2、临床怀疑食管癌或胃癌人群，或体检人群；"
  },
  {
    "id": "s885",
    "label": "Multiple",
    "text": " 4）铂类耐药复发（铂类化疗后6个月内肿瘤复发）且有可测量病灶的卵巢癌患者（满足RECIST标准）；"
  },
  {
    "id": "s886",
    "label": "Multiple",
    "text": " 4. 没有痴呆或明显的认知障碍。（研究者将判断每一位参与的患者是否具有认知障碍，是否能够完成阅读相关信息，回答问卷调查和积极主动参与干预治疗）"
  },
  {
    "id": "s887",
    "label": "Disease",
    "text": " 4. 合并有严重的心、脑、肝以及造血系统等原发性疾病、或影响其生存的其它严重疾病；"
  },
  {
    "id": "s888",
    "label": "Multiple",
    "text": " (4) 无器官疾病史和药物过敏史者。"
  },
  {
    "id": "s889",
    "label": "Pregnancy-related Activity",
    "text": " 8.妊娠、哺乳期妇女；"
  },
  {
    "id": "s890",
    "label": "Disease",
    "text": " (2) 排除下列基础疾病（可能造成ECS系统异常表达）患者：免疫系统疾病患者、严重感染患者、阿尔茨海默病患者、白血病患者、肿瘤患者及慢性肝脏疾病患者；"
  },
  {
    "id": "s891",
    "label": "Pregnancy-related Activity",
    "text": " （10）妊娠期、哺乳期妇女；"
  },
  {
    "id": "s892",
    "label": "Disease",
    "text": "①无内科并发症（妊娠高血压综合征、先天性心脏病、胎盘血管瘤，心、肺、肝、肾等疾患，内分泌及神经系统疾病、神经精神疾病，胎儿先天畸形或高危，血液病等）；"
  },
  {
    "id": "s893",
    "label": "Pregnancy-related Activity",
    "text": " 8、怀孕、哺乳的妇女；"
  },
  {
    "id": "s894",
    "label": "Age",
    "text": " ② 年龄18-74岁"
  },
  {
    "id": "s895",
    "label": "Therapy or Surgery",
    "text": " 3、规范治疗后，仍未达到临床缓解；"
  },
  {
    "id": "s896",
    "label": "Enrollment in other studies",
    "text": " ⑩ 目前或入选前四周内参加其它临床试验。"
  },
  {
    "id": "s897",
    "label": "Pharmaceutical Substance or Drug",
    "text": " 2.首发未用药"
  },
  {
    "id": "s898",
    "label": "Pregnancy-related Activity",
    "text": " 5. 同意在整个研究期间至试验结束后一个月内采取宫内避孕器、阴茎套或隔离帽（隔膜或宫颈/穹隆帽）并使用杀精子泡沫/凝胶/膜/乳膏/栓剂、或避免性行为进行有效地避孕。"
  },
  {
    "id": "s899",
    "label": "Multiple",
    "text": " 第二部分:排除标准:任何潜在的禁忌症，如脊柱肿瘤、脊柱畸形、脊柱不稳定、椎间盘炎和骨折；局部或全身感染或脊柱感染；对类固醇或麻醉剂过敏；腰椎手术史；无法纠正的凝血功能障碍；怀孕者 体重指数≥25 kg/m2. 。"
  },
  {
    "id": "s900",
    "label": "Multiple",
    "text": " 4. 有症状的心动过缓或低血压（心率&lt;50次/分，血压&lt;90/60mmHg）；"
  },
  {
    "id": "s901",
    "label": "Disease",
    "text": " 4.首次发病的中风患者"
  },
  {
    "id": "s902",
    "label": "Pregnancy-related Activity",
    "text": " e) 过去3月未使用任何有关调理月经生理的药物或保健方法；"
  },
  {
    "id": "s903",
    "label": "Multiple",
    "text": " 5.无局部麻醉药或人工胶体过敏史。"
  },
  {
    "id": "s904",
    "label": "Consent",
    "text": " 5.患者已完全了解该研究性质，自愿参加本试验并签署知情同意书。"
  },
  {
    "id": "s905",
    "label": "Allergy Intolerance",
    "text": " 4. 对肾上腺素或利多卡因过敏。"
  },
  {
    "id": "s906",
    "label": "Risk Assessment",
    "text": "①严重失能及病情恶化患者（卡氏评分＜40分）；"
  },
  {
    "id": "s907",
    "label": "Symptom",
    "text": " （1）脉细、脉弦、烦躁、眩晕（有两项同时出现即排除）；"
  },
  {
    "id": "s908",
    "label": "Researcher Decision",
    "text": " 5)任何显著的临床和实验室异常，研究者认为影响安全性评价者，如：无法控制的活动性感染（&gt;NCI-CTC AE v4.0标准2级）、无法控制的糖尿病（&gt;NCI-CTC AE v4.0标准2级）、患有高血压且经两种或两种以下降压药治疗无法下降到以下范围内者（收缩压&lt;140 mmHg，舒张压&lt;90 mmHg）、充血性心力衰竭（NCI CTC AE v4.0）、甲状腺功能异常（&gt;NCI-CTC AE v4.0标准2级）等；"
  },
  {
    "id": "s909",
    "label": "Disease",
    "text": " 2) 具有以下子宫异常：子宫畸形（单角子宫、双子宫），未治疗的纵膈子宫、子宫腺肌瘤、黏膜下子宫肌瘤、子宫内膜息肉。"
  },
  {
    "id": "s910",
    "label": "Therapy or Surgery",
    "text": "1.择期行无痛胃镜检查及治疗；"
  },
  {
    "id": "s911",
    "label": "Compliance with Protocol",
    "text": " 2.患者医从性差，无法按照医嘱执行相应康复计划。"
  },
  {
    "id": "s912",
    "label": "Multiple",
    "text": " 5.患者免疫功能不全或有结缔组织病、显性遗传疾病或糖尿病"
  },
  {
    "id": "s913",
    "label": "Pregnancy-related Activity",
    "text": " 6.妊娠期患者。"
  },
  {
    "id": "s914",
    "label": "Consent",
    "text": " 5.自愿受试，知情同意。"
  },
  {
    "id": "s915",
    "label": "Multiple",
    "text": " ②痰、气管内吸引、支气管镜冲洗或灌洗液等下呼吸道标本涂片和/或培养酵母菌/念珠菌阳性的患者、或丝状真菌/曲霉阳性的患者；"
  },
  {
    "id": "s916",
    "label": "Compliance with Protocol",
    "text": " 4、有能力依从研究方案；"
  },
  {
    "id": "s917",
    "label": "Multiple",
    "text": " 2.目前或近期（治疗前10天内）使用全量抑制血小板功能、抗凝血药或溶栓剂治疗，允许预防性抗凝血药；"
  },
  {
    "id": "s918",
    "label": "Multiple",
    "text": "1) 18-50岁，能够充分合作的男性或女性门诊患者，生育期女性患者需在未孕期或非哺乳期，在实验期间确保不妊娠者可以入选；"
  },
  {
    "id": "s919",
    "label": "Diagnostic",
    "text": " 5. 中医证型属于气滞气虚者。"
  },
  {
    "id": "s920",
    "label": "Disease",
    "text": " 4. 原发性或继发性AML(包含继发MDS的AML)"
  },
  {
    "id": "s921",
    "label": "Gender",
    "text": "1. 患者性别不限；"
  },
  {
    "id": "s922",
    "label": "Multiple",
    "text": "1）年龄满18周岁的男性；"
  },
  {
    "id": "s923",
    "label": "Disease",
    "text": " 2.有系统或皮肤感染性疾病"
  },
  {
    "id": "s924",
    "label": "Disease",
    "text": " 12.有难治性高血压；"
  },
  {
    "id": "s925",
    "label": "Pharmaceutical Substance or Drug",
    "text": "（1）使用过任何镇痛镇静药，正在使用其他存在嗜睡、恶心呕吐等副反应的药物；"
  },
  {
    "id": "s926",
    "label": "Allergy Intolerance",
    "text": " （5）不能耐受手术"
  },
  {
    "id": "s927",
    "label": "Disease",
    "text": "（1） 过去 6 个月内或现在有显性肝性脑病者；"
  },
  {
    "id": "s928",
    "label": "Disease",
    "text": " ⑧近8周有呼吸道感染病史"
  },
  {
    "id": "s929",
    "label": "Disease",
    "text": "（1）患者合并原发性免疫缺陷病或HIV感染；"
  },
  {
    "id": "s930",
    "label": "Pharmaceutical Substance or Drug",
    "text": " b)排除近半年内全身使用糖皮质激素或免疫抑制剂患者"
  },
  {
    "id": "s931",
    "label": "Consent",
    "text": " 5 不能或者不愿意参加,不同意签署知情同意书者"
  },
  {
    "id": "s932",
    "label": "Compliance with Protocol",
    "text": " 5）有能力依从方案；"
  },
  {
    "id": "s933",
    "label": "Multiple",
    "text": "1、符合轻度脑动脉硬化症诊断标准并伴有眩晕症状者；"
  },
  {
    "id": "s934",
    "label": "Multiple",
    "text": " 7.精神状态不能合作者，患有精神性疾病、无自制力、不能明确表达者；"
  },
  {
    "id": "s935",
    "label": "Multiple",
    "text": "（1）因上消化道症状而行上消化道内镜检查的患者；"
  },
  {
    "id": "s936",
    "label": "Diagnostic",
    "text": " 6. 术前组织病理学证实为食管胃交界部腺癌，TNM分期处于II—IIIB期；"
  },
  {
    "id": "s937",
    "label": "Disease",
    "text": " 9)有心脏、肾脏、骨髓或肺、中枢神经系统受累的重大疾病史；"
  },
  {
    "id": "s938",
    "label": "Disease",
    "text": "（1）有活动性感染；"
  },
  {
    "id": "s939",
    "label": "Multiple",
    "text": " 2、研究者判断会导致不可逆气流阻塞的其他肺部疾病。"
  },
  {
    "id": "s940",
    "label": "Risk Assessment",
    "text": " （4）术前体重指数&gt;40kg/m2；"
  },
  {
    "id": "s941",
    "label": "Disease",
    "text": " ②银屑病急性进展、有红皮病倾向的患者。"
  },
  {
    "id": "s942",
    "label": "Allergy Intolerance",
    "text": " 4)对本药物成分过敏及过敏体质者；"
  },
  {
    "id": "s943",
    "label": "Disease",
    "text": " 3)患有先天性遗传代谢性疾病。"
  },
  {
    "id": "s944",
    "label": "Disease",
    "text": " 3. 既往诊断脑梗死；"
  },
  {
    "id": "s945",
    "label": "Age",
    "text": " (2)青少年；"
  },
  {
    "id": "s946",
    "label": "Multiple",
    "text": " 2.年龄18~65岁，性别不限，BMI≤25。"
  },
  {
    "id": "s947",
    "label": "Disease",
    "text": " 7)既往有神经毒性者；"
  },
  {
    "id": "s948",
    "label": "Compliance with Protocol",
    "text": " 3.家属不能理解或遵从研究方案"
  },
  {
    "id": "s949",
    "label": "Multiple",
    "text": "(1)年龄在18～70岁之间，性别不限。"
  },
  {
    "id": "s950",
    "label": "Therapy or Surgery",
    "text": " (2)已接受其他相关治疗,可能影响到本研究的观测指标者。"
  },
  {
    "id": "s951",
    "label": "Laboratory Examinations",
    "text": " 20.筛选时受测者血清学检测乙肝表面抗原、丙型肝炎病毒抗体、人类免疫缺陷病毒和梅毒检查阳性。"
  },
  {
    "id": "s952",
    "label": "Pharmaceutical Substance or Drug",
    "text": " 9).已经或计划将接受分子靶向治疗的患者，比如EGFR-TKI，ALK抑制剂，抗血管生成药物（包括单克隆抗体和血管内皮抑制素）、西妥昔单抗等；"
  },
  {
    "id": "s953",
    "label": "Therapy or Surgery",
    "text": " (4)同意治疗期间不接受其它治疗，如电刺激等"
  },
  {
    "id": "s954",
    "label": "Diagnostic",
    "text": "1.经内分泌科医师会诊后确诊的2型糖尿病患者；"
  },
  {
    "id": "s955",
    "label": "Disease",
    "text": "1)术前存在泌尿系统疾病的患者；"
  },
  {
    "id": "s956",
    "label": "Risk Assessment",
    "text": " (7)改良Hoehn-Yahr（H-Y）分级属于1-4级；"
  },
  {
    "id": "s957",
    "label": "Disease",
    "text": " 2.合并有乙肝、丙肝、艾滋、梅毒等传染性疾病及ITP等其他出血凝血疾病；"
  },
  {
    "id": "s958",
    "label": "Pregnancy-related Activity",
    "text": " 4.处于妊娠状态；"
  },
  {
    "id": "s959",
    "label": "Researcher Decision",
    "text": " 13）研究者认为可能增加受试者危险或干扰试验结果的任何情况。"
  },
  {
    "id": "s960",
    "label": "Disease",
    "text": " 4.窦性心律；"
  },
  {
    "id": "s961",
    "label": "Disease",
    "text": " (9)已知受试者有右向左分流、重度肺动脉高压（肺动脉压&gt; 90 mmHg）或不可控全身性高血压。"
  },
  {
    "id": "s962",
    "label": "Multiple",
    "text": " （8）过量吸烟(&gt;10 支/天)，酗酒（每周饮用14 个单位的酒精：1 单位=啤酒285 ml，或烈酒25 ml，或葡萄酒约100 ml），或由于职业因素等原因影响血压控制者；"
  },
  {
    "id": "s963",
    "label": "Multiple",
    "text": " （3）拒绝服药或未按规定服药以及对治疗药物过敏者，或中途退出者。"
  },
  {
    "id": "s964",
    "label": "Consent",
    "text": " 8、因精神原因无法提供知情同意书者"
  },
  {
    "id": "s965",
    "label": "Healthy",
    "text": " 健康受试者："
  },
  {
    "id": "s966",
    "label": "Organ or Tissue Status",
    "text": " 9. 重要器官和骨髓功能符合以下要求："
  },
  {
    "id": "s967",
    "label": "Consent",
    "text": " 4.不愿意或无法提供知情同意；"
  },
  {
    "id": "s968",
    "label": "Multiple",
    "text": " （4）生命体征平稳，意识清醒，自愿接受治疗及观察者。"
  },
  {
    "id": "s969",
    "label": "Disease",
    "text": " (4)不稳定型心绞痛或近期有心肌梗死发作；"
  },
  {
    "id": "s970",
    "label": "Multiple",
    "text": "a）需行手术或介入治疗的神经外科患者（主要为创伤性颅脑损伤患者、脑血管疾病患者和颅内肿瘤患者），包括神志障碍和神志正常的患者；"
  },
  {
    "id": "s971",
    "label": "Therapy or Surgery",
    "text": " 3)在进行肾移植时接受了兔抗人胸腺细胞免疫球蛋白或注射用巴利昔单抗诱导免疫抑制治疗的患者。"
  },
  {
    "id": "s972",
    "label": "Disease",
    "text": "1. 既往或同时合并其它除皮肤癌外的恶性肿瘤"
  },
  {
    "id": "s973",
    "label": "Multiple",
    "text": " 5.患者免疫功能不全或有结缔组织病、显性遗传疾病或糖尿病"
  },
  {
    "id": "s974",
    "label": "Multiple",
    "text": " （1）中度（3b级）和严重肾衰竭或肾功能不全［Cr&lt;45ml /min或eGFR&lt; 45ml /（min ·1.73m2）］；"
  },
  {
    "id": "s975",
    "label": "Disease",
    "text": " 4）未经治疗的冠心病、心绞痛、高血压、心率失常。"
  },
  {
    "id": "s976",
    "label": "Disease",
    "text": " 10 艾滋病、梅毒检测阳性者，乙型肝炎表面抗原检测阳性或丙型肝炎检测阳性者；"
  },
  {
    "id": "s977",
    "label": "Disease",
    "text": " 合并恶性肿瘤等消耗性疾病者"
  },
  {
    "id": "s978",
    "label": "Diet",
    "text": "(1)餐馆类型：中餐。"
  },
  {
    "id": "s979",
    "label": "Therapy or Surgery",
    "text": "1、择期行经皮血管内介入治疗的患者；"
  },
  {
    "id": "s980",
    "label": "Disease",
    "text": " ②合并有重症肌无力、多发性硬化症、先天性上睑下垂等神经肌肉病变的患者；"
  },
  {
    "id": "s981",
    "label": "Consent",
    "text": " （2）不能知情同意；"
  },
  {
    "id": "s982",
    "label": "Addictive Behavior",
    "text": " ③酗酒或违禁药物使用者；"
  },
  {
    "id": "s983",
    "label": "Multiple",
    "text": "- 未接种过AC群流脑结合疫苗和A群多糖疫苗的2-11月龄以上健康婴幼儿和1周岁以上未加强免疫人群；"
  },
  {
    "id": "s984",
    "label": "Therapy or Surgery",
    "text": " 3.因股骨颈骨折或股骨头缺血性坏死需行非骨水泥型人工髋关节置换术的患者；"
  },
  {
    "id": "s985",
    "label": "Multiple",
    "text": " 6.受试者及其法定监护人必须签署知情同意书，愿意配合治疗及随访，并自愿参加本研究。"
  },
  {
    "id": "s986",
    "label": "Disease",
    "text": " 对照组：既往有矫形外科学方面疾病等而影响躯干活动。"
  },
  {
    "id": "s987",
    "label": "Disease",
    "text": " 2)不能控制的高血压（经积极降压治疗后收缩压仍≥180mmHg或舒张压≥100mmHg）及血糖控制不佳（静脉血糖≤2.7mmol/L或≥22.2mmol/L）；"
  },
  {
    "id": "s988",
    "label": "Therapy or Surgery",
    "text": " 3）损伤后未进行过任何康复训练者；"
  },
  {
    "id": "s989",
    "label": "Disease",
    "text": " 4. 病变累及小脑，且无明显脑水肿。"
  },
  {
    "id": "s990",
    "label": "Disease",
    "text": " （5）　有孕激素依赖性肿瘤（例如：脑膜瘤）的既往病史或现病史；"
  },
  {
    "id": "s991",
    "label": "Disease",
    "text": " （2）合并偏头痛者；"
  },
  {
    "id": "s992",
    "label": "Allergy Intolerance",
    "text": " 3. 过敏体质及多种药物过敏者；"
  },
  {
    "id": "s993",
    "label": "Compliance with Protocol",
    "text": " 6)有随访意愿，且能按照规定的时间进行随访;"
  },
  {
    "id": "s994",
    "label": "Age",
    "text": " （9）40≤年龄≤80岁；"
  },
  {
    "id": "s995",
    "label": "Therapy or Surgery",
    "text": " 2  胸骨或骨盆曾接受放疗"
  },
  {
    "id": "s996",
    "label": "Disease",
    "text": " 5.一周内有急性上呼吸道感染史者；"
  },
  {
    "id": "s997",
    "label": "Diagnostic",
    "text": " （5）病史、体格检查及其他辅助实验室检查支持卵巢功能不全诊断者；"
  },
  {
    "id": "s998",
    "label": "Compliance with Protocol",
    "text": " （9）不遵医嘱或不能按时复诊者。"
  },
  {
    "id": "s999",
    "label": "Enrollment in other studies",
    "text": " 5）已参加其他临床试验；"
  },
  {
    "id": "s1000",
    "label": "Multiple",
    "text": " 6）术前吲哚氰绿排泄试验ICG-R15≤15%；"
  },
  {
    "id": "s1001",
    "label": "Therapy or Surgery",
    "text": " 5.无上腹部手术史；"
  },
  {
    "id": "s1002",
    "label": "Age",
    "text": "1)患者年龄≥18岁；"
  },
  {
    "id": "s1003",
    "label": "Disease",
    "text": " 5.有其他严重的疾病；"
  },
  {
    "id": "s1004",
    "label": "Disease",
    "text": "   (4)痛风急性发作缓解至少两周以上。"
  },
  {
    "id": "s1005",
    "label": "Therapy or Surgery",
    "text": "1.腹腔镜手术中转开腹受试者；"
  },
  {
    "id": "s1006",
    "label": "Disease",
    "text": " 5.持续性室速；"
  },
  {
    "id": "s1007",
    "label": "Therapy or Surgery",
    "text": "（1）接受左束支区域起搏或右室间隔起搏术后一周"
  },
  {
    "id": "s1008",
    "label": "Consent",
    "text": " 4.自愿参与并能配合研究，签署知情同意书。"
  },
  {
    "id": "s1009",
    "label": "Multiple",
    "text": " (5)伴有严重的或不稳定的心、肝、肾、肺、内分泌（包括甲状腺功能不全）、血 液、精神神经功能障碍等疾病者，以及糖尿病患者；"
  },
  {
    "id": "s1010",
    "label": "Disease",
    "text": " 4. 发生不可受的不良反应或严重不良反应者；"
  },
  {
    "id": "s1011",
    "label": "Pharmaceutical Substance or Drug",
    "text": " 3. 最近三个月有激素使用史；"
  },
  {
    "id": "s1012",
    "label": "Consent",
    "text": " （4）未取得知情同意者"
  },
  {
    "id": "s1013",
    "label": "Device",
    "text": "①有角膜接触镜配戴史；"
  },
  {
    "id": "s1014",
    "label": "Consent",
    "text": " 8.受试者必须具备理解并自愿签署知情同意书的能力，知情同意书的签署时间必须先于任何试验流程进行之前。"
  },
  {
    "id": "s1015",
    "label": "Disease",
    "text": " 6.溶血性贫血及G6PD缺乏者。"
  },
  {
    "id": "s1016",
    "label": "Multiple",
    "text": " ⑤不识字，无法理解知情同意，无法自行签署知情同意书的患者。"
  },
  {
    "id": "s1017",
    "label": "Allergy Intolerance",
    "text": "①亚甲蓝及其注射液组分过敏者；"
  },
  {
    "id": "s1018",
    "label": "Consent",
    "text": "（1）愿意签署知情同意书；"
  },
  {
    "id": "s1019",
    "label": "Disease",
    "text": " 2. 合并急性心肌梗死、心源性休克"
  },
  {
    "id": "s1020",
    "label": "Compliance with Protocol",
    "text": " 4.预计能完成3年观察；"
  },
  {
    "id": "s1021",
    "label": "Diagnostic",
    "text": " 5．病理组织或细胞学明确诊断为鼻咽癌"
  },
  {
    "id": "s1022",
    "label": "Pregnancy-related Activity",
    "text": " 对照组：要求镇痛的初产妇"
  },
  {
    "id": "s1023",
    "label": "Multiple",
    "text": " 8.肝功能：总胆红素≤正常值上限(ULN)；AST和ALT≤2.5倍正常值上限（ULN）；碱性磷酸酶≤5倍正常值上限（ULN）"
  },
  {
    "id": "s1024",
    "label": "Multiple",
    "text": " ④意识清楚，能正确表达自己的意愿，自愿加入本研究。"
  },
  {
    "id": "s1025",
    "label": "Multiple",
    "text": "   (2)年龄在18-80岁之间(虽年龄&gt;80岁，但意识清楚，能顺利完成答卷者，亦可纳入)。性别不限，种族不限。"
  },
  {
    "id": "s1026",
    "label": "Multiple",
    "text": " 3、术中夹闭动脉瘤时不能同时行终板造瘘术的前循环动脉瘤，如大脑前、中动脉远端动脉瘤，排除后循环动脉瘤。"
  },
  {
    "id": "s1027",
    "label": "Disease",
    "text": " 11.精神障碍者；"
  },
  {
    "id": "s1028",
    "label": "Allergy Intolerance",
    "text": " 5、有对研究药物或类似结构药物过敏史"
  },
  {
    "id": "s1029",
    "label": "Age",
    "text": " 2.年龄≥18且≤75周岁；"
  },
  {
    "id": "s1030",
    "label": "Multiple",
    "text": " （3）静息心电图有以下异常表现：完全性左束支传导阻滞、预激综合征、心室起搏心律、ST段压低超过0.1mv或左心室肥厚。"
  },
  {
    "id": "s1031",
    "label": "Disease",
    "text": " 5、合并严重慢阻肺、肺心病或呼吸衰竭患者；"
  },
  {
    "id": "s1032",
    "label": "Multiple",
    "text": " 8.脏器功能不全及近期心肌梗塞史（3个月内）患者；"
  },
  {
    "id": "s1033",
    "label": "Multiple",
    "text": " ③生命体征平稳，无严重心、肝、肾等重要脏器功能不全者，能够积极参与康复评定以及康复治疗者;"
  },
  {
    "id": "s1034",
    "label": "Allergy Intolerance",
    "text": " 4)非严重过敏体质；"
  },
  {
    "id": "s1035",
    "label": "Disease",
    "text": " 3.存在认知障碍"
  },
  {
    "id": "s1036",
    "label": "Disease",
    "text": " 2.合并可引起继发性骨质疏松疾病的患者；"
  },
  {
    "id": "s1037",
    "label": "Laboratory Examinations",
    "text": " （2）相关辅助检查均正常；"
  },
  {
    "id": "s1038",
    "label": "Receptor Status",
    "text": " d.宫颈脱落上皮细胞样本不符合被考核试剂和对比试剂的样本要求"
  },
  {
    "id": "s1039",
    "label": "Disease",
    "text": " 3.各种慢性疾病的急性期或危重期或终末期；"
  },
  {
    "id": "s1040",
    "label": "Laboratory Examinations",
    "text": " 3) 体重低于300磅"
  },
  {
    "id": "s1041",
    "label": "Consent",
    "text": " 8)签署知情同意书。"
  },
  {
    "id": "s1042",
    "label": "Allergy Intolerance",
    "text": " 3.对口服药物及外用药中任何成分过敏者；"
  },
  {
    "id": "s1043",
    "label": "Symptom",
    "text": " 2入伍前未发生过下腰痛者"
  },
  {
    "id": "s1044",
    "label": "Laboratory Examinations",
    "text": "①测量时腋下温度≥38.5℃；"
  },
  {
    "id": "s1045",
    "label": "Multiple",
    "text": " 5.呼吸道感染，持续咳嗽咳痰、肺内分泌物多，存在反流风险的"
  },
  {
    "id": "s1046",
    "label": "Pregnancy-related Activity",
    "text": " 2.孕周&lt;32周"
  },
  {
    "id": "s1047",
    "label": "Disease",
    "text": " （6）恶性肿瘤或严重感染患者；"
  },
  {
    "id": "s1048",
    "label": "Literacy",
    "text": " 7.用汉语进行交流障碍的患者；"
  },
  {
    "id": "s1049",
    "label": "Multiple",
    "text": " 2）肝、肾功能明显异常(即指标高于正常值一倍以上)；"
  },
  {
    "id": "s1050",
    "label": "Laboratory Examinations",
    "text": " 4.体温37.5℃或以上；"
  },
  {
    "id": "s1051",
    "label": "Neoplasm Status",
    "text": " （2）研究期间出现远处转移；"
  },
  {
    "id": "s1052",
    "label": "Disease",
    "text": " 4.合并使用β受体阻滞剂的禁忌症者：窦性心动过缓、支气管哮喘、慢性阻塞性肺气肿、心力衰竭、低血压、Ⅱ度以上房室传导阻滞和胰岛素依赖性糖尿病。"
  },
  {
    "id": "s1053",
    "label": "Consent",
    "text": " 6)参加本试验的患者应该签署一份知情同意书，表明已理解本试验的目的和试验步骤，并且患者自愿参加本试验；"
  },
  {
    "id": "s1054",
    "label": "Disease",
    "text": "1、严重的呼吸循环系统疾病：如合并严重的冠状动脉粥样硬化，心力衰竭，心肌梗死、呼衰等基础疾病；"
  },
  {
    "id": "s1055",
    "label": "Pregnancy-related Activity",
    "text": " 4)妊娠或哺乳女性；"
  },
  {
    "id": "s1056",
    "label": "Disease",
    "text": " 3.无严重的合并症，无严重感染、无脏器功能衰竭的患者。"
  },
  {
    "id": "s1057",
    "label": "Therapy or Surgery",
    "text": " I化疗后多次复发者；"
  },
  {
    "id": "s1058",
    "label": "Multiple",
    "text": " 5、有以下系统疾病或既往史或有研究者认为不宜参加本试验的严重疾病，如："
  },
  {
    "id": "s1059",
    "label": "Laboratory Examinations",
    "text": " 唾液中变形链球菌数量大于或等于5X105 /毫升（单克隆抗体检测）"
  },
  {
    "id": "s1060",
    "label": "Therapy or Surgery",
    "text": " 11)器官移植者；"
  },
  {
    "id": "s1061",
    "label": "Sign",
    "text": "北医三院新生儿科住院，矫正胎龄33～36W，生命体征稳定，未使用镇静剂的早产儿。"
  },
  {
    "id": "s1062",
    "label": "Multiple",
    "text": "（1）符合ACS诊断，同意实施PCI手术治疗；"
  },
  {
    "id": "s1063",
    "label": "Pregnancy-related Activity",
    "text": " 3、妊娠或哺乳期妇女。"
  },
  {
    "id": "s1064",
    "label": "Consent",
    "text": " ⑷已签署知情同意书"
  },
  {
    "id": "s1065",
    "label": "Non-Neoplasm Disease Stage",
    "text": "1)纽约心脏协会（NYHA）分级认定Ⅱ级及以上心脏病患者；"
  },
  {
    "id": "s1066",
    "label": "Risk Assessment",
    "text": " 2,BMI值在18-31"
  },
  {
    "id": "s1067",
    "label": "Diagnostic",
    "text": " (3)符合中医气阴两虚辨证诊断；"
  },
  {
    "id": "s1068",
    "label": "Enrollment in other studies",
    "text": " 4. 入选研究前3月内服用其他试验药或参与其他临床试验"
  },
  {
    "id": "s1069",
    "label": "Consent",
    "text": " 4)理解研究程序并自愿书面签署知情同意书；"
  },
  {
    "id": "s1070",
    "label": "Multiple",
    "text": " 3、颅脑损伤儿童组：患有其它影响平衡功能的疾病；下肢全关节置换术后；存在其它限制活动的合并症；难以完成指令；3月内接受过肉毒素注射；视听觉系统严重障碍。"
  },
  {
    "id": "s1071",
    "label": "Consent",
    "text": " 2.同意参加研究并签署知情同意书。"
  },
  {
    "id": "s1072",
    "label": "Age",
    "text": "1. 年龄在18～75岁之间"
  },
  {
    "id": "s1073",
    "label": "Researcher Decision",
    "text": " 17、研究者认为不适合参加本试验的其他任何情况者。"
  },
  {
    "id": "s1074",
    "label": "Multiple",
    "text": " ③ 伴发严重的抑郁、焦虑和物质滥用；"
  },
  {
    "id": "s1075",
    "label": "Disease",
    "text": " 心脏传导阻滞"
  },
  {
    "id": "s1076",
    "label": "Sign",
    "text": " -患者必须有可测量病灶（按照RECIST 1.0标准）；"
  },
  {
    "id": "s1077",
    "label": "Pharmaceutical Substance or Drug",
    "text": " 2.甲基苯丙胺（或冰毒与麻古混用）使用者。"
  },
  {
    "id": "s1078",
    "label": "Age",
    "text": " （3）患者年龄一般在15-55岁；"
  },
  {
    "id": "s1079",
    "label": "Therapy or Surgery",
    "text": " 5.随机化前1个月有特殊治疗史（放疗、化疗、激素、免疫抑制剂及生物制剂治疗）"
  },
  {
    "id": "s1080",
    "label": "Researcher Decision",
    "text": " (12)根据研究者的判断，具有降低入组可能性或使入组复杂化的其他病变或情况，如工作环境经常变动、生活环境不稳定等易造成失访的情况；"
  },
  {
    "id": "s1081",
    "label": "Disease",
    "text": " 8.有精神病病史患者；"
  },
  {
    "id": "s1082",
    "label": "Multiple",
    "text": " (8) 不能按规定用药，依从性差，资料不全影响疗效和安全性判断。"
  },
  {
    "id": "s1083",
    "label": "Consent",
    "text": " 10. 拒绝配合治疗或拒绝参加本研究"
  },
  {
    "id": "s1084",
    "label": "Laboratory Examinations",
    "text": " 3 TG＞5mmol/L;"
  },
  {
    "id": "s1085",
    "label": "Disease",
    "text": " ② 被诊断为慢性阻塞性肺疾病的患者"
  },
  {
    "id": "s1086",
    "label": "Disease",
    "text": " d）有血栓形成的病史（如：深静脉血栓形成，肺栓塞、心肌梗塞、脑血管意外）。"
  },
  {
    "id": "s1087",
    "label": "Pharmaceutical Substance or Drug",
    "text": " 2.本次发病使用过任何治疗急性咽炎的中西医药物包括缓解咽痛的药物如草药或食品补充剂；"
  },
  {
    "id": "s1088",
    "label": "Symptom",
    "text": "     （b）运动性紧张（坐卧不宁、紧张性头痛、颤抖、无法放松）；"
  },
  {
    "id": "s1089",
    "label": "Disease",
    "text": " ②无基础肾脏疾病的脓毒症患者；"
  },
  {
    "id": "s1090",
    "label": "Therapy or Surgery",
    "text": " (3)休克期治疗成功的患者（循环稳定，尿量达0.5-1ml/kg·h为复苏成功标准）"
  },
  {
    "id": "s1091",
    "label": "Researcher Decision",
    "text": " 8. 研究者认为不宜纳入本实验。"
  },
  {
    "id": "s1092",
    "label": "Multiple",
    "text": " （7） 合并肝、肾、造血系统等严重疾病者，其中血 ALT、 AST＞正常上限 1.5倍者， 血肌酐(Scr)＞1.2 倍正常上限者；"
  },
  {
    "id": "s1093",
    "label": "Diagnostic",
    "text": " 3.符合急性支气管炎诊断标准；"
  },
  {
    "id": "s1094",
    "label": "Pregnancy-related Activity",
    "text": " 5）妊娠期、哺乳期及打算近期受孕的妇女。"
  },
  {
    "id": "s1095",
    "label": "Sign",
    "text": " 9)在损伤以下的部分，保有节段反射；"
  },
  {
    "id": "s1096",
    "label": "Sign",
    "text": " 4)至少有一处可测量肿瘤病灶；"
  },
  {
    "id": "s1097",
    "label": "Diagnostic",
    "text": " 5)计算机断层扫描血管成像（CTA）/核磁共振血管成像（MRA）/数字减影血管造影（DSA）证实为大血管闭塞，大血管包括颈内动脉（ICA），大脑中动脉（MCA）；"
  },
  {
    "id": "s1098",
    "label": "Multiple",
    "text": " 3.骨髓造血功能正常，无出血倾向，血常规：HGB≥90g/L、WBC＞4.0×109/L（NEU≥1.5×109/L）、PLT≥100×109/L；"
  },
  {
    "id": "s1099",
    "label": "Life Expectancy",
    "text": " 5) 患者至少有1年以上的生存预期。"
  },
  {
    "id": "s1100",
    "label": "Pregnancy-related Activity",
    "text": "1）怀孕、哺乳；"
  },
  {
    "id": "s1101",
    "label": "Therapy or Surgery",
    "text": " 6、既往接受过放疗的患者可以入组，但必须满足下列所有条件："
  },
  {
    "id": "s1102",
    "label": "Multiple",
    "text": " 5.患有严重高血压未能控制：收缩压≥200mmHg（26.6kPa）或舒张压≥110mmHg（14.6kPa）；"
  },
  {
    "id": "s1103",
    "label": "Diagnostic",
    "text": "①符合中医辨证标准和西医诊断标准；"
  },
  {
    "id": "s1104",
    "label": "Disease",
    "text": " 3)有明显动/静脉瘘者；"
  },
  {
    "id": "s1105",
    "label": "Enrollment in other studies",
    "text": " 4.参与其他临床试验"
  },
  {
    "id": "s1106",
    "label": "Consent",
    "text": " 4. 患者家属自愿签订知情同意书者。"
  },
  {
    "id": "s1107",
    "label": "Pharmaceutical Substance or Drug",
    "text": " 5．在筛选前28 天服用了任何处方药、非处方药、任何维生素产品或草药；"
  },
  {
    "id": "s1108",
    "label": "Multiple",
    "text": " 4、受试者能够饮食运动规律。"
  },
  {
    "id": "s1109",
    "label": "Disease",
    "text": "1.急性一氧化碳中毒迟发性脑病、脑疝患者"
  },
  {
    "id": "s1110",
    "label": "Age",
    "text": "1、年龄：18 岁～60 岁；"
  },
  {
    "id": "s1111",
    "label": "Smoking Status",
    "text": " 9) 试验前3个月每日吸烟量多于5支者。"
  },
  {
    "id": "s1112",
    "label": "Multiple",
    "text": " 4.属于胀气型IAH及ACS，或同时有积液但经穿刺引流后IAH及ACS 治疗无效者；"
  },
  {
    "id": "s1113",
    "label": "Disease",
    "text": " 明确诊断的原发性肝癌；"
  },
  {
    "id": "s1114",
    "label": "Disease",
    "text": "1.合并慢性阻塞性肺疾病的哮喘者。"
  },
  {
    "id": "s1115",
    "label": "Disease",
    "text": " (4) 排除来自以下病房的患者：精神科、产科、儿科、耳鼻喉科、烧伤科、皮肤科、眼科、慢病科、康复科和姑息治疗科；"
  },
  {
    "id": "s1116",
    "label": "Diagnostic",
    "text": "1）本次发作符合DSM-IV重性抑郁的诊断标准；"
  },
  {
    "id": "s1117",
    "label": "Multiple",
    "text": " 2. 拒绝接受相关治疗方案或随访方案"
  },
  {
    "id": "s1118",
    "label": "Compliance with Protocol",
    "text": " 15.试验期间不能遵循试验要求（如饮食、烟酒限制）者"
  },
  {
    "id": "s1119",
    "label": "Disease",
    "text": " 3)未消除的急、慢性感染者，或病人同时患有其他严重疾病；"
  },
  {
    "id": "s1120",
    "label": "Multiple",
    "text": " （8）酗酒、药物滥用者，有精神障碍不能合作者；"
  },
  {
    "id": "s1121",
    "label": "Age",
    "text": " ②年龄在35岁至75岁之间；"
  },
  {
    "id": "s1122",
    "label": "Sign",
    "text": " 3）肠道准备差者；"
  },
  {
    "id": "s1123",
    "label": "Risk Assessment",
    "text": " 3.ASA Ⅰ-Ⅱ级。"
  },
  {
    "id": "s1124",
    "label": "Enrollment in other studies",
    "text": " m)3个月内参加过其他药物试验者；"
  },
  {
    "id": "s1125",
    "label": "Multiple",
    "text": " （4）采用CT心血管增强扫描对患者主动脉根部解剖及外周血管条件进行详细评估后认为适合通过股动脉入路进行TAVI；"
  },
  {
    "id": "s1126",
    "label": "Consent",
    "text": " 11．拒绝签署知情同意书"
  },
  {
    "id": "s1127",
    "label": "Organ or Tissue Status",
    "text": "1)肝肾功能明显异常，超出入组标准；"
  },
  {
    "id": "s1128",
    "label": "Disease",
    "text": "① AMI、不稳定心绞痛（unstable angina, UA），PCI或CABG史1个月内；"
  },
  {
    "id": "s1129",
    "label": "Age",
    "text": "（1）年龄为60-85岁；"
  },
  {
    "id": "s1130",
    "label": "Multiple",
    "text": " （3）严重疾病和正处发热、急性感染期及慢性病活动期者；"
  },
  {
    "id": "s1131",
    "label": "Multiple",
    "text": " 3.术前有PONV史或者晕吐史者，有阿片成瘾或长期服用疼痛药物的患者；"
  },
  {
    "id": "s1132",
    "label": "Disease",
    "text": " 2.脑死亡的患者；"
  },
  {
    "id": "s1133",
    "label": "Disease",
    "text": "1、合并其他膝关节韧带损伤。"
  },
  {
    "id": "s1134",
    "label": "Disease",
    "text": " 7.无其他严重心脏、肝、肾疾病等；"
  },
  {
    "id": "s1135",
    "label": "Diagnostic",
    "text": " B．乳房MRI无清晰病灶显示；"
  },
  {
    "id": "s1136",
    "label": "Disease",
    "text": " 2）复合麻醉患者"
  },
  {
    "id": "s1137",
    "label": "Disease",
    "text": " 3.无其他恶性肿瘤"
  },
  {
    "id": "s1138",
    "label": "Disease",
    "text": " c.患有内分泌及代谢性疾病（如甲亢、甲减、肾上腺皮质增生、柯兴氏综合征、糖原累积症、尼曼皮克病等）；"
  },
  {
    "id": "s1139",
    "label": "Multiple",
    "text": " 4、严重感染，需要静脉使用抗生素、抗真菌或抗病毒治疗；"
  },
  {
    "id": "s1140",
    "label": "Multiple",
    "text": " 2.受试者无精神疾病及语言功能障碍，能理解本研究的情况并已签署知情同意书；"
  },
  {
    "id": "s1141",
    "label": "Consent",
    "text": " 患者拒绝或者意愿不强。"
  },
  {
    "id": "s1142",
    "label": "Disease",
    "text": " 4)急性缺血性卒中的出血转化"
  },
  {
    "id": "s1143",
    "label": "Allergy Intolerance",
    "text": " （8）过敏体质或对多种药物过敏者；"
  },
  {
    "id": "s1144",
    "label": "Pharmaceutical Substance or Drug",
    "text": " 10. 在研究给药前至少一个月内服用了任何药物；"
  },
  {
    "id": "s1145",
    "label": "Laboratory Examinations",
    "text": " 5 血清肌酐水平&gt;2.5mg/dl"
  },
  {
    "id": "s1146",
    "label": "Risk Assessment",
    "text": " 2.ASA分级：Ⅰ-Ⅱ级"
  },
  {
    "id": "s1147",
    "label": "Diet",
    "text": " 17)在服用研究药物前48 小时摄取了巧克力或任何含咖啡因的食物或饮料。"
  },
  {
    "id": "s1148",
    "label": "Addictive Behavior",
    "text": " 4).药物成瘾（包括毒、麻药和酒精成瘾）；"
  },
  {
    "id": "s1149",
    "label": "Symptom",
    "text": " 3)近三天内有发热；"
  },
  {
    "id": "s1150",
    "label": "Multiple",
    "text": "1）有严重的认知障碍，无法配合的病人；"
  },
  {
    "id": "s1151",
    "label": "Encounter",
    "text": " 3、ICU住院时间小于48小时；"
  },
  {
    "id": "s1152",
    "label": "Multiple",
    "text": " 年龄18-75岁，性别不限；"
  },
  {
    "id": "s1153",
    "label": "Consent",
    "text": " 4．不能理解或表达知情同意者。"
  },
  {
    "id": "s1154",
    "label": "Pharmaceutical Substance or Drug",
    "text": " ②既往长期服用安眠药；"
  },
  {
    "id": "s1155",
    "label": "Disease",
    "text": "1.患者有潜在的、反复发作或进行性的角膜疾病、角膜异常（尤其是复发性角膜糜烂、严重的基质病变、圆锥角膜、透明性边缘性角膜变性）或是手术范围内的角膜疤痕"
  },
  {
    "id": "s1156",
    "label": "Compliance with Protocol",
    "text": " 随访性好；"
  },
  {
    "id": "s1157",
    "label": "Risk Assessment",
    "text": " 5.ASA分级I-II级；"
  },
  {
    "id": "s1158",
    "label": "Pharmaceutical Substance or Drug",
    "text": " 8.随机化时给予阿司匹林联合氯吡格雷抗血小板聚集治疗＞5天的病人"
  },
  {
    "id": "s1159",
    "label": "Enrollment in other studies",
    "text": " （7）正在参加其他药物临床试验的患者。"
  },
  {
    "id": "s1160",
    "label": "Disease",
    "text": "1. 被确诊为Prader-Willi综合征（PWS）"
  },
  {
    "id": "s1161",
    "label": "Diagnostic",
    "text": " （2）根据EASL标准确诊的肝细胞癌(单病灶≤8cm或最多3个病灶≤3cm)；"
  },
  {
    "id": "s1162",
    "label": "Age",
    "text": " 2）年龄≥20；"
  },
  {
    "id": "s1163",
    "label": "Multiple",
    "text": " 3)病人不能配合术后的随访，如文盲、听力障碍及精神异常等"
  },
  {
    "id": "s1164",
    "label": "Multiple",
    "text": " 6)日常生活活动受限（Barthel指数小于100分）患者，合并骨关节炎、骨折、关节置换术后等骨关节疾病患者；"
  },
  {
    "id": "s1165",
    "label": "Organ or Tissue Status",
    "text": " 4.严重脏器功能不全。"
  },
  {
    "id": "s1166",
    "label": "Multiple",
    "text": " (2)临床诊断为深Ⅱ度烧伤，已经过不少于7天早期治疗，创面伴有红、肿、热、痛或脓性分泌物或细菌检出阳性；"
  },
  {
    "id": "s1167",
    "label": "Therapy or Surgery",
    "text": " 5.以前未做过垂体手术者；"
  },
  {
    "id": "s1168",
    "label": "Multiple",
    "text": "ASD组：共患其他发育障碍疾病，近1月有急慢性感染性疾病，不愿参与研究者"
  },
  {
    "id": "s1169",
    "label": "Age",
    "text": "①18岁≤年龄≤80岁；"
  },
  {
    "id": "s1170",
    "label": "Pregnancy-related Activity",
    "text": " 3.女性受试者在妊娠或哺乳期。"
  },
  {
    "id": "s1171",
    "label": "Therapy or Surgery",
    "text": " 2)体外循环下行胸骨切开心脏手术；"
  },
  {
    "id": "s1172",
    "label": "Neoplasm Status",
    "text": "①肿瘤直径＞30mm，合并存在溃疡的分化型的黏膜内癌；"
  },
  {
    "id": "s1173",
    "label": "Disease",
    "text": " 3. 待处理病变为支架内再狭窄；"
  },
  {
    "id": "s1174",
    "label": "Multiple",
    "text": " 7.甲状腺功能亢进或减低、严重肾衰竭、严重肝衰竭、严重肺部疾病、术前严重感染、电解质紊乱；"
  },
  {
    "id": "s1175",
    "label": "Diagnostic",
    "text": " 3、影像学提示腋窝淋巴结可疑转移；"
  },
  {
    "id": "s1176",
    "label": "Pharmaceutical Substance or Drug",
    "text": " 4）训练前后病人抗PD用药的种类、药量、服药方法均无改变；"
  },
  {
    "id": "s1177",
    "label": "Pregnancy-related Activity",
    "text": " （8）妊娠、哺乳期妇女；"
  },
  {
    "id": "s1178",
    "label": "Laboratory Examinations",
    "text": " ④eGFR＞60ml/min；"
  },
  {
    "id": "s1179",
    "label": "Multiple",
    "text": "1.术前肺功能明显下降：FVC&lt;30%；"
  },
  {
    "id": "s1180",
    "label": "Disease",
    "text": " 5.有明显精神障碍的临床表现者"
  },
  {
    "id": "s1181",
    "label": "Laboratory Examinations",
    "text": " 11、脑脊液检查白血病细胞&gt;20个/ul；"
  },
  {
    "id": "s1182",
    "label": "Allergy Intolerance",
    "text": " (9) 麻醉药物过敏史；"
  },
  {
    "id": "s1183",
    "label": "Allergy Intolerance",
    "text": "(1) 对药物成分过敏者；"
  },
  {
    "id": "s1184",
    "label": "Disease",
    "text": " 7. 患有任何可能影响屈光变化的眼科疾病（如圆锥角膜等）;"
  },
  {
    "id": "s1185",
    "label": "Diagnostic",
    "text": " (2)临床诊断为肝硬化门静脉高压症上消化道大出血；"
  },
  {
    "id": "s1186",
    "label": "Age",
    "text": " 3）患者年龄55-70岁"
  },
  {
    "id": "s1187",
    "label": "Enrollment in other studies",
    "text": " 6、近4周内参加过其它药物的临床试验者;"
  },
  {
    "id": "s1188",
    "label": "Disease",
    "text": " 2.ALS患者伴有严重心、肺、肝、脑不可逆性疾病；"
  },
  {
    "id": "s1189",
    "label": "Age",
    "text": "（1）18-75岁"
  },
  {
    "id": "s1190",
    "label": "Disease",
    "text": " （5）神经系统疾病；"
  },
  {
    "id": "s1191",
    "label": "Device",
    "text": " 术前行胸部对比增强CT者；"
  },
  {
    "id": "s1192",
    "label": "Pregnancy-related Activity",
    "text": " （8）妊娠、哺乳期妇女"
  },
  {
    "id": "s1193",
    "label": "Sexual related",
    "text": " 6. 没有固定性伴侣，无法保证治疗期间6次以上性生活者；"
  },
  {
    "id": "s1194",
    "label": "Risk Assessment",
    "text": " (4) AGEF评分&gt;1.48。"
  },
  {
    "id": "s1195",
    "label": "Laboratory Examinations",
    "text": " 5.血常规和血生化检查符合以下标准：中性粒细胞计数≥1.5×109/L；血红蛋白≥80 g/L；血小板计数≥100×109/L；总胆红素≤1.5×ULN；ALT、AST≤2.5×ULN；"
  },
  {
    "id": "s1196",
    "label": "Pharmaceutical Substance or Drug",
    "text": " 2.2  治疗期间服用过其他靶向药物者"
  },
  {
    "id": "s1197",
    "label": "Pregnancy-related Activity",
    "text": "10.妊娠或哺乳期患者；"
  },
  {
    "id": "s1198",
    "label": "Therapy or Surgery",
    "text": " （4）有宫腔手术（人工流产、清宫手术、诊断性刮宫等）操作史；"
  },
  {
    "id": "s1199",
    "label": "Multiple",
    "text": " 3. 术中出现低血压5分钟以上（收缩压低于12Kpa）、低氧血症30秒以上、出现严重心律失常、心搏骤停等特殊意外者；"
  },
  {
    "id": "s1200",
    "label": "Disease",
    "text": " (11) 精神病患者及严重抑郁症；"
  },
  {
    "id": "s1201",
    "label": "Age",
    "text": "（1）年龄在18-60岁之间"
  },
  {
    "id": "s1202",
    "label": "Organ or Tissue Status",
    "text": "1)血液系统、肝、肾功能异常：入组前4周内WBC&lt;4*109/L, PLT&lt;100*109/L；ALT和/或AST &gt;40U/L; 肌酐清除率小于20 mL/min/1.73m2；"
  },
  {
    "id": "s1203",
    "label": "Multiple",
    "text": " 3)标准治疗失败，或不耐受标准治疗或无标准治疗的，以及无条件接受标准治疗，且经组织学或细胞学确诊的局部晚期或转移性实体瘤；"
  },
  {
    "id": "s1204",
    "label": "Disease",
    "text": " （3）确诊为颈椎病、风湿性关节炎或者痛风疾病等；"
  },
  {
    "id": "s1205",
    "label": "Disease",
    "text": " (2)有消化道溃疡、幽门梗阻、上消化道占位性病变等上消化道器质性病变的患者（必要时行胃镜检查）。"
  },
  {
    "id": "s1206",
    "label": "Disease",
    "text": " ⑥产前诊断胎儿先天畸形；"
  },
  {
    "id": "s1207",
    "label": "Pharmaceutical Substance or Drug",
    "text": " 7.已局部应用抗炎药物，包括：NASIDs类，激素类"
  },
  {
    "id": "s1208",
    "label": "Disease",
    "text": " （2）股骨颈骨折，骨折类型为Garden Ⅰ-Ⅳ型；股骨转子间骨折（AO分型A1-C3型）；"
  },
  {
    "id": "s1209",
    "label": "Consent",
    "text": " - 签署知情同意书者。"
  },
  {
    "id": "s1210",
    "label": "Disease",
    "text": " （3）合并有心血管系统、肝、肾、造血系统、精神疾病、认知功能明显障碍等严重原发性疾病；"
  },
  {
    "id": "s1211",
    "label": "Therapy or Surgery",
    "text": " 6. 既往接受过手术麻醉。"
  },
  {
    "id": "s1212",
    "label": "Multiple",
    "text": "1）不成功的PCI治疗，梗死相关血管TIMI血流≤2级；"
  },
  {
    "id": "s1213",
    "label": "Disease",
    "text": "1．全身的系统性疾病"
  },
  {
    "id": "s1214",
    "label": "Disease",
    "text": " 5)合并青光眼"
  },
  {
    "id": "s1215",
    "label": "Addictive Behavior",
    "text": " 酒精依赖及药物成瘾者；"
  },
  {
    "id": "s1216",
    "label": "Pharmaceutical Substance or Drug",
    "text": " （2）术前24小时服用抗呕吐药物者；"
  },
  {
    "id": "s1217",
    "label": "Multiple",
    "text": "1 年龄45-65岁，男女不限；"
  },
  {
    "id": "s1218",
    "label": "Life Expectancy",
    "text": " 4)预期生存时间≥3个月；"
  },
  {
    "id": "s1219",
    "label": "Disease",
    "text": "1严重的呼吸循环系统疾病：如严重的冠心病、呼吸衰竭"
  },
  {
    "id": "s1220",
    "label": "Addictive Behavior",
    "text": " ⑤有酒精、药物滥用史；"
  },
  {
    "id": "s1221",
    "label": "Disease",
    "text": " 5. 伴有包括中风，癫痫，痴呆等中枢神经系统疾病或自身免疫性中枢神经系统病变的患者。"
  },
  {
    "id": "s1222",
    "label": "Laboratory Examinations",
    "text": " 6.基线期CTC水平大于8.70 CTC Units/3Ml。"
  },
  {
    "id": "s1223",
    "label": "Pregnancy-related Activity",
    "text": "1. 妊娠或哺乳期的女性"
  },
  {
    "id": "s1224",
    "label": "Device",
    "text": " 3）能使用智能远程心电监测；"
  },
  {
    "id": "s1225",
    "label": "Risk Assessment",
    "text": " （5）体力状况ECOG 评分0-3分；"
  },
  {
    "id": "s1226",
    "label": "Disease",
    "text": " ⑦明显的恶液质。"
  },
  {
    "id": "s1227",
    "label": "Disease",
    "text": " （4）急性呼吸系统感染。"
  },
  {
    "id": "s1228",
    "label": "Disease",
    "text": " 3) 伴有化脓性、非特异性等感染性膝关节炎者；"
  },
  {
    "id": "s1229",
    "label": "Multiple",
    "text": "（1）入选时年龄18-70 岁，性别不限；"
  },
  {
    "id": "s1230",
    "label": "Diagnostic",
    "text": " （2）根据1999年WHO糖尿病诊断标准，明确诊断为2型糖尿病"
  },
  {
    "id": "s1231",
    "label": "Disease",
    "text": " 继发性高脂血症；"
  },
  {
    "id": "s1232",
    "label": "Multiple",
    "text": " (7)肌酐≥ULN且根据CKD-EPI肌酐公式[1]推算的肾小球滤过率（GFR）≤60（ml/minute/1.73 m2）者（GFR=a*（serum creatinine）/b）^c*（0.993）^age。a值根据性别与人种：黑人：女性=166，男性=163；白人及其他人种：女性=144，男性=141。b值根据性别不同：女性=0.7；男性=0.9。c值根据性别与血清肌酐值不同：女性：血清肌酐≤0.7 mg/dL时c=-0.329，血清肌酐&gt;0.7 mg/dL时c=-1.209；男性：血清肌酐≤0.7 mg/dL时c=-0.411，血清肌酐≤0.7 mg/dL时c=-1.209。）"
  },
  {
    "id": "s1233",
    "label": "Multiple",
    "text": "1)10-70岁的患者，无性别限制，愿意签署知情同意书;"
  },
  {
    "id": "s1234",
    "label": "Pharmaceutical Substance or Drug",
    "text": " 2）代谢综合症已使用药物干预；"
  },
  {
    "id": "s1235",
    "label": "Pharmaceutical Substance or Drug",
    "text": " 4.单独使用或联合使用替加环素进行抗感染治疗患者。"
  },
  {
    "id": "s1236",
    "label": "Therapy or Surgery",
    "text": "（1）既往采用过化疗方案治疗的患者；"
  },
  {
    "id": "s1237",
    "label": "Diagnostic",
    "text": " ②符合中西医诊断标准；"
  },
  {
    "id": "s1238",
    "label": "Diagnostic",
    "text": " 1.符合临床和实验室诊断的肝硬化门静脉高压患者；"
  },
  {
    "id": "s1239",
    "label": "Addictive Behavior",
    "text": " e）无烟、酒嗜好；"
  },
  {
    "id": "s1240",
    "label": "Risk Assessment",
    "text": " ②ASA 分级 I 或 II 级"
  },
  {
    "id": "s1241",
    "label": "Enrollment in other studies",
    "text": " （8）同时使用其他试验性药物或参加其他临床试验；"
  },
  {
    "id": "s1242",
    "label": "Multiple",
    "text": " 6. 在研究期间，受试者无法遵循饮食或药物禁忌者；"
  },
  {
    "id": "s1243",
    "label": "Organ or Tissue Status",
    "text": " (9) 凝血功能异常；"
  },
  {
    "id": "s1244",
    "label": "Multiple",
    "text": "1. 40岁~80岁，性别不限；"
  },
  {
    "id": "s1245",
    "label": "Disease",
    "text": " 无控制的高血压(&gt; 180 / 100 mmHg)"
  },
  {
    "id": "s1246",
    "label": "Diagnostic",
    "text": "1、无明确疗效评价标准或自拟标准"
  },
  {
    "id": "s1247",
    "label": "Multiple",
    "text": " 4)既往或目前患有湿疹或异位性皮炎；目前患有导致皮肤破损的疾病；或在rTV疫苗接种后1个月内的密切接触者中有以上患者；"
  },
  {
    "id": "s1248",
    "label": "Diagnostic",
    "text": " (4) CT或MRI发现大脑其它部位合并出血、梗死或肿瘤；"
  },
  {
    "id": "s1249",
    "label": "Allergy Intolerance",
    "text": " 2、对埃克替尼、培美曲塞、多西他赛或卡铂等药物过敏或不能耐受者；"
  },
  {
    "id": "s1250",
    "label": "Multiple",
    "text": " 2、神志清楚,有吞咽障碍。"
  },
  {
    "id": "s1251",
    "label": "Disease",
    "text": " （3）哮喘或气道高反应的患者、神经肌肉系统性疾病患者或恶病质"
  },
  {
    "id": "s1252",
    "label": "Disease",
    "text": " 12.胰岛素难以控制的糖尿病"
  },
  {
    "id": "s1253",
    "label": "Allergy Intolerance",
    "text": " 2.对针灸过敏;"
  },
  {
    "id": "s1254",
    "label": "Laboratory Examinations",
    "text": " 5.患者定期复查生化项目"
  },
  {
    "id": "s1255",
    "label": "Diagnostic",
    "text": "1)符合DSM-IV轴I精神分裂症或分裂样精神障碍 以外其他疾病诊断标准;"
  },
  {
    "id": "s1256",
    "label": "Multiple",
    "text": " 3. 至少有1个双径可测量的病灶(最大径≥1.5cm，最小径≥1.0cm)，普通CT、PET-CT或MRI扫描≥ 20 mm ，螺旋CT扫描直径≥ 10 mm者，B超检查不做为评价标准"
  },
  {
    "id": "s1257",
    "label": "Pregnancy-related Activity",
    "text": " 12.近半年内有生育计划或不同意在研究期间采取有效措施避孕者。"
  },
  {
    "id": "s1258",
    "label": "Disease",
    "text": " 3.慢性腹泻"
  },
  {
    "id": "s1259",
    "label": "Therapy or Surgery",
    "text": " 2、全身麻醉或体外循环麻醉下行心血管手术患者"
  },
  {
    "id": "s1260",
    "label": "Risk Assessment",
    "text": " 3.筛选期和基线的汉密尔顿抑郁量表HAMD17评分≥18分，≤28分。"
  },
  {
    "id": "s1261",
    "label": "Multiple",
    "text": "a)CKD4期（eGFR&lt;30ml/min.1.73m2）、CKD5期（eGFR&lt;15ml/min.1.73m2）以及维持性腹膜透析患者（病情稳定，规律透析6个月以上，入组前后透析方案保持不变）；"
  },
  {
    "id": "s1262",
    "label": "Disease",
    "text": " (13) 术前合并感染性心内膜炎；"
  },
  {
    "id": "s1263",
    "label": "Diagnostic",
    "text": " 2、符合中医肺脾气虚辨证标准者；"
  },
  {
    "id": "s1264",
    "label": "Therapy or Surgery",
    "text": " 2.入组前一直使用NAs治疗，且使用NAs时间≥3年。"
  },
  {
    "id": "s1265",
    "label": "Pregnancy-related Activity",
    "text": "（1）妊娠及哺乳期妇女。"
  },
  {
    "id": "s1266",
    "label": "Compliance with Protocol",
    "text": " 愿意完成吸乳日志的记录;"
  },
  {
    "id": "s1267",
    "label": "Risk Assessment",
    "text": " ④ 改良Ashworth量表评定瘫痪手肌张力0-2级；"
  },
  {
    "id": "s1268",
    "label": "Consent",
    "text": " 5. 自愿签署知情同意书。"
  },
  {
    "id": "s1269",
    "label": "Disease",
    "text": " (3)术前合并如先天性心脏病等先天性疾病等。"
  },
  {
    "id": "s1270",
    "label": "Risk Assessment",
    "text": " BMI&lt;30kg/m2"
  },
  {
    "id": "s1271",
    "label": "Disease",
    "text": "1.符合缺血性脑梗死诊断；"
  },
  {
    "id": "s1272",
    "label": "Disease",
    "text": " 21. 存在TdP 的额外危险因素史（例如心衰、低钾血症、长QT综合征家族史）；"
  },
  {
    "id": "s1273",
    "label": "Disease",
    "text": " 6.合并心血管、肝、肾、消化、造血系统等严重原发疾病，伴急性脑血管疾病、房颤、认知障碍、肿瘤及精神病患者；"
  },
  {
    "id": "s1274",
    "label": "Enrollment in other studies",
    "text": "1.入组前4周内参加过其他抗肿瘤药物临床试验的"
  },
  {
    "id": "s1275",
    "label": "Disease",
    "text": " 9.有未控制的感染、炎症、代谢行疾病或神经性关节病史患者；"
  },
  {
    "id": "s1276",
    "label": "Consent",
    "text": " （3）患者或家属签属知情同意书。"
  },
  {
    "id": "s1277",
    "label": "Multiple",
    "text": " 在知情同意基础上自愿参加HIV检测；"
  },
  {
    "id": "s1278",
    "label": "Multiple",
    "text": " 5. 既往接受过任何α干扰素单药治疗的受试者必须停止该治疗至少6个月方可进入基线访视；"
  },
  {
    "id": "s1279",
    "label": "Disease",
    "text": " 2. 任何一侧咬肌神经功能障碍。"
  },
  {
    "id": "s1280",
    "label": "Multiple",
    "text": " （3）入院时起病时间≤72h，入院前未行营养支持治疗；"
  },
  {
    "id": "s1281",
    "label": "Laboratory Examinations",
    "text": " 谷草转氨酶或谷丙转氨酶高于正常上限3倍；"
  },
  {
    "id": "s1282",
    "label": "Disease",
    "text": " 18)患有任何增加出血性风险的疾病，如痔疮、急性胃炎或胃及十二指肠溃疡等。"
  },
  {
    "id": "s1283",
    "label": "Multiple",
    "text": "1）男女不限，18≤年龄≤75岁；"
  },
  {
    "id": "s1284",
    "label": "Consent",
    "text": " （5）自愿受试并签署同意书"
  },
  {
    "id": "s1285",
    "label": "Therapy or Surgery",
    "text": " （5）预定接收根治性放化疗（放疗采用IMRT技术，化疗使用含顺铂方案）；"
  },
  {
    "id": "s1286",
    "label": "Age",
    "text": " (4) 年龄20～40岁;"
  },
  {
    "id": "s1287",
    "label": "Diagnostic",
    "text": " ②DSA或MRA证实的无脑动脉瘤正常人和/或有其他疾病的患者"
  },
  {
    "id": "s1288",
    "label": "Consent",
    "text": " ②知晓自己的疾病诊断、病情及治疗；"
  },
  {
    "id": "s1289",
    "label": "Multiple",
    "text": " 2)有手术禁忌证：心脏疾患、肺功能异常；"
  },
  {
    "id": "s1290",
    "label": "Multiple",
    "text": " 4、临床分期为ⅡA—ⅢC期患者，且有新辅助化疗适应症；"
  },
  {
    "id": "s1291",
    "label": "Pregnancy-related Activity",
    "text": " （4）孕妇、哺乳期妇女或近期有生育计划者；"
  },
  {
    "id": "s1292",
    "label": "Disease",
    "text": " 4，主要脏器功能明显损伤；"
  },
  {
    "id": "s1293",
    "label": "Risk Assessment",
    "text": " 7）身体状况评分0-2级（ECOG评分）"
  },
  {
    "id": "s1294",
    "label": "Disease",
    "text": " （10）合并下列疾病：蚕豆病（葡萄糖6—磷酸脱氢酶缺乏症）、甲亢、镰状细胞贫血；"
  },
  {
    "id": "s1295",
    "label": "Researcher Decision",
    "text": " 3.经研究者判断标准新辅助方案治疗无效或不适用标准新辅助方案的局部晚期HER-2阳性乳腺癌患者；"
  },
  {
    "id": "s1296",
    "label": "Laboratory Examinations",
    "text": " 9) 血清铁蛋白&lt;20ng/ml；"
  },
  {
    "id": "s1297",
    "label": "Risk Assessment",
    "text": " 3.ASA分级Ⅰ~Ⅲ"
  },
  {
    "id": "s1298",
    "label": "Disease",
    "text": " ⑥有严重心、肝、肾、血液系统疾病或全身及颞下颌关节区感染"
  },
  {
    "id": "s1299",
    "label": "Addictive Behavior",
    "text": " （4）药物或酒精滥用的历史；"
  },
  {
    "id": "s1300",
    "label": "Therapy or Surgery",
    "text": " 3.透析时穿刺困难，管路易凝血，拔针后出血时间延长；"
  },
  {
    "id": "s1301",
    "label": "Pharmaceutical Substance or Drug",
    "text": " ③ 现正服用或近半年内曾服用过任何降血脂的药物，如他汀类、贝特类、胆酸螯合剂等；现在或者近 3 个月内服用过影响血管舒缩功能和抗炎、抗生素类药物者。2 个月内使用过任何植物化学物如花色苷、葡萄籽提取物等的膳食补充剂。"
  },
  {
    "id": "s1302",
    "label": "Multiple",
    "text": " 3)年龄18-75岁，男性或女性"
  },
  {
    "id": "s1303",
    "label": "Disease",
    "text": " B.严重的躯体疾病影响脏器功能。"
  },
  {
    "id": "s1304",
    "label": "Therapy or Surgery",
    "text": " ②愿意接受经皮肾镜碎石取石术治疗肾结石。"
  },
  {
    "id": "s1305",
    "label": "Enrollment in other studies",
    "text": " （5）入选前1个月内未参加其他干预措施的临床研究；"
  },
  {
    "id": "s1306",
    "label": "Therapy or Surgery",
    "text": " ④原发灶或淋巴结接受过免疫治疗或放化疗病史者；"
  },
  {
    "id": "s1307",
    "label": "Pregnancy-related Activity",
    "text": "目前怀孕或哺乳。"
  },
  {
    "id": "s1308",
    "label": "Multiple",
    "text": "(1) 符合以上纳入标准但存在以下情况之一：在试验前至少3月内有过心肌梗塞；有梗塞前症状；静息时有心绞痛发生；任何可能使研究结果无效的疾患存在。"
  },
  {
    "id": "s1309",
    "label": "Disease",
    "text": " 9）桥血管病变"
  },
  {
    "id": "s1310",
    "label": "Pharmaceutical Substance or Drug",
    "text": " 4）入选前曾长期服用（＞1周）胺碘酮等可能引起肺纤维化的药物；"
  },
  {
    "id": "s1311",
    "label": "Disease",
    "text": " 10.直肠有损伤"
  },
  {
    "id": "s1312",
    "label": "Disease",
    "text": " 2. 在基线访视V0前4周内，存在未痊愈的下呼吸道感染；"
  },
  {
    "id": "s1313",
    "label": "Disease",
    "text": " 7)患恶性肿瘤者；"
  },
  {
    "id": "s1314",
    "label": "Age",
    "text": "1）年龄在40岁以上；"
  },
  {
    "id": "s1315",
    "label": "Enrollment in other studies",
    "text": " 5.参加其他临床实验者；"
  },
  {
    "id": "s1316",
    "label": "Laboratory Examinations",
    "text": " c.Hb≥90g/L。"
  },
  {
    "id": "s1317",
    "label": "Disabilities",
    "text": " 4). 晚期畸形、残废、丧失劳动力者；"
  },
  {
    "id": "s1318",
    "label": "Therapy or Surgery",
    "text": " ④ 首次接受免疫抑制治疗（ATG/ALG±CsA或CsA治疗1个月）。"
  },
  {
    "id": "s1319",
    "label": "Disease",
    "text": " （14）认知功能障碍、痴呆患者、严重精神病患者；"
  },
  {
    "id": "s1320",
    "label": "Literacy",
    "text": " 5 、认知及语言能力良好，具有较好配合能力；"
  },
  {
    "id": "s1321",
    "label": "Organ or Tissue Status",
    "text": " f.肝肾功能正常"
  },
  {
    "id": "s1322",
    "label": "Addictive Behavior",
    "text": " （3）有药物滥用史；"
  },
  {
    "id": "s1323",
    "label": "Pregnancy-related Activity",
    "text": " 2.孕妇、哺乳期妇女；"
  },
  {
    "id": "s1324",
    "label": "Laboratory Examinations",
    "text": " 6. DBIL≥1.5 ULN。"
  },
  {
    "id": "s1325",
    "label": "Disease",
    "text": " (7) 具有不可能完成本试验所需程序的伴随疾病；"
  },
  {
    "id": "s1326",
    "label": "Disease",
    "text": "急慢性病患者；"
  },
  {
    "id": "s1327",
    "label": "Therapy or Surgery",
    "text": " 4.6个月内预期外科手术的。"
  },
  {
    "id": "s1328",
    "label": "Disease",
    "text": " 2. 脑疝患者；"
  },
  {
    "id": "s1329",
    "label": "Organ or Tissue Status",
    "text": " 3. 严重脏器功能不全。"
  },
  {
    "id": "s1330",
    "label": "Multiple",
    "text": " （2）单纯肾源性血尿或蛋白尿伴血尿，或肾功能正常但突然出现水肿和大量蛋白尿，显著肾小管功能减退，合并明显的异常肾小管型，有原发性肾小球肾炎或除糖尿病肾病之外的继发性肾炎，泌尿系统急、慢性感染；"
  },
  {
    "id": "s1331",
    "label": "Age",
    "text": " 2.年龄18-30岁"
  },
  {
    "id": "s1332",
    "label": "Pharmaceutical Substance or Drug",
    "text": " 近2周内无系统使用皮质类固醇及抗组胺药物史，1周内无外用此类药物史；"
  },
  {
    "id": "s1333",
    "label": "Researcher Decision",
    "text": " （12）其它研究者认为不适宜治疗的情况。"
  },
  {
    "id": "s1334",
    "label": "Disease",
    "text": " 2、疑有或己确诊的颈椎及椎管内肿瘤者，脑部肿瘤者；"
  },
  {
    "id": "s1335",
    "label": "Disease",
    "text": " &lt;2&gt;患有其他严重口腔黏膜疾病者"
  },
  {
    "id": "s1336",
    "label": "Laboratory Examinations",
    "text": " 1.累计强的松用量大于2000mg。"
  },
  {
    "id": "s1337",
    "label": "Enrollment in other studies",
    "text": " 15)在试验前3个月内服用了任何临床试验药物或参加了任何药物临床试验者；"
  },
  {
    "id": "s1338",
    "label": "Multiple",
    "text": " 5）心动过缓或呼吸功能不全患者"
  },
  {
    "id": "s1339",
    "label": "Pharmaceutical Substance or Drug",
    "text": " (14)入组前1周内用过任何处方药或可能影响乙肝病毒复制的中草药或停药未超过药物的5个半衰期或者入组前4周内服用过肝代谢酶的强烈抑制剂和诱导剂；"
  },
  {
    "id": "s1340",
    "label": "Consent",
    "text": " 6.签署知情同意书者。"
  },
  {
    "id": "s1341",
    "label": "Disease",
    "text": "(1)1型糖尿病及其他特殊类型糖尿病患者；"
  },
  {
    "id": "s1342",
    "label": "Consent",
    "text": " 7） 能够正确描述本人意愿，自愿填写知情同意书，同意参加临床受试者。"
  },
  {
    "id": "s1343",
    "label": "Non-Neoplasm Disease Stage",
    "text": " (3)增生期糖尿病视网膜病变；"
  },
  {
    "id": "s1344",
    "label": "Addictive Behavior",
    "text": " （6）酗酒者；"
  },
  {
    "id": "s1345",
    "label": "Capacity",
    "text": " （10）无法完成各种量表填写；"
  },
  {
    "id": "s1346",
    "label": "Consent",
    "text": "(1)受试者同意参加本试验，并签署知情同意书（之后方可进行所有研究相关步骤）；"
  },
  {
    "id": "s1347",
    "label": "Disease",
    "text": " 8)  有心肺肾、骨髓或中枢神经系统受累的重大疾病史。"
  },
  {
    "id": "s1348",
    "label": "Therapy or Surgery",
    "text": " ③尚未开始接受GnRHa或rhGH治疗的患者；"
  },
  {
    "id": "s1349",
    "label": "Multiple",
    "text": "(1)严重视力、听力障碍，不能很好的配合认知功能检查；"
  },
  {
    "id": "s1350",
    "label": "Capacity",
    "text": " 4. 有能力使用智能手机并操作“医学体重管理”手机终端。"
  },
  {
    "id": "s1351",
    "label": "Pharmaceutical Substance or Drug",
    "text": " 3. 长期服用其它影响疗效和安全性判定的药物者"
  },
  {
    "id": "s1352",
    "label": "Addictive Behavior",
    "text": " （4）无烟酒嗜好。"
  },
  {
    "id": "s1353",
    "label": "Therapy or Surgery",
    "text": " (3)希望采取并适合保守治疗者，且愿意接受电针或生物反馈盆底肌训练联合电刺激治疗；"
  },
  {
    "id": "s1354",
    "label": "Multiple",
    "text": " 6) 不同意在试验给药前48小时内及试验期间避免使用烟酒或食用巧克力、含咖啡因或富含黄嘌呤的食物或饮料，或不同意避免剧烈运动；"
  },
  {
    "id": "s1355",
    "label": "Disease",
    "text": " 3.受试者同时或既往有其它肿瘤病史；"
  },
  {
    "id": "s1356",
    "label": "Diagnostic",
    "text": "（1）均为MRCP确诊并由ERCP检查证实的住院胆管结石患者；"
  },
  {
    "id": "s1357",
    "label": "Pregnancy-related Activity",
    "text": " (3)妊娠期、哺乳期或近期有妊娠计划者；"
  },
  {
    "id": "s1358",
    "label": "Consent",
    "text": " 8.愿意提供知情同意书。"
  },
  {
    "id": "s1359",
    "label": "Multiple",
    "text": " 3.骨密度检测 T值：≤ -3.5，骨密度要用双光子测量腰椎"
  },
  {
    "id": "s1360",
    "label": "Disease",
    "text": " 3. 有严重神经系统疾病或精神障碍导致理解、记忆、表达等困难的患者"
  },
  {
    "id": "s1361",
    "label": "Disease",
    "text": " ②合并心、肝、脑、肾和造血系统等严重原发性疾病，精神病患者。"
  },
  {
    "id": "s1362",
    "label": "Enrollment in other studies",
    "text": "1)在最近3个月内参加过其他临床研究；"
  },
  {
    "id": "s1363",
    "label": "Disease",
    "text": " 10.针刺穴位或穴位附近皮肤有感染者。"
  },
  {
    "id": "s1364",
    "label": "Compliance with Protocol",
    "text": " ⑶中途因任何原因决定退出者。"
  },
  {
    "id": "s1365",
    "label": "Age",
    "text": "（1）年龄18–60岁"
  },
  {
    "id": "s1366",
    "label": "Multiple",
    "text": " 5）不良习惯：磨牙症 咬硬物习惯 抽烟嗜酒 单侧咀嚼习惯 不良刷牙习惯 口呼吸"
  },
  {
    "id": "s1367",
    "label": "Researcher Decision",
    "text": " 16)主要研究者或研究者判断不适合参加本试验的患者。"
  },
  {
    "id": "s1368",
    "label": "Consent",
    "text": " 3) 同意参加本研究并签署知情同意书者；"
  },
  {
    "id": "s1369",
    "label": "Diagnostic",
    "text": " 3.符合1999年WHO糖尿病诊断标准"
  },
  {
    "id": "s1370",
    "label": "Disease",
    "text": "一. 结直肠癌病人："
  },
  {
    "id": "s1371",
    "label": "Age",
    "text": " 2）年龄：除新生婴儿外所有年龄段；"
  },
  {
    "id": "s1372",
    "label": "Age",
    "text": " 2. 年龄在18岁到75岁之间；"
  },
  {
    "id": "s1373",
    "label": "Life Expectancy",
    "text": " ③预期寿命至少大于6个月；"
  },
  {
    "id": "s1374",
    "label": "Consent",
    "text": " 5.知情同意，并签署知情同意书。"
  },
  {
    "id": "s1375",
    "label": "Pharmaceutical Substance or Drug",
    "text": " 4.既往接受常规卡培他滨方案治疗无效的患者（治疗无效定义为卡培他滨联合或单药治疗的最佳疗效为PD），或既往接受过卡培他滨治疗有效但停止用药不足6个月的患者;"
  },
  {
    "id": "s1376",
    "label": "Therapy or Surgery",
    "text": " 5. 每位志愿者均采集外周静脉血于含EDTA抗凝剂的采血管中或者收集术后切除的组织；"
  },
  {
    "id": "s1377",
    "label": "Disease",
    "text": " 2）有明显肠道病变。"
  },
  {
    "id": "s1378",
    "label": "Disease",
    "text": " （6）合并肿瘤，活动性出血，感染等急性炎症反应，"
  },
  {
    "id": "s1379",
    "label": "Disease",
    "text": " ②神经功能缺损由脑肿瘤、脑外伤、脑寄生虫病、心脏病、代谢障碍等疾病引起；"
  },
  {
    "id": "s1380",
    "label": "Pharmaceutical Substance or Drug",
    "text": " 11)两周前全身使用过糖皮质激素治疗（吸入性糖皮质激素除外）"
  },
  {
    "id": "s1381",
    "label": "Consent",
    "text": " 5、患者接受知情同意书；"
  },
  {
    "id": "s1382",
    "label": "Age",
    "text": "1.患者年龄：14-80岁。"
  },
  {
    "id": "s1383",
    "label": "Pharmaceutical Substance or Drug",
    "text": " 3）筛选前30天内，患者使用过抗生素；"
  },
  {
    "id": "s1384",
    "label": "Multiple",
    "text": " (2)哮喘处于慢性持续期或缓解期，近6个月内哮喘至少急性发作过1次，变应性鼻炎为持续性"
  },
  {
    "id": "s1385",
    "label": "Risk Assessment",
    "text": " ③ 气球样变≥1分；"
  },
  {
    "id": "s1386",
    "label": "Laboratory Examinations",
    "text": " 男方患者精液分析检查结果正常"
  },
  {
    "id": "s1387",
    "label": "Pregnancy-related Activity",
    "text": " 6.妊娠期妇女、哺乳期妇女或半年内有妊娠计划的妇女"
  },
  {
    "id": "s1388",
    "label": "Laboratory Examinations",
    "text": " (12)血肌酐大于1.5倍正常值上限；"
  },
  {
    "id": "s1389",
    "label": "Multiple",
    "text": " 5、合并肺炎和/或慢性肾功能不全；"
  },
  {
    "id": "s1390",
    "label": "Disease",
    "text": " 6 有精神障碍。"
  },
  {
    "id": "s1391",
    "label": "Therapy or Surgery",
    "text": " ② 已经或正在接受其它化学治疗、放射治疗或靶向治疗者；"
  },
  {
    "id": "s1392",
    "label": "Pharmaceutical Substance or Drug",
    "text": " 4.近1个月内用过糖皮质激素、免疫抑制剂、抗生素者；"
  },
  {
    "id": "s1393",
    "label": "Disease",
    "text": " （2）胆管细胞癌；"
  },
  {
    "id": "s1394",
    "label": "Multiple",
    "text": "  5．心、肝、肾功能严重损害者（心功能3～4级，ALT和/或AST超过正常上限3倍以上，Cr超过正常上限）"
  },
  {
    "id": "s1395",
    "label": "Multiple",
    "text": " 4、用患者的基线SCR值，采用CKD-EPI公式计算得出eGFR，属CKD 3-5期者；"
  },
  {
    "id": "s1396",
    "label": "Therapy or Surgery",
    "text": " 6. 保守治疗3月无效；"
  },
  {
    "id": "s1397",
    "label": "Consent",
    "text": " 3)签署知情同意书。"
  },
  {
    "id": "s1398",
    "label": "Disease",
    "text": " 6. 慢性完全闭塞病变开通后的分叉病变（符合上述标准）"
  },
  {
    "id": "s1399",
    "label": "Disease",
    "text": "   10) 合并精神或心理疾病不能配合治疗及疗效评估者；"
  },
  {
    "id": "s1400",
    "label": "Data Accessible",
    "text": "1）未获得伏立康唑血浆浓度数据"
  },
  {
    "id": "s1401",
    "label": "Literacy",
    "text": " 3.无法理解和使用视觉模拟量表"
  },
  {
    "id": "s1402",
    "label": "Disease",
    "text": " 4、活动性感染包括肝炎；"
  },
  {
    "id": "s1403",
    "label": "Pharmaceutical Substance or Drug",
    "text": " 10.需用华法令抗凝治疗的患者；"
  },
  {
    "id": "s1404",
    "label": "Disease",
    "text": " 2）二尖瓣瓣、主动脉瓣、肺动脉瓣和三尖瓣均无器质性病变。"
  },
  {
    "id": "s1405",
    "label": "Allergy Intolerance",
    "text": " 4.受试者对HP501或制剂的任何成分有已知或怀疑的过敏反应。"
  },
  {
    "id": "s1406",
    "label": "Organ or Tissue Status",
    "text": "1.肝功能异常"
  },
  {
    "id": "s1407",
    "label": "Allergy Intolerance",
    "text": " 5)过敏体质者；目前患有过敏性疾病者；已知患有皮肤光过敏症、卟啉症的患者或已知对试验用药（卟啉类）及其化         学结构类似药物有过敏史者；"
  },
  {
    "id": "s1408",
    "label": "Oral related",
    "text": " 1. 口内有20-22颗牙（乳牙列或混合牙列）；"
  },
  {
    "id": "s1409",
    "label": "Allergy Intolerance",
    "text": " 10、对造影剂严重过敏；"
  },
  {
    "id": "s1410",
    "label": "Disease",
    "text": "①合并心血管系统、呼吸系统、泌尿系统、消化系统、内分泌系统或神经系统等严重的基础疾病，不适宜参加临床试验；"
  },
  {
    "id": "s1411",
    "label": "Therapy or Surgery",
    "text": " 6、试验期间有可能进行系统化学治疗、放射治疗、靶向治疗等患者"
  },
  {
    "id": "s1412",
    "label": "Diagnostic",
    "text": " 2)需要进行胃镜检查进一步明确消化道疾病特征；"
  },
  {
    "id": "s1413",
    "label": "Multiple",
    "text": "1、年龄18-65岁,性别不限。"
  },
  {
    "id": "s1414",
    "label": "Diagnostic",
    "text": "1. 不符合原发性骨质疏松症诊断标准；"
  },
  {
    "id": "s1415",
    "label": "Pregnancy-related Activity",
    "text": " 3）妊娠或哺乳、或准备妊娠妇女；"
  },
  {
    "id": "s1416",
    "label": "Allergy Intolerance",
    "text": " k)已知对于手术器械材质过敏，或过敏体质的患者；"
  },
  {
    "id": "s1417",
    "label": "Disease",
    "text": " ②有严重的心胸血管系统疾病、泌尿系统疾病、血液系统疾病、消化系统疾病，不能耐受试验研究者；"
  },
  {
    "id": "s1418",
    "label": "Multiple",
    "text": " ② 先天性单叶式主动脉瓣，或主动脉瓣环直径过大或过小，或主动脉根部解剖及病变不适合瓣膜植入的患者；"
  },
  {
    "id": "s1419",
    "label": "Symptom",
    "text": " 3）意识障碍；"
  },
  {
    "id": "s1420",
    "label": "Risk Assessment",
    "text": " 2.短版健康焦虑量表（SHAI）得分高于15分"
  },
  {
    "id": "s1421",
    "label": "Disease",
    "text": "1、显著的主动脉瓣关闭不全、主动脉瘤及夹层动脉瘤"
  },
  {
    "id": "s1422",
    "label": "Disease",
    "text": " 3.有严重的未控制的内科疾病或感染者；"
  },
  {
    "id": "s1423",
    "label": "Pharmaceutical Substance or Drug",
    "text": " (2)使用刺激性泻药（如大黄、番泻叶、酚酞、蓖麻油）等无效者；"
  },
  {
    "id": "s1424",
    "label": "Multiple",
    "text": " 4.既往无侵袭性真菌感染史且未接受过抗真菌预防治疗；（诊断标准：血液病/恶性肿瘤患者侵袭性真菌感染的诊断标准与治疗指南（第三次修订），2010)"
  },
  {
    "id": "s1425",
    "label": "Multiple",
    "text": " (5)病情程度为轻、中度的患者：简易精神状态评价量表(MMSE)总分：11分≤MMSE总分≤24分(小学文化程度受试者：11分≤MMSE总分≤22分)；0.5分≤CDR≤2分；"
  },
  {
    "id": "s1426",
    "label": "Allergy Intolerance",
    "text": " （3）对坚果过敏或习惯吃大量坚果者"
  },
  {
    "id": "s1427",
    "label": "Risk Assessment",
    "text": " 4.ASA评分为1-2。"
  },
  {
    "id": "s1428",
    "label": "Allergy Intolerance",
    "text": " 5. 过敏体质或对已知药物成份过敏者；"
  },
  {
    "id": "s1429",
    "label": "Therapy or Surgery",
    "text": " 2.将接受靶向治疗的患者；"
  },
  {
    "id": "s1430",
    "label": "Diet",
    "text": " 17. 拒绝在服用研究药物前10小时至服用后4小时内禁食，拒绝在试验过程中禁用含咖啡类或嘌呤类饮食；"
  },
  {
    "id": "s1431",
    "label": "Multiple",
    "text": " 18)从筛选阶段至研究用药前发生急性疾病或有伴随用药。"
  },
  {
    "id": "s1432",
    "label": "Disease",
    "text": "（1）反复尿潴留（至少在一次拔管后不能排尿或两次尿潴留）或者慢性尿潴留残余尿&gt;100ml；"
  },
  {
    "id": "s1433",
    "label": "Disease",
    "text": "①左下肢深静脉血栓，主要是髂股腘静脉血栓；"
  },
  {
    "id": "s1434",
    "label": "Enrollment in other studies",
    "text": " 9) 近一个月内参加过其他临床药物试验者。"
  },
  {
    "id": "s1435",
    "label": "Allergy Intolerance",
    "text": " ⑧ 胃镜检查禁忌的患者。"
  },
  {
    "id": "s1436",
    "label": "Therapy or Surgery",
    "text": " （4）神经外科手术。"
  },
  {
    "id": "s1437",
    "label": "Multiple",
    "text": " （5）   自愿签署知情同意书，并同意按照研究方案的要求接受随访的患者。"
  },
  {
    "id": "s1438",
    "label": "Therapy or Surgery",
    "text": " 4临床医师建议进行惊厥治疗者；"
  },
  {
    "id": "s1439",
    "label": "Disease",
    "text": "1)合并其它急、慢性活动性肝病（如病毒性肝炎、遗传性血色病、肝豆状核变性、α-抗胰蛋白酶缺乏、酒精性肝病、药物性肝病等）。"
  },
  {
    "id": "s1440",
    "label": "Capacity",
    "text": " 5）拥有并且知道如何使用智能终端（如：智能手机、平板、电脑等）。"
  },
  {
    "id": "s1441",
    "label": "Multiple",
    "text": " 2）纳入病人可以是新进周期的辅助生殖患者，也可是已经完成促排卵周期并经过PGS检测明确有染色体拷贝数正常的二倍体胚胎患者（未进行移植或移植后未妊娠）。建议新进周期受试者活检囊胚数不少于5个，已经完成促排卵周期病人拷贝数正常囊胚不少于2个。"
  },
  {
    "id": "s1442",
    "label": "Risk Assessment",
    "text": " 3)美国麻醉医师协会（ASA）分级I~II级"
  },
  {
    "id": "s1443",
    "label": "Multiple",
    "text": "（1）年龄&lt;65岁，性别不限；"
  },
  {
    "id": "s1444",
    "label": "Disease",
    "text": " 8)恶性肿瘤患者；"
  },
  {
    "id": "s1445",
    "label": "Age",
    "text": "1、年龄≥18岁；"
  },
  {
    "id": "s1446",
    "label": "Addictive Behavior",
    "text": " 13. 药物成瘾或酗酒成瘾状态；"
  },
  {
    "id": "s1447",
    "label": "Multiple",
    "text": " 4．妊娠期或哺乳期妇女、化疗、癌症患者"
  },
  {
    "id": "s1448",
    "label": "Pregnancy-related Activity",
    "text": "（1）初治的非孕期女性患者；"
  },
  {
    "id": "s1449",
    "label": "Laboratory Examinations",
    "text": " (4)WBC≥20×10^9/L的患者；"
  },
  {
    "id": "s1450",
    "label": "Multiple",
    "text": " 4.最好BMI&lt;25, BMI≥ 25病例各半（每中心高、低体重组各5－6例）。"
  },
  {
    "id": "s1451",
    "label": "Disease",
    "text": " （4）伴有哮喘、活动性结核病、肺癌、支气管扩张症、肺栓塞、肺心病、肺间质性疾病或其他活动性疾病者；"
  },
  {
    "id": "s1452",
    "label": "Pharmaceutical Substance or Drug",
    "text": " 10.基线访视之前2周内接受过系统糖皮质激素治疗的患者；"
  },
  {
    "id": "s1453",
    "label": "Age",
    "text": "1)年龄18周岁以上；"
  },
  {
    "id": "s1454",
    "label": "Life Expectancy",
    "text": " （5）患者需要至少3个月的预期寿命；"
  },
  {
    "id": "s1455",
    "label": "Symptom",
    "text": " 7、研究开始1年之内泌乳素正常。"
  },
  {
    "id": "s1456",
    "label": "Symptom",
    "text": " 12.脊柱外伤或者严重腰背部疼痛；"
  },
  {
    "id": "s1457",
    "label": "Disease",
    "text": " 5、无植入禁忌者；"
  },
  {
    "id": "s1458",
    "label": "Disease",
    "text": "1、陈旧骨折（2周以上者）；"
  },
  {
    "id": "s1459",
    "label": "Pharmaceutical Substance or Drug",
    "text": " 2.近1年内用过免疫抑制剂或免疫增强剂，以及服用其他治疗反复呼吸道感染药物者；"
  },
  {
    "id": "s1460",
    "label": "Compliance with Protocol",
    "text": " （5）不接受随访"
  },
  {
    "id": "s1461",
    "label": "Researcher Decision",
    "text": " 主治医生或研究者认为存在其他不宜参加本研究的情况；"
  },
  {
    "id": "s1462",
    "label": "Multiple",
    "text": " 4. 无主要器官的功能障碍，心、肝、肾功能基本正常，化验指标达到以下要求：血液：白细胞＞4.0×109/L，中性粒细胞绝对值＞1.5×109/L，血小板计数＞100×109/L，血红蛋白＞110g/L；肝功：血清胆红素低于最大正常值的1.5倍；ALT和AST低于最大正常值的1.5倍；BUN、Cr在正常范围之内；FEV1≥预计值的60%，预计肺叶切除术后FEV1≥40%；"
  },
  {
    "id": "s1463",
    "label": "Diagnostic",
    "text": " ③符合中医证候的辨证诊断标准；"
  },
  {
    "id": "s1464",
    "label": "Disease",
    "text": " 3、 有明确的产科因素导致的失血性休克原因；"
  },
  {
    "id": "s1465",
    "label": "Pregnancy-related Activity",
    "text": " 7处于怀孕或哺乳期间的女性患者或者准备在试验期间怀孕的女性患者。"
  },
  {
    "id": "s1466",
    "label": "Disease",
    "text": " 2、精神疾病患者"
  },
  {
    "id": "s1467",
    "label": "Consent",
    "text": " （5）签署知情同意书。"
  },
  {
    "id": "s1468",
    "label": "Age",
    "text": "①年龄：8-15周岁之间；"
  },
  {
    "id": "s1469",
    "label": "Diagnostic",
    "text": " ?4.符合中医中风后肩手综合征诊断标准，痰瘀阻络证辨证标准；"
  },
  {
    "id": "s1470",
    "label": "Multiple",
    "text": " 3.过去3个月内因下列疾病接受药物治疗：胆囊炎、消化道溃疡、尿路感染、急性肾盂肾炎、膀胱炎、甲亢等甲状腺功能异常；"
  },
  {
    "id": "s1471",
    "label": "Multiple",
    "text": " ④由大脑听中枢病损所导致的中枢性耳聋，中枢性耳聋往往合并有其他功能障碍，必要时可通过CT 等相关检查相鉴别。"
  },
  {
    "id": "s1472",
    "label": "Pregnancy-related Activity",
    "text": " 22)妊娠检查结果有临床意义者；"
  },
  {
    "id": "s1473",
    "label": "Exercise",
    "text": " 2.在过去六个月参与过气功或太极训练。"
  },
  {
    "id": "s1474",
    "label": "Disease",
    "text": " 4. 非糖尿病性神经病变，如颈腰椎病变（神经根压迫、椎管狭窄、颈腰椎退行性变）、脑梗死、格林巴利综合征，严重动静脉血管性病变（静脉栓塞、淋巴管炎）等。"
  },
  {
    "id": "s1475",
    "label": "Disease",
    "text": "（1）严重的全身性疾患或肝肾系统疾病或精神疾病患者。"
  },
  {
    "id": "s1476",
    "label": "Multiple",
    "text": " 2、重度卒中（NIHSS＞20分）"
  },
  {
    "id": "s1477",
    "label": "Multiple",
    "text": " 7）研究者同意参加临床试验并签署知情同意书，并同意按照验证方案要求进行随防评价。"
  },
  {
    "id": "s1478",
    "label": "Multiple",
    "text": " 对住院拟行关节置换术后假体周围感染治疗的患者，按照纳入标准及排除标准进行筛选，患者如果符合入排选标准并签署了知情同意书则纳入此研究。"
  },
  {
    "id": "s1479",
    "label": "Multiple",
    "text": " ②因疾病进展或副反应而终止化疗的患者；"
  },
  {
    "id": "s1480",
    "label": "Therapy or Surgery",
    "text": " ⑥试验期间计划其他手术者；"
  },
  {
    "id": "s1481",
    "label": "Laboratory Examinations",
    "text": "          3）HGB≥100g/L, HCT≥ 0.30；"
  },
  {
    "id": "s1482",
    "label": "Age",
    "text": " 年龄18～70岁；"
  },
  {
    "id": "s1483",
    "label": "Multiple",
    "text": " 4. 存在有服用盐酸达泊西汀片禁忌症的，如对盐酸达泊西汀或任何辅料过敏的患者；心脏有明显病理状况的患者[例如心力衰竭 （NYHA II-IV级），未使用永久性起搏器治疗的传导异常（2级或3级的房室阻滞或病窦综合征），明显的心肌缺血和瓣膜疾病]；试验前14天内服用单胺氧化酶抑制剂（MAOIs）、硫利达嗪、选择性5-羟色胺再摄取抑制剂 [选择性5-羟色胺再摄取抑制剂（SSRI），5-羟色胺-去甲肾上腺素再摄取抑制剂（SNRI），三环类抗抑郁药（TCA）]或其他具有5-羟色胺效应的药品/草药[例如L-色氨酸、曲普坦、曲马多、利奈唑胺、锂剂、贯叶连翘提取物（金丝桃）]；酮康唑、伊曲康唑、利托纳韦、沙奎那韦、泰利霉素、奈法唑酮、萘芬纳韦、阿扎那韦等强细胞色素P450 3A4抑制剂等；"
  },
  {
    "id": "s1484",
    "label": "Disease",
    "text": " ④有MR扫描禁忌症。"
  },
  {
    "id": "s1485",
    "label": "Addictive Behavior",
    "text": " 14. 已知药物或酒精依赖；"
  },
  {
    "id": "s1486",
    "label": "Multiple",
    "text": " 7. 实验室检查满足以下条件：Hgb≥120g/L（男性），Hgb≥110 g/L（女性）；中性粒细胞绝对值（ANC）≥2*10e9/L；血小板≥100*109/L；肌酐≤100umol/L；谷草转氨酶（AST）和谷丙转氨酶（ALT）≤2.5×ULN；"
  },
  {
    "id": "s1487",
    "label": "Disease",
    "text": "1.由非动脉粥样硬化性疾病所致的少数NSTE-ACS 患者。"
  },
  {
    "id": "s1488",
    "label": "Multiple",
    "text": " (2)VTE发生高风险患者，包括既往VTE病史，合并恶性肿瘤，合并高凝倾向患者，已知易栓情况，目前合并接受抗凝治疗的疾病；"
  },
  {
    "id": "s1489",
    "label": "Laboratory Examinations",
    "text": "1.术前血压SBP≥160mmHg 或DBP≥100mmHg或脉压≥60mmHg;"
  },
  {
    "id": "s1490",
    "label": "Multiple",
    "text": " 3、其他器质性疾病，如糖尿病、甲状腺功能亢进、结缔组织病、全身神经肌肉疾病和重要脏器疾病，腹部手术病史等。"
  },
  {
    "id": "s1491",
    "label": "Sign",
    "text": " 3.裸眼视力正常；"
  },
  {
    "id": "s1492",
    "label": "Risk Assessment",
    "text": " 4.勃起功能正常,IIEF-5≥ 22。"
  },
  {
    "id": "s1493",
    "label": "Pregnancy-related Activity",
    "text": " 4.妊娠期或哺乳期妇女；"
  },
  {
    "id": "s1494",
    "label": "Disease",
    "text": "① 无耳科疾病史，无职业性或创伤性噪声暴露史，每周接触娱乐性噪声&lt;20小时，无射击爱好"
  },
  {
    "id": "s1495",
    "label": "Therapy or Surgery",
    "text": " 5、能够在气管插管全身麻醉下进行介入手术治疗；"
  },
  {
    "id": "s1496",
    "label": "Diagnostic",
    "text": "（1）不符合小儿呼吸道反复感染的诊断标准患者。"
  },
  {
    "id": "s1497",
    "label": "Pregnancy-related Activity",
    "text": "1)拟行剖宫产的足月产妇"
  },
  {
    "id": "s1498",
    "label": "Allergy Intolerance",
    "text": " 7.麻醉药物过敏者；"
  },
  {
    "id": "s1499",
    "label": "Receptor Status",
    "text": " 4.样本出现血块凝结；"
  },
  {
    "id": "s1500",
    "label": "Researcher Decision",
    "text": " 5.经研究者判断，能遵守试验方案；"
  },
  {
    "id": "s1501",
    "label": "Multiple",
    "text": " 5.怀孕状态或脑转移瘤等。"
  },
  {
    "id": "s1502",
    "label": "Multiple",
    "text": " 2）糖尿病足溃疡患者（选择Texas分级2-4级），溃疡部位不限制；"
  },
  {
    "id": "s1503",
    "label": "Life Expectancy",
    "text": " 4)预计生存期≥6个月；"
  },
  {
    "id": "s1504",
    "label": "Diagnostic",
    "text": " 2、B超证实心脏各参数均在正常范围内。"
  },
  {
    "id": "s1505",
    "label": "Multiple",
    "text": "1、年龄≤35岁，BMI ≤27"
  },
  {
    "id": "s1506",
    "label": "Laboratory Examinations",
    "text": " 10. 控制不当或很难控制的高血压：无创收缩压（SBP）≥160mmHg或无创舒张压（DBP）≥100mmHg；"
  },
  {
    "id": "s1507",
    "label": "Diagnostic",
    "text": "①术前肠镜活检和术后病理检查确诊为结直肠癌；"
  },
  {
    "id": "s1508",
    "label": "Enrollment in other studies",
    "text": " 6.入选研究前3月内服用了其他试验药或者是参与了其他临床试验；"
  },
  {
    "id": "s1509",
    "label": "Therapy or Surgery",
    "text": "1.使用椎管内麻醉或硬膜外镇痛"
  },
  {
    "id": "s1510",
    "label": "Organ or Tissue Status",
    "text": "1.帕金森、脑卒中、重度痴呆等影响认知和身体功能的患者"
  },
  {
    "id": "s1511",
    "label": "Age",
    "text": " 2、年龄3-70 岁；"
  },
  {
    "id": "s1512",
    "label": "Symptom",
    "text": " 2.因“腹痛、腹胀、反酸、嗳气、恶心、呕吐、烧心、胸痛、呕血、黑便”等不适症状就诊。"
  },
  {
    "id": "s1513",
    "label": "Symptom",
    "text": "（1）以颈部疼痛不适或颈椎活动受限为主诉；"
  },
  {
    "id": "s1514",
    "label": "Disease",
    "text": "(1)肝脏肿瘤不涉及肝静脉根部；"
  },
  {
    "id": "s1515",
    "label": "Consent",
    "text": " （5）自愿参与并知情同意"
  },
  {
    "id": "s1516",
    "label": "Diagnostic",
    "text": "①经病理学确诊的III 期及以上下咽鳞癌患者【分期参照AJCC-TNM 分期第七版】；"
  },
  {
    "id": "s1517",
    "label": "Therapy or Surgery",
    "text": "1.之前接受过化疗或生物治疗"
  },
  {
    "id": "s1518",
    "label": "Disease",
    "text": " 14)肺动脉高压患者。"
  },
  {
    "id": "s1519",
    "label": "Disease",
    "text": "（1）心律失常；"
  },
  {
    "id": "s1520",
    "label": "Addictive Behavior",
    "text": " (3) 怀疑或确有酒精、药物滥用病史"
  },
  {
    "id": "s1521",
    "label": "Therapy or Surgery",
    "text": " 8.基线访视之前3月内接受系统性治疗"
  },
  {
    "id": "s1522",
    "label": "Enrollment in other studies",
    "text": " 7.正在参加其他药物临床试验的患者"
  },
  {
    "id": "s1523",
    "label": "Enrollment in other studies",
    "text": " 6)试验前3个月内参加过其他任何临床试验者；（问诊）"
  },
  {
    "id": "s1524",
    "label": "Multiple",
    "text": "。1、靠免疫抑制剂不能有效维持移植肾功能、病情不稳定的患者；"
  },
  {
    "id": "s1525",
    "label": "Disease",
    "text": " 4）对化疗药存在明显禁忌;"
  },
  {
    "id": "s1526",
    "label": "Pharmaceutical Substance or Drug",
    "text": "（1）近2周口服或静脉使用过糖皮质激素或免疫调节剂；"
  },
  {
    "id": "s1527",
    "label": "Encounter",
    "text": " 3）2018年6月~2021年6月，拟定纳入本研究总病例数150-200例以上"
  },
  {
    "id": "s1528",
    "label": "Risk Assessment",
    "text": " 5. ECOG评分0-1。"
  },
  {
    "id": "s1529",
    "label": "Disease",
    "text": " （3）入组时合并有全身性感染；"
  },
  {
    "id": "s1530",
    "label": "Age",
    "text": "1.年龄在18-85岁；"
  },
  {
    "id": "s1531",
    "label": "Enrollment in other studies",
    "text": "1. 在本研究开始前两个月内参加过其它临床试验；"
  },
  {
    "id": "s1532",
    "label": "Sign",
    "text": " 12)近1个月有出血史；"
  },
  {
    "id": "s1533",
    "label": "Enrollment in other studies",
    "text": " 5.既往1个月内参加了干预性的临床试验者"
  },
  {
    "id": "s1534",
    "label": "Disease",
    "text": " 8. 慢性或急性感染；"
  },
  {
    "id": "s1535",
    "label": "Addictive Behavior",
    "text": " ② 滥用酒精、药物或吸毒史；"
  },
  {
    "id": "s1536",
    "label": "Therapy or Surgery",
    "text": " d)依据NCCN分期，当前肿瘤无法施行根治性手术切除；"
  },
  {
    "id": "s1537",
    "label": "Allergy Intolerance",
    "text": " 9.对rhG-CSF或其它生物制品过敏或过敏体质者；"
  },
  {
    "id": "s1538",
    "label": "Pregnancy-related Activity",
    "text": " 5.育龄女性筛选时妊娠检查阴性，并在整个试验过程中自愿采取避孕措施；"
  },
  {
    "id": "s1539",
    "label": "Diagnostic",
    "text": " （2）符合天疱疮的诊断标准（皮肤、黏膜出现红斑、水疱；组织病理为表皮内水疱；直接免疫荧光或间接免疫荧光为IgG或者C3在角质形成细胞间网状沉积）；"
  },
  {
    "id": "s1540",
    "label": "Nursing",
    "text": " 3. 术后需要有创机械通气。"
  },
  {
    "id": "s1541",
    "label": "Disease",
    "text": " （2）合并患有其它系统严重疾病。"
  },
  {
    "id": "s1542",
    "label": "Pregnancy-related Activity",
    "text": " 10.育龄妇女妊娠试验阴性"
  },
  {
    "id": "s1543",
    "label": "Pregnancy-related Activity",
    "text": "1.孕妇或哺乳期患者；"
  },
  {
    "id": "s1544",
    "label": "Disease",
    "text": " 4.严重胃肠道病变；"
  },
  {
    "id": "s1545",
    "label": "Age",
    "text": " （1）年龄在18至80岁；"
  },
  {
    "id": "s1546",
    "label": "Laboratory Examinations",
    "text": " 11、血红蛋白低于90g/L；"
  },
  {
    "id": "s1547",
    "label": "Compliance with Protocol",
    "text": " *自身条件等原因无法完成随访者；"
  },
  {
    "id": "s1548",
    "label": "Consent",
    "text": " 8.受试者理解并自愿签署书面知情同意书。"
  },
  {
    "id": "s1549",
    "label": "Diagnostic",
    "text": "1.被CT或MR证实的首次卒中患者"
  },
  {
    "id": "s1550",
    "label": "Therapy or Surgery",
    "text": "1)诊断需进行PCI；"
  },
  {
    "id": "s1551",
    "label": "Therapy or Surgery",
    "text": "①急诊手术患者；"
  },
  {
    "id": "s1552",
    "label": "Disease",
    "text": " 2. 急性感染或其他严重的潜在的疾患；"
  },
  {
    "id": "s1553",
    "label": "Nursing",
    "text": " 6)过去一年正从癌症中康复的；"
  },
  {
    "id": "s1554",
    "label": "Therapy or Surgery",
    "text": " d. 拒绝火针治疗者；"
  },
  {
    "id": "s1555",
    "label": "Diagnostic",
    "text": "1无明确病理诊断者；"
  },
  {
    "id": "s1556",
    "label": "Risk Assessment",
    "text": " 7. 东部肿瘤协作组状态评分 &lt; 2"
  },
  {
    "id": "s1557",
    "label": "Multiple",
    "text": " 9.难以耐受心绞痛病史，既往6月内心梗发作史"
  },
  {
    "id": "s1558",
    "label": "Multiple",
    "text": "1.我院妇科内分泌门诊就诊，诊断为PCOS的患者；"
  },
  {
    "id": "s1559",
    "label": "Allergy Intolerance",
    "text": " ⑧过敏体质者，或对本试验药物过敏者；"
  },
  {
    "id": "s1560",
    "label": "Disease",
    "text": " ⑷系统性或局部感染、足跟皲裂"
  },
  {
    "id": "s1561",
    "label": "Multiple",
    "text": " 3)年龄18岁以上，卡氏评分≥60分，预计生存期≥3个月；"
  },
  {
    "id": "s1562",
    "label": "Pharmaceutical Substance or Drug",
    "text": " （4）因其他疾病使用糖皮质激素的患者；"
  },
  {
    "id": "s1563",
    "label": "Pharmaceutical Substance or Drug",
    "text": " 预计将大剂量使用皮质类固醇，使用激素的量符合以下三项中一项即可："
  },
  {
    "id": "s1564",
    "label": "Multiple",
    "text": " (6) 签署知情同意，依从性好。"
  },
  {
    "id": "s1565",
    "label": "Disease",
    "text": " b)前列腺或精囊肿瘤引起的血精患者"
  },
  {
    "id": "s1566",
    "label": "Diagnostic",
    "text": " 2、临床上属心源性梗塞和其他明确原因型和不明原因型的患者；"
  },
  {
    "id": "s1567",
    "label": "Disease",
    "text": " 5.可逆性原因（电解质紊乱、药物与感染等）引起的室性心律失常；"
  },
  {
    "id": "s1568",
    "label": "Laboratory Examinations",
    "text": "(1) 筛选和基线的HAMA比较总分下降≥25 %"
  },
  {
    "id": "s1569",
    "label": "Consent",
    "text": " 13). 未签署知情同意书；"
  },
  {
    "id": "s1570",
    "label": "Disease",
    "text": " 3.视野缺失或失语；"
  },
  {
    "id": "s1571",
    "label": "Pharmaceutical Substance or Drug",
    "text": " 2.1个月内服用他汀类降脂药物；"
  },
  {
    "id": "s1572",
    "label": "Therapy or Surgery",
    "text": " 2）符合手术标准"
  },
  {
    "id": "s1573",
    "label": "Multiple",
    "text": " 2)血泡样动脉瘤是指位于颈内动脉无分支部位的宽颈薄壁小动脉瘤；巨大动脉瘤定义为瘤体最大径≥25mm；假性动脉瘤则定义为由明确的外伤，医源性损伤或者放疗等原因所造成；A型颈内动脉海绵窦瘘为颈内动脉破口与海绵窦直接交通形成高流量瘘；"
  },
  {
    "id": "s1574",
    "label": "Disease",
    "text": " 肝功能代偿慢性丙型肝炎病毒感染患者，相关标准如下："
  },
  {
    "id": "s1575",
    "label": "Pregnancy-related Activity",
    "text": " (9)妊娠者（根据本人已知信息判断）或计划在临床试验期间妊娠者，或正处于哺乳期者"
  },
  {
    "id": "s1576",
    "label": "Disease",
    "text": "1.排除器质性精神障碍或，精神活性物质和非成瘾物质所致抑郁；"
  },
  {
    "id": "s1577",
    "label": "Researcher Decision",
    "text": " 5.根据研究者判断，有严重危害患者安全或影响患者完成研究的伴随疾病；"
  },
  {
    "id": "s1578",
    "label": "Multiple",
    "text": " 11. 患者必须理解此研究，自愿入组并签署知情同意书，遵循试验治疗方案和访视计划。"
  },
  {
    "id": "s1579",
    "label": "Disease",
    "text": "1.恶性肿瘤"
  },
  {
    "id": "s1580",
    "label": "Pregnancy-related Activity",
    "text": " 3) 受试者（包括伴侣）愿意未来6 个月内无妊娠计划且自愿采取有效避孕措施，具体避孕措施见附录；"
  },
  {
    "id": "s1581",
    "label": "Disease",
    "text": " ⑨患者患有糖尿病，空腹血糖大于8mmol/L，且控制不佳；"
  },
  {
    "id": "s1582",
    "label": "Therapy or Surgery",
    "text": " 4. 手术节段位于腰1至骶1椎，计划行2节段或 3节段腰椎间盘摘除后路动态固定术或椎体间植骨融合术"
  },
  {
    "id": "s1583",
    "label": "Age",
    "text": " 2. 年龄20-35岁"
  },
  {
    "id": "s1584",
    "label": "Pregnancy-related Activity",
    "text": " ⑥妊娠者。"
  },
  {
    "id": "s1585",
    "label": "Allergy Intolerance",
    "text": " 10、过敏体质者以及对本药或对照药已知成分过敏者；"
  },
  {
    "id": "s1586",
    "label": "Disease",
    "text": " （5）POEMS综合征（进行性多发性周围神经病、肝脾肿大、内分泌紊乱、M蛋白增高和皮肤色素沉着）"
  },
  {
    "id": "s1587",
    "label": "Sign",
    "text": " 3)无严重视觉、听觉障碍，能阅读文字；"
  },
  {
    "id": "s1588",
    "label": "Laboratory Examinations",
    "text": " 5  血小板高于20×109/L低于50×109/L"
  },
  {
    "id": "s1589",
    "label": "Multiple",
    "text": " 11. 主要器官功能如肝、肾、骨髓、心脏及其他重要器官功能无明显异常。AST、ALT≤2.0×正常值上限（ULN）; 血清肌酐（CRE）≤1.5×ULN；白细胞≥3.5*109/L，中性粒细胞≥1.5*109/L，血红蛋白≥90g/L，血小板≥80*109/L；心电图未见明显异常，或异常无临床意义。"
  },
  {
    "id": "s1590",
    "label": "Disease",
    "text": " 3其他严重疾病无法完成后续调查及体检任务者"
  },
  {
    "id": "s1591",
    "label": "Consent",
    "text": " （5）已签署知情同意书。"
  },
  {
    "id": "s1592",
    "label": "Disease",
    "text": "1. 有手术禁忌症者；"
  },
  {
    "id": "s1593",
    "label": "Disease",
    "text": " ③严重肝脏或肾脏疾病；"
  },
  {
    "id": "s1594",
    "label": "Pregnancy-related Activity",
    "text": " 9.妊娠期或哺乳期妇女"
  },
  {
    "id": "s1595",
    "label": "Laboratory Examinations",
    "text": " 10.尿常规显示尿蛋白≥++或证实24小时尿蛋白定量＞1.0 g；"
  },
  {
    "id": "s1596",
    "label": "Neoplasm Status",
    "text": "1. 累及骨组织"
  },
  {
    "id": "s1597",
    "label": "Pharmaceutical Substance or Drug",
    "text": " 7)在筛选前14天内服用了任何处方药、非处方药、任何维生素产品或草药；"
  },
  {
    "id": "s1598",
    "label": "Disease",
    "text": "1. 肿瘤局限于肝脏左叶或者右叶，无肝外转移、无胆管及血管癌栓；"
  },
  {
    "id": "s1599",
    "label": "Multiple",
    "text": " 2.严重药物依赖及精神异常的病人；"
  },
  {
    "id": "s1600",
    "label": "Consent",
    "text": " 5.拒绝合作的患者"
  },
  {
    "id": "s1601",
    "label": "Disease",
    "text": " 2. 冠心病患者，冠心病支架安置者，重度心力衰竭患者，严重肝肾及血液系统功能障碍患者，"
  },
  {
    "id": "s1602",
    "label": "Pregnancy-related Activity",
    "text": " （10）妊娠哺乳期妇女或不排除妊娠可能的妇女；"
  },
  {
    "id": "s1603",
    "label": "Multiple",
    "text": " 6.合并有心、肾、肝等器官及造血系统疾患，或者孕期及哺乳期妇女。"
  },
  {
    "id": "s1604",
    "label": "Diagnostic",
    "text": "1. 符合湿疹的西医诊断；"
  },
  {
    "id": "s1605",
    "label": "Special Patient Characteristic",
    "text": " （4）右利手"
  },
  {
    "id": "s1606",
    "label": "Researcher Decision",
    "text": " 19、根据研究者判断，由于各种医疗、心理、社会条件或其他条件，有悖于试验方案，或影响受试者签署知情同意的"
  },
  {
    "id": "s1607",
    "label": "Enrollment in other studies",
    "text": " (10) 在参加本次试验前30 天内参加过其它药物试验。"
  },
  {
    "id": "s1608",
    "label": "Capacity",
    "text": "1)  无法完成腰部屈伸等动作；"
  },
  {
    "id": "s1609",
    "label": "Therapy or Surgery",
    "text": " 4受试者研究前1个月未使用过其他祛斑、美白产品或接受其他治疗方法（如：药物、化学剥脱术、激光等）；"
  },
  {
    "id": "s1610",
    "label": "Multiple",
    "text": " （5）试验前3个月内参加献血且献血量&gt;400mL，或接受过输血；"
  },
  {
    "id": "s1611",
    "label": "Pregnancy-related Activity",
    "text": " 3.妊娠妇女或哺乳期妇女"
  },
  {
    "id": "s1612",
    "label": "Disease",
    "text": " (3)有严重的其它疾病者, 如心肺疾患、骨质疏松、颈腰椎疾患、颞下颌关节疾患和感觉、认知、表达障碍者"
  },
  {
    "id": "s1613",
    "label": "Smoking Status",
    "text": " （3）试验前24小时内吸烟者；"
  },
  {
    "id": "s1614",
    "label": "Special Patient Characteristic",
    "text": " （12）对疼痛特别敏感的病人；"
  },
  {
    "id": "s1615",
    "label": "Diagnostic",
    "text": " 2.符合原发性高血压1-2级诊断标准"
  },
  {
    "id": "s1616",
    "label": "Neoplasm Status",
    "text": " 4.腹盆腔内广泛转移的患者"
  },
  {
    "id": "s1617",
    "label": "Organ or Tissue Status",
    "text": " 9.主要器官功能正常，即符合下列标准："
  },
  {
    "id": "s1618",
    "label": "Disease",
    "text": "1. 确诊为PCOS；"
  },
  {
    "id": "s1619",
    "label": "Disease",
    "text": " 注：合并DPN 的患者还必须符合以下两条。"
  },
  {
    "id": "s1620",
    "label": "Disease",
    "text": " - 膝关节单侧病变者；"
  },
  {
    "id": "s1621",
    "label": "Disease",
    "text": "1.外伤或有严重脊椎疾病的患者。"
  },
  {
    "id": "s1622",
    "label": "Therapy or Surgery",
    "text": " 4.发病48小时内未接受静脉溶栓或血管内治疗患者；"
  },
  {
    "id": "s1623",
    "label": "Disease",
    "text": " （5）既往明确诊断为2型糖尿病；"
  },
  {
    "id": "s1624",
    "label": "Capacity",
    "text": " 7)不能接受增强核磁扫描的患者；"
  },
  {
    "id": "s1625",
    "label": "Age",
    "text": " ⑶年龄在30岁以下或85岁以上"
  },
  {
    "id": "s1626",
    "label": "Special Patient Characteristic",
    "text": " 5) OATP1B1基因型符合入组要求的"
  },
  {
    "id": "s1627",
    "label": "Disease",
    "text": " （3）严重肝肾疾病，如肾小球肾炎、肾病综合征、肝硬化等；严重的心脑血管疾病；"
  },
  {
    "id": "s1628",
    "label": "Pregnancy-related Activity",
    "text": " 5、拒绝采取适当避孕措施的育龄患者（包括男性患者）。"
  },
  {
    "id": "s1629",
    "label": "Multiple",
    "text": " 3、治疗前4周内行化疗、姑息性放疗（剂量≤1/2根治性放疗剂量）；或治疗前12个月内进行过根治性放疗；"
  },
  {
    "id": "s1630",
    "label": "Disease",
    "text": " 5.明确的铁代谢障碍病史;"
  },
  {
    "id": "s1631",
    "label": "Therapy or Surgery",
    "text": " ② 病变局限，具有手术根治和消融治疗指征；"
  },
  {
    "id": "s1632",
    "label": "Multiple",
    "text": " 5）精神分裂症，烟草、酒精及其他精神活性物质滥用史；"
  },
  {
    "id": "s1633",
    "label": "Disease",
    "text": "1.发病时间≤24h的急性缺血性卒中患者；"
  },
  {
    "id": "s1634",
    "label": "Diagnostic",
    "text": " 2.经病理诊断为晚期难治性肺鳞癌患者，具有可测量病灶，且距离大血管&gt;5mm；"
  },
  {
    "id": "s1635",
    "label": "Multiple",
    "text": " ③ 既往有胸部手术史、慢性疼痛史、精神病史或药物及酒精滥用史的患者；；"
  },
  {
    "id": "s1636",
    "label": "Laboratory Examinations",
    "text": " ④每只眼的最佳矫正视力在 0.1 及以上；"
  },
  {
    "id": "s1637",
    "label": "Risk Assessment",
    "text": " 3.ASA分级为I-II级"
  },
  {
    "id": "s1638",
    "label": "Pharmaceutical Substance or Drug",
    "text": " 9.基线访视之前4周内使用过外用药物和皮肤保湿剂"
  },
  {
    "id": "s1639",
    "label": "Disease",
    "text": " 3.唐氏综合征相关AML"
  },
  {
    "id": "s1640",
    "label": "Symptom",
    "text": "1. 入组时出现腹泻、或入组前2周曾发生腹泻的患儿；"
  },
  {
    "id": "s1641",
    "label": "Life Expectancy",
    "text": " 4) 预计生存期大于三个月。"
  },
  {
    "id": "s1642",
    "label": "Disease",
    "text": " 2）伴有严重的或不稳定的心、肝、肾、肺、内分泌（包括甲状腺功能不全）、血液、精神神经功能障碍等疾病者；"
  },
  {
    "id": "s1643",
    "label": "Multiple",
    "text": " 25. 任何显示长期使用苯二氮?类药物的迹象（如失眠，焦虑，痉挛）或筛选期尿液药物筛查呈现阳性；"
  },
  {
    "id": "s1644",
    "label": "Pharmaceutical Substance or Drug",
    "text": "1.3天内使用过抗组胺类药物治疗、1个月内使用过皮质类固醇激素类药物、非甾体类抗炎药及免疫抑制剂类药物；"
  },
  {
    "id": "s1645",
    "label": "Multiple",
    "text": " 5. 患者正在服用影响生殖与代谢功能的药物或治疗，包括治疗糖尿病药物、一些抗高血压药物（二氮嗪、ACEI抑制剂、钙离   子通道阻滞剂）、中草药、针灸；"
  },
  {
    "id": "s1646",
    "label": "Disease",
    "text": " 4 曾经患过影响药物吸收或代谢的胃肠道及肝、肾疾病者；"
  },
  {
    "id": "s1647",
    "label": "Diagnostic",
    "text": "1.经基因筛查明确为其他基因突变导致的遗传性骨发育不良疾病；"
  },
  {
    "id": "s1648",
    "label": "Multiple",
    "text": " 3.严重的系统性疾病如肿瘤、免疫系统疾病或者多器官功能衰竭；"
  },
  {
    "id": "s1649",
    "label": "Age",
    "text": " 1、18岁至80岁；"
  },
  {
    "id": "s1650",
    "label": "Therapy or Surgery",
    "text": " a)治疗前3个月未行放疗，预计研究期间（6个月）无需放疗；"
  },
  {
    "id": "s1651",
    "label": "Pharmaceutical Substance or Drug",
    "text": " 5.从未使用或至少3个月以上未使用过任何生物制剂和糖皮质激素、柳氮磺吡啶，"
  },
  {
    "id": "s1652",
    "label": "Pharmaceutical Substance or Drug",
    "text": " 4)术中额外添加麻醉药品或辅助镇痛药品"
  },
  {
    "id": "s1653",
    "label": "Neoplasm Status",
    "text": "1.肿瘤直径≥3cm，且为单中心病灶"
  },
  {
    "id": "s1654",
    "label": "Disease",
    "text": " （5）发生溶血性黄疸者；"
  },
  {
    "id": "s1655",
    "label": "Therapy or Surgery",
    "text": "1、急性感染、创伤、手术后2周内；"
  },
  {
    "id": "s1656",
    "label": "Disease",
    "text": " 5.全身性疾病(结缔组织病等)"
  },
  {
    "id": "s1657",
    "label": "Consent",
    "text": " （6）签署知情同意书"
  },
  {
    "id": "s1658",
    "label": "Disease",
    "text": " 3)有活动性严重消化系统疾病，肝肾功能损害（ALT/AST）＞1.5或任何已知的肝疾病，肌酸＞1.3 mg/dL）和/严重的全身性疾病（如心血管系统、呼吸系统、神经系统、内分泌系统、泌尿生殖系统疾病等），恶性肿瘤病史。"
  },
  {
    "id": "s1659",
    "label": "Age",
    "text": "1)年龄在35~80岁（按出生日期计算）者；"
  },
  {
    "id": "s1660",
    "label": "Device",
    "text": " ?宫内节育器、双重屏障法"
  },
  {
    "id": "s1661",
    "label": "Consent",
    "text": " 5.签署知情同意书。"
  },
  {
    "id": "s1662",
    "label": "Diagnostic",
    "text": " 2）存在感染，病原学培养结果为MRS且药敏试验结果显示病原菌对万古霉素敏感"
  },
  {
    "id": "s1663",
    "label": "Multiple",
    "text": "（1）非尘螨主要变应原过敏者，即对蒿属花粉、法国梧桐花粉、德国小蠊、猫毛/猫上皮、狗毛/狗上皮、青霉菌、牛奶、花生、鸡蛋黄、鸡蛋清变应原皮肤点刺试验的反应强度大于尘螨变应原，且结果在+++以上；"
  },
  {
    "id": "s1664",
    "label": "Disease",
    "text": " 3.如为转移性肝癌，原发灶未能切除或除肝脏外其他部位有明确转移灶的；"
  },
  {
    "id": "s1665",
    "label": "Multiple",
    "text": "1.年龄在 18～70岁，男女兼可。"
  },
  {
    "id": "s1666",
    "label": "Neoplasm Status",
    "text": " 3）肿块大小可以被测量；"
  },
  {
    "id": "s1667",
    "label": "Laboratory Examinations",
    "text": " 2.已进行X线及CT检查"
  },
  {
    "id": "s1668",
    "label": "Disease",
    "text": " 2.怀疑患有神经系统进行性疾病的患儿"
  },
  {
    "id": "s1669",
    "label": "Consent",
    "text": " ④患者及家属知情同意并签署知情同意书。"
  },
  {
    "id": "s1670",
    "label": "Diagnostic",
    "text": " 2 细胞形态学、细胞遗传学和/或分子生物学(染色体核型和/或PML-RARa融合基因阳性)确诊的初治急性早幼粒细胞白血病(APL)。"
  },
  {
    "id": "s1671",
    "label": "Researcher Decision",
    "text": " 2)研究者现场判断存在其他不适合参加项目的情况"
  },
  {
    "id": "s1672",
    "label": "Multiple",
    "text": "①正常对照组  通过本院健康体检中心选取体检结果显示为正常健康的成年女性，且其宫颈分泌物细胞检查细胞计数＜10PMN/HPF，无脓性分泌物，淋球菌培养阴性。"
  },
  {
    "id": "s1673",
    "label": "Consent",
    "text": " ?签署知情同意书"
  },
  {
    "id": "s1674",
    "label": "Multiple",
    "text": " ②腹腔内无出血或少量出血，生命体征平稳；"
  },
  {
    "id": "s1675",
    "label": "Age",
    "text": " （2）18~75周岁。"
  },
  {
    "id": "s1676",
    "label": "Multiple",
    "text": " 4. 身体状况评分ECOG 0～1分（见附件二），预计生存期3个月以上；"
  },
  {
    "id": "s1677",
    "label": "Multiple",
    "text": " 10、正在参加其他药物的临床试验者，已知对治疗药物过敏者；"
  },
  {
    "id": "s1678",
    "label": "Pregnancy-related Activity",
    "text": " 11)孕期妇女或备孕者"
  },
  {
    "id": "s1679",
    "label": "Disease",
    "text": " 6.合并各种心肌病及风湿性心脏病患者；"
  },
  {
    "id": "s1680",
    "label": "Disease",
    "text": " ④不超过2根肋骨骨折；"
  },
  {
    "id": "s1681",
    "label": "Consent",
    "text": " 6、签署知情同意书。"
  },
  {
    "id": "s1682",
    "label": "Disease",
    "text": " （4）未治愈的子宫内膜疾病；"
  },
  {
    "id": "s1683",
    "label": "Compliance with Protocol",
    "text": "1)未及时随访"
  },
  {
    "id": "s1684",
    "label": "Pharmaceutical Substance or Drug",
    "text": " 8.研究期间受试者需接受任何强效CYP3A4抑制剂或诱导剂治疗或正在合并使用能与吡格列酮产生不良相互作用的药物；"
  },
  {
    "id": "s1685",
    "label": "Disease",
    "text": " （3）在慢性乙型肝炎或乙型肝炎肝硬化基础上重叠感染甲型肝炎病毒（HAV）、戊型肝炎病毒（HEV）、丙型肝炎病毒  （HCV）及丁型肝炎病毒（HDV）感染所致慢加急性（亚急性）、慢性肝衰竭者；"
  },
  {
    "id": "s1686",
    "label": "Pharmaceutical Substance or Drug",
    "text": "（1)自行服用其他相关药物从而影响疗效判定者；"
  },
  {
    "id": "s1687",
    "label": "Diagnostic",
    "text": "(1)CT 或者MRI 确定的一侧半球的缺血性或者出血性卒中；"
  },
  {
    "id": "s1688",
    "label": "Multiple",
    "text": " 3.原发肾脏疾病，如肾炎、氮质血症或肾功能衰竭；"
  },
  {
    "id": "s1689",
    "label": "Disease",
    "text": " 2.继发性高血压患者"
  },
  {
    "id": "s1690",
    "label": "Diagnostic",
    "text": " （2）符合2004年制定的《病毒性肝炎中医证候诊疗标准》中阴虚瘀热证的中医诊断标准；"
  },
  {
    "id": "s1691",
    "label": "Disease",
    "text": "（1）曾患其它恶性肿瘤（除了经治愈的基底细胞癌或其它原位癌）；"
  },
  {
    "id": "s1692",
    "label": "Disease",
    "text": " 15)  恶性肿瘤患者（不包括非黑色素瘤皮肤癌或原位已切除癌）；"
  },
  {
    "id": "s1693",
    "label": "Disease",
    "text": "①既往有严重精神病史者；"
  },
  {
    "id": "s1694",
    "label": "Disease",
    "text": " 2.有自身免疫疾病；"
  },
  {
    "id": "s1695",
    "label": "Pregnancy-related Activity",
    "text": " 13　妊娠、哺乳女性；"
  },
  {
    "id": "s1696",
    "label": "Disease",
    "text": " f)排除需手术眼眼球萎缩、严重视网膜萎缩或视神经萎缩的患者"
  },
  {
    "id": "s1697",
    "label": "Organ or Tissue Status",
    "text": " 5)心肺功能不全者；"
  },
  {
    "id": "s1698",
    "label": "Age",
    "text": " 2、年龄20-60岁"
  },
  {
    "id": "s1699",
    "label": "Disease",
    "text": " 5) III-IV级充血性心力衰竭（纽约心脏病协会分级），控制不佳且有临床意义的心律失常；"
  },
  {
    "id": "s1700",
    "label": "Disease",
    "text": " 7.有神经病变和椎管内麻醉的禁忌症"
  },
  {
    "id": "s1701",
    "label": "Disease",
    "text": " ⑵有消化系统器质性病变(如慢性胰腺炎、肝硬化等)，或有影响消化道动力的全身疾病(例如:甲亢、糖尿病、慢性肾功能不全、精神和神经系统病变等)；"
  },
  {
    "id": "s1702",
    "label": "Consent",
    "text": " 6患者同意参加本临床研究并签署知情同意书。"
  },
  {
    "id": "s1703",
    "label": "Consent",
    "text": " 2、自愿签署知情同意书"
  },
  {
    "id": "s1704",
    "label": "Multiple",
    "text": " 4.非甾体抗炎药（non-steroidal anti-inflammatory drugs，NSAIDs）或对乙酰 氨基酚治疗中、重度慢性疼痛无效者，或有 NSAIDs使用禁忌症者"
  },
  {
    "id": "s1705",
    "label": "Age",
    "text": "1)年龄≥75岁；"
  },
  {
    "id": "s1706",
    "label": "Disease",
    "text": " 5 胆道结石或胆管炎；"
  },
  {
    "id": "s1707",
    "label": "Organ or Tissue Status",
    "text": " （5）预计肝脏剩余体积（FRL）小于全肝体积的40%；"
  },
  {
    "id": "s1708",
    "label": "Multiple",
    "text": " 4.年龄18-65岁，性别不限；"
  },
  {
    "id": "s1709",
    "label": "Disease",
    "text": " （8）有多发性硬化或者其他中枢神经脱髓鞘疾病者；曾有或现患充血性心力衰竭者；"
  },
  {
    "id": "s1710",
    "label": "Sign",
    "text": " c.感染性发热或低温"
  },
  {
    "id": "s1711",
    "label": "Multiple",
    "text": " 10.研究治疗开始前2周内接受大手术的患者或出现重度创伤性损伤、骨折或溃疡入选的患者，须从任何大手术产生的任何影响中痊愈；"
  },
  {
    "id": "s1712",
    "label": "Therapy or Surgery",
    "text": " 5)在随访CT扫描前手术的患者，"
  },
  {
    "id": "s1713",
    "label": "Multiple",
    "text": " (10)受试者在筛选访视的3个月内，根据研究者的判断新近出现的或进行中的不稳定或严重的心、肺、肝、肾、造血系统疾病，不具备临床研究条件者；"
  },
  {
    "id": "s1714",
    "label": "Multiple",
    "text": " 7、患有无法独立生活或配合治疗的精神疾病；"
  },
  {
    "id": "s1715",
    "label": "Disease",
    "text": " 5. 有严重或活动性肝病者；"
  },
  {
    "id": "s1716",
    "label": "Pharmaceutical Substance or Drug",
    "text": " 6)一个月内应用过已知的光敏性药物如四环素，磺胺类药物，酚噻嗪，磺脲类降血糖药，噻嗪类利尿药、维A酸类和灰黄霉素等的患者；"
  },
  {
    "id": "s1717",
    "label": "Researcher Decision",
    "text": " 6、研究者认为不宜纳入本试验"
  },
  {
    "id": "s1718",
    "label": "Multiple",
    "text": " ⑥肝脏储备功能可，术后可代偿。腹腔镜组患者应无腹部手术史。"
  },
  {
    "id": "s1719",
    "label": "Consent",
    "text": " 2) 患者本人及其法定代理人理解并签署知情同意书;"
  },
  {
    "id": "s1720",
    "label": "Enrollment in other studies",
    "text": " 12. 正在进行其它药物临床试验的患者；"
  },
  {
    "id": "s1721",
    "label": "Risk Assessment",
    "text": "1.简易智能检查量表 MMSE&lt;24；"
  },
  {
    "id": "s1722",
    "label": "Disease",
    "text": " ③视力、听力及理解有严重障碍的患者；"
  },
  {
    "id": "s1723",
    "label": "Risk Assessment",
    "text": " 5)疼痛VAS评分≥4分；"
  },
  {
    "id": "s1724",
    "label": "Consent",
    "text": " 2)签署知情同意书，"
  },
  {
    "id": "s1725",
    "label": "Multiple",
    "text": " 6. 受试者依从性好，同意并签署知情同意书。"
  },
  {
    "id": "s1726",
    "label": "Disease",
    "text": " 4. 风湿性心脏病；"
  },
  {
    "id": "s1727",
    "label": "Multiple",
    "text": " 5.受试者自愿参加，签署知情同意书，依从性好，能积极治疗和配合随访；"
  },
  {
    "id": "s1728",
    "label": "Disease",
    "text": " 5 具有血源性传染病如HBV等。"
  },
  {
    "id": "s1729",
    "label": "Diagnostic",
    "text": "  ③ 伴胰岛素抵抗的肥胖型PCOS的辩证分型"
  },
  {
    "id": "s1730",
    "label": "Multiple",
    "text": " 12.具有明确的增殖性视网膜病变或黄斑病变且经研究者确定必须进行紧急治疗；使用非草药性中药或其他地方性药物进行治疗且药物成分不详。如果研究者认为可以，试验全程可维持原有中草药或其他地方性草药的剂量。"
  },
  {
    "id": "s1731",
    "label": "Pregnancy-related Activity",
    "text": "择期行剖宫产的产妇。"
  },
  {
    "id": "s1732",
    "label": "Consent",
    "text": " 10)病人不愿意合作者。"
  },
  {
    "id": "s1733",
    "label": "Therapy or Surgery",
    "text": " 6.有既往盆腹腔手术史（不包括剖宫产）"
  },
  {
    "id": "s1734",
    "label": "Multiple",
    "text": "1 年龄18～75 岁，男女不限；"
  },
  {
    "id": "s1735",
    "label": "Compliance with Protocol",
    "text": " 10)依从性较好，能按方案要求进行随访者。"
  },
  {
    "id": "s1736",
    "label": "Disease",
    "text": " 5)伴有完全或不全消化道梗阻、消化道活动性出血、穿孔等患者；"
  },
  {
    "id": "s1737",
    "label": "Pharmaceutical Substance or Drug",
    "text": " 8. 其他不适合使用盐酸达泊西汀治疗的患者；"
  },
  {
    "id": "s1738",
    "label": "Multiple",
    "text": " 6.有影响患者自诉能力严重脑疾病或精神疾病或无法律行为能力者，医学或伦理学原因影响研究继续进行者；"
  },
  {
    "id": "s1739",
    "label": "Disease",
    "text": " 4. 精神疾病或心理疾病，无法配合试验者；"
  },
  {
    "id": "s1740",
    "label": "Diagnostic",
    "text": "（1）不能确诊为功能型垂体微腺瘤的患者；"
  },
  {
    "id": "s1741",
    "label": "Consent",
    "text": " 6. 理解并愿意参加本项临床研究并在入组前签订知情同意书。"
  },
  {
    "id": "s1742",
    "label": "Multiple",
    "text": " 患者均为初次诊断腰椎间盘突出症患者并初次进行手术者；"
  },
  {
    "id": "s1743",
    "label": "Device",
    "text": " 15) 手术中发现晶体前囊撕裂或后囊破裂不能囊袋内植入人工晶体的患者；"
  },
  {
    "id": "s1744",
    "label": "Multiple",
    "text": " 4.有终末期髋关节疾病需要施行人工髋关节置换且无植入禁忌者；"
  },
  {
    "id": "s1745",
    "label": "Consent",
    "text": "1. 签署书面的知情同意书；"
  },
  {
    "id": "s1746",
    "label": "Disease",
    "text": " 6) 合并其他全身性疾病、颅内器质性病变;"
  },
  {
    "id": "s1747",
    "label": "Encounter",
    "text": " 4.入院第一天时，至少有以下2项以上表现:"
  },
  {
    "id": "s1748",
    "label": "Multiple",
    "text": " ⑤汉族，女性。"
  },
  {
    "id": "s1749",
    "label": "Pharmaceutical Substance or Drug",
    "text": " 5) 用过任何排泄期长可能影响本研究的药品，或正在使用任何药品者。"
  },
  {
    "id": "s1750",
    "label": "Disease",
    "text": " 4.气管和右主支气管无占位性病变。"
  },
  {
    "id": "s1751",
    "label": "Allergy Intolerance",
    "text": " 3.对胶原产品过敏者；"
  },
  {
    "id": "s1752",
    "label": "Disease",
    "text": "1、患Grave’s眼病、重症肌无力、面瘫等影响面容的疾病；"
  },
  {
    "id": "s1753",
    "label": "Pregnancy-related Activity",
    "text": " 2. 研究期间怀孕的女性；"
  },
  {
    "id": "s1754",
    "label": "Multiple",
    "text": " 5.有恶性肿瘤史，尤其是妇科恶性肿瘤病史及放化疗病史"
  },
  {
    "id": "s1755",
    "label": "Therapy or Surgery",
    "text": " 4. 不能接受导管介入手术者；"
  },
  {
    "id": "s1756",
    "label": "Consent",
    "text": "1.受试者或其法定代理人在临床研究开始前签署知情同意书。"
  },
  {
    "id": "s1757",
    "label": "Diagnostic",
    "text": "1.符合面瘫（TCD 编码：BNV120）和面神经麻痹（ICD-10编码G51.001）诊断的患者；"
  },
  {
    "id": "s1758",
    "label": "Diagnostic",
    "text": " 2.符合KDIGO慢性肾脏病诊断分期标准；"
  },
  {
    "id": "s1759",
    "label": "Addictive Behavior",
    "text": " 4. 长期阿片类药物滥用病史；"
  },
  {
    "id": "s1760",
    "label": "Multiple",
    "text": "(1) 入组前3个月内使用过各种抗生素并持续3天以上，入组前4周内使用过益生元、益生菌或乳酸制品等；"
  },
  {
    "id": "s1761",
    "label": "Therapy or Surgery",
    "text": " ⑵尚未进行临床干预治疗"
  },
  {
    "id": "s1762",
    "label": "Disease",
    "text": " 3.有需要药物控制的糖尿病者；"
  },
  {
    "id": "s1763",
    "label": "Consent",
    "text": " 6.患者及家属同意入组参与研究。"
  },
  {
    "id": "s1764",
    "label": "Multiple",
    "text": " ?5. 病人因胃肿瘤出血或穿孔而行急诊手术；"
  },
  {
    "id": "s1765",
    "label": "Literacy",
    "text": " 5)受试者能够与研究者作良好的沟通并能够依照研究规定完成研究。"
  },
  {
    "id": "s1766",
    "label": "Gender",
    "text": " 3）性别：不限；"
  },
  {
    "id": "s1767",
    "label": "Diagnostic",
    "text": " 2.复发有组织病理学证实"
  },
  {
    "id": "s1768",
    "label": "Multiple",
    "text": " ②有性生活史，年龄30-55岁；"
  },
  {
    "id": "s1769",
    "label": "Pharmaceutical Substance or Drug",
    "text": " 2.未曾使用过局部降眼压药物或其他眼液；"
  },
  {
    "id": "s1770",
    "label": "Disease",
    "text": " - 有髋部感染者"
  },
  {
    "id": "s1771",
    "label": "Risk Assessment",
    "text": " （3）Child-pugh A或B级肝功"
  },
  {
    "id": "s1772",
    "label": "Disease",
    "text": " (5) 既往变态反应疾病史者；"
  },
  {
    "id": "s1773",
    "label": "Multiple",
    "text": " 6.自愿参加临床试验，愿意积极检查、治疗和术后复查，签署知情同意书"
  },
  {
    "id": "s1774",
    "label": "Disease",
    "text": "1.急诊失血患者。"
  },
  {
    "id": "s1775",
    "label": "Pharmaceutical Substance or Drug",
    "text": " 3.应用β受体阻滞剂（包括滴眼剂）或 ACEI 类药物的患者；"
  },
  {
    "id": "s1776",
    "label": "Multiple",
    "text": " 3. 组织学确诊为食管鳞癌，初治（未手术/放疗/化疗和靶向治疗）；"
  },
  {
    "id": "s1777",
    "label": "Disease",
    "text": " 7.无肝硬化患者"
  },
  {
    "id": "s1778",
    "label": "Addictive Behavior",
    "text": " e）无烟、酒嗜好；"
  },
  {
    "id": "s1779",
    "label": "Addictive Behavior",
    "text": " 7）药物及∕或酒精滥用;"
  },
  {
    "id": "s1780",
    "label": "Pregnancy-related Activity",
    "text": " 11、妊娠或哺乳期妇女；"
  },
  {
    "id": "s1781",
    "label": "Consent",
    "text": " ③签署知情同意书，获取知情同意书的过程符合临床试验质量管理规范的要求。"
  },
  {
    "id": "s1782",
    "label": "Multiple",
    "text": " （2）过去1年内参加过或将来1年内拟参加其他干预研究项目，如营养健康教育、身体活动干预等相关研究的学校，不参加本次研究。"
  },
  {
    "id": "s1783",
    "label": "Disease",
    "text": "（1）术前6天内的急性ST段抬高性心肌梗死或6天内的急性非ST段抬高性心肌梗死"
  },
  {
    "id": "s1784",
    "label": "Consent",
    "text": " （6）自愿参加研究并签署知情同意书。"
  },
  {
    "id": "s1785",
    "label": "Laboratory Examinations",
    "text": " 3.发病前24小时内最高腋温≥37.3℃且＜38.6℃；"
  },
  {
    "id": "s1786",
    "label": "Disease",
    "text": " 5、合并其他系统严重疾病的患者；"
  },
  {
    "id": "s1787",
    "label": "Consent",
    "text": " 3.签署知情同意书"
  },
  {
    "id": "s1788",
    "label": "Addictive Behavior",
    "text": " ③酒精或其它药物滥用者；"
  },
  {
    "id": "s1789",
    "label": "Special Patient Characteristic",
    "text": " ④近一个月内发生重大生活变故如丧偶、离婚等；"
  },
  {
    "id": "s1790",
    "label": "Diagnostic",
    "text": "结肠癌、高位直肠癌(术前病理确诊结、直肠癌)"
  },
  {
    "id": "s1791",
    "label": "Multiple",
    "text": " ⑤ 同意签署知情同意书者(1-6岁患儿可由监护人签字；7岁-11岁患儿原则上由患儿与监护人一起签字；12岁以上必须由患儿与监护人一起签字)。"
  },
  {
    "id": "s1792",
    "label": "Life Expectancy",
    "text": " (5) 预计生存期大于2年；"
  },
  {
    "id": "s1793",
    "label": "Consent",
    "text": " 2、患者拒绝参与慢阻肺管理，包括慢阻肺登记、随访等；"
  },
  {
    "id": "s1794",
    "label": "Therapy or Surgery",
    "text": " *2014年-2017年之间进行肺癌手术，且手术方式为亚肺叶切除术（肺段切除/楔形切除/肺段切除联合楔形切除）；"
  },
  {
    "id": "s1795",
    "label": "Multiple",
    "text": " 10）由于并存疾病预期生命小于12个月；"
  },
  {
    "id": "s1796",
    "label": "Consent",
    "text": " （3）获得受试者本人和其监护人的知情同意，并签署知情同意书；"
  },
  {
    "id": "s1797",
    "label": "Disease",
    "text": " 3、经研究者判定无手术禁忌症、无凝血系统疾病者"
  },
  {
    "id": "s1798",
    "label": "Multiple",
    "text": " ③认知障碍，不能理解量表评价内容；"
  },
  {
    "id": "s1799",
    "label": "Pregnancy-related Activity",
    "text": " (4)孕妇、妇女月经期暂停（经后可补贴，但应注明贴敷日期）"
  },
  {
    "id": "s1800",
    "label": "Symptom",
    "text": "1.因外伤导致胸痛的患者"
  },
  {
    "id": "s1801",
    "label": "Disease",
    "text": " 10.急慢性肌病。"
  },
  {
    "id": "s1802",
    "label": "Consent",
    "text": " 5）所有受试者或其监护人必须在进入试验前签署受试者同意书"
  },
  {
    "id": "s1803",
    "label": "Multiple",
    "text": "(1)男性健康受试者。"
  },
  {
    "id": "s1804",
    "label": "Encounter",
    "text": " （5）预计ICU停留时间&gt;7天；"
  },
  {
    "id": "s1805",
    "label": "Disease",
    "text": " (8).全身无影响视觉发育或屈光发育的疾病，如糖尿病、纤维组织病变；"
  },
  {
    "id": "s1806",
    "label": "Disease",
    "text": " 4. 合并心脏血栓患者；"
  },
  {
    "id": "s1807",
    "label": "Age",
    "text": " 3.年龄在1～12岁；"
  },
  {
    "id": "s1808",
    "label": "Pregnancy-related Activity",
    "text": " 2.怀孕或哺乳期患者"
  },
  {
    "id": "s1809",
    "label": "Organ or Tissue Status",
    "text": " 4、伴随重度心肾功能不全等高危，影响试验安全性评价的患者。"
  },
  {
    "id": "s1810",
    "label": "Multiple",
    "text": "1)临床上有显著的变态反应史，特别是对亚硝脲类烷化剂过敏者或无法耐受者（既往使用过亚硝脲类烷化剂出现剧烈呕吐或出现严重不良反应）；"
  },
  {
    "id": "s1811",
    "label": "Nursing",
    "text": " 2.机械通气≥24h；"
  },
  {
    "id": "s1812",
    "label": "Sign",
    "text": " 3、呼吸衰竭；"
  },
  {
    "id": "s1813",
    "label": "Multiple",
    "text": " （7）所纳入的患者有基本沟通及理解能力，必须知情、理解本研究，并签署知情同意书"
  },
  {
    "id": "s1814",
    "label": "Pregnancy-related Activity",
    "text": " 5. 足月新生儿；"
  },
  {
    "id": "s1815",
    "label": "Disease",
    "text": " - 同时合并内科疾病及髋关节、脊柱疾病不能行走者；"
  },
  {
    "id": "s1816",
    "label": "Age",
    "text": "年龄≥18岁；"
  },
  {
    "id": "s1817",
    "label": "Age",
    "text": "1.年龄18-70岁；"
  },
  {
    "id": "s1818",
    "label": "Multiple",
    "text": " 6 临床资料完整，且依从性高；"
  },
  {
    "id": "s1819",
    "label": "Life Expectancy",
    "text": " ②预期生存大于等于6个月；"
  },
  {
    "id": "s1820",
    "label": "Organ or Tissue Status",
    "text": " （4）凝血功能障碍"
  },
  {
    "id": "s1821",
    "label": "Pharmaceutical Substance or Drug",
    "text": " （9）既往3个月内用皮质激素、β-阻滞剂、噻唑类利尿剂及烟酸等药物治疗者；"
  },
  {
    "id": "s1822",
    "label": "Disease",
    "text": "（1）失语、意识障碍及其他身体严重疾患不能配合检查者；"
  },
  {
    "id": "s1823",
    "label": "Diagnostic",
    "text": " 3. 血管闭塞24h以上（影像学证实，或据责任事件推断）；"
  },
  {
    "id": "s1824",
    "label": "Consent",
    "text": " c)签署知情同意书"
  },
  {
    "id": "s1825",
    "label": "Multiple",
    "text": " 8.活动性感染，包括肺结核(临床评估，包括临床病史，体检和放射学发现，以 及依据当地操作的结核检查)，乙肝，丙肝，或人类免疫缺陷病毒(HIV，HIV 1/2 抗体阳性)。活动性乙型肝炎病毒(HBV)感染定义为 HBV 表面抗原(HBsAg) 结果呈阳性。既往患有 HBV 感染或已经缓解(定义为存在乙肝核心 IgG 抗体 且不存在 HBsAg，脱氧核糖核酸[DNA]检测阴性)的患者是符合资格的。丙肝 病毒(HCV)抗体呈阳性的患者只有在 HCV 核糖核酸(RNA)聚合酶链反应呈阴 性的情况下才是符合资格的。"
  },
  {
    "id": "s1826",
    "label": "Device",
    "text": " 6.带有心脏起搏器或其他植入式刺激器或颅内金属植入物者；"
  },
  {
    "id": "s1827",
    "label": "Multiple",
    "text": " 4.经研究者判断，患者有其他可能影响研究结果或导致本研究被迫中途终止的因素，如酗酒、药物滥用、其他的严重疾病（含精神疾病）需要合并治疗，有严重的实验室检查异常，伴有家庭或社会等因素，会影响到患者的安全。"
  },
  {
    "id": "s1828",
    "label": "Pharmaceutical Substance or Drug",
    "text": " 5.试验前1周内无吸入长效β2受体激动剂、糖皮质激素和口服β2受体激动剂或应用白三烯受体拮抗剂；试验前4周内无使用全身糖皮质激素以及免疫调节剂者。"
  },
  {
    "id": "s1829",
    "label": "Disease",
    "text": " 3.合并严重心、脑、肺、肝、肾疾病者"
  },
  {
    "id": "s1830",
    "label": "Researcher Decision",
    "text": " 3.7研究者认为不适宜参加本临床试验者。"
  },
  {
    "id": "s1831",
    "label": "Multiple",
    "text": " ⑹原先应用ACEI/ARB者，须停药2周进行洗脱；"
  },
  {
    "id": "s1832",
    "label": "Laboratory Examinations",
    "text": " （4）红细胞压积（HCT）≥45%；"
  },
  {
    "id": "s1833",
    "label": "Consent",
    "text": " 6.自愿签署知情同意书。"
  },
  {
    "id": "s1834",
    "label": "Disease",
    "text": " 2）合并其他神经系统变性疾病如痴呆、帕金森病、运动神经元病等所致的言语障碍；"
  },
  {
    "id": "s1835",
    "label": "Pharmaceutical Substance or Drug",
    "text": " 7)持续全身糖皮质激素激素治疗。"
  },
  {
    "id": "s1836",
    "label": "Disease",
    "text": " 3)术前无感染征象或炎症性疾病(满足白细胞&lt;12×10^9/L, PCT &lt;0.5ng/ml, 体温 &lt;37.5°C);"
  },
  {
    "id": "s1837",
    "label": "Disease",
    "text": " 7)贫血"
  },
  {
    "id": "s1838",
    "label": "Risk Assessment",
    "text": " 6.ECOG 行为状态评分 0～1。"
  },
  {
    "id": "s1839",
    "label": "Addictive Behavior",
    "text": " 3.在过去的5年内有药物滥用史及酒精依赖史。"
  },
  {
    "id": "s1840",
    "label": "Disease",
    "text": "有严重心血管疾病患者；"
  },
  {
    "id": "s1841",
    "label": "Disease",
    "text": " 4)家族性腺瘤息肉病(FAP)，Lynch 综合征，炎症性肠病；"
  },
  {
    "id": "s1842",
    "label": "Enrollment in other studies",
    "text": " 15. 首次服用受试药物前90天内接受过1种试验用药物治疗或加入某项药物研究。"
  },
  {
    "id": "s1843",
    "label": "Disease",
    "text": " 9)重度牙周病，且不能有效控制者。"
  },
  {
    "id": "s1844",
    "label": "Organ or Tissue Status",
    "text": " 4.脏器功能衰竭"
  },
  {
    "id": "s1845",
    "label": "Laboratory Examinations",
    "text": " (6)病毒学检查（包括乙肝、丙肝、HIV或TP）抗体检查阳性者（经临床医师判断有临床意义）；"
  },
  {
    "id": "s1846",
    "label": "Diagnostic",
    "text": "（1）符合乳腺增生病诊断标准。"
  },
  {
    "id": "s1847",
    "label": "Pharmaceutical Substance or Drug",
    "text": " 鼻内用或系统使用抗组胺药物＜3天"
  },
  {
    "id": "s1848",
    "label": "Multiple",
    "text": "1.恶性肿瘤或其它严重疾病，预期寿命&lt;1年；"
  },
  {
    "id": "s1849",
    "label": "Diagnostic",
    "text": "（1）诊断为共同性斜视和/或上斜肌不全麻痹且手术指征明确的患者（戴全矫眼镜后水平斜视度≥15棱镜度，其中部分调节性内斜视戴镜三个月）。"
  },
  {
    "id": "s1850",
    "label": "Pregnancy-related Activity",
    "text": " 6.孕妇、哺乳期妇女或有怀孕计划的妇女；"
  },
  {
    "id": "s1851",
    "label": "Therapy or Surgery",
    "text": " ② 正在接受其他可能影响干扰素药动学或药效学的药物治疗者；"
  },
  {
    "id": "s1852",
    "label": "Allergy Intolerance",
    "text": " 13.对麻醉剂或MRI造影过敏的；"
  },
  {
    "id": "s1853",
    "label": "Multiple",
    "text": " 3、入院前24小时内症状反复发作次数≥3，每次持续时间1小时以内，症状波及部位包括面部、上肢、下肢中至少两个部位。"
  },
  {
    "id": "s1854",
    "label": "Capacity",
    "text": " 5）能独立保持坐位30分钟以上；"
  },
  {
    "id": "s1855",
    "label": "Multiple",
    "text": "  ?以往有充血性心功能衰竭、未控制或有症状的心绞痛、心律失常或心肌梗塞，难控制的高血压（收缩压＞180mmHg或舒张压＞100mmHg）；"
  },
  {
    "id": "s1856",
    "label": "Multiple",
    "text": " 注意：系统性抗组胺药可根据需要“允许使用”，只要它们在研究期间至少在研究产品使用前24小时内未被预防性使用。"
  },
  {
    "id": "s1857",
    "label": "Age",
    "text": "1)年龄18-75周岁；"
  },
  {
    "id": "s1858",
    "label": "Diagnostic",
    "text": "⑴.术前检查高度怀疑患PTC，且术前检查未提示颈部II、III、IV、V区淋巴结有转移征象（cN0期）；"
  },
  {
    "id": "s1859",
    "label": "Multiple",
    "text": " ?肝、肾功能正常：AST≤60 U/L，血总胆红素≤1.5倍正常植上限，血清肌酐≤110umol/L，血清尿素氮7.1mmol/L；"
  },
  {
    "id": "s1860",
    "label": "Pregnancy-related Activity",
    "text": " 7)育龄期女性在研究期间及末次服药后的12个月内无生育计划且自愿采取避孕措施；"
  },
  {
    "id": "s1861",
    "label": "Researcher Decision",
    "text": "1.经心理医生判定心理状态不适合参加本试验者；"
  },
  {
    "id": "s1862",
    "label": "Multiple",
    "text": "1.年龄&lt;18岁的未治AML。"
  },
  {
    "id": "s1863",
    "label": "Compliance with Protocol",
    "text": "   8) 不能坚持术后防晒。"
  },
  {
    "id": "s1864",
    "label": "Disease",
    "text": " ③心脑，肝肾功能障碍等全身多系统严重损伤的患者。"
  },
  {
    "id": "s1865",
    "label": "Risk Assessment",
    "text": " 4. 一般状况评分(ECOG)：0-2"
  },
  {
    "id": "s1866",
    "label": "Pregnancy-related Activity",
    "text": " (10)妊娠、哺乳期妇女和不愿采取避孕措施的育龄期患者；"
  },
  {
    "id": "s1867",
    "label": "Laboratory Examinations",
    "text": " 3、血尿酸值男性≥420μmol/L；女性≥420μmol/L者；"
  },
  {
    "id": "s1868",
    "label": "Laboratory Examinations",
    "text": " (3) ALT、AST＞1.5倍正常参考值上限；血肌酐异常；尿蛋白＞＋；血白细胞＜3.0×109/L或＞10.0×109/L；和/或中性粒细胞(N)分类＞正常值上限者；"
  },
  {
    "id": "s1869",
    "label": "Consent",
    "text": " - 签署治疗知情同意书者。"
  },
  {
    "id": "s1870",
    "label": "Researcher Decision",
    "text": " 20)其它研究者判定不适宜参加的受试者。"
  },
  {
    "id": "s1871",
    "label": "Therapy or Surgery",
    "text": " 13.顺行穿刺股动脉的患者；"
  },
  {
    "id": "s1872",
    "label": "Therapy or Surgery",
    "text": " 6.治疗开始之前3个月内或者研究过程中接受面部皮肤磨削术或化学剥脱治疗。"
  },
  {
    "id": "s1873",
    "label": "Multiple",
    "text": " ⑥急慢性疼痛和/或接受疼痛治疗；"
  },
  {
    "id": "s1874",
    "label": "Multiple",
    "text": " 5）曾经采用生活方式减重且近三个月体重下降幅度&lt;4kg；"
  },
  {
    "id": "s1875",
    "label": "Diagnostic",
    "text": " ②符合上述西医诊断标准及中医辨证分型标准；"
  },
  {
    "id": "s1876",
    "label": "Laboratory Examinations",
    "text": " 7)筛选期间血清肌酐浓度≤2mg/dL (176.8μmol/L)。筛选期间总胆红素在正常范围上限1.5倍以内，丙氨酸氨基转移酶（ALT）和天冬氨酸氨基转移酶（AST）在正常范围上限3倍以内的患者。"
  },
  {
    "id": "s1877",
    "label": "Therapy or Surgery",
    "text": " 不适于手术"
  },
  {
    "id": "s1878",
    "label": "Enrollment in other studies",
    "text": " （7）入选前3个月内未参加任何药物试验者；"
  },
  {
    "id": "s1879",
    "label": "Symptom",
    "text": " （3）患者具有因化疗而引发消化道毒性症状出现，尤其是有恶心、呕吐症状的发生的经历；"
  },
  {
    "id": "s1880",
    "label": "Consent",
    "text": " ②受试者自愿参与本临床试验并签署知情同意书"
  },
  {
    "id": "s1881",
    "label": "Laboratory Examinations",
    "text": " 7.AST和/或ALT＞正常上限的5倍；"
  },
  {
    "id": "s1882",
    "label": "Disease",
    "text": "1. 周围神经损伤或疾病史；"
  },
  {
    "id": "s1883",
    "label": "Disease",
    "text": " 12). 近3天内有发热疾病者。"
  },
  {
    "id": "s1884",
    "label": "Risk Assessment",
    "text": " （6）临床状况极差，改良Rankin评分≥4分；"
  },
  {
    "id": "s1885",
    "label": "Multiple",
    "text": " 5.严重心、肝、肾、血液系统等功能损害失代偿患者，有麻醉及手术禁忌症的患者；"
  },
  {
    "id": "s1886",
    "label": "Compliance with Protocol",
    "text": " 4) 能够参加试验直至试验完成者。"
  },
  {
    "id": "s1887",
    "label": "Disease",
    "text": " 4.有尚未治愈的内分泌系统疾病;"
  },
  {
    "id": "s1888",
    "label": "Consent",
    "text": " 3 愿意参与本次试验，并签署《知情同意书》。"
  },
  {
    "id": "s1889",
    "label": "Diagnostic",
    "text": " ?影像学证实病灶范围较大≥70cm3或存在脑水肿表现"
  },
  {
    "id": "s1890",
    "label": "Age",
    "text": "1.年龄大于18岁；"
  },
  {
    "id": "s1891",
    "label": "Disease",
    "text": " 6.有胃肠道系统或血液系统基础疾病；"
  },
  {
    "id": "s1892",
    "label": "Multiple",
    "text": " （4）根据RECIST（第1.1版），至少具有一个未经局部治疗的可测量病灶，螺旋CT或核磁共振(MRI)，病灶最大直径≥10mm（恶性淋巴结CT扫描短径≥15 mm）；"
  },
  {
    "id": "s1893",
    "label": "Multiple",
    "text": "手术R0切除的，病理学证实的原发性胸段食管鳞状细胞癌，T3-4或N1-3，M0期"
  },
  {
    "id": "s1894",
    "label": "Age",
    "text": " (5) 年龄18～75岁；"
  },
  {
    "id": "s1895",
    "label": "Multiple",
    "text": " 4.视力表测量最佳矫正视力：以糖尿病早期治疗研究所用的视力表进行检查，能看清该视力表字母，在0.1（含0.1）~0.6间；"
  },
  {
    "id": "s1896",
    "label": "Pregnancy-related Activity",
    "text": " （3）孕妇或哺乳期妇女；"
  },
  {
    "id": "s1897",
    "label": "Therapy or Surgery",
    "text": " （12）2月内有器官移植或重大手术、创伤等。"
  },
  {
    "id": "s1898",
    "label": "Pharmaceutical Substance or Drug",
    "text": " (3)应用抗凝药物者；"
  },
  {
    "id": "s1899",
    "label": "Multiple",
    "text": " （2）年龄18~70岁，男女不限。"
  },
  {
    "id": "s1900",
    "label": "Diagnostic",
    "text": " （2）颈部放射检查史"
  },
  {
    "id": "s1901",
    "label": "Disease",
    "text": " 2、既往有中枢神经系统疾病的"
  },
  {
    "id": "s1902",
    "label": "Pharmaceutical Substance or Drug",
    "text": " (4) 近期感染需要抗生素治疗；"
  },
  {
    "id": "s1903",
    "label": "Disease",
    "text": "1）严重的肾，肺，神经和心血管疾病;"
  },
  {
    "id": "s1904",
    "label": "Laboratory Examinations",
    "text": " 5、血常规：血红蛋白≥10 g/dL；白细胞计数（WBC）≥3.0×109/L；中性粒细胞计数≥1.5×109/L；血小板计数≥80×109/L；"
  },
  {
    "id": "s1905",
    "label": "Life Expectancy",
    "text": " 4.预计生存期≥3个月；"
  },
  {
    "id": "s1906",
    "label": "Multiple",
    "text": " ii．表皮无明显症状体征，表皮相对正常，既往无银屑病史，无银屑病家族史，无其他自身免疫性疾病病史。"
  },
  {
    "id": "s1907",
    "label": "Multiple",
    "text": " 4)已确诊胃癌并接受治疗的患者"
  },
  {
    "id": "s1908",
    "label": "Pharmaceutical Substance or Drug",
    "text": " 2 长期服用其他治疗胃食管反流病药物，且在本次研究前一个月未停用者。"
  },
  {
    "id": "s1909",
    "label": "Diagnostic",
    "text": " 6.有失代偿肝病的证据(Child-Pugh分数&gt;5)。"
  },
  {
    "id": "s1910",
    "label": "Enrollment in other studies",
    "text": " ⑤参与其他药物临床试验的患者；"
  },
  {
    "id": "s1911",
    "label": "Therapy or Surgery",
    "text": " 4)行髋关节或膝关节置换术的患者。"
  },
  {
    "id": "s1912",
    "label": "Pregnancy-related Activity",
    "text": " 2.6  怀孕患者或正在哺乳的患者；"
  },
  {
    "id": "s1913",
    "label": "Disease",
    "text": " （9）合并控制不良的凝血障碍性疾病者；"
  },
  {
    "id": "s1914",
    "label": "Disease",
    "text": " ④未有效控制的、有症状的脑转移或患有不易控制的精神病史者；有严重的智力或认知功能障碍；"
  },
  {
    "id": "s1915",
    "label": "Multiple",
    "text": " ⑥随访期间资料不全或失访者。"
  },
  {
    "id": "s1916",
    "label": "Consent",
    "text": " ④ 签署知情同意。"
  },
  {
    "id": "s1917",
    "label": "Disease",
    "text": " ② 合并扭挫伤或其他外伤；"
  },
  {
    "id": "s1918",
    "label": "Multiple",
    "text": " （4）患有肛瘘或者结直肠条件不允许穿刺"
  },
  {
    "id": "s1919",
    "label": "Disease",
    "text": " （6）合并结石、肿瘤等肝外梗阻性黄疸；"
  },
  {
    "id": "s1920",
    "label": "Disease",
    "text": " 2、严重的急性或慢性器质性或精神疾患；"
  },
  {
    "id": "s1921",
    "label": "Disease",
    "text": "（1）心律失常；"
  },
  {
    "id": "s1922",
    "label": "Multiple",
    "text": " 甲状腺癌患者的排除标准：存在远处转移；无法耐受手术；既往接受放射治疗或者I 131治疗。"
  },
  {
    "id": "s1923",
    "label": "Disease",
    "text": " 4.联合HIV感染患者；"
  },
  {
    "id": "s1924",
    "label": "Enrollment in other studies",
    "text": " (5)1月内参加过其他药物临床试验者。"
  },
  {
    "id": "s1925",
    "label": "Laboratory Examinations",
    "text": " （6）血常规、凝血常规、大便常规、尿常规、肝功能、肾功能、术前病原学等实验室检查有明显异常者；"
  },
  {
    "id": "s1926",
    "label": "Disease",
    "text": " （3）排除应激、剧烈运动、感染等诱发因素引起的高血糖。"
  },
  {
    "id": "s1927",
    "label": "Risk Assessment",
    "text": " 3.Hachinski 缺血评分≤4分；"
  },
  {
    "id": "s1928",
    "label": "Pregnancy-related Activity",
    "text": " (8)三个月内有生育计划或其配偶有生育计划的受试者；"
  },
  {
    "id": "s1929",
    "label": "Therapy or Surgery",
    "text": " 6)入组前未接受任何抗肿瘤治疗（单用糖皮质激素者除外）；"
  },
  {
    "id": "s1930",
    "label": "Disease",
    "text": " （4）合并其他系统恶性肿瘤者。"
  },
  {
    "id": "s1931",
    "label": "Laboratory Examinations",
    "text": " 6.生命体征异常者（收缩压&lt;90 mmHg或&gt;140 mmHg，舒张压&lt;50 mmHg或&gt;90 mmHg；心率&lt;50 bpm或&gt;100 bpm）；"
  },
  {
    "id": "s1932",
    "label": "Special Patient Characteristic",
    "text": " 15)随访期间因各种原因死亡者。"
  },
  {
    "id": "s1933",
    "label": "Multiple",
    "text": " 7.各种心律失常、频繁发作的心律不齐或服用倍他洛克后心率&gt;90次/分"
  },
  {
    "id": "s1934",
    "label": "Multiple",
    "text": " 7.对性别和种族没有限制；"
  },
  {
    "id": "s1935",
    "label": "Disease",
    "text": " （3）过去3个月内出现呼吸暂停的患儿；"
  },
  {
    "id": "s1936",
    "label": "Age",
    "text": " 2.年龄18-70岁"
  },
  {
    "id": "s1937",
    "label": "Neoplasm Status",
    "text": " ⑶.术后病理证实为T4期肿瘤；"
  },
  {
    "id": "s1938",
    "label": "Consent",
    "text": " 3.取得病人或监护人的知情同意并签字。"
  },
  {
    "id": "s1939",
    "label": "Multiple",
    "text": " (4)病情为轻、中度，整体皮损总面积≤体表面积10%，单个皮损面积≤体表面积1%；"
  },
  {
    "id": "s1940",
    "label": "Multiple",
    "text": "1.年龄在18岁以上，男女不限。"
  },
  {
    "id": "s1941",
    "label": "Diagnostic",
    "text": " 2)临床诊断为脉络膜脱离型视网膜脱离；"
  },
  {
    "id": "s1942",
    "label": "Organ or Tissue Status",
    "text": " 3，肝功能不全；"
  },
  {
    "id": "s1943",
    "label": "Pregnancy-related Activity",
    "text": " 3 血或尿妊娠试验阴性；"
  },
  {
    "id": "s1944",
    "label": "Diet",
    "text": " 13) 任何食物过敏或对饮食有特殊要求，不能遵守统一饮食者；"
  },
  {
    "id": "s1945",
    "label": "Pregnancy-related Activity",
    "text": " 5.哺乳期"
  },
  {
    "id": "s1946",
    "label": "Multiple",
    "text": " 3、合并严重的肝功能不全（肝功能指标值＞正常值2倍）、肾功能不全（Ccr＞20%，Scr ＞3mg/dl或＞265μmol/L）、血液系统等原发病、恶性肿瘤、糖尿病合并严重并发症、甲亢、甲减等严重内分泌疾病；"
  },
  {
    "id": "s1947",
    "label": "Pharmaceutical Substance or Drug",
    "text": " 8.基线访视之前4周内使用过银屑病外用药物和皮肤保湿剂"
  },
  {
    "id": "s1948",
    "label": "Consent",
    "text": " 3.同意参与研究。"
  },
  {
    "id": "s1949",
    "label": "Diagnostic",
    "text": " （3）影像学CT 或MRI 或PET-CT 证实的颅内转移灶病灶≤10；"
  },
  {
    "id": "s1950",
    "label": "Multiple",
    "text": "a.既往存在血小板减少症或凝血功能异常。"
  },
  {
    "id": "s1951",
    "label": "Consent",
    "text": " ⑿拒绝签署知情同意书。"
  },
  {
    "id": "s1952",
    "label": "Sign",
    "text": "1)活动性出血；"
  },
  {
    "id": "s1953",
    "label": "Organ or Tissue Status",
    "text": " 5. 合并各种原因所致的肝、肾功能不全；"
  },
  {
    "id": "s1954",
    "label": "Disease",
    "text": " （4）没有其他明显影响运动功能的骨关节肌肉疾病和其他神经系统疾病；"
  },
  {
    "id": "s1955",
    "label": "Laboratory Examinations",
    "text": " ⑤双眼矫正视力均&gt;=0.9"
  },
  {
    "id": "s1956",
    "label": "Life Expectancy",
    "text": " 5)预计生存周期≥1个月。"
  },
  {
    "id": "s1957",
    "label": "Researcher Decision",
    "text": " 9）本科题组认为不适合纳入研究的患者"
  },
  {
    "id": "s1958",
    "label": "Risk Assessment",
    "text": " ③X线病情符合上述分级标准，属0—Ⅲ级患者；"
  },
  {
    "id": "s1959",
    "label": "Multiple",
    "text": " 4.严重肾功能不全（CICr＜30ml/min），需限制蛋白摄入的患者"
  },
  {
    "id": "s1960",
    "label": "Laboratory Examinations",
    "text": " （5）HIVAb、HBsAg、HCVAb及梅毒检査中任意一项结果阳性者；"
  },
  {
    "id": "s1961",
    "label": "Multiple",
    "text": "1.受试对象：病程不超过48小时而全身情况尚好的原发性肠套叠患儿"
  },
  {
    "id": "s1962",
    "label": "Multiple",
    "text": " 5)男性受试者体重不低于50 公斤、女性受试者体重不低于45公斤。体重指数（BMI）＝体重（kg）/身高2（m2），体重指数在18~28范围内（包括临界值）；"
  },
  {
    "id": "s1963",
    "label": "Therapy or Surgery",
    "text": " 3. 腹部手术史（剖腹产、阑尾炎手术除外）；"
  },
  {
    "id": "s1964",
    "label": "Disease",
    "text": "    d.2次或2次以上复发"
  },
  {
    "id": "s1965",
    "label": "Pregnancy-related Activity",
    "text": "   2）孕妇、哺乳期及计划怀孕的患者。"
  },
  {
    "id": "s1966",
    "label": "Laboratory Examinations",
    "text": " （6） 过去两个月中体重波动≥5kg。"
  },
  {
    "id": "s1967",
    "label": "Disease",
    "text": " （4）无合并其他主要部位外伤；"
  },
  {
    "id": "s1968",
    "label": "Therapy or Surgery",
    "text": " 3、试验期间需要作放疗的患者；"
  },
  {
    "id": "s1969",
    "label": "Diagnostic",
    "text": " （2）符合十二指肠溃疡诊断标准；"
  },
  {
    "id": "s1970",
    "label": "Laboratory Examinations",
    "text": "1. 左室射血分数&lt;40%，或中重度左室肥厚(左室壁厚度＞15mm)；"
  },
  {
    "id": "s1971",
    "label": "Consent",
    "text": " 3. 知情同意，志愿受试。获得知情同意书过程应符合GCP规定。"
  },
  {
    "id": "s1972",
    "label": "Disease",
    "text": " 7.患有艾滋病"
  },
  {
    "id": "s1973",
    "label": "Disease",
    "text": " 3.目前感染状态被判定为再次感染者；"
  },
  {
    "id": "s1974",
    "label": "Therapy or Surgery",
    "text": " 6)治疗前28天之内接受过细胞毒性药物化疗者；"
  },
  {
    "id": "s1975",
    "label": "Multiple",
    "text": " （5）重度UC患者以及不能排除癌变可能；"
  },
  {
    "id": "s1976",
    "label": "Consent",
    "text": "?签署书面知情同意书"
  },
  {
    "id": "s1977",
    "label": "Age",
    "text": "1) 年龄 20-40 岁；"
  },
  {
    "id": "s1978",
    "label": "Laboratory Examinations",
    "text": " （9）白细胞计数≥3×109/L且中性粒细胞≥1.5×109/L，血小板计数≥100×109/L，血红蛋白≥100g/L"
  },
  {
    "id": "s1979",
    "label": "Disease",
    "text": " (2)并发严重心脑血管、肝肾脏和造血系统等原发性疾病；"
  },
  {
    "id": "s1980",
    "label": "Disease",
    "text": "①癫痫病史。"
  },
  {
    "id": "s1981",
    "label": "Symptom",
    "text": " 次症：食欲不振；神疲乏力；头晕；易汗出；善太息；面色萎黄。"
  },
  {
    "id": "s1982",
    "label": "Pregnancy-related Activity",
    "text": "1) 妊娠或哺乳期妇女,或在本研究期间计划妊娠的妇女;"
  },
  {
    "id": "s1983",
    "label": "Disease",
    "text": " 5.偏瘫侧手无外伤性疾病或周围神经损伤"
  },
  {
    "id": "s1984",
    "label": "Disease",
    "text": " （7）依从性交叉的患者。"
  },
  {
    "id": "s1985",
    "label": "Disease",
    "text": " 8）合并恶性肿瘤"
  },
  {
    "id": "s1986",
    "label": "Age",
    "text": " 3.年龄：18至64岁；"
  },
  {
    "id": "s1987",
    "label": "Capacity",
    "text": " 11.步行、上下楼、跑步不能或受限者。"
  },
  {
    "id": "s1988",
    "label": "Pharmaceutical Substance or Drug",
    "text": " 2)入组前4周接受过5-氟尿嘧啶或希罗达治疗者；"
  },
  {
    "id": "s1989",
    "label": "Disease",
    "text": " (2) 有高血压病"
  },
  {
    "id": "s1990",
    "label": "Sign",
    "text": " 3.患者近视度数有进展"
  },
  {
    "id": "s1991",
    "label": "Pregnancy-related Activity",
    "text": " 4. 妊娠期以及哺乳期妇女；"
  },
  {
    "id": "s1992",
    "label": "Therapy or Surgery",
    "text": " 有以下任一眼部治疗情况者"
  },
  {
    "id": "s1993",
    "label": "Disease",
    "text": " 3)患者有严重的原发疾病，如心脑血管、肝、肾及造血系统疾病，严重皮肤病，恶性肿瘤等；"
  },
  {
    "id": "s1994",
    "label": "Organ or Tissue Status",
    "text": " 4） 严重肝肾或心血管功能不全；"
  },
  {
    "id": "s1995",
    "label": "Multiple",
    "text": " 9.严重肝病（转氨酶升高达正常值上限1.5倍及以上）及恶性肿瘤者；"
  },
  {
    "id": "s1996",
    "label": "Multiple",
    "text": " （4）近期未用过性激素，肝肾功能正常，无乳腺疾病，无口服避孕药、17β-雌二醇药禁忌"
  },
  {
    "id": "s1997",
    "label": "Multiple",
    "text": " ②合并有手术禁忌症或无法耐受手术者；"
  },
  {
    "id": "s1998",
    "label": "Disease",
    "text": " 4. 雷诺综合征"
  },
  {
    "id": "s1999",
    "label": "Disease",
    "text": " (5)结节性甲状腺肿继发甲状腺功能亢进者，按甲亢术前严格准备后的患者；"
  },
  {
    "id": "s2000",
    "label": "Laboratory Examinations",
    "text": " ③尿HCG阳性（已怀孕，含宫外孕）者；"
  },
  {
    "id": "s2001",
    "label": "Compliance with Protocol",
    "text": " 7.不能理解或遵从研究方案"
  },
  {
    "id": "s2002",
    "label": "Therapy or Surgery",
    "text": " （4）接受全身麻醉"
  },
  {
    "id": "s2003",
    "label": "Multiple",
    "text": " (7）各器官功能基本正常（在无持续支持治疗的情况下，入组前1周之内的实验室检查结果）：白细胞＞3.0×109/L，血小板＞70×109/L，血红蛋白＞9.0g/dl；血清肌酐&lt;1.5×ULN；"
  },
  {
    "id": "s2004",
    "label": "Consent",
    "text": " 8.受试者须在试验前对本研究知情同意，并自愿签署书面的知情同意书；"
  },
  {
    "id": "s2005",
    "label": "Disease",
    "text": " (3)合并哮喘发作者；"
  },
  {
    "id": "s2006",
    "label": "Risk Assessment",
    "text": " 4.3.根据ECOG评分标准注1，体力状况级别为0-2级。"
  },
  {
    "id": "s2007",
    "label": "Disease",
    "text": " 4）既往3个月内出现急性脑血管意外、严重心肺疾病者；"
  },
  {
    "id": "s2008",
    "label": "Disease",
    "text": " （10）严重感染尤其是肺部感染者；"
  },
  {
    "id": "s2009",
    "label": "Therapy or Surgery",
    "text": "(1)拟择期全身麻醉下行胸腔镜单侧肺叶切除患者"
  },
  {
    "id": "s2010",
    "label": "Allergy Intolerance",
    "text": " d. 曾经有对本药中任何一种中药或基质成分有全身或局部接触过敏者;"
  },
  {
    "id": "s2011",
    "label": "Special Patient Characteristic",
    "text": " 2. 咀嚼口香糖史者（每周至少咀嚼1次）；"
  },
  {
    "id": "s2012",
    "label": "Multiple",
    "text": " 2.术前7天接受过生殖道操作者（包括诊断性刮宫、宫颈leep刀治疗、宫腔镜操作）；"
  },
  {
    "id": "s2013",
    "label": "Laboratory Examinations",
    "text": " 6.HbA1C≤9.0%者。"
  },
  {
    "id": "s2014",
    "label": "Multiple",
    "text": " ⑨年龄&lt;18岁，或未签署知情同意书；"
  },
  {
    "id": "s2015",
    "label": "Disease",
    "text": " （3）伴有心、肾、肺、内分泌、血液、代谢及胃肠道严重原发病者；或精神病患者；"
  },
  {
    "id": "s2016",
    "label": "Non-Neoplasm Disease Stage",
    "text": " （5）中央型和侧隐窝型椎管狭窄者；"
  },
  {
    "id": "s2017",
    "label": "Researcher Decision",
    "text": " 8. 研究者认为不适宜参加试验者。"
  },
  {
    "id": "s2018",
    "label": "Researcher Decision",
    "text": " （10）医师认为不适宜作为本研究对象的患者"
  },
  {
    "id": "s2019",
    "label": "Disease",
    "text": " 5）精神及神经疾患不能与医生合作者。"
  },
  {
    "id": "s2020",
    "label": "Multiple",
    "text": " 4）术前访视血压≥180/110 mm Hg（WHO-ISH高血压指南3级高血压）；"
  },
  {
    "id": "s2021",
    "label": "Sign",
    "text": "1近3个月体重下降或上升超过4公斤者；"
  },
  {
    "id": "s2022",
    "label": "Disease",
    "text": "(1)神经系统疾病史；"
  },
  {
    "id": "s2023",
    "label": "Disease",
    "text": " 2)继发性膜性肾病（肿瘤、药物等）。"
  },
  {
    "id": "s2024",
    "label": "Multiple",
    "text": " （4）严重高血压且血压控制不稳定者，严重心律失常患者，心脏起搏器植入患者"
  },
  {
    "id": "s2025",
    "label": "Pharmaceutical Substance or Drug",
    "text": " ③术中使用可能影响寒战观察的药物：如静脉注射地塞米松等。"
  },
  {
    "id": "s2026",
    "label": "Multiple",
    "text": " 12)智力障碍或不能与医生有效交流者"
  },
  {
    "id": "s2027",
    "label": "Disease",
    "text": " 4.持续性或永久性心房纤颤"
  },
  {
    "id": "s2028",
    "label": "Researcher Decision",
    "text": " 4. 医生认为栓塞及合并使用颅内支架是适合的治疗选择；"
  },
  {
    "id": "s2029",
    "label": "Laboratory Examinations",
    "text": " （4）心电图检查未见明显异常者；"
  },
  {
    "id": "s2030",
    "label": "Allergy Intolerance",
    "text": " 6.有过敏史患者；"
  },
  {
    "id": "s2031",
    "label": "Age",
    "text": " Ⅱ．年龄18-60岁"
  },
  {
    "id": "s2032",
    "label": "Age",
    "text": " （2）年龄在23-39岁之间；"
  },
  {
    "id": "s2033",
    "label": "Laboratory Examinations",
    "text": " 8. 血常规中性粒细胞绝对值≥1.5×109/L，血小板≥80×109/L，肝肾功能无明显异常；"
  },
  {
    "id": "s2034",
    "label": "Disease",
    "text": " 2）糖尿病足骨髓炎患者，溃疡部位不限制；"
  },
  {
    "id": "s2035",
    "label": "Enrollment in other studies",
    "text": " （9） 近1个月内参加过其他临床试验者；"
  },
  {
    "id": "s2036",
    "label": "Multiple",
    "text": "（1）年龄在14周岁至65周岁，男女不限"
  },
  {
    "id": "s2037",
    "label": "Therapy or Surgery",
    "text": " 椎管内麻醉下行剖宫产术的患者。"
  },
  {
    "id": "s2038",
    "label": "Disease",
    "text": " （3）伴严重感染及心衰、高血压、糖尿病、低血压控制不良的患者、精神病患者；"
  },
  {
    "id": "s2039",
    "label": "Consent",
    "text": " ⑤签署知情同意书。"
  },
  {
    "id": "s2040",
    "label": "Disease",
    "text": " ③有生殖器畸形及局部病变者"
  },
  {
    "id": "s2041",
    "label": "Multiple",
    "text": "1）血压无法控制者（服药后收缩压大于160mmHg或舒张压大于100mmHg）；"
  },
  {
    "id": "s2042",
    "label": "Disease",
    "text": " （5）病变部位在降结肠及降结肠以上结肠。"
  },
  {
    "id": "s2043",
    "label": "Multiple",
    "text": "1.eGFR&lt;30ml/min或急性肾损伤"
  },
  {
    "id": "s2044",
    "label": "Therapy or Surgery",
    "text": " 3、一个或以上肺叶切除病史；"
  },
  {
    "id": "s2045",
    "label": "Multiple",
    "text": " 4.重症焦虑患者，即焦虑自评量表（Self-Rating Anxiety Scale, SAS）得分＞70分者；"
  },
  {
    "id": "s2046",
    "label": "Neoplasm Status",
    "text": " ② T3-4NanyM0"
  },
  {
    "id": "s2047",
    "label": "Age",
    "text": " 2.年龄&lt;1岁或年龄&gt;80岁。"
  },
  {
    "id": "s2048",
    "label": "Pregnancy-related Activity",
    "text": " （2）妊娠、哺乳期妇女；或在试验后1月内有妊娠计划的受试者（包括男性受试者）；"
  },
  {
    "id": "s2049",
    "label": "Allergy Intolerance",
    "text": " （11）有阿片药物过敏史；"
  },
  {
    "id": "s2050",
    "label": "Multiple",
    "text": " 6)正血液凝固障碍或血小板少于40×109/L，或凝血酶原时间在40%以下者；"
  },
  {
    "id": "s2051",
    "label": "Multiple",
    "text": " F.身体一般状况评分ECOG：0-2；无主要脏器的功能障碍；氧分压≥10.64kPa；白细胞≥4×109/L；血常规血红蛋白≥9.5g/dL；中性粒细胞绝对计数≥1.5×109/L；血小板计数≥100×109/L；总胆红素≤1.5倍正常值上限；肌酐≤1.25倍正常值上限；且肌酐清除率≥60ml/min。"
  },
  {
    "id": "s2052",
    "label": "Diagnostic",
    "text": "1. 符合中国急性缺血性脑卒中诊治指南2010诊断标准"
  },
  {
    "id": "s2053",
    "label": "Multiple",
    "text": " （2）性别不限，年龄在18-85岁的患者；"
  },
  {
    "id": "s2054",
    "label": "Disease",
    "text": " （6）合并有心脑血管、肝、肾和造血系统、免疫系统等危及生命的原发性疾病以及精神疾病受试者；"
  },
  {
    "id": "s2055",
    "label": "Diagnostic",
    "text": "1.临床或病理学提示有巨细胞动脉炎"
  },
  {
    "id": "s2056",
    "label": "Multiple",
    "text": " (3)核磁检查脱髓鞘部位在头颅。"
  },
  {
    "id": "s2057",
    "label": "Pharmaceutical Substance or Drug",
    "text": " （3）正在接受核苷类和非核苷类逆转录酶抑制剂（NRTIs+NNRTI）方案治疗，并持续达6个月以上者。"
  },
  {
    "id": "s2058",
    "label": "Diagnostic",
    "text": " 3.骨髓细胞学提示骨髓增生低下"
  },
  {
    "id": "s2059",
    "label": "Therapy or Surgery",
    "text": " c. 近1个周未经治疗者；"
  },
  {
    "id": "s2060",
    "label": "Addictive Behavior",
    "text": " 5、怀疑或确有酒精、药物滥用病史；"
  },
  {
    "id": "s2061",
    "label": "Disease",
    "text": " 5.任何导致不能配合研究的原因，例如：精神疾病、语言理解障碍。"
  },
  {
    "id": "s2062",
    "label": "Special Patient Characteristic",
    "text": " 6.左利手；"
  },
  {
    "id": "s2063",
    "label": "Laboratory Examinations",
    "text": " 7.患者的暗室瞳孔直径在6-8mm之间"
  },
  {
    "id": "s2064",
    "label": "Consent",
    "text": " 3、自愿加入研究"
  },
  {
    "id": "s2065",
    "label": "Organ or Tissue Status",
    "text": " ⑸严重凝血功能障碍；"
  },
  {
    "id": "s2066",
    "label": "Disease",
    "text": " (3)合并恶性肿瘤患者。"
  },
  {
    "id": "s2067",
    "label": "Multiple",
    "text": "1、18-70周岁成年女性患者；"
  },
  {
    "id": "s2068",
    "label": "Disease",
    "text": "   II度以上房室传导阻滞、病窦综合症及其他恶性或潜在恶性心律失常;"
  },
  {
    "id": "s2069",
    "label": "Multiple",
    "text": " 5)严重的、可能限制患者参加此次试验的疾病（例如进展期感染：深部菌霉感染和/或活动性感染、耐药细菌感染、败血症、不能控制的糖尿病、严重的心功能不全或心绞痛、肝肾功能不全）；"
  },
  {
    "id": "s2070",
    "label": "Disease",
    "text": " 2.急性感染或发热"
  },
  {
    "id": "s2071",
    "label": "Laboratory Examinations",
    "text": " ② 参加体检次数少于3次的儿童；"
  },
  {
    "id": "s2072",
    "label": "Multiple",
    "text": " 8. 对试验任何药物成分有过敏反应史或使用禁忌症。"
  },
  {
    "id": "s2073",
    "label": "Diagnostic",
    "text": " （5）临床上拟诊为真菌、细菌或病毒性角、结膜炎活动期患者"
  },
  {
    "id": "s2074",
    "label": "Multiple",
    "text": " 2、年龄在3-25岁之间，性别不限；"
  },
  {
    "id": "s2075",
    "label": "Special Patient Characteristic",
    "text": " 2 长期体力劳动者；"
  },
  {
    "id": "s2076",
    "label": "Disease",
    "text": " （3）范可尼贫血（FA）继发的AML；"
  },
  {
    "id": "s2077",
    "label": "Laboratory Examinations",
    "text": " 2.男性体重≥45kg，女性体重≥42kg；"
  },
  {
    "id": "s2078",
    "label": "Laboratory Examinations",
    "text": " （5）Alt超过正常值上限2.5倍和/或Cr超过正常值上限；"
  },
  {
    "id": "s2079",
    "label": "Age",
    "text": " 2.年龄18 周岁以上。"
  },
  {
    "id": "s2080",
    "label": "Disease",
    "text": " （6）无甲状旁腺激功能亢进的患者且甲状旁腺发育正常，位置未出现明显变异；"
  },
  {
    "id": "s2081",
    "label": "Disease",
    "text": " 8.有HIV感染或患者；"
  },
  {
    "id": "s2082",
    "label": "Disease",
    "text": " 5.原发性直肠癌"
  },
  {
    "id": "s2083",
    "label": "Literacy",
    "text": " (8)能与研究者良好沟通，遵从整个研究的要求。"
  },
  {
    "id": "s2084",
    "label": "Multiple",
    "text": " （9）患者拒绝入组观察或含有其他不稳定因素，例如：未按规定服用其他影响疗效观察的药物导致无法判断疗效或资料不全等；"
  },
  {
    "id": "s2085",
    "label": "Diagnostic",
    "text": " 4. 影像学与临床体格检查证实疼痛和日常生活活动受限非主要髋关节病变所致；"
  },
  {
    "id": "s2086",
    "label": "Diagnostic",
    "text": "（1）符合西医缺血性脑卒中诊断标准者；"
  },
  {
    "id": "s2087",
    "label": "Disease",
    "text": "1. 多囊卵巢综合症患者（PCOS）；"
  },
  {
    "id": "s2088",
    "label": "Multiple",
    "text": " （D）PSA 4-10ng/ml，f/tPSA或PSAD值正常，超声或MRI检查发现异常（其中f/tPSA≤0.25-0.27或PSAD&gt;0.15为异常）"
  },
  {
    "id": "s2089",
    "label": "Laboratory Examinations",
    "text": " (11).心率&lt;50次/分或&gt;100次/分；"
  },
  {
    "id": "s2090",
    "label": "Disease",
    "text": "1.抑郁症或其他精神障碍；"
  },
  {
    "id": "s2091",
    "label": "Multiple",
    "text": " 5)白细胞＜3000cell/mm3或血小板计数＜50000/mm3，同时不伴有脾功能亢进；"
  },
  {
    "id": "s2092",
    "label": "Laboratory Examinations",
    "text": " 2、hiv、hbv、hcv及梅毒检测阳性；"
  },
  {
    "id": "s2093",
    "label": "Disease",
    "text": " 3. 新鲜骨折（3 月内）；"
  },
  {
    "id": "s2094",
    "label": "Pregnancy-related Activity",
    "text": " （4）哺乳期或妊娠期妇女；"
  },
  {
    "id": "s2095",
    "label": "Allergy Intolerance",
    "text": " 4）造影剂过敏，弹力袜过敏，静脉活性药物过敏；"
  },
  {
    "id": "s2096",
    "label": "Therapy or Surgery",
    "text": " 4)肿瘤放疗科医师认为患者适合采用术前立体定向放疗（SBRT）;"
  },
  {
    "id": "s2097",
    "label": "Age",
    "text": "1.年龄为3～12周岁（包含）；"
  },
  {
    "id": "s2098",
    "label": "Therapy or Surgery",
    "text": " ⑤俯卧位通气需要。"
  },
  {
    "id": "s2099",
    "label": "Multiple",
    "text": " （3）年龄18-45岁，性别不限；"
  },
  {
    "id": "s2100",
    "label": "Risk Assessment",
    "text": " 2）患者ECOG评分状态≤2；"
  },
  {
    "id": "s2101",
    "label": "Nursing",
    "text": " 3. 卧床制动患者≥72小时；"
  },
  {
    "id": "s2102",
    "label": "Therapy or Surgery",
    "text": " 给药前8周有准确的既往史和治疗史（输血量、血红蛋白计量等）；"
  },
  {
    "id": "s2103",
    "label": "Disease",
    "text": " （2）糖尿病急性并发症：如糖尿病高渗性昏迷、糖尿病酮症及酮症酸中毒、乳酸性酸中毒等；"
  },
  {
    "id": "s2104",
    "label": "Therapy or Surgery",
    "text": " 2. 未接受过针对晚期乳腺癌的化疗或靶向治疗；"
  },
  {
    "id": "s2105",
    "label": "Disease",
    "text": " （2）原发性非小细胞肺癌患者；"
  },
  {
    "id": "s2106",
    "label": "Disease",
    "text": "1.  5年内有其他恶性肿瘤病史"
  },
  {
    "id": "s2107",
    "label": "Sign",
    "text": "   b)颈静脉扩张；"
  },
  {
    "id": "s2108",
    "label": "Risk Assessment",
    "text": " ②经洼田饮水试验测试后级别为2级至4级；"
  },
  {
    "id": "s2109",
    "label": "Multiple",
    "text": "（1）获取知情同意时，年龄≥18岁且≤55岁，性别不限"
  },
  {
    "id": "s2110",
    "label": "Age",
    "text": "1.65岁≥年龄≥15岁"
  },
  {
    "id": "s2111",
    "label": "Laboratory Examinations",
    "text": " 11）经过3次连续的血压测量，收缩压＜100mmHg或舒张压＜60mmHg的患者"
  },
  {
    "id": "s2112",
    "label": "Risk Assessment",
    "text": " 4.ECOG评分0—2分。"
  },
  {
    "id": "s2113",
    "label": "Multiple",
    "text": "1.18岁≤年龄≤65岁，性别不限；"
  },
  {
    "id": "s2114",
    "label": "Addictive Behavior",
    "text": " 2)有酗酒史者；"
  },
  {
    "id": "s2115",
    "label": "Consent",
    "text": " 3.签署知情同意书。"
  },
  {
    "id": "s2116",
    "label": "Multiple",
    "text": " 10)新发现恶性肿瘤（5年内），或正在接受放/化疗"
  },
  {
    "id": "s2117",
    "label": "Disease",
    "text": " 2、存在NPPV禁忌者：口面部创伤、痰多排痰能力差、血流动力学不稳定等；"
  },
  {
    "id": "s2118",
    "label": "Disease",
    "text": " ②重度通气功能障碍，或者其他急性呼吸窘迫综合症患者，或胸壁疾病影响胸廓顺应性的患者"
  },
  {
    "id": "s2119",
    "label": "Symptom",
    "text": " （2）在过去6个月中颈部存在慢性疼痛或近3个月存在急性疼痛；"
  },
  {
    "id": "s2120",
    "label": "Multiple",
    "text": " ?属于胺碘酮禁忌症者（严重窦房结功能异常，Ⅱ或Ⅲ度房室传导阻滞，心动过缓，Q-T间期延长，对本品过敏）。"
  },
  {
    "id": "s2121",
    "label": "Disease",
    "text": " 4)施针部位有感染或者既往手术瘢痕；"
  },
  {
    "id": "s2122",
    "label": "Multiple",
    "text": " 10. 3月内曾经予以化疗或者放疗或者手术的恶性肿瘤患者；既往胰腺炎或者胰腺恶性肿瘤患者；"
  },
  {
    "id": "s2123",
    "label": "Multiple",
    "text": "1)18到65岁（含），男女不限"
  },
  {
    "id": "s2124",
    "label": "Therapy or Surgery",
    "text": " 2)拟在全身麻醉下行择期/限期恶性肿瘤治疗手术，预计手术时间≥2小时；"
  },
  {
    "id": "s2125",
    "label": "Pregnancy-related Activity",
    "text": "妊娠或哺乳期妇女；"
  },
  {
    "id": "s2126",
    "label": "Disease",
    "text": " 疱疹皮损部位存在感染；"
  },
  {
    "id": "s2127",
    "label": "Enrollment in other studies",
    "text": " （4）入选前1个月内未参加其他药物临床研究；"
  },
  {
    "id": "s2128",
    "label": "Disease",
    "text": " 2.首次诊断为AML（除外急性早幼粒细胞白血病M3）"
  },
  {
    "id": "s2129",
    "label": "Disease",
    "text": "1 增殖期糖尿病视网膜病变伴有玻璃体积血或（和）牵拉性视网膜脱离"
  },
  {
    "id": "s2130",
    "label": "Multiple",
    "text": "a．中国成年受试者，年龄≥18岁，性别不限"
  },
  {
    "id": "s2131",
    "label": "Consent",
    "text": " （8）签署知情同意书。"
  },
  {
    "id": "s2132",
    "label": "Organ or Tissue Status",
    "text": "1、心肺功能异常，不能耐受手术。"
  },
  {
    "id": "s2133",
    "label": "Diagnostic",
    "text": " 3.影像学（CT或MRI）显示存在明显肺部空洞性或坏死性肿瘤；"
  },
  {
    "id": "s2134",
    "label": "Multiple",
    "text": " 5) 属于以下情形之一：肾病综合征，肾小球肾炎，急性肾损伤，慢性肾脏病2-5期，维持型血液透析，持续非卧床腹膜透析"
  },
  {
    "id": "s2135",
    "label": "Consent",
    "text": "1. 自愿参加并书面签署知情同意书；"
  },
  {
    "id": "s2136",
    "label": "Age",
    "text": " 6.年龄18～65岁；"
  },
  {
    "id": "s2137",
    "label": "Allergy Intolerance",
    "text": " 8.过敏体质或对多种药物过敏患者。"
  },
  {
    "id": "s2138",
    "label": "Laboratory Examinations",
    "text": " 3，结石大小：8-15mm"
  },
  {
    "id": "s2139",
    "label": "Multiple",
    "text": " 2. 不能理解研究目的和不符合入选标准者。"
  },
  {
    "id": "s2140",
    "label": "Disease",
    "text": " 2）未出现临床精神及神经系统体征的异常。"
  },
  {
    "id": "s2141",
    "label": "Organ or Tissue Status",
    "text": " 7）心功能正常"
  },
  {
    "id": "s2142",
    "label": "Diagnostic",
    "text": " （11）经甲状腺彩超或诊断性细针穿刺活检检查明确非结节性甲状腺肿的其他疾病。"
  },
  {
    "id": "s2143",
    "label": "Disease",
    "text": " 4) 有严重并发症，如活动性消化道大出血，胃肠穿孔，梗阻，黄疸，非癌性发热&gt;38℃；"
  },
  {
    "id": "s2144",
    "label": "Diagnostic",
    "text": "1、符合CFS纳入标准。"
  },
  {
    "id": "s2145",
    "label": "Multiple",
    "text": " 5.患有某些能干扰认知功能评价疾病,其中包括嗜酒的病人,或者在过去5年内经DSM-IV标准诊断为吸毒或其他精神性药物滥用者；"
  },
  {
    "id": "s2146",
    "label": "Pharmaceutical Substance or Drug",
    "text": " 3)术前用药24h前使用镇痛药物（包括阿片类、对乙酰氨基酚或非甾体类抗炎药）；"
  },
  {
    "id": "s2147",
    "label": "Multiple",
    "text": "1.診斷為癌症，目前正接受化學治療者。"
  },
  {
    "id": "s2148",
    "label": "Allergy Intolerance",
    "text": " 6.过敏体质者或对试验药物已知成分过敏者；"
  },
  {
    "id": "s2149",
    "label": "Organ or Tissue Status",
    "text": " ⑥合并肾上腺皮质功能不全的症状或体征"
  },
  {
    "id": "s2150",
    "label": "Capacity",
    "text": " ⑤无法配合康复评定的患者。"
  },
  {
    "id": "s2151",
    "label": "Multiple",
    "text": " 4．需要透析的终末期肾病（eGFR＜15mL / min / 1.73 m2）"
  },
  {
    "id": "s2152",
    "label": "Disease",
    "text": "1.无严重身体疾患，无严重慢病及严重并发症（血压控制不稳定，血糖控制不稳定者不建议参加）；"
  },
  {
    "id": "s2153",
    "label": "Pharmaceutical Substance or Drug",
    "text": " 7.过去1个月内接受过抗青光眼的合剂或联合药物治疗；"
  },
  {
    "id": "s2154",
    "label": "Multiple",
    "text": " 3.首次脑血管病发病者，或曾有脑血管病病史，但未留有肢体瘫痪等后遗症，且不影响本次NIHSS评分，卒中发病前mRS评分≤2分"
  },
  {
    "id": "s2155",
    "label": "Diagnostic",
    "text": " 7.脑CT 排除出血可能；"
  },
  {
    "id": "s2156",
    "label": "Disease",
    "text": " 4、具有任何据研究者判断可能干扰试验结果或增加患者治疗风险的病史；"
  },
  {
    "id": "s2157",
    "label": "Disease",
    "text": " 5. 患有《母婴保健法》规定的不宜生育的、目前无法进行胚胎植入前遗传学诊断的遗传性疾病；"
  },
  {
    "id": "s2158",
    "label": "Age",
    "text": "年龄18-75岁"
  },
  {
    "id": "s2159",
    "label": "Disease",
    "text": " （6）自身免疫性疾病"
  },
  {
    "id": "s2160",
    "label": "Disease",
    "text": "   12）继发性高血压患者。"
  },
  {
    "id": "s2161",
    "label": "Disease",
    "text": " iv.重度或进行性牙周炎症"
  },
  {
    "id": "s2162",
    "label": "Addictive Behavior",
    "text": " （6）怀疑或者确有酒精、药物滥用病史者"
  },
  {
    "id": "s2163",
    "label": "Therapy or Surgery",
    "text": " ③正在接受内分泌治疗且时间≥3月；"
  },
  {
    "id": "s2164",
    "label": "Disease",
    "text": " 18．现在或曾患有恶性肿瘤者；"
  },
  {
    "id": "s2165",
    "label": "Disease",
    "text": " 4、骨关节结核、骨髓炎及老年性骨质疏松症等；"
  },
  {
    "id": "s2166",
    "label": "Pregnancy-related Activity",
    "text": "1.孕妇或哺乳期妇女；"
  },
  {
    "id": "s2167",
    "label": "Diagnostic",
    "text": "1.脑卒中诊断明确且为首次发病，CT或MRI影像证实；"
  },
  {
    "id": "s2168",
    "label": "Risk Assessment",
    "text": " （4）VAS≥60mm"
  },
  {
    "id": "s2169",
    "label": "Enrollment in other studies",
    "text": " ⑤近三个月患儿接受其他临床试验研究"
  },
  {
    "id": "s2170",
    "label": "Organ or Tissue Status",
    "text": " 6)肾功能不全史；"
  },
  {
    "id": "s2171",
    "label": "Pregnancy-related Activity",
    "text": " 6．孕妇；"
  },
  {
    "id": "s2172",
    "label": "Age",
    "text": " （3） 30岁≤年龄≤75岁；"
  },
  {
    "id": "s2173",
    "label": "Disease",
    "text": " 8.临床排除过敏性紫癜肾炎、系统性红斑狼疮、慢性酒精性肝硬化等继发性IgA肾病可能；"
  },
  {
    "id": "s2174",
    "label": "Therapy or Surgery",
    "text": " 3  未行抗肿瘤治疗的初次治疗患者；"
  },
  {
    "id": "s2175",
    "label": "Disease",
    "text": "胆汁淤积型重症DILI："
  },
  {
    "id": "s2176",
    "label": "Disease",
    "text": " 2、不可逆脑损伤或可预测神经功能预后差；"
  },
  {
    "id": "s2177",
    "label": "Consent",
    "text": " 6.不愿签署知情同意书的患者。"
  },
  {
    "id": "s2178",
    "label": "Pharmaceutical Substance or Drug",
    "text": " 9.临床不宜采用贝伐珠单抗治疗的患者，或患者拒绝采用贝伐珠单抗输液治疗。"
  },
  {
    "id": "s2179",
    "label": "Laboratory Examinations",
    "text": " 7合理原因未能完成检测的样本。"
  },
  {
    "id": "s2180",
    "label": "Diagnostic",
    "text": "① 符合再障诊断标准；符合肾虚及气血两虚型标准。"
  },
  {
    "id": "s2181",
    "label": "Multiple",
    "text": " 8. 患者依从性良好，能配合试验观察，并签署书面的知情同意书。"
  },
  {
    "id": "s2182",
    "label": "Pharmaceutical Substance or Drug",
    "text": " 8) 至少近4周内未服用其它任何药物；"
  },
  {
    "id": "s2183",
    "label": "Laboratory Examinations",
    "text": " 7)血生化指标：AST、ALT≤ 2.5*正常值上限（ULN）；总胆红素≤1.5*ULN（有胆道支架，总胆红素≤3.0*ULN）；碱性磷酸酶≤2.5*ULN；血清肌酐≤1.5*ULN"
  },
  {
    "id": "s2184",
    "label": "Enrollment in other studies",
    "text": " 3. 未參與其他研究；"
  },
  {
    "id": "s2185",
    "label": "Therapy or Surgery",
    "text": " 3. 经过2次化疗，即将开始第3次化疗；"
  },
  {
    "id": "s2186",
    "label": "Multiple",
    "text": " （7）已知患有皮肤光过敏症、卟啉症或对ALA、光或利多卡因过敏者；"
  },
  {
    "id": "s2187",
    "label": "Researcher Decision",
    "text": " 11.其他经研究者判定不符合入选条件的患者。"
  },
  {
    "id": "s2188",
    "label": "Pregnancy-related Activity",
    "text": " 5.妊娠或哺乳期妇女。"
  },
  {
    "id": "s2189",
    "label": "Disease",
    "text": " 4.可评估的转移病灶例数&gt;5个；"
  },
  {
    "id": "s2190",
    "label": "Researcher Decision",
    "text": " ⑥主管医生未认为患者病情不适宜入选。"
  },
  {
    "id": "s2191",
    "label": "Disease",
    "text": " a)肿瘤≥5cm或肿瘤累及/位于肝中叶或肿瘤临近（＜1cm）/累及大血管；"
  },
  {
    "id": "s2192",
    "label": "Laboratory Examinations",
    "text": " （2）血清HBsAg阳性，HBeAg阳性或阴性，抗-HBe阳性或阴性，HBV DNA阳性；"
  },
  {
    "id": "s2193",
    "label": "Disease",
    "text": " 2.患者同时合并其他器官恶性肿瘤，或既往有其他器官恶性肿瘤史；"
  },
  {
    "id": "s2194",
    "label": "Multiple",
    "text": "1. 肾功能不全的患者：女性血清肌酐≥1.4mg/dl，男性≥1.5mg/dl；"
  },
  {
    "id": "s2195",
    "label": "Disease",
    "text": " 2.闭合性胫骨平台骨折（符合手术指征者）"
  },
  {
    "id": "s2196",
    "label": "Multiple",
    "text": " 适应症：POP术后复发的患者；年龄偏大的重度POP（POP-Q III~IV度）初治患者。"
  },
  {
    "id": "s2197",
    "label": "Disease",
    "text": " 4.患有骨髓异常增生综合征；"
  },
  {
    "id": "s2198",
    "label": "Laboratory Examinations",
    "text": "        胆红素        不大于1.5倍正常上限"
  },
  {
    "id": "s2199",
    "label": "Disease",
    "text": " 2、具有幽闭恐怖症；"
  },
  {
    "id": "s2200",
    "label": "Multiple",
    "text": " 4.不愿手术的或多次手术复发愿意服药治疗的上述肝脏囊性包虫病患者"
  },
  {
    "id": "s2201",
    "label": "Pregnancy-related Activity",
    "text": " 4.妊娠、试验期间准备怀孕、或正在哺乳期的育龄妇女；"
  },
  {
    "id": "s2202",
    "label": "Laboratory Examinations",
    "text": " （6）近两年无胸部或肺部CT检查；近两年未接受过任何肺部筛查；"
  },
  {
    "id": "s2203",
    "label": "Disease",
    "text": " 2.合并除颅脑部分其他严重多发伤；"
  },
  {
    "id": "s2204",
    "label": "Disease",
    "text": " 6、髋关节畸形无法摆截石位；"
  },
  {
    "id": "s2205",
    "label": "Therapy or Surgery",
    "text": " ② 初诊前近6个月接受过牙周治疗；"
  },
  {
    "id": "s2206",
    "label": "Researcher Decision",
    "text": " （13）研究者认为不适宜参加该临床试验。"
  },
  {
    "id": "s2207",
    "label": "Allergy Intolerance",
    "text": " 4. 对研究药物已知成份过敏及过敏体质者；"
  },
  {
    "id": "s2208",
    "label": "Therapy or Surgery",
    "text": " （2）过去两周内患者不应接受任何中草药和全身治疗；"
  },
  {
    "id": "s2209",
    "label": "Age",
    "text": " 2)年龄18～75周岁；"
  },
  {
    "id": "s2210",
    "label": "Multiple",
    "text": " （2）发生梗阻、出血或穿孔，需要急诊手术；"
  },
  {
    "id": "s2211",
    "label": "Risk Assessment",
    "text": " 4. ASA分级I-II级"
  },
  {
    "id": "s2212",
    "label": "Allergy Intolerance",
    "text": " 3.过敏体质（对两种以上物质过敏）、对本药组成成分过敏或对酒精过敏者；"
  },
  {
    "id": "s2213",
    "label": "Pharmaceutical Substance or Drug",
    "text": " 6近3个月内服用激素类药物治疗的患者。"
  },
  {
    "id": "s2214",
    "label": "Consent",
    "text": " 7.自愿参加本次试验并签署知情同意书者；"
  },
  {
    "id": "s2215",
    "label": "Sign",
    "text": " 4)神志不清楚；"
  },
  {
    "id": "s2216",
    "label": "Multiple",
    "text": " 1）腰痛组纳入标准：年龄25-45岁间；腰痛至少持续3个月。"
  },
  {
    "id": "s2217",
    "label": "Laboratory Examinations",
    "text": " 4.  血钾＞5.5mmol/L或＜3.5mmol/L；"
  },
  {
    "id": "s2218",
    "label": "Pharmaceutical Substance or Drug",
    "text": " 2.硫酸镁治疗"
  },
  {
    "id": "s2219",
    "label": "Disease",
    "text": " - 患有腰椎肿瘤、骨折和腰椎结核的患者；"
  },
  {
    "id": "s2220",
    "label": "Multiple",
    "text": " ②确诊为毒蛇咬伤的患者，且伤情严重程度按Downey分级为2-4级；"
  },
  {
    "id": "s2221",
    "label": "Risk Assessment",
    "text": " （3） PS评分≤2分(见附件)；"
  },
  {
    "id": "s2222",
    "label": "Multiple",
    "text": " 4.虽服用抑酸药物，但已停药两周以上，且溃疡症状仍符合诊断标准；"
  },
  {
    "id": "s2223",
    "label": "Therapy or Surgery",
    "text": "（1）调查前1个月曾行外科手术或因创伤入院治疗者；"
  },
  {
    "id": "s2224",
    "label": "Pregnancy-related Activity",
    "text": " 11)妊娠、哺乳或不愿采取避孕措施的女性患者;"
  },
  {
    "id": "s2225",
    "label": "Therapy or Surgery",
    "text": " 5)既往未接受过全身化疗和放疗的患者；"
  },
  {
    "id": "s2226",
    "label": "Allergy Intolerance",
    "text": " （4）过敏体质者；"
  },
  {
    "id": "s2227",
    "label": "Multiple",
    "text": " 8. 具有出血倾向或正在接受溶栓或抗凝治疗；"
  },
  {
    "id": "s2228",
    "label": "Multiple",
    "text": "1.明确诊断为腰椎管狭窄症或滑脱症，拟行减压融合固定的患者；"
  },
  {
    "id": "s2229",
    "label": "Organ or Tissue Status",
    "text": " 2. 肺脏、肝脏及肾脏功能衰竭；"
  },
  {
    "id": "s2230",
    "label": "Laboratory Examinations",
    "text": " 15. 烟碱测试与尿药筛查结果异常者。"
  },
  {
    "id": "s2231",
    "label": "Neoplasm Status",
    "text": " 1.4.无远处转移"
  },
  {
    "id": "s2232",
    "label": "Disease",
    "text": " ③不可控制的感染性疾病；"
  },
  {
    "id": "s2233",
    "label": "Diagnostic",
    "text": " 符合“2005AASM失眠诊断标准”的慢性失眠患者；"
  },
  {
    "id": "s2234",
    "label": "Disease",
    "text": " 3.严重低蛋白血症（&lt;25g/l）"
  },
  {
    "id": "s2235",
    "label": "Consent",
    "text": " （4）签署知情同意书。"
  },
  {
    "id": "s2236",
    "label": "Laboratory Examinations",
    "text": " （4） 入院后检测HVPG≥16mmHg;"
  },
  {
    "id": "s2237",
    "label": "Disease",
    "text": " (4) 患有哮喘或其他呼吸道疾病者，如：活动性或非活动性结核感染、α-1抗胰蛋白酶缺乏症、囊性纤维化、慢性阻塞性肺病、阳性的支气管扩张症、结节病、肺纤维化、肺动脉高压、肺水肿或肺间质病变等；"
  },
  {
    "id": "s2238",
    "label": "Pregnancy-related Activity",
    "text": " 5.妊娠或哺乳期妇女；"
  },
  {
    "id": "s2239",
    "label": "Age",
    "text": " (2)年龄在18～40周岁，同一批受试者年龄不相差10岁；"
  },
  {
    "id": "s2240",
    "label": "Multiple",
    "text": " 11、患血小板减少症或其他凝血障碍(可能造成肌内注射禁忌)"
  },
  {
    "id": "s2241",
    "label": "Multiple",
    "text": " *无神经性疾病、精神障碍，能正常交流。"
  },
  {
    "id": "s2242",
    "label": "Therapy or Surgery",
    "text": " （7）接受免疫抑制剂治疗"
  },
  {
    "id": "s2243",
    "label": "Organ or Tissue Status",
    "text": " 12.凝血功能异常"
  },
  {
    "id": "s2244",
    "label": "Multiple",
    "text": " 9)试验前2周内服用过特殊饮食（包括火龙果、芒果、柚子、和/或黄嘌呤饮食等）或有剧烈运动，或其他影响药物吸收、分布、代谢、排泄等因素者。"
  },
  {
    "id": "s2245",
    "label": "Multiple",
    "text": " 2.入组前12个月内诊断或接受治疗的生殖器疱疹患者；"
  },
  {
    "id": "s2246",
    "label": "Multiple",
    "text": " 7)理解并签署知情同意书，愿意配合医师完成相关治疗、检查、随访。"
  },
  {
    "id": "s2247",
    "label": "Multiple",
    "text": " 3.  拒绝按照本研究设定的标准接受治疗和随访，以及拒绝签署知情同意书者。"
  },
  {
    "id": "s2248",
    "label": "Non-Neoplasm Disease Stage",
    "text": "（1）ARCO分期I、II、IIIa期股骨头缺血性坏死患者"
  },
  {
    "id": "s2249",
    "label": "Therapy or Surgery",
    "text": " 4、腹部手术史者（阑尾切除术、剖腹产、结扎术除外）"
  },
  {
    "id": "s2250",
    "label": "Diagnostic",
    "text": "1.诊断标准符合2008年支气管哮喘防治指南；"
  },
  {
    "id": "s2251",
    "label": "Multiple",
    "text": "1)心源性休克或Killip分级&gt;II级的心衰患者；"
  },
  {
    "id": "s2252",
    "label": "Sign",
    "text": " （5）不明原因的子宫异常出血。"
  },
  {
    "id": "s2253",
    "label": "Consent",
    "text": "1.1  患者自愿参加本次研究，签署知情同意书；"
  },
  {
    "id": "s2254",
    "label": "Allergy Intolerance",
    "text": " 3）对方案涉及到的任何一个药物存在过敏;"
  },
  {
    "id": "s2255",
    "label": "Non-Neoplasm Disease Stage",
    "text": " *临床分期Ia–IIIa期患者；"
  },
  {
    "id": "s2256",
    "label": "Pregnancy-related Activity",
    "text": " 7）妊娠或哺乳期妇女及在整个试验期间计划怀孕者；"
  },
  {
    "id": "s2257",
    "label": "Disease",
    "text": " (4)经检查证实由脑肿瘤、脑外伤、血液病等引起的卒中患者；"
  },
  {
    "id": "s2258",
    "label": "Disease",
    "text": " ②精神病患者"
  },
  {
    "id": "s2259",
    "label": "Compliance with Protocol",
    "text": " 6. 能够按时到指定地点检查，且有条件保证完成整个试验。"
  },
  {
    "id": "s2260",
    "label": "Multiple",
    "text": " 1. 年龄≥60岁，ASAⅠ-IV，手术时间 ≥2h, 在全身麻醉下行择期手术的患者；"
  },
  {
    "id": "s2261",
    "label": "Disease",
    "text": "1. 同侧上肢有其他骨折"
  },
  {
    "id": "s2262",
    "label": "Disease",
    "text": " 3. 既往或目前的任何可干扰药物吸收、分布、代谢或排泄的疾病；"
  },
  {
    "id": "s2263",
    "label": "Multiple",
    "text": " （3）一般情况差，不能进食中药者；"
  },
  {
    "id": "s2264",
    "label": "Disease",
    "text": " 3.HIV感染或存在AIDS相关疾病。"
  },
  {
    "id": "s2265",
    "label": "Therapy or Surgery",
    "text": " 术前评估或术中剖视子宫，宫颈间质受累。"
  },
  {
    "id": "s2266",
    "label": "Enrollment in other studies",
    "text": " 3. 治疗前4周内采用了或正在采用其他试验性药物治疗；"
  },
  {
    "id": "s2267",
    "label": "Consent",
    "text": " 7.试验前签署书面知情同意书。"
  },
  {
    "id": "s2268",
    "label": "Age",
    "text": "1、徐汇区47所小学，年龄6-13岁的在读学生共约40,000余名，利用每年1次上海市徐汇区学龄儿童健康体检项目，选择参加体检的儿童。"
  },
  {
    "id": "s2269",
    "label": "Compliance with Protocol",
    "text": " 12.患者拒绝遵守本研究的要求完成研究工作"
  },
  {
    "id": "s2270",
    "label": "Multiple",
    "text": " （4）无口服雌激素药物禁忌，如血栓性疾病史、肝肾功能异常；"
  },
  {
    "id": "s2271",
    "label": "Addictive Behavior",
    "text": "1、严重酗酒（女性和女性平均每日饮酒量≥20克）男性≥30克）；"
  },
  {
    "id": "s2272",
    "label": "Disease",
    "text": " ⑦全身急性感染、出血性疾病，局部严重皮肤病和化脓性感染灶，严重脏器器质性病变；"
  },
  {
    "id": "s2273",
    "label": "Consent",
    "text": " -签署书面的知情同意书"
  },
  {
    "id": "s2274",
    "label": "Multiple",
    "text": "（1）其母亲妊娠期合并严重疾病，如重度子癫，糖尿病，绒毛膜炎。"
  },
  {
    "id": "s2275",
    "label": "Age",
    "text": "1.年龄≥18岁"
  },
  {
    "id": "s2276",
    "label": "Oral related",
    "text": " 2、牙列基本完整（磨牙缺失≤2)，移位患牙牙髓活力正常、有对颌牙、无反颌；"
  },
  {
    "id": "s2277",
    "label": "Multiple",
    "text": "1.来自于“十二五”期间在中国医科大学附属第一医院和北京佑安医院接受抗病毒治疗并维持随访的HIV急性期感染者队列，治疗1年以上。"
  },
  {
    "id": "s2278",
    "label": "Multiple",
    "text": " ③严重肝脏疾病，或肝功能异常（ALT＞正常1. 5倍）；"
  },
  {
    "id": "s2279",
    "label": "Consent",
    "text": " 6. 能理解本研究的情况并已签署知情同意书者；"
  },
  {
    "id": "s2280",
    "label": "Risk Assessment",
    "text": " 8.ECOG评分0；"
  },
  {
    "id": "s2281",
    "label": "Multiple",
    "text": " 4.有活动性的病毒或细菌感染，且未能用适当的抗感染治疗进行控制。"
  },
  {
    "id": "s2282",
    "label": "Neoplasm Status",
    "text": " * 有症状脑转移未得到控制者；"
  },
  {
    "id": "s2283",
    "label": "Disease",
    "text": " （2）诊断为无功能重复肾畸形"
  },
  {
    "id": "s2284",
    "label": "Sign",
    "text": " 3.具有明确的出血倾向的患者；"
  },
  {
    "id": "s2285",
    "label": "Consent",
    "text": " 3、签署知情同意书。"
  },
  {
    "id": "s2286",
    "label": "Disease",
    "text": " 7.对针刺恐惧的患者"
  },
  {
    "id": "s2287",
    "label": "Laboratory Examinations",
    "text": " c.血小板计数≥ 75×109/L；"
  },
  {
    "id": "s2288",
    "label": "Therapy or Surgery",
    "text": " 4. 胃大切术后；"
  },
  {
    "id": "s2289",
    "label": "Allergy Intolerance",
    "text": " (3)对试验药物过敏或过敏体质的患者。"
  },
  {
    "id": "s2290",
    "label": "Multiple",
    "text": " （2）经冠状动脉造影术确诊为冠心病患者并需行PCI手术的患者；"
  },
  {
    "id": "s2291",
    "label": "Disease",
    "text": "1、慢乙肝"
  },
  {
    "id": "s2292",
    "label": "Compliance with Protocol",
    "text": "1、患者依从性不好；"
  },
  {
    "id": "s2293",
    "label": "Disease",
    "text": " 6. 中枢神经系统疾病（如癫痫）、精神障碍或其他精神神经系统疾病；"
  },
  {
    "id": "s2294",
    "label": "Multiple",
    "text": "1) 各个年龄段的男性和女性患者；"
  },
  {
    "id": "s2295",
    "label": "Consent",
    "text": " 5. 受试者充分了解试验目的及药物试验的性质、方法以及可能发生的反应。自愿签署知情同意书参加试验，并同意遵循试验方案的要求。"
  },
  {
    "id": "s2296",
    "label": "Multiple",
    "text": " 4) 经严格规范化保守治疗1个月以上相关症状无明显改善者"
  },
  {
    "id": "s2297",
    "label": "Disease",
    "text": " （4）高促性腺激素性闭经；"
  },
  {
    "id": "s2298",
    "label": "Researcher Decision",
    "text": " 7.其他研究者认为不适合入组的情况。"
  },
  {
    "id": "s2299",
    "label": "Disease",
    "text": "（1）腹胀或可疑肠梗阻、空气栓塞、气胸、沉箱病、气脑造影检查、癫痫、阻塞性呼吸系统疾病及急性上呼吸道感染；"
  },
  {
    "id": "s2300",
    "label": "Disease",
    "text": " 6. 合并自身免疫病者；"
  },
  {
    "id": "s2301",
    "label": "Diagnostic",
    "text": "①所有符合AA西医诊断标准的患者均纳入病例组研究；在医院选择急性感染（如：肺炎）、急性腹部急诊（如：阑尾炎），其他如白内障手术等非血液病病人纳入对照组研究；"
  },
  {
    "id": "s2302",
    "label": "Disease",
    "text": " 4.爆发性肝衰患者"
  },
  {
    "id": "s2303",
    "label": "Multiple",
    "text": " 4.KPS评分≥60，预期生存期须≥3个月；"
  },
  {
    "id": "s2304",
    "label": "Disease",
    "text": " 3.经询问，有活动性肺结核感染；既往有活动性肺结核感染病史者。"
  },
  {
    "id": "s2305",
    "label": "Therapy or Surgery",
    "text": " 2.二代TKI治疗过程中出现大于等于3级副作用"
  },
  {
    "id": "s2306",
    "label": "Pregnancy-related Activity",
    "text": " 6、孕妇或哺乳期病人。"
  },
  {
    "id": "s2307",
    "label": "Multiple",
    "text": "1.年龄≥18岁，性别不限；"
  },
  {
    "id": "s2308",
    "label": "Disease",
    "text": " 3）原发性心肌病。"
  },
  {
    "id": "s2309",
    "label": "Risk Assessment",
    "text": "1）ASAⅠ~Ⅱ"
  },
  {
    "id": "s2310",
    "label": "Pharmaceutical Substance or Drug",
    "text": " （5）同时服用其他治疗心绞痛的中药者；"
  },
  {
    "id": "s2311",
    "label": "Multiple",
    "text": " （8）3个月内用过已知对某脏器有损害的药物，近2周内曾服用过任何药物，4周内参加过其他临床试验者。"
  },
  {
    "id": "s2312",
    "label": "Multiple",
    "text": " 2.患者确诊为原发性开角型青光眼或高眼压症，先前未经治疗或者对其他降眼压单一药物治疗疗效欠佳；"
  },
  {
    "id": "s2313",
    "label": "Researcher Decision",
    "text": " (13)研究者认为不宜参与本研究的其它情况（如酗酒、药物滥用者）。"
  },
  {
    "id": "s2314",
    "label": "Receptor Status",
    "text": " 2.供者与患者的HLA相合，且不存在CSF1R基因突变。"
  },
  {
    "id": "s2315",
    "label": "Disease",
    "text": " ⑤ 存在使用肝素的禁忌症；"
  },
  {
    "id": "s2316",
    "label": "Disease",
    "text": " 3）  参考糖尿病足筛查体系，有糖尿病神经病变或者血管病变,诊断为糖尿病足；"
  },
  {
    "id": "s2317",
    "label": "Diagnostic",
    "text": " 17) 心电图检查或实验室检查结果提示有手术禁忌症者；"
  },
  {
    "id": "s2318",
    "label": "Multiple",
    "text": " （5）活动性肝病，或肝功能异常，AST或ALT高于正常范围上限值；"
  },
  {
    "id": "s2319",
    "label": "Multiple",
    "text": " 10）由于样本原因所致CTC无法检测，如样本出现血块凝结；受试者全血样本少于3 mL；受试者全血样本出现溶血，再次抽血后样本满足需求的患者。"
  },
  {
    "id": "s2320",
    "label": "Allergy Intolerance",
    "text": " 7、既往使用生长激素产品过敏者；"
  },
  {
    "id": "s2321",
    "label": "Diagnostic",
    "text": " ③治疗前3个月内行诊断性刮宫，结果为良性病变；"
  },
  {
    "id": "s2322",
    "label": "Disease",
    "text": "1.T细胞淋巴瘤患者；"
  },
  {
    "id": "s2323",
    "label": "Multiple",
    "text": "1.年龄在签署知情同意书时≥18岁，≤70岁"
  },
  {
    "id": "s2324",
    "label": "Pregnancy-related Activity",
    "text": " 2. 多胎妊娠;"
  },
  {
    "id": "s2325",
    "label": "Sign",
    "text": " 4. 术前血流动力学不稳定"
  },
  {
    "id": "s2326",
    "label": "Diagnostic",
    "text": " 2) 术前有完善临床分期诊断，包括腹部增强CT和/或超声胃镜"
  },
  {
    "id": "s2327",
    "label": "Risk Assessment",
    "text": " 4. KPS评分不低于70分。"
  },
  {
    "id": "s2328",
    "label": "Multiple",
    "text": " —传染性疾病或不能控制的活动性感染，体温≥38℃"
  },
  {
    "id": "s2329",
    "label": "Disease",
    "text": " 2.有头部外伤史，精神病病史。"
  },
  {
    "id": "s2330",
    "label": "Researcher Decision",
    "text": " （8）有研究者认为不宜参加试验的其他情况。"
  },
  {
    "id": "s2331",
    "label": "Disease",
    "text": " 8)肿瘤疾患，急性创伤或炎症疾患*"
  },
  {
    "id": "s2332",
    "label": "Consent",
    "text": " ④自觉愿意参与本研究并签署知情同意书；"
  },
  {
    "id": "s2333",
    "label": "Disease",
    "text": "1，病理类型为WHO的角化性鳞状细胞癌或基底鳞状细胞癌。"
  },
  {
    "id": "s2334",
    "label": "Consent",
    "text": " （4）同意加入该研究"
  },
  {
    "id": "s2335",
    "label": "Consent",
    "text": " 4.知情同意"
  },
  {
    "id": "s2336",
    "label": "Therapy or Surgery",
    "text": " （2）个人原因或家属强烈要求终止手术者；"
  },
  {
    "id": "s2337",
    "label": "Risk Assessment",
    "text": " 3) 体重：正常受试者的体重一般不应低于50kg：按体重指数（BMI）= 体 重（ kg ）/ 身高 2（m2）计算，一般在标准体重（ 19 ～24 ）范围内；"
  },
  {
    "id": "s2338",
    "label": "Disease",
    "text": " 3、小儿及孕妇肾结石；"
  },
  {
    "id": "s2339",
    "label": "Multiple",
    "text": " 4、在50岁以前发病；"
  },
  {
    "id": "s2340",
    "label": "Disease",
    "text": " 7)心脏病：失代偿性心衰（NYHA III型及VI型）、不稳定性心绞痛、12个月内有心梗发作。"
  },
  {
    "id": "s2341",
    "label": "Disease",
    "text": " 7.合并青光眼、葡萄膜炎、年龄相关性黄斑变性以及视神经病变等严重眼部疾病患者。"
  },
  {
    "id": "s2342",
    "label": "Allergy Intolerance",
    "text": " 5、对非布司他过敏者；"
  },
  {
    "id": "s2343",
    "label": "Capacity",
    "text": " ⑥无法完成各种量表填写者；"
  },
  {
    "id": "s2344",
    "label": "Disease",
    "text": " ③脑卒中首次发作；"
  },
  {
    "id": "s2345",
    "label": "Disease",
    "text": " 4）合并其它肝炎病毒和/或艾滋病毒感染；"
  },
  {
    "id": "s2346",
    "label": "Therapy or Surgery",
    "text": " 3)每周3次HD，每次4～5小时"
  },
  {
    "id": "s2347",
    "label": "Diagnostic",
    "text": " 3.MRI及PET-CT等检查未见有膀胱外浸润，淋巴结生长以及邻近器官侵犯"
  },
  {
    "id": "s2348",
    "label": "Allergy Intolerance",
    "text": " 6. 本试验两种对照药物有过敏史或过敏体质者"
  },
  {
    "id": "s2349",
    "label": "Therapy or Surgery",
    "text": " 5） 二次手术；"
  },
  {
    "id": "s2350",
    "label": "Risk Assessment",
    "text": " 6、体力状况ECOG PS：0-1；"
  },
  {
    "id": "s2351",
    "label": "Data Accessible",
    "text": " 2.弹性图像质控不合格。"
  },
  {
    "id": "s2352",
    "label": "Diagnostic",
    "text": " 2. 高频B超显示任何颈动脉节段狭窄75%以上"
  },
  {
    "id": "s2353",
    "label": "Disease",
    "text": " （7）合并有其他风湿性疾病的患者。"
  },
  {
    "id": "s2354",
    "label": "Organ or Tissue Status",
    "text": " 2.肝功能或肾功能异常；"
  },
  {
    "id": "s2355",
    "label": "Pregnancy-related Activity",
    "text": " （2）妊娠及哺乳期的女性患者；"
  },
  {
    "id": "s2356",
    "label": "Multiple",
    "text": " 11 存在智力或语言障碍，不能充分理解试验内容或给与良好合作的患者；"
  },
  {
    "id": "s2357",
    "label": "Risk Assessment",
    "text": " （2）SCIO指数在6-15（Ⅱ-Ⅳ级）之间的患者。"
  },
  {
    "id": "s2358",
    "label": "Multiple",
    "text": "1）年龄18岁以上，男女不限；"
  },
  {
    "id": "s2359",
    "label": "Multiple",
    "text": " 5. 对于 ITP 适应症，CITE 以外的非干预研究也要被排除；"
  },
  {
    "id": "s2360",
    "label": "Multiple",
    "text": " 4. 胸部影像学提示有肺部感染、肺部肿块或其它表现使研究者判断不适宜入组；"
  },
  {
    "id": "s2361",
    "label": "Multiple",
    "text": " 2.影像学证实颅内大动脉（颈内动脉、大脑中动脉、椎动脉、基底动脉）狭窄≥50%，并且该狭窄导致了新近的（3个月内）的TIA或非致残性脑梗塞（改良Rankin评分≤3分）："
  },
  {
    "id": "s2362",
    "label": "Pregnancy-related Activity",
    "text": " 4）有明确生育意愿；"
  },
  {
    "id": "s2363",
    "label": "Multiple",
    "text": " (5) 筛选期经过培训后，在口腔吸入给药时能够按照要求进行呼吸运动；"
  },
  {
    "id": "s2364",
    "label": "Diagnostic",
    "text": " 4. 根据RECIST 1.0标准有客观可测量的病灶；"
  },
  {
    "id": "s2365",
    "label": "Consent",
    "text": " 3. 自愿签署知情同意书。"
  },
  {
    "id": "s2366",
    "label": "Multiple",
    "text": " AChR-Ab升高或不升高，无影响病人症状和体征的其他疾病；"
  },
  {
    "id": "s2367",
    "label": "Addictive Behavior",
    "text": " 3)有吸毒和/或有酗酒史（每周饮用14个单位的酒精：1单位=啤酒285mL，或烈酒25mL，或葡萄酒100mL）者；"
  },
  {
    "id": "s2368",
    "label": "Researcher Decision",
    "text": " 8、其他临床医师（两位主治医师以上资格）认为不适合参加该项目的患者"
  },
  {
    "id": "s2369",
    "label": "Pregnancy-related Activity",
    "text": " 2. 妊娠或哺乳期妇女"
  },
  {
    "id": "s2370",
    "label": "Allergy Intolerance",
    "text": " （8） 对试验药物成分有过敏史者；"
  },
  {
    "id": "s2371",
    "label": "Therapy or Surgery",
    "text": " 2. 住院时间不少于72小时。"
  },
  {
    "id": "s2372",
    "label": "Pregnancy-related Activity",
    "text": " 8．妊娠、哺乳或有生育能力的妇女(女性患者至少已停经12个月，或做过绝育术，或使用研究者认为可靠的口服或其它避孕措施方可参加研究。根据研究者的判断，有生育能力的妇女在随访1必须进行妊娠试验，且结果为阴性)。"
  },
  {
    "id": "s2373",
    "label": "Compliance with Protocol",
    "text": " l） 不易长期随访或依从性差者"
  },
  {
    "id": "s2374",
    "label": "Age",
    "text": " 2)年龄&gt; 70 or &lt; 18;"
  },
  {
    "id": "s2375",
    "label": "Special Patient Characteristic",
    "text": "     2）行爱丁堡利手量表判定为右利手；"
  },
  {
    "id": "s2376",
    "label": "Enrollment in other studies",
    "text": " 11.入选前 30 天内参加过其他药物试验"
  },
  {
    "id": "s2377",
    "label": "Therapy or Surgery",
    "text": " ?患者现有的医疗情况需要经常使用全身性皮质激素，但是允许局部使用或吸入使用"
  },
  {
    "id": "s2378",
    "label": "Consent",
    "text": " 2.患者均签署知情同意书;"
  },
  {
    "id": "s2379",
    "label": "Consent",
    "text": " （8）能理解本试验并已签署知情同意书。"
  },
  {
    "id": "s2380",
    "label": "Gender",
    "text": " （2）男性或女性，性别不限"
  },
  {
    "id": "s2381",
    "label": "Laboratory Examinations",
    "text": " 5)空腹血糖≤16.0 mmolL之间，餐后(或随机）血糖≤22.2 mmol/L，HbA1c≥8.5%"
  },
  {
    "id": "s2382",
    "label": "Multiple",
    "text": " 3.肝功能失代偿，如：上消化道出血，难治性腹水，凝血功能障碍等。"
  },
  {
    "id": "s2383",
    "label": "Life Expectancy",
    "text": " 7.预计生存期≥6个月；"
  },
  {
    "id": "s2384",
    "label": "Researcher Decision",
    "text": " (8)根据研究者的判断、具有降低入组可能性或使入组复杂化的其他病变，如工作环境经常变动等易造成失访的情况；"
  },
  {
    "id": "s2385",
    "label": "Enrollment in other studies",
    "text": " （15）曾参加过西他沙星临床试验者；"
  },
  {
    "id": "s2386",
    "label": "Multiple",
    "text": "（1）18-23 岁，右利手（按脑电分析领域要求常规进行齐化）。"
  },
  {
    "id": "s2387",
    "label": "Multiple",
    "text": " 4）合并有急性脑血管意外、慢性肾功能不全的患者。"
  },
  {
    "id": "s2388",
    "label": "Sign",
    "text": " ●有出血倾向者或3个月内发生过严重出血者；"
  },
  {
    "id": "s2389",
    "label": "Multiple",
    "text": " 3)患者尚未经历踝关节炎的相关治疗，根据体检和病史显示健康情况稳定，能够参加随后的试验项目，排除严重的躯体疾病，并且能够依从随访；"
  },
  {
    "id": "s2390",
    "label": "Therapy or Surgery",
    "text": " 4. 择期行腹腔镜结直肠癌手术患者"
  },
  {
    "id": "s2391",
    "label": "Disease",
    "text": " 16、5年内有其他恶性肿瘤的病史，经过充分治疗的基底细胞癌或皮肤鳞癌或者原位癌除外；"
  },
  {
    "id": "s2392",
    "label": "Age",
    "text": " （2）年龄：60～89岁；"
  },
  {
    "id": "s2393",
    "label": "Diagnostic",
    "text": "1、符合西医膝骨性关节炎诊断标准；"
  },
  {
    "id": "s2394",
    "label": "Pregnancy-related Activity",
    "text": " 28.怀孕或哺乳期妇女；有生育能力的患者不愿或无法采取有效的避孕措施者；"
  },
  {
    "id": "s2395",
    "label": "Pharmaceutical Substance or Drug",
    "text": " 4.正在接受铝制剂的抗酸药物、华法令或溶栓制剂治疗者；"
  },
  {
    "id": "s2396",
    "label": "Multiple",
    "text": " 2）符合上消化道内镜检查适应症，拟行上消化道诊断性内镜检查；"
  },
  {
    "id": "s2397",
    "label": "Therapy or Surgery",
    "text": " ⑵ 手术麻醉方式为全麻，术后采用静脉镇痛的患者；"
  },
  {
    "id": "s2398",
    "label": "Therapy or Surgery",
    "text": " 4.6.可以接受人工骨性材料植入手术。"
  },
  {
    "id": "s2399",
    "label": "Multiple",
    "text": " ④呼气试验前24 h严重被动吸烟或其它身处CO严重污染环境者；"
  },
  {
    "id": "s2400",
    "label": "Enrollment in other studies",
    "text": " 4. 正在参与其它临床试验；"
  },
  {
    "id": "s2401",
    "label": "Disease",
    "text": " （2）患有系统性疾病，如心脑血管病疾病、肺病、肝脏疾病或糖尿病等；"
  },
  {
    "id": "s2402",
    "label": "Disease",
    "text": " (4) 严重胃肠道病变；"
  },
  {
    "id": "s2403",
    "label": "Compliance with Protocol",
    "text": " 4随访中不能配合或失访。"
  },
  {
    "id": "s2404",
    "label": "Multiple",
    "text": " ⑦自愿接受本研究计划观察，依从性好，思维清晰，表述清楚，语言及感官反应正常。"
  },
  {
    "id": "s2405",
    "label": "Device",
    "text": " (5)有心脏起搏器；"
  },
  {
    "id": "s2406",
    "label": "Multiple",
    "text": " 8.患有Ⅱ级以上心肌缺血或心肌梗塞、控制不良的心律失常（包括QTc间期男性≥450 ms、女性≥470 ms）；"
  },
  {
    "id": "s2407",
    "label": "Disease",
    "text": " ③葡萄糖-6-磷酸脱氧酶（G6PD）缺乏症患者；"
  },
  {
    "id": "s2408",
    "label": "Multiple",
    "text": " 4.严重心肺疾患、贫血及其他血液疾患、服用抗凝血剂药物、出凝血功能障碍、伤口愈合不良者。"
  },
  {
    "id": "s2409",
    "label": "Multiple",
    "text": " 贫血，或在手术前2周内接受过输血、营养支持治疗；"
  },
  {
    "id": "s2410",
    "label": "Multiple",
    "text": "①严重心、肝、肾疾病：严重肝功能不全（ALT 或AST≥正常值3 倍）；严重肾功能不全（血清肌酐＞451μmol/L）；慢性充血性心力衰竭（心功能NYHA Ⅲ-IV 级），影响检查结果的进行"
  },
  {
    "id": "s2411",
    "label": "Pregnancy-related Activity",
    "text": " 4. 已怀孕、哺乳或近期有计划生育者；"
  },
  {
    "id": "s2412",
    "label": "Multiple",
    "text": " 4、“严重的活动性感染，需入院治疗”；"
  },
  {
    "id": "s2413",
    "label": "Multiple",
    "text": "1. 年龄≥18岁且≤80岁的STEMI患者；"
  },
  {
    "id": "s2414",
    "label": "Multiple",
    "text": " 近期（30天内）PH监测证实有GERD，且PPI停药"
  },
  {
    "id": "s2415",
    "label": "Laboratory Examinations",
    "text": " d.术前3天内患者核心体温≥37.8C"
  },
  {
    "id": "s2416",
    "label": "Disease",
    "text": " 4、术前无精神疾病，认知能力正常；"
  },
  {
    "id": "s2417",
    "label": "Symptom",
    "text": " 2.术前有声嘶咽痛者；"
  },
  {
    "id": "s2418",
    "label": "Disease",
    "text": " ②中风史、精神病、癫痫、帕金森病史、MMSE＜24；"
  },
  {
    "id": "s2419",
    "label": "Disease",
    "text": " 3.有严重心、脑、肝、肾疾病患者；"
  },
  {
    "id": "s2420",
    "label": "Non-Neoplasm Disease Stage",
    "text": "①处于急性感染期、发热期；"
  },
  {
    "id": "s2421",
    "label": "Disease",
    "text": " 2.淀粉样病变，HIV阳性携带者，有其他恶性肿瘤的患者；"
  },
  {
    "id": "s2422",
    "label": "Diagnostic",
    "text": " 2.组织学证实的复发（不可切除）或转移性乳腺癌；"
  },
  {
    "id": "s2423",
    "label": "Disease",
    "text": " 2.精神性疾病，伴有焦虑、抑郁症者，无自知力，不能表达者。"
  },
  {
    "id": "s2424",
    "label": "Laboratory Examinations",
    "text": " （3）荧光素染色≥10个着色点；"
  },
  {
    "id": "s2425",
    "label": "Capacity",
    "text": " 2）具有完全的认识和行为能力；"
  },
  {
    "id": "s2426",
    "label": "Multiple",
    "text": " 3、 KPS评分＜60分或者血液生化检查提示患者不适合继续行化疗者或化疗有推迟的；"
  },
  {
    "id": "s2427",
    "label": "Researcher Decision",
    "text": " （7）研究者认为不宜入选的其他原因。"
  },
  {
    "id": "s2428",
    "label": "Data Accessible",
    "text": " （2）患者肝脏磁共振检查配合不佳致使图像质量不佳的患者；"
  },
  {
    "id": "s2429",
    "label": "Diagnostic",
    "text": " ④耳鼻喉科相关检查无器质性疾病，茎突X线及颅脑MRI检查无异常。"
  },
  {
    "id": "s2430",
    "label": "Pregnancy-related Activity",
    "text": " 妊娠、有妊娠计划或哺乳期妇女；"
  },
  {
    "id": "s2431",
    "label": "Pharmaceutical Substance or Drug",
    "text": " 1.10具有影响口服药物的多种因素（如无法吞咽、慢性腹泻、完全性肠梗阻等）；"
  },
  {
    "id": "s2432",
    "label": "Multiple",
    "text": " 7. 有猝死家族史或晕厥或先兆晕厥症状者；"
  },
  {
    "id": "s2433",
    "label": "Neoplasm Status",
    "text": " 4、发生转移，但无法追踪转移时间；"
  },
  {
    "id": "s2434",
    "label": "Multiple",
    "text": " （4）下肢功能Brunnstrom 分期3 期及以上，踝关节无主动活动，存在足下垂、足内翻；"
  },
  {
    "id": "s2435",
    "label": "Disease",
    "text": " 7 有睡眠呼吸暂停病史"
  },
  {
    "id": "s2436",
    "label": "Multiple",
    "text": " 6）合并有严重心、肝、肾脏疾病患者，肝炎、结核病患者及精神病患者：包括重度器质性心脏病，严重心律失常、肝功能异常（AST、ALT升高2倍以上）等；"
  },
  {
    "id": "s2437",
    "label": "Laboratory Examinations",
    "text": " (7) 血红蛋白低于 90g/L 者；"
  },
  {
    "id": "s2438",
    "label": "Consent",
    "text": "   (3)签署知情同意书。"
  },
  {
    "id": "s2439",
    "label": "Laboratory Examinations",
    "text": " 6. 月经周期第3天的血清基础FSH＜12IU/L。"
  },
  {
    "id": "s2440",
    "label": "Life Expectancy",
    "text": "1.预计生存期&lt;12周；"
  },
  {
    "id": "s2441",
    "label": "Therapy or Surgery",
    "text": "1.乳房手术患者;"
  },
  {
    "id": "s2442",
    "label": "Risk Assessment",
    "text": " 5.   18kg/m2≤BMI ≤ 30kg/m2 ；"
  },
  {
    "id": "s2443",
    "label": "Multiple",
    "text": " 3、体能状况（PS）评分≤2；入组时具有充分的心、肺、肝、肾功能的患者；入组时胆固醇及甘油三酯检查结果≤CTCAE分级2级（CTCAE ver 4.0，即胆固醇≤10.34  mmol/L；甘油三酯≤5.7 mmol/L）；入组时白细胞计数（WBC）＜3×104/μL"
  },
  {
    "id": "s2444",
    "label": "Multiple",
    "text": " 2.年龄18-50周岁的男性和女性门诊或住院患者；"
  },
  {
    "id": "s2445",
    "label": "Enrollment in other studies",
    "text": " 16.近3月参加其他临床试验者。"
  },
  {
    "id": "s2446",
    "label": "Age",
    "text": " ④18岁以上"
  },
  {
    "id": "s2447",
    "label": "Multiple",
    "text": "(1)急性MS出现去皮质状态或昏迷者。"
  },
  {
    "id": "s2448",
    "label": "Multiple",
    "text": " （4）继发性上尿路积水（伴或不伴肾功能损害），良性前列腺患者合并膀胱大憩室、腹股沟疝、严重的痔疮或脱肛。"
  },
  {
    "id": "s2449",
    "label": "Therapy or Surgery",
    "text": "（1）选择2017年10月~2018年10月行经后路胸腰椎融合术的患者96例，"
  },
  {
    "id": "s2450",
    "label": "Multiple",
    "text": " 7.对未绝经或未行手术绝育的女性患者：在治疗期间和研究治疗中最后一次给药后至少7个月内，同意禁欲或使用有效的避孕方法；"
  },
  {
    "id": "s2451",
    "label": "Diagnostic",
    "text": " 3)胸部平片或胸部CT提示至少有2个肺叶或以上存在典型片絮状阴影；"
  },
  {
    "id": "s2452",
    "label": "Sign",
    "text": " （7）疫苗接种时耳温＞37.5℃。"
  },
  {
    "id": "s2453",
    "label": "Pharmaceutical Substance or Drug",
    "text": " 8. 正在使用皮质类固醇、非类固醇类抗炎药或免疫抑制剂;"
  },
  {
    "id": "s2454",
    "label": "Consent",
    "text": " （2）签署知情同意书，患者自愿接受介入封堵治疗。"
  },
  {
    "id": "s2455",
    "label": "Multiple",
    "text": " （5）在上一次接种疫苗72小时内发生3级或3级以上的不良反应者；"
  },
  {
    "id": "s2456",
    "label": "Allergy Intolerance",
    "text": " 9）有生物制品（含抗生素）严重过敏史"
  },
  {
    "id": "s2457",
    "label": "Smoking Status",
    "text": " 19.每天吸烟数量超过5支香烟，或在注射试验药物前24小时内曾吸烟，或在试验过程中不能按要求限制吸烟者；"
  },
  {
    "id": "s2458",
    "label": "Allergy Intolerance",
    "text": " 2. 对纳洛酮过敏患者；"
  },
  {
    "id": "s2459",
    "label": "Diagnostic",
    "text": " 诊断为多囊卵巢综合症的患者"
  },
  {
    "id": "s2460",
    "label": "Disease",
    "text": " （2）近期出现已知（不明）原因感染（发热）；"
  },
  {
    "id": "s2461",
    "label": "Multiple",
    "text": " （5）严重肝肾功能损害(ALT＞正常上限的3倍和/或Cr水平≥265umol/L)"
  },
  {
    "id": "s2462",
    "label": "Pregnancy-related Activity",
    "text": " 5、妊娠期及哺乳期妇女；"
  },
  {
    "id": "s2463",
    "label": "Disease",
    "text": " 2.特殊类型的偏头痛，如眼肌麻痹型偏头痛、偏瘫型偏头痛、基底动脉型偏头痛等；"
  },
  {
    "id": "s2464",
    "label": "Multiple",
    "text": "（1）合并其它重要器官功能障碍：包括严重肝肾功能异常，脑器质性疾病，NYHA≧Ⅲ级，凝血功能异常；病窦综合征、心动过缓（HR&lt;55次/min)；"
  },
  {
    "id": "s2465",
    "label": "Multiple",
    "text": "1.严重肝肾功能不全（血肌酐&gt;正常上限2倍，ALT&gt;正常上限3倍）"
  },
  {
    "id": "s2466",
    "label": "Sign",
    "text": " 7.术前预计为困难插管"
  },
  {
    "id": "s2467",
    "label": "Age",
    "text": " 5)年龄在18岁～65岁之间；"
  },
  {
    "id": "s2468",
    "label": "Multiple",
    "text": " 7患有心脏病、高血压（收缩压&gt;130和/或舒张压&gt;90mmHg）、低血压（收缩压&lt;90和/或舒张压&lt;60mmHg）、青光眼、哮喘、癫痫、胃肠功能紊乱；"
  },
  {
    "id": "s2469",
    "label": "Multiple",
    "text": " 另外还有1）正参加其它临床试验的患者；2）因其他原因研究人员认为不适合参加临床试验。"
  },
  {
    "id": "s2470",
    "label": "Consent",
    "text": " 3.不同意参加本研究患者。"
  },
  {
    "id": "s2471",
    "label": "Disease",
    "text": " 无其他肿瘤病史；"
  },
  {
    "id": "s2472",
    "label": "Consent",
    "text": " 5.自愿签署知情同意书。"
  },
  {
    "id": "s2473",
    "label": "Disease",
    "text": "1、非B 细胞系急性白血病患者；"
  },
  {
    "id": "s2474",
    "label": "Laboratory Examinations",
    "text": " 4）基础FSH≤12U/L；"
  },
  {
    "id": "s2475",
    "label": "Multiple",
    "text": "① 已婚至65岁女性；"
  },
  {
    "id": "s2476",
    "label": "Pharmaceutical Substance or Drug",
    "text": "1.长期糖皮质激素使用"
  },
  {
    "id": "s2477",
    "label": "Pharmaceutical Substance or Drug",
    "text": " 抗风湿类药物 (甲氨蝶呤，柳氮磺砒啶) 或者生物制剂 (英夫利昔单抗, 依那西普, 阿达木单抗) 维持计量使用3个月"
  },
  {
    "id": "s2478",
    "label": "Risk Assessment",
    "text": " 4. BMI：18-24kg/m2"
  },
  {
    "id": "s2479",
    "label": "Disease",
    "text": " （5）患有活动性肝炎或有丙型肝炎病史者；"
  },
  {
    "id": "s2480",
    "label": "Risk Assessment",
    "text": " 2 ECOG：0-2"
  },
  {
    "id": "s2481",
    "label": "Oral related",
    "text": "①牙齿缺失；"
  },
  {
    "id": "s2482",
    "label": "Consent",
    "text": " 3)愿意签署知情同意书。"
  },
  {
    "id": "s2483",
    "label": "Multiple",
    "text": " 2)符合原发性痛风诊断标准，8.0 mg/dL（476μmol/L）≤血清尿酸≤9.7mg/dL（576umol/L）；"
  },
  {
    "id": "s2484",
    "label": "Diagnostic",
    "text": "患者是在本院通过基因筛查确诊为mt.3243A&gt;G突变的患者"
  },
  {
    "id": "s2485",
    "label": "Risk Assessment",
    "text": " 6）肝功能Child-Pugh C级"
  },
  {
    "id": "s2486",
    "label": "Age",
    "text": " (1）年龄为18～90周岁成年人。"
  },
  {
    "id": "s2487",
    "label": "Disease",
    "text": "1.ACS 入院患者"
  },
  {
    "id": "s2488",
    "label": "Multiple",
    "text": " （6）女性月经期、妊娠或哺乳期的妇女及过敏体质者；"
  },
  {
    "id": "s2489",
    "label": "Multiple",
    "text": "  4. 有视觉、听觉障碍或不能配合行认知功能评估的患者；"
  },
  {
    "id": "s2490",
    "label": "Disease",
    "text": " 4.有下述疾病（史）者："
  },
  {
    "id": "s2491",
    "label": "Pharmaceutical Substance or Drug",
    "text": " 近2周内应用氨基糖苷类抗生素、大观霉素"
  },
  {
    "id": "s2492",
    "label": "Diagnostic",
    "text": " 2、符合血瘀证中医辨证标准；"
  },
  {
    "id": "s2493",
    "label": "Disease",
    "text": " 2、TOAST分型包括大动脉粥样硬化性卒中和小动脉闭塞性卒中或腔隙性卒中."
  },
  {
    "id": "s2494",
    "label": "Therapy or Surgery",
    "text": " 4）术前牵引1-3周，寰枢椎脱位无明显复位。"
  },
  {
    "id": "s2495",
    "label": "Risk Assessment",
    "text": "双下肢肌张力改良 Ashworth 分级≥2 级；"
  },
  {
    "id": "s2496",
    "label": "Disease",
    "text": " 5.患有严重心脏病，如缺血性心脏病、失代偿性心衰，不稳定性心绞痛，缺血性周围血管疾病及既往12月内发生心肌梗死；"
  },
  {
    "id": "s2497",
    "label": "Pregnancy-related Activity",
    "text": " 7.男性（或其伴侣）受试者在研究期间不愿采取屏障避孕措施者；"
  },
  {
    "id": "s2498",
    "label": "Consent",
    "text": " ⑤签署书面知情同意书，愿意参加；"
  },
  {
    "id": "s2499",
    "label": "Allergy Intolerance",
    "text": "1. 已知对研究药物过敏者；"
  },
  {
    "id": "s2500",
    "label": "Disease",
    "text": " 3.有脑梗塞、阿尔海默茨或脑血管意外病史;"
  },
  {
    "id": "s2501",
    "label": "Multiple",
    "text": "（1）肝癌肿块≥10cm可能存在肿瘤破裂风险者；"
  },
  {
    "id": "s2502",
    "label": "Diagnostic",
    "text": "(1)符合2010ACR/ EULAR的诊断标准；"
  },
  {
    "id": "s2503",
    "label": "Disease",
    "text": " 3、男性乳腺增生病患者；"
  },
  {
    "id": "s2504",
    "label": "Compliance with Protocol",
    "text": " ⑦术后未按规定随访者"
  },
  {
    "id": "s2505",
    "label": "Alcohol Consumer",
    "text": " 19)在服用研究用药前48 小时内服用过任何含酒精的制品者；"
  },
  {
    "id": "s2506",
    "label": "Multiple",
    "text": " 12)入组前既往治疗相关的毒性未恢复（毒性＞1级）者（如＞1级的末梢神经毒性）；"
  },
  {
    "id": "s2507",
    "label": "Diagnostic",
    "text": "①符合西医IBS诊断标准且分型属腹泻为主型及符合中医肝郁脾虚证者均可纳入试验病例。"
  },
  {
    "id": "s2508",
    "label": "Multiple",
    "text": " 2．季节性过敏性鼻炎患者，40岁前发病。"
  },
  {
    "id": "s2509",
    "label": "Pregnancy-related Activity",
    "text": "(1) 健康乳母，目前正母乳喂养或混合喂养；"
  },
  {
    "id": "s2510",
    "label": "Multiple",
    "text": " 3.消化内镜诊疗过程中出现消化道穿孔且无法直接内镜下金属钛夹患者。"
  },
  {
    "id": "s2511",
    "label": "Symptom",
    "text": " 9)片剂/胶囊吞咽困难；"
  },
  {
    "id": "s2512",
    "label": "Enrollment in other studies",
    "text": " 11.同时参加其它临床研究者。"
  },
  {
    "id": "s2513",
    "label": "Consent",
    "text": " （4）自愿签署知情同意书"
  },
  {
    "id": "s2514",
    "label": "Multiple",
    "text": "1、年龄大于18周岁，男女不限"
  },
  {
    "id": "s2515",
    "label": "Pharmaceutical Substance or Drug",
    "text": " 12. 既往使用抗凝药物；"
  },
  {
    "id": "s2516",
    "label": "Pharmaceutical Substance or Drug",
    "text": " 5. 治疗前2周服用任何胃肠道促动力药物、抑酸剂、非甾体类抗炎药物、抗抑郁焦虑药物；"
  },
  {
    "id": "s2517",
    "label": "Multiple",
    "text": " 8、愿意提供2份正常排出的新鲜粪便标本(粪便采集时间在肠镜检查完毕后2-4周，且在手术清洁灌肠和应用口服抗生素    之前)。"
  },
  {
    "id": "s2518",
    "label": "Therapy or Surgery",
    "text": " 3. 采用自体股骨头结构植骨重建臼顶"
  },
  {
    "id": "s2519",
    "label": "Disease",
    "text": " （4）合并严重肝、肾功能损害、精神疾患或造血系统疾病；"
  },
  {
    "id": "s2520",
    "label": "Pharmaceutical Substance or Drug",
    "text": " 22)不能耐受28天双联抗血小板药物治疗的患者；"
  },
  {
    "id": "s2521",
    "label": "Multiple",
    "text": " 2.有精神疾患、不能很好合作者"
  },
  {
    "id": "s2522",
    "label": "Disease",
    "text": "1.1 型糖尿病；"
  },
  {
    "id": "s2523",
    "label": "Disease",
    "text": "1)认知功能障碍者。"
  },
  {
    "id": "s2524",
    "label": "Disease",
    "text": " 11）具有明显临床意义的贫血患者（Hb&lt;90g/L）；"
  },
  {
    "id": "s2525",
    "label": "Researcher Decision",
    "text": " 15)其它研究者认为不适合参与本试验的患者。"
  },
  {
    "id": "s2526",
    "label": "Multiple",
    "text": " 2) 年龄在18～45周岁，同一批受试者年龄相差不超过10岁，男女各半；"
  },
  {
    "id": "s2527",
    "label": "Therapy or Surgery",
    "text": " （5）既往接受过后巩膜加固或巩膜后兜带术；"
  },
  {
    "id": "s2528",
    "label": "Disease",
    "text": " （5）合并心血管、肝肾和造血系统等严重原发性疾病；"
  },
  {
    "id": "s2529",
    "label": "Disease",
    "text": "① 引起全血细胞减少的其他疾病，如阵发性睡眠性血红蛋白尿症、骨髓增生异常综合征、急性造血功能停滞、骨髓纤维化；"
  },
  {
    "id": "s2530",
    "label": "Data Accessible",
    "text": " 3. 术前X线、CT资料完整，术后第一天X线资料完整"
  },
  {
    "id": "s2531",
    "label": "Disease",
    "text": " 6）任何原因引起的外周神经病变 &gt;1级。"
  },
  {
    "id": "s2532",
    "label": "Multiple",
    "text": " 10)筛选前2周内服用过特殊饮食（包括火龙果、芒果、柚子等）或有剧烈运动，或其他影响药物吸收、分布、代谢、排泄等因素者；"
  },
  {
    "id": "s2533",
    "label": "Organ or Tissue Status",
    "text": " 2.有严重心、肝、肾、肺功能不全等疾病；"
  },
  {
    "id": "s2534",
    "label": "Address",
    "text": "(1)家住成都且在近两年内可能不会离开成都的患者;"
  },
  {
    "id": "s2535",
    "label": "Researcher Decision",
    "text": " （7）研究者认为有不适宜参加临床试验者。"
  },
  {
    "id": "s2536",
    "label": "Addictive Behavior",
    "text": " (3) 具有2年以上酗酒史，常年吸烟史；"
  },
  {
    "id": "s2537",
    "label": "Pharmaceutical Substance or Drug",
    "text": " 3) 入组前72小时内使用过抗MRSA或抗表皮葡萄球菌抗生素"
  },
  {
    "id": "s2538",
    "label": "Capacity",
    "text": " 4)健康状况差，无法承受手术;"
  },
  {
    "id": "s2539",
    "label": "Therapy or Surgery",
    "text": "[1]无内眼手术史"
  },
  {
    "id": "s2540",
    "label": "Sign",
    "text": " 6. 电解质紊乱；"
  },
  {
    "id": "s2541",
    "label": "Researcher Decision",
    "text": " 6、根据研究者判断，预期术后接受全肠外营养治疗≤5天"
  },
  {
    "id": "s2542",
    "label": "Diagnostic",
    "text": " （2）符合脾虚痰瘀中医证型的患者；"
  },
  {
    "id": "s2543",
    "label": "Pharmaceutical Substance or Drug",
    "text": "1、6个月内服用雌激素相关药物"
  },
  {
    "id": "s2544",
    "label": "Multiple",
    "text": " (11)受试者最近出现了心脏病变，或其他提示临床不稳定性的因素（例如最近ECG、实验室或临床症状加重）急性心力衰竭、 III/IV级心力衰竭或重度心律异常。"
  },
  {
    "id": "s2545",
    "label": "Risk Assessment",
    "text": " ⑤全面衰退量表（GDS）评分为2-3级；"
  },
  {
    "id": "s2546",
    "label": "Age",
    "text": " 1. 患者年满18周岁。"
  },
  {
    "id": "s2547",
    "label": "Special Patient Characteristic",
    "text": " 右利手"
  },
  {
    "id": "s2548",
    "label": "Multiple",
    "text": "（1）年龄18~60周岁，性别不限；"
  },
  {
    "id": "s2549",
    "label": "Disease",
    "text": " （2）继发性高血压患者；2、3级高血压；"
  },
  {
    "id": "s2550",
    "label": "Disease",
    "text": " （5）患有全身免疫相关疾病，如干燥综合征、Stevens-Johnson综合征、类风湿病"
  },
  {
    "id": "s2551",
    "label": "Pregnancy-related Activity",
    "text": " 4)妊娠或哺乳期女性；"
  },
  {
    "id": "s2552",
    "label": "Disease",
    "text": " （9）就诊时存在神经功能障碍（如失语，四肢运动障碍）；"
  },
  {
    "id": "s2553",
    "label": "Consent",
    "text": " 3）同意参与本次调查研究，并签署知情同意书；"
  },
  {
    "id": "s2554",
    "label": "Diagnostic",
    "text": " *对非肝硬化受试者，进行组织学或细胞学活检证实；也可使用原始活检记录来进行确诊；"
  },
  {
    "id": "s2555",
    "label": "Multiple",
    "text": " （4）无顽固性腹水或中重度食道静脉曲张"
  },
  {
    "id": "s2556",
    "label": "Disease",
    "text": " 6)血液病、恶性肿瘤、肾脏病或肿瘤放化疗等引起的继发性高尿酸血症患者；"
  },
  {
    "id": "s2557",
    "label": "Multiple",
    "text": " ②多囊卵巢综合征、甲状腺功能异常等合并症的不孕症患者"
  },
  {
    "id": "s2558",
    "label": "Multiple",
    "text": " （2）病情危重或临终不能参加本研究的患者"
  },
  {
    "id": "s2559",
    "label": "Therapy or Surgery",
    "text": " 7)胃肠道手术病史患者；"
  },
  {
    "id": "s2560",
    "label": "Multiple",
    "text": " 2．年龄≥18岁，男女不限"
  },
  {
    "id": "s2561",
    "label": "Multiple",
    "text": " （6）患者至少有1个或1个以上的粥样斑块危险因素，高血压、糖尿病、高血脂、高同型半胱氨酸血症或吸烟史；"
  },
  {
    "id": "s2562",
    "label": "Pregnancy-related Activity",
    "text": " 5)孕妇或哺乳期妇女；"
  },
  {
    "id": "s2563",
    "label": "Oral related",
    "text": " ③患牙伴有牙根内／外吸收者；"
  },
  {
    "id": "s2564",
    "label": "Disease",
    "text": " 1. 有冠心病、脑卒中等合并病者。"
  },
  {
    "id": "s2565",
    "label": "Age",
    "text": " ⑷．年龄大于18岁。"
  },
  {
    "id": "s2566",
    "label": "Pharmaceutical Substance or Drug",
    "text": "1、对OXC有严重不良反应患者；"
  },
  {
    "id": "s2567",
    "label": "Pharmaceutical Substance or Drug",
    "text": " 4.未曾服用影响神经肌肉功能药物"
  },
  {
    "id": "s2568",
    "label": "Therapy or Surgery",
    "text": "1）长时间补液支持"
  },
  {
    "id": "s2569",
    "label": "Therapy or Surgery",
    "text": " 3.以往接受过镜像治疗；"
  },
  {
    "id": "s2570",
    "label": "Disease",
    "text": " 休克；"
  },
  {
    "id": "s2571",
    "label": "Multiple",
    "text": " 2. 术前诊断为肺癌，拟常规限期采用三孔法行电视辅助胸腔镜肺癌根治术（单一肺叶切除+系统淋巴结清扫术）；"
  },
  {
    "id": "s2572",
    "label": "Researcher Decision",
    "text": " 12.研究者认为不适合参加本试验的其他原因。"
  },
  {
    "id": "s2573",
    "label": "Multiple",
    "text": " 2.有胃痛、胃胀或反酸等症状，行电子胃镜及病理组织学确诊为萎缩（固有腺体减少）和/或轻、中度肠化（肠上皮化生）和/或轻、中度异型增生；"
  },
  {
    "id": "s2574",
    "label": "Allergy Intolerance",
    "text": " 13)已知虫草素和/或度洛西汀过敏史者，或严重过敏体质者，或至少2种药物过敏者（包括光过敏者）；"
  },
  {
    "id": "s2575",
    "label": "Disease",
    "text": " 4、患有痴呆、智力异常或任何妨碍对知情同意书理解的精神疾病；"
  },
  {
    "id": "s2576",
    "label": "Multiple",
    "text": "1) 男性或女性，且在进行任何研究操作前签署知情同意书；"
  },
  {
    "id": "s2577",
    "label": "Disease",
    "text": "1.心脏病患者；"
  },
  {
    "id": "s2578",
    "label": "Therapy or Surgery",
    "text": "1 术后发生非计划再次手术"
  },
  {
    "id": "s2579",
    "label": "Pregnancy-related Activity",
    "text": " ③孕妇及哺乳期妇女。"
  },
  {
    "id": "s2580",
    "label": "Disease",
    "text": " 4.1年内曾发生血栓栓塞事件者；"
  },
  {
    "id": "s2581",
    "label": "Disease",
    "text": " 7.已知的脑转移、脊髓压迫、癌性脑膜炎等脑或者软脑膜的疾病。"
  },
  {
    "id": "s2582",
    "label": "Disease",
    "text": " Ⅱ°以上腰椎滑脱；"
  },
  {
    "id": "s2583",
    "label": "Allergy Intolerance",
    "text": " 2.3.碘过敏者或抗TNT抗体反应阳性者；"
  },
  {
    "id": "s2584",
    "label": "Multiple",
    "text": " 2)有活动性恶性肿瘤既往史（除皮肤基底细胞癌或宫颈原位癌以外）的患者(签署知情同意书前5年以内未治疗或未复发的患者除外)。"
  },
  {
    "id": "s2585",
    "label": "Multiple",
    "text": " 20)凝血功能异常者（凝血酶原时间 ≥ 正常值上限3秒，活化部分凝血活酶时间 ≥ 正常值上限10秒）；"
  },
  {
    "id": "s2586",
    "label": "Multiple",
    "text": "  ?不能耐受辅助化疗和相关治疗者：伴有未控制的肺部疾病、严重感染、活动性消化道溃疡需要治疗者、凝血功能障碍性疾病、结缔组织疾病或骨髓功能抑制等疾病；"
  },
  {
    "id": "s2587",
    "label": "Compliance with Protocol",
    "text": " （8）拒绝留取粪便和血液样品的患者。"
  },
  {
    "id": "s2588",
    "label": "Disease",
    "text": " 3、严重的心脏肝肺疾病；"
  },
  {
    "id": "s2589",
    "label": "Researcher Decision",
    "text": " 11）其他主管医师判断不适合入组患者。"
  },
  {
    "id": "s2590",
    "label": "Diagnostic",
    "text": " 2．符合高血压诊断标准或既往经临床医师诊断为高血压病者；"
  },
  {
    "id": "s2591",
    "label": "Symptom",
    "text": " 2. 昏迷患者；"
  },
  {
    "id": "s2592",
    "label": "Disease",
    "text": " （5）AECOPD"
  },
  {
    "id": "s2593",
    "label": "Sign",
    "text": " 2、双侧或单侧输卵管积水（B超检查）"
  },
  {
    "id": "s2594",
    "label": "Disease",
    "text": " 6. 合并严重感染；"
  },
  {
    "id": "s2595",
    "label": "Multiple",
    "text": " 3. 有重大合并症，无法耐受手术者；"
  },
  {
    "id": "s2596",
    "label": "Multiple",
    "text": " (4)半年内发生过心绞痛、心肌梗死、心律失常、脑血栓、脑出血等严重心、脑血管事件的患者或心功能III到IV级者；"
  },
  {
    "id": "s2597",
    "label": "Pregnancy-related Activity",
    "text": " 4 受试者目前处于非怀孕、哺乳期，且并无意向准备受试者。"
  },
  {
    "id": "s2598",
    "label": "Disease",
    "text": " (3)已确诊炎性肠病或直肠炎患者；"
  },
  {
    "id": "s2599",
    "label": "Addictive Behavior",
    "text": "  3. 药物滥用史（如服用过镇静药和/或抗抑郁药）；"
  },
  {
    "id": "s2600",
    "label": "Multiple",
    "text": " 3.帕金森，酗酒，药物依赖者"
  },
  {
    "id": "s2601",
    "label": "Therapy or Surgery",
    "text": "1) 术前直肠癌行局部新辅助放疗"
  },
  {
    "id": "s2602",
    "label": "Disease",
    "text": "1.继发性高血压；"
  },
  {
    "id": "s2603",
    "label": "Addictive Behavior",
    "text": "  3. 药物滥用史（如服用过镇静药和/或抗抑郁药）；"
  },
  {
    "id": "s2604",
    "label": "Disease",
    "text": " （2）存在体力活动的禁忌症；"
  },
  {
    "id": "s2605",
    "label": "Therapy or Surgery",
    "text": " II先前至少经过2次化疗方案（不包括单药的利妥昔单抗）治疗未达完全缓解的；"
  },
  {
    "id": "s2606",
    "label": "Multiple",
    "text": " 8）女性压力性尿失禁或已作膀胱颈悬吊术。"
  },
  {
    "id": "s2607",
    "label": "Age",
    "text": "1.年龄在20-80岁；"
  },
  {
    "id": "s2608",
    "label": "Consent",
    "text": " (8) 患者拒绝签署书面知情同意或拒绝参加本次试验；"
  },
  {
    "id": "s2609",
    "label": "Multiple",
    "text": " (8)严重出血性疾病及外科急病症，严重心、肝、肺等疾病，肾功能衰竭及其危重病人"
  },
  {
    "id": "s2610",
    "label": "Laboratory Examinations",
    "text": " d.多普勒超声评估：左室射血分数（LVEF）≥正常值底限（50%）。"
  },
  {
    "id": "s2611",
    "label": "Enrollment in other studies",
    "text": " 3）1个月内参加过其他医学产品试验；"
  },
  {
    "id": "s2612",
    "label": "Risk Assessment",
    "text": " 4.体重指数BMI不超过正常范围的20%"
  },
  {
    "id": "s2613",
    "label": "Therapy or Surgery",
    "text": "（1）首次冠脉介入治疗术后成功，并且介入治疗后3到12月的冠心病患者；"
  },
  {
    "id": "s2614",
    "label": "Organ or Tissue Status",
    "text": " ③严重凝血机制障碍"
  },
  {
    "id": "s2615",
    "label": "Addictive Behavior",
    "text": " 　　　(5)酗酒、长期服用镇静药，阿片类药成瘾者；"
  },
  {
    "id": "s2616",
    "label": "Disease",
    "text": " ②合并有心、脑、肝或造血系统等严重全身病变者"
  },
  {
    "id": "s2617",
    "label": "Smoking Status",
    "text": "1) 试验前3 个月每日吸烟量多于5 支者；"
  },
  {
    "id": "s2618",
    "label": "Laboratory Examinations",
    "text": " 2.最佳矫正视力≥1.0"
  },
  {
    "id": "s2619",
    "label": "Consent",
    "text": " ②家属自愿参与。"
  },
  {
    "id": "s2620",
    "label": "Researcher Decision",
    "text": " 8.研究者认为还存在有其他原因不能纳入治疗者；"
  },
  {
    "id": "s2621",
    "label": "Disease",
    "text": " 11) 有吞咽困难或任何影响药物吸收的胃肠道疾病史。"
  },
  {
    "id": "s2622",
    "label": "Multiple",
    "text": " 2.年龄18~65岁，男性或女性病人；"
  },
  {
    "id": "s2623",
    "label": "Disease",
    "text": " （4）伴有或不伴有高血压、血脂异常、血糖异常；"
  },
  {
    "id": "s2624",
    "label": "Diagnostic",
    "text": " 2) 符合中医气滞血瘀证辩证标准者。"
  },
  {
    "id": "s2625",
    "label": "Disease",
    "text": " 5.存在磁共振检查禁忌症"
  },
  {
    "id": "s2626",
    "label": "Disease",
    "text": " 3）随访期间出现影响其生存的其他脏器严重疾病及恶性肿瘤患者。"
  },
  {
    "id": "s2627",
    "label": "Disease",
    "text": " 7、患有严重的代谢性疾病、内分泌疾病者 (药物无法控制者)；"
  },
  {
    "id": "s2628",
    "label": "Pregnancy-related Activity",
    "text": " 7)哺乳期、或未采取有效避孕措施、或妊娠期的女性；"
  },
  {
    "id": "s2629",
    "label": "Consent",
    "text": " 2)同意并签署知情同意书。"
  },
  {
    "id": "s2630",
    "label": "Disease",
    "text": " 2) 初诊时合并其他肿瘤；"
  },
  {
    "id": "s2631",
    "label": "Device",
    "text": " 5.佩戴或不佩戴辅助装置下可步行10米以上；"
  },
  {
    "id": "s2632",
    "label": "Pharmaceutical Substance or Drug",
    "text": " 9)在入组前4周内使用任何处方药物或入组前1周内使用非处方药或中药，除非经医学监测表明药物已清除。"
  },
  {
    "id": "s2633",
    "label": "Disease",
    "text": " 4.晚期患者或伴发其他恶性肿瘤患者；"
  },
  {
    "id": "s2634",
    "label": "Addictive Behavior",
    "text": " 2.合并酒精、药物等依赖者；"
  },
  {
    "id": "s2635",
    "label": "Pregnancy-related Activity",
    "text": " 9.准备妊娠、妊娠或哺乳期妇女。"
  },
  {
    "id": "s2636",
    "label": "Multiple",
    "text": " (8)接受心脏起搏器手术、冠状动脉介入术和冠状动脉外科搭桥手术，不能进 行核磁共振检查的患者；"
  },
  {
    "id": "s2637",
    "label": "Disease",
    "text": "①诊断明确的单、双节段腰椎间盘突出和(或)合并椎管狭窄症；"
  },
  {
    "id": "s2638",
    "label": "Laboratory Examinations",
    "text": " （1）血常规检查标准需符合：HB ≥12g/dL, WBC ≥4.0×109/L，PLT≥100×109/L"
  },
  {
    "id": "s2639",
    "label": "Therapy or Surgery",
    "text": " 3.近期（1月内）接受过除螨治疗的患者;"
  },
  {
    "id": "s2640",
    "label": "Allergy Intolerance",
    "text": " 6.过敏体质，已知对盐酸小檗碱过敏者。"
  },
  {
    "id": "s2641",
    "label": "Multiple",
    "text": " 15) 不能或不愿接受反复静脉穿刺术（例如，因为耐受差或缺乏静脉通路）；"
  },
  {
    "id": "s2642",
    "label": "Disease",
    "text": " (3）患者有任何潜在的或当前医学认证的精神性疾病的病症（可能会影响对受试者的评估）；"
  },
  {
    "id": "s2643",
    "label": "Disease",
    "text": " 6. 严重心理障碍患者；"
  },
  {
    "id": "s2644",
    "label": "Disease",
    "text": " 2. 宫腔占位、宫腔重度粘连史；"
  },
  {
    "id": "s2645",
    "label": "Diagnostic",
    "text": "（1）首次发病，符合WHO脑血管疾病相应诊断标准，发病部位在左半球；"
  },
  {
    "id": "s2646",
    "label": "Consent",
    "text": "（1）患者自愿参加研究，且签署知情同意书。"
  },
  {
    "id": "s2647",
    "label": "Age",
    "text": " 2.18～80岁患者；"
  },
  {
    "id": "s2648",
    "label": "Symptom",
    "text": " (2)紧张型头痛。"
  },
  {
    "id": "s2649",
    "label": "Multiple",
    "text": "（1）治疗前两周使用过抗生素、铋剂、益生菌制剂、H2受体拮抗剂和PPI者"
  },
  {
    "id": "s2650",
    "label": "Risk Assessment",
    "text": " ⑤GOLD评估为B或C级患者"
  },
  {
    "id": "s2651",
    "label": "Sign",
    "text": " 7.患者中央角膜曲率不规则"
  },
  {
    "id": "s2652",
    "label": "Diagnostic",
    "text": "（1）患者临床诊断为肝硬化失代偿期；"
  },
  {
    "id": "s2653",
    "label": "Disease",
    "text": "①诊断为癫痫性痉挛发作。"
  },
  {
    "id": "s2654",
    "label": "Consent",
    "text": " 6）签署知情同意书。"
  },
  {
    "id": "s2655",
    "label": "Enrollment in other studies",
    "text": " 8.正参加其它临床试验者。"
  },
  {
    "id": "s2656",
    "label": "Disease",
    "text": " 2．存在任何重度和/或未能控制疾病的患者，包括："
  },
  {
    "id": "s2657",
    "label": "Neoplasm Status",
    "text": " 10. 甲肝、乙肝活跃期"
  },
  {
    "id": "s2658",
    "label": "Disease",
    "text": " 肝细胞肝癌，肝内胆管细胞癌及胰腺癌"
  },
  {
    "id": "s2659",
    "label": "Therapy or Surgery",
    "text": "1、右半肝切除同时附加有胆囊切除以外的手术者（比如附加射频、附加脾脏切除、附加左侧切除者）；"
  },
  {
    "id": "s2660",
    "label": "Multiple",
    "text": " 经历3年以上的抗病毒治疗而HBeAg仍为阳性；"
  },
  {
    "id": "s2661",
    "label": "Age",
    "text": "1）年龄18～70岁"
  },
  {
    "id": "s2662",
    "label": "Therapy or Surgery",
    "text": " 7)（问诊）试验前4周内接受过外科手术，或计划在研究期间进行外科手术者；"
  },
  {
    "id": "s2663",
    "label": "Multiple",
    "text": " （4）以往6个月之内有消化道出血病史或具有明确的胃肠道出血倾向，如：有出血危险的食道静脉曲张、局部活动性溃疡病灶、大便潜血≥（++）不可入组；如大便潜血（+），要求进行胃镜检查；"
  },
  {
    "id": "s2664",
    "label": "Disease",
    "text": " 3.存在严重精神疾病。"
  },
  {
    "id": "s2665",
    "label": "Researcher Decision",
    "text": " （13）其他研究者认为不宜参与本研究的患者。"
  },
  {
    "id": "s2666",
    "label": "Multiple",
    "text": "乳腺癌患者的排除标准：包括L乳腺癌保乳根治术禁忌证(既往做过乳腺或胸壁放疗, 弥漫可疑的或癌性微钙化灶,病变广泛以至于难以通过单一切口的局部切除达到切缘阴性,再次 切除后仍不能保证病理切缘阴性);小叶原位癌 或者浸润性小叶癌(若术前已行穿刺病理检验); 妊娠妇女;乳房 Paget 病;肿瘤边缘或者微钙化灶 距离乳晕边缘 &lt;2 cm;乳头受到牵拉或者存在乳头 血性溢液;炎性乳腺癌。"
  },
  {
    "id": "s2667",
    "label": "Therapy or Surgery",
    "text": "    （9）患者于临床试验之前接受过正规中医康复或现代康复治疗"
  },
  {
    "id": "s2668",
    "label": "Disease",
    "text": " （7）无血液病病史。"
  },
  {
    "id": "s2669",
    "label": "Disease",
    "text": " （4）其他妨碍参与试验的任何未控制的活动期疾病；"
  },
  {
    "id": "s2670",
    "label": "Multiple",
    "text": " 4. 身体状况评分ECOG 0～1。预期生命大于12个月。"
  },
  {
    "id": "s2671",
    "label": "Therapy or Surgery",
    "text": " 4)移植胚胎个数≤2个"
  },
  {
    "id": "s2672",
    "label": "Capacity",
    "text": " 4）不能合作的患者，或不能理解和执行认知评分的患者。"
  },
  {
    "id": "s2673",
    "label": "Disease",
    "text": " 4)免疫性眼表疾病的患者"
  },
  {
    "id": "s2674",
    "label": "Pregnancy-related Activity",
    "text": "1.1月内手术患者；"
  },
  {
    "id": "s2675",
    "label": "Risk Assessment",
    "text": " （3）MMSE评分≥23诊断为AD；"
  },
  {
    "id": "s2676",
    "label": "Disease",
    "text": " ②合并其他恶性肿瘤需要治疗者；"
  },
  {
    "id": "s2677",
    "label": "Disease",
    "text": "1)脂肪肝由特定病因引起，如他莫昔芬等"
  },
  {
    "id": "s2678",
    "label": "Laboratory Examinations",
    "text": " b)总胆红素或肌酐水平&gt;正常上限的1.5倍"
  },
  {
    "id": "s2679",
    "label": "Receptor Status",
    "text": " 3. 必须具备足够的肿瘤组织用于病理分析（冰冻标本来自开放活检、或空心针抽吸活检、或蜡块）。"
  },
  {
    "id": "s2680",
    "label": "Disease",
    "text": " 4.胸廓畸形、膈疝；"
  },
  {
    "id": "s2681",
    "label": "Consent",
    "text": " (8)自愿受试并签署知情同意书，遵循试验治疗方案和访视计划。"
  },
  {
    "id": "s2682",
    "label": "Sign",
    "text": " b）心脏射血分数&gt;50%，ECHO检查无心包积液，无胸腔积液。"
  },
  {
    "id": "s2683",
    "label": "Researcher Decision",
    "text": " 9.根据研究者的判断，有其他严重的危害患者安全或影响患者完成研究的伴随疾病的患者；"
  },
  {
    "id": "s2684",
    "label": "Multiple",
    "text": "1.参加项目的孕妇必须是居住于拉萨市农村的藏族妇女，并且年龄在18至49岁的妇女。"
  },
  {
    "id": "s2685",
    "label": "Multiple",
    "text": "1.年龄18-70岁的女性患者；"
  },
  {
    "id": "s2686",
    "label": "Multiple",
    "text": " 4，入选本实验前8周内有眼外伤或手术史"
  },
  {
    "id": "s2687",
    "label": "Disease",
    "text": " 6)无腰麻或硬膜外麻醉禁忌症"
  },
  {
    "id": "s2688",
    "label": "Enrollment in other studies",
    "text": " （10）正在参加其它临床试验的患者。"
  },
  {
    "id": "s2689",
    "label": "Disease",
    "text": " 5)合并有严重内科疾病的患者；"
  },
  {
    "id": "s2690",
    "label": "Consent",
    "text": " 3.签署知情同意书，同意参加本试验；"
  },
  {
    "id": "s2691",
    "label": "Compliance with Protocol",
    "text": " 11、失访者；"
  },
  {
    "id": "s2692",
    "label": "Multiple",
    "text": " 11)筛选前1年内有药物滥用史，或筛选期毒瘾尿检呈阳性；"
  },
  {
    "id": "s2693",
    "label": "Multiple",
    "text": " （2）患有明显的肝脏疾患或ALT、AST高于正常上限3倍；"
  },
  {
    "id": "s2694",
    "label": "Pharmaceutical Substance or Drug",
    "text": " （6）患者需大量输液或服用药物影响排尿的；"
  },
  {
    "id": "s2695",
    "label": "Disease",
    "text": " ②有明确精神病史者。"
  },
  {
    "id": "s2696",
    "label": "Diagnostic",
    "text": "（1）符合肥胖症西医诊断标准；"
  },
  {
    "id": "s2697",
    "label": "Disease",
    "text": "1.晚期泡型肝包虫病患者（侵犯第一、第二、第三肝门）；"
  },
  {
    "id": "s2698",
    "label": "Risk Assessment",
    "text": " 6.ECOG评分为0或1"
  },
  {
    "id": "s2699",
    "label": "Risk Assessment",
    "text": " ⑤术前ASA评分：≤3"
  },
  {
    "id": "s2700",
    "label": "Consent",
    "text": " 2.   签署知情同意书；"
  },
  {
    "id": "s2701",
    "label": "Disease",
    "text": " 2、患有精神疾病者"
  },
  {
    "id": "s2702",
    "label": "Device",
    "text": " (5)疼痛部位植入心脏起搏器或金属材料"
  },
  {
    "id": "s2703",
    "label": "Multiple",
    "text": " 3、年龄15-70岁，男女不限；"
  },
  {
    "id": "s2704",
    "label": "Disease",
    "text": "1.合并其他恶性肿瘤需要治疗者；"
  },
  {
    "id": "s2705",
    "label": "Therapy or Surgery",
    "text": "1)维持性透析包括血液透析或腹膜透析（&gt;=3月）"
  },
  {
    "id": "s2706",
    "label": "Neoplasm Status",
    "text": " 2.有远处转移病灶。"
  },
  {
    "id": "s2707",
    "label": "Consent",
    "text": " 1．在执行任何研究方案规定的程序之前，完全解释本研究的性质并且必须取得受试者的知情同意。如受试者没有能力表达意见，可由受试者的法定代理人签署书面知情同意；"
  },
  {
    "id": "s2708",
    "label": "Sign",
    "text": " 4. 具有可测量或者可评价的病灶；"
  },
  {
    "id": "s2709",
    "label": "Pharmaceutical Substance or Drug",
    "text": " 3)入组前3月曾使用过大剂量激素、环磷酰胺、生物制剂及钙调节剂"
  },
  {
    "id": "s2710",
    "label": "Therapy or Surgery",
    "text": " 5、在我院接受初次单侧择期全髋或全膝关节置换术并由同一资深关节外科医生完成。"
  },
  {
    "id": "s2711",
    "label": "Multiple",
    "text": " 10)在服用研究用药前三个月内服用过研究药品、或参加了药物临床试验。"
  },
  {
    "id": "s2712",
    "label": "Multiple",
    "text": " 4.无法控制的高血压（尽管进行了最佳药物治疗:收缩压≥140mmHg或者舒张压≥90mmHg）；"
  },
  {
    "id": "s2713",
    "label": "Therapy or Surgery",
    "text": "1.存在气胸或术中需要使用人工气胸者；"
  },
  {
    "id": "s2714",
    "label": "Disease",
    "text": "1.肝癌或其他恶性肿瘤；"
  },
  {
    "id": "s2715",
    "label": "Age",
    "text": "1. 年龄20-70岁。"
  },
  {
    "id": "s2716",
    "label": "Age",
    "text": "（1）年龄≥60岁；"
  },
  {
    "id": "s2717",
    "label": "Enrollment in other studies",
    "text": " （11）正在参加其他临床试验者；"
  },
  {
    "id": "s2718",
    "label": "Multiple",
    "text": " 3. 有出血倾向或无法进行抗血小板聚集药物治疗的患者；"
  },
  {
    "id": "s2719",
    "label": "Disease",
    "text": " 8.既往和目前有肺纤维化史、间质性肺炎、尘肺、放射性肺炎、药物相关肺炎、肺功能严重受损等的客观证据的患者；"
  },
  {
    "id": "s2720",
    "label": "Diagnostic",
    "text": "1. 经病理学确诊的疤痕疙瘩患者；"
  },
  {
    "id": "s2721",
    "label": "Disease",
    "text": " ③无心电生理检查及射频消融手术治疗禁忌证"
  },
  {
    "id": "s2722",
    "label": "Pregnancy-related Activity",
    "text": " 5、对于男性患者，临床试验期间直至OMS0728服药结束/中止后6个月内同意进行避孕"
  },
  {
    "id": "s2723",
    "label": "Pharmaceutical Substance or Drug",
    "text": " 3.2.1.6 无持续应用镇静剂；"
  },
  {
    "id": "s2724",
    "label": "Age",
    "text": " 2. 年龄为35-70岁（年龄按照筛选调查日期与出生日期的差值计算）；"
  },
  {
    "id": "s2725",
    "label": "Multiple",
    "text": " 5)HBV血清学指标（HBsAg或/和HBeAg）阳性者，HCV阳性者或肝功能异常的患者（ALT、AST或胆红素超过正常值上限的2倍或以上，并持续升高2周）。"
  },
  {
    "id": "s2726",
    "label": "Disease",
    "text": " 2、糖尿病病史＞1年，无明显并发症；"
  },
  {
    "id": "s2727",
    "label": "Disease",
    "text": " ⑩ 最近6个月内发生脑梗死、心肌梗死或严重心率失常的患者；"
  },
  {
    "id": "s2728",
    "label": "Risk Assessment",
    "text": " 3.体重指数18～28kg/m2；"
  },
  {
    "id": "s2729",
    "label": "Pregnancy-related Activity",
    "text": " （15）妊娠或计划妊娠的育龄妇女。"
  },
  {
    "id": "s2730",
    "label": "Compliance with Protocol",
    "text": " 7、依从性差者；"
  },
  {
    "id": "s2731",
    "label": "Multiple",
    "text": " 6. 在参加研究前能够阅读、理解、并签署知情同意书（ICF），并愿意遵守试验方案要求；"
  },
  {
    "id": "s2732",
    "label": "Disease",
    "text": " （5）有 MRI 检查禁忌症者"
  },
  {
    "id": "s2733",
    "label": "Laboratory Examinations",
    "text": " 3)白蛋白(Alb)≥32 g/L ；"
  },
  {
    "id": "s2734",
    "label": "Consent",
    "text": " 3）病人/家属知情并签署知情同意书。"
  },
  {
    "id": "s2735",
    "label": "Allergy Intolerance",
    "text": " ⑥已知对本药组成成份过敏者。"
  },
  {
    "id": "s2736",
    "label": "Disease",
    "text": " 4)疾病严重影响病人生长发育或生活质量；"
  },
  {
    "id": "s2737",
    "label": "Enrollment in other studies",
    "text": " 7.近1个月内参加过其他药物或医疗器械临床试验的患者；"
  },
  {
    "id": "s2738",
    "label": "Multiple",
    "text": " 3. 男性或非妊娠、哺乳期女性；"
  },
  {
    "id": "s2739",
    "label": "Age",
    "text": "1. 年龄在40-65岁。"
  },
  {
    "id": "s2740",
    "label": "Multiple",
    "text": " (3)体重5-30kg,年龄2月-11岁。"
  },
  {
    "id": "s2741",
    "label": "Disease",
    "text": " 2. 子宫肌瘤&gt;3cm，或卵巢囊肿者"
  },
  {
    "id": "s2742",
    "label": "Multiple",
    "text": " （5）肝功能不全，总胆红素&gt;100 umol/L；"
  },
  {
    "id": "s2743",
    "label": "Consent",
    "text": " 5)获得患者的书面知情同意，如患者在发病期无行为能力者需获得其法定监护人的书面知情同意。"
  },
  {
    "id": "s2744",
    "label": "Multiple",
    "text": " 2. 因急腹症或为明确诊断，已行剖腹探查术；"
  },
  {
    "id": "s2745",
    "label": "Compliance with Protocol",
    "text": "1.饮食依从性差；"
  },
  {
    "id": "s2746",
    "label": "Multiple",
    "text": " ② 育龄妇女，HCG阳性"
  },
  {
    "id": "s2747",
    "label": "Disease",
    "text": " 5、既往有精神类疾病病史。"
  },
  {
    "id": "s2748",
    "label": "Consent",
    "text": " 9)受试者签署知情同意书。"
  },
  {
    "id": "s2749",
    "label": "Disease",
    "text": " (8)银屑病急性进展、有红皮病倾向的患者。"
  },
  {
    "id": "s2750",
    "label": "Consent",
    "text": " 5 受试者自愿参加研究并已签署知情同意书者"
  },
  {
    "id": "s2751",
    "label": "Laboratory Examinations",
    "text": " （3）最高眼压达到或超过21mmHg。"
  },
  {
    "id": "s2752",
    "label": "Blood Donation",
    "text": " 15.最近3个月献血者。"
  },
  {
    "id": "s2753",
    "label": "Disease",
    "text": " 6)糖尿病或者困难气道。"
  },
  {
    "id": "s2754",
    "label": "Therapy or Surgery",
    "text": " 2.首次接受房颤射频消融"
  },
  {
    "id": "s2755",
    "label": "Oral related",
    "text": " 有严重龋坏或大面积充填的牙齿，全冠修复后的牙齿；"
  },
  {
    "id": "s2756",
    "label": "Therapy or Surgery",
    "text": " （2）有脊柱、下肢手术史；"
  },
  {
    "id": "s2757",
    "label": "Multiple",
    "text": "⑴ 对利福昔明治疗有一般或者特殊禁忌症者；"
  },
  {
    "id": "s2758",
    "label": "Multiple",
    "text": " 6.手术体位不适合进行BIS及肌松监测；"
  },
  {
    "id": "s2759",
    "label": "Pharmaceutical Substance or Drug",
    "text": " 4、入院之前抗生素应用不超过3天，入院后抗生素疗程≥5天"
  },
  {
    "id": "s2760",
    "label": "Smoking Status",
    "text": " 3)既往三个月内每天吸烟大于5支，或不能保证试验期间停止吸烟者；"
  },
  {
    "id": "s2761",
    "label": "Special Patient Characteristic",
    "text": " （9）长期卧床患者；"
  },
  {
    "id": "s2762",
    "label": "Pregnancy-related Activity",
    "text": " 10）怀孕女性；"
  },
  {
    "id": "s2763",
    "label": "Multiple",
    "text": " 12　既往使用免疫抑制剂发生严重不良反应（如重度白细胞减少、严重感染等）；"
  },
  {
    "id": "s2764",
    "label": "Laboratory Examinations",
    "text": " 9.ALT、AST≥正常值上限的1.5倍，Scr＞正常值上限；"
  },
  {
    "id": "s2765",
    "label": "Multiple",
    "text": " （2）有明确精神疾病、近期使用抗精神病药物、酒精或药物成瘾史；"
  },
  {
    "id": "s2766",
    "label": "Multiple",
    "text": " ③ 凝血功能异常：凝血酶原时间＞20s，活化部分凝血酶原时间＞55s ，凝血酶凝固时间＞21s，凝血酶原时间国际标准化比值＞2.5；"
  },
  {
    "id": "s2767",
    "label": "Diagnostic",
    "text": " 3)经组织学证实的高级别浆液性／子宫内膜样或高级别浆液性／子宫内膜样为主的上皮性卵巢癌、输卵管癌、原发性腹膜癌"
  },
  {
    "id": "s2768",
    "label": "Pharmaceutical Substance or Drug",
    "text": " 3、同时服用其他中药者。"
  },
  {
    "id": "s2769",
    "label": "Disease",
    "text": " 3.不合并其他系统恶性肿瘤。"
  },
  {
    "id": "s2770",
    "label": "Multiple",
    "text": " 2. 肾功能异常者，SCr &gt;707umol/L"
  },
  {
    "id": "s2771",
    "label": "Pregnancy-related Activity",
    "text": " （3）妊娠或哺乳期女性或有妊娠可能的女性首次用药前妊娠检测阳性；"
  },
  {
    "id": "s2772",
    "label": "Disease",
    "text": "1) 继发性肥胖症；"
  },
  {
    "id": "s2773",
    "label": "Consent",
    "text": " （4）签署知情同意书，自愿参加本项研究者。"
  },
  {
    "id": "s2774",
    "label": "Disease",
    "text": "（1）血管性因素、毒素、药物等引起的继发性帕金森综合征或帕金森叠加综合征"
  },
  {
    "id": "s2775",
    "label": "Addictive Behavior",
    "text": " 10.有酗酒和滥用药物史"
  },
  {
    "id": "s2776",
    "label": "Laboratory Examinations",
    "text": " 12)肾功（Cr）超过正常上限2倍以上；"
  },
  {
    "id": "s2777",
    "label": "Risk Assessment",
    "text": " 6)临床神经功能缺损程度评分（NDS）中肢体功能缺损评分累计大于或等于10分。"
  },
  {
    "id": "s2778",
    "label": "Disease",
    "text": " （6）有神经后遗症的脑血管疾病；"
  },
  {
    "id": "s2779",
    "label": "Diet",
    "text": " C、3天内未使用益生菌及益生菌发酵食物；"
  },
  {
    "id": "s2780",
    "label": "Literacy",
    "text": " （9）患者对方案的良好理解能力；"
  },
  {
    "id": "s2781",
    "label": "Diagnostic",
    "text": " 2.病理诊断为卵巢粘液性上皮癌"
  },
  {
    "id": "s2782",
    "label": "Diagnostic",
    "text": " 5.中医辨证属于湿热蕴结型或瘀血阻络型；"
  },
  {
    "id": "s2783",
    "label": "Addictive Behavior",
    "text": " 7、有滥用麻醉性镇痛药或镇静药者"
  },
  {
    "id": "s2784",
    "label": "Enrollment in other studies",
    "text": " 9.参加本研究前3个月内参加过其他临床研究或目前正在参加其他临床研究者；"
  },
  {
    "id": "s2785",
    "label": "Diagnostic",
    "text": " 2）骨髓形态学或分子水平排除APL"
  },
  {
    "id": "s2786",
    "label": "Multiple",
    "text": "⑴拟手术治疗的各期（包括原位癌）原发性乳腺癌患者，病理类型不限"
  },
  {
    "id": "s2787",
    "label": "Multiple",
    "text": " 6.合并有肾功异常者：血清肌酐高于正常值上限的2倍，或尿蛋白呈阳性者"
  },
  {
    "id": "s2788",
    "label": "Multiple",
    "text": " ⑧慢性酗酒史或滥用药物史或任何影响依从性的因素；"
  },
  {
    "id": "s2789",
    "label": "Diagnostic",
    "text": "①符合轻度认知障碍诊断标准；"
  },
  {
    "id": "s2790",
    "label": "Pharmaceutical Substance or Drug",
    "text": "1. 正在服用或在接受研究药物治疗前的过去14天内服用过阿片类药物；"
  },
  {
    "id": "s2791",
    "label": "Disease",
    "text": " 2)胫骨平台骨折"
  },
  {
    "id": "s2792",
    "label": "Disease",
    "text": " VI.自身存在严重的心血管疾病，肝脏、肾脏、造血系统、免疫系统疾病，精神疾病，甲状腺功能亢进或减退，肠道寄生虫，脊髓损伤；需要系统治疗的难以控制得感染；难以控制的糖尿病，高血压（≥150/100 mmHg）；"
  },
  {
    "id": "s2793",
    "label": "Diagnostic",
    "text": "1. 符合中风病中经络、脑梗死诊断标准；"
  },
  {
    "id": "s2794",
    "label": "Multiple",
    "text": " ④愿意接受戒烟治疗、签署知情同意书者。"
  },
  {
    "id": "s2795",
    "label": "Diagnostic",
    "text": "（1）符合西医冠心病稳定性心绞痛Ⅰ~Ⅲ级诊断标准；"
  },
  {
    "id": "s2796",
    "label": "Multiple",
    "text": " 9)最近在饮食或运动习惯上有重大变化。"
  },
  {
    "id": "s2797",
    "label": "Laboratory Examinations",
    "text": " h1. 总胆红素≤1.5×正常值上限（ULN）"
  },
  {
    "id": "s2798",
    "label": "Multiple",
    "text": " c.血清转氨酶超过3倍正常上限或有严重的肝功能不全；"
  },
  {
    "id": "s2799",
    "label": "Organ or Tissue Status",
    "text": " 10)凝血功能异常。"
  },
  {
    "id": "s2800",
    "label": "Pharmaceutical Substance or Drug",
    "text": " 4) 研究期间未使用任何药物;"
  },
  {
    "id": "s2801",
    "label": "Disease",
    "text": " ⑸：各种急、慢性感染；合并恶性肿瘤。"
  },
  {
    "id": "s2802",
    "label": "Pharmaceutical Substance or Drug",
    "text": " 5. 使用2种以上口服降糖药物，药物剂量在最大剂量的1/2以上，并使用超过3个月"
  },
  {
    "id": "s2803",
    "label": "Multiple",
    "text": " 12)在使用研究药物前3个月内用过其它研究药品、或参加了药物临床试验。"
  },
  {
    "id": "s2804",
    "label": "Compliance with Protocol",
    "text": " 10.在研究期间患者需有能力且自愿进行随访。"
  },
  {
    "id": "s2805",
    "label": "Therapy or Surgery",
    "text": " 2)急症手术；"
  },
  {
    "id": "s2806",
    "label": "Multiple",
    "text": " (2)30天内进行过外科手术引起便秘症状发生者。"
  },
  {
    "id": "s2807",
    "label": "Diagnostic",
    "text": " 3）手术后经HEKT细胞进一步清除。病理诊断为肺腺癌、肺小细胞癌、肝细胞癌及胰腺癌、结直肠癌、乳腺癌等；"
  },
  {
    "id": "s2808",
    "label": "Risk Assessment",
    "text": " 4）心功能Ⅰ～Ⅲ级(NYHA标准)，ASA分级Ⅰ～Ⅲ级。"
  },
  {
    "id": "s2809",
    "label": "Disease",
    "text": " 4.伴已知结肠、直肠器质性病变及慢性功能性肠道疾病的患者；"
  },
  {
    "id": "s2810",
    "label": "Risk Assessment",
    "text": " 5.肝功能Child-Pugh分级A-B级"
  },
  {
    "id": "s2811",
    "label": "Pharmaceutical Substance or Drug",
    "text": " e.入组前3个月接受放射性碘治疗者、接种肝炎疫苗者；"
  },
  {
    "id": "s2812",
    "label": "Enrollment in other studies",
    "text": " （15）曾参加过西他沙星临床试验者；"
  },
  {
    "id": "s2813",
    "label": "Disease",
    "text": " ⑵ 伴有IgA肾病的膜性肾病；"
  },
  {
    "id": "s2814",
    "label": "Age",
    "text": "（1）年龄在18—60岁；"
  },
  {
    "id": "s2815",
    "label": "Disease",
    "text": " （2）受伤后24h内入院；"
  },
  {
    "id": "s2816",
    "label": "Age",
    "text": "（1）18岁≤年龄≤60岁；"
  },
  {
    "id": "s2817",
    "label": "Therapy or Surgery",
    "text": " l.曾进行过角膜屈光手术；"
  },
  {
    "id": "s2818",
    "label": "Disease",
    "text": " 外科患者："
  },
  {
    "id": "s2819",
    "label": "Compliance with Protocol",
    "text": " （2）无法定期随访者；"
  },
  {
    "id": "s2820",
    "label": "Disease",
    "text": " （2）符合BPH继发的难治性下尿路症状或急性尿潴留；"
  },
  {
    "id": "s2821",
    "label": "Risk Assessment",
    "text": " 4）入组和基线时杨氏躁狂量表(YMRS)总分≥20分；"
  },
  {
    "id": "s2822",
    "label": "Consent",
    "text": " 8、自愿参加试验，签署知情同意书"
  },
  {
    "id": "s2823",
    "label": "Researcher Decision",
    "text": " 6.研究医师认为有任何不适合入选的情况。"
  },
  {
    "id": "s2824",
    "label": "Diagnostic",
    "text": "1）符合 Surviving Sepsis Campaign Guidelines Committee 2012年发布的脓毒血症诊断标准的患者"
  },
  {
    "id": "s2825",
    "label": "Multiple",
    "text": " 9.计划对颅内狭窄串联的颅外血管病变同时行血管成形或支架植入术；"
  },
  {
    "id": "s2826",
    "label": "Diagnostic",
    "text": " 3.心脏彩超上证实 左向右分流的PFO以及其他心脏病史。"
  },
  {
    "id": "s2827",
    "label": "Neoplasm Status",
    "text": " ④肿瘤直径≤4cm；"
  },
  {
    "id": "s2828",
    "label": "Neoplasm Status",
    "text": " 4.影像学无远处转移证据"
  },
  {
    "id": "s2829",
    "label": "Risk Assessment",
    "text": " 15.因各种原因不能进行FLACC评分的患儿"
  },
  {
    "id": "s2830",
    "label": "Disease",
    "text": " 2、角化过度型足癣患者"
  },
  {
    "id": "s2831",
    "label": "Disease",
    "text": " 9.充血性心力衰竭（NYHA 分级为 III~IV 级）；"
  },
  {
    "id": "s2832",
    "label": "Disease",
    "text": " 8. 5年内患有其他恶性肿瘤的患者；"
  },
  {
    "id": "s2833",
    "label": "Diagnostic",
    "text": " ④气管镜或胃镜检查发现胸腔胃瘘口。"
  },
  {
    "id": "s2834",
    "label": "Disease",
    "text": " 5、术前有相关精神疾病患者，例如：痴呆等；"
  },
  {
    "id": "s2835",
    "label": "Disease",
    "text": "(1) 合并支气管哮喘、活动性肺结核、肺癌、原发性支气管扩张及其它严重的呼吸系统疾病。"
  },
  {
    "id": "s2836",
    "label": "Disease",
    "text": " 3.心脏停搏史或猝死；"
  },
  {
    "id": "s2837",
    "label": "Diet",
    "text": " 13)不能耐受标准餐（2个煮鸡蛋100g、20g培根、1片黄油吐司70 g、115g油炸土豆条、240mL全脂牛奶）的受试者（此条只适用于参与餐后试验的受试者）；"
  },
  {
    "id": "s2838",
    "label": "Multiple",
    "text": " 8.诊室坐位血压＜140/90mmHg（包括已控制的高血压患者），心电图基本正常，QTc间期≤440ms；超声心动图左室射血分数≥50%。"
  },
  {
    "id": "s2839",
    "label": "Multiple",
    "text": "①曾患其它肿瘤并接受化疗和腹部放疗患者；"
  },
  {
    "id": "s2840",
    "label": "Risk Assessment",
    "text": " （4）美国麻醉师协会（ASA）分级为Ⅰ～Ⅱ级者。"
  },
  {
    "id": "s2841",
    "label": "Compliance with Protocol",
    "text": " 11. 同意24周的检查计划及随访计划，并积极配合；"
  },
  {
    "id": "s2842",
    "label": "Disease",
    "text": "高血压患者的纳入标准:"
  },
  {
    "id": "s2843",
    "label": "Consent",
    "text": " 4）自愿签署知情同意书。"
  },
  {
    "id": "s2844",
    "label": "Disease",
    "text": " （3）有化脓性及慢性感染性伤口迁延不愈者；"
  },
  {
    "id": "s2845",
    "label": "Device",
    "text": " 13)心电图异常有临床意义。"
  },
  {
    "id": "s2846",
    "label": "Disease",
    "text": "1.肝肾疾病的证据（ALT或AST≥2倍正常上限/血清肌酐＞95umol/L)；"
  },
  {
    "id": "s2847",
    "label": "Diagnostic",
    "text": " ②伴有轻度认知障碍，（按照《美国精神障碍诊断与统计手册》第V版（Diagnostic and Statistical Manual Disoeders,5th edition,DSM-V）中“轻度血管性神经认知障碍”的诊断标准）；"
  },
  {
    "id": "s2848",
    "label": "Pharmaceutical Substance or Drug",
    "text": " （6）过去30天内使用过任何试验药物；"
  },
  {
    "id": "s2849",
    "label": "Capacity",
    "text": " (3)患者有其他情况无法接受核磁共振检查；"
  },
  {
    "id": "s2850",
    "label": "Nursing",
    "text": " （3）预计使用无创机械通气时间≥24h"
  },
  {
    "id": "s2851",
    "label": "Consent",
    "text": "1）试验前签署知情同意书、并对试验内容、过程及可能出现的不良反应充分了解；"
  },
  {
    "id": "s2852",
    "label": "Laboratory Examinations",
    "text": " 乙肝表面抗原(HBsAg)阴性"
  },
  {
    "id": "s2853",
    "label": "Allergy Intolerance",
    "text": "（1）过敏体质或对已知药物成分过敏者；"
  },
  {
    "id": "s2854",
    "label": "Disease",
    "text": " 2.感染性疾病患者。"
  },
  {
    "id": "s2855",
    "label": "Enrollment in other studies",
    "text": " 10）3个月内参加过其他临床试验者。"
  },
  {
    "id": "s2856",
    "label": "Disease",
    "text": " (3) 子宫内膜异位症、子宫肌瘤、子宫腺肌症、子宫畸形、严重盆腔粘连和输卵管积水；"
  },
  {
    "id": "s2857",
    "label": "Allergy Intolerance",
    "text": " 7、过敏性体质。"
  },
  {
    "id": "s2858",
    "label": "Laboratory Examinations",
    "text": " 4.发热病程≤48h，最高腋温≥38℃；"
  },
  {
    "id": "s2859",
    "label": "Multiple",
    "text": " 2. 合并血管损伤需要血管重建的患者；"
  },
  {
    "id": "s2860",
    "label": "Addictive Behavior",
    "text": " 9.试验前3个月服用软毒品（如：大麻）或试验前一年服用硬毒品（如：可卡因、苯环己哌啶等）者；"
  },
  {
    "id": "s2861",
    "label": "Disease",
    "text": "1.儿童难治性肺部疾病"
  },
  {
    "id": "s2862",
    "label": "Enrollment in other studies",
    "text": " 5.在知情同意取得日之前的30天内参加过其他临床试验，或者正在参加其他临床试验。"
  },
  {
    "id": "s2863",
    "label": "Disease",
    "text": " （13）休克病人；"
  },
  {
    "id": "s2864",
    "label": "Compliance with Protocol",
    "text": " （8）外省市无法随访者；"
  },
  {
    "id": "s2865",
    "label": "Laboratory Examinations",
    "text": " CE19.正在接受透析或基线肌酐水平&gt;2.5 mg/dL（221μmoI/L）"
  },
  {
    "id": "s2866",
    "label": "Disease",
    "text": " 2、合并感染或高热者；"
  },
  {
    "id": "s2867",
    "label": "Compliance with Protocol",
    "text": " 2 自愿退出试验"
  },
  {
    "id": "s2868",
    "label": "Pharmaceutical Substance or Drug",
    "text": " （4）患者需接受常规精神药物治疗至少15天"
  },
  {
    "id": "s2869",
    "label": "Compliance with Protocol",
    "text": " 6）依从性差。"
  },
  {
    "id": "s2870",
    "label": "Pharmaceutical Substance or Drug",
    "text": " 5. 以FOLFIRI作为一线治疗方案。允许联合使用靶向药物如：西妥昔单抗/贝伐单抗"
  },
  {
    "id": "s2871",
    "label": "Age",
    "text": " 2.年龄≥18岁"
  },
  {
    "id": "s2872",
    "label": "Therapy or Surgery",
    "text": " 5）自身条件不能手术或拒绝手术"
  },
  {
    "id": "s2873",
    "label": "Laboratory Examinations",
    "text": " 5、经药物控制后，收缩压＞185mmHg和/或舒张压＞110mmHg；"
  },
  {
    "id": "s2874",
    "label": "Addictive Behavior",
    "text": " 8)确定/怀疑有滥用或长期应用麻醉性镇静镇痛药者；"
  },
  {
    "id": "s2875",
    "label": "Allergy Intolerance",
    "text": " 3.严重过敏体质或对虎地肠溶胶囊、美沙拉秦肠溶片中已知成分过敏者；"
  },
  {
    "id": "s2876",
    "label": "Multiple",
    "text": " 6.肝脏疾患，肝酶升高不高于3倍；"
  },
  {
    "id": "s2877",
    "label": "Pregnancy-related Activity",
    "text": " 11.孕期/哺乳期"
  },
  {
    "id": "s2878",
    "label": "Multiple",
    "text": " 5）严重心衰，心脏彩超EF小于35%；中重度肝功能不全，重度肾功能不全的患者。"
  },
  {
    "id": "s2879",
    "label": "Disease",
    "text": " 1. 既往有或筛选/入组时患有临床显著的胃肠道疾病、肾脏疾病、肝脏疾病、心血管疾病、血液学疾病、呼吸系统疾病、神经系统疾病、精神病及代谢疾病（包括已知糖尿病）和免疫系统疾病。"
  },
  {
    "id": "s2880",
    "label": "Diagnostic",
    "text": "1.临床明确诊断空腹血糖异常合并高血压患者；"
  },
  {
    "id": "s2881",
    "label": "Multiple",
    "text": " ⑤　急性或慢性心功能衰竭（NYHA心功能分级为3级或以上）；"
  },
  {
    "id": "s2882",
    "label": "Consent",
    "text": " (8)自愿受试并签署知情同意书。"
  },
  {
    "id": "s2883",
    "label": "Multiple",
    "text": "心理疾病等导致无法沟通交流"
  },
  {
    "id": "s2884",
    "label": "Risk Assessment",
    "text": "1) ASAⅠ-Ⅱ级；"
  },
  {
    "id": "s2885",
    "label": "Consent",
    "text": " （4）自愿参加本研究，并已经签署知情同意书。"
  },
  {
    "id": "s2886",
    "label": "Therapy or Surgery",
    "text": "1)在过去1年内接受过造血干细胞移植，或近期有接受造血干细胞移植计划的患者；"
  },
  {
    "id": "s2887",
    "label": "Multiple",
    "text": " （12）过去3个月内因下列疾病接受药物治疗的：胆囊炎、消化道溃疡、尿路感染、急性肾盂肾炎、膀胱炎、甲亢等甲状腺功能异常；"
  },
  {
    "id": "s2888",
    "label": "Multiple",
    "text": "1.年龄在35岁至70岁之间的男性及非哺乳期或非孕期女性，患者依从性好；"
  },
  {
    "id": "s2889",
    "label": "Disease",
    "text": " （2）合并活动性肺结核、特发性肺纤维化、支气管哮喘、支气管扩张症、肺栓塞、慢性呼吸衰竭或其他严重呼吸疾病患者；"
  },
  {
    "id": "s2890",
    "label": "Multiple",
    "text": " 2 年龄18-70岁，男女不限；"
  },
  {
    "id": "s2891",
    "label": "Enrollment in other studies",
    "text": " 7.3个月内参加过其他药物临床实验者"
  },
  {
    "id": "s2892",
    "label": "Multiple",
    "text": " 3) 目前正处于上呼吸道感染、急性鼻窦炎、急性中耳炎或其他相关感染性疾病等疾病发病期或正在接受治疗者；"
  },
  {
    "id": "s2893",
    "label": "Pharmaceutical Substance or Drug",
    "text": " (10) 有以下合并用药的患者：糖皮质激素、大环内酯类药物、抗菌药物、黏液溶解促排剂、抗过敏药物、中药、减充血剂。"
  },
  {
    "id": "s2894",
    "label": "Pregnancy-related Activity",
    "text": " 11.妊娠、哺乳或判断为未使用足够避孕措施的患者，包括男性患者；"
  },
  {
    "id": "s2895",
    "label": "Risk Assessment",
    "text": " d)汉密尔顿抑郁量表24项（HAMD24）评分≥8分；"
  },
  {
    "id": "s2896",
    "label": "Enrollment in other studies",
    "text": " 5.患儿不能合作或正在参加其他药物的临床试验者。"
  },
  {
    "id": "s2897",
    "label": "Therapy or Surgery",
    "text": " 7)筛选前3个月进行过电抽搐治疗、经颅磁刺激治疗、光疗者；"
  },
  {
    "id": "s2898",
    "label": "Pregnancy-related Activity",
    "text": "  ④ 怀孕或哺乳期妇女；"
  },
  {
    "id": "s2899",
    "label": "Disease",
    "text": "1、继发性高尿酸血症及痛风"
  },
  {
    "id": "s2900",
    "label": "Diagnostic",
    "text": "（1）符合Williams诊断标准；"
  },
  {
    "id": "s2901",
    "label": "Diagnostic",
    "text": "①病理诊断的上皮来源脊柱转移性肿瘤;"
  },
  {
    "id": "s2902",
    "label": "Pregnancy-related Activity",
    "text": " 3、妊娠期或哺乳期的妇女；"
  },
  {
    "id": "s2903",
    "label": "Organ or Tissue Status",
    "text": " ⑦其它严重躯体疾患或实验室检查肝、肾功能严重异常，影响随访者；"
  },
  {
    "id": "s2904",
    "label": "Multiple",
    "text": " （4）妊娠、有严重心肝肾功能不全者、糖尿病患者；"
  },
  {
    "id": "s2905",
    "label": "Consent",
    "text": " 5) 自愿受试并签署知情同意书。"
  },
  {
    "id": "s2906",
    "label": "Laboratory Examinations",
    "text": " 3 eGFR≥60ml/min/1.73 m2；"
  },
  {
    "id": "s2907",
    "label": "Consent",
    "text": " 3.自愿接受调查"
  },
  {
    "id": "s2908",
    "label": "Consent",
    "text": " 未获得监护人知情同意"
  },
  {
    "id": "s2909",
    "label": "Multiple",
    "text": "1、经病理证实为非小细胞肺癌、卵巢癌，患者之前未接受过化疗"
  },
  {
    "id": "s2910",
    "label": "Disease",
    "text": "有急性或慢性感染相关的血液疾病、心血管疾病、肺部疾病、肝部疾病、肾病、胰腺疾病、内分泌疾病；"
  },
  {
    "id": "s2911",
    "label": "Sign",
    "text": "动静脉畸形、外伤性等非动脉瘤性蛛网膜下腔出血"
  },
  {
    "id": "s2912",
    "label": "Laboratory Examinations",
    "text": " 12)症状性低血压，收缩压SBP&lt;90 mmHg和（或）舒张压DBP &lt;60 mmHg；"
  },
  {
    "id": "s2913",
    "label": "Multiple",
    "text": " （10）其他严重身体或心理疾病不适合手术者；"
  },
  {
    "id": "s2914",
    "label": "Disease",
    "text": " 2.合并有骨折、脱位，重要血管、神经损伤者；"
  },
  {
    "id": "s2915",
    "label": "Researcher Decision",
    "text": " 其他研究者认为不适合入选者"
  },
  {
    "id": "s2916",
    "label": "Allergy Intolerance",
    "text": " 5.对本品有过敏史患者，或高度过敏体质患者；"
  },
  {
    "id": "s2917",
    "label": "Multiple",
    "text": "1、入院后诊断为股骨粗隆间骨折的所有65岁及以上病人，性别不限"
  },
  {
    "id": "s2918",
    "label": "Disease",
    "text": " 3. 治疗期间出现其他疾病，伴随疾病的治疗会干扰研究药物的临床观察者。"
  },
  {
    "id": "s2919",
    "label": "Multiple",
    "text": " c.不能按规定用药，依从性差，资料不全影响疗效和安全性判断；"
  },
  {
    "id": "s2920",
    "label": "Disease",
    "text": " 6.穿刺部位肿瘤侵犯或椎体及附件破坏。"
  },
  {
    "id": "s2921",
    "label": "Symptom",
    "text": "1、伴精神病性症状者；"
  },
  {
    "id": "s2922",
    "label": "Multiple",
    "text": " ④ ECOG体力状态为0-1，预计生存期 ≥ 6个月；"
  },
  {
    "id": "s2923",
    "label": "Disease",
    "text": " （5）颞下颌关节疾病患者"
  },
  {
    "id": "s2924",
    "label": "Risk Assessment",
    "text": " 4.汉密尔顿抑郁量表&gt;7分；汉密尔顿焦虑量表&gt;7分"
  },
  {
    "id": "s2925",
    "label": "Disease",
    "text": "1、排除血管侵犯及肝外转移者；"
  },
  {
    "id": "s2926",
    "label": "Pharmaceutical Substance or Drug",
    "text": " 两周内使用过氯己定或其他抗菌素"
  },
  {
    "id": "s2927",
    "label": "Enrollment in other studies",
    "text": " 5. 同时还在接受其他临床受试的患者。"
  },
  {
    "id": "s2928",
    "label": "Organ or Tissue Status",
    "text": " 2) 大量胸腔积液或咯血;"
  },
  {
    "id": "s2929",
    "label": "Disease",
    "text": "1）患有以下疾病：肥胖症、糖尿病、高血压（中、重度）、IBS(肠易激综合征)、IBD（炎症性肠病），心脑血管疾病和肿瘤等；"
  },
  {
    "id": "s2930",
    "label": "Smoking Status",
    "text": " 6. 不吸烟；"
  },
  {
    "id": "s2931",
    "label": "Multiple",
    "text": " 4.凝血功能异常（INR＞1.5或凝血酶原时间（PT）＞ULN+4秒或APTT &gt;1.5 ULN），具有出血倾向或正在接受溶栓或抗凝治疗；"
  },
  {
    "id": "s2932",
    "label": "Non-Neoplasm Disease Stage",
    "text": " 2. 病理分期≥T2"
  },
  {
    "id": "s2933",
    "label": "Pregnancy-related Activity",
    "text": " (4)哺乳期妇女"
  },
  {
    "id": "s2934",
    "label": "Disease",
    "text": " （7）合并严重感染或有肝、肾、造血系统、内分泌系统等严重疾病及骨关节病者；"
  },
  {
    "id": "s2935",
    "label": "Disease",
    "text": " ⑤无其他肺外结核病灶"
  },
  {
    "id": "s2936",
    "label": "Diagnostic",
    "text": " 3.根据诊疗指南临床确诊乳腺癌"
  },
  {
    "id": "s2937",
    "label": "Risk Assessment",
    "text": " （2）匹兹堡睡眠质量指数低于7分者；"
  },
  {
    "id": "s2938",
    "label": "Pregnancy-related Activity",
    "text": " 3.处于孕期的患者。"
  },
  {
    "id": "s2939",
    "label": "Allergy Intolerance",
    "text": " 2.对所用药物过敏者；"
  },
  {
    "id": "s2940",
    "label": "Diagnostic",
    "text": " 2)由组织学（包括骨髓穿刺活检）或流式细胞术确定的CD19阳性淋巴瘤或白血病患者；"
  },
  {
    "id": "s2941",
    "label": "Diagnostic",
    "text": " ○2 组织学和细胞学证实"
  },
  {
    "id": "s2942",
    "label": "Age",
    "text": " 1)年龄从18岁-60岁；"
  },
  {
    "id": "s2943",
    "label": "Multiple",
    "text": " 21.无法治疗的层厚&gt;5mm的慢性硬膜下血肿；"
  },
  {
    "id": "s2944",
    "label": "Disease",
    "text": " 上述3条中符合2条，并排除诊断时还需除外高雄激素血症的其它原因(如高泌乳素血症和甲状腺疾病、先天性肾上腺皮质增生、库欣综合征、雄激素分泌性肿瘤、21一经化酶缺乏性非"
  },
  {
    "id": "s2945",
    "label": "Capacity",
    "text": " （2）不能合作者（精神异常、意识障碍、智力障碍）；"
  },
  {
    "id": "s2946",
    "label": "Multiple",
    "text": " c)严重的肝、肾功能异常（AST、ALT&gt;5倍正常值上限，总胆红素&gt;1.5倍正常值上限，SCr &gt;1.5倍正常值上限）；"
  },
  {
    "id": "s2947",
    "label": "Disease",
    "text": "(1)FGIDs重叠综合征为具备FD与IBS症状重叠的病例；"
  },
  {
    "id": "s2948",
    "label": "Disease",
    "text": "①患有先天性疾病及遗传代谢病的早产儿；"
  },
  {
    "id": "s2949",
    "label": "Diagnostic",
    "text": " - 经吲哚青绿血管造影检查确诊为渗出型老年性黄斑变性患者；"
  },
  {
    "id": "s2950",
    "label": "Consent",
    "text": " 4.试验目的、试验步骤、试验药物的药理特性及可能发生的不良反应，自愿作为受试者，"
  },
  {
    "id": "s2951",
    "label": "Diagnostic",
    "text": " 2.骨髓形态学或分子水平排除APL"
  },
  {
    "id": "s2952",
    "label": "Therapy or Surgery",
    "text": " 3.实施胰腺癌根治性手术，病理学证实诊断手术切缘阴性；"
  },
  {
    "id": "s2953",
    "label": "Disease",
    "text": " 卒中组："
  },
  {
    "id": "s2954",
    "label": "Disease",
    "text": " ② 显著或不稳定的躯体状况或病史；"
  },
  {
    "id": "s2955",
    "label": "Enrollment in other studies",
    "text": " 10.近2月内参加其他研究者。"
  },
  {
    "id": "s2956",
    "label": "Disease",
    "text": " （2）子宫畸形，如单角子宫、纵膈子宫、双子宫、双角子宫等；"
  },
  {
    "id": "s2957",
    "label": "Disease",
    "text": " 2)同时患有眼部感染，视神经炎，色素膜炎，或影响视力的眼底、黄斑病变，青光眼患者"
  },
  {
    "id": "s2958",
    "label": "Allergy Intolerance",
    "text": "1. 已知对注射用丹参多酚酸盐过敏；"
  },
  {
    "id": "s2959",
    "label": "Laboratory Examinations",
    "text": " 3.基因检测突变类型c-kit 基因的第 9、11、13 和 17 号外显子以及 PDGFRA基因的第 12 和 18 号外显子。"
  },
  {
    "id": "s2960",
    "label": "Consent",
    "text": " 3）家属同意本项研究。"
  },
  {
    "id": "s2961",
    "label": "Disabilities",
    "text": " 5.法律规定的残疾患者(盲、聋、哑、智力障碍、精神障碍)；"
  },
  {
    "id": "s2962",
    "label": "Laboratory Examinations",
    "text": " (8)HBV DNA大于2×103 IU/mL；"
  },
  {
    "id": "s2963",
    "label": "Laboratory Examinations",
    "text": " 3.洗脱期结束时血磷大于5.5mg/dL(1.78mmol/L)；"
  },
  {
    "id": "s2964",
    "label": "Disease",
    "text": " 2.合并糖尿病患者；"
  },
  {
    "id": "s2965",
    "label": "Disease",
    "text": " （6）复发累及直肠或多发性直肠癌及合并其他部位肿瘤患者；"
  },
  {
    "id": "s2966",
    "label": "Pharmaceutical Substance or Drug",
    "text": " 4．愿意接受watchman-laao或是利伐沙班进行卒中预防；"
  },
  {
    "id": "s2967",
    "label": "Consent",
    "text": " 7. 自愿签署知情同意书，愿意参与本次研究。"
  },
  {
    "id": "s2968",
    "label": "Disease",
    "text": " （5）合并有心血管、脑血管、肝、肾和造血系统等严重原发性疾病，精神病患者。"
  },
  {
    "id": "s2969",
    "label": "Sign",
    "text": "1.其他原因引起的门静脉高压。"
  },
  {
    "id": "s2970",
    "label": "Multiple",
    "text": "1、确诊溃疡性结肠炎患者，且处于临床缓解期"
  },
  {
    "id": "s2971",
    "label": "Laboratory Examinations",
    "text": " 3)体重小于40公斤或者大于180公斤;"
  },
  {
    "id": "s2972",
    "label": "Neoplasm Status",
    "text": " 2.未发生远隔器官转移；"
  },
  {
    "id": "s2973",
    "label": "Researcher Decision",
    "text": " 8.研究者认为不宜参加本试验的任何其他情况。"
  },
  {
    "id": "s2974",
    "label": "Diagnostic",
    "text": "①符合慢性非特异性下背痛诊断标准（12肋以下，臀横纹以上，伴或不伴腿痛不超过膝关节）的志愿者病程超过12周；"
  },
  {
    "id": "s2975",
    "label": "Pharmaceutical Substance or Drug",
    "text": " 4.虽肾上腺糖皮质激素治疗有效，但减量后很快复发；"
  },
  {
    "id": "s2976",
    "label": "Disease",
    "text": " （8）在接受治疗前8周有进行过日光浴或者日光暴晒史的患者。"
  },
  {
    "id": "s2977",
    "label": "Disease",
    "text": " 2.鼻炎、咽喉炎及其他肺部疾病史；"
  },
  {
    "id": "s2978",
    "label": "Multiple",
    "text": " （2）年龄18-75周岁，性别不限"
  },
  {
    "id": "s2979",
    "label": "Disease",
    "text": " 已经被诊断患有糖尿病；"
  },
  {
    "id": "s2980",
    "label": "Diagnostic",
    "text": " 6.经Wada试验证实为单侧语言优势半球；"
  },
  {
    "id": "s2981",
    "label": "Disease",
    "text": " 14.患者患系统性疾病尤其是血管性疾病，如：风湿性疾病，系统性红斑狼疮或干燥症"
  },
  {
    "id": "s2982",
    "label": "Disease",
    "text": " （9）精神疾病患者"
  },
  {
    "id": "s2983",
    "label": "Oral related",
    "text": "a） 受试者牙周组织基本健康，能维持口腔健康。"
  },
  {
    "id": "s2984",
    "label": "Pregnancy-related Activity",
    "text": " 6.育龄妇女处于妊娠、哺乳期、近半年有妊娠意向或妊娠试验（测尿或血HCG）阳性，并且在研究期间不能采取有效避孕措施（有效避孕措施包括绝育、宫内节育器、口服避孕药或当地法律规定的隔膜法）者；"
  },
  {
    "id": "s2985",
    "label": "Addictive Behavior",
    "text": " 8)试验前6个月内有酗酒史，即每周饮酒超过14单位酒精（1单位=360 mL啤酒或45 mL酒精量为40%的烈酒或150 mL葡萄酒）或不同意在试验期间戒酒，试验期间酗酒者；"
  },
  {
    "id": "s2986",
    "label": "Allergy Intolerance",
    "text": " 2.对吸入性皮质类固醇过敏"
  },
  {
    "id": "s2987",
    "label": "Enrollment in other studies",
    "text": " 18.正在接受或入选前1个月内接受其他实验性药物的。"
  },
  {
    "id": "s2988",
    "label": "Multiple",
    "text": " c)经 1～2 次化疗后未缓解但不适合再次强化疗的高危初发B急淋患者。"
  },
  {
    "id": "s2989",
    "label": "Therapy or Surgery",
    "text": " （5）完成治疗前评估。"
  },
  {
    "id": "s2990",
    "label": "Therapy or Surgery",
    "text": " 14.因肝癌复发再次手术治疗的患者"
  },
  {
    "id": "s2991",
    "label": "Healthy",
    "text": " 4.经健康体检合格的正常人,无心、肝、肺、肾等重要脏器疾患,肝、肾功能试验正常。"
  },
  {
    "id": "s2992",
    "label": "Multiple",
    "text": " 4)具有清醒的意识，并且适宜搬动；"
  },
  {
    "id": "s2993",
    "label": "Multiple",
    "text": "1、合并有严重的全身性疾病，如心血管、肝、肾和造血系统等原发性疾病，严重的精神病患者；"
  },
  {
    "id": "s2994",
    "label": "Multiple",
    "text": "1 18岁~75岁，男、女不限；"
  },
  {
    "id": "s2995",
    "label": "Laboratory Examinations",
    "text": " ④筛选前6个月-12个月内宫颈高危型HPV经HC2检测至少1次为阳性者"
  },
  {
    "id": "s2996",
    "label": "Disease",
    "text": "a)伴有严重的内科疾病;"
  },
  {
    "id": "s2997",
    "label": "Disease",
    "text": " 2. 慢性疾患：肝肾病、胃肠道疾病、糖尿病、甲状腺、甲状旁腺疾病、风湿类疾患、恶性肿瘤、血液病等；"
  },
  {
    "id": "s2998",
    "label": "Therapy or Surgery",
    "text": " 3)禁用治疗和/或药物"
  },
  {
    "id": "s2999",
    "label": "Therapy or Surgery",
    "text": " 2、近期1个月内拟行手术治疗患者或已进行手术治疗3个月内患者"
  },
  {
    "id": "s3000",
    "label": "Risk Assessment",
    "text": " 4.Child-Pugh 评分&lt;7 分；"
  },
  {
    "id": "s3001",
    "label": "Multiple",
    "text": " 5）严重／不稳定型心绞痛、心肌梗死、冠状动脉／外周动脉旁路移植、装有心脏起搏器的患者；"
  },
  {
    "id": "s3002",
    "label": "Disease",
    "text": " ⑦肝脏疾病。"
  },
  {
    "id": "s3003",
    "label": "Diagnostic",
    "text": " 2.组织学证实的复发难治性甲状腺癌，包括WHO 2016定义的如下类型："
  },
  {
    "id": "s3004",
    "label": "Therapy or Surgery",
    "text": " 4) 除滴眼液外, 无免疫抑制治疗史，如放疗, 激素, 免疫抑制剂, 手术；"
  },
  {
    "id": "s3005",
    "label": "Therapy or Surgery",
    "text": " 3.治疗前一年以内有头颈部放疗史"
  },
  {
    "id": "s3006",
    "label": "Researcher Decision",
    "text": " 研究者认为可能存在的其他医学或心理疾病，不能配合本研究者"
  },
  {
    "id": "s3007",
    "label": "Special Patient Characteristic",
    "text": " 3)流动人口"
  },
  {
    "id": "s3008",
    "label": "Consent",
    "text": " 6、患者知情同意，自愿参加本研究。"
  },
  {
    "id": "s3009",
    "label": "Disease",
    "text": " （6）合并严重的全身性疾病、意识障碍、脑卒中、严重的冠心病、糖尿病、肝肾疾病及严重的视力、听力障碍等；"
  },
  {
    "id": "s3010",
    "label": "Diagnostic",
    "text": " 2.新诊断的患者；"
  },
  {
    "id": "s3011",
    "label": "Disease",
    "text": " （8）有严重心、肝、肾疾病的患儿；"
  },
  {
    "id": "s3012",
    "label": "Consent",
    "text": " 7.试验前签署知情同意书、并对试验内容、过程及可能出现的不良反应充分了解；"
  },
  {
    "id": "s3013",
    "label": "Disease",
    "text": " 5）行为或心理障碍，不稳定的精神病；"
  },
  {
    "id": "s3014",
    "label": "Therapy or Surgery",
    "text": " 8.受试者曾经接受化疗，骨盆的放疗或是骨盆的手术。但是，曾做过腹股沟疝气手术，阴囊鞘膜积液手术，及包皮环切术是可以参加本研究的。"
  },
  {
    "id": "s3015",
    "label": "Risk Assessment",
    "text": " 5.ASA评分I-II级，心功能1～2级；"
  },
  {
    "id": "s3016",
    "label": "Age",
    "text": "  (3)年龄大于18岁者；"
  },
  {
    "id": "s3017",
    "label": "Addictive Behavior",
    "text": " （3）吸毒者或者酗酒的患者；"
  },
  {
    "id": "s3018",
    "label": "Disease",
    "text": " ⑤参加本研究患者病程至少3个月；"
  },
  {
    "id": "s3019",
    "label": "Disease",
    "text": " 不稳定心绞痛；"
  },
  {
    "id": "s3020",
    "label": "Gender",
    "text": " 6）由于性别对预后及MRI检查无明显影响，故本研究不限制性别。"
  },
  {
    "id": "s3021",
    "label": "Sign",
    "text": " ③睑板腺开口阻塞或脂栓形成；"
  },
  {
    "id": "s3022",
    "label": "Therapy or Surgery",
    "text": " (2)第一次复发前接受过异基因造血干细胞移植的患者；"
  },
  {
    "id": "s3023",
    "label": "Multiple",
    "text": " 血液标本：选自性别年龄与正常组相一致的AF患者的外周血。"
  },
  {
    "id": "s3024",
    "label": "Laboratory Examinations",
    "text": " （5）血压&gt;140/90mmHg；"
  },
  {
    "id": "s3025",
    "label": "Consent",
    "text": " 2.知情同意；"
  },
  {
    "id": "s3026",
    "label": "Neoplasm Status",
    "text": " 5.至少有一个可测量病灶；"
  },
  {
    "id": "s3027",
    "label": "Disease",
    "text": "1.病灶位于骶骨的非肿瘤性病灶，如结核、外伤、退行性病变等；"
  },
  {
    "id": "s3028",
    "label": "Age",
    "text": "年龄≥20岁"
  },
  {
    "id": "s3029",
    "label": "Disease",
    "text": " (7)患有能够引起本临床试验用镜片配戴障碍的眼部过敏性疾病者"
  },
  {
    "id": "s3030",
    "label": "Laboratory Examinations",
    "text": " ⑥ 谷丙转氨酶＞2.5×UNL和/或谷草转氨酶＞2.5×UNL和/或总胆红素＞2.5×UNL；"
  },
  {
    "id": "s3031",
    "label": "Disease",
    "text": "a)严重食管炎（Los Angeles分级C、D）"
  },
  {
    "id": "s3032",
    "label": "Disease",
    "text": " （2）患有痴呆、智力异常或任何妨碍对知情同意书理解的精神疾病；"
  },
  {
    "id": "s3033",
    "label": "Sign",
    "text": " （2）生命体征稳定，无认知障碍；"
  },
  {
    "id": "s3034",
    "label": "Disease",
    "text": " ②缺血缺氧性脑病及其他全脑因素所致的DOC。"
  },
  {
    "id": "s3035",
    "label": "Device",
    "text": " 8. 要求术后使用镇痛泵；"
  },
  {
    "id": "s3036",
    "label": "Disease",
    "text": " (2)伴有继发性青光眼"
  },
  {
    "id": "s3037",
    "label": "Consent",
    "text": " ⑤签署知情同意书。"
  },
  {
    "id": "s3038",
    "label": "Multiple",
    "text": "1.年龄在18-65岁之间，性别不限。"
  },
  {
    "id": "s3039",
    "label": "Allergy Intolerance",
    "text": " 2.明确的对本品或其制剂成分过敏者；"
  },
  {
    "id": "s3040",
    "label": "Addictive Behavior",
    "text": " ix. 有任何药物滥用史或药物成瘾史或在筛选期间药物检查中呈阳性。"
  },
  {
    "id": "s3041",
    "label": "Disease",
    "text": " 2.肿瘤侵犯胆道致胆道梗阻"
  },
  {
    "id": "s3042",
    "label": "Multiple",
    "text": " （1）年龄超过40的住院患者，性别不限；"
  },
  {
    "id": "s3043",
    "label": "Multiple",
    "text": "①经CT或MRI检查证实脑梗死并存在运动功能障碍的患者（病程时间≥1个月），年龄40-80岁；"
  },
  {
    "id": "s3044",
    "label": "Risk Assessment",
    "text": " （4）卡氏评分≥60分；"
  },
  {
    "id": "s3045",
    "label": "Disease",
    "text": " 4)Ⅱ、Ⅲ度房室传导阻滞或病态窦房结综合征；"
  },
  {
    "id": "s3046",
    "label": "Risk Assessment",
    "text": " ECOG 0-1；"
  },
  {
    "id": "s3047",
    "label": "Disease",
    "text": " 2)伴随其他瓣膜病变。"
  },
  {
    "id": "s3048",
    "label": "Therapy or Surgery",
    "text": " ④有眼部手术史"
  },
  {
    "id": "s3049",
    "label": "Therapy or Surgery",
    "text": " 4.术中腹腔镜中转开腹者 ；"
  },
  {
    "id": "s3050",
    "label": "Multiple",
    "text": " 5）无法控制的心脏疾病，糖尿病和高血压，肺纤维化和胸片证实的活动性肺部炎症需要使用抗菌素治疗，以及上腔静脉压迫综合症等"
  },
  {
    "id": "s3051",
    "label": "Pharmaceutical Substance or Drug",
    "text": " （5）目前正使用可能改变所研究药物的药效学与药代学的药物"
  },
  {
    "id": "s3052",
    "label": "Disease",
    "text": " 3. 心血管疾病；"
  },
  {
    "id": "s3053",
    "label": "Laboratory Examinations",
    "text": " 5. 患者eGFR&lt;60 ml/min/1.73 m2。"
  },
  {
    "id": "s3054",
    "label": "Risk Assessment",
    "text": " 6. 体重指数18—30kg／m2"
  },
  {
    "id": "s3055",
    "label": "Multiple",
    "text": " 5、血液系统疾病或血象检查WBC总数低于4.0×109/L者；"
  },
  {
    "id": "s3056",
    "label": "Therapy or Surgery",
    "text": " ④.3个月内没有接受过康复治疗者;"
  },
  {
    "id": "s3057",
    "label": "Multiple",
    "text": " 2. 年龄18-70岁；弥漫性血管病变；"
  },
  {
    "id": "s3058",
    "label": "Pharmaceutical Substance or Drug",
    "text": " ⑦正在使用皮质类固醇、非类固醇类抗炎药或免疫抑制剂；"
  },
  {
    "id": "s3059",
    "label": "Disease",
    "text": "1梗死后已发生出血转化"
  },
  {
    "id": "s3060",
    "label": "Diagnostic",
    "text": "（1）符合中华医学会耳鼻咽喉科学分会2005年“全国梅尼埃病和突发性聋诊断标准”对突发性耳聋的临床诊断标准者，且病程超过2周者。"
  },
  {
    "id": "s3061",
    "label": "Researcher Decision",
    "text": "     ⑧研究者认为不宜纳入本试验。"
  },
  {
    "id": "s3062",
    "label": "Multiple",
    "text": "1）自愿入组参加，依从性好，能配合试验观察，并签署书面的知情同意书；"
  },
  {
    "id": "s3063",
    "label": "Disease",
    "text": " 　　　(8)不能控制的严重心律失常，Ⅱ、Ⅲ°房室传导阻滞；"
  },
  {
    "id": "s3064",
    "label": "Allergy Intolerance",
    "text": " 9.有生物制品（含抗生素）严重过敏史;"
  },
  {
    "id": "s3065",
    "label": "Disease",
    "text": " 病理类型：鳞状细胞癌"
  },
  {
    "id": "s3066",
    "label": "Disease",
    "text": " 14.存在CNS病史或疾病，如癫痫发作疾病、脑血管缺血/出血、痴呆、小脑疾病，或任何涉及CNS的自身免疫性疾病；"
  },
  {
    "id": "s3067",
    "label": "Disease",
    "text": "1 单侧前交叉韧带完全断裂合并有I-II级内侧副韧带损伤"
  },
  {
    "id": "s3068",
    "label": "Multiple",
    "text": "（1）18岁≤年龄≤75岁，男女不限；"
  },
  {
    "id": "s3069",
    "label": "Multiple",
    "text": " 5)患者对接受的检查和随访有良好的依从性，能理解本研究的情况并签署知情同意书。"
  },
  {
    "id": "s3070",
    "label": "Disease",
    "text": " 10 HIV阳性或艾滋病患者。"
  },
  {
    "id": "s3071",
    "label": "Disease",
    "text": " ④曾经或现在已明确患有恶性肿瘤疾病。"
  },
  {
    "id": "s3072",
    "label": "Allergy Intolerance",
    "text": "（1）正在服用干扰试验药效的药物、与试验药物禁忌合用的药物、目前或一个月内服用抗抑郁药物，及对试验药物过敏或既往服用试验药物出现严重副作用患者；"
  },
  {
    "id": "s3073",
    "label": "Disease",
    "text": "1. 诊断为非特发性脊柱侧凸的患者（先天性脊柱侧凸、姿势性脊柱侧凸、神经肌肉型脊柱侧凸、代偿性脊柱侧凸等）"
  },
  {
    "id": "s3074",
    "label": "Multiple",
    "text": " 4.男性体重不低于50kg，女性体重不低于45kg（与中度肝功能减退组进行体重匹配±15%）"
  },
  {
    "id": "s3075",
    "label": "Multiple",
    "text": " 存在以下情况之一：结节明显增长；局部症状明显，如异物感、颈部不适或团体；结节影响美观，患者要求治疗；患者思想顾虑过重影响正常生活；"
  },
  {
    "id": "s3076",
    "label": "Multiple",
    "text": " c.预计术中有大出血的患者，术前评估可以实施稀释式自体输血, 术前Hct(%)﹥30和Hb(g/dl)﹥10"
  },
  {
    "id": "s3077",
    "label": "Disease",
    "text": " 12.合并艾滋病毒感染者"
  },
  {
    "id": "s3078",
    "label": "Disease",
    "text": " c)根据RECIST 1.1标准，患者至少具有一个可测量径线的靶病灶。"
  },
  {
    "id": "s3079",
    "label": "Symptom",
    "text": " 3.有干燥感、异物感、烧灼感、疲劳感、不适感、视力波动等主观症状之一[3]；"
  },
  {
    "id": "s3080",
    "label": "Consent",
    "text": " 5.签署知情同意书。"
  },
  {
    "id": "s3081",
    "label": "Consent",
    "text": " 2）受试者或其法定监护人自愿参加本试验，并签署知情同意书"
  },
  {
    "id": "s3082",
    "label": "Pregnancy-related Activity",
    "text": " 8.妊娠的患者或在治疗期间不能采取恰当避孕措施的患者"
  },
  {
    "id": "s3083",
    "label": "Allergy Intolerance",
    "text": "（1）对顺式阿曲库铵过敏的患者"
  },
  {
    "id": "s3084",
    "label": "Diagnostic",
    "text": " 3.经两家以上三甲医院相关科室会诊，明确诊断为脑损伤患者；"
  },
  {
    "id": "s3085",
    "label": "Pharmaceutical Substance or Drug",
    "text": " ⑹至少14天内未用ACEI/ARB类药物；"
  },
  {
    "id": "s3086",
    "label": "Multiple",
    "text": " 2. 持续地或反复地在很小的性刺激下，在插入前、插入时或插入后不久就射精，比本人的愿望提前，其通常是在插入阴道1分钟左右发生（原发性）；或插入阴道后射精延迟时间明显较前缩短，约3min左右（继发性）"
  },
  {
    "id": "s3087",
    "label": "Compliance with Protocol",
    "text": " 5、配合研究"
  },
  {
    "id": "s3088",
    "label": "Risk Assessment",
    "text": " 3.BMI高出正常体重35%或低于正常体重20%"
  },
  {
    "id": "s3089",
    "label": "Disease",
    "text": " 4）有ATG使用禁忌症；"
  },
  {
    "id": "s3090",
    "label": "Risk Assessment",
    "text": " ④NIHSS&lt;30分；"
  },
  {
    "id": "s3091",
    "label": "Disease",
    "text": " (7)  T细胞淋巴瘤患者；"
  },
  {
    "id": "s3092",
    "label": "Disease",
    "text": " 3 临床诊断为心血管疾病,包括冠心病、心衰、脑卒中、外周动脉疾病、心肌病、心瓣膜病、先天性心脏病、急性心梗"
  },
  {
    "id": "s3093",
    "label": "Multiple",
    "text": "1.拟在胸腔镜下行择期胸外科手术的男性患者；"
  },
  {
    "id": "s3094",
    "label": "Compliance with Protocol",
    "text": " 5.患者自己要求停止及退出试验"
  },
  {
    "id": "s3095",
    "label": "Therapy or Surgery",
    "text": " 8）之前使用过任何基因治疗产品者；"
  },
  {
    "id": "s3096",
    "label": "Pharmaceutical Substance or Drug",
    "text": " 6.受试者在试验前两周内未服用任何其他药物，试验期间禁烟、酒及含咖啡因的饮料；"
  },
  {
    "id": "s3097",
    "label": "Disease",
    "text": "(1)非特发性脊柱侧凸如神经肌肉疾病引起的脊柱侧凸、功能性脊柱侧凸等"
  },
  {
    "id": "s3098",
    "label": "Multiple",
    "text": " o以下至少一项提示患者体质虚弱：5米行走&gt;6秒，Katz ADL评分为3/6或更低，体重指数&lt;21，坐轮椅，不能独立生活"
  },
  {
    "id": "s3099",
    "label": "Disease",
    "text": " （6）精神状况不允许"
  },
  {
    "id": "s3100",
    "label": "Multiple",
    "text": " ②具有咳嗽、咳痰或呼吸困难等症状、胸部影像学检查具有肺气肿表现，肺功能标准包括：吸入支气管扩张剂后FEV1/FVC 比值 ≤70%；"
  },
  {
    "id": "s3101",
    "label": "Multiple",
    "text": "⑴近1个月有使用过抗生素、铋剂、质子泵抑制剂的患者；胃大部切除史；有上消化道大出血、幽门梗阻等严重并发症者；"
  },
  {
    "id": "s3102",
    "label": "Diagnostic",
    "text": "1.符合活动性结核病诊断标准，且诊断为浸润性、干酪性肺炎或支气管结核病痰菌阳性者；"
  },
  {
    "id": "s3103",
    "label": "Multiple",
    "text": " 6. 有中度至重度的眼表异常（如化学灼伤史，复发性角膜上皮糜烂，3级及以上角膜荧光素染色，上皮型或前弹力层营养不良等）的患者。"
  },
  {
    "id": "s3104",
    "label": "Multiple",
    "text": " ⑧精神紊乱、酒精依赖、有药物滥用史人群。"
  },
  {
    "id": "s3105",
    "label": "Disease",
    "text": " 5.针刺过敏或恐惧症；"
  },
  {
    "id": "s3106",
    "label": "Disease",
    "text": " 严重术后感染"
  },
  {
    "id": "s3107",
    "label": "Disease",
    "text": " ②病程：发病在7天以内（≤7天）；"
  },
  {
    "id": "s3108",
    "label": "Disease",
    "text": " 3.在过去12个月中有无症状低血糖或反复发作低血糖或重度低血糖病史。"
  },
  {
    "id": "s3109",
    "label": "Disease",
    "text": " 1) 慢性化脓性中耳炎"
  },
  {
    "id": "s3110",
    "label": "Disease",
    "text": " 21.既往不可耐受环饱霉素或氟达拉滨的毒性病史；"
  },
  {
    "id": "s3111",
    "label": "Multiple",
    "text": " 16.有实体器官或骨髓移植者。患有其他恶性肿瘤者（经治疗的宫颈原位癌和皮肤基底细胞癌除外）。"
  },
  {
    "id": "s3112",
    "label": "Device",
    "text": " 有小颌畸形、张口度小于3cm及颈短粗影响顺利气管插管者；"
  },
  {
    "id": "s3113",
    "label": "Pregnancy-related Activity",
    "text": " 7）育龄期病人（包括女性和男性病人的女伴）必须采取有效的节育措施；"
  },
  {
    "id": "s3114",
    "label": "Multiple",
    "text": " ② 年龄30-75岁，无其他疾病并发症，视力矫正后正常且能接受半小时的虚拟现实训练；"
  },
  {
    "id": "s3115",
    "label": "Disease",
    "text": " 4、自身免疫性肝病"
  },
  {
    "id": "s3116",
    "label": "Age",
    "text": "①年龄18～60岁；"
  },
  {
    "id": "s3117",
    "label": "Multiple",
    "text": "1)年龄在45-60岁之间的中国健康绝经期女性志愿者(绝经期的定义为：在入组前自然停经超过1年及以上，或双侧卵巢切除（保留子宫）至少1年，并且促卵泡激素（FSH）水平显示为绝经后状态；"
  },
  {
    "id": "s3118",
    "label": "Multiple",
    "text": "（1）新诊断2型糖尿病患者，2型糖尿病诊断符合1999年WHO糖尿病的诊断标准；且糖化血红蛋白大于等于9%，小于等于12%；"
  },
  {
    "id": "s3119",
    "label": "Consent",
    "text": " 4)自愿受试，签署知情同意书者。"
  },
  {
    "id": "s3120",
    "label": "Multiple",
    "text": " D.具有明确的胃肠道出血倾向的患者，包括下列情况：有局部活动性溃疡病灶，且大便潜血（＋＋）不可入组；2个月内有黑便、呕血病史者；对于大便潜血（＋）且胃部肿瘤原发病灶未行手术切除的，要求进行胃镜检查，如为溃疡型胃癌，且主要研究者认为可能发生消化道大出血者；"
  },
  {
    "id": "s3121",
    "label": "Multiple",
    "text": "A．严重心、肝、肾功能不全（心肌缺血或心肌梗塞、心律失常及心功能不全），明显局灶或全身感染等手术禁忌症患者；"
  },
  {
    "id": "s3122",
    "label": "Address",
    "text": " 2.户口在本村，而且"
  },
  {
    "id": "s3123",
    "label": "Multiple",
    "text": " 7.有癫痫病史并扔在口服抗癫痫药物者"
  },
  {
    "id": "s3124",
    "label": "Multiple",
    "text": " ④研究前一个月内曾患有急慢性感染性疾病、外伤或手术。"
  },
  {
    "id": "s3125",
    "label": "Diagnostic",
    "text": " （2）经病理组织学确诊口腔鳞状细胞癌；"
  },
  {
    "id": "s3126",
    "label": "Risk Assessment",
    "text": " 5、体重指数在24-28；"
  },
  {
    "id": "s3127",
    "label": "Disease",
    "text": "1.患有进行性中枢神经系统疾病患者"
  },
  {
    "id": "s3128",
    "label": "Therapy or Surgery",
    "text": " （5）正在接受其它相关治疗可能影响本研究；"
  },
  {
    "id": "s3129",
    "label": "Enrollment in other studies",
    "text": " 5.近一个月内未参加过其他临床试验；"
  },
  {
    "id": "s3130",
    "label": "Special Patient Characteristic",
    "text": "1.供卵供精者"
  },
  {
    "id": "s3131",
    "label": "Disease",
    "text": " 4. 恶性进行性高血压；"
  },
  {
    "id": "s3132",
    "label": "Disease",
    "text": "1. 系统性免疫疾病；"
  },
  {
    "id": "s3133",
    "label": "Multiple",
    "text": " （3）乳腺癌化疗组：1.已病理确诊乳腺癌 ；2.乳腺癌系统治疗化疗期间(第5或6疗程化疗前)； 3.年龄在18～75岁之间；4. 患者同意接受本次研究，并签署知情同意书；"
  },
  {
    "id": "s3134",
    "label": "Multiple",
    "text": " （6） 严重或持续感染需要抗微生物治疗者；"
  },
  {
    "id": "s3135",
    "label": "Multiple",
    "text": "1、合并有严重心血管(如心肌梗死、心力衰竭、严重心力衰竭等)、肺部(如肺功能不全等)、肝脏、肾脏、造血系统等疾病的患者；"
  },
  {
    "id": "s3136",
    "label": "Disease",
    "text": " （7）现患有其它需要药物治疗的严重疾病。"
  },
  {
    "id": "s3137",
    "label": "Age",
    "text": " 2.年龄18-80岁"
  },
  {
    "id": "s3138",
    "label": "Laboratory Examinations",
    "text": " 9）血红蛋白（Hb）≥ 9.0 g/dL"
  },
  {
    "id": "s3139",
    "label": "Multiple",
    "text": " 1.术后出现盆底会阴区及下肢感觉异常运动障碍，经治疗处理两周内症状消失；"
  },
  {
    "id": "s3140",
    "label": "Multiple",
    "text": " 2、感染性关节炎，骨折后关节置换、急诊关节置换、双侧同期置换及翻修手术等；"
  },
  {
    "id": "s3141",
    "label": "Allergy Intolerance",
    "text": "1.对植入体的材料过敏；"
  },
  {
    "id": "s3142",
    "label": "Therapy or Surgery",
    "text": " 2) 手术需要全身麻醉并经口气管插管的患者；"
  },
  {
    "id": "s3143",
    "label": "Disease",
    "text": " 2. 所有患者病程小于十年，并可以理解需要做的实验任务。"
  },
  {
    "id": "s3144",
    "label": "Multiple",
    "text": "1)男性，年龄大于等于18周岁"
  },
  {
    "id": "s3145",
    "label": "Enrollment in other studies",
    "text": " 4. 近两周没有参与其他临床试验。"
  },
  {
    "id": "s3146",
    "label": "Multiple",
    "text": "1.动脉瘤破裂致蛛网膜下隙出血患者，性别随机，年龄在30-60岁；"
  },
  {
    "id": "s3147",
    "label": "Allergy Intolerance",
    "text": " 6. 过敏体质，如对两种或以上药物或食物过敏史者；或已知对本药成分过敏者。"
  },
  {
    "id": "s3148",
    "label": "Disease",
    "text": " 5) 糖尿病（糖尿病诊断标准，不包括糖耐量减低和空腹血糖调节受损）；"
  },
  {
    "id": "s3149",
    "label": "Neoplasm Status",
    "text": " ③原位灶不明显，单纯淋巴结转移。"
  },
  {
    "id": "s3150",
    "label": "Pharmaceutical Substance or Drug",
    "text": "1.术前1个月内服用过激素类药物。"
  },
  {
    "id": "s3151",
    "label": "Disease",
    "text": " （2）身体健康，无恶性肿瘤、心脑血管疾病等重大系统性疾病；"
  },
  {
    "id": "s3152",
    "label": "Disease",
    "text": " 6.有精神性疾病或精神异常者；"
  },
  {
    "id": "s3153",
    "label": "Disease",
    "text": " （12）合并其他恶性肿瘤;"
  },
  {
    "id": "s3154",
    "label": "Multiple",
    "text": " 5）本次溃疡发生时间在48小时以内，疼痛VAS评分≥3分，未经治疗者。"
  },
  {
    "id": "s3155",
    "label": "Multiple",
    "text": " ③入组前2月内发生急性心肌梗死，冠状动脉成形术，冠状动脉搭桥术，脑血管意外的病人；"
  },
  {
    "id": "s3156",
    "label": "Disease",
    "text": " 淋巴回流障碍患者；"
  },
  {
    "id": "s3157",
    "label": "Diagnostic",
    "text": " 3.符合中医表虚不固证辨证标准；"
  },
  {
    "id": "s3158",
    "label": "Disease",
    "text": " 6）合并有不能控制的全身性感染性疾病的患者。"
  },
  {
    "id": "s3159",
    "label": "Pharmaceutical Substance or Drug",
    "text": " 2.目前使用口服避孕药等影响试验结果的药物；"
  },
  {
    "id": "s3160",
    "label": "Multiple",
    "text": "1,年龄在18-75岁之间，因壶腹部及壶腹周围良，恶性病变需要行择期胰十二指肠切除术的患者；"
  },
  {
    "id": "s3161",
    "label": "Risk Assessment",
    "text": " 4. ECOG  PS：0-2;"
  },
  {
    "id": "s3162",
    "label": "Disease",
    "text": " 8.存在其他干扰素治疗的相应禁忌证。"
  },
  {
    "id": "s3163",
    "label": "Consent",
    "text": " (9) 拒绝进行随机者；"
  },
  {
    "id": "s3164",
    "label": "Diagnostic",
    "text": " 2）符合ICD-10双相情感障碍，目前为不伴有精神病性症状抑郁发作的诊断标准；"
  },
  {
    "id": "s3165",
    "label": "Consent",
    "text": " （6）愿意参加本临床研究并签署知情同意书。"
  },
  {
    "id": "s3166",
    "label": "Risk Assessment",
    "text": " 4. 身高體重指數(BMI)&gt;=25得病人"
  },
  {
    "id": "s3167",
    "label": "Organ or Tissue Status",
    "text": " e. 严重心脏、肝、肾功能损害者"
  },
  {
    "id": "s3168",
    "label": "Consent",
    "text": " （6）　自愿签署知情同意书，同意所有数据用于临床研究。"
  },
  {
    "id": "s3169",
    "label": "Non-Neoplasm Disease Stage",
    "text": " （3）发热或感染性疾病活动期；"
  },
  {
    "id": "s3170",
    "label": "Disease",
    "text": " 2、或急性非ST段抬高心梗（心肌酶CK-MB或cTnI或cTnT升高大于正常高限5倍）。"
  },
  {
    "id": "s3171",
    "label": "Multiple",
    "text": " （3）轻中度系统性红斑狼疮的定义：SLEDAI积分要≥5分且＜15分；"
  },
  {
    "id": "s3172",
    "label": "Laboratory Examinations",
    "text": " 7）WBC≥2.5×109/L ，LY≥0.7×109/L，LY%≥15%；"
  },
  {
    "id": "s3173",
    "label": "Multiple",
    "text": "   2）有无肾副动脉均可，肾动脉长度≥20mm。"
  },
  {
    "id": "s3174",
    "label": "Consent",
    "text": " 3. 签署知情同意书"
  },
  {
    "id": "s3175",
    "label": "Disease",
    "text": "① 既往有器官衰竭（既往医院诊断有心衰、呼衰、肝衰、肾衰）；"
  },
  {
    "id": "s3176",
    "label": "Multiple",
    "text": " 5. COPD患者、长期慢性病行走不便患者；"
  },
  {
    "id": "s3177",
    "label": "Disease",
    "text": "①1型糖尿病"
  },
  {
    "id": "s3178",
    "label": "Disease",
    "text": " （2）伴有造血系统疾病；"
  },
  {
    "id": "s3179",
    "label": "Researcher Decision",
    "text": " 6.研究者认为存在任何不适合入选或者影响参与或完成研究因素的患者。"
  },
  {
    "id": "s3180",
    "label": "Multiple",
    "text": "① 年龄19～80岁之间、性别不限；"
  },
  {
    "id": "s3181",
    "label": "Enrollment in other studies",
    "text": " 7.目前正在参加，或在过去30天内退出了另一项与本研究不相容的临床研究"
  },
  {
    "id": "s3182",
    "label": "Consent",
    "text": " 9.病人和家属不同意或拒绝签字；"
  },
  {
    "id": "s3183",
    "label": "Laboratory Examinations",
    "text": " 8)白细胞计数&lt;4.0×109/L,或血小板&lt;100×109/L,或血红蛋白&lt;90g/l;"
  },
  {
    "id": "s3184",
    "label": "Multiple",
    "text": " (2)患严重心、肝、肾功能不全及其他影响生命体征平稳的疾病。"
  },
  {
    "id": "s3185",
    "label": "Disease",
    "text": " （5）合并心、肺、肝、肾造血系统、内分泌系统等严重原发性疾病或精神病患者；"
  },
  {
    "id": "s3186",
    "label": "Multiple",
    "text": " 7.足够的肝功能：总胆红素≤1.5正常值上限(ULN)；AST和ALT≤2.5倍正常值上限（ULN）；碱性磷酸酶≤5倍正常值上限（ULN）"
  },
  {
    "id": "s3187",
    "label": "Multiple",
    "text": " 2.慢性重症下肢缺血（Rutherford分级 4－6级）拟行再血管化手术治疗的受试者（包括PTA和血管搭桥手术）"
  },
  {
    "id": "s3188",
    "label": "Compliance with Protocol",
    "text": " ⑤有随访意愿且按规定时间进行随访的患者"
  },
  {
    "id": "s3189",
    "label": "Disease",
    "text": " 1.5  具有至少一个可评价的病灶（参照 RECIST 1.1）；"
  },
  {
    "id": "s3190",
    "label": "Researcher Decision",
    "text": " 10.存在其他阻碍研究进行的任何情况"
  },
  {
    "id": "s3191",
    "label": "Multiple",
    "text": " 5.患者有肾功能障碍而需要调整放射野（如肾移植等）；"
  },
  {
    "id": "s3192",
    "label": "Multiple",
    "text": " ⑤合并严重心脏疾患、肝功能障碍（ALT、AST高于正常值上限1.5倍）、肾功能不全（Cr超出正常值上限，BUN高于正常值上限的1.2倍）、造血系统及代谢系统等严重疾病；"
  },
  {
    "id": "s3193",
    "label": "Disease",
    "text": " 3）患眼未失明。"
  },
  {
    "id": "s3194",
    "label": "Multiple",
    "text": " (3)卵巢：巧囊、畸胎瘤、良性/恶性肿瘤等手术病史"
  },
  {
    "id": "s3195",
    "label": "Consent",
    "text": " 3.对本项研究知情了解，自愿参与并签署知情同意书者。"
  },
  {
    "id": "s3196",
    "label": "Multiple",
    "text": " 2.患者具有体格或精神疾病，并经研究者认为患者无法完全或充分理解本研究可能存在的并发症。"
  },
  {
    "id": "s3197",
    "label": "Allergy Intolerance",
    "text": " 6）对地佐辛、利多卡因等麻醉药物过敏的。"
  },
  {
    "id": "s3198",
    "label": "Multiple",
    "text": " （6）合并有严重的心脑血管、肝、肾、肺、造血系统等疾病，或肝肾功能检查异常（ALT、AST＞正常上限1.5倍）；"
  },
  {
    "id": "s3199",
    "label": "Multiple",
    "text": " 5. 先天性免疫缺陷病、器官移植史、第二肿瘤。"
  },
  {
    "id": "s3200",
    "label": "Diagnostic",
    "text": " 3）临床疑诊MRS感染并且已经留取有效病原学检查"
  },
  {
    "id": "s3201",
    "label": "Consent",
    "text": "1.受试者自愿并签署此临床观察的知情同意书；"
  },
  {
    "id": "s3202",
    "label": "Healthy",
    "text": "健康对照排除标准："
  },
  {
    "id": "s3203",
    "label": "Diagnostic",
    "text": "1.符合西医儿童功能性消化不良诊断标准者；"
  },
  {
    "id": "s3204",
    "label": "Laboratory Examinations",
    "text": " 4、心率＞50次/分；"
  },
  {
    "id": "s3205",
    "label": "Disease",
    "text": " 7.合并急性感染、严重心、肺、肝、神经系统疾病等急、危重症及恶性肿瘤。"
  },
  {
    "id": "s3206",
    "label": "Sign",
    "text": " 3.新辅化术前评估出现局部或是远处新发病灶。"
  },
  {
    "id": "s3207",
    "label": "Disease",
    "text": " 2. 发生病毒耐药。"
  },
  {
    "id": "s3208",
    "label": "Multiple",
    "text": " 2)符合不孕诊断标准，并有指征进行IVF治疗，本人及家属同意；"
  },
  {
    "id": "s3209",
    "label": "Laboratory Examinations",
    "text": " 5）体温≥37.5℃；"
  },
  {
    "id": "s3210",
    "label": "Addictive Behavior",
    "text": " （8）怀疑或确定有酒精、药物滥用病史。"
  },
  {
    "id": "s3211",
    "label": "Disease",
    "text": " (4) 既往内分泌系统疾病史者；"
  },
  {
    "id": "s3212",
    "label": "Laboratory Examinations",
    "text": "1.吸入空气时，脉搏氧饱和度（SpO2）≤92%者。"
  },
  {
    "id": "s3213",
    "label": "Consent",
    "text": " (9)知情同意，并签署知情同意书。"
  },
  {
    "id": "s3214",
    "label": "Gender",
    "text": " 5)性别不限。"
  },
  {
    "id": "s3215",
    "label": "Multiple",
    "text": " 9.孕妇或者受试者拒绝参加试验."
  },
  {
    "id": "s3216",
    "label": "Consent",
    "text": " 5 能独立签署知情同意书。"
  },
  {
    "id": "s3217",
    "label": "Disease",
    "text": " 11)严重肺部或心脏疾病病史者。"
  },
  {
    "id": "s3218",
    "label": "Multiple",
    "text": " 4.已知的或已明确诊断的冠心病（有心梗病史、或冠状动脉造影阳性、或冠状动脉CT证实、或运动实验阳性、或有典型心绞痛病史），NYHA Ⅲ或Ⅳ级充血性心衰。"
  },
  {
    "id": "s3219",
    "label": "Multiple",
    "text": "（1）肾功能不全，男性血清肌酐&gt;2.5mg/dl（&gt;220umo/l），女性&gt;2.0mg/dl（&gt;175umo/l）；"
  },
  {
    "id": "s3220",
    "label": "Multiple",
    "text": "1、年龄18-70岁，性别不限；"
  },
  {
    "id": "s3221",
    "label": "Laboratory Examinations",
    "text": " ① TBIL≤1.5 倍正常值上限(ULN) ；"
  },
  {
    "id": "s3222",
    "label": "Multiple",
    "text": " 9. 受试者自愿加入本研究，签署知情同意书，依从性好，配合随访。"
  },
  {
    "id": "s3223",
    "label": "Disease",
    "text": "（1）继发性头痛患者,如高血压、颅内占位、颅内感染等引起的头痛；"
  },
  {
    "id": "s3224",
    "label": "Multiple",
    "text": " ②　肾功能：血清肌酐（Cr） ≤ 1.5倍正常值上限；内生肌酐清除率＞50 ml/min（Cockcroft-Gault公式）；"
  },
  {
    "id": "s3225",
    "label": "Laboratory Examinations",
    "text": " （3）胆固醇在2.59mmol/L——8.0mmol/L，甘油三脂在1.7mmol/L——10.0mmol/L"
  },
  {
    "id": "s3226",
    "label": "Multiple",
    "text": " 3）女性体重不低于45.0 kg，男性体重不低于50.0 kg，且体重指数（BMI）在19.0~28.0 kg/m2（体重指数＝体重/身高2）；"
  },
  {
    "id": "s3227",
    "label": "Consent",
    "text": " 6.愿意接受HIV及梅毒血液检测。"
  },
  {
    "id": "s3228",
    "label": "Disease",
    "text": " 6). 合并肝、肾、造血系统、内分泌系统严重原发性疾病及精神疾病患者；"
  },
  {
    "id": "s3229",
    "label": "Diagnostic",
    "text": " (2)受试者既往接受过肾脏SonoVue造影。"
  },
  {
    "id": "s3230",
    "label": "Risk Assessment",
    "text": " 2、NIHSS评分4-18分。"
  },
  {
    "id": "s3231",
    "label": "Disease",
    "text": " （2）严重的骨与关节疾病（如腰椎间盘突出症发作期、严重骨质疏松症等）影响肢体功能的患者。"
  },
  {
    "id": "s3232",
    "label": "Allergy Intolerance",
    "text": "1. 局麻药物过敏；"
  },
  {
    "id": "s3233",
    "label": "Disease",
    "text": " 5.具有自发性阴茎异常勃起病史者"
  },
  {
    "id": "s3234",
    "label": "Therapy or Surgery",
    "text": "1.拟择期通过胸腔镜手术下的肺实质切除术患者（大部分为癌症或转移瘤），ASA I-II，NYHA I-II级"
  },
  {
    "id": "s3235",
    "label": "Risk Assessment",
    "text": "     3. MMSE评分 ≥ 10 分并且≤ 26 分；"
  },
  {
    "id": "s3236",
    "label": "Pharmaceutical Substance or Drug",
    "text": " 受试前大剂量服用可能造成对结果有影响的药物；抗生素、激素、免疫抑制剂等；"
  },
  {
    "id": "s3237",
    "label": "Multiple",
    "text": "（1）年龄1-6岁，ASAI-II级，男性患儿；"
  },
  {
    "id": "s3238",
    "label": "Therapy or Surgery",
    "text": " ? 研究治疗开始前4周内或在小于药物的5个半衰期内进行过抗肿瘤治疗（包括放疗，化疗、小分子、生物治疗或免疫治疗），以短的时间为准（但最短时间不得小于21天）"
  },
  {
    "id": "s3239",
    "label": "Disease",
    "text": " （4）血糖控制不佳的糖尿病患者；"
  },
  {
    "id": "s3240",
    "label": "Symptom",
    "text": " （12）焦虑或抑郁患者"
  },
  {
    "id": "s3241",
    "label": "Pharmaceutical Substance or Drug",
    "text": " 3.既往接受过二线或以上治疗后进展；前期治疗中未使用过卡培他滨；"
  },
  {
    "id": "s3242",
    "label": "Disease",
    "text": " 4.MRI禁忌症患者。"
  },
  {
    "id": "s3243",
    "label": "Multiple",
    "text": " 6)动脉迂曲致取栓装置无法到达目标血管;"
  },
  {
    "id": "s3244",
    "label": "Disease",
    "text": " 4.能够影响药物吸收或代谢的胃肠道疾病；"
  },
  {
    "id": "s3245",
    "label": "Laboratory Examinations",
    "text": " a.BIL &lt;1.25×ULN"
  },
  {
    "id": "s3246",
    "label": "Enrollment in other studies",
    "text": " 6.参加其他的临床试验；"
  },
  {
    "id": "s3247",
    "label": "Pharmaceutical Substance or Drug",
    "text": "             ③长期服用阿托伐他汀的患者纳入治疗组；"
  },
  {
    "id": "s3248",
    "label": "Organ or Tissue Status",
    "text": " 3.有严重的肝功能衰竭患者；"
  },
  {
    "id": "s3249",
    "label": "Multiple",
    "text": " 5.年龄18-80岁的男性或女性患者；"
  },
  {
    "id": "s3250",
    "label": "Disease",
    "text": " 3、慢性肝衰竭；"
  },
  {
    "id": "s3251",
    "label": "Organ or Tissue Status",
    "text": "1.凝血功能障碍；"
  },
  {
    "id": "s3252",
    "label": "Diagnostic",
    "text": "（1）符合本病西医诊断标准及中医辨证者，并且诊断为早期外麦粒肿患者。"
  },
  {
    "id": "s3253",
    "label": "Multiple",
    "text": " 9.肝脏、肾脏功能正常： T-BIL1.5mg/dl，GPT小于2倍正常单位；血清胆红素必须≤正常上限（ULN）的1.5倍。 AST、ALT≤2.5倍正常上限值。血清肌酐≤正常上限的1.5倍；"
  },
  {
    "id": "s3254",
    "label": "Therapy or Surgery",
    "text": " 6.已接受相关针对性治疗者。"
  },
  {
    "id": "s3255",
    "label": "Risk Assessment",
    "text": " 4.简易智能量表（MMSE）评分根据受教育水平,文盲(未受教育)小于17 分,小学文化程度(受教育≤6 年)小于20 分,中学或以上文化程度(受教育&gt;6 年)小于24 分；"
  },
  {
    "id": "s3256",
    "label": "Pregnancy-related Activity",
    "text": " -绝经（至少一年）；"
  },
  {
    "id": "s3257",
    "label": "Multiple",
    "text": " ③之前接受过NSAID或止痛药治疗（如对乙酰氨基酚等非甾体抗炎药、或含有止痛的复方非处方药，或可能包含止痛活性成份的中药）的患者已经经过1周清洗期，患者和医生对关节炎的总体评估为“一般、差或很差”；患者平地行走时关节炎疼痛VAS评分≥20mm，且与筛选时相比疼痛增加至少10mm；与筛选时相比患者总体评估增加1级或以上；医生总体评估增加1级或以上。"
  },
  {
    "id": "s3258",
    "label": "Age",
    "text": " 2）年龄18-75岁；"
  },
  {
    "id": "s3259",
    "label": "Laboratory Examinations",
    "text": " 11.尿常规提示尿蛋白≥ ++，或证实24小时尿蛋白量≥1.0 g；"
  },
  {
    "id": "s3260",
    "label": "Allergy Intolerance",
    "text": "1、不能耐受检查。。"
  },
  {
    "id": "s3261",
    "label": "Disease",
    "text": " 10)外周动脉血管和/或脑血管疾病；"
  },
  {
    "id": "s3262",
    "label": "Therapy or Surgery",
    "text": " 5).研究药物给药之前或之后72小时内预期有外科手术。"
  },
  {
    "id": "s3263",
    "label": "Multiple",
    "text": " ③ B型超声提示有胆囊壁增厚、毛糙、息肉等慢性胆囊炎的表现，近半年频繁出现右侧肝区不适、隐痛等症状，每次持续时间1小时以上，每周至少发作三次或三次以上；"
  },
  {
    "id": "s3264",
    "label": "Multiple",
    "text": " 3、患者年龄18-60岁，性别不限；"
  },
  {
    "id": "s3265",
    "label": "Multiple",
    "text": " (2)患者性别不限，年龄在18-85岁之间；"
  },
  {
    "id": "s3266",
    "label": "Symptom",
    "text": " (5) 白日咳嗽发作次数大于10次；"
  },
  {
    "id": "s3267",
    "label": "Multiple",
    "text": " 16、体循环血压较低的患者(血压&lt;90／50mmHg)或未控制的高血压患者(血压&gt;170／110mmHg)；"
  },
  {
    "id": "s3268",
    "label": "Disease",
    "text": " 4.最近5年有其他恶性疾病史者。"
  },
  {
    "id": "s3269",
    "label": "Disease",
    "text": " （8）严重的造血系统疾病患者；"
  },
  {
    "id": "s3270",
    "label": "Diagnostic",
    "text": "1..成人参照2008年支气管哮喘防治指南的哮喘诊断标准。"
  },
  {
    "id": "s3271",
    "label": "Laboratory Examinations",
    "text": " 3、肝功指标ALT/AST/ALP/GGT &lt; 1.5 ULN；"
  },
  {
    "id": "s3272",
    "label": "Therapy or Surgery",
    "text": " 5.近30天内有外科手术史"
  },
  {
    "id": "s3273",
    "label": "Multiple",
    "text": "1. 冠状动脉架桥术后新发房颤患者；"
  },
  {
    "id": "s3274",
    "label": "Pharmaceutical Substance or Drug",
    "text": "1.既往有膝关节腔穿刺史并进行药物注射；"
  },
  {
    "id": "s3275",
    "label": "Multiple",
    "text": "（1）血液系统疾病（如贫血、骨髓增生异常综合征），定期输血的病人，或其他原因近3 月有输血史的患者"
  },
  {
    "id": "s3276",
    "label": "Multiple",
    "text": " 6.术前有心动过缓（HR&lt;45bpm）或低血压（平均动脉压&lt;60mmhg）；"
  },
  {
    "id": "s3277",
    "label": "Multiple",
    "text": " ?严重腹水、胸水及心包积液，无法通过引流或对症治疗控制"
  },
  {
    "id": "s3278",
    "label": "Disease",
    "text": " 5、结核及恶性肿瘤"
  },
  {
    "id": "s3279",
    "label": "Disease",
    "text": " 4.精神疾病患者"
  },
  {
    "id": "s3280",
    "label": "Age",
    "text": " 4. 年龄 25-75岁；"
  },
  {
    "id": "s3281",
    "label": "Disease",
    "text": " 4.血肿始发于丘脑；"
  },
  {
    "id": "s3282",
    "label": "Nursing",
    "text": " （6）筛选时已经气管插管，机械通气；"
  },
  {
    "id": "s3283",
    "label": "Multiple",
    "text": "（1）年龄18-60岁，男女不限；"
  },
  {
    "id": "s3284",
    "label": "Multiple",
    "text": " (6)疑似子宫颈癌，子宫内膜癌，或乳腺癌病史的患者。21岁及以上的妇女要求进行子宫颈涂片检查"
  },
  {
    "id": "s3285",
    "label": "Diagnostic",
    "text": " ②影像学诊断的外伤血胸伤员；"
  },
  {
    "id": "s3286",
    "label": "Disease",
    "text": " 4.伴有其他眼病：CNV,PCV,AMD，高度近视等。"
  },
  {
    "id": "s3287",
    "label": "Disease",
    "text": " 4. MR检查禁忌症"
  },
  {
    "id": "s3288",
    "label": "Allergy Intolerance",
    "text": " 7、已知对本药物成分过敏及过敏体质者；"
  },
  {
    "id": "s3289",
    "label": "Compliance with Protocol",
    "text": " 5）任何原因不能配合研究。"
  },
  {
    "id": "s3290",
    "label": "Compliance with Protocol",
    "text": " 9  能够遵守试验的要求。"
  },
  {
    "id": "s3291",
    "label": "Disease",
    "text": " f.股浅动脉无明显狭窄病变（管腔狭窄小于30%），或短段狭窄病变(病变长度≤5cm，管腔狭窄不小于30%)；"
  },
  {
    "id": "s3292",
    "label": "Laboratory Examinations",
    "text": " ④ 膀胱容量≥200ml。"
  },
  {
    "id": "s3293",
    "label": "Pregnancy-related Activity",
    "text": " [5]怀孕及哺乳期的妇女"
  },
  {
    "id": "s3294",
    "label": "Diagnostic",
    "text": "1）符合睡眠障碍国际分类(ICSD)中失眠的诊断标准；"
  },
  {
    "id": "s3295",
    "label": "Age",
    "text": "1)年龄大于18岁患者;"
  },
  {
    "id": "s3296",
    "label": "Multiple",
    "text": " 3.理解能力正常、依从性好，自愿参与本临床研究并且签署同意书。"
  },
  {
    "id": "s3297",
    "label": "Therapy or Surgery",
    "text": "1)患者在接受干扰素治疗前6个月接受过系统的抗病毒药物、免疫调节治疗；"
  },
  {
    "id": "s3298",
    "label": "Multiple",
    "text": " 2.按照WHO1999年糖尿病诊断标准确诊的2型糖尿病患者。进行糖尿病治疗稳定3个月"
  },
  {
    "id": "s3299",
    "label": "Healthy",
    "text": " (3)身体健康，无心、肝、肾、消化道、神经系统及代谢异常等病史；"
  },
  {
    "id": "s3300",
    "label": "Multiple",
    "text": "1.半面短小患儿，三维CT诊断下颌骨为Pruzansky Ⅱ型（Ⅱa型下颌骨升支，髁突，颞下颌关节存在，但发育不良，形状异常；Ⅱb下颌骨升支发育不良，形状和位置显著异常，居中或前置。下颌骨与颞骨没有关节连接）"
  },
  {
    "id": "s3301",
    "label": "Diagnostic",
    "text": "病例组：内痔诊断符合ICD-10 I84.901的诊断标准（参照中华医学会外科分会结直肠肛门外科学组、中华中医药学会肛肠分会和中国中西医结合学会肛肠分会联合制定的“痔临床诊治指南”），且疾病严重程度符合Ⅲ度与Ⅳ度标准，并准备接受手术治疗的住院患者。"
  },
  {
    "id": "s3302",
    "label": "Multiple",
    "text": " （3）未控制的高血压（血压≥160/100mmhg）、糖尿病（空腹血糖≥10.0mmol/L，餐后血糖≥15mmol/L；"
  },
  {
    "id": "s3303",
    "label": "Multiple",
    "text": " 7.男性或女性受试者，年满18周岁;"
  },
  {
    "id": "s3304",
    "label": "Multiple",
    "text": " 3.重要器官有严重功能障碍，无法耐受手术"
  },
  {
    "id": "s3305",
    "label": "Consent",
    "text": " （3）知情同意，并且签署知情同意书者。"
  },
  {
    "id": "s3306",
    "label": "Neoplasm Status",
    "text": "1）已发现乳腺癌远处转移"
  },
  {
    "id": "s3307",
    "label": "Multiple",
    "text": " （7）组织样本采集对象为因慢性胆囊炎、骨折切开内固定等行手术治疗或因肝脏、甲状腺疾病需行活检者。"
  },
  {
    "id": "s3308",
    "label": "Age",
    "text": " 2.年龄18-60岁；"
  },
  {
    "id": "s3309",
    "label": "Organ or Tissue Status",
    "text": " 2.肝、肾功能和骨髓造血功能不符合化疗要求；"
  },
  {
    "id": "s3310",
    "label": "Disease",
    "text": "1.同意参加研究的急性脑卒中患者。"
  },
  {
    "id": "s3311",
    "label": "Multiple",
    "text": " ?严重左心室功能不全：Killip分级≥3级"
  },
  {
    "id": "s3312",
    "label": "Multiple",
    "text": " 4.筛选期第二周（治疗开始前7天）患者每周至少有2天报告发生腹痛，且最严重腹痛的平均值≥3.0（11-分制NRS报告），至少2天出现粪便性状分型为6 型或7 型；"
  },
  {
    "id": "s3313",
    "label": "Multiple",
    "text": " 4.签署知情同意书，并同意配合本试验方案、遵守治疗后护理并按时复诊。"
  },
  {
    "id": "s3314",
    "label": "Therapy or Surgery",
    "text": " 4）全麻手术患者。"
  },
  {
    "id": "s3315",
    "label": "Disease",
    "text": " （2） 冠心病、高血压性心脏病、心脏瓣膜疾病等引起劳力性气促的疾病者；"
  },
  {
    "id": "s3316",
    "label": "Therapy or Surgery",
    "text": " 2．接受心脏手术（术式包括冠状动脉旁路移植术、非体外循环冠状动脉旁路移植术、瓣膜手术和瓣膜联合CABG手术）的患者；"
  },
  {
    "id": "s3317",
    "label": "Disease",
    "text": " 3. 有上肢或者下肢神经损伤的病人；"
  },
  {
    "id": "s3318",
    "label": "Consent",
    "text": " 9.拒绝参与研究"
  },
  {
    "id": "s3319",
    "label": "Multiple",
    "text": " 2. 确诊为T2-T4a, N0-x, M0的浸润性膀胱癌；多发性、复发性表浅膀胱癌；G3级表浅性膀胱癌；多发性的原位癌；保守治疗无法控制的广泛乳头状病变；保留膀胱手术后非手术治疗无效或肿瘤复发者和膀胱非尿路上皮癌；"
  },
  {
    "id": "s3320",
    "label": "Diagnostic",
    "text": "1、胃镜检查确诊的慢性胃炎患者；"
  },
  {
    "id": "s3321",
    "label": "Pregnancy-related Activity",
    "text": " 4，绝经前患者（绝经前指：月经正常或暂时闭经但E2，FSH, LH均在绝经前范围）。"
  },
  {
    "id": "s3322",
    "label": "Disease",
    "text": " 10) 存在全身或手术区局部感染灶的患者。"
  },
  {
    "id": "s3323",
    "label": "Disease",
    "text": " 9、肝（AST和ALT大于正常值上限1.5倍），肾疾(血肌酐大于正常值上限)患者；"
  },
  {
    "id": "s3324",
    "label": "Multiple",
    "text": "1)年龄在18-60之间的男性和女性患者；"
  },
  {
    "id": "s3325",
    "label": "Organ or Tissue Status",
    "text": " （5）肝肾功能正常；"
  },
  {
    "id": "s3326",
    "label": "Multiple",
    "text": " （8）患有能够明显增强交感系统活动的躯体疾病（如分泌儿茶酚胺神经肿瘤），或每天服用拟交感神经活动的药物（如舒喘灵，吸入性气雾剂，假毛果芸香碱）。"
  },
  {
    "id": "s3327",
    "label": "Diagnostic",
    "text": " b.      病理类型为非角化性癌(根据世界卫生组织World Health Organization, WHO的病理分型)。"
  },
  {
    "id": "s3328",
    "label": "Multiple",
    "text": " (2)符合呼吸窘迫综合征诊断标准，并且生后2小时内运用肺表面活性物质"
  },
  {
    "id": "s3329",
    "label": "Multiple",
    "text": " 7、不能接受口服给药、需要静脉内高能营养、之前进行过影响吸收的手术、活动性消化道溃疡、慢性腹泻的患者；"
  },
  {
    "id": "s3330",
    "label": "Therapy or Surgery",
    "text": " 5.未接受过中枢神经系统放射治疗"
  },
  {
    "id": "s3331",
    "label": "Enrollment in other studies",
    "text": " 15）入选前3个月内参加过其它临床试验者。"
  },
  {
    "id": "s3332",
    "label": "Risk Assessment",
    "text": " b. 关节压痛≥6;"
  },
  {
    "id": "s3333",
    "label": "Multiple",
    "text": " 3). 由其他原因造成的恶病质：如严重肝功能不良[AST或ALT&gt;5倍正常值上限(ULN)]，严重肾功能不良(Cr&gt;1.5倍ULN)，未控制的甲状腺疾病，III-IV度心力衰竭，AIDS等；"
  },
  {
    "id": "s3334",
    "label": "Diagnostic",
    "text": "1.近五年内在三甲医院进行过肾活检确诊为原发性IgA肾病"
  },
  {
    "id": "s3335",
    "label": "Disease",
    "text": "1、严重言语障碍、认知障碍、感觉障碍等"
  },
  {
    "id": "s3336",
    "label": "Pharmaceutical Substance or Drug",
    "text": " 6.正在接受系统类固醇治疗或其他免疫抑制剂治疗；"
  },
  {
    "id": "s3337",
    "label": "Therapy or Surgery",
    "text": " ②1个月内多次入院；"
  },
  {
    "id": "s3338",
    "label": "Non-Neoplasm Disease Stage",
    "text": "      2）IB期"
  },
  {
    "id": "s3339",
    "label": "Disease",
    "text": " 10、排除目前感染、创伤及伴免疫性疾病或其他内科疾病的患者；"
  },
  {
    "id": "s3340",
    "label": "Pregnancy-related Activity",
    "text": " 8).妇女怀孕期或哺乳期，或计划在初次登记后一年内怀孕者；"
  },
  {
    "id": "s3341",
    "label": "Life Expectancy",
    "text": " 4)预计生存期＞12周的患者；"
  },
  {
    "id": "s3342",
    "label": "Multiple",
    "text": " ⑵理解并且自愿签署经伦理委员会批准的知情同意书；"
  },
  {
    "id": "s3343",
    "label": "Researcher Decision",
    "text": " 7)试验前心电图和生命体征检查经临床医生判断为异常有临床意义者（收缩压&lt;90 mmHg或&gt;140 mmHg，舒张压&lt;50 mmHg或&gt;90 mmHg；心率&lt;50 bpm或&gt;100 bpm）；"
  },
  {
    "id": "s3344",
    "label": "Age",
    "text": " ①年龄在20岁～35岁，"
  },
  {
    "id": "s3345",
    "label": "Allergy Intolerance",
    "text": " 6.已知的对地塞米松及其类似物有高敏感反应病史"
  },
  {
    "id": "s3346",
    "label": "Disease",
    "text": " 7. HIV感染患者。"
  },
  {
    "id": "s3347",
    "label": "Enrollment in other studies",
    "text": " 5）已经参加其他临床试验研究。"
  },
  {
    "id": "s3348",
    "label": "Life Expectancy",
    "text": " ⑤预期生存时间小于3月；"
  },
  {
    "id": "s3349",
    "label": "Symptom",
    "text": " （2）近期焦虑、抑郁、严重失眠等;"
  },
  {
    "id": "s3350",
    "label": "Addictive Behavior",
    "text": " （4）1年内有酒精和药物依赖者；"
  },
  {
    "id": "s3351",
    "label": "Non-Neoplasm Disease Stage",
    "text": " （2）终末期肾病；"
  },
  {
    "id": "s3352",
    "label": "Allergy Intolerance",
    "text": " 4、已知对COX-2特异性抑制剂、磺胺类、NSAIDS、阿片类或扑热息痛/乙酰氨基酚过敏者；"
  },
  {
    "id": "s3353",
    "label": "Multiple",
    "text": " (10)怀疑或确有酒精、药物滥用病史，或者根据研究者的判断，具有降低入组可能性或使入组复杂化的其他病变或情况，如工作环境经常变动、生活环境不稳定等易造成失访的情况。"
  },
  {
    "id": "s3354",
    "label": "Therapy or Surgery",
    "text": " ④ 从本次应用干扰素治疗前3个月至目前为止，未接受过其他抗病毒药物治疗者；"
  },
  {
    "id": "s3355",
    "label": "Therapy or Surgery",
    "text": " 4 曾经做过减肥手术；"
  },
  {
    "id": "s3356",
    "label": "Disease",
    "text": " （5）患帕金森病、癫痫和其他神经系统疾病者；"
  },
  {
    "id": "s3357",
    "label": "Diagnostic",
    "text": "1.符合DSM-IV痴呆诊断标准"
  },
  {
    "id": "s3358",
    "label": "Gender",
    "text": " 2、男性及女性；"
  },
  {
    "id": "s3359",
    "label": "Disabilities",
    "text": "1. 独眼患者；"
  },
  {
    "id": "s3360",
    "label": "Diagnostic",
    "text": " ② 符合腹泻的诊断标准[19]：大便性状发生改变(呈稀水便、糊状便、粘液脓血便) 和大便次数比平时增多；"
  },
  {
    "id": "s3361",
    "label": "Enrollment in other studies",
    "text": " （9）近3个月内参加其他药物临床试验者。"
  },
  {
    "id": "s3362",
    "label": "Consent",
    "text": " 5）所有受试者或其监护人必须在进入试验前签署受试者同意书。"
  },
  {
    "id": "s3363",
    "label": "Non-Neoplasm Disease Stage",
    "text": " 终末期心衰"
  },
  {
    "id": "s3364",
    "label": "Multiple",
    "text": " （3） 存在其他疾患如活动性肺结核、冠心病、肾功能不全等影响治疗效果者；"
  },
  {
    "id": "s3365",
    "label": "Multiple",
    "text": " 3.左心室射血分数&lt;0.30，Ⅱ、Ⅲ级房室传导阻滞者，心梗急性期，严重的心动过缓，恶性心律失常；"
  },
  {
    "id": "s3366",
    "label": "Multiple",
    "text": "1.入选年龄为18-75岁，体重45-75kg；"
  },
  {
    "id": "s3367",
    "label": "Disease",
    "text": " 8. 不可控制的糖尿病；"
  },
  {
    "id": "s3368",
    "label": "Multiple",
    "text": " 5）患者在参加治疗前已服用固定剂量的抗精神病药2或2个月以上，幻听症状或阴性症状无进一步改善；"
  },
  {
    "id": "s3369",
    "label": "Multiple",
    "text": " 10)术前7天内使用止血药物（包括氨甲环酸、氨基己酸、氨基乙酸、酚磺乙胺、垂体后叶素、去甲肾上腺素、生长抑素、抑肽酶、凝血酶、凝血因子等）及止血用血浆制品，或术前一个月内发生大出血的患者；"
  },
  {
    "id": "s3370",
    "label": "Consent",
    "text": " 6.拒绝签署知情同意者"
  },
  {
    "id": "s3371",
    "label": "Risk Assessment",
    "text": " ④儿科危重病例评分&lt;90分，或符合美国PICU入住标准。"
  },
  {
    "id": "s3372",
    "label": "Allergy Intolerance",
    "text": " 8)过敏体质或已知对本药品成分以及本方案规定的背景药物过敏者；"
  },
  {
    "id": "s3373",
    "label": "Age",
    "text": "1 18-75岁患者；"
  },
  {
    "id": "s3374",
    "label": "Therapy or Surgery",
    "text": " 5、麻醉方式为全身麻醉者；"
  },
  {
    "id": "s3375",
    "label": "Disease",
    "text": " （4）肠道肿物、严重痔疮、直肠狭窄等肠道病变者；"
  },
  {
    "id": "s3376",
    "label": "Disease",
    "text": "1.进展性脑梗死;"
  },
  {
    "id": "s3377",
    "label": "Therapy or Surgery",
    "text": " （3） 入组前1周内因疲劳接受任何治疗者；"
  },
  {
    "id": "s3378",
    "label": "Disease",
    "text": " （3）神经、精神疾病；血液病患者；急性生殖泌尿系统炎症患者；"
  },
  {
    "id": "s3379",
    "label": "Disease",
    "text": " 10)转移性肿瘤所致的恶性梗阻性黄疸；"
  },
  {
    "id": "s3380",
    "label": "Multiple",
    "text": "1.18-30岁之间的健康男性志愿者；"
  },
  {
    "id": "s3381",
    "label": "Consent",
    "text": " 5. 因任何原因不能参加研究"
  },
  {
    "id": "s3382",
    "label": "Disease",
    "text": "（1）患有严重基础疾病，其他肿瘤患者；"
  },
  {
    "id": "s3383",
    "label": "Researcher Decision",
    "text": " 14.临床研究者认为参与临床研究的被试者不能配合治疗者。"
  },
  {
    "id": "s3384",
    "label": "Disease",
    "text": " 脑干病变累及呼吸循环中枢导致的呼吸、循环障碍"
  },
  {
    "id": "s3385",
    "label": "Disease",
    "text": " 3）合并有全身免疫性和炎症性疾病史"
  },
  {
    "id": "s3386",
    "label": "Multiple",
    "text": " 6.单一服用利培酮或奥氮平后体重较基线比较增加≥7%；"
  },
  {
    "id": "s3387",
    "label": "Laboratory Examinations",
    "text": " 11 第1，2部分血尿酸正常且≥268umol/l（4.5mg/dl）;第3部分，血尿酸男性≥420umol/l，女性≥360umol/l。"
  },
  {
    "id": "s3388",
    "label": "Disease",
    "text": " ⑤ 其他严重疾病：如肿瘤等；"
  },
  {
    "id": "s3389",
    "label": "Consent",
    "text": " 4.受试者自愿参加，并签署知情同意书。"
  },
  {
    "id": "s3390",
    "label": "Multiple",
    "text": " 10)知情同意书签署前8周内接受过抗恶性肿瘤药物（例如环磷酰胺、6-巯嘌呤、长春新碱、长春碱、干扰素-α）的患者。"
  },
  {
    "id": "s3391",
    "label": "Disease",
    "text": " 5、患者本人患有精神神经系统疾病，持续性或间断性发作，为不完全行为能力者。"
  },
  {
    "id": "s3392",
    "label": "Smoking Status",
    "text": " (3) 既往或目前吸烟，吸烟史≥10包/年（每天吸烟包数×吸烟的年数）。"
  },
  {
    "id": "s3393",
    "label": "Therapy or Surgery",
    "text": " 3、正在接受其它相关治疗，可能影响本研究效应指标观测者;"
  },
  {
    "id": "s3394",
    "label": "Consent",
    "text": " 2.未获得知情同意者；"
  },
  {
    "id": "s3395",
    "label": "Disease",
    "text": " 8.伴有严重的先天性疾病或异常；"
  },
  {
    "id": "s3396",
    "label": "Disease",
    "text": " （4）糖尿病患者；"
  },
  {
    "id": "s3397",
    "label": "Disease",
    "text": " （4）合并其它严重心、肝、肾等全身器质性病变及内分泌和代谢性障碍疾患"
  },
  {
    "id": "s3398",
    "label": "Disease",
    "text": " 5.伴其他脏器无损伤"
  },
  {
    "id": "s3399",
    "label": "Age",
    "text": " (2)年龄≥40岁。"
  },
  {
    "id": "s3400",
    "label": "Multiple",
    "text": "1） 年龄为18～65岁（包括18岁和65岁），男性及女性受试者。"
  },
  {
    "id": "s3401",
    "label": "Diagnostic",
    "text": " （2）影像学表现为中央椎管狭窄的病人；"
  },
  {
    "id": "s3402",
    "label": "Laboratory Examinations",
    "text": " （5）肾小球滤过率（GFR）在 &gt;45 mL/min/1.73 m2；"
  },
  {
    "id": "s3403",
    "label": "Life Expectancy",
    "text": " L．预计生存时间3个月以上。"
  },
  {
    "id": "s3404",
    "label": "Multiple",
    "text": "1、既往接受过化疗的病人，止吐方案中有奥氮平、帕洛诺司琼。"
  },
  {
    "id": "s3405",
    "label": "Compliance with Protocol",
    "text": " 6.有能力完成1年的随访研究：主要包括每月1次面对面随访、每月2次电话随访、每年3次问卷调查。"
  },
  {
    "id": "s3406",
    "label": "Multiple",
    "text": " 7)研究者认为目标眼白内障可能影响检查或试验结果判断，或未来6个月内需手术治疗；"
  },
  {
    "id": "s3407",
    "label": "Disease",
    "text": "1.小细胞肺癌"
  },
  {
    "id": "s3408",
    "label": "Multiple",
    "text": " 6）目前有严重躯体疾病研究者认为不适合入组本项研究；"
  },
  {
    "id": "s3409",
    "label": "Disease",
    "text": " 5）合并心、肺、脑、肾等重要脏器原发性疾病未控制的患者"
  },
  {
    "id": "s3410",
    "label": "Multiple",
    "text": " 5.19岁以下长期服用阿司匹林者；"
  },
  {
    "id": "s3411",
    "label": "Pharmaceutical Substance or Drug",
    "text": " （5）既往使用过干扰素或现在使用干扰素应答不佳；或"
  },
  {
    "id": "s3412",
    "label": "Enrollment in other studies",
    "text": " 3. 本研究开始前4周内参加了其他临床试验者。"
  },
  {
    "id": "s3413",
    "label": "Disease",
    "text": " 19)伴有瘤栓的患者；"
  },
  {
    "id": "s3414",
    "label": "Diagnostic",
    "text": "1.符合诊断标准"
  },
  {
    "id": "s3415",
    "label": "Age",
    "text": " 5) 供者年龄大于5周岁"
  },
  {
    "id": "s3416",
    "label": "Multiple",
    "text": "1. 在V0访视时中度或重度COPD加重仍未结束，和/或有仍未停止抗生素治疗的COPD加重；"
  },
  {
    "id": "s3417",
    "label": "Therapy or Surgery",
    "text": " 5.未做过放化疗者；"
  },
  {
    "id": "s3418",
    "label": "Pregnancy-related Activity",
    "text": " （5）妊娠或哺乳期妇女，或准备妊娠妇女；"
  },
  {
    "id": "s3419",
    "label": "Disease",
    "text": "  5. 病人同时患有其他恶性肿瘤"
  },
  {
    "id": "s3420",
    "label": "Consent",
    "text": " （7）受试者知情，自愿签署“知情同意书”。"
  },
  {
    "id": "s3421",
    "label": "Diagnostic",
    "text": " 符合1986年成都第二届全国眼底病学术讨论会《老年性黄斑变性临床诊断标准》者；"
  },
  {
    "id": "s3422",
    "label": "Non-Neoplasm Disease Stage",
    "text": "    （8）患侧肢体的Brunnstrom分级为6期"
  },
  {
    "id": "s3423",
    "label": "Disease",
    "text": " 6 曾经患有慢性感染性疾病，例如结核病；"
  },
  {
    "id": "s3424",
    "label": "Researcher Decision",
    "text": " 4.研究者认为不适宜进行临床试验的患者。"
  },
  {
    "id": "s3425",
    "label": "Diagnostic",
    "text": "1. 已确诊的家族性高胆固醇血症患者。"
  },
  {
    "id": "s3426",
    "label": "Multiple",
    "text": " 3.有未控制的癫痫、中枢神经系统疾病或精神障碍史者，由研究者判断其临床严重性可能妨碍签署知情同意书或影响患者口服药物的依从性"
  },
  {
    "id": "s3427",
    "label": "Multiple",
    "text": " 10.具有明显影响口服药物吸收的因素，如无法吞咽、慢性腹泻和肠梗阻等；"
  },
  {
    "id": "s3428",
    "label": "Multiple",
    "text": " ④合并有循环系统、呼吸系统、消化系统、泌尿系统和造血系统等严重原发性疾病及肿瘤患者，及有严重感染、水、电解质及酸碱平衡紊乱的患者, 合并有钙代谢失调的患者。"
  },
  {
    "id": "s3429",
    "label": "Disease",
    "text": " 5. 合并造血系统等严重原发性疾病、精神病者；"
  },
  {
    "id": "s3430",
    "label": "Allergy Intolerance",
    "text": "1. 过敏体质或多种药物过敏者;牙科树脂等聚合物基材料过敏史者；"
  },
  {
    "id": "s3431",
    "label": "Consent",
    "text": " (4)可以获取书面知情同意书（本人或法定监护人签署）的患者。"
  },
  {
    "id": "s3432",
    "label": "Encounter",
    "text": " 3. 在入住ICU期间，至少符合以下一项标准："
  },
  {
    "id": "s3433",
    "label": "Disease",
    "text": "(1) 临床上患有严重的心脏病、脑血管疾病患者；"
  },
  {
    "id": "s3434",
    "label": "Consent",
    "text": " （8）不能获取知情同意者。"
  },
  {
    "id": "s3435",
    "label": "Multiple",
    "text": " 8.精神、神经障碍，不能正确表达意愿及沟通障碍者；"
  },
  {
    "id": "s3436",
    "label": "Age",
    "text": " （2）年龄在15-80岁。"
  },
  {
    "id": "s3437",
    "label": "Sign",
    "text": " ⑶近1月内胃痛（或伴有胃胀）症状呈发作性且平均发作次数在≥2天/周；"
  },
  {
    "id": "s3438",
    "label": "Therapy or Surgery",
    "text": " 4)受试者接受过眼底激光治疗；"
  },
  {
    "id": "s3439",
    "label": "Disease",
    "text": " 5)有严重贫血、感染、肿瘤、活动出血或心、肝、肺脏疾病者"
  },
  {
    "id": "s3440",
    "label": "Pregnancy-related Activity",
    "text": " ⑦妊娠期及哺乳期妇女，以及近3个月内计划妊娠者；"
  },
  {
    "id": "s3441",
    "label": "Multiple",
    "text": " (6) 术前检查未见其他神经系统疾病及精神疾病，心、肺功能未见明显异常，肝、肾、电解质功能基本正常、血糖、血压控制稳定。ASA I-II级，能够理解、配合临床检查和治疗的患者。"
  },
  {
    "id": "s3442",
    "label": "Sign",
    "text": " 9）近1个月有胃肠道及尿路出血史；"
  },
  {
    "id": "s3443",
    "label": "Multiple",
    "text": " 2.需同时对膝关节周围进行其他一些辅助操作，如取内固定物等"
  },
  {
    "id": "s3444",
    "label": "Laboratory Examinations",
    "text": " a. BIL &lt;1.5倍正常值上限(ULN);"
  },
  {
    "id": "s3445",
    "label": "Device",
    "text": " 2、薄层 CT上，患者病变满足下列条件之一："
  },
  {
    "id": "s3446",
    "label": "Consent",
    "text": " 6. 需签署知情同意书。"
  },
  {
    "id": "s3447",
    "label": "Disease",
    "text": " 7.无其他严重心脏、肝、肾疾病等；"
  },
  {
    "id": "s3448",
    "label": "Multiple",
    "text": " ⑨孕前长期使用核苷类似物并出现耐药者。"
  },
  {
    "id": "s3449",
    "label": "Therapy or Surgery",
    "text": " (3)经保守治疗（药物、物理治疗等）无明显改善，影响患者日常生活"
  },
  {
    "id": "s3450",
    "label": "Multiple",
    "text": " 15.症见发热，恶热喜冷，口渴欲饮，面赤，烦躁不宁，痰、涕黄稠，小便短黄，大便干结，舌红，苔黄燥少津，脉数等热证临床表现者。由 2 名高级职称中医师同时判定是否符合中医热证诊断标准。"
  },
  {
    "id": "s3451",
    "label": "Disease",
    "text": "1、染色体核型异常；"
  },
  {
    "id": "s3452",
    "label": "Therapy or Surgery",
    "text": " ③近2周未接受其他治疗，如药物、理疗、关节注射等；"
  },
  {
    "id": "s3453",
    "label": "Laboratory Examinations",
    "text": " 2.典型PS，跨肺动脉瓣压差≥ 40mmHg；"
  },
  {
    "id": "s3454",
    "label": "Device",
    "text": " 3 体内装有电子起搏器；"
  },
  {
    "id": "s3455",
    "label": "Allergy Intolerance",
    "text": " 8.对超声耦合剂过敏"
  },
  {
    "id": "s3456",
    "label": "Laboratory Examinations",
    "text": " (12)血肌酐大于1.5倍正常值上限；"
  },
  {
    "id": "s3457",
    "label": "Multiple",
    "text": " 3. 组织学或细胞学确诊的IIIb期或IV期非小细胞肺癌患者，初治或手术后复发但未经过系统药物治疗；"
  },
  {
    "id": "s3458",
    "label": "Consent",
    "text": " 6) 病人和家属能够理解研究方案并愿意参与本研究，提供书面知情同意。"
  },
  {
    "id": "s3459",
    "label": "Laboratory Examinations",
    "text": " （2）空腹血糖：6.1-6.9mmol/L。"
  },
  {
    "id": "s3460",
    "label": "Disease",
    "text": " （8）体循环血压较低的患者(血压&lt;90／50mmHg)或未控制的高血压患者(血压&gt;170／110mmHg)；"
  },
  {
    "id": "s3461",
    "label": "Organ or Tissue Status",
    "text": " (3) 常规检查未见明显的异常以及心、脑、肺、肾和凝血功能无明显异常；"
  },
  {
    "id": "s3462",
    "label": "Therapy or Surgery",
    "text": " 3.临床及影像学评估为不可手术，需接受化放疗或靶向治疗等系统性治疗。"
  },
  {
    "id": "s3463",
    "label": "Pharmaceutical Substance or Drug",
    "text": " 5)1个月内未服用过促胃肠动力药物；"
  },
  {
    "id": "s3464",
    "label": "Laboratory Examinations",
    "text": " ③洼田饮水试验测试正常。"
  },
  {
    "id": "s3465",
    "label": "Diagnostic",
    "text": "1.符合糖尿病诊断标准 （空腹血糖大于7. 0 mmol/L）；"
  },
  {
    "id": "s3466",
    "label": "Multiple",
    "text": " 4)患有子宫内膜异常增生、子宫肌瘤≥5cm或者压迫子宫内膜任意大小的子宫肌瘤、子宫腺肌症、子宫畸形、重度子宫内膜粘连史和输卵管积水＞2cm；"
  },
  {
    "id": "s3467",
    "label": "Therapy or Surgery",
    "text": " ② 正在接受其他可能影响IFN药动学或药效学的药物治疗者；"
  },
  {
    "id": "s3468",
    "label": "Disease",
    "text": " (7)、盆腔肿瘤或合并腹水，使腹压增加者。"
  },
  {
    "id": "s3469",
    "label": "Diagnostic",
    "text": " 3. 经临床诊断，慢性肾病（CKD）维持性血液透析患者患有继发性甲状旁腺功能亢进症；"
  },
  {
    "id": "s3470",
    "label": "Capacity",
    "text": " 2.能进行3位数算术者；"
  },
  {
    "id": "s3471",
    "label": "Multiple",
    "text": "1)活动性乙肝（包括大三阳或小三阳）或血清学指标（HBsAg或/和HBeAg或/和HBcAb）阳性者，丙肝、肺结核、严重真菌感染或HIV感染；"
  },
  {
    "id": "s3472",
    "label": "Therapy or Surgery",
    "text": " （6）之前做过胃部及食管手术的患者；"
  },
  {
    "id": "s3473",
    "label": "Disease",
    "text": " 2.伤前有严重哮喘及慢性呼吸道疾病；"
  },
  {
    "id": "s3474",
    "label": "Risk Assessment",
    "text": " 3）VAS评分＞3分；"
  },
  {
    "id": "s3475",
    "label": "Multiple",
    "text": " ⑦依从性差，无法按照方案进行治疗，或研究者认为患者无法加入试验的任何其他情况。"
  },
  {
    "id": "s3476",
    "label": "Consent",
    "text": " 4. 取得患者或直系家属的知情同意；"
  },
  {
    "id": "s3477",
    "label": "Disease",
    "text": " 2.有系统或皮肤感染性疾病"
  },
  {
    "id": "s3478",
    "label": "Multiple",
    "text": " 9. 存在其他合并疾病（如肝、肾功能明显异常等）或合并用药，经研究者判断可能对本研究结果产生影响的患者。"
  },
  {
    "id": "s3479",
    "label": "Life Expectancy",
    "text": " 7.预期寿命&gt; 6个月。"
  },
  {
    "id": "s3480",
    "label": "Symptom",
    "text": " ②昏迷。"
  },
  {
    "id": "s3481",
    "label": "Risk Assessment",
    "text": " 2、Pearce分级为Ⅲ、Ⅳ、Ⅴ级的患者。"
  },
  {
    "id": "s3482",
    "label": "Disease",
    "text": " ④有癫痫病史者；"
  },
  {
    "id": "s3483",
    "label": "Disease",
    "text": " 3．发生严重消化道出血者"
  },
  {
    "id": "s3484",
    "label": "Organ or Tissue Status",
    "text": " d)各器官功能状态良好：肝肾功能及骨髓造血功能良好"
  },
  {
    "id": "s3485",
    "label": "Therapy or Surgery",
    "text": " 5. 靶血管接受过支架植入的患者；"
  },
  {
    "id": "s3486",
    "label": "Disease",
    "text": " ①伴有临床动脉硬化性心血管疾病（ASCVD）的患者；"
  },
  {
    "id": "s3487",
    "label": "Pregnancy-related Activity",
    "text": " （6）妊娠期或哺乳期女性受试者；"
  },
  {
    "id": "s3488",
    "label": "Consent",
    "text": " 6. 必须在进行任何筛选评估前，获得患者的知情同意。"
  },
  {
    "id": "s3489",
    "label": "Multiple",
    "text": " 2.反复血尿，药物治疗无效；"
  },
  {
    "id": "s3490",
    "label": "Therapy or Surgery",
    "text": "1.白血病缓解状态下行异基因造血干细胞移植"
  },
  {
    "id": "s3491",
    "label": "Enrollment in other studies",
    "text": " 9.本研究筛查前30天内参加过其他临床试验；"
  },
  {
    "id": "s3492",
    "label": "Diagnostic",
    "text": " (2)所有入选者的诊断都必需通过胃镜检查获得(1月以内)；"
  },
  {
    "id": "s3493",
    "label": "Diagnostic",
    "text": "（1）符合消化性溃疡出血诊断标准；"
  },
  {
    "id": "s3494",
    "label": "Multiple",
    "text": " 4.严重的牙周炎或口腔极不卫生者；"
  },
  {
    "id": "s3495",
    "label": "Pregnancy-related Activity",
    "text": " ③哺乳期、妊娠期女性；"
  },
  {
    "id": "s3496",
    "label": "Healthy",
    "text": "(一)健康人"
  },
  {
    "id": "s3497",
    "label": "Consent",
    "text": " 1.9. 病人和家属知情同意并签署了知情同意书；"
  },
  {
    "id": "s3498",
    "label": "Consent",
    "text": " 知情同意者。"
  },
  {
    "id": "s3499",
    "label": "Multiple",
    "text": " 2.肝硬化合并单纯食管静脉曲张患者，入组前1年内使用套扎术治疗食管静脉曲张至直径≤0.6cm"
  },
  {
    "id": "s3500",
    "label": "Multiple",
    "text": " 14.无人监护或不能按医嘱随访者；"
  },
  {
    "id": "s3501",
    "label": "Therapy or Surgery",
    "text": " 8. 不能进行按照指南术后抗凝的患者。"
  },
  {
    "id": "s3502",
    "label": "Therapy or Surgery",
    "text": " （2）21天内接受过脊柱的放疗。但如果放疗局限于单个病灶，占骨髓的5%以内（实验者估计），受试者可忽略末次放疗的时间，入组本试验；"
  },
  {
    "id": "s3503",
    "label": "Disease",
    "text": "(1) 移植前有严重感染未控制；"
  },
  {
    "id": "s3504",
    "label": "Compliance with Protocol",
    "text": " 4. 因各种原因早期退出或中断试验者"
  },
  {
    "id": "s3505",
    "label": "Diagnostic",
    "text": "(1) 参试者当前或既往DSM IV诊断为精神异常或伴精神病特征的重度抑郁障碍、双相障碍等精神障碍；"
  },
  {
    "id": "s3506",
    "label": "Disease",
    "text": " 7）合并有明显急慢性肝肾疾病（非白血病引起）的患者。"
  },
  {
    "id": "s3507",
    "label": "Therapy or Surgery",
    "text": " 4.择期行胃大部切除术(腔镜下或开腹）"
  },
  {
    "id": "s3508",
    "label": "Life Expectancy",
    "text": "1.预计生存年限＜2年"
  },
  {
    "id": "s3509",
    "label": "Multiple",
    "text": " 3)体重：按体重指数＝体重（kg）/身高^2（m^2）计算，在19.0～26.0范围内（包括19.0及26.0），其中女性不低于45kg，男性不低于50kg；"
  },
  {
    "id": "s3510",
    "label": "Disease",
    "text": " (8)血小板减少症、青光眼、周围血管疾病或雷诺氏综合征者；"
  },
  {
    "id": "s3511",
    "label": "Researcher Decision",
    "text": " 14. 由于任何原因，研究人员认为有任何不适合入选的情况。"
  },
  {
    "id": "s3512",
    "label": "Multiple",
    "text": "1）必须是正式注册的、在校大学生。（从上火的理论基础可知，上火与其他疾病具有很多相同的诱发因素。因此，选择基础疾病较少人群更易于混杂因素的控制，而大学生人群是一个较为合适的研究人群[8]。本研究将采用方便样本方法纳入大学生受试者。）"
  },
  {
    "id": "s3513",
    "label": "Diagnostic",
    "text": "1.符合HIV无症状期的诊断标准"
  },
  {
    "id": "s3514",
    "label": "Multiple",
    "text": "（1）持续性呕吐或怀疑有消化道梗阻者；"
  },
  {
    "id": "s3515",
    "label": "Diagnostic",
    "text": " 2.患者患者髋关节影像学表现为股骨头塌陷、关节间隙不存在、已形成骨性关节炎者。"
  },
  {
    "id": "s3516",
    "label": "Consent",
    "text": " 5.签署知情同意，愿意参加研究者"
  },
  {
    "id": "s3517",
    "label": "Risk Assessment",
    "text": " （6）临床状况极差，改良Rankin评分≥4分；"
  },
  {
    "id": "s3518",
    "label": "Diagnostic",
    "text": " 2. 根据精神疾病诊断和统计手册第4版（DSM-IV）诊断为MCI；"
  },
  {
    "id": "s3519",
    "label": "Disease",
    "text": " 10肿瘤患者；"
  },
  {
    "id": "s3520",
    "label": "Diagnostic",
    "text": " 3)3个月内曾患下列疾病的患者：TIA、脑梗死、脑出血、蛛网膜下腔出血、脑外伤、心肌梗死、心肌炎和心包炎。"
  },
  {
    "id": "s3521",
    "label": "Researcher Decision",
    "text": " 13)经研究者判断，有严重危害患者安全或影响患者完成研究的伴随疾病"
  },
  {
    "id": "s3522",
    "label": "Compliance with Protocol",
    "text": " ⑥依从性差，难以完成治疗者；"
  },
  {
    "id": "s3523",
    "label": "Multiple",
    "text": " 5 慢性膝骨关节炎患者如果已经接受其他治疗，经过5天以上的洗脱期；"
  },
  {
    "id": "s3524",
    "label": "Life Expectancy",
    "text": " 6.预计生存期＞3个月；"
  },
  {
    "id": "s3525",
    "label": "Risk Assessment",
    "text": " 4, 有明确神经系统定位体征，美国国立卫生研究院卒中量表（National Institutes of Health Stroke Scale, NIHSS）评分≤20分（包括小卒中）；"
  },
  {
    "id": "s3526",
    "label": "Disease",
    "text": "1、确诊为股骨头坏死的患者。"
  },
  {
    "id": "s3527",
    "label": "Disease",
    "text": "1）对皮肤点刺试验有全身不良反应史的患者。全身不良反应包括：在皮肤点刺试验后发生过敏性鼻炎、结膜炎、荨麻疹、血管性水肿，哮喘症状加重或过敏性休克。"
  },
  {
    "id": "s3528",
    "label": "Laboratory Examinations",
    "text": " 10）基线QT/QTc 间期显著延长"
  },
  {
    "id": "s3529",
    "label": "Age",
    "text": " 2. 年龄≥18岁；"
  },
  {
    "id": "s3530",
    "label": "Disease",
    "text": " c)具有视野缺损或视觉诱发电位异常；"
  },
  {
    "id": "s3531",
    "label": "Pregnancy-related Activity",
    "text": " 4.妊娠或哺乳期妇女"
  },
  {
    "id": "s3532",
    "label": "Laboratory Examinations",
    "text": " iii.筛选访视时ALT≥2×ULN并且&lt;10×ULN（并需排除药物、饮酒等非HBV因素对ALT的影响）"
  },
  {
    "id": "s3533",
    "label": "Diet",
    "text": " ③未禁食或无法确定是否禁食"
  },
  {
    "id": "s3534",
    "label": "Consent",
    "text": " （6）患者本人签署或由其直系亲属代签知情同意书。"
  },
  {
    "id": "s3535",
    "label": "Allergy Intolerance",
    "text": " 4）对红霉素眼膏过敏者"
  },
  {
    "id": "s3536",
    "label": "Disease",
    "text": " e. 先天性肾性糖尿状况；"
  },
  {
    "id": "s3537",
    "label": "Therapy or Surgery",
    "text": " ⑤急诊手术"
  },
  {
    "id": "s3538",
    "label": "Multiple",
    "text": " 5.有免疫缺陷病史，包括HIV抗体检测（酶联免疫法或Western斑点法）阳性；"
  },
  {
    "id": "s3539",
    "label": "Age",
    "text": "A、年龄 ≥ 65岁；"
  },
  {
    "id": "s3540",
    "label": "Enrollment in other studies",
    "text": " ④参与过其他淋巴水肿相关干预研究的患者；"
  },
  {
    "id": "s3541",
    "label": "Compliance with Protocol",
    "text": " 2、不按时到医院随访；"
  },
  {
    "id": "s3542",
    "label": "Therapy or Surgery",
    "text": " 13）术后必须使用对胃肠功能有明显影响的药物或治疗者。"
  },
  {
    "id": "s3543",
    "label": "Ethnicity",
    "text": " 2. 中国、马来或印度种族；"
  },
  {
    "id": "s3544",
    "label": "Age",
    "text": " ②年龄18～80岁；"
  },
  {
    "id": "s3545",
    "label": "Diagnostic",
    "text": " （2)病理学及免疫组织化学检查证实的三阴性乳腺癌患者"
  },
  {
    "id": "s3546",
    "label": "Multiple",
    "text": " （2） 体重要求：女≥45 kg，男≥50 kg。体重指数(BMI)范围19~26 kg/ m2之间（含19、26），体重指数=体重(kg)/[身高(m)]2；"
  },
  {
    "id": "s3547",
    "label": "Disease",
    "text": " 4)疾病严重影响病人生长发育或生活质量；"
  },
  {
    "id": "s3548",
    "label": "Consent",
    "text": " 6.患者拒绝参与该临床试验；"
  },
  {
    "id": "s3549",
    "label": "Life Expectancy",
    "text": "预期生存期&gt;6个月。"
  },
  {
    "id": "s3550",
    "label": "Consent",
    "text": " ⑧不同意参与本次研究的患者。"
  },
  {
    "id": "s3551",
    "label": "Sign",
    "text": " （3） II度及以上房室传导阻滞，心动过缓（HR&lt;50次/分），低血压（SBP&lt;90mmHg）；"
  },
  {
    "id": "s3552",
    "label": "Risk Assessment",
    "text": " 3)受试者BMI≥31或BMI≤13（BMI正常值范围为18.5-23.9）；"
  },
  {
    "id": "s3553",
    "label": "Multiple",
    "text": " 2）存在有可能显著影响药物吸收、分布、代谢和排泄的病情、手术史，与试验用药物的作用有关的病史及其他任何情况者；"
  },
  {
    "id": "s3554",
    "label": "Consent",
    "text": " (9)充分了解试验目的及药物试验的性质、方法以及可能发生的反应，自愿参加本试验并签署知情同意书。"
  },
  {
    "id": "s3555",
    "label": "Therapy or Surgery",
    "text": " ② 鼻咽癌根治性放疗后残留的患者；"
  },
  {
    "id": "s3556",
    "label": "Disease",
    "text": " 5、 6 个月内有消化道溃疡或出血病史者；"
  },
  {
    "id": "s3557",
    "label": "Diagnostic",
    "text": " （2）有行支气管镜相关禁忌证患者（参照2008版诊断性可弯曲支气管镜应用指南）；"
  },
  {
    "id": "s3558",
    "label": "Enrollment in other studies",
    "text": " 7)一月内参加了其他临床研究。"
  },
  {
    "id": "s3559",
    "label": "Life Expectancy",
    "text": " 3.医师估计预期寿命大于6个月患者；"
  },
  {
    "id": "s3560",
    "label": "Pharmaceutical Substance or Drug",
    "text": " 3）1个月内使用过抗生素 、3个月内使用过免疫制剂者；"
  },
  {
    "id": "s3561",
    "label": "Multiple",
    "text": " (3) 选择双眼中病情较重的单眼进行结局观察；（首先参照SIT结果进行筛选，如果双眼相同，依次进行BUT、OGS、OSDI评分、VAS评分、筛选，如果双眼都相同，取右眼进行试验）"
  },
  {
    "id": "s3562",
    "label": "Multiple",
    "text": " ②　膝骨关节炎伴中等量以上关节积液或Ⅲ度半月板损伤者。"
  },
  {
    "id": "s3563",
    "label": "Disease",
    "text": " 2）合并其他恶性肿瘤需要治疗者"
  },
  {
    "id": "s3564",
    "label": "Disease",
    "text": " 9. 有症状的脑转移患者；"
  },
  {
    "id": "s3565",
    "label": "Consent",
    "text": " 3.受试者知情同意并自愿在知情同意书上签字；"
  },
  {
    "id": "s3566",
    "label": "Multiple",
    "text": "（1）、通过详细询问病史及进行生化筛查，除外器质性疾病；"
  },
  {
    "id": "s3567",
    "label": "Compliance with Protocol",
    "text": " （5）受试者能遵循药物剂量及访视计划；"
  },
  {
    "id": "s3568",
    "label": "Diagnostic",
    "text": " （4）中医辨证为肺脾气虚证；"
  },
  {
    "id": "s3569",
    "label": "Special Patient Characteristic",
    "text": " (5)最终病因未确诊的患者。"
  },
  {
    "id": "s3570",
    "label": "Multiple",
    "text": " (4)近一个月内有酮症酸中毒、严重感染及外伤、重大手术者。"
  },
  {
    "id": "s3571",
    "label": "Therapy or Surgery",
    "text": "1）既往曾经接受胸部手术治疗，切口大于2cm者；"
  },
  {
    "id": "s3572",
    "label": "Allergy Intolerance",
    "text": " 2)明确的对本品或其任何辅料（微晶纤维素PH302甘露醇200SD、羟丙甲纤维素E5、交联聚维酮XL-10、二氧化硅和硬脂酸镁）过敏者；"
  },
  {
    "id": "s3573",
    "label": "Disease",
    "text": " 9)间质性肺病，或正在接受治疗的肺炎。"
  },
  {
    "id": "s3574",
    "label": "Age",
    "text": "年龄18~70岁；"
  },
  {
    "id": "s3575",
    "label": "Therapy or Surgery",
    "text": " （5）拒绝行二次穿刺的病人。"
  },
  {
    "id": "s3576",
    "label": "Disease",
    "text": " (6)并存糖尿病、肝病、肾病等"
  },
  {
    "id": "s3577",
    "label": "Therapy or Surgery",
    "text": " 2、有过颅内外动脉狭窄血管成形术者。"
  },
  {
    "id": "s3578",
    "label": "Multiple",
    "text": " 2. 年龄18~65周岁的男性和女性；"
  },
  {
    "id": "s3579",
    "label": "Education",
    "text": " 3.教育程度达小学及以上；"
  },
  {
    "id": "s3580",
    "label": "Sign",
    "text": " ④有出血倾向的患者。"
  },
  {
    "id": "s3581",
    "label": "Device",
    "text": " （3）行垂体1.5T / 3.0T MRI未检测到垂体病灶的患者；"
  },
  {
    "id": "s3582",
    "label": "Pregnancy-related Activity",
    "text": " (5).女性受试者2周内无性生活史，且尿妊娠试验阴性；"
  },
  {
    "id": "s3583",
    "label": "Disease",
    "text": " 12.已知存在的遗传性或获得性出血及血栓倾向（如血友病人，凝血机能障碍，血小板减少，脾功能亢进等）；"
  },
  {
    "id": "s3584",
    "label": "Multiple",
    "text": " 3.严重骨质疏松、或既往病理性骨折病史、或目前正服用二膦酸盐药物治疗骨质疏松；"
  },
  {
    "id": "s3585",
    "label": "Disease",
    "text": " 4、并HBV，HIV感染者"
  },
  {
    "id": "s3586",
    "label": "Disease",
    "text": " （2）合并有严重视网膜脱离、脉络膜脱离的患者；"
  },
  {
    "id": "s3587",
    "label": "Organ or Tissue Status",
    "text": " 合并心、肺、肝、肾功能不全者"
  },
  {
    "id": "s3588",
    "label": "Multiple",
    "text": " 2.年龄在18到60周岁的早期股骨头坏死患者，即符合股骨头坏死分期ARCO分期0—IIIB期患者，性别不限；"
  },
  {
    "id": "s3589",
    "label": "Pregnancy-related Activity",
    "text": " 2) 患者为怀孕或哺乳妇女。"
  },
  {
    "id": "s3590",
    "label": "Risk Assessment",
    "text": " 6)美国东部肿瘤协作组（Eastern Cooperative Oncology Group, ECOG）活动状态评分0或者1分；"
  },
  {
    "id": "s3591",
    "label": "Compliance with Protocol",
    "text": " 8. 依从性差的患者；"
  },
  {
    "id": "s3592",
    "label": "Therapy or Surgery",
    "text": " (11)同种异体骨髓移植或器官移植病史；"
  },
  {
    "id": "s3593",
    "label": "Multiple",
    "text": " 5. 内镜发现巴雷特食管（包括短节段巴雷特食管）或D级食管炎"
  },
  {
    "id": "s3594",
    "label": "Multiple",
    "text": " ④无心血管系统结构和功能明显紊乱的证据，即通过冠状动脉造影或者冠状动脉 CT检查为阴性结果。"
  },
  {
    "id": "s3595",
    "label": "Multiple",
    "text": " 7)有凝血功能障碍者，或有出血倾向者（如常反复牙龈出血），或过去6个月内发生出血风险增加事件者，既往颅内出血、胃肠道出血、紫癜者，或过去30天内接受了大手术者，或有活动性病理性出血的患者、有颅内出血病史的患者；"
  },
  {
    "id": "s3596",
    "label": "Disease",
    "text": " 3.发病≤72小时（病程以腹痛出现时间为起点计算）；"
  },
  {
    "id": "s3597",
    "label": "Enrollment in other studies",
    "text": " 5. 同时参加其他临床试验。"
  },
  {
    "id": "s3598",
    "label": "Researcher Decision",
    "text": " 9.研究人员认为其他原因不适合临床试验者；"
  },
  {
    "id": "s3599",
    "label": "Therapy or Surgery",
    "text": "1)饱胃且需清醒插管的全麻患者；"
  },
  {
    "id": "s3600",
    "label": "Enrollment in other studies",
    "text": " 8.治疗前3个月内曾参加过其他药物临床试验者；"
  },
  {
    "id": "s3601",
    "label": "Capacity",
    "text": " 3.精神病患者和其他原因无法正常回答问题者"
  },
  {
    "id": "s3602",
    "label": "Disease",
    "text": " （2）乙肝或丙肝活动期，HIV感染；"
  },
  {
    "id": "s3603",
    "label": "Age",
    "text": "1.年龄18～70周岁。"
  },
  {
    "id": "s3604",
    "label": "Multiple",
    "text": " （2）心房颤动必须华法林抗凝或抗凝治疗出血高危者；"
  },
  {
    "id": "s3605",
    "label": "Multiple",
    "text": " （7）患有严重精神疾患，无法完成随访者"
  },
  {
    "id": "s3606",
    "label": "Therapy or Surgery",
    "text": " （11）气管切开病史与既往肺部手术史。"
  },
  {
    "id": "s3607",
    "label": "Multiple",
    "text": "A．女性，年龄18-65岁；"
  },
  {
    "id": "s3608",
    "label": "Consent",
    "text": " 3签署知情同意书，服从随机分组。"
  },
  {
    "id": "s3609",
    "label": "Compliance with Protocol",
    "text": " 14）不能保证从服药前48小时到最后一次采血前禁烟并禁服西柚汁或任何含酒精或富含黄嘌呤的食品和饮料（包括巧克力、茶、咖啡、可乐等）；"
  },
  {
    "id": "s3610",
    "label": "Diagnostic",
    "text": "①符合《慢性阻塞性肺疾病全球倡议》(GOLD-2018)诊断标准。"
  },
  {
    "id": "s3611",
    "label": "Allergy Intolerance",
    "text": " 2.不能耐受放疗；"
  },
  {
    "id": "s3612",
    "label": "Disease",
    "text": " 4.慢性胃炎病史。"
  },
  {
    "id": "s3613",
    "label": "Laboratory Examinations",
    "text": " （5）天冬氨酸转氨酶≤100 IU/l"
  },
  {
    "id": "s3614",
    "label": "Pharmaceutical Substance or Drug",
    "text": " 注：在凝血酶原时间国际标准化比值（INR）≤1.5的前提下，允许以预防目的使用小剂量肝素（成人每日用量为0.6万~1.2万U）或小剂量阿司匹林（每日用量≤100mg）；"
  },
  {
    "id": "s3615",
    "label": "Therapy or Surgery",
    "text": " 5. 行根治性放化疗/新辅助化疗+术后放疗±同期化疗±辅助化疗"
  },
  {
    "id": "s3616",
    "label": "Multiple",
    "text": "1）年龄≥12岁，性别不限。"
  },
  {
    "id": "s3617",
    "label": "Therapy or Surgery",
    "text": "1)入院12小时内行急诊手术者"
  },
  {
    "id": "s3618",
    "label": "Disease",
    "text": " 5 有潜在的其他病史（发病趋势）如肺炎、哮喘、糖尿病及慢性阻塞性肺病等；"
  },
  {
    "id": "s3619",
    "label": "Disease",
    "text": " 7)患者的监护人有精神疾患者；"
  },
  {
    "id": "s3620",
    "label": "Disease",
    "text": " 2，精神疾病史"
  },
  {
    "id": "s3621",
    "label": "Multiple",
    "text": " 3.出血体质，严重外周动脉硬化,，1周内服用阿司匹林"
  },
  {
    "id": "s3622",
    "label": "Multiple",
    "text": "a)排除孕妇、产妇、未成年以及免疫功能缺陷的患者"
  },
  {
    "id": "s3623",
    "label": "Multiple",
    "text": "年龄18-65岁， ASA 1-3级，具备1-5条中任意一条，且自身愿意参加试验的全麻下择期手术患者:"
  },
  {
    "id": "s3624",
    "label": "Addictive Behavior",
    "text": " （7） 怀疑或确有酒精依赖，3个月酒精摄入量平均每天超过2个单位（1单位=10 mL乙醇，即1单位=200mL 酒精量为5%的啤酒或25 mL酒精量为40%的烈酒或83 mL酒精量为12%的葡萄酒）或酒精测试阳性者；"
  },
  {
    "id": "s3625",
    "label": "Age",
    "text": " 5.年龄：≥18岁同时≤75岁；"
  },
  {
    "id": "s3626",
    "label": "Laboratory Examinations",
    "text": " 3)生化检查需符合以下标准：TBIL≤1.5 x ULN（正常值上限）；ALT和AST≤2.5 x ULN；如有肝转移，则ALT和AST≤5xULN；血清Cr≤1xULN，内生肌酐清除率&gt;50 ml/min （Cockcroft-Gault公式）；"
  },
  {
    "id": "s3627",
    "label": "Disease",
    "text": " 19)  患有活动性感染；"
  },
  {
    "id": "s3628",
    "label": "Disease",
    "text": " （9）精神疾病患者"
  },
  {
    "id": "s3629",
    "label": "Diagnostic",
    "text": "（1）登革热临床诊断病例及确诊病例；"
  },
  {
    "id": "s3630",
    "label": "Disease",
    "text": " ②移植前基础疾病为血液系统疾病；"
  },
  {
    "id": "s3631",
    "label": "Laboratory Examinations",
    "text": " ⑦化疗前白细胞和中性粒细胞高于正常参考值；"
  },
  {
    "id": "s3632",
    "label": "Multiple",
    "text": " ⑤严重心脏疾病和肺功能不全, 无法耐受手术者；"
  },
  {
    "id": "s3633",
    "label": "Disease",
    "text": " 8. 临床未良好控制的高血压；"
  },
  {
    "id": "s3634",
    "label": "Age",
    "text": "1) 年龄18-75岁；"
  },
  {
    "id": "s3635",
    "label": "Laboratory Examinations",
    "text": "1）经研究者检测，患者B细胞白血病样本CD19呈阴性；"
  },
  {
    "id": "s3636",
    "label": "Multiple",
    "text": " 5.受试者自愿参加，签署知情同意书，依从性好，能积极治疗和配合随访；"
  },
  {
    "id": "s3637",
    "label": "Pregnancy-related Activity",
    "text": " 11、患者治疗期间配偶怀孕"
  },
  {
    "id": "s3638",
    "label": "Disease",
    "text": " 6)合并任何可能影响尿控及排尿功能的疾病，如神经源性膀胱、尿道狭窄"
  },
  {
    "id": "s3639",
    "label": "Multiple",
    "text": " （6）严重肾衰竭患者（GFR≤30 ml/min）；"
  },
  {
    "id": "s3640",
    "label": "Pharmaceutical Substance or Drug",
    "text": " ⑥ 能规律服药。"
  },
  {
    "id": "s3641",
    "label": "Age",
    "text": "① 年龄18～75岁；"
  },
  {
    "id": "s3642",
    "label": "Multiple",
    "text": " 3、因听力及语言障碍无法完成认知量表评估者；"
  },
  {
    "id": "s3643",
    "label": "Disease",
    "text": " 7.肠梗阻、急腹痛患者；"
  },
  {
    "id": "s3644",
    "label": "Disease",
    "text": " 5.肝肾综合征."
  },
  {
    "id": "s3645",
    "label": "Symptom",
    "text": " 2. 严重自杀风险的患者"
  },
  {
    "id": "s3646",
    "label": "Therapy or Surgery",
    "text": " 3. 患者不适合或不愿再次手术治疗；"
  },
  {
    "id": "s3647",
    "label": "Age",
    "text": " （2）年龄为18-70 岁；"
  },
  {
    "id": "s3648",
    "label": "Addictive Behavior",
    "text": " 3，药物成瘾史"
  },
  {
    "id": "s3649",
    "label": "Device",
    "text": " 7.胸部X光检查无异常者。"
  },
  {
    "id": "s3650",
    "label": "Laboratory Examinations",
    "text": " –肌酐≤2.0 mg/dL；且肌酐清除率≥60ml/min；"
  },
  {
    "id": "s3651",
    "label": "Risk Assessment",
    "text": " 2. TCSS 评分≥6 分或视觉模拟评分法(VAS)≥4 分。"
  },
  {
    "id": "s3652",
    "label": "Compliance with Protocol",
    "text": " 3.失访。"
  },
  {
    "id": "s3653",
    "label": "Smoking Status",
    "text": " 5. 同寝室有吸烟同学。"
  },
  {
    "id": "s3654",
    "label": "Disease",
    "text": " ?放化疗禁忌证；"
  },
  {
    "id": "s3655",
    "label": "Therapy or Surgery",
    "text": " ②术前未行抗生素治疗患者；"
  },
  {
    "id": "s3656",
    "label": "Allergy Intolerance",
    "text": " （3）过敏体质，有明确抗病毒药口服液药物组分（板蓝根、石膏、芦根、地黄、郁金、知母、石菖蒲、广藿香、连翘）过敏者；"
  },
  {
    "id": "s3657",
    "label": "Therapy or Surgery",
    "text": " C.接受间歇性瘤体减灭术的患者术前及术后应分别接受过至少2周期的含铂化疗"
  },
  {
    "id": "s3658",
    "label": "Consent",
    "text": " 7、签署知情同意书者。"
  },
  {
    "id": "s3659",
    "label": "Addictive Behavior",
    "text": " （5）过去2年中有药物依赖史；"
  },
  {
    "id": "s3660",
    "label": "Disease",
    "text": " i)有肠梗阻的症状或已确诊肠梗阻；"
  },
  {
    "id": "s3661",
    "label": "Multiple",
    "text": " 2）术前一月上呼吸道感染史，吸烟史，术前一月全麻或机械通气史；"
  },
  {
    "id": "s3662",
    "label": "Laboratory Examinations",
    "text": " 糖化血红蛋白（HbA1c）值 ≤ 10%"
  },
  {
    "id": "s3663",
    "label": "Multiple",
    "text": " （5）近一月之内未使用肠道排毒药（肾衰宁、尿毒清、药用炭等）、益生菌、铋剂、抑酸药以及抗生素；"
  },
  {
    "id": "s3664",
    "label": "Disease",
    "text": " (10)智力障碍或有精神病史者；"
  },
  {
    "id": "s3665",
    "label": "Pharmaceutical Substance or Drug",
    "text": " （5）为了改善睡眠状况偶尔服用助眠或催眠药物者；"
  },
  {
    "id": "s3666",
    "label": "Disease",
    "text": " 3.合并影响骨代谢的疾病，如老年骨关节病、骨溶解、化脓性关节炎、关节结核、脊柱结核等；"
  },
  {
    "id": "s3667",
    "label": "Disease",
    "text": " （3）有腰椎不稳定者或椎体滑脱者；腰椎管狭窄症者"
  },
  {
    "id": "s3668",
    "label": "Multiple",
    "text": " 2)体重至少为50 kg，体重指数≥19且≤25kg/m2。"
  },
  {
    "id": "s3669",
    "label": "Exercise",
    "text": " 4）最近半年内未从事有规律的运动锻炼（即每周至少3次，每次20分钟的各种形式的规律性锻炼）；"
  },
  {
    "id": "s3670",
    "label": "Laboratory Examinations",
    "text": " 3.在基线时血钾 &gt; 4.5 mmol/L 或者在干预后1个月时血钾 &gt; 5.0 mmol/L；"
  },
  {
    "id": "s3671",
    "label": "Multiple",
    "text": "1. 年龄18至65岁，性别不限"
  },
  {
    "id": "s3672",
    "label": "Pharmaceutical Substance or Drug",
    "text": " (7)近2周内无服用治疗药物者。"
  },
  {
    "id": "s3673",
    "label": "Multiple",
    "text": " 3.活动性肝病，包括原因不明的血清ALT、AST持续升高和任何血清转氨酶≥3*ULN"
  },
  {
    "id": "s3674",
    "label": "Disease",
    "text": " ④不论病灶大小且不论是否合并存在溃疡的未分化型黏膜内癌"
  },
  {
    "id": "s3675",
    "label": "Disease",
    "text": " （2）活动性结核病；"
  },
  {
    "id": "s3676",
    "label": "Researcher Decision",
    "text": " (6）研究者判断不适合参加本临床试验的其他病例。"
  },
  {
    "id": "s3677",
    "label": "Disease",
    "text": "（1）急性早幼粒细胞白血病（APL）；"
  },
  {
    "id": "s3678",
    "label": "Disease",
    "text": " 3、精神疾病或认知障碍者。"
  },
  {
    "id": "s3679",
    "label": "Disease",
    "text": " 10.在罪犯血管处或其近端存在管腔内血栓的；"
  },
  {
    "id": "s3680",
    "label": "Data Accessible",
    "text": " 3）病例资料不可查；"
  },
  {
    "id": "s3681",
    "label": "Multiple",
    "text": " 12)在服用研究用药前三个月内服用过研究药品、或参加了药物临床试验；"
  },
  {
    "id": "s3682",
    "label": "Enrollment in other studies",
    "text": " 7.未参加其它临床研究者。"
  },
  {
    "id": "s3683",
    "label": "Age",
    "text": " 4.年龄&gt;18岁"
  },
  {
    "id": "s3684",
    "label": "Disease",
    "text": "包柔螺旋体感染、白喉、药物或毒物所致的周围神经病;遗传性脱髓鞘性神经病·"
  },
  {
    "id": "s3685",
    "label": "Multiple",
    "text": "20-45岁育龄期妇女；"
  },
  {
    "id": "s3686",
    "label": "Disease",
    "text": "1）术前检查高度怀疑甲状腺乳头状癌"
  },
  {
    "id": "s3687",
    "label": "Gender",
    "text": " 3.性别不限"
  },
  {
    "id": "s3688",
    "label": "Disease",
    "text": " 5）缺牙患者"
  },
  {
    "id": "s3689",
    "label": "Multiple",
    "text": " 13.肝肾功能明显异常及其他严重未控制的各系统疾病（如血液系统疾病）；"
  },
  {
    "id": "s3690",
    "label": "Multiple",
    "text": " 6.具有明显影响口服药物吸收的因素，如无法吞咽、慢性腹泻和肠梗阻等；"
  },
  {
    "id": "s3691",
    "label": "Multiple",
    "text": " (2) 年龄 ≥5岁～≤ 65 岁成人，性别不限;"
  },
  {
    "id": "s3692",
    "label": "Multiple",
    "text": "1.患有高血压且经降压药物治疗无法降至正常范围者（收缩压&gt;140 mmHg，舒张压&gt;90 mmHg），患有Ｉ级以上冠心病、II级心律失常（包括QTc间期延长＞470 ms）及II级心功能不全；"
  },
  {
    "id": "s3693",
    "label": "Allergy Intolerance",
    "text": "1.对试验药物有不适感或不良反应的患者"
  },
  {
    "id": "s3694",
    "label": "Multiple",
    "text": " 2 患有严重心、肝、肾功能不全、糖尿病等其他疾病者；"
  },
  {
    "id": "s3695",
    "label": "Multiple",
    "text": "①年龄在18-50岁之间，男女不限；"
  },
  {
    "id": "s3696",
    "label": "Special Patient Characteristic",
    "text": " 3.夜间工作者；"
  },
  {
    "id": "s3697",
    "label": "Pregnancy-related Activity",
    "text": " 10.孕期或哺乳期患者；"
  },
  {
    "id": "s3698",
    "label": "Age",
    "text": "1.年龄：18～80岁；"
  },
  {
    "id": "s3699",
    "label": "Age",
    "text": " 4 年龄18-80岁。"
  },
  {
    "id": "s3700",
    "label": "Disease",
    "text": "1.患者在脊柱中有原发或者继发的骨肿瘤；"
  },
  {
    "id": "s3701",
    "label": "Pregnancy-related Activity",
    "text": " ⑸孕妇及哺乳期妇女；"
  },
  {
    "id": "s3702",
    "label": "Multiple",
    "text": " 2.血清肌酐Cr&gt;1.5mg/ml（133μmol/L）或校正的肌酐清除率&lt;60ml/min，或存在进展性肾脏疾病。"
  },
  {
    "id": "s3703",
    "label": "Organ or Tissue Status",
    "text": "a)凝血功能异常者；"
  },
  {
    "id": "s3704",
    "label": "Disease",
    "text": " ②可能影响呼吸道细菌丰度的慢性疾患，包括活动性肺结核、频繁发作的支气管扩张伴感染病史、获得性免疫缺陷病、恶性肿瘤等；"
  },
  {
    "id": "s3705",
    "label": "Diagnostic",
    "text": " 5.心脏相关表现和检查符合脑心综合征诊断。"
  },
  {
    "id": "s3706",
    "label": "Age",
    "text": " 2. 年龄40~80岁之间。"
  },
  {
    "id": "s3707",
    "label": "Therapy or Surgery",
    "text": " 4.膝关节既往手术史"
  },
  {
    "id": "s3708",
    "label": "Multiple",
    "text": " 3)能外用、口服药物，并无药物、食物过敏史者。"
  },
  {
    "id": "s3709",
    "label": "Multiple",
    "text": " 3.症状开始前能够独立进行日常生活，MRS≤2；"
  },
  {
    "id": "s3710",
    "label": "Risk Assessment",
    "text": " 6、ECOG PS：0或1；"
  },
  {
    "id": "s3711",
    "label": "Therapy or Surgery",
    "text": "1. 全麻胸科手术病人"
  },
  {
    "id": "s3712",
    "label": "Diagnostic",
    "text": "(1)符合流行性感冒的西医诊断标准。"
  },
  {
    "id": "s3713",
    "label": "Consent",
    "text": " （3）失能失智，不能够阅读，不愿意签署知情同意书者；"
  },
  {
    "id": "s3714",
    "label": "Device",
    "text": " 3)无痛，普通，超细胃镜检查患者；"
  },
  {
    "id": "s3715",
    "label": "Disease",
    "text": " 4、中枢神经系统疾病、精神疾病、不稳定型心绞痛、充血性心衰、严重心律失常及其它无法控制的严重疾病"
  },
  {
    "id": "s3716",
    "label": "Therapy or Surgery",
    "text": " （5）入组前4周内未接受过放疗、化疗、靶向治疗或干细胞移植等治疗；"
  },
  {
    "id": "s3717",
    "label": "Allergy Intolerance",
    "text": " 9. 对本项目使用的生物制剂具有过敏或过敏史的患者。"
  },
  {
    "id": "s3718",
    "label": "Therapy or Surgery",
    "text": " 6.不能耐受全麻或手术治疗"
  },
  {
    "id": "s3719",
    "label": "Laboratory Examinations",
    "text": " 4、患者最佳矫正视力达到1.0或以上"
  },
  {
    "id": "s3720",
    "label": "Researcher Decision",
    "text": " 6.其他研究者认为不适合入组的情况。"
  },
  {
    "id": "s3721",
    "label": "Disease",
    "text": " 11，恶性肿瘤患者；"
  },
  {
    "id": "s3722",
    "label": "Therapy or Surgery",
    "text": " （10）有器官移植（如肝、肾、肺、心）或骨髓移植和干细胞移植史；"
  },
  {
    "id": "s3723",
    "label": "Multiple",
    "text": " 7）生命体征（包括体温[额温]、脉搏、血压、呼吸）、体格检查、临床实验室检查（血常规、尿常规、血生化、病毒学检查、血妊娠检查[女性]）、12导联心电图，任一结果异常且由研究者判定有临床意义者，或未完成检查者；"
  },
  {
    "id": "s3724",
    "label": "Capacity",
    "text": "1、不能保证按期完成培训；"
  },
  {
    "id": "s3725",
    "label": "Disease",
    "text": " 13.已知对低血糖无感觉者。"
  },
  {
    "id": "s3726",
    "label": "Multiple",
    "text": " 2)入选前3 月内发生过机会性感染，入选前 2 周内病情仍不稳定者"
  },
  {
    "id": "s3727",
    "label": "Disease",
    "text": " 2. 严重的急性或慢性器质性或精神神经类疾病（如癫痫，焦虑抑郁症）；"
  },
  {
    "id": "s3728",
    "label": "Multiple",
    "text": " 4.存在急性或慢性痛症状，糖尿病患者。"
  },
  {
    "id": "s3729",
    "label": "Multiple",
    "text": " 5. 年龄≥18岁，愿意入组并签署知情同意书。"
  },
  {
    "id": "s3730",
    "label": "Multiple",
    "text": " 14、正在参加其他药物的临床试验者，已知对治疗药物过敏者。"
  },
  {
    "id": "s3731",
    "label": "Multiple",
    "text": " - OPV疫苗接种禁忌症和研究者认为有可能影响试验评估的任何情况。"
  },
  {
    "id": "s3732",
    "label": "Disease",
    "text": "①尖吻蝮蛇（五步蛇）咬伤患者 ；"
  },
  {
    "id": "s3733",
    "label": "Pregnancy-related Activity",
    "text": " 9)孕产妇及其他不适合入组者。"
  },
  {
    "id": "s3734",
    "label": "Multiple",
    "text": " 6、入选前3个月内参加过其他药物临床试验，或入组前3个月内用过已知对主要脏器有损害的药物。"
  },
  {
    "id": "s3735",
    "label": "Allergy Intolerance",
    "text": "1) 无法耐受缺氧环境；"
  },
  {
    "id": "s3736",
    "label": "Disease",
    "text": " 2）导致认知障碍的原因为其他类型的痴呆（血管性痴呆、路易体痴呆、混合型痴呆等），而非阿尔茨海默病。"
  },
  {
    "id": "s3737",
    "label": "Disease",
    "text": " 4.手背部有过敏性皮炎、未愈合伤口、有细菌或病毒感染性皮肤病( 如单纯疱疹寻常疣) 者"
  },
  {
    "id": "s3738",
    "label": "Addictive Behavior",
    "text": " 20)酒精或毒品筛查阳性者或在过去五年内有药物滥用史或试验前3个月使用过毒品者；"
  },
  {
    "id": "s3739",
    "label": "Disease",
    "text": " （2）近期上呼吸道感染病史。"
  },
  {
    "id": "s3740",
    "label": "Researcher Decision",
    "text": " 8、经研究者判断不能配合完成研究的患者；"
  },
  {
    "id": "s3741",
    "label": "Diagnostic",
    "text": " （3）依NIA-AA标准诊断阿尔茨海默病至少已经6个月。"
  },
  {
    "id": "s3742",
    "label": "Multiple",
    "text": " （6）经问卷调查表明为非浙中地区的外来人口及本地区非汉族患者。"
  },
  {
    "id": "s3743",
    "label": "Therapy or Surgery",
    "text": " 5）已参加其他心理治疗者。"
  },
  {
    "id": "s3744",
    "label": "Multiple",
    "text": " 2.年龄为20岁以上，且曾经有性生活者"
  },
  {
    "id": "s3745",
    "label": "Age",
    "text": " 2. 年龄 ≤ 35岁。"
  },
  {
    "id": "s3746",
    "label": "Compliance with Protocol",
    "text": " 9.不能完成基本疗程，依从性可能不好者（即不能坚持治疗）；"
  },
  {
    "id": "s3747",
    "label": "Researcher Decision",
    "text": " （11）临床医生认为不适宜受试的其他患者。"
  },
  {
    "id": "s3748",
    "label": "Device",
    "text": " 5.至少有一处影像学电子计算机断层扫描（Computed Tomography,CT）或磁共振"
  },
  {
    "id": "s3749",
    "label": "Multiple",
    "text": " 2.听力减退或受损，不能配合研究者。"
  },
  {
    "id": "s3750",
    "label": "Laboratory Examinations",
    "text": " 2)血常规检查标准符合：HB≥90g/L (14天内未输血)，ANC≥ 1.5 x 10^9/L，PLT≥80 x 10^9/L，lymphocyte (LY) ≥ 0.7×10^9/L, LY% ≥ 15%, Alb ≥ 2.8g/dL，serum lipase and amylase &lt; 1.5×ULN（正常值上限）；"
  },
  {
    "id": "s3751",
    "label": "Diagnostic",
    "text": "(1) 符合感染后咳嗽的诊断；"
  },
  {
    "id": "s3752",
    "label": "Disease",
    "text": "① 合并HDV或HIV感染者；"
  },
  {
    "id": "s3753",
    "label": "Disease",
    "text": "①患有精神病、肿瘤等严重疾病的患者；"
  },
  {
    "id": "s3754",
    "label": "Age",
    "text": "1. 年龄：&lt; 75岁成年患者"
  },
  {
    "id": "s3755",
    "label": "Consent",
    "text": " 4.自愿加入本研究并签署《知情同意书》者；"
  },
  {
    "id": "s3756",
    "label": "Multiple",
    "text": " 1.初产妇行剖宫产手术接受腰硬联合麻醉，术后出现盆底会阴区及下肢感觉异常运动障碍；"
  },
  {
    "id": "s3757",
    "label": "Pharmaceutical Substance or Drug",
    "text": " （4）首次使用GLP1类似物的患者"
  },
  {
    "id": "s3758",
    "label": "Diagnostic",
    "text": "(1)符合美国精神病学会的《精神障碍诊断与统计手册》第四版 (Diagnostic and Statistical Manual of Mental Disorders，DSM-4)抑郁症 的诊断标准；"
  },
  {
    "id": "s3759",
    "label": "Alcohol Consumer",
    "text": " (5)3个月内酒精摄入量平均每周超过14个单位（1单位=10 ml乙醇，即1单位=200ml 酒精量为5%的啤酒或25 ml酒精量为40%的烈酒或83 ml酒精量为12%的葡萄酒）或酒精测试阳性者；"
  },
  {
    "id": "s3760",
    "label": "Organ or Tissue Status",
    "text": " （5）严重的重要器官功能不足者，如心衰、肾衰等；"
  },
  {
    "id": "s3761",
    "label": "Therapy or Surgery",
    "text": " 8) 主动脉瓣置换术后患者"
  },
  {
    "id": "s3762",
    "label": "Pregnancy-related Activity",
    "text": " (7)妊娠及哺乳期妇女。"
  },
  {
    "id": "s3763",
    "label": "Disease",
    "text": " 2.有以下疾病或病史："
  },
  {
    "id": "s3764",
    "label": "Disease",
    "text": " (8) 合并精神类疾患。"
  },
  {
    "id": "s3765",
    "label": "Diagnostic",
    "text": " ?组织学证实为食管鳞癌"
  },
  {
    "id": "s3766",
    "label": "Multiple",
    "text": " （2）精神病患者，或其他不能合作或不愿合作者。"
  },
  {
    "id": "s3767",
    "label": "Allergy Intolerance",
    "text": "1)  过敏体质或既往有生物制品过敏史者；"
  },
  {
    "id": "s3768",
    "label": "Risk Assessment",
    "text": " （2）Child积分大于等于7分；"
  },
  {
    "id": "s3769",
    "label": "Sign",
    "text": " (2)术后发生腹腔出血。"
  },
  {
    "id": "s3770",
    "label": "Multiple",
    "text": " 9) 经询问，无药物依赖且无烟酒嗜好者；"
  },
  {
    "id": "s3771",
    "label": "Consent",
    "text": " 7.有能力而且愿意提供知情同意书并且遵守试验要求"
  },
  {
    "id": "s3772",
    "label": "Disease",
    "text": " （3）同时有尿潴留的患者；"
  },
  {
    "id": "s3773",
    "label": "Symptom",
    "text": " 2.患者单眼或双眼角膜形态不规则"
  },
  {
    "id": "s3774",
    "label": "Disease",
    "text": " 6）除PHN疼痛外，合并其他疼痛及其他慢性疼痛疾病。"
  },
  {
    "id": "s3775",
    "label": "Therapy or Surgery",
    "text": " 7)筛选前四周之内的药物治疗方案有改变，或者打算在研究期间改变目前的治疗方案。"
  },
  {
    "id": "s3776",
    "label": "Pregnancy-related Activity",
    "text": " 3)受试者（包括受试者伴侣）愿意未来6个月内无妊娠计划且自愿采取有效避孕措施，具体避孕措施见附录；"
  },
  {
    "id": "s3777",
    "label": "Disease",
    "text": " 7)靶血管为梗死相关动脉（无论是陈旧性心肌梗死还是急性心肌梗死恢复期）；"
  },
  {
    "id": "s3778",
    "label": "Pregnancy-related Activity",
    "text": " 7.妊娠、哺乳期妇女及近期有生育计划；"
  },
  {
    "id": "s3779",
    "label": "Diagnostic",
    "text": " 2.经病理学或组织学确诊的胃癌患者；"
  },
  {
    "id": "s3780",
    "label": "Laboratory Examinations",
    "text": " ③ 肺泡动脉氧分压差（P(A-a)O2）＞600mmHg；"
  },
  {
    "id": "s3781",
    "label": "Compliance with Protocol",
    "text": " （10）估计患者依从性较差，不易随访者。"
  },
  {
    "id": "s3782",
    "label": "Disease",
    "text": " 2、合并严重精神疾病的患者（如抑郁症、狂躁症、癫痫发作、精神分裂症等）"
  },
  {
    "id": "s3783",
    "label": "Laboratory Examinations",
    "text": " 4）采用我院超声心动图检查，证实左心室射血分数（LVEF）≤40%；"
  },
  {
    "id": "s3784",
    "label": "Consent",
    "text": " ⑤签订知情同意书。"
  },
  {
    "id": "s3785",
    "label": "Diagnostic",
    "text": "1、稳定的症状性射血分数保留的心力衰竭（舒张性心衰诊断标准参考《2007ESC心力衰竭和超声协会对诊断左室射血分数正常心力衰竭的共识》）即满足"
  },
  {
    "id": "s3786",
    "label": "Multiple",
    "text": " 5）胸腹切口或胸腹、颈三切口术后患者；围术期因出血、心律失常等造成血流动力学剧烈波动者；术后恢复期存在严重的高二氧化碳血症和明显苏醒延迟者。"
  },
  {
    "id": "s3787",
    "label": "Laboratory Examinations",
    "text": " ⑵ 血清抗HCV阳性。"
  },
  {
    "id": "s3788",
    "label": "Disease",
    "text": "1. 大隐静脉曲张复发"
  },
  {
    "id": "s3789",
    "label": "Multiple",
    "text": " (7）各器官功能基本正常（在无持续支持治疗的情况下，入组前1周之内的实验室检查结果）：白细胞＞3.0×109/L，血小板＞70×109/L，血红蛋白＞9.0g/dl；血清肌酐&lt;1.5×ULN；"
  },
  {
    "id": "s3790",
    "label": "Risk Assessment",
    "text": " c) 功能状态评分：Lansky评分&gt;=50分（&lt;=16岁）或Karnofsky评分&gt;=50分（&gt;16岁）"
  },
  {
    "id": "s3791",
    "label": "Capacity",
    "text": " 4）文化、社会及受教育背景足以理解知情同意和研究内容；"
  },
  {
    "id": "s3792",
    "label": "Risk Assessment",
    "text": " 3）按照ECOG评分标准，体能状态评分（PS）0 – 1；"
  },
  {
    "id": "s3793",
    "label": "Multiple",
    "text": " 10. 倍他司汀禁忌症者：消化道溃疡史或活动期消化道溃疡；支气管哮喘；肾上腺髓质瘤；褐色细胞瘤；同时服用组织胺药物；"
  },
  {
    "id": "s3794",
    "label": "Multiple",
    "text": " （3）下尿路损伤史或者曾经接受过前列腺或尿道手术；"
  },
  {
    "id": "s3795",
    "label": "Consent",
    "text": " 6.知情同意并自愿签订《知情同意书》"
  },
  {
    "id": "s3796",
    "label": "Laboratory Examinations",
    "text": " k)乙型肝炎表面抗原检测阳性或丙型肝炎检测阳性者；"
  },
  {
    "id": "s3797",
    "label": "Disease",
    "text": "1)既往卒中或此次合并脑出血的患者;"
  },
  {
    "id": "s3798",
    "label": "Device",
    "text": " 3.影像学（CT或MRI）显示肿瘤病灶距大血管 ≤ 5 mm、或存在侵入局部大血管的肿瘤；"
  },
  {
    "id": "s3799",
    "label": "Disease",
    "text": " 4.合并妇科或者其他恶性肿瘤患者"
  },
  {
    "id": "s3800",
    "label": "Multiple",
    "text": "1)与活动性结核患者长期接触（≥1年）的人群，包括医务人员、患者家属、自身免疫力低下人群（糖尿病、尘肺患者）等；"
  },
  {
    "id": "s3801",
    "label": "Pharmaceutical Substance or Drug",
    "text": " 6.两周内未使用过皮质类固醇激素、免疫抑制剂及细胞毒性药物等治疗本病的药物者。"
  },
  {
    "id": "s3802",
    "label": "Diagnostic",
    "text": "(1)符合乳腺增生病诊断；"
  },
  {
    "id": "s3803",
    "label": "Multiple",
    "text": " （3）听力、视力、语言障碍及意识障碍无法配合量表检查者；"
  },
  {
    "id": "s3804",
    "label": "Enrollment in other studies",
    "text": " 25．研究首次给药前六个月内参加了药物临床试验，或计划在研究期间参加其他药物临床试验；"
  },
  {
    "id": "s3805",
    "label": "Multiple",
    "text": "成人患者（年龄≥18岁），且至少满足以下条件之一，需要血液净化治疗者："
  },
  {
    "id": "s3806",
    "label": "Disease",
    "text": " 3)破裂急性期动脉瘤活放置有脑室外引流的患者；"
  },
  {
    "id": "s3807",
    "label": "Diagnostic",
    "text": " （19）心电图检查严重心律失常者；"
  },
  {
    "id": "s3808",
    "label": "Allergy Intolerance",
    "text": " 5)对口服微粒化黄体酮或阴道黄体酮凝胶过敏史者"
  },
  {
    "id": "s3809",
    "label": "Therapy or Surgery",
    "text": " 2 拟行调强放疗；"
  },
  {
    "id": "s3810",
    "label": "Enrollment in other studies",
    "text": " (3)入组前30天内（1个月）接受其他临床试验，可能影响本研究效应指标观测者；"
  },
  {
    "id": "s3811",
    "label": "Multiple",
    "text": " (3)18-65周岁，男女不限；"
  },
  {
    "id": "s3812",
    "label": "Therapy or Surgery",
    "text": " 3.接受过器官移植的患者；"
  },
  {
    "id": "s3813",
    "label": "Therapy or Surgery",
    "text": "（1）未进行血液净化治疗的中毒患者；"
  },
  {
    "id": "s3814",
    "label": "Multiple",
    "text": " 5. 已知对替吉奥或阿帕替尼过敏，或代谢障碍者；"
  },
  {
    "id": "s3815",
    "label": "Multiple",
    "text": "(1)根据巴塞罗那临床肝癌(Barcelona clinic liver cancer，BCLC)分级标准，无法行外科切除、肝移植或消融治疗的HCC患者；"
  },
  {
    "id": "s3816",
    "label": "Therapy or Surgery",
    "text": " 3、术后需要镇痛的患者"
  },
  {
    "id": "s3817",
    "label": "Organ or Tissue Status",
    "text": " 4）存在其他严重的并发症，如严重心肝肾功能衰竭等；"
  },
  {
    "id": "s3818",
    "label": "Consent",
    "text": " 6 签署知情同意书；"
  },
  {
    "id": "s3819",
    "label": "Researcher Decision",
    "text": " （18）研究者认为有任何原因不能入选者。"
  },
  {
    "id": "s3820",
    "label": "Allergy Intolerance",
    "text": " （2）对抗胸腺细胞球蛋白严重过敏（过敏性休克或喉头水肿）；"
  },
  {
    "id": "s3821",
    "label": "Disease",
    "text": " （5）有严重并发症如暴发性DIC等。"
  },
  {
    "id": "s3822",
    "label": "Laboratory Examinations",
    "text": " 7)处于激活感染期的HBV、HCV阳性；"
  },
  {
    "id": "s3823",
    "label": "Device",
    "text": " 2)受试者有不宜进行磁共振检查的其他置入物和假体、异物、贴片等；"
  },
  {
    "id": "s3824",
    "label": "Non-Neoplasm Disease Stage",
    "text": "1.缓解期及重度活动期的患者；"
  },
  {
    "id": "s3825",
    "label": "Healthy",
    "text": " 健康中国男性（健康定义为在病史、体格检查、生命体征、胸片、12导联心电图和实验室检查均未发现有临床意义的异常）"
  },
  {
    "id": "s3826",
    "label": "Age",
    "text": " (5)年龄18～75岁；"
  },
  {
    "id": "s3827",
    "label": "Age",
    "text": " ③年龄≥18岁且≤ 85岁"
  },
  {
    "id": "s3828",
    "label": "Address",
    "text": " 2、在山东省阳谷县闫楼镇已长期居住≥1年。"
  },
  {
    "id": "s3829",
    "label": "Age",
    "text": " 2）年龄&gt;50岁"
  },
  {
    "id": "s3830",
    "label": "Addictive Behavior",
    "text": " 7）给药前3个月（90天）内嗜烟（每日超过10支香烟或等量烟草）或试验期间不能戒烟者；"
  },
  {
    "id": "s3831",
    "label": "Disease",
    "text": " 任何因眼科疾病或既往配戴硬性透气接触镜而导致的角膜变形。"
  },
  {
    "id": "s3832",
    "label": "Disease",
    "text": " ⑥确诊为糖尿病肾病的患者；"
  },
  {
    "id": "s3833",
    "label": "Therapy or Surgery",
    "text": " 15）患者需要进行抗凝治疗（如华法林或肝素）；"
  },
  {
    "id": "s3834",
    "label": "Smoking Status",
    "text": " 10.筛选前3个月内每日吸烟量大于5支或习惯性使用含尼古丁制品者"
  },
  {
    "id": "s3835",
    "label": "Consent",
    "text": " （8）签署知情同意书。"
  },
  {
    "id": "s3836",
    "label": "Consent",
    "text": " 1.4志愿参加本研究并签署知情同意书者。"
  },
  {
    "id": "s3837",
    "label": "Disease",
    "text": " 6)3个月内严重的头面部损伤；"
  },
  {
    "id": "s3838",
    "label": "Therapy or Surgery",
    "text": "1)未完成剖腹产术前常规检查的患者（术前常规检查至少包括：血常规、尿常规、血生化、心电图、腹部B超.）"
  },
  {
    "id": "s3839",
    "label": "Multiple",
    "text": " 4.患者接受针灸治疗，有良好的依从性。"
  },
  {
    "id": "s3840",
    "label": "Risk Assessment",
    "text": " 4. ECOG评分为0到2分；"
  },
  {
    "id": "s3841",
    "label": "Disease",
    "text": " 7.合并造血系统或恶性肿瘤等严重原发性疾病；"
  },
  {
    "id": "s3842",
    "label": "Researcher Decision",
    "text": " 9.研究者认为其他不适合入组的患者。"
  },
  {
    "id": "s3843",
    "label": "Multiple",
    "text": " 1）广州市常住人口，女性，年龄&gt;18岁，汉族；"
  },
  {
    "id": "s3844",
    "label": "Device",
    "text": " ⑥无角膜接触镜配戴史；"
  },
  {
    "id": "s3845",
    "label": "Disease",
    "text": " （6）基础疾病控制不佳；"
  },
  {
    "id": "s3846",
    "label": "Pharmaceutical Substance or Drug",
    "text": " ⑥曾使用镇静催眠或抗抑郁等精神药物。"
  },
  {
    "id": "s3847",
    "label": "Risk Assessment",
    "text": " 4. 在计数最高为10的初筛VAS软件中，患者“每天”牙敏感的主观感受必须在1～9范围内。"
  },
  {
    "id": "s3848",
    "label": "Multiple",
    "text": " 10、手术后的疼痛程度低于中度者；"
  },
  {
    "id": "s3849",
    "label": "Disease",
    "text": " 7）宫颈发育异常；"
  },
  {
    "id": "s3850",
    "label": "Age",
    "text": "1）年龄 ≥ 18岁"
  },
  {
    "id": "s3851",
    "label": "Sign",
    "text": " （9）有出血倾向。"
  },
  {
    "id": "s3852",
    "label": "Laboratory Examinations",
    "text": " （5）术前甲状旁腺及血清钙指标正常；"
  },
  {
    "id": "s3853",
    "label": "Diagnostic",
    "text": " (2) 患者于一个月内经临床、组织病理学确诊结、直肠癌者；"
  },
  {
    "id": "s3854",
    "label": "Disease",
    "text": " （8）严重感染；"
  },
  {
    "id": "s3855",
    "label": "Pregnancy-related Activity",
    "text": " ⑨孕期及哺乳期妇女"
  },
  {
    "id": "s3856",
    "label": "Multiple",
    "text": " 9. 有理解力障碍而不能配合随访者；"
  },
  {
    "id": "s3857",
    "label": "Multiple",
    "text": " ⑷肾功能2级及以上（eGFR＞60ml/min/1.73m2）；"
  },
  {
    "id": "s3858",
    "label": "Researcher Decision",
    "text": " 9. 研究者认为不适合纳入的人员。"
  },
  {
    "id": "s3859",
    "label": "Multiple",
    "text": " 4、骨肉瘤新辅助或辅助化疗以及进展期骨肉瘤一线化疗结束后6个月内疾病进展者，6个月以上疾病进展者需要征得受试者本人或其法定代理人同意；"
  },
  {
    "id": "s3860",
    "label": "Consent",
    "text": "1.   签署知情同意书；"
  },
  {
    "id": "s3861",
    "label": "Diagnostic",
    "text": "（1）早期PD患者，根据2006年中华医学会神经病学分会运动障碍及帕金森病学组制定的“帕金森病的诊断”标准，H-Y分级≤3.0；"
  },
  {
    "id": "s3862",
    "label": "Multiple",
    "text": " （3）肝炎史，包括非酒精性脂肪性肝炎（NASH）、胆囊切除术，既往胆道疾病如胆结石、糖尿病，既往心肌梗死、中风及血栓栓塞，肝肾功能不全、乳腺肿瘤、子宫肌瘤、高血压，有半乳糖血症或高血糖的患者；"
  },
  {
    "id": "s3863",
    "label": "Multiple",
    "text": " 3.BCLC分期C期，合并门脉癌栓;"
  },
  {
    "id": "s3864",
    "label": "Multiple",
    "text": " 7）对已接受全身激素治疗的且研究者评估仍存在治疗机会的患者，或初次诊断未经治疗的AION急性期患者。"
  },
  {
    "id": "s3865",
    "label": "Age",
    "text": " 4.年龄&lt;18岁和&gt;75岁的患者；"
  },
  {
    "id": "s3866",
    "label": "Pharmaceutical Substance or Drug",
    "text": " 5.近一个月内未接种其他预防制品；"
  },
  {
    "id": "s3867",
    "label": "Pregnancy-related Activity",
    "text": " 3妊娠期或哺乳期妇女；"
  },
  {
    "id": "s3868",
    "label": "Disease",
    "text": " 9 其它严重系统性疾病；"
  },
  {
    "id": "s3869",
    "label": "Device",
    "text": " 7.患者不能使用单剂量干粉吸入器装置"
  },
  {
    "id": "s3870",
    "label": "Multiple",
    "text": " 肝功能损伤患者：胆道堵塞或者血胆红素2.0；肝功能测试高于1.5倍正常参考值（ALT&gt;63,AST&gt;95）。"
  },
  {
    "id": "s3871",
    "label": "Disease",
    "text": " 6）无严重心、肝、肾、造血系统疾患及其它影响药物评价因素者。"
  },
  {
    "id": "s3872",
    "label": "Disease",
    "text": " ④ 无消化系统、神经系统、免疫系统、内分泌系统、心血管系统、泌尿系统、呼吸系统、骨骼肌肉系统等重要脏器及系统的病史，无精神性疾病及家族遗传性疾病病史；"
  },
  {
    "id": "s3873",
    "label": "Neoplasm Status",
    "text": " (6)无症状的脑转移患者，或脑转移患者经治疗后超过周的患者；"
  },
  {
    "id": "s3874",
    "label": "Multiple",
    "text": " 5)伴有未控制的肺部疾病、严重感染、活动性消化道溃疡、凝血障碍性疾病、严重未控制的糖尿病、结缔组织病或骨髓功能抑制等疾病，不能耐受辅助治疗及相关治疗；"
  },
  {
    "id": "s3875",
    "label": "Gender",
    "text": " 3)男性或女性；"
  },
  {
    "id": "s3876",
    "label": "Disease",
    "text": "1.角膜缘干细胞异常或其他原因引起的眼表疾病，如化学伤、热烧伤；"
  },
  {
    "id": "s3877",
    "label": "Disease",
    "text": " 2.心血管疾病/糖尿病（家族史）"
  },
  {
    "id": "s3878",
    "label": "Therapy or Surgery",
    "text": "1. 符合肺切除手术适应征且首次接受针麻手术治疗者；"
  },
  {
    "id": "s3879",
    "label": "Disease",
    "text": " 5.有射频消融指征；"
  },
  {
    "id": "s3880",
    "label": "Multiple",
    "text": " 6. 具有影响口服药物的多种因素（如无法吞咽、慢性腹泻和肠梗阻，明显影响药物服用和吸收的情况）；"
  },
  {
    "id": "s3881",
    "label": "Laboratory Examinations",
    "text": " 2.椎体压缩范围小于标准椎体厚度的2/3，且椎体后壁完整；"
  },
  {
    "id": "s3882",
    "label": "Disease",
    "text": " （5）已出现脑转移神经损伤产生认知行为障碍者；"
  },
  {
    "id": "s3883",
    "label": "Disease",
    "text": "1. 心脑血管疾病、肝肾疾病、传染性疾病及恶性肿瘤疾病；"
  },
  {
    "id": "s3884",
    "label": "Pharmaceutical Substance or Drug",
    "text": " 16.开始试验前4周内接受过其它分子靶向药物"
  },
  {
    "id": "s3885",
    "label": "Disease",
    "text": "1.发病时间≤24h的急性缺血性卒中患者；"
  },
  {
    "id": "s3886",
    "label": "Pregnancy-related Activity",
    "text": " 5)妊娠或哺乳期妇女。"
  },
  {
    "id": "s3887",
    "label": "Multiple",
    "text": " 5.绝经妇女激素替代治疗；"
  },
  {
    "id": "s3888",
    "label": "Life Expectancy",
    "text": " 6.预期寿命大于3个月；"
  },
  {
    "id": "s3889",
    "label": "Disease",
    "text": " 16)对于本课题推荐的抗精神病药物有禁忌症的患者。"
  },
  {
    "id": "s3890",
    "label": "Pharmaceutical Substance or Drug",
    "text": "1.使用抗组胺药物3天以内和类固醇激素1个月以内；"
  },
  {
    "id": "s3891",
    "label": "Laboratory Examinations",
    "text": " 12）血小板计数≤80×109/L的患者；"
  },
  {
    "id": "s3892",
    "label": "Disease",
    "text": " 6).过去5年内恶性肿瘤的病史。"
  },
  {
    "id": "s3893",
    "label": "Diagnostic",
    "text": "1)组织学证实为食管腺癌；"
  },
  {
    "id": "s3894",
    "label": "Special Patient Characteristic",
    "text": " ③使用智能手机并且可以使用网络；"
  },
  {
    "id": "s3895",
    "label": "Disease",
    "text": " 6.心肌梗死、心力衰竭或不稳定心绞痛患者；"
  },
  {
    "id": "s3896",
    "label": "Pregnancy-related Activity",
    "text": " 4）妊娠及哺乳期妇女。"
  },
  {
    "id": "s3897",
    "label": "Life Expectancy",
    "text": " 5）患者一般状况可，生存预期在3个月以上者。"
  },
  {
    "id": "s3898",
    "label": "Multiple",
    "text": " 16）志愿者可能因其他原因不能完成研究或研究者认为不应纳入者。"
  },
  {
    "id": "s3899",
    "label": "Therapy or Surgery",
    "text": " 静脉移植物的经皮冠状动脉介入；"
  },
  {
    "id": "s3900",
    "label": "Multiple",
    "text": " 7)肝病活动期或肝功异常者（ALT、AST、TBIL为正常值上限3倍以上）；或有肝硬化病史，肝硬化失代偿阶段，或有肝性脑病的病史；"
  },
  {
    "id": "s3901",
    "label": "Multiple",
    "text": " 9) 筛选前2 周内服用过特殊饮食（包括火龙果、芒果、柚子等）或有剧烈运动，或其他影响药物吸收、分布、代谢、排泄等因素者；"
  },
  {
    "id": "s3902",
    "label": "Disease",
    "text": " 5短暂性脑缺血发作（TIA）；"
  },
  {
    "id": "s3903",
    "label": "Disease",
    "text": " （8）合并有严重消化道疾病，如有消化道出血病史、严重的消化道溃疡等。"
  },
  {
    "id": "s3904",
    "label": "Pharmaceutical Substance or Drug",
    "text": " 曾接受AZD-9291 (泰瑞沙)"
  },
  {
    "id": "s3905",
    "label": "Therapy or Surgery",
    "text": " 5）同时接受肾替代治疗。"
  },
  {
    "id": "s3906",
    "label": "Disease",
    "text": " 8.近6个月内出现任何以下心血管疾病："
  },
  {
    "id": "s3907",
    "label": "Therapy or Surgery",
    "text": " 2.既往曾接受过任何抗肿瘤治疗，包括放疗、化疗、免疫治疗及中药治疗（除外既往根治且无复发转移时间≥5年的恶性肿瘤的治疗）；"
  },
  {
    "id": "s3908",
    "label": "Laboratory Examinations",
    "text": " f. 血清Cr≤1.5×ULN，肌酐清除率≥50mL/min（Cockcroft-Gault公式）；"
  },
  {
    "id": "s3909",
    "label": "Consent",
    "text": " ⑸已签署知情同意书。"
  },
  {
    "id": "s3910",
    "label": "Healthy",
    "text": "一、健康志愿者组"
  },
  {
    "id": "s3911",
    "label": "Multiple",
    "text": " 5、房颤患者或有严重心功能不全者"
  },
  {
    "id": "s3912",
    "label": "Disease",
    "text": " 2）原发性高血压患者；"
  },
  {
    "id": "s3913",
    "label": "Organ or Tissue Status",
    "text": " （2）术前肝肾功能异常"
  },
  {
    "id": "s3914",
    "label": "Laboratory Examinations",
    "text": " 参考血管直径在 4.0 mm到 7.5 mm之间（必须被测量而不是被估计）"
  },
  {
    "id": "s3915",
    "label": "Multiple",
    "text": " 4）有动脉血栓病（如脑血栓、短暂性大脑缺血性发作或心肌梗死）、静脉血栓病（如深静脉血栓肺栓塞）既往史或并发症或正在使用抗凝剂或抗血小板药物；"
  },
  {
    "id": "s3916",
    "label": "Disease",
    "text": " （4）心脏瓣膜病（一个瓣膜及以上发生中度病变）或原发性心肌病；"
  },
  {
    "id": "s3917",
    "label": "Disease",
    "text": " (三)2型糖尿病患者"
  },
  {
    "id": "s3918",
    "label": "Therapy or Surgery",
    "text": " 自身条件不能行传统手术或拒绝传统手术；"
  },
  {
    "id": "s3919",
    "label": "Pregnancy-related Activity",
    "text": " 5. 如果为女性，必须至少绝经1年，或手术绝育；或禁欲或性伴侣节育；或用药前4周到用药后30天内采用口服，植入或注射避孕药或经许可的避孕措施（包括子宫内节育器，女用避孕套，有杀精剂的避孕膜，宫颈帽，或性伴侣用避孕套）育龄妇女在入选时妊娠试验必须为阴性。"
  },
  {
    "id": "s3920",
    "label": "Therapy or Surgery",
    "text": " *2014年1月-2017年9月之间进行肺癌手术；"
  },
  {
    "id": "s3921",
    "label": "Disease",
    "text": " 4.抑郁症于60岁以后首次发作；"
  },
  {
    "id": "s3922",
    "label": "Alcohol Consumer",
    "text": " 17．研究给药前48h内服用过任何含酒精的制品，或在试验过程中不能按要求限制饮酒者；"
  },
  {
    "id": "s3923",
    "label": "Multiple",
    "text": " ⑤胃肠手术或患严重胃肠疾病者；"
  },
  {
    "id": "s3924",
    "label": "Laboratory Examinations",
    "text": " 6.血清肌肝高于正常值参考范围上限的1.5倍或肌肝清除率&lt;60ml/min；"
  },
  {
    "id": "s3925",
    "label": "Consent",
    "text": "1. 获得患者或家属签署的知情同意书。"
  },
  {
    "id": "s3926",
    "label": "Literacy",
    "text": " 4) 能与研究者良好沟通，遵从整个研究的要求；"
  },
  {
    "id": "s3927",
    "label": "Disease",
    "text": " （5）合并精神病、癫痫、神经官能症等精神疾病者；"
  },
  {
    "id": "s3928",
    "label": "Researcher Decision",
    "text": " 18)受试者可能因为其他原因而不能完成本研究或研究者认为不应纳入者。"
  },
  {
    "id": "s3929",
    "label": "Multiple",
    "text": " 9)  发生动脉或静脉血栓事件，如在筛查前的12个月内，发生脑血管意外(包括短暂性脑缺血发作)、深静脉血栓形成和肺栓塞者等。"
  },
  {
    "id": "s3930",
    "label": "Organ or Tissue Status",
    "text": " （5）经全面体检（包括一般体检、血尿常规、血生化检查、心电图等）无严重的肝、肾功能损害且其他指标在基本正常范围者。"
  },
  {
    "id": "s3931",
    "label": "Disease",
    "text": "（1）有远处转移的食管癌患者；"
  },
  {
    "id": "s3932",
    "label": "Therapy or Surgery",
    "text": "1)角膜穿孔（希望有视力者）；"
  },
  {
    "id": "s3933",
    "label": "Laboratory Examinations",
    "text": " 4）中重度高碳酸血症（PaCO2＞65和pH值＜7.28）患者"
  },
  {
    "id": "s3934",
    "label": "Diagnostic",
    "text": "①主要诊断为非呼吸系统疾病；"
  },
  {
    "id": "s3935",
    "label": "Disease",
    "text": " (3)无严重内科病史；下肢无严重血管病变；"
  },
  {
    "id": "s3936",
    "label": "Pregnancy-related Activity",
    "text": " 2.妊娠或哺乳期妇女;"
  },
  {
    "id": "s3937",
    "label": "Laboratory Examinations",
    "text": " 7.中性粒细胞绝对计数≥ 1×109/L；"
  },
  {
    "id": "s3938",
    "label": "Multiple",
    "text": " 4.体检发现黄色瘤或者角膜弓（角膜弓发病年龄&lt;45岁）；"
  },
  {
    "id": "s3939",
    "label": "Diagnostic",
    "text": " 6) 心电图检查或实验室检查结果提示有手术禁忌症者；"
  },
  {
    "id": "s3940",
    "label": "Enrollment in other studies",
    "text": " 8. 基线前30天内参加任何临床试验者。"
  },
  {
    "id": "s3941",
    "label": "Symptom",
    "text": " （3）踝关节部位疼痛剧烈，压痛明显；"
  },
  {
    "id": "s3942",
    "label": "Laboratory Examinations",
    "text": " c）基线血氧饱和度&gt;92%。"
  },
  {
    "id": "s3943",
    "label": "Compliance with Protocol",
    "text": " 6）患者有治疗要求且能按计划坚持完成治疗，并能够配合临床观察者及随访。"
  },
  {
    "id": "s3944",
    "label": "Multiple",
    "text": " 8) 长期服用吃抗生素或益生菌，入组前1月内未停止；"
  },
  {
    "id": "s3945",
    "label": "Pregnancy-related Activity",
    "text": " （8）孕妇或哺乳期妇女;"
  },
  {
    "id": "s3946",
    "label": "Disease",
    "text": " （4）糖尿病患者；"
  },
  {
    "id": "s3947",
    "label": "Disease",
    "text": " ④肺内活动性结核"
  },
  {
    "id": "s3948",
    "label": "Disease",
    "text": " 6．艾滋病毒阳性和肝炎"
  },
  {
    "id": "s3949",
    "label": "Disease",
    "text": " 3. 合并心、脑、肾和造血系统等严重原发性疾病、精神病患者；"
  },
  {
    "id": "s3950",
    "label": "Pregnancy-related Activity",
    "text": " 2) 孕妇及哺乳期妇女；"
  },
  {
    "id": "s3951",
    "label": "Organ or Tissue Status",
    "text": " ②合并严重肝肾功能障碍；"
  },
  {
    "id": "s3952",
    "label": "Diagnostic",
    "text": "（1）诊断不明确；"
  },
  {
    "id": "s3953",
    "label": "Multiple",
    "text": " (3) 妊娠、哺乳期、过敏体质者或对本治疗过程所使用的相关药物过敏者；"
  },
  {
    "id": "s3954",
    "label": "Addictive Behavior",
    "text": " 4)酒精及毒品筛查阳性者或在过去五年内有药物滥用史或试验前3个月使用过毒品者。"
  },
  {
    "id": "s3955",
    "label": "Disease",
    "text": " 3、严重肝损伤及其他系统严重病发症的患者"
  },
  {
    "id": "s3956",
    "label": "Pregnancy-related Activity",
    "text": " 4 处于怀孕期或哺乳期的女性患者。"
  },
  {
    "id": "s3957",
    "label": "Multiple",
    "text": "1)经过标准的HLH-94/04方案治疗2周，评估病情未达到至少PR；"
  },
  {
    "id": "s3958",
    "label": "Allergy Intolerance",
    "text": " 4、过敏体质者。"
  },
  {
    "id": "s3959",
    "label": "Disease",
    "text": " 2)7天内的急性心肌梗死（急性ST段抬高型心肌梗死或急性非ST段抬高型心肌梗死）；"
  },
  {
    "id": "s3960",
    "label": "Compliance with Protocol",
    "text": " 5.无法完成治疗计划和随访观察的患者"
  },
  {
    "id": "s3961",
    "label": "Disease",
    "text": " 3、合并感染丙型或乙型病毒性肝炎，肝硬化失代偿；"
  },
  {
    "id": "s3962",
    "label": "Disease",
    "text": " （2）听力障碍导致类似儿童注意缺陷多动障碍表现者。"
  },
  {
    "id": "s3963",
    "label": "Literacy",
    "text": "1.沟通、理解存在障碍"
  },
  {
    "id": "s3964",
    "label": "Enrollment in other studies",
    "text": " （5）近3个月内参加其他临床试验，影响本研究的效应指标观察者；"
  },
  {
    "id": "s3965",
    "label": "Consent",
    "text": " 4、患者知情同意，并签署知情同意书。"
  },
  {
    "id": "s3966",
    "label": "Pharmaceutical Substance or Drug",
    "text": " 4.口服抗凝药物未停药超过1周患者；"
  },
  {
    "id": "s3967",
    "label": "Pharmaceutical Substance or Drug",
    "text": " d)服用过提高光敏感性的药物。"
  },
  {
    "id": "s3968",
    "label": "Therapy or Surgery",
    "text": " (5)受试者有可影响药物胃肠吸收的胃肠系统手术史（阑尾切除术和疝修补术除外）。"
  },
  {
    "id": "s3969",
    "label": "Compliance with Protocol",
    "text": " 5.无法配合完成本次研究的患者"
  },
  {
    "id": "s3970",
    "label": "Multiple",
    "text": " 7. 贫血（血红蛋白低于90g／L）;"
  },
  {
    "id": "s3971",
    "label": "Disease",
    "text": " ⑨ 合并有未控制的糖尿病、高血压和严重的心血管或者肺部疾病患者；"
  },
  {
    "id": "s3972",
    "label": "Multiple",
    "text": "（1）患者符合原发性帕金森病诊断标准，至少有两项主要的症状（静止性震颤、运动迟缓、强直）， 无其他引起继发性帕金森综合征的证据。"
  },
  {
    "id": "s3973",
    "label": "Pregnancy-related Activity",
    "text": "（1）孕妇或哺乳期患者；"
  },
  {
    "id": "s3974",
    "label": "Disease",
    "text": " 3.颅脑外伤史，精神病病史，抑郁症病史;"
  },
  {
    "id": "s3975",
    "label": "Smoking Status",
    "text": " 3.术前戒烟低于两月；"
  },
  {
    "id": "s3976",
    "label": "Diagnostic",
    "text": "（1）结节穿刺病理结果为恶性；"
  },
  {
    "id": "s3977",
    "label": "Disease",
    "text": "1)肺结核合并肺外结核病（未发展成为结核性脓胸的结核性胸膜炎者除外）。"
  },
  {
    "id": "s3978",
    "label": "Compliance with Protocol",
    "text": " ⑦愿意而且能够遵守本试验方案，按时接受相关治疗和诊断评价."
  },
  {
    "id": "s3979",
    "label": "Allergy Intolerance",
    "text": " 2)对奥贝胆酸或其辅料过敏，过敏体质（多种药物及食物过敏，青霉素除外）。"
  },
  {
    "id": "s3980",
    "label": "Multiple",
    "text": " 7.肝功能child A或B级；BCLC分期为C期，无骨、脑、肺及淋巴结转移的患者"
  },
  {
    "id": "s3981",
    "label": "Multiple",
    "text": " ⑨对长效奥曲肽和/或利福昔明过敏或有药物使用禁忌者；"
  },
  {
    "id": "s3982",
    "label": "Multiple",
    "text": " 7、入选一周内受试者的心电图、实验室检查、胸片等有显著异常，经研究者判断如果入选研究将面临潜在的风险；"
  },
  {
    "id": "s3983",
    "label": "Pharmaceutical Substance or Drug",
    "text": " （3）因服用激素、免疫抑制剂等药物引起的卵巢功能减退者。"
  },
  {
    "id": "s3984",
    "label": "Consent",
    "text": " 患者已签署知情同意书。"
  },
  {
    "id": "s3985",
    "label": "Diagnostic",
    "text": "1.经组织学或细胞学证实的不能手术或复发转移性晚期胃腺癌；"
  },
  {
    "id": "s3986",
    "label": "Exercise",
    "text": " ⑤半年内有规律锻炼者（≥30min/d, ≥3d/w）"
  },
  {
    "id": "s3987",
    "label": "Address",
    "text": " 2）本地户籍或常住人口；"
  },
  {
    "id": "s3988",
    "label": "Multiple",
    "text": " 3) 签署知情同意书时，年龄在18~50（含临界值）岁的健康男性；"
  },
  {
    "id": "s3989",
    "label": "Disease",
    "text": " 5.急性胰腺炎、慢性胰腺炎急性发作、慢性胰腺炎、胰管扩张"
  },
  {
    "id": "s3990",
    "label": "Multiple",
    "text": "1.年龄18岁以上，65岁以下者，男女不限；"
  },
  {
    "id": "s3991",
    "label": "Disease",
    "text": "1. 同侧上肢有其他骨折"
  },
  {
    "id": "s3992",
    "label": "Therapy or Surgery",
    "text": " 8.过去3个月内有过眼内手术的患者；"
  },
  {
    "id": "s3993",
    "label": "Multiple",
    "text": " 6）自愿入组参加，依从性好，能配合试验观察，并签署书面的知情同意书。"
  },
  {
    "id": "s3994",
    "label": "Therapy or Surgery",
    "text": " （6) 未按照NCCN指南推荐方案化疗者；"
  },
  {
    "id": "s3995",
    "label": "Therapy or Surgery",
    "text": " (16) 入组前1年内进行过面部强脉冲光治疗；"
  },
  {
    "id": "s3996",
    "label": "Allergy Intolerance",
    "text": " 6、已知对本药组分有过敏者；"
  },
  {
    "id": "s3997",
    "label": "Capacity",
    "text": " 3.无自主行动能力患者"
  },
  {
    "id": "s3998",
    "label": "Pregnancy-related Activity",
    "text": " 3）第一胎在国际和平妇幼保健院和浙江大学附属妇产科医院分娩的产妇"
  },
  {
    "id": "s3999",
    "label": "Enrollment in other studies",
    "text": " 16. 本研究开始前4周内曾参加过其他临床试验；"
  },
  {
    "id": "s4000",
    "label": "Allergy Intolerance",
    "text": " 4)造影剂过敏；"
  },
  {
    "id": "s4001",
    "label": "Disease",
    "text": "（1）反复尿潴留（至少在一次拔管后不能排尿或两次尿潴留）或者慢性尿潴留残余尿&gt;100ml；"
  },
  {
    "id": "s4002",
    "label": "Multiple",
    "text": " 已有肝病或肝功能受损（ALT&gt;80 IU/L）"
  },
  {
    "id": "s4003",
    "label": "Consent",
    "text": " 8. 患者能够理解试验的意义和目的，愿意参加本试验并签署同意书；"
  },
  {
    "id": "s4004",
    "label": "Researcher Decision",
    "text": " 6、根据研究者的判断，具有降低入组可能性或使入组复杂化的其他病变或情况，如工作环境经常变动、生活环境不稳定等易造成失访的情况。"
  },
  {
    "id": "s4005",
    "label": "Pharmaceutical Substance or Drug",
    "text": " 4、试验前4周内未使用全身或吸入糖皮质激素。"
  },
  {
[truncated: 1,906,688 more chars]
