# Supplementary material for: Enhanced industrial text classification via hyper variational graph-guided global context integration
Source: PeerJ Comput Sci. 2024 Jan 5;10:e1788. doi: 10.7717/peerj-cs.1788 (PMC10773843; doi:10.7717/peerj-cs.1788)
Supplement: Supplemental Information 2 — CLUEEmotion2020 dataset is emotion analysis corpus labeled with each sample annotated with one emotion label, and contains train, validation and test dataset. CHIP-CTC dataset is categorized based on the screening criteria utilized in clinical trials. It is sourced entirely from authentic clinical trial cases with the abbreviated data, and obtained from the standardized module within the public Chinese clinical website. N15News dataset is generated from New York Times with 24 categories and contains both text and image information in each news. Here we use the text with body tag for news classification as test dataset. PatentsDataset corpus comes from industrial domain texts extracted from China’s national patent database, with over 3500 self-built industrial equipment patent information used for industrial field text classification. [file peerj-cs-10-1788-s002.zip › data/CHIP-CTC/category.xlsx]

## Sheet: category
Topic Group	Chinese Label Name	Label Name	Example
Health Status	疾病	Disease	1.胰腺炎病史 2.高血压 3.无严重精神疾病者 4.有严重、未控制的器质性病变或感染者 5.存在慢性免疫系统疾病史 6.先天性心脏病、严重肝胆疾病或免疫缺陷患儿 7.合并其它心脏病，如：风湿性心脏病、肺源性心脏病、甲亢性心脏病、扩张性心肌病、肥厚性心肌病、严重瓣膜病、心肌炎和心包炎
	症状(患者感受)	Symptom	1.以颈痛为主诉者 2.曾有过术后皮肤瘙痒的 3.焦虑或抑郁患者 4.有呼吸系统的症状如咳嗽、胸闷、气短等
	体征(医生检测）	Sign	1.顽固性大量腹水 2.活动性出血 3.多中心病灶
	怀孕相关	Pregnancy-related Activity	1.孕妇和哺乳期妇女 2.妊娠、准备妊娠或哺乳期女性 3.怀孕 4.孕周在24——30周
	肿瘤进展	Neoplasm Status	1.存在局部淋巴结侵犯 2.远处转移 3.新发现、进展期或晚期肿瘤
	疾病分期	Non-Neoplasm Disease Stage	1.患者病情处于不稳定期 2.严重残疾、严重疾病的终末期 3.临床分期ⅠB-Ⅲ期 4.急性加重期 5.初诊肿瘤临床分期T3-4或N1-2
	过敏耐受	Allergy Intolerance	1.既往有药物过敏史者 2.过敏体质且既往有痰热清过敏史者 3.对外源性蛋白有过敏反应 4.不能耐受手术或麻醉者 5.无过敏史 6.对阿片类药物或右美托咪定过敏者
	器官组织状态	Organ or Tissue Status	1.肾功能正常 2.合并有严重肝功能、肺功能不全的患者 3.心、肾功能在正常范围 4.凝血功能障碍患者 5.一般情况差，心血管、呼吸、肝、肾或其他主要系统功能障碍
	预期寿命	Life Expectancy	1.预期复发后30天内可能会出现早期死亡的患者 2.预计生存期≥12周 3.寿命长于3个月
	口腔相关	Oral related	1.口腔卫生状况较差 2.口内至少存留20颗可计数的天然牙（充填体面积不超过25%），且包含4颗磨牙 3.儿童口腔内开放性龋齿数目少于6
Treatment or Health Care	药物	Pharmaceutical Substance or Drug	1.有精神或神经科药物服用史者 2.正在服用影响维生素D代谢的药物 3.既往注射抗VEGF药物史 4.接受过VEGFR抑制剂，如索拉非尼、舒尼替尼治疗者 5.入组前已使用抗菌药物 6.未用过糖皮质激素
	治疗或手术	Therapy or Surgery	1.脊柱外科手术史 2.盆腔手术病史 3.既往甲状腺手术史 4.既往曾有椎管内麻醉史患者 5.上消化道手术史 6.本次治疗为首程治疗（无盆腹部放疗史，无同步放化疗史） 7.既往存在器官移植、自体/异体干细胞移植史 4
	设备	Device	1.用球囊与支架对吻技术 2.术前应用呼吸机 3.目前使用泪小点栓塞的患者 4.安置心脏起搏器、金属支架、钢板、关节等金属或易受电流脉冲影响的植入物的患者 5.不能使用气压泵治疗的患者
	护理	Nursing	1.卧床制动患者≥72小时 2.参与者必须有合格的护理人员能够协助管饲 3.在ICU住院，并且接受无创通气的患者
Diagnostic or Lab Test	诊断	Diagnostic	1.符合肩颈、腰腿痛诊断标准 2.B超、妇检发现继发性痛经的患者 3.符合WHO1999年诊断标准的2型糖尿病患者 4.符合2型糖尿病诊断标准 5.CT/MRI等检查提示中枢神经系统疾病（脑卒中、颅内肿瘤等） 6.根据现行的GOLD策略（GOLD2015），患者被诊断为慢阻肺
	实验室检查	Laboratory Examinations	1.左室射血分数（LVEF）≥50% 2.HIV检测阳性 3.腋下体温≥38.5℃ 4.膀胱容量≥200ml 5.血压≤180/110mmHg
	风险评估	Risk Assessment	1.ASA分级Ⅰ～Ⅱ级 2.GCS≥8分 3.ECOG体能状态评分为0~2 4.HAMD自杀条目评分≥3分 5.BMI
	受体状态	Receptor Status	1.移植均为新鲜或冻存优质胚胎（6C II级以上） 2.能够采取手术切除或活检取得新鲜的肿瘤组织样本
Demographic Characteristics	年龄	Age	1.年龄65~75 岁 2.成人（14-60岁）
	特殊病人特征	Special Patient Characteristic	1.夜磨牙、紧咬牙等不良习惯 2.右利手 3.从事临床护理工作 4.拥有并长期使用手机 5.未婚
	读写能力	Literacy	1.能够熟练阅读，使用中文 2.能够流利地听、说普通话 3.能正常朗读200字以上的短文者
	性别	Gender	1.性别不限 2.男女均可 3.男性或女性 4.患者为女性
	教育情况	Education	1.小学以上文化程度 2.初中及以上教育水平 3.受教育年限 ≥6年
	居住情况	Address	1.地域：中国北方地区 2.本市常住 3.居住在重庆，且未来六个月不会搬迁 4.常住地海拔低于2500米
	种族	Ethnicity	1.中国籍患者 2.藏族 3.生物学父母均为汉族 4.民族：任何民族
Ethical Consideration	知情同意	Consent	1.签署知情同意书 2.患者拒绝 3.知情同意参加本研究，并签署知情同意书
	参与其它试验	Enrollment in other studies	1.正在参加影响本研究结果评价的其它临床试验者 2.当前正参与另一项可能会干扰本研究结果的研究 3.同时还在接受其他临床受试的患者
	研究者决定	Researcher Decision	1.研究者判断不适合参加本研究的其他情况 2.其它研究者认为不适合者 3.根据研究者的判断，有严重的危害患者安全或影响患者完成研究的伴随疾病者
	能力	Capacity	1.不能平卧或半卧位的患者 2.步行、上下楼、跑步不能或受限者 3.不能完成问卷调查者 4.能够吞咽和经口服药
	伦理审查	Ethical Audit	1.伦理审核未通过者 2.报告医院伦理委员会经批准后实行
	依存性	Compliance with Protocol	1.依从性差的患者 2.患者依从性差，不能进行随访 3.无法按期随访的患者
Lifestyle Choice	成瘾行为	Addictive Behavior	1.有药物成瘾的证据 2.既往有酗酒史 3.嗜烟者 4.有吸毒史或酗酒史者 5.有药物依赖或药物滥用史
	睡眠	Bedtime	1.昼夜颠倒的生活方式，或不规律的睡眠模式者 2.失眠症状每周至少发生3天或3天以上，持续至少1个月 3.睡眠潜伏期或睡前大于30分钟，睡眠效率小于85%
	锻炼	Exercise	1.平时无运动锻炼习惯 2.运动水平：受伤前有规律参加运动 3.测前1周内进行小腿牵拉、按摩等操作者 4.正在参与其他上肢康复锻炼的患者
	饮食	Diet	1.没有咖啡饮用习惯 2.父母对孩子的偏食挑食表示担忧 3.素食主义者 4.3天内未使用益生菌及益生菌发酵食物
	酒精使用	Alcohol Consumer	1.每周饮酒超过28个单位酒精（1单位=285ml啤酒或25ml烈酒或125ml葡萄酒） 2.试验期间不能避免饮酒的患者 3.有饮酒史，男性折合乙醇量&gt;140g/周，女性折合乙醇量&gt;70g/周 ，持续2年以上
	性取向	Sexual related	1.阳性方为男男同性性行为者 2.过去6个月内发生过男-男性行为 3.过去1年与男性性伴存在肛交/口交性行为
	吸烟状况	Smoking Status	1.吸烟史：大于20包年 2.吸烟量≧10支/天 3.不吸烟
	献血	Blood Donation	1.试验前3个月内参与献血者 2.最近4周内献血者
Data or Patient Source	病例来源	Encounter	1.在我院神经康复科住院的患者 2.住院患者 3.在社区卫生服务站注册的高血压患者 4.首次入ICU 5.急诊病人
	残疾群体	Disabilities	1.单纯视力残疾人 2.上肢及手有畸形者 3.晚期畸形、残废、丧失劳动力者
	健康群体	Healthy	1.身体，精神发育正常 2.身体健康 3.全身状况良好
	数据可及性	Data Accessible	1.相关临床资料完整 2.临床观察资料采集较完备 3.有完善的临床观察、影像学检查、实验室检查的记录 4.病史资料不全者
Other	含有多类别的语句	Multiple	1.严重精神疾病；有酗酒、药瘾或者其他不适合参加研究者 2.成年的男性或女性，≥18 岁 3.严重的伴随的疾病，预期寿命＜3年 4.严重肝肾疾病、血液系统疾病、自身免疫病、慢性严重感染、糖尿病、精神病、吸毒和酗酒者等
