# Supplementary material for: Enhanced industrial text classification via hyper variational graph-guided global context integration
Source: PeerJ Comput Sci. 2024 Jan 5;10:e1788. doi: 10.7717/peerj-cs.1788 (PMC10773843; doi:10.7717/peerj-cs.1788)
Supplement: Supplemental Information 2 — CLUEEmotion2020 dataset is emotion analysis corpus labeled with each sample annotated with one emotion label, and contains train, validation and test dataset. CHIP-CTC dataset is categorized based on the screening criteria utilized in clinical trials. It is sourced entirely from authentic clinical trial cases with the abbreviated data, and obtained from the standardized module within the public Chinese clinical website. N15News dataset is generated from New York Times with 24 categories and contains both text and image information in each news. Here we use the text with body tag for news classification as test dataset. PatentsDataset corpus comes from industrial domain texts extracted from China’s national patent database, with over 3500 self-built industrial equipment patent information used for industrial field text classification. [file peerj-cs-10-1788-s002.zip › data/CLUEEmotion2020/test.txt]

{"id": 0	"content": "其实我愿意吞声忍气，但却怕被看不起。"	"label": "sadness"}
{"id": 1	"content": "跟自己说对不起，总是为难自己，让自己生活在水深火热中，对不起。我要买漂亮的衣服来犒劳自己。"	"label": "sadness"}
{"id": 2	"content": "多么万能的一个词"	"label": "happiness"}
{"id": 3	"content": "虽然肚子疼，可还是要谢谢你，爱你！"	"label": "happiness"}
{"id": 4	"content": "今天上主日学的小朋友来得很早。WL没来，我组织带敬拜。有个小男孩说：“章姐姐做什么会计啊，不做老师可惜了。”而且我还收获了，他们为我的祷告祝福。哈哈！"	"label": "happiness"}
{"id": 5	"content": "新年第1天上班就着要着罚款加批评要大胆树起来[hold住]"	"label": "sadness"}
{"id": 6	"content": "我从小就立有宏愿，这个愿望时常使我无法在夜里安眠，一想起来就激动不已，当然，这个愿望是不被一般人所理解的，我也常常感到世俗的压力。但我从未放弃努力，我的愿望是可以在全世界任何一个地方任何一个角落随地大小便。"	"label": "happiness"}
{"id": 7	"content": "为生存而工作，那是艰苦！为理想信念而工作，那是幸福！"	"label": "happiness"}
{"id": 8	"content": "此时此刻，我突然觉得自己感觉不到幸福了！！！[泪][泪][泪][泪]只有泪眼汪汪能代表我的心情，感觉不到爱了啊！"	"label": "happiness"}
{"id": 9	"content": "这辈子一定要交一个华子一样的朋友！哥们儿喜欢杨晓芸，华子放弃杨晓芸；哥们结婚要借钱二话不说拍出来两万；向南把钱包甩他身上的时候也不记恨哥们T0T就是一个这么好的人最后还被自己同甘苦共患难的哥们给敲了媳妇╮(╯▽╰)╭"	"label": "like"}
{"id": 10	"content": "我有什么资格说人家，自己都做不好，废话一大堆，又不懂做人，不懂说话，做事又不积极，自己知道还不之悔改，我对自己真的很失望，别人说的对的还要去狡辩，真是无药可救了，教我又不听，等到教你的人都绝望了那就真的没救了，吴首高啊你要等什么时候才能进步呢，，，"	"label": "sadness"}
{"id": 11	"content": "我把报名的文档弄不见了(＿＿)ノ｜壁[伤心]"	"label": "surprise"}
{"id": 12	"content": "还是害怕夜深人静时总想起你还是害怕不经意听见你的消息"	"label": "fear"}
{"id": 13	"content": "每天可以看到新人的幸福的笑容~~~才是真的幸福~~~天下有情人总成眷属~~~~"	"label": "happiness"}
{"id": 14	"content": "到底是真是假啊是真是假啊？"	"label": "surprise"}
{"id": 15	"content": "	太行影楼用品对广大客户的服务还没有做到最好！"	"label": "sadness"}
{"id": 16	"content": "小编推荐起床利器：志高大1P冷暖空调。集冷触媒技术，智能水洗，防霉运转，广谱抗菌于一身，此外，制热强劲，具有热量大、安全性高、加热速快的特点。"	"label": "like"}
{"id": 17	"content": "新桓结衣和锦户亮…小心脏，哇凉哇凉的"	"label": "sadness"}
{"id": 18	"content": "：我们学校澡堂一贯很挤，最多的时候五个人用一个喷头都有，然后今儿清明放假，大家都回家了，洗澡的人特少，姐一个人用五个喷头都没问题，结果！到了澡堂才发现我居然忘了带校园卡，最后在周围空着好多喷头的情况下，我跟舍友挤一个！[泪]，所以我就是没这个命吗？？！！"	"label": "disgust"}
{"id": 19	"content": "希望头发可以快点长长，这发型忒奇怪了T_T"	"label": "sadness"}
{"id": 20	"content": "突然想跟自己说声对不起，对不起，再也找不回原来的自己。"	"label": "sadness"}
{"id": 21	"content": "【学会听不到】你做的越对，背后说你的人越多。你过的越好，背后讥讽你的人越多。你变得越强，背后打击你的人越多。你生得越美，背后嘲笑你的人越多。但又有什么关系呢？只要我和家人爱人每天都能幸福下去，这就足够了。发生在背后的事情，就算我都清楚的知道，也会清楚的“听不到”！"	"label": "happiness"}
{"id": 22	"content": "老太太摔倒喊附近的人帮扶起来，但是把她拉起来了，但不让帮者离开，说做好事的人撞倒她，要求赔偿，还住到人家家里，这是不是无奈，以后好事谁还敢做。"	"label": "sadness"}
{"id": 23	"content": "第十一天，在12号之前加油↖(^ω^)↗"	"label": "like"}
{"id": 24	"content": "今天，一个医生朋友无意中透露出：有处方权的医生坐一天门诊竟然能有四位数的收入！默默地，我好像明白了什么……[汗]"	"label": "anger"}
{"id": 25	"content": "幸福是比较级，但并非与别人比较，而是与自己曾经的不幸福比较。一个人只要经历过坏透了的日子，就会真正懂得感激幸福。"	"label": "happiness"}
{"id": 26	"content": "良禽择木而栖，士为伯乐而荣！"	"label": "like"}
{"id": 27	"content": "身边站了一个娘娘腔，我想死。听到他说话我就想吐。[怒]尼玛，可以少说句话嘛。笑声真恶心，我想吐！赶紧到郑州吧，赶紧下去吧，别祸害我啦！一直在说结婚，怎么会有女的愿意嫁给娘娘腔呢！费解。。[晕]"	"label": "disgust"}
{"id": 28	"content": "告诉你我爱着你坚持到底晨"	"label": "like"}
{"id": 29	"content": "我觉得我很对不起一个人，没能多陪陪她"	"label": "sadness"}
{"id": 30	"content": "就你懂事"	"label": "anger"}
{"id": 31	"content": "喜欢你吃我喜欢吃的东西，喜欢你陪我看我喜欢的风景，喜欢把我的世界全给你，喜欢你带我看全世界，喜欢打喷嚏的时候心里的你说你想我，喜欢你说喜欢我，喜欢我们慢慢像一个人，独立又统一。"	"label": "like"}
{"id": 32	"content": "以后又会是同学喏。"	"label": "happiness"}
{"id": 33	"content": "有的明明不想按照别人的期待做事却偏偏又很在意外人的异样眼光怎么样才能像我见到的那些人一样为自己而活还是太过懦弱不够洒脱我希望人生不需要牺牲来实现成功等有勇气那一天播主专业会诞生一只奇葩留着很短的头发却可以走的很远"	"label": "like"}
{"id": 34	"content": "别人空间都不能随便评价了，就发了个流汗的表情，结果我和发说说的人就有一腿了？这是什么世道！为什么个个都要怀疑我？难道我真长了一张所谓的“婊子脸”吗？"	"label": "anger"}
{"id": 35	"content": "哎哟！好饿新旧两年身无分文呆在陌生又散尽人性熟悉的陌生的人楼下绝望乞盼这饲养了三年的看着象人的畜生会良心发现…！"	"label": "disgust"}
{"id": 36	"content": "这一刻，我觉得特别迷茫。感觉自己整个人生都扭曲了。我以为我以为的永远都不会变，可是事实就是这样给我血淋淋的一记耳光。"	"label": "sadness"}
{"id": 37	"content": "手机闹钟居然不响!!赶作业!!"	"label": "sadness"}
{"id": 38	"content": "要洗澡了，给包子脱成小光膀子，忍不住亲了亲小肚肚，人家扭捏了一下，不好意思地说：因为我好可爱啊！"	"label": "like"}
{"id": 39	"content": "真的很喜欢	但只敢放在心里面."	"label": "like"}
{"id": 40	"content": "熊孩子们为什么隔几个小时就来问我卷子批好了没，难道各个都觉得自己考了100分吗！看到卷子上那么差的成绩看他们还急不急！今天终于也体会到了什么叫做"	"label": "sadness"}
{"id": 41	"content": "无论怎样，还是希望能够快乐简单，那些年那句话还是属于U"	"label": "happiness"}
{"id": 42	"content": "你不是奇怪。你只是和其他人都不一样。"	"label": "happiness"}
{"id": 43	"content": "女人，有你的关心。"	"label": "happiness"}
{"id": 44	"content": "陆涛没有夏琳徐志海等等周围一切的人包容他给他一次又一次机会他就是个自负的渣，有才华的多了，不缺他一个。想跳高还不想蹲下，有弹簧吗？"	"label": "like"}
{"id": 45	"content": "一颗心可以很小，也可以无限大，做人的格局大些，看远些，心也宽，路也宽，也就快乐些，也才可以走远些。"	"label": "happiness"}
{"id": 46	"content": "我两天都不在家。。好像没喂苍井空呢。。。[可怜][可怜]"	"label": "anger"}
{"id": 47	"content": "你赚钱啦赚钱啦你不知道怎么去花	你左手捧个破苹果右手拿根烂黄瓜。"	"label": "sadness"}
{"id": 48	"content": "不帮我订东西，我就要自己的卡订。尼玛结果现在才知道卡都取消了，钱全存定期。现在又说钱是TA的了。呵，我屮当初就不该把卡给你。老子的钱都好意思去抢啊，赚个屁钱你要老子去卖吗？你养老子还喊老子去赚钱。我操操操操操操操操操操操操钱没了卡也不给存折也不给尼玛的！真他妈让老子伤心！"	"label": "anger"}
{"id": 49	"content": "就当我是废人也为你改变过"	"label": "like"}
{"id": 50	"content": "碰上这么个下猪的人着实受不了。。。"	"label": "sadness"}
{"id": 51	"content": "我们家如此沉默，只会用行动表达出来的臭凌祥，竟然打电话给我说好想好想我，[爱你][爱你][可爱]我知道我们都很爱。很幸福哦，49天"	"label": "happiness"}
{"id": 52	"content": "你不理我的时候，我总是喜欢去看儿子来缓解不愉快，可是现在怎么看儿子你都不理我。"	"label": "anger"}
{"id": 53	"content": "相聚离开都有时候，临走时信阳下雨了，一个电话三分钟不到你准确无误找到我，感动。知道我不安承诺我会去川看望我甚至陪我军训，感动。同时还有一个为了送我上学你匆急从北京赶回来，感动。"	"label": "happiness"}
{"id": 54	"content": "学校是一个什么样的地方呢？是即使你走在深夜无人的校园，也不会觉得害怕。"	"label": "happiness"}
{"id": 55	"content": "希望你能来'真的好想你`好想抱你--李龙"	"label": "sadness"}
{"id": 56	"content": "对这俩货没话说"	"label": "anger"}
{"id": 57	"content": "被阅读XX次的意思是：呵呵[怒]，被那么多人阅读又如何，还不是没什么人理你。"	"label": "disgust"}
{"id": 58	"content": "好久没有这么扬眉吐气了哇哈哈哈"	"label": "happiness"}
{"id": 59	"content": "【2014女朋友标准出炉】身高162-173cm、体重50-61kg、发型长发，性格温和、不吸烟、不喝酒、不乱性、爱运动、会煮饭、会关心人，孝敬父母，热爱动物、举止斯文，不说脏话、谦虚、不乱猜疑、不翻男朋友手机，会时不时给男朋友一个惊喜，不忙会顾家。"	"label": "happiness"}
{"id": 60	"content": "夜深忽梦少年事，惟梦闲人不梦君。"	"label": "happiness"}
{"id": 61	"content": "明天公司年会，行政过来问我们想喝什么饮料下午好去买，大家七嘴八舌的要果粒橙什么的果汁饮料，我们领导说要喝可乐，不知怎么我就二了一把说可乐杀精，大家都凌乱了，我们二货领导还弱弱的回了一句，没事儿我已经有孩子了了了了了了。。。。。。"	"label": "disgust"}
{"id": 62	"content": "，就是一股脑的扎下去。"	"label": "like"}
{"id": 63	"content": "真的很奇怪ㄟ！昨天明明说好（而且是一再的确定）要带我去看手机..然后今天（刚刚）又说：「什么？我哪有说！而且妳是要我累死哦？明后天好吗！？」每次都这样！为什么要这样！明明说好的！但总是让人失望！明后天我相信妳又有更多借口！「说到请做到！不要答应别人，然后最后只能让人失望！」"	"label": "sadness"}
{"id": 64	"content": "像我这样情绪不稳定，时不时对生活绝望，时刻在担心朋友被自己情绪影响的人，是不是不该有朋友，不可能快乐，不配被爱"	"label": "happiness"}
{"id": 65	"content": "觉得这班都忒矫情…都把自己当人物了吧…"	"label": "sadness"}
{"id": 66	"content": "测试一下[最右]"	"label": "happiness"}
{"id": 67	"content": "昨天去商场很纠结要不要换手机柜员可劲推荐vivo主要是她问我“是刚高考完吧学生们现在都用这款性价比比较高”想想心里还有点小开心呢～【最终我还是没买【其实那款机子还真挺不错【但我其实想买苹果六【没用坏的旧机怎么办"	"label": "sadness"}
{"id": 68	"content": "一家人开开心心的，就是最大的幸福！[哈哈][哈哈][哈哈]"	"label": "happiness"}
{"id": 69	"content": "一点点你的微笑已经让我觉得温暖"	"label": "like"}
{"id": 70	"content": "虽然每次会知道这样的事情其实没什么，但是心里就是会很不舒服，很难去解释的，干嘛非要那么不小心非要让人家那么尴尬呢？这些人啊……"	"label": "disgust"}
{"id": 71	"content": "移动太可恶，现在非常理解为什么老爸坚持用联通了，可以要用飞信还不能换成其他的==联通电信快点发明一个飞信吧，打败移动，哼~"	"label": "anger"}
{"id": 72	"content": "姓侯的我今年最大的愿望就是你去死，我诅咒你开车出车祸撞死	走路让车撞死	不得好死	你死了大家都解脱了	你赶紧去死吧，我天天会诅咒你不得好死！"	"label": "anger"}
{"id": 73	"content": "[睡觉][睡觉]唉～今天肿么了要怎样？？？[汗][黑线][黑线]=_=[奥特曼][奥特曼]"	"label": "sadness"}
{"id": 74	"content": "禁补课禁月考我操高考个鸡吧鸟"	"label": "anger"}
{"id": 75	"content": "做梦都是你"	"label": "happiness"}
{"id": 76	"content": "屌丝的种族天赋，把所有妹子都变成女神。"	"label": "happiness"}
{"id": 77	"content": "为什么要告诉我好吧我也许只是写作业变得迷糊了我该睡了不要想了去年我也是通宵只为最后一天去见某个人"	"label": "sadness"}
{"id": 78	"content": "坏事情难免让人难过"	"label": "sadness"}
{"id": 79	"content": "女为悦己者容.这句话的意思.我还是从<<聊斋志异>>里一个女鬼那里学来的呢"	"label": "like"}
{"id": 80	"content": "年少时的情感本就不明朗，甚至有些时候，失去比得到的更显得深刻。。。"	"label": "like"}
{"id": 81	"content": "对于事情一无所知的你，有什么资格这样诋毁谩骂我！可怜之人必有可恨之处，做人如斯，真是让我失望！只能说，谢谢你让我看到了人性的卑劣！"	"label": "anger"}
{"id": 82	"content": "据说，在同一间寝室里。必有一个学霸，一个学渣，一个吃货，一个睡神，一个夜猫子，一个2货，一个“歌神”，一个自恋狂等等。你可能会觉得，咦？我们宿舍没这么多人呀，放心吧，总有奇葩能兼容众多特性，成为你们寝室里的集大成者[哈哈][哈哈][哈哈]"	"label": "happiness"}
{"id": 83	"content": "周末谁个懒觉到800，只听洗手间咣当一声漏水了，赶紧打电话给水管师傅来修理，洗手间不能用整个人蓬头垢面狼狈不堪。[泪]特么丢死人呐~[抓狂]"	"label": "disgust"}
{"id": 84	"content": "收到神秘的快递[哈哈][哈哈][哈哈]好嗨皮[馋嘴][馋嘴]嘻嘻*^_^*吃戈饭去了[嘻嘻]"	"label": "happiness"}
{"id": 85	"content": "刚刚看江苏卫视的春晚感动的哭了，老人家盼望着孙女回家过年，儿子期待爸爸妈妈一直在身边，可是为了生活，为了生存，不得不狠心抛下这份思念[泪][泪][泪]"	"label": "happiness"}
{"id": 86	"content": "关键是我心里拥有太多关于你的回忆，不想忘记"	"label": "like"}
{"id": 87	"content": "热！浑身疼！饿！闹心！睡不着！"	"label": "anger"}
{"id": 88	"content": "就这样爱你爱你爱你随时都要一起我喜欢爱你外套味道还有你的怀里[太开心][太开心][太开心]晚安[月亮][爱你]"	"label": "like"}
{"id": 89	"content": "日本电影总是又臭又长，但是感情描述非常细腻，整部电影几乎全由小孩子演出来的，离婚后一对兄弟各自跟了爸妈，然后他们的内心状况。小田切让演了一个废柴父亲生活起居还要孩子照顾，日本的小孩非常懂事有礼貌阿。他们不是让父母照顾的宝宝，还从小自己洗衣服打扫屋子哈哈。"	"label": "surprise"}
{"id": 90	"content": "快放学了耶耶耶痛苦的8天终于是过去了[兔子][兔子][兔子]"	"label": "happiness"}
{"id": 91	"content": "每次都是这幅屌丝样你敢不敢来点新名堂让我冒更大的火嘛"	"label": "anger"}
{"id": 92	"content": "看样子今年运气是真转好了啊，四月底，手气超好，牌场得意，五月初，桃花运来了，情场得意！看样子我这朵老蔫吧花儿也要重新绽放了啊，走，又看漂亮MM去啦····[威武][浮云]"	"label": "happiness"}
{"id": 93	"content": "路遇极其热情极其萌的小狗狗。"	"label": "happiness"}
{"id": 94	"content": "宾语是我还是有人陪的感觉[悲催]"	"label": "sadness"}
{"id": 95	"content": "……TB看到一个特别（）的七秀号出售，干将莫邪，幽月乱花，大扇子，各种445，PVPPVE全有，还有里飞沙，总共，2W……"	"label": "anger"}
{"id": 96	"content": "[笑哈哈][笑哈哈][噢耶][噢耶]晚安。"	"label": "happiness"}
{"id": 97	"content": "现在怎么那么多闲着没事做，天天说三道四的人啊？别人生活舒服点，就所三到四，嗨，都是啥人啊。"	"label": "sadness"}
{"id": 98	"content": "活该!蔡慧娴你活该!"	"label": "sadness"}
{"id": 99	"content": "脸书这种高风险社交网路对我这种反社交人群真是负担，今儿又有人试图重设我的脸书密码，搞得我只好又去重设了一次。上次那个用我另外一个邮箱注册脸书的泰国人的事儿还没搞定呢，我去跟脸书claim说那是我的邮箱，人自动回复说不认为有盗用嫌疑。最近和脸书打交道真是够了。"	"label": "sadness"}
{"id": 100	"content": "就是可以窝在被窝，即使醒了也不起"	"label": "happiness"}
{"id": 101	"content": "L在世纪佳缘认识了一个女生，见过一次面聊了几次后就没联系了，我问他什么情况，他说，那个女生小学数学只能考30分。"	"label": "happiness"}
{"id": 102	"content": "想念一个人的时候，是如影随形，无所不在。在熟悉的楼下，看到熟悉的影子，走进却不是熟悉的脸庞，冰冷失落直袭心头，顿时就落下泪来。为什么总能为一个人反反复复的心痛。我明白he'sjustnotthatintoyou"	"label": "sadness"}
{"id": 103	"content": "早上还在鸡冻满30天晚上立刻就加到10公里含泪跑完庆幸自己还活着以为能得到表扬结果一句你跑这么慢别人跟你一样的时间15公里都跑到了。。。我只好装可怜说我脚都磨破啦【是真磨破了。。。结果依然不屑的回我一句你就不能买双好点的跑鞋？。。。"	"label": "sadness"}
{"id": 104	"content": "拍立得与现实世界结合的创意摄影"	"label": "like"}
{"id": 105	"content": "内谁去法意兜了十天硬生生木有买到俺要的SAFFIANO，非要去专柜么，好累，不会再爱了。明天要去电信剪卡，据说要出示工作证，刷脸不行么，好累，不会爱了。"	"label": "sadness"}
{"id": 106	"content": "事事不顺，我又不是摇钱树，为什么什么事都来找我？"	"label": "anger"}
{"id": 107	"content": "敢于创新【加油】【加油】【加油】"	"label": "happiness"}
{"id": 108	"content": "我确信那时候的我，原来我也曾是我羡慕的。"	"label": "fear"}
{"id": 109	"content": "郁闷死了，就知道霉，没想到这么霉，想着路远就算了，还要“坐台”，烦死了。。。。。"	"label": "sadness"}
{"id": 110	"content": "哄自己开心也是一件很难的事……买了衣服，买了鞋子，也只是买了一小时的快感，满肚子委屈还是咽不下去……"	"label": "sadness"}
{"id": 111	"content": "地方撒"	"label": "happiness"}
{"id": 112	"content": "筑城声酸嘶，汉月傍城低。白骨若不掩，高与长城齐。"	"label": "sadness"}
{"id": 113	"content": "电脑中毒了是吗，一串英文藐视我没学过计算机。"	"label": "anger"}
{"id": 114	"content": "兵哥哥每天一个电话，呵呵，小幸福有没有。再坚持一个多月，等下了连队，我们就可以见面咯♥[鼓掌][亲亲]"	"label": "happiness"}
{"id": 115	"content": "梦里挣扎伤口太多，为爱忍耐不敢难过，我在平地倾跌过，太害怕分离那凄楚、熬得起放不过、立誓真心却为何，跟某个他卿卿我我，流泪了也结束，嬉笑忘我________"	"label": "sadness"}
{"id": 116	"content": "随意逛街的时候一不小心逛到喜欢的鞋喜欢的裙子[哈哈]"	"label": "happiness"}
{"id": 117	"content": "怎么吉杰也上我是歌手了么，所以现在是快男包了我歌么？"	"label": "anger"}
{"id": 118	"content": "感觉好失望也许这次真的行不通"	"label": "sadness"}
{"id": 119	"content": "我特别讨厌有的人ktv，找你合唱的歌，自己却握着麦克风不撒手，从头唱到尾，中间都不带换气的！也根本不给你机会，这是什么鬼？你想自己唱就自己唱好了嘛！干嘛还要再抓上一个人？让他给你伴舞啊？"	"label": "anger"}
{"id": 120	"content": "虚伪真的是一件让人恶心的事情[悲伤]真的很难受"	"label": "sadness"}
{"id": 121	"content": "不争气的眼泪又在吧嗒吧嗒的掉，原来爱一个人也有错。"	"label": "sadness"}
{"id": 122	"content": "我真不希望被有些讨厌的人关注，一定要恶狠狠的移除他们。"	"label": "happiness"}
{"id": 123	"content": "其实你的女友在网络上谈恋爱很正常，因为你不可能是第一个亲吻她的人，你也不可能是第一个看到她赤裸的人，不要嫉妒和怨恨，没有明星们占据少女的心灵，她们根本就想不起和你要谈感情.你只要做第一个探进她禁地的人，你就是最幸福的一个了。"	"label": "disgust"}
{"id": 124	"content": "散心，看见小区里一二十出头的小伙子冲着他自个儿养的汪星人＂宝贝儿＂、＂宝贝儿＂地叫得亲热。记得有次和某人约会，我到地方的时候就听到丫嗲不拉唧地喊了一声＂宝贝儿＂，我当时那个爽啊，心想你丫居然也有今天，怎想定睛一看，这丫居然在逗猫……[生病]"	"label": "disgust"}
{"id": 125	"content": "马年吉祥！马上有钱，马上有对象，马到成功！噔咔啦✔噔咔啦～"	"label": "happiness"}
{"id": 126	"content": "我们讨厌世界是因为看不清同样复杂不干净的自己。"	"label": "like"}
{"id": 127	"content": "现在真的很喜欢那些COSER啊，很羡慕的啊。只不过是空有想法而已……"	"label": "like"}
{"id": 128	"content": "下午三点多，只一句'我想吃凉皮了'，你就冒着雨、大街小巷地去找去问，过了很久你回来了，湿透了鞋子，有点丧气地告诉我没买到，考虑到我没吃中饭又要忌口，就买了鸡排汉堡和红豆奶茶，看着我乖乖吃完才走开。[泪][泪]"	"label": "happiness"}
{"id": 129	"content": "无聊无聊无聊无聊无聊无聊无聊无聊无聊无聊无聊无聊无聊无聊无聊无聊无聊无聊无聊无聊无聊无聊无聊无聊无聊无聊无聊无聊无聊无聊无聊无聊无聊无聊无聊无聊无聊无聊无聊无聊无聊无聊无聊无聊无聊无聊无聊无聊无聊无聊无聊无聊无聊无聊"	"label": "disgust"}
{"id": 130	"content": "就是看着孔明灯慢慢变成天上最亮的星星[哈哈]"	"label": "happiness"}
{"id": 131	"content": "朋友，要经历久了才知道合不合适。一早地抱太多希望不过也就一厢情愿。"	"label": "sadness"}
{"id": 132	"content": "突然发现，原来自己有时候做事的出发点和目的太单纯在某些情况下对他人是一种沉重的刺痛和毫无保留的伤害。"	"label": "sadness"}
{"id": 133	"content": "山中无老虎，猴子称霸王！一点意思都没有！！！"	"label": "sadness"}
{"id": 134	"content": "没吃饭，饿死我了，呜唔……车站东西真心贵啊，都是按倍数卖的哦，伤不起……"	"label": "sadness"}
{"id": 135	"content": "我。爱。具。惠。善。"	"label": "happiness"}
{"id": 136	"content": "看快男是为了看评委，谁跟我一样，举个小手。。。。四个都喜欢，尤其春春，180秒点评时间根本不够"	"label": "like"}
{"id": 137	"content": "曾经的那些执着都只是曾经、因为我的单纯、所以毁了那些曾经。那些友谊破碎了、曾经的都只是曾经、再多的对不起、也不会挽回。见面的尴尬、我也不知道该如何挽救。只能默默的说声对不起！"	"label": "sadness"}
{"id": 138	"content": "我要怎么办啊？我说不出来啊。这些天老是没事就哭，莫名其妙"	"label": "fear"}
{"id": 139	"content": "初中时候看的电视剧，看看自己现在那个时候。真是青涩"	"label": "like"}
{"id": 140	"content": "今晚我究竟伤害了多少个人了不是故意的"	"label": "sadness"}
{"id": 141	"content": "生命是一个过程，可悲的是它不能重来，路不通时，学会拐弯；心不快时，学会看开；棘手的事，难做时，学会放下；欲去的缘，渐远时，选择随意。有些情，淡一淡，就释然了。有些累，停一停，就休歇了。有些苦，笑一笑，就冰释了。"	"label": "happiness"}
{"id": 142	"content": "发了疯似的，从第一秒到最后一秒，想要回忆点什么。果然是会胡思乱想，不过对未来还是很有信心的。我知道一切都会好的。"	"label": "anger"}
{"id": 143	"content": "今天听到一句最贱的话“你看这个小孩儿像我不”“你家小孩肯定像你嘛”“不是我家小孩，我高中女朋友家的孩子”"	"label": "happiness"}
{"id": 144	"content": "手机刚刚没放好摔的屏四分五裂[泪][泪][泪][囧]"	"label": "sadness"}
{"id": 145	"content": "真的是郁闷到了。[生病][生病][生病]"	"label": "sadness"}
{"id": 146	"content": "我判你死刑。鞋带，你死结得了！"	"label": "sadness"}
{"id": 147	"content": "红酒鸡，红酒鸡，到底是红酒把我撂倒，还是鸡把我撂倒了......"	"label": "sadness"}
{"id": 148	"content": "如此幸运，与你相恋!"	"label": "happiness"}
{"id": 149	"content": "自从食堂的红烧肉炖土豆从两块五涨到三块五我就没有打过了，今天晚上突然想吃的时候发现尽然涨到四块五了。。。。"	"label": "sadness"}
{"id": 150	"content": "突然有点庆幸最近这么忙〜〜"	"label": "sadness"}
{"id": 151	"content": "咖啡，冷。"	"label": "disgust"}
{"id": 152	"content": "希望坠毁的马航飞机乘客们能生还!"	"label": "like"}
{"id": 153	"content": "又回到学习物业师的时候，每天督促我，恨铁不成钢，我自己也着急，可就是拖拖拉拉[泪]。我自己也着急[泪]。为了以后都不生气，我得提高我得效率了！都别生气了。。。成长的幸福！幸福的是还有人督促。"	"label": "happiness"}
{"id": 154	"content": "可能或许大概我们本地进行了一下网络自查，所以BBM掉线两天，webfreer和谐两天，刚刚发现webfreer能用了，BBM也上线了。。。"	"label": "anger"}
{"id": 155	"content": "儿阿！我妈在旁边看电视，里面那个男的长的好象郭敬明。。。的脸加韩寒的身高！！！"	"label": "anger"}
{"id": 156	"content": "看着这几天的天气，我就笑了，乌云密布以为是要狂风暴雨，结果却是云开雾散，······晴空万里以为是艳阳高照，结果突然就是飞沙走石，这天气，你TM的是给我开玩笑呢吧！！！"	"label": "anger"}
{"id": 157	"content": "尼玛！烦死。都什么思维，暴躁！不爽！都什么状况！[抓狂][抓狂][抓狂]"	"label": "anger"}
{"id": 158	"content": "今天真不顺利。首先好好的中级职称挂出去了能有五千进账还信用卡，因为社保的事儿搁浅了。卧槽。大马签证的照片还不行！卧槽。然后又因为想陆续请假，现在特地表现，导致这会还没从单位走。卧槽。"	"label": "anger"}
{"id": 159	"content": "勿忘心安"	"label": "happiness"}
{"id": 160	"content": "我怕我变成罗茜，等了那么多年的青春，最后只得到一个没有任何意义的答案。"	"label": "like"}
{"id": 161	"content": "昨夜思虑真的过度，折腾到两三点，今早六点又睁眼翻坐，不断猛咳，竟然都是血丝。"	"label": "anger"}
{"id": 162	"content": "每次呆坐在电脑旁边就不知道干什么好每次想找东西总是会不由自主的被别的东西吸引走最后发现其实你什么都没做抓狂的还是自己"	"label": "disgust"}
{"id": 163	"content": "人最怕的是什么，最怕的是以后老无所依。"	"label": "sadness"}
{"id": 164	"content": "地位何在。"	"label": "sadness"}
{"id": 165	"content": "抛弃了工作恋上了床！！"	"label": "disgust"}
{"id": 166	"content": "我很享受现在的时光，每一天能够练琴，读书，上课，包括挤食堂。也许，就这短暂的时间，恰似是最最珍贵的。"	"label": "happiness"}
{"id": 167	"content": "好像没什么事值得高兴的"	"label": "disgust"}
{"id": 168	"content": "[噢耶]重新出山[噢耶]"	"label": "happiness"}
{"id": 169	"content": "是小贤子，蛋哥，老王，浩冉，我想你们啦！呜呜呜……"	"label": "sadness"}
{"id": 170	"content": "定期写画画体会的好处是：可以直接复制到书稿上"	"label": "like"}
{"id": 171	"content": "中国式……围观。今天中午，一男一女在操场打架，尽然有150人左右围观（在小学）"	"label": "anger"}
{"id": 172	"content": "求陪自习，求陪玩~~[可怜]"	"label": "disgust"}
{"id": 173	"content": "很是讨厌写通讯稿之类的东东，领导们想要表达的东东，偶永远猜不透！[泪]"	"label": "sadness"}
{"id": 174	"content": "白色情人节的红血印"	"label": "happiness"}
{"id": 175	"content": "要幸福噢、嗯嗯。要学会珍惜拉"	"label": "happiness"}
{"id": 176	"content": "今天我和我哥们在街上看到一骑车美女，我本打算说：一个骑车的美女！结果说成一个骑美女的妞，我哥们暴笑"	"label": "sadness"}
{"id": 177	"content": "美国时间凌晨4：37，你们在睡觉，我在为我的梦想而奋斗。"	"label": "like"}
{"id": 178	"content": "不会再让爱的人为任性买单。"	"label": "sadness"}
{"id": 179	"content": "勤，第一次和别人那么系统地交流人生意义这么一个大命题。很感动，能让我在茫茫人海中再次遇见你😘Jimmy😘"	"label": "happiness"}
{"id": 180	"content": "我的一颗心，送给一个人。[哈哈]"	"label": "like"}
{"id": 181	"content": "97。我很"	"label": "like"}
{"id": 182	"content": "我认定、鉴定、肯定、确定我是真的被雨水淋透了，都湿透了~快要发芽了~快了~"	"label": "sadness"}
{"id": 183	"content": "2014年6月28日是我21年来最尴尬、最落魄、最别扭、最丢脸的一天[泪][泪][泪][泪][泪]但是还是很幸运地化解了这些最．．．．还是好伤心当时就想找个缝钻进去。[泪][泪]"	"label": "disgust"}
{"id": 184	"content": "想想想•••••••••想来想去•••••••发现其实是我想太多[失望]"	"label": "sadness"}
{"id": 185	"content": "每个人都有一个属于自己的故事。[泪][泪][泪]"	"label": "happiness"}
{"id": 186	"content": "在家宅不住。好想出去玩。"	"label": "disgust"}
{"id": 187	"content": "上课可以正大光明的玩电脑，这就是[可爱]"	"label": "happiness"}
{"id": 188	"content": "哭死我算了…也太倒霉科吧…T_T"	"label": "sadness"}
{"id": 189	"content": "周六没什么新闻！所以很无聊。"	"label": "disgust"}
{"id": 190	"content": "我们中心的企业服务微博开的太晚了，让很多企业错过了历次项目申报，且让大量中小企业在工商税务银行开户注册上也花了很多冤枉钱，我们在这里向他们深刻道歉，将积极弥补换取大家的谅解！[悲伤]"	"label": "sadness"}
{"id": 191	"content": "这两天中午睡觉做梦，满医院跑，最后都是护士来病房。[震惊]"	"label": "surprise"}
{"id": 192	"content": "哪个好心人给我充的话费"	"label": "happiness"}
{"id": 193	"content": "我或许没有资格怪你不懂我。你为我做的事情已够多。"	"label": "sadness"}
{"id": 194	"content": "「忙了一天很累，结果开门看到你笑着迎接我。」"	"label": "happiness"}
{"id": 195	"content": "忘记带钥匙出门~被锁在外面"	"label": "disgust"}
{"id": 196	"content": "一个年吸了好多二手烟"	"label": "anger"}
{"id": 197	"content": "不知是心情不好才听许巍还是听许巍后心情平静了，反正刚刚好的感觉[害羞]"	"label": "happiness"}
{"id": 198	"content": "不要把你那邋遢的想法，强迫到我身上，既然你已经不想帮我了，我自己解决有错么？"	"label": "like"}
{"id": 199	"content": "求微博菊苣们告诉我怎么能让一些奇奇怪怪的人不转发我的微博阿"	"label": "sadness"}
{"id": 200	"content": "原来有些本未上心的事却会被人铭记感谢那么久"	"label": "happiness"}
{"id": 201	"content": "你终于来找我了。"	"label": "happiness"}
{"id": 202	"content": "学校是工地家里也是工地，电钻的声音没消停过，躺床上完全能感受到楼在颤抖"	"label": "disgust"}
{"id": 203	"content": "我也想背上包去旅行。"	"label": "disgust"}
{"id": 204	"content": "撺掇我表弟拍张腹肌照结果人家以大手机被没收了拿脑壳来拍拒绝了我"	"label": "sadness"}
{"id": 205	"content": "真的在这里有点待不下去了！恶心！恶心！恶心！"	"label": "disgust"}
{"id": 206	"content": "闷死了"	"label": "disgust"}
{"id": 207	"content": "我怎敢倒下	我身后空无一人。。"	"label": "like"}
{"id": 208	"content": "好无聊。。。。连电脑手机都不想玩了"	"label": "disgust"}
{"id": 209	"content": "好无聊"	"label": "happiness"}
{"id": 210	"content": "谈恋爱难道不是一天24小时随时随地都想知道对方在做什么吗空下来就迫不及待想跟那个心心念念的人交流哪怕发条短信简单的问候不是这样吗那到底是怎样呢互不理睬我很忙我很累没时间你体谅一下好吧别打扰我恩哦好然后就彼此不联系吧反正无所谓这样是想表达你不在我心上的意思吗"	"label": "disgust"}
{"id": 211	"content": "活了26个年头，突然发现，自己奋斗的都是些难以理解的空白事件。"	"label": "like"}
{"id": 212	"content": "高三毕业了，他考上了国内的一所大学，而她则选择了出国。不得不面对的离别。在北京机场，两人深情相拥，依依不舍。他默默注视着载她的飞机越飞越高、越飞越远…忽然，他发现飞机航行方向由西向东，且地磁场磁感线方向由南向北，问：飞机左翼势能高还是右翼势能高？"	"label": "happiness"}
{"id": 213	"content": "的一天。。。"	"label": "disgust"}
{"id": 214	"content": "有个小屁儿上次跟他爷爷来我家做客看到我家电脑就玩，真是没大没小的自己找上我家来玩来带同学！今天中午一个人在家，有人敲门去一开看到是他，啪的直接把门又关了。[哼][哼][哼][哼][哼]"	"label": "anger"}
{"id": 215	"content": "这一刻发现原来我是这么自私说不出来有多讨厌现在的我一直以来都没考虑到你的感受"	"label": "sadness"}
{"id": 216	"content": "曼德拉出狱时，拜登不顾国会反对前往南非，见到曼德拉并没有沮丧，上前即问你不恨这些狱卒吗？不恨，他们在完成他们的任务，狱卒们为他送行，上来拥抱他，依依不舍。拜登见状由衷说出“天底下还有这么伟大的人”！曼德拉的名字每一个字母都有着他一生的价值追求，自由、平等、民主、不平凡！"	"label": "happiness"}
{"id": 217	"content": "我的男神他已结婚生子"	"label": "sadness"}
{"id": 218	"content": "尼玛熬夜看到现在竟然烂尾了！！！之前各种打击折磨虐的我眼泪稀里哗啦的竟然烂尾了！！！！"	"label": "sadness"}
{"id": 219	"content": "学会写歌也学会唱。"	"label": "like"}
{"id": 220	"content": "老公一直给我吃进口水果，他吃普通的，不同意，但是他坚决坚持。昨天兴高采烈的拿来我以前没吃过的水果给我，自己却坚决不吃，我迎着他得意的目光，有种被宠爱的幸福感[可爱][害羞]。"	"label": "happiness"}
{"id": 221	"content": "坦白说，我是忘不了，我也放不下。爱了，但那有什么用呢？爱了，或许爱还不够多吧。令人感觉孤零零、冷冷清清的是：如果需要且必要你愿意为ta去死，但是人家也未必愿意领你这份情。未来我真不知道会发生什么，我又迷茫了…"	"label": "sadness"}
{"id": 222	"content": "我想要的未来，有房子住，不用多大，最好窗外有阳光；早晚有酸奶，一天能吃上一个苹果，有锅给我煮汤，偶尔能逛逛公园，一年能陪爸妈几次；有工作，有本，有单反，有书看，有歌听；朋友偶尔奔过来聚一次，偶尔能到处走走。这样，就很幸福了。"	"label": "happiness"}
{"id": 223	"content": "黑黑的天空低垂亮亮的繁星相随虫儿飞虫儿飞你在思念谁"	"label": "sadness"}
{"id": 224	"content": "只有你能每天晚上对我说晚安叫我早点睡觉。[爱你]"	"label": "happiness"}
{"id": 225	"content": "突然手机里的歌渐渐停了，啊，难道是！有人打电话给我了，原来是我不小心按到什么语音控制--"	"label": "sadness"}
{"id": 226	"content": "”为，你吃了没””没有””噢，那我帮你叫餐了”没有反应时间”放p不就是多叫了一份没人认领”(这帮朋友已经互相了解得惨不忍睹了)"	"label": "happiness"}
{"id": 227	"content": "上午给裁缝打电话没打通！关机！。。。后来打通咯，我说今天面交，她说晚上8点东区面交吧，我说好。。。。。结果下午她有关机，企鹅不在线。。。我等到8点半，手机莫得电咯才回去，。。所以老子是被水咯么！！！！卧槽！！！！[蜡烛][蜡烛][蜡烛][蜡烛][蜡烛][蜡烛][蜡烛]"	"label": "anger"}
{"id": 228	"content": "我怎么发了好几个错别字啊错字大王"	"label": "sadness"}
{"id": 229	"content": "在这里也白住了两个多月	是该换地方了	下周开始找房子"	"label": "happiness"}
{"id": 230	"content": "【老妈男神是发哥】Me：妈，要是我和周润发都掉到水里怎么办？Ma：救男神啊！Me：妈！我就在这呢！Ma：我知道啊！Me：说真的！你怎么办！Ma：男神啊！Me：给我个理由！Ma：你脂肪多自己会浮起来！Me：说！我亲妈在哪！"	"label": "sadness"}
{"id": 231	"content": "夜色颇好，出门走走。家门口有湖的确是件幸福的事儿。夜深之时，供我消遣，更显秀色。湖面霓虹倒映，随着暮气泛起阵阵微澜，五彩缤纷；湖边也幽静得很，偶有闲人，轻声慢步，也怕坏了湖的雅兴。此刻，吾独立栈桥，极目远望，细听潺水，静享天籁，种种纷扰瞬间被这夜色和微风消释了！夜，静了！"	"label": "happiness"}
{"id": 232	"content": "我能想到最浪漫的事"	"label": "sadness"}
{"id": 233	"content": "原谅我笑点低。"	"label": "sadness"}
{"id": 234	"content": "【公交车？私家车！】有些636公交车到达张江总站拒绝任何乘客上车也不说明原因；有的干脆直接开过。这哪是公交车？明明是私家车！连续遭遇两辆车拒载的我8：30到达张江总站却硬生生的迟到了！PS：这些出现拒载问题的司机估计是“临时工”。为缓解早高峰压力，636有可能临时从其它车队抽调司机。"	"label": "anger"}
{"id": 235	"content": "好饿…眼睛进了东西弄不出来…睡不着…[伤心]"	"label": "anger"}
{"id": 236	"content": "又要每天面对那个虚伪的女人…"	"label": "sadness"}
{"id": 237	"content": "灰熊走了盖伊现在看来只是成全了梅奥和托尼阿伦，为啥不使劲打内线！兰多夫的攻击力为啥缩水这么严重呢，是老毛病又犯了？还是真的老了？"	"label": "sadness"}
{"id": 238	"content": "老农刚进城就见广告牌上写着：小辣椒只需699！老农惊，以为自己看错了。继续前进，又看见一个广告牌：小米，1999！老农心想，是骗子？继续前进，突然又看见一个牌子，写着：苹果，优惠价4999！老农急忙掏出电话打给儿子：儿子，快回来种地吧，我们要发了！（转）"	"label": "happiness"}
{"id": 239	"content": "思恋一个人的滋味就像喝了一大杯冰水，然后用很长很长的时间流成热泪。"	"label": "sadness"}
{"id": 240	"content": "这天气就像女人一样，善变天气预报就像男人一样，不靠谱"	"label": "happiness"}
{"id": 241	"content": "朋友不一起共事，亲兄弟还都得明算账，如果朋友都分不清谁自己人的话，只顾自己的话，不要也中，"	"label": "anger"}
{"id": 242	"content": "语文老师进来对大家说上课了已经回到座位[生病]玩手机的我没听清楚莫名其妙的说我在座位阿!!!全班爆笑!!!有谁看懂的?"	"label": "disgust"}
{"id": 243	"content": "其实偷偷看你也不错"	"label": "happiness"}
{"id": 244	"content": "最近太热，[挖鼻屎][挖鼻屎]逛街没心情，闲来无事偶然间打算出门买冰激凌，于是舍友们就……"	"label": "disgust"}
{"id": 245	"content": "在家无聊死了"	"label": "disgust"}
{"id": 246	"content": "其实很久很久不想开口唱歌了，今天唱着＂400首＂时心里觉得很甜蜜，这就是幸福罢，因为和主很亲近。"	"label": "happiness"}
{"id": 247	"content": "永远都是只要别人随便吆喝我一声我就立马打了鸡血似的秒回一大堆话然后就等不到下文了你如果真的爱我不是应该抱着手机等我的回复吗发完就闪留我独自等待揣测算什么好鸟活的好累你们都感受不到我的热情"	"label": "sadness"}
{"id": 248	"content": "今儿个听说所带班级会有两个韩国小女孩，心中顿时窃喜，终于能每天跟萌的一脸血的萝莉打交道了〜可又听说，她俩非常之普通，并无美丽之说，一阵小失落，心想也先整整再来啊〜PS：当然，人民教师是不应该以孩子的长相区别对待的，只是眼红那些分到韩国小帅哥的班级罢了[挖鼻屎]"	"label": "anger"}
{"id": 249	"content": "一点也不心塞，很愉快"	"label": "sadness"}
{"id": 250	"content": "明天你要回来了，你的妈妈好高兴；知道你要出国，我决定换一套新的护肤品，好高兴；不管高兴不高兴都给我笑脸的爸爸，我爱你"	"label": "happiness"}
{"id": 251	"content": "最近容易被感动。被东方不败感动。被betterthanhallelujah感动。被林志炫浓稠的烟花易冷感动。"	"label": "happiness"}
{"id": 252	"content": "交朋友一定要交泰国朋友他们既有钱又大方因为他们见面第一句话就是：刷我滴卡……[哈哈][哈哈]"	"label": "happiness"}
{"id": 253	"content": "只能在这儿发泄一下了[悲催][悲催][躁狂症][躁狂症][被电][被电][互相膜拜][互相膜拜][霹雳][霹雳][泪流满面][泪流满面]"	"label": "sadness"}
{"id": 254	"content": "今天骑车时候随手带的小抄本掉出口袋	还好有身后骑电动车的大妈提醒我捡了回来	感激!我最受不了的就是东西遗失啦[奥特曼]"	"label": "happiness"}
{"id": 255	"content": "对不起，赶不上潮流了额"	"label": "sadness"}
{"id": 256	"content": "[得意地笑]今天在广播剧以外的地方听到了@CV-Petboy大人的声音！~好开心！~大爱~[笑哈哈]还有，我们互粉啦！~哇咔咔~写条微博，纪念一下...么么哒~[兔子]"	"label": "happiness"}
{"id": 257	"content": "最近我的双重人格让我很抓狂。"	"label": "anger"}
{"id": 258	"content": "【奋斗的三个无形助手】每个有奋斗目标的人都必须用好三个无形的助手：激情、执着、谦虚。当激情退却时，执着会帮助你实现梦想；当执着倦怠时，激情赋予你能量；当激情与执着带你冒进时，谦虚会提醒你要眼观四路还要耳听八方！"	"label": "like"}
{"id": 259	"content": "央视记者：大爷你捡垃圾幸福吗？老人：啥？记者提高声音：您幸福吗？老人：我耳聋你大点声。记者声嘶力竭：您幸福吗？老人继续：再大点声！记者无奈离去。老人自语：早他妈听见了，累死你个憋孙！钓鱼岛事你不问，拎个破玩艺满大街问啥幸福吗？我73了还在捡破烂能他妈幸福吗[偷笑]"	"label": "happiness"}
{"id": 260	"content": "给我一个眼神，麻辣滚烫。"	"label": "sadness"}
{"id": 261	"content": "购物车里好多零食支付宝里一点点钱突然感觉心好塞[悲伤]"	"label": "sadness"}
{"id": 262	"content": "喜欢一个人就是他不回你信息，你就急着他会信息，没看到信息整个人是空空的，于是又去发信息给他，这种矛盾的心理"	"label": "like"}
{"id": 263	"content": "么儿。"	"label": "happiness"}
{"id": 264	"content": "多想和从前一样牵你温暖手掌可惜你已不在身旁拖清风捎去安康"	"label": "sadness"}
{"id": 265	"content": "恶心的人，有多远滚多远。[怒骂][怒骂][怒骂]影响网络"	"label": "sadness"}
{"id": 266	"content": "哈哈！从今天开始我当舅舅啦[嘻嘻][嘻嘻]"	"label": "happiness"}
{"id": 267	"content": "尼玛，不是说暑假换在创业大厦上课吗！不是说有桌子吗！不是有空调吗！结果还在海洋大学破礼堂，那地方夏天一两千人怎么待！"	"label": "anger"}
{"id": 268	"content": "不乞求你的原谅，知道你根本听不到！目睹了你扛的大包裹并未碰那人的眼睛，仅碰了他的帽子顶多是头并非脸！本以为他三人仅是寻求道谦的…！你掏出钱包的刹那，欲回去证明但不敢！对不起！给少他们不允，又掏一百？二百？看不清…你比不了他们衣衫光鲜，但几百元买了他们的灵魂！北京六里桥！"	"label": "sadness"}
{"id": 269	"content": "雷雨天能让压抑在心里的想法蠢蠢欲动"	"label": "disgust"}
{"id": 270	"content": "想起你的时候你做什么都是对的，用不着的时候你做什么都是找事！！而且还贱！！"	"label": "disgust"}
{"id": 271	"content": "奋斗，就要放弃那份自由，选择宁静孤独相伴；奋斗，就要割舍那段缘分，选择勇气自信相伴；奋斗，就要摆脱那种繁华，选择苦楚辛酸相伴。"	"label": "like"}
{"id": 272	"content": "我拿菜刀向天笑，笑完我就去睡觉。哈哈，开心睡了，晚安晚安。[酷]"	"label": "happiness"}
{"id": 273	"content": "是啊，我是差不多要疯了，气疯了，凭什么我什么都要做！凭什么发脾气的永远是我！凭什么得不到任何肯定！！"	"label": "anger"}
{"id": 274	"content": "一到夏天才知道自己有多么高低肩外加萝卜腿"	"label": "sadness"}
{"id": 275	"content": "你让我对你很失望！！极度的失望！！！本来觉得你人挺好，想把我绣好的那幅十字绣送给你的，现在？？？算了，拉倒吧！没必要了！！！你太让我失望了！！！从没见过你这样的！！！"	"label": "sadness"}
{"id": 276	"content": "父母身体健康。我能心想事成[蜡烛]"	"label": "like"}
{"id": 277	"content": "不想做的事情，干嘛要强迫呢？真是搞不懂，好伤心她那样说我，谁能抚平我心中已伤了多年的心呢！[可怜]"	"label": "sadness"}
{"id": 278	"content": "呵呵呵呵呵呵。。手机故障了！！！可预想我明年该多顺畅！！"	"label": "anger"}
{"id": 279	"content": "对不起，我也只能隔着夜晚和一千多公里的距离陪你痛哭一场而已。[心]"	"label": "sadness"}
{"id": 280	"content": "每次经过学校门口，保安叔叔都会用很重的闽南腔跟我说：小同学，那个钱包不要挂手上吼，钱很容易掉出来的吼。"	"label": "happiness"}
{"id": 281	"content": "陪经同学考比口语了，无聊，站死我了[睡觉]"	"label": "disgust"}
{"id": 282	"content": "很久以前，我以为，只要我对别人好，能忍让，就会换来相同的回报。很久以后，我终于发现，有些东西，任你多么努力，依旧抓不住，所以我学着不再期待。不是自己停滞不前；只是那些成长，突然就让自己冷了心。所以我的字里行间，充满了别人读不懂得心事。"	"label": "sadness"}
{"id": 283	"content": "虽然脖子痛、手累、眼涩，但我终于在放学前把办公桌上的群山移平了。"	"label": "happiness"}
{"id": 284	"content": "【记得你获得的祝福如果我们能保持感恩，我们就能获得快乐幸福。很不幸的是，发现我们没有的东西比发现我们拥有的东西容易的多。有时候我们需要体会失败才能懂得珍惜我们的拥有。所以不要把获得什么当作是理所应当的事情。看看你拥有的东西，你会有很多感到幸福的理由。】"	"label": "happiness"}
{"id": 285	"content": "辛辛苦苦码了一篇关于岛民的日志，结果发现长微博不能粘贴，不能在这发表出来，讨厌讨厌讨厌呀"	"label": "disgust"}
{"id": 286	"content": "Gotobrowsethecameratoday	sofreakinghappyandlookslikemymumfinallyletmebuyit[威武][噢耶][得意地笑]"	"label": "happiness"}
{"id": 287	"content": "我们不光要知其然还要知其所以然[泪][泪]唯此，才可以更牢固地掌握每件事[熊猫][月亮]"	"label": "sadness"}
{"id": 288	"content": "我爱你，爱你！爱你！说好的十点半睡了，我还没睡！嘻嘻！立马睡咯"	"label": "like"}
{"id": 289	"content": "我喜欢篮球，喜欢那种甘愿为梦想洒尽热血的激情…"	"label": "like"}
{"id": 290	"content": "哈哈，我刚听说了，对付钓鱼岛不用中国人民解放军了，只用城管。"	"label": "happiness"}
{"id": 291	"content": "控住不好情绪，血又噌噌往上蹿，因为性格不好而哭泣。"	"label": "sadness"}
{"id": 292	"content": "趴在桌上细心听这个世界心慢慢放静我还木有下班[晕]等着美丽到来慢慢释怀"	"label": "sadness"}
{"id": 293	"content": "像身上的肥肉如此厌恶却又无可奈何，"	"label": "disgust"}
{"id": 294	"content": "好气愤好气愤！！气死我了。"	"label": "anger"}
{"id": 295	"content": "很多M费了力气，也不过想求一份安心，证明自己的付出，都是值得的。"	"label": "happiness"}
{"id": 296	"content": "好消息：特等奖金条!一等奖凤5!二等奖拍4!坏消息只有一个：你们来晚了兑奖券抢光了⋯"	"label": "anger"}
{"id": 297	"content": "放假无聊死了，还是上学好"	"label": "disgust"}
{"id": 298	"content": "双鱼要是通了人性，人性神性一起通，招惹双鱼的，神会咒他死。"	"label": "happiness"}
{"id": 299	"content": "不相见不挂念不代表不想念"	"label": "sadness"}
{"id": 300	"content": "越长大越深刻的体会到，人生最大的悲哀不是痛苦时无人分担，而是幸福时无人分享。我很幸福，虽然大多的努力都是在孤独中前行，但在好结果面前却有人真心实意的替我高兴为我祝福！嗯嗯，这就够了，谢谢你们！[爱你][爱你][爱你]"	"label": "happiness"}
{"id": 301	"content": "独自躲在没人注意的角落任由内疚像把有缺口的尖刀来回穿刺着心脏••••••"	"label": "sadness"}
{"id": 302	"content": "我无聊你呢？只好听歌"	"label": "disgust"}
{"id": 303	"content": "不想看喜欢的人不开心，却又嫉妒他和别人太开心"	"label": "sadness"}
{"id": 304	"content": "不乱于心，不困于情。不畏将来，不念过往，不饿肚子。"	"label": "like"}
{"id": 305	"content": "真的不得不说信早就系21号寄出去，等了两个星期还没回信我还真的不知道是不是不会回那就早说吧省1.3也好始终都是钱，哦fucK还有我既心血来潮！[伤心][伤心]"	"label": "sadness"}
{"id": 306	"content": "今年是我的本命年？不是吧？真的新历蛇年？今年那么凄凉，有可能哦！"	"label": "surprise"}
{"id": 307	"content": "昨天去了趟舅舅家，今天回家。听妈妈说哥哥今天一早就帮我晒了被子，嘿嘿，好"	"label": "happiness"}
{"id": 308	"content": "我可以给你童话里的爱，你却给不了我童话里的结局！O(∩_∩)O"	"label": "happiness"}
{"id": 309	"content": "医院是治病救人的地方，也是耗着等着磨光全部耐心的地方。"	"label": "sadness"}
{"id": 310	"content": "我的电话不是Callcenter，不是专为你们准备的，我也有休假，有私人空间，也有心情不好不想接听的时候。可是现在的我却让自己这么委屈，我甚至没有权利关机，静音，甚至拒接。"	"label": "sadness"}
{"id": 311	"content": "爱比较转发量到底是什么毛病，还能不能好了？！[生病][生病][生病]"	"label": "sadness"}
{"id": 312	"content": "考试又砸了！为什么啊！"	"label": "sadness"}
{"id": 313	"content": "越来越喜欢过日子本身。踏实安心暖暖的安全感。平静淡然的喜悦本身。对自身局限性和优势的认知与接受，与自己和世界握手言和，慢慢柔软，满满柔情"	"label": "happiness"}
{"id": 314	"content": "看来今年毛概不泄题，这可咋整，先前课不想上，现在连预习都不想预习"	"label": "sadness"}
{"id": 315	"content": "太想你。"	"label": "like"}
{"id": 316	"content": "今天由于我的原因让@我喜欢的那个漂亮女孩[好爱哦]生气难过了[沙尘暴][沙尘暴]！是我不好！我知道错了[泪流满面]！希望她不要生气啦[纠结]！我想她开开心心的[心]！以后不做让她不高兴的事了[鲜花]！"	"label": "sadness"}
{"id": 317	"content": "【上】奥巴马看了“舌尖上的中国”后，对习总书记说：“我终于明白了中国文化其实就是吃的文化：岗位叫饭碗	谋生叫糊口；受雇叫混饭，混得好叫吃得开，受人欢迎叫吃香；受到照顾叫吃小灶，花积蓄叫吃老本；占女人便宜叫吃豆腐；靠长辈生活叫啃老；男人老是用女人的钱叫吃软饭；"	"label": "happiness"}
{"id": 318	"content": "曾经的对自己不够狠导致了如今的种种不满意"	"label": "anger"}
{"id": 319	"content": "你(们)可以打我骂我但是不要不理我嘛[泪][泪]@"	"label": "sadness"}
{"id": 320	"content": "我爱你，心乱。"	"label": "sadness"}
{"id": 321	"content": "如果泪腺能赚钱，那我现在早发了吧。。。。"	"label": "happiness"}
{"id": 322	"content": "幸福其实是一个人的隐私。在你眼中看的是一种苦难，在别人的心里也许正是一种幸福"	"label": "happiness"}
{"id": 323	"content": "朋友要在元旦晚会上表演一个古装话剧，在影楼化好妆，穿好服装后，就急匆匆朝学校赶去。但路上怎么都打不到车，朋友怕迟到，就冲到街上问一个女孩：“现在是什么时候了？”女孩盯着朋友身上的古装看了半天，突然回答说：“已经是公元2012年了。”"	"label": "happiness"}
{"id": 324	"content": "因为没有放弃自己，所以你要为梦想而奋斗下去，加油！"	"label": "like"}
{"id": 325	"content": "一阵阵的"	"label": "sadness"}
{"id": 326	"content": "眼皮肿了自己受吧"	"label": "sadness"}
{"id": 327	"content": "老天，你咋能这样，过年了还下雨，快给我说声对不起，不然我死了都要上天堂来找你滴！！！！嘿嘿……嘿嘿···"	"label": "sadness"}
{"id": 328	"content": "一个每天早上起床都觉得上班是个负担的律师，并不比一个骄傲地对顾客说“看，这个发型剪得漂亮吧”的理发师更加成功。"	"label": "like"}
{"id": 329	"content": "椰子，今天过的怎么样？感冒好些了么？这两天跟你聊天真的让我很舒心。我不知道要等待多少个日子才能看见你。但我天天想你。你这两天好好在家里休息，多喝点开水，按时吃药。赶走感冒，注意身体啊。快过年了，身体好，玩的开心啊！晚安椰子[心][月亮]"	"label": "like"}
{"id": 330	"content": "刚才出去吃饭，看到一个人，超像我其中一个表哥的。当我走进他刚叫出个表字，我就知道我认错了，他比我表哥要高，我马上加快脚步尴尬死了"	"label": "disgust"}
{"id": 331	"content": "看见转发的微信，我家小四大惑不解：抗战胜利日为什么不是8月15日？国耻日为什么不是9月18日？凭什么把南京大屠杀定为全国公祭日，难道十五年抗战就南京一地军民被屠杀？末了又一声感叹：要记忆历史，就应该先把历史梳理清楚，还历史全部真相！我无语。"	"label": "anger"}
{"id": 332	"content": "我开口和你说了我的感受我就后悔了，又把你置于难过的处境了！"	"label": "sadness"}
{"id": 333	"content": "我是高中生，明天要起早，不能跟你们瞎逼逼！[泪]"	"label": "sadness"}
{"id": 334	"content": "电视剧一部一部看。。"	"label": "disgust"}
{"id": 335	"content": "爱我别走"	"label": "like"}
{"id": 336	"content": "苦苦追逐那么久终于像是得到你承认又有一种吃里扒外的罪恶感想做什么都只能透过看似无所不能实则内涵空洞的网络喜欢你也只能问你吃了吗吃了什么好不好吃接下来准备干嘛不喜欢你亦是如此话多不代表感情深厚浓重言少也并不能说明投诉不够其实我想念你的次数没有想象中那么频繁"	"label": "disgust"}
{"id": 337	"content": "女人永远不要象男人说对不起！因为他们受不起！[闭嘴][闭嘴]"	"label": "sadness"}
{"id": 338	"content": "受不了完好的东西被破坏"	"label": "anger"}
{"id": 339	"content": "我说你死多几遍行不行"	"label": "sadness"}
{"id": 340	"content": "今天好朋友结婚了、真的羡慕嫉妒恨啊、不过我祝福、哈哈、我可是很大度的人哦、"	"label": "happiness"}
{"id": 341	"content": "和他打个电话都这么辛苦，信号不好，人也没耐心。是要安怎～又气又委屈啊"	"label": "sadness"}
{"id": 342	"content": "刚才刷碗的时候我妈走到我旁边说，你知道吗，今天一个阿姨给我说啊…然后我等着她说下文，，然后她就不说了。。。我心想她该不会又给我介绍小伙子相亲吧心塞啊[生病]您倒是说啊。。然后她淡定的说，帮我问问公立幼儿园。。。好吧这事儿您不能一口气说完干嘛要停顿。。。在家呆够了滚去上班！"	"label": "sadness"}
{"id": 343	"content": "一个让我不想讲话，一个让我越来越罗嗦，现在的年轻人，我怎么就理解不了？？？？？"	"label": "sadness"}
{"id": 344	"content": "宝贝特别孝顺，妈妈不舒服了知道要带妈妈去医院看，妈妈疼了知道帮妈妈吹吹揉揉，妈妈累了知道帮妈妈捶捶肩，连妈妈上厕所都要叮嘱一句：“妈妈，你小心一点，不要掉进水里去了！”[哈哈]"	"label": "happiness"}
{"id": 345	"content": "没人懂，那就自己懂自己好了"	"label": "happiness"}
{"id": 346	"content": "没有吃粽子…但是我画了一个。"	"label": "sadness"}
{"id": 347	"content": "我居然在写日志"	"label": "surprise"}
{"id": 348	"content": "我似乎想把1996变成爱我的人"	"label": "sadness"}
{"id": 349	"content": "无聊的最高境界。。。[挖鼻屎]"	"label": "disgust"}
{"id": 350	"content": "脑子一根筋不转弯我自己已经确定要不得了，思前想后在脑子里转了百八十圈还拿不定主意是现下的状态。都不妥。"	"label": "sadness"}
{"id": 351	"content": "半路杀出几个乘客，一个女的选择跟老外坐在一起，刚才上车时对我说你好的那个老外一下子有点腼腆"	"label": "happiness"}
{"id": 352	"content": "看着面板一天了，知道你在，知道你在玩游戏，好想你，好想和你说话，可我知道你不会理我，再也不会理我。[悲伤]"	"label": "sadness"}
{"id": 353	"content": "刚才pad登无线登了至少十遍没登上去一边让草泥马在心中踩了s***web一万遍一边持续输密码。。。然后11遍的时候我发现我抓着的是同事的工卡输的动态密码=。="	"label": "disgust"}
{"id": 354	"content": "电脑没了手机破了看电视"	"label": "sadness"}
{"id": 355	"content": "学谁不好，非要学央视，我们就今天学学央视吧，今天我们一起说说幸福吧。在寒冷的冬天，大家一起晒晒幸福，温暖一下。"	"label": "happiness"}
{"id": 356	"content": "我讨厌抗日剧"	"label": "disgust"}
{"id": 357	"content": "夜开始深了，你的心也在变沉吗？当你在思念时，才真正发现，原来心沉是怎样的感觉。"	"label": "sadness"}
{"id": 358	"content": "蜂蜜牛奶兑龟苓膏居然混出了一种奶茶的味道[思考][失望]"	"label": "anger"}
{"id": 359	"content": "今天怎么不点名，我不开心啊"	"label": "anger"}
{"id": 360	"content": "地铁抢位也是各种宫心计	其实站着可以看到各种事业线"	"label": "like"}
{"id": 361	"content": "房地产商说，幸福就是好房子。手机销售人员说，幸福就是时尚机子。医院说，幸福就是好医好药。学校说，幸福就是好成绩好学校。年轻人说，幸福就是房子车子和票子。老年人说，幸福就是健康儿孙满堂。不幸的家庭各有各的不幸，幸福的家庭也有自己的说法。"	"label": "happiness"}
{"id": 362	"content": "最近本淫情绪波动较大，切勿轻易靠近【踹飞】我现在超想爆粗啊，肿么现在喜欢喷人的人这么多呢？！！拜托先看清楚自己有几斤几两再去说别人好不好！刚才看到一条微博说最讨厌别人说话时用“。。”或者“……”，感觉摆着一副欲言又止的小贱范儿之类的，Fuck，姐就爱用省略号怎么了？[怒]"	"label": "disgust"}
{"id": 363	"content": "至今还没见过这次的新郎，我跟小伙伴说不知道新郎长怎么样！小伙伴说：“新娘是处女座，你要相信你自己。”哎呀呀，人家只是喜欢有腹肌的斯文人罢了，又不喜欢帅哥咯！"	"label": "disgust"}
{"id": 364	"content": "哦哦，"	"label": "happiness"}
{"id": 365	"content": "原来这么麻烦的说.....[猪头]"	"label": "disgust"}
{"id": 366	"content": "无聊的出去染头发"	"label": "disgust"}
{"id": 367	"content": "幸福常常是朦胧的，很有节制地向我们喷洒甘霖。你不要总希冀轰轰烈烈的幸福，它多半只是悄悄地扑面而来。你也不要企图把水龙头拧得更大，使幸福很快地流失。而需静静地以平和之心，体验幸福的真谛。——毕淑敏《提醒幸福》"	"label": "happiness"}
{"id": 368	"content": "似乎忘记了……[悲伤]"	"label": "sadness"}
{"id": 369	"content": "一个人在海边坐着吹风，海边赏月，（ps：近视眼散光不聚焦比眯起眼镜来大了不止一倍）听着应景的歌，实在是太适合用来想念人…"	"label": "sadness"}
{"id": 370	"content": "现在在中国提到这个词，想必多数人的脑海里出现的都是快乐家族。究其原因：1，湖南卫视深谙“娱乐至死”之道；2，团队名字定为“快乐家族”；3，当家主持幽默实力卓越！你怎么看？"	"label": "happiness"}
{"id": 371	"content": "永远不要因为一时赌气而推开最重要的东西，别等到失去才后悔所以，道歉吧，为了自己，为了不让自己心痛后悔，道歉吧"	"label": "sadness"}
{"id": 372	"content": "四天没读书了！！！！！！！！！！！！！！！！！！！！！！！！！！！！！！！！！！！！！！！！！！！！！！！！！！！！！！！！！！！！！！！！！！！！！！！！！！！！！！！！！！惠哥！！！抓紧下线去读书！！！！！！！！！好！！！！好吧下载完古惑仔马上滚回去读书！！！！！！！"	"label": "anger"}
{"id": 373	"content": "我妈已经有意无意的好几次说起那谁谁你同学都要把男朋友带回来了，你看看你穿的一点都不像个女的"	"label": "anger"}
{"id": 374	"content": "我是不是真的不能喝冷饮了。自己说的却做不到。"	"label": "sadness"}
{"id": 375	"content": "该断不断，必受其乱。各位姐姐，不要再来乱我的想法了，我都快纠结死了…"	"label": "sadness"}
{"id": 376	"content": "生活让我们真的无可奈何，昨晚我很烦，很累，郁闷。不知道自己如何选择[爱你][爱你]"	"label": "sadness"}
{"id": 377	"content": "曾经想去却没去成的地方。"	"label": "sadness"}
{"id": 378	"content": "好友曾经跟我说过“近期心情不好，希望此刻的对话尽量不传递负能量给你”多年过后，再次回顾此番言语，多少也有些感动。处于低迷的我，尽量用理性去保护自己，也尽量不伤害朋友，雨过天晴，或许也会遇见彩虹。[奥特曼]"	"label": "happiness"}
{"id": 379	"content": "哦。人都死了对吧。[抓狂]"	"label": "disgust"}
{"id": 380	"content": "【坚强的大拇指】1997年，一场意外，他失去左臂，右手仅剩拇指。伤愈后，他白天摆地摊卖杂货，晚上捡起儿时的画画兴趣，练习笔法…七年苦练，他用一根拇指绘画养活妻女，\"我不仅要做别人能做到的，还要做别人做不到的。\"40岁的重庆汉子张启辉用坚强向命运竖起大拇指[赞]"	"label": "happiness"}
{"id": 381	"content": "如果你最爱的人骂你是疯子，是不是可以原谅他"	"label": "sadness"}
{"id": 382	"content": "生物钟是要乱序几天"	"label": "happiness"}
{"id": 383	"content": "很渴	但是还不能喝水。我要忍住	快点入睡	睡着。。。"	"label": "sadness"}
{"id": 384	"content": "一个人感到幸福快乐无非就是两种，一个是在外界寻找快乐，这样子自己会很快乐；另一个是自己让自己变得快乐，发自内心的平和，安详感，才是最终的内心变得强大的写照。"	"label": "happiness"}
{"id": 385	"content": "如果一个男人，可以大半夜跑去你家楼下唱歌给你听，可以在公众场合满足你任何无理的要求，可以在你不开心的时候扮小丑逗你开心，可以时不时的拿出手机看看担心错过你的信息或电话，可以为了请你吃顿大餐而省吃俭用吃一星期泡面，可以手机二十四小时开机待命任你随叫随到…那么，他一定是个屌丝"	"label": "sadness"}
{"id": 386	"content": "泡泡温泉，吹吹空调。"	"label": "happiness"}
{"id": 387	"content": "所谓眼泪，是流出来就能将辛酸与悲伤的心情一起冲走的方便的东西。但是总有一天，你们长大之后就会明白：人生中，有流泪也冲不走的令人伤心欲绝的事物，有绝不能用泪水冲走的珍贵的苦痛。所以，真正坚强的人，越是想哭时，越会露出笑容——《银魂》"	"label": "happiness"}
{"id": 388	"content": "这个剪不断理还乱的冬天。"	"label": "anger"}
{"id": 389	"content": "晚上在can1吃鸡扒，霍然发现一个鸡屁股，于是哥刀叉嚯嚯，把它爆菊了。"	"label": "disgust"}
{"id": 390	"content": "亲。爱。的。"	"label": "happiness"}
{"id": 391	"content": "现如今。。。小人儿~~我想念你的心情如同妈妈想念我一样。。希望我悟的还不算晚。亦来得及补救"	"label": "sadness"}
{"id": 392	"content": "打问卷发问卷回收问卷统计数据算比率写总结做PPT——反正以后特么都不在这个学校了这些事与我何干？他妈的这是在搞笑是不是。果然大部分人的世界都是我无法理解的呵。呵"	"label": "disgust"}
{"id": 393	"content": "自从看了《穿条纹睡衣的男孩》后，对老仆人被殴致死的场面惊到，从此出去吃饭看到56十岁的人在旁边打扫，都有点心酸。再看老年人讹人，有谁调查过老年人背后的事情么？在批判的同时，有想过这样做的目的么？不是善良滋生恶，而是仁并没有泯灭。如果说现实打压年轻人，那社会就在咄咄逼老年人。"	"label": "sadness"}
{"id": 394	"content": "好蛋疼的讲座"	"label": "sadness"}
{"id": 395	"content": "当春晚唱起“你就是那一把火！熊熊火焰照亮了我！”我眼睛一亮丢下手中泡面站起来大吼一声“nobloodnobonenoash！尊哥！”我妈睡了我爸惊恐的看着我……"	"label": "anger"}
{"id": 396	"content": "第一次把车放公司门口，就被划一条大口子，哎，有些人真有待提高素质。"	"label": "sadness"}
{"id": 397	"content": "不管你做的有多好，为人多光明磊落，也还是会有人在你背后给你泼屎。"	"label": "anger"}
{"id": 398	"content": "奋斗第一天！！加油"	"label": "like"}
{"id": 399	"content": "纵使是计划的相遇，是特意的相遇，都会让人感动好久，因为爱你，所以总是想起你……"	"label": "happiness"}
{"id": 400	"content": "在这里我建议那些常吵架的恋人或者夫妻做这事：两人吵完架后，可以互换角色再重复一遍刚才吵架的内容，保准你们俩自己笑破肚皮！（这条很好用喔，哈哈，下次可以试试）"	"label": "happiness"}
{"id": 401	"content": "时常徘徊在众多分叉口，不想前进不想退后，如若此刻静止，我便如愿逃避。可是啊但是，那就不可爱了，果断直面破碎吧！"	"label": "happiness"}
{"id": 402	"content": "最讨厌整天挑刺，事事的人，跟个事妈似的，烦死了。"	"label": "disgust"}
{"id": 403	"content": "微信里一妹子说，打飞机几百万了，我藐视的说我一打就几亿，妹子问如何打，我微笑的回答纯手打。"	"label": "happiness"}
{"id": 404	"content": "塞并痛着！[泪][泪]需要赶快找个男盆友稳定下来。别人都与我无关。[蜡烛][蜡烛]"	"label": "sadness"}
{"id": 405	"content": "我喜欢出去玩也想出去玩，但是我讨厌路上耗费的时间，如果是长途旅行我是不介意的，吃零食伴着睡觉我倒是可以挺开心的度过，可是短途的一些路程反而会让我感到麻烦。嗷嗷嗷嗷嗷所以我一直幻想有瞬间转移的本事，那样有些不必要的路途就可以省去啦啦啦。"	"label": "disgust"}
{"id": 406	"content": "在被窝里两个小时了都没睡着，注定失眠！！！"	"label": "sadness"}
{"id": 407	"content": "[1/2]以前他总是会对我说“我想你，想的心里难受”那是我总是应付说我知道。直到分手后，我才真正的明白那种思念的滋味，原来思念心里真的会很痛。走在路上看到对对情侣，总是不由得想起当初我们的点滴，心里会微微颤动，那一刻我才知道，我还爱他。分手才一个星期，一个星期没联系我却感觉过了"	"label": "sadness"}
{"id": 408	"content": "[思考]为什么还有黄头发长出来阿"	"label": "surprise"}
{"id": 409	"content": "到发毛"	"label": "disgust"}
{"id": 410	"content": "其实我们大家都被命运捉弄，，"	"label": "sadness"}
{"id": 411	"content": "你是我遗失的梦想老去的青春是我丢在旧时光里的那个任性而青涩的背影我忽然害怕与你目光再次交汇的那一刻"	"label": "fear"}
{"id": 412	"content": "从今天起，收起自己的懒散，真正体会“痛并快乐着”，也许会受益匪浅呢。"	"label": "like"}
{"id": 413	"content": "我有一点累	想的事太多	能实现的太少!为了我家猪宝宝!还得努力!越来越努力!话说为了自己的大宝贝当妈妈的究竟可以牺牲多少泥?"	"label": "sadness"}
{"id": 414	"content": "我误会了你"	"label": "sadness"}
{"id": 415	"content": "我若说喜欢你你能否不在意即使拒绝也能继续来往？我想这是我不向你告白的原因不过我还是很喜欢你"	"label": "like"}
{"id": 416	"content": "明明已经很难受了，下午去睡觉时辗转反侧出虚汗。他说，这种天气不会着凉的；我，哦。"	"label": "sadness"}
{"id": 417	"content": "一把年纪的我居然收到情书了。还是鬼都不相信的一见钟情。"	"label": "disgust"}
{"id": 418	"content": "那个他会等你安全到家，跟他说了晚安他才舍得睡；即使明天五点多就要起来，也因为不想你不开心，强撑着等你先说睡觉了才肯睡。明明知道自己的工作性质让他没办法陪在你身边，他会更加珍惜每一刻和你相处的时间，关心你的每一个细节，就算再忙也抽出时间陪你。也许这样就足够了。"	"label": "happiness"}
{"id": 419	"content": "在阿里巴巴(滚动资讯)收购了发誓“绝不会被人收购”的UCWeb后，有一哥们在网上发表了他的血泪史：因为在阿里干得不开心，离职去了虾米，然后虾米被阿里收购了；坚决辞职，进了高德，然后高德又被阿里收购了；愤怒辞职，去了UC，刚刚转正，UC又变成阿里的移动事业群了……阿里你狠！"	"label": "happiness"}
{"id": 420	"content": "老板在网上卖女鞋，生意不错。有天，一美女直接把自己的双腿和双脚照片传过来，要老张照着腿脚的样子给她配一双靴子和一双鞋子，老板愉快照办，美女也很满意。第二天，老板就在网站改了经营项目：卖胸罩。"	"label": "happiness"}
{"id": 421	"content": "特别喜欢听5先生说“谁惯的你都没样了”！[嘻嘻]"	"label": "happiness"}
{"id": 422	"content": "我只不过是想在累的时候有双腿当枕头来依靠罢了。"	"label": "sadness"}
{"id": 423	"content": "「Iloveyou」を神田ユウ风に翻訳すると「君の身体が欲しい」になります。"	"label": "anger"}
{"id": 424	"content": "还能说什么，你真的太过混了。[小章鱼]"	"label": "sadness"}
{"id": 425	"content": "我真的是爱你的。"	"label": "sadness"}
{"id": 426	"content": "生活不乏快乐，缺乏的只是盛装快乐的大肚。[哈哈]别让大肚只容天下难容之事。"	"label": "happiness"}
{"id": 427	"content": "对幸福要抱持雄心。在你下决心要提升自己的幸福指数时，虽然你的出发点可能是自己要享受更多的快乐和满足，但你要知道，周遭的人也会因此而获益。《你可以幸福!》威尔-鲍温"	"label": "happiness"}
{"id": 428	"content": "幸福就是每天放学饿着肚子时经过南门闻到的阵阵诱人的面包香"	"label": "happiness"}
{"id": 429	"content": "开心那么难为什么要强迫自己做那么难的事情呢"	"label": "happiness"}
{"id": 430	"content": "话不多两个字"	"label": "like"}
{"id": 431	"content": "TMD总会有那么些爱犯贱的JR	头疼"	"label": "anger"}
{"id": 432	"content": "能和你在一起的那个人真是太幸福了"	"label": "like"}
{"id": 433	"content": "@其实我叫周思思说我名字很好听。"	"label": "like"}
{"id": 434	"content": "不代表我难过	我就是茫然。。。"	"label": "sadness"}
{"id": 435	"content": "幸福是深夜饿了有餐美美的宵夜填饱肚子[太开心]！然后美美地睡上一觉[太开心]！尼玛好幸福[爱你]！晚安"	"label": "happiness"}
{"id": 436	"content": "我让很多了失望了，也伤了太多人的心。换成是别人我是无法原谅的，但我还是不讲道理地原谅了自己。"	"label": "sadness"}
{"id": 437	"content": "【夏季苦中享瘦】1、凉拌苦瓜，能减少脂肪摄入，是排毒减肥的健康食品；2、苦瓜鲈鱼煲，优质蛋白能增加饱腹感和增加热量的消耗，加上苦瓜更利于减肥；3、苦瓜苹果汁，独特的果酸是加快脂肪燃烧的重要营养物质，加上苦瓜，想不瘦都难；4、双菇苦瓜丝，菇类的低热量，加上苦瓜锦上添花。"	"label": "surprise"}
{"id": 438	"content": "我下午一个人坐在百惠超市的大门前哭了十多分钟"	"label": "sadness"}
{"id": 439	"content": "一天被闪电劈了好几次然后打甄姬一直判定红八卦阵就一直判定黑[顶]"	"label": "sadness"}
{"id": 440	"content": "好想参加义工活动~可是上义工网看看，能参加的活动都满人了啊……[失望][失望]"	"label": "sadness"}
{"id": 441	"content": "看你新换得情侣头像大概略知一二对不起还是没法真心原谅我的自私。祝，"	"label": "happiness"}
{"id": 442	"content": "在你们心里有没有那么一个，你每天都会想起的人???"	"label": "sadness"}
{"id": 443	"content": "积极心理学是什么？一个中心三个基本点。一个中心：以研究人的幸福为中心。三个基本点：积极情绪，积极人格特质，积极的社会组织系统。一、智慧与知识；二、勇气；三、仁慈与爱；四、正义；五、修养与节制；六、心灵的超越。他与宗教相思，他是幸福的宗教！"	"label": "happiness"}
{"id": 444	"content": "复习是一件多么难的事。可是如果挂科的话又对不起父母兄长，对不起叔伯乡亲。在上上学期古汉挂科之前我是从来没有怕过考试的说QAQ。。。。啊啊啊啊咦其实也就这样"	"label": "sadness"}
{"id": 445	"content": "家人健在，朋友依存，身体健康，生活有动力，未来有目标，就幸福了，就足够了。想要的太多，难受的是自己。"	"label": "happiness"}
{"id": 446	"content": "好好睡我是个胆小鬼没有你我怕活不下去所以要紧紧抓住我的手知道了吗我们下辈子再见"	"label": "like"}
{"id": 447	"content": "记错试验运行时间！！！！！这这这这这…"	"label": "anger"}
{"id": 448	"content": "根浅的小树易被暴风刮倒；人只有负重时才不会跌倒。"	"label": "like"}
{"id": 449	"content": "电脑从桌子上掉下来，屏幕坏了，全蓝屏了…呜呜呜…谁告诉我，电脑还能修好不？"	"label": "sadness"}
{"id": 450	"content": "这星期个个人说特么衰…当然我也神衰！[抓狂][抓狂]最近是怎么了这世界[衰]好吧最好要来一起来来完就算我已经做好准备了就让暴风雨来得更猛烈些吧[泪]呵呵呵呵呵呵呵呵呵！！"	"label": "sadness"}
{"id": 451	"content": "懒比现在还没开始收拾，所谓行程也只大致规划到第二天。。。明天咋整，后天咋整，大后天咋整，大大后天咋整。。。。"	"label": "fear"}
{"id": 452	"content": "怎么看加多宝这几张图很让人心疼呢."	"label": "sadness"}
{"id": 453	"content": "某人瞬间高大上了啊哈哈哈哈"	"label": "like"}
{"id": 454	"content": "有人说幸福是一张纸，象征荣誉的东西。有人说幸福是过周末，享受自由和快乐。"	"label": "happiness"}
{"id": 455	"content": "成功的光环往往每个人都好记住，可有几个能记住成功者说成功前的艰辛与努力？"	"label": "sadness"}
{"id": 456	"content": "对不起谢谢"	"label": "sadness"}
{"id": 457	"content": "如果眼神可以杀死人，那么我就是杀人不眨眼的恶魔！"	"label": "sadness"}
{"id": 458	"content": "我真的不应该总怀疑你，我承认你对我真得很好…唉！原谅我吧，总是爱多疑，把别人往坏想。对不起@我爱的以及爱我的人"	"label": "sadness"}
{"id": 459	"content": "我多么害怕你不知道，我爱你。可却不知道怎么告诉你，我爱你。请你相信，我爱你。"	"label": "like"}
{"id": 460	"content": "对面的姑娘学习特别努力。书页翻得特别用力，哗哗作响，写字写得掷地有声，换笔啪啪的往桌上扔……我坐在她的对面就好像感受到了一场激情昂扬的交响演奏会，反而更加消极了〒_〒"	"label": "sadness"}
{"id": 461	"content": "穷人说：有钱就是幸福。富人说：有闲就是幸福。农民说：丰收就是幸福。残者说：能走路就是幸福。盲人说：能看见就是幸福。工人说：不上班就是幸福。医生说：治好病就是幸福。乞丐说：有饭吃就是幸福。学生说：考上大学就是幸福。母亲说：孩子幸福就是幸福。病人说：能够活着就是幸福。﻿"	"label": "happiness"}
{"id": 462	"content": "害怕天亮[泪]"	"label": "fear"}
{"id": 463	"content": "漂亮的结束了～！"	"label": "happiness"}
{"id": 464	"content": "老子初吻给了一个男的！！！！！！！？！！"	"label": "anger"}
{"id": 465	"content": "原来的我，只认为世上只有善，只有爱；只认为无论是什么都只能做善事；只认为应该用最真的心最挚的情去爱这个世界[伤心]可我得到的只有算计，只有伤害，只有泪水，只有悲哀……所以在2013年大年初一向着刚升的太阳我发誓不在有爱，不再有情[下雨]可我还忍不住爱，付出真情，对身边的每一个人……"	"label": "sadness"}
{"id": 466	"content": "我真的不是故意要吵到你们睡觉的，对不起[泪]607…我罪该万死我死不足惜！要杀要剐要骂要投毒随你们了，我愿意接受惩罚[闭嘴]"	"label": "sadness"}
{"id": 467	"content": "一个星期没去健身房，刚练了回，肌肉好酸手都抬不起来。。。。洗洗睡[困]"	"label": "disgust"}
{"id": 468	"content": "老妈给带了很多菜，但是在这个大盛夏的今晚解决不了就都浪费了。我一边拼命塞菜一边向同样饱饱的老弟抱怨怎么带来这么多菜，吃不了都坏了！远子就是，都说吃不了得费，但是还是额拿。哎，这就是母爱呀！良久又说老卫来了就好了。。@味同学"	"label": "happiness"}
{"id": 469	"content": "老子已经好多天没有好好能睡着觉了！"	"label": "anger"}
{"id": 470	"content": "如果你有心就会找我"	"label": "like"}
{"id": 471	"content": "放假开心！"	"label": "happiness"}
{"id": 472	"content": "相信么？昨天陪着老豆深圳一日游了。今日又各回轨道。嘛，你不得不承认，她的命运从头到尾比你幸运，她生活在家人爱护下，一直在一起。"	"label": "sadness"}
{"id": 473	"content": "一个个都离的那么远想找个人说话都难"	"label": "sadness"}
{"id": 474	"content": "尼玛弱爆了好吗"	"label": "disgust"}
{"id": 475	"content": "乌鲁木齐武汉青岛济南郑州石家庄北京沈阳杭州深圳桂林南宁宜昌南京上海"	"label": "disgust"}
{"id": 476	"content": "这样挺好。接下去好好过年。陪家人。"	"label": "sadness"}
{"id": 477	"content": "草稿箱动不动就跳出来自动发成微博，尼玛八百年前的草稿也自动跳出来成功发出，你们这是要造反是吗！？"	"label": "sadness"}
{"id": 478	"content": "我会继续努力2013加油"	"label": "like"}
{"id": 479	"content": "爽感。"	"label": "anger"}
{"id": 480	"content": "越辛苦，越要成为对方的力量！！！"	"label": "happiness"}
{"id": 481	"content": "爸[爱你][爱你]"	"label": "like"}
{"id": 482	"content": "有一天你会明白，人不能太善良，老好人是受欺负的，因为人们只会挑软柿子捏，他们只会得寸进尺，如果事事都太大度和宽容，别人也不会感激你，而是蹬鼻子上脸，有时候应该适当的有点脾气，对待有些人真不能太温柔和忍耐，因为过分善良会让我们丢失自己的价值和尊严，过分善良也是一种傻逼。"	"label": "sadness"}
{"id": 483	"content": "好几天不发微博了，今天报到"	"label": "happiness"}
{"id": 484	"content": "现在全身肌肉疼的感觉让我疼的舒服"	"label": "happiness"}
{"id": 485	"content": "记性好有时候并不是什么好事。不过。。。。。。。。学linux时候还挺好的。。。。。。。。"	"label": "sadness"}
{"id": 486	"content": "生怕你们的日子里不再有我"	"label": "sadness"}
{"id": 487	"content": "回家路上注意安全，平安回家！"	"label": "like"}
{"id": 488	"content": "看完了一代宗师，感觉就像看了好多人的传记，打也没打多少，倒是对话的深奥让我能在电影过去10分钟了还在琢磨10分钟前那一句说的是什么意思……梁朝伟是帅炸天，章子怡也很帅气，一线天在这部戏出现的意义我理解成为了引出小沈阳这个笑点，总之就是奇怪的电影……不过看的很高兴~[得意地笑]"	"label": "happiness"}
{"id": 489	"content": "如今我们已经年老色衰/再也不见当年的风采/历历往事如烟/岁月如冰霜命运多蹇/常使英雄心寒气短/但豪气不减/我将不懈努力求索/战斗到永远"	"label": "like"}
{"id": 490	"content": "“最近工作总是出错，丢死人了。”“出了什么错？”“不是说了吗，丢死人了。”殡仪馆保安垂头丧气地说道。"	"label": "happiness"}
{"id": 491	"content": "【是否保存修改后的文件？】【否】让我去死一死。。"	"label": "anger"}
{"id": 492	"content": "俺长的很丑。不能和高富帅一样。天天和你啪啪啪[偷笑]"	"label": "sadness"}
{"id": 493	"content": "语文课上，多次被点名，丢脸啊！这个奇葩…………"	"label": "disgust"}
{"id": 494	"content": "喜欢的人在眼前，最好的朋友在身边，伸手一摘是风景，抬眼装满浩瀚星空，我们饮山涧，在雪地里奔跑，又躺在云里……"	"label": "happiness"}
{"id": 495	"content": "对不起没关系"	"label": "sadness"}
{"id": 496	"content": "我最近天天晚上不想睡，早上不想起"	"label": "sadness"}
{"id": 497	"content": "速度6，"	"label": "surprise"}
{"id": 498	"content": "对不起，我还爱着你，其实以前给你的所有不好的都不是我想给的，一百个对不起也挽回不了，我只是想让你说一句不肯的话，而你却直接答应了，我知道愈合了的伤口是不会完整的，就当一切都是我自找的吧！"	"label": "sadness"}
{"id": 499	"content": "粉饰后的东西就像飞箭一样，挡不住。"	"label": "anger"}
{"id": 500	"content": "过不去就过不去，别说我游戏有问题，不会过就拆游戏真心受不住；拆游戏就拆游戏，TMD不会看非得说我程序设计错了真心承受不住；我说了我没错还让我检查，我说我讨厌别人拆游戏，我说我没弄错就是我态度不好——你拆游戏你就没错？你对，你可对了，现在我明确的告诉你，那关根本就不是那么过的。"	"label": "disgust"}
{"id": 501	"content": "所谓的幸福，就是明白了什么叫爱。"	"label": "happiness"}
{"id": 502	"content": "期待和然然同学的叙旧，期待肉丝的礼物，期待Niko带我去游乐场，期待我美丽的夏天。[太开心]"	"label": "happiness"}
{"id": 503	"content": "亲爱的数学，我最爱的就是你了，可你都没让我满意过…"	"label": "sadness"}
{"id": 504	"content": "我怎么可能每天好好听你的话好好吃饭好好睡觉好好上课做不到[伤心][伤心]"	"label": "sadness"}
{"id": 505	"content": "幸福是什么？1牵手相伴一生！2生活平稳，乐趣融融！3上天入地玩心跳，无忧无虑来生活！4健康长寿儿孙满堂，瑞人看百年！"	"label": "happiness"}
{"id": 506	"content": "我太倒霉了开始叫我说题说前面的同学说一下---坐下然后我就蒙了老师说\"***\"然后我就又站起来了"	"label": "sadness"}
{"id": 507	"content": "因为害怕失去所以习惯了拒绝"	"label": "sadness"}
{"id": 508	"content": "那么艰难的日子我们都熬了过来，怎么现如今却感觉离得越来越远"	"label": "sadness"}
{"id": 509	"content": "每天面对不同的脸色。"	"label": "sadness"}
{"id": 510	"content": "和本楼层最喜欢的，即将毕业的师兄撞了个满怀，他还裸个上身，性感的小胸毛，我当时眼泪都要出来了，真是五味杂陈，幸福，激动。娇羞和，不知所措。我靠，死的心都有了[哈哈][嘻嘻][泪][爱你][抓狂]"	"label": "happiness"}
{"id": 511	"content": "要什么？馒头。毫不犹豫给了我奶黄包。"	"label": "sadness"}
{"id": 512	"content": "2…什么叫觉？知道人很苦，知道六道很苦，这就是有相当深度的自觉。知道六道苦，他才肯发心离开六道；如果在六道里还没有觉察到苦，他怎么可能想离开六道？迷觉就是从这里分的。知道人生苦，知道六道苦，这个人觉悟了，这个人开悟了…"	"label": "sadness"}
{"id": 513	"content": "善良不单是道德的儿子，而是良好制度的产物。"	"label": "like"}
{"id": 514	"content": "搬寝室打包打了一个皮箱，两个兜子一个箱子两个收纳箱外加一堆等着我装箱的书和杂物，可是已经没了。。。别的不重要，只想天降大神说，放着我来！搬完爱哪哪儿去[泪][泪][泪]"	"label": "sadness"}
{"id": 515	"content": "为什么一直把感情浪费在无关紧要或者根本就是虚构的事上，却对至亲至爱的人那么吝啬表达？想来就是在犯贱可又能怎么样呢，说说容易，要做真的很难"	"label": "sadness"}
{"id": 516	"content": "我最对不起的就是自己，没能变得很精彩。没有做过很牛的事。"	"label": "sadness"}
{"id": 517	"content": "一大早在公交车上没发现座位"	"label": "disgust"}
{"id": 518	"content": "哈哈哈哈羡慕不？"	"label": "happiness"}
{"id": 519	"content": "其实谁都害怕我对你不像你对我…"	"label": "fear"}
{"id": 520	"content": "每个男人都该生个女儿，然后，你希望未来的女婿如何对待你女儿，就如何对待自己的妻子。妈妈们同意吗？"	"label": "happiness"}
{"id": 521	"content": "一个人过节，创意走起来，尽请期待。。。。。。"	"label": "sadness"}
{"id": 522	"content": "话说我今天真是有病，在一句骂人话上跟人死掰，老老实实该看什么看什么算了，反正别人乐意用是别人自由我们不爱用是我们自由；到时候自然有一群人开骂我就老老实实该干嘛干嘛去算了"	"label": "disgust"}
{"id": 523	"content": "才开学几个周而已，对有些店主家长，利用家长QQ群推销商品的做法，极其讨厌。[鄙视]"	"label": "disgust"}
{"id": 524	"content": "幸福不是房子有多大，而是房子里的笑声有多甜。马上要住小房子了，只要有其乐融融的氛围，房子再小，幸福的感觉不会改变。"	"label": "happiness"}
{"id": 525	"content": "被阅读XX次的意思是：呵呵，被那么[足球]多人阅读又如何，还不是没什么人理你。"	"label": "disgust"}
{"id": 526	"content": "周宁很不错，有瀑布，蝙蝠洞，海姑，土豆饼-海姑是什么？-海蘑菇-哦，没兴趣-武平比周宁更好，下周去吧-武平有啥?-好吃好玩的，我朋友去过了，说很不错-哦，没兴趣-那你对啥有兴趣？-窝着睡懒觉-能不能有点前途?-好吧，看电影，喝咖啡-这些都很平常，任何时候都可以。去武平难得啊-不要！-你……"	"label": "disgust"}
{"id": 527	"content": "在EXO里我喜欢吴世勋，在BigBang是权志龙。在Fx是宋茜。在CNLBUE是郑容和。在少女时代是徐贤。在2PM是尼坤。2AM是赵权。你们呢？？？[嘻嘻]"	"label": "like"}
{"id": 528	"content": "又掉粉"	"label": "anger"}
{"id": 529	"content": "乱搞的人也很可怜，得到的是短暂的禽兽一般的刺激，但在糟践自己和他人肉体的同时，也失去了内心的安宁与幸福"	"label": "sadness"}
{"id": 530	"content": "睡不着[泪][泪][泪]想到明天学车肯定会被骂、[抓狂][抓狂][抓狂]。为什么学员明明交了钱，教练还要有事没事骂学员呢[怒]目测明早去黄宅的路上会让我开，然后一路骂过去，挑我的不是。天哪、[闭嘴][闭嘴][闭嘴]我是顶嘴好呢、还是沉默好呢[衰][衰][衰]研究一下。"	"label": "sadness"}
{"id": 531	"content": "今天我被感动了王然姑娘的神话生日快乐成年快乐(王然是我看的网络春晚中的一个可怜的姑娘)"	"label": "happiness"}
{"id": 532	"content": "凉风中陪妈妈走来大老爷宫拜老爷跪在妈妈旁边纳闷她没读多少书祷告的话一口气说得好顺溜爸爸工作平安顺顺…大女儿二女儿在哪哪哪工作平安顺顺贵人重重…三女儿…突然觉得这种迷信的行为能够一直传下来不单是因为这片土地"	"label": "happiness"}
{"id": 533	"content": "今天在公交上幸福的一幕[可爱][可爱][马到成功][马到成功]"	"label": "happiness"}
{"id": 534	"content": "你们知道吗我都把特意问了我妈我有没有吃饭因为我喝了牛奶so不饿结果他费尽全身力气把饭扒光把菜吃尽。"	"label": "anger"}
{"id": 535	"content": "韩语有这么简单嘛？看一眼就划答案？不得不承认，学霸也。"	"label": "surprise"}
{"id": 536	"content": "我给老爸唱歌。可是他不要[泪][泪]扫我兴[泪][泪]"	"label": "sadness"}
{"id": 537	"content": "不再找当初我们的诺言，不再找我们当初说要陪伴终生，不再找当初的我们了，那只是以前的我们罢了。[威武]"	"label": "happiness"}
{"id": 538	"content": "睡觉！求明天不迟到！求一周不办错事儿！"	"label": "sadness"}
{"id": 539	"content": "笑爸一回家，就说：你赶紧做饭吧，还要去跳舞呢！！说实话，我今天真滴忘记这码事儿了。上个星期周四笑笑情绪不好，我本来也准备不去跳舞了，笑爸催着我说不去到时候跟不上呢！任何事情都贵在坚持，而我跳舞的坚持还有一个这么贴心的支持者，这就是幸福"	"label": "happiness"}
{"id": 540	"content": "就算你是一只刺猬	此时此刻我也愿意我也想紧紧抱着你。什么都不要说只想好好看着你"	"label": "happiness"}
{"id": 541	"content": "刚去洗澡给我妈说让她帮我把床铺一下洗完澡好直接睡觉她说这么大的人了该找个媳妇给你铺床而不是还是让你老妈给你铺床"	"label": "surprise"}
{"id": 542	"content": "病了，想磨人，不舒服，想发泄一下…能做的只有默默睡觉…不出声…"	"label": "sadness"}
{"id": 543	"content": "最近开车不知是不是太不认真了，因为这因为那老出现问题，追人家尾，侧面被电动车撞，后面被停车锁蹭，今儿中午开车实在犯困，差点睡着，迷迷糊糊车跑偏了，倒车镜一下蹭到隔离墙弹回来才把我从清醒中拽过来，吓死我了[悲伤]，哎，时刻提醒，小心小心，慢行慢行[cai崩溃][cai崩溃]"	"label": "sadness"}
{"id": 544	"content": "隐约感觉和谐号华农计划要被打破了[雪人]"	"label": "sadness"}
{"id": 545	"content": "我的羽毛球，我的陶菲克。我的梦"	"label": "like"}
{"id": 546	"content": "三月第一天六级过了三月一定是个好月！我要好好看VB一次性过[酷][酷][酷][酷][酷]"	"label": "happiness"}
{"id": 547	"content": "这件事总的来说还是我引起的吧。让你现在那么难过，让你当时那时难处。对不起对不起。@别看了不会是你-WULIYA"	"label": "sadness"}
{"id": 548	"content": "能不打扰我的生活吗？[愤怒][愤怒]首先我很困，然后我感冒，接着明天要上班。最最重要的是——三更半夜我如果发火的话别人会以为我是深井冰；更更重要的呢，就是——从来我都没办法对你发起火来。走开啦！妈蛋，突然鼻塞无法呼吸加饥肠辘辘，这是造哪门子的孽？？？"	"label": "anger"}
{"id": 549	"content": "过分解读一个人的每句话，要么很厌恶，要么很😍"	"label": "like"}
{"id": 550	"content": "感冒，发热，心慌，厌食，疲劳，压抑，现在还流鼻血[衰]😞💔"	"label": "sadness"}
{"id": 551	"content": "正好心情住哩，存心给我找不爽，真以为自己多主贵，太看待起自己了，，恶心。。。"	"label": "anger"}
{"id": 552	"content": "今天的任务是---打扫卫生！赖在床上不想起---拖延战术。但想到冰箱里静静地躺着三个泡芙和山崎的花园三明治就「好开心！」"	"label": "happiness"}
{"id": 553	"content": "看电视剧断奶好浓的上海音调唉好熟悉的语气阿上海再等我一年杀回去[酷][酷]"	"label": "happiness"}
{"id": 554	"content": "有好远就滚好远"	"label": "disgust"}
{"id": 555	"content": "研究了下装修方案，随便算了下费用。超出预算近十万~~四处筹钱！真心是你一万我一万的凑。也遇到有人说，这点钱你去找谁签字再找谁拿钱就行。我能说什么呢？屌丝逆袭绝对是这个世界上看起来最励志，其实最苦逼的事。因为你不但得想办法用最少的钱办最多的事，还得面对各种白富美，高富帅的刺激。"	"label": "sadness"}
{"id": 556	"content": "今天看了中国梦之声的阿吉太组合，喜欢上看马头琴的音色，确实很好！"	"label": "like"}
{"id": 557	"content": "在我国市场上销售的食用油，前十名有六大品牌是外资的！金龙鱼、胡姬花是新加坡的。而且，80%的食用油都是外国进口的！！也就是说目前的食用油大多数是转基因的，艹～～～"	"label": "surprise"}
{"id": 558	"content": "我和我的小伙伴们都惊呆了!!"	"label": "like"}
{"id": 559	"content": "悲观主义从来都没有幸运过。从小到大都是霉着过来的，我个发霉的孩子。。。又输了，小赌贻情大赌伤身。顺其自然吧。"	"label": "sadness"}
{"id": 560	"content": "才发现原来自己是如此的脆弱这个懦夫不阿空力量变面对现实面对自己勇敢一点一步步艰难走向巅峰整个时间整个空间(唷啊一啊种啊)"	"label": "fear"}
{"id": 561	"content": "不喜欢别人粘我"	"label": "disgust"}
{"id": 562	"content": "晚安世界，时间流逝，距离死亡又更近一步[江南style]期待这一刻早点来[挤火车]"	"label": "sadness"}
{"id": 563	"content": "其实，我应该学会相信别人！相信别人可以处理好一切！…不是所有的事情只有我亲力亲为才可以完美，也不是只有我才可以圆满！学会放手，或许会有不一样的惊喜！…"	"label": "like"}
{"id": 564	"content": "每次这个点儿做噩梦老妈吓得衣服不穿跑到我床前轻轻叫醒我我还在胡言乱语她就拍着我等我不害怕了她就说“你看猫都让你吓跑了”刚才还说我胳膊变粗了是啊是啊不都是她喂胖的"	"label": "like"}
{"id": 565	"content": "我想用生命去记住每天"	"label": "happiness"}
{"id": 566	"content": "原来昨晚那场球阿联听到缝针就不能上场，就简单包扎重新上场助宏远险胜[心]一则名为“胃癌后，家人走了，前男友来了”的新闻[心]生活感动人格魅力无处不在[心]"	"label": "happiness"}
{"id": 567	"content": "100w，中国分公司的。你们准备捐多少?"	"label": "anger"}
{"id": 568	"content": "打败你的不是天真，是无邪。。。卧槽"	"label": "anger"}
{"id": 569	"content": "等待，终又是失望"	"label": "sadness"}
{"id": 570	"content": "太可怕[拜拜]"	"label": "sadness"}
{"id": 571	"content": "一场普通的友谊赛，刘健宏竟在爱国主义教育，一件橙色的球衣并不代表爱荷兰胜过国家队，更多的是失望...没有成绩，何来球迷"	"label": "sadness"}
{"id": 572	"content": "15.这是一个很卡哇伊的学妹，是某人的机油然后后来一起也玩的不错。和某人名字谐音!!我们都饭摩登还有2BG惹好开心推荐同类的片给你叫少男奶爸好剧值得拥有。觉得我们也有蛮多共同话题的卫兰啊霉霉啊轻松熊啊啥的，这是一个善解人意的好妹子哟。粗三用功读书哦有空去看你然后拍照照惹!!"	"label": "like"}
{"id": 573	"content": "喜欢和姐妹们在一起的日子，会一起很nc很幼稚踩影子唱儿歌雨天踩水，会很文艺地沿操场走路牵手聊天，会一起仰望七楼[偷笑]，每次吵架后隔天又没事，会有时间就跑彭妞家翻天复地，那个暑假，吃到彭妞亲手煮的绿豆汤，真的觉得好幸福！好吧，每次无安全感总跑骚扰奕，虫虫约唱k俺老放她飞机…"	"label": "happiness"}
{"id": 574	"content": "就是看到背影就知道是你了是感觉转身就是你了你呢当初的你也这样爱着她吗挥之不去的是你们在一起前后桌讲数学题的画面我想这就是为什么我只敢暗暗喜欢你最好解释因为我忘不掉你深爱过的她而现在的你也不爱我"	"label": "like"}
{"id": 575	"content": "时间终于证明了它的无所不能"	"label": "happiness"}
{"id": 576	"content": "E：喝酸奶么？Y：不喝，你喝吧，不过你也少喝，喝酸奶也胖！E：我怎么吃什么都胖？"	"label": "disgust"}
{"id": 577	"content": "再看一眼美貌的老爷然后洗洗睡觉，做一个香艳的梦~~~~[花心]"	"label": "happiness"}
{"id": 578	"content": "事实证明，中午睡觉流口水的孩子是伤不起的~尼玛，太羞愧了。。。。"	"label": "sadness"}
{"id": 579	"content": "嘿，又一阴凉的清晨。觉得...人和人还真是人以群分，有差距之分。有的换个马甲以为没人认识了做着复制粘贴图片另存为的小人之举，殊不知自己己已把自己归为小人之列。有的却有素质有教养的打狗先问主人。这差距怎么都拉扯不到一个平行线，只因乌龟就是骡子，总把自己弄成个笑话，"	"label": "disgust"}
{"id": 580	"content": "我玩手机的时候我妈说我整天就会玩手机！玩电脑的时候我妈整天说整天就会玩电脑！看电视的时候我妈说我整天就会看电视！在我看书的时候她就当作没看到滚你TM去[巨汗][巨汗]"	"label": "anger"}
{"id": 581	"content": "这个世界上所有的帅哥都是gay了TAT"	"label": "sadness"}
{"id": 582	"content": "春天在哪里？[鲜花]"	"label": "sadness"}
{"id": 583	"content": "神采飞扬追梦而行。服务社会实现价值。"	"label": "happiness"}
{"id": 584	"content": "赵高对李斯说：立胡亥，李斯说：不行，赵高说立胡亥李斯说不行赵高说立胡亥李斯说不行赵高说立胡亥李斯说哎呀服了你了于是高乃与公子胡亥、丞相斯阴谋破去始皇所封书赐公子扶苏者。。。。[汗]"	"label": "anger"}
{"id": 585	"content": "[呵呵][嘻嘻][哈哈][爱你][晕][泪][馋嘴][抓狂][哼][可爱][汗][害羞][睡觉][钱][偷笑][酷][吃惊][生病][思考][悲伤][鼓掌][花心][挖鼻屎][鄙视][亲亲][怒骂][太开心][懒得理你][右哼哼][左哼哼][嘘][委屈][吐][可怜][打哈气][做鬼脸][失望][黑线][拜拜][感冒][困][书呆子][疑问][阴险]"	"label": "disgust"}
{"id": 586	"content": "星期六不用上课了…变成双休日…但星期六一定要在教室自习…何必呢，到不如上课呢…什么制度啊…我要投诉！"	"label": "anger"}
{"id": 587	"content": "打了个电话给爸爸，然后妈妈外婆连着接，也不知道是什么时候开始的泪流满面。虽是只听声音可还是觉得幸福。异地求学的艰难，所以更要加油。"	"label": "sadness"}
{"id": 588	"content": "[嘘]你连这个机会也没有，"	"label": "sadness"}
{"id": 589	"content": "有些人恶心说说也恶心说说歌词的那首歌也口水到我恶心回复更恶心所以小心恶心是会传染的"	"label": "disgust"}
{"id": 590	"content": "快乐什么的，其实无处不在，只是很少体会罢了，对那些整天抑郁的人来说的。快乐，虽无处不在，却也难以寻觅的。"	"label": "happiness"}
{"id": 591	"content": "我讨厌现在这种生活。我不喜欢平淡。我喜欢有挑战有激情的日子。"	"label": "disgust"}
{"id": 592	"content": "再怎么样都不会变成我的TUT懒得羡慕了TUT"	"label": "like"}
{"id": 593	"content": "我也不知道为什么情绪总是那么易激动，总是控制不住自己的情绪。"	"label": "sadness"}
{"id": 594	"content": "幸福是一种感觉，总感觉不幸福是一种毛病。＜有感＞人生一世勿蹉跎，／一路风景一路歌。／绊绊磕磕添情趣，／胸怀坦荡认知多。"	"label": "happiness"}
{"id": 595	"content": "我们问我们班一个男生，为什么你的声音比别的男生粗！？是发育过度了吗[挖鼻屎]结果他居然说。。。补品吃多了[衰]"	"label": "anger"}
{"id": 596	"content": "“幸福”就是猫吃鱼	狗吃肉	奥特曼打小怪兽"	"label": "happiness"}
{"id": 597	"content": "[悲伤][悲伤][悲伤]，害怕谈恋爱，怕他接近，怕又是那种结局，完全不知道怎么做"	"label": "sadness"}
{"id": 598	"content": "泉まくら×mabanua的知りたい真的太好听了……"	"label": "happiness"}
{"id": 599	"content": "同事之间虽然部门不同，她很好奇的问我，你是干什么的。同事之间我们做的事情一样，她也觉得很好奇，你在办公室聊些什么东西。同学之间，他也在问我，你每天下班回家后是干什么的。有人曾经对别人大声说我：如果你想知道他在想什么，除非你飞进他的脑里。我的行为很古怪吗？草尼玛的！"	"label": "surprise"}
{"id": 600	"content": "家人总抱怨我不接电话总说找不到我，其实她们不知道我很早就患了接电话恐惧症，害怕听到电话响。被问起就说“手机电池不藏电调静音了没听到”这个借口去骗家人或朋友或者事后才回复一条短信。我知道这样做是不对的。"	"label": "sadness"}
{"id": 601	"content": "朱大夫一路走好，来生一定离这个职业远点，这里的一切结束了。你是我们的英雄，我们爱你。"	"label": "sadness"}
{"id": 602	"content": "[闭嘴][思考][思考][害羞]"	"label": "sadness"}
{"id": 603	"content": "我说随便你。是认真的"	"label": "anger"}
{"id": 604	"content": "通宵加班。。。姐姐我已经加傻了。。脑袋大。。哎我当年怎么就想不开去学了财务呢？！"	"label": "sadness"}
{"id": 605	"content": "一回到家	电脑打不开!!!LOL今晚叫我怎么办呢…"	"label": "sadness"}
{"id": 606	"content": "每天吃个半饱然后跳千个绳就会（）。总之在追求正解的路上越走越偏…"	"label": "disgust"}
{"id": 607	"content": "最近烦心事老多！"	"label": "sadness"}
{"id": 608	"content": "02年阅读错七个[泪][泪][泪]"	"label": "sadness"}
{"id": 609	"content": "说出了那样的话	只能说我的成熟还不能适应现实的残酷"	"label": "sadness"}
{"id": 610	"content": "是为了遇见更好的自己。当我们在自己内心挣扎时，我们活着生活的阴暗面，过了这道坎，便会豁然开朗。"	"label": "sadness"}
{"id": 611	"content": "好累好累、可是我的坚持、为了钱、忍忍"	"label": "like"}
{"id": 612	"content": "听完Karry发来二文对Roy么么么么哒的语音又了解到Roy只是一脸嫌弃地推开之后Jackson沉思良久，脸一秒比一秒黑最后还是拨通了二文的电话“已经过了很久了，怎么一点进展都没有，当初我和Karry让你来引走Roy对Karry的注意是说好三个月我们得清闲你得美人，你可不要沉浸在日常接触里无法自拔了”"	"label": "happiness"}
{"id": 613	"content": "大人物的悲哀在于他们需要不停地做出选择；而小人物的悲哀在于他们从来没有选择的机会。男人因沧桑而成熟，女人因成熟而沧桑。男人有了烟，有了酒，也就有了故事；女人有了钱，有了资色，也就有了悲剧。"	"label": "sadness"}
{"id": 614	"content": "卧槽可以说脏话吗？这大半夜我觉得我就是特么一个纯傻逼，从11点吆喝着上床睡觉一直躺到快4点，然后还是乖乖穿衣服下床了。[怒]"	"label": "anger"}
{"id": 615	"content": "不要再给我说你该怎么怎么，这是我的人生！我说了算！！！"	"label": "anger"}
{"id": 616	"content": "幸福就是，坚持了应该坚持的，放弃了应该放弃的，珍惜现在拥有的，不后悔已经决定的。"	"label": "happiness"}
{"id": 617	"content": "老天爷原本干一仗大哭的[泪]结果又和好如初整的今天有艳阳高照哦[囧]晕！！"	"label": "sadness"}
{"id": 618	"content": "不知道为什么就想掉眼泪了"	"label": "sadness"}
{"id": 619	"content": "每次吃完好吃的宵夜，都幸福得想睡觉[馋嘴]"	"label": "happiness"}
{"id": 620	"content": "好喜欢被关爱的感觉譬如在车里然后我爸在吸烟而我正好感冒咳嗽我爸就会说把我女儿呛到了吧然后就丢了刚刚点上的烟"	"label": "happiness"}
{"id": 621	"content": "还有几天时间？如果可以回来，就早点回来吧！耗费了太多的爱意，我怕自己为了逃避你而引出内心的魔鬼。"	"label": "like"}
{"id": 622	"content": "喜欢什么就大胆喜欢吧，就像你小时候喜欢踢球，就像我长大了喜欢聪明倔强的姑娘一样。喜欢闪烁着人性的光芒。瞬间的喜欢，意味着瞬间的天真；长久的喜欢，意味着长久的单纯；一生的喜欢，意味着你没有背叛自己的心。喜欢比“爱”好。爱很伟大，喜欢更纯洁。喜欢是世界上最美好的事情。"	"label": "like"}
{"id": 623	"content": "我爸突然来了句“乐中有个几十岁的老师还没结婚”我妈说“我还以为你要说些什么呢”	我……"	"label": "anger"}
{"id": 624	"content": "躲在厕所，哭到麻木。看着镜子惨白的我。我怕了，明明知道我最疼你爱你！为什么还要那样说，我真的慌了，怕了。好怕失去你！多希望明天醒来能接到你的电话！"	"label": "sadness"}
{"id": 625	"content": "俩汪都不吃肉松_(ﾟДﾟ)ﾉ！！多好吃的东西他们居然不吃！！！早知道不放地上了好浪费！！！"	"label": "surprise"}
{"id": 626	"content": "一个人也就很懒的去吃饭了直接来了医院做好心电图了我应该没事吧"	"label": "sadness"}
{"id": 627	"content": "什么叫快乐？就是掩饰自己的悲伤对每个人微笑"	"label": "happiness"}
{"id": 628	"content": "【旅游】今天昆明天气预报说是有雨，但还是出大太阳了，昆明干旱，全城缺水，真是有点小遗憾，不过，能看到天空依然还是蓝蓝的，又觉得很心慰！关注【游遍云南】公众微信，让您畅游云南，游遍云南公众微信号：Y4000119001"	"label": "happiness"}
{"id": 629	"content": "人浮游在世间不止自己才令我一生好奇"	"label": "happiness"}
{"id": 630	"content": "我没有很刻意让自己不去想那些和照片一起静止的模样我学着坚强坚强到不用学着不想学着遗忘还是害怕夜深人静时总想起你"	"label": "fear"}
{"id": 631	"content": "闲着无聊，把书给收拾了一遍。。在收拾之际，忽然发现：原来我有那么多书！！真的，有一些我买来还没怎么读过就扔到了一边，真的太浪费了。。。书啊，你就安息的去吧。。。"	"label": "disgust"}
{"id": 632	"content": "总有远大的目标，却连一小步都不愿跨出。。。"	"label": "like"}
{"id": 633	"content": "单位门口开了一个肠粉摊～～～从广东吃过就念念不忘的美味啦啦啦～味道不错哟！"	"label": "happiness"}
{"id": 634	"content": "虽然，那部剧的结局是并不是完美的，但是，宝贝，我现在和你在一起，就不想，不可能把我的手松开"	"label": "like"}
{"id": 635	"content": "究竟是你太遥远，还是我自己要求太高？不然，为什么每次抓住了你的尾巴后才发现原来都只不过是一场海市蜃楼。明白回不了过去，但现实也太无味了。或者，决心放下，才是可以慢慢靠近你的捷径。"	"label": "happiness"}
{"id": 636	"content": "一个人的夜我的心我很害怕睡觉。"	"label": "fear"}
{"id": 637	"content": "[心]人生就像一场梦，所有理由是假的，姿态是假的，需要才是真的。"	"label": "sadness"}
{"id": 638	"content": "好不容易休假下这么大的雨。😔"	"label": "disgust"}
{"id": 639	"content": "没迟到！我很开心！！！"	"label": "happiness"}
{"id": 640	"content": "等待一场姹紫嫣红的花事，是幸福；在阳光下和喜欢的人一起筑梦，是幸福；守着一段冷暖交织的光阴慢慢变老，亦是幸福。"	"label": "happiness"}
{"id": 641	"content": "深爱着，并被爱着。"	"label": "happiness"}
{"id": 642	"content": "人的两只耳朵是分在两边的，所以不可偏听一面之词；人虽只有一颗心，然而有左右两个心房，所以做事不但要为自己想，也要为别人想。每一个人都有不一样的人生，不一样的故事，但是都是精彩的，不要轻易否定别人，也不要轻易放弃自己，更不要盲目追逐不属于自己的东西。"	"label": "sadness"}
{"id": 643	"content": "班里有侄女，远房孙侄女（应该是这么叫的），今天又加了个师弟。"	"label": "sadness"}
{"id": 644	"content": "如果我妥协，你可还愿意给我一个机会。[呵呵]"	"label": "sadness"}
{"id": 645	"content": "人生有许多时候真的很无奈	有些东西	不是你想要就可以要的了	心里难受又怎样？也只得先难受着	再设法改变其中的制约因素	逐步让环境与个体同时转变适应	从难受转变成少难受、再到不难受.个体的力量与影响很渺小	有些无奈也只能权当作对自己的一种特殊训练吧.这样	无奈就具有了一种无形的力量."	"label": "sadness"}
{"id": 646	"content": "唉	想睡懒觉都睡不着…"	"label": "sadness"}
{"id": 647	"content": "睡饱了饿了，挣扎半天起床去超市买吃的。妹的，结账时收营员说99年100元不能收，会是假币。我就抽了张一百的下楼的，好不容易摸黑走到那，怎样，要退货？我说你不能验钞机验一下嘛，而且我才取的哎。她说这钱验钞机也验不出假的。“这什么意思！”我表示很不爽！最后留了号码，说有问题喊我换，擦"	"label": "anger"}
{"id": 648	"content": "随着世界性经济危机的加强，企业效益的变差，有些企业加强了裁员的大潮，变相的不协商，不通知，不补充劳动合同，私自的降低员工的薪酬；很多员工显得压抑和郁闷；但是郁闷随着时间的加长，员工的身体状况每况愈下，随着严酷的处罚风波频频兑现，奖励的缺失，企业的文化和氛围也变得渺茫和压抑"	"label": "sadness"}
{"id": 649	"content": "洗衣服！"	"label": "disgust"}
{"id": 650	"content": "前几天坐飞机身份证找不到，闹得人仰马翻，当时庆幸身份证换包放了，今天坐火车是真的把身份证落在家了，拿着医保卡和12306短信闯过一关又一卡，不知道回程是否幸运，不然我就得滞留上海啦[黑线][囧]"	"label": "disgust"}
{"id": 651	"content": "今天起NB正式入春啦！从温度上讲。吃完刚采来的草莓，怎个开心幸福了得！要省考的娃儿，你的那份我替你吃就好哈。休息一会～"	"label": "happiness"}
{"id": 652	"content": "我爱家人。"	"label": "happiness"}
{"id": 653	"content": "一觉醒来，发现走过了少年，走过了青春，幻想飞走了，留下褪色的记忆。没有索求没有计划的曾经的夏天午后那种味道，突然间打乱了我所有对幸福的定义。"	"label": "happiness"}
{"id": 654	"content": "幸福就是当我来m很痛苦时可以在家里床上睡觉幸福就是当工作时间来m时可以立即回家睡觉这种“立即”不用越过海"	"label": "happiness"}
{"id": 655	"content": "天啊，这个钟数了竟然有人在楼下放《伤不起》！！！我要死了"	"label": "sadness"}
{"id": 656	"content": "天晴朗了，云吹散了，而我喜欢你了。"	"label": "like"}
{"id": 657	"content": "当我需要你的时候，你却沉默，不说。"	"label": "sadness"}
{"id": 658	"content": "和老乡几个吃饭，喝酒，那叫一个字“爽”！爱你们！"	"label": "happiness"}
{"id": 659	"content": "吃过饭一起逛逛超市遛遛弯，牵你手便觉世界无限大~"	"label": "happiness"}
{"id": 660	"content": "南大南大，为你奋斗！"	"label": "like"}
{"id": 661	"content": "恶心吗"	"label": "disgust"}
{"id": 662	"content": "翻了好多我讨厌的人的微博。没有让我失望。丑的丑。衰的衰。装逼的继续装逼。其实我只是无聊。～"	"label": "disgust"}
{"id": 663	"content": "为什么画静物好地地一到画人就像画葫芦娃甘样[抓狂][抓狂][抓狂][抓狂]"	"label": "anger"}
{"id": 664	"content": "我对你不够好是因为你对我不够好。"	"label": "sadness"}
{"id": 665	"content": "总结：[囧]这个星期我听到的最多的一句话就是＂你是不是要请客吃饭表示一下？＂[汗][囧][汗]额~好吧，每人来碗我亲手做的蛋炒饭~[挖鼻屎]🍚🍜"	"label": "disgust"}
{"id": 666	"content": "心情不好的时候喜欢听cryonmyshould…歌词很治愈。现实没得比啊～我的肩膀在几十公里外～"	"label": "sadness"}
{"id": 667	"content": "不知所措"	"label": "fear"}
{"id": 668	"content": "在长肉，我就要踹它两脚。死会长╰_╯讨嫌的家伙（肉肉）"	"label": "anger"}
{"id": 669	"content": "下课一到家，就赖在床上不想动，唔～好软啊～好舒服啊～好想一直呆在上面啊～亲亲的床你就是我的挚爱，我爱西你鸟。好幸福啊～"	"label": "happiness"}
{"id": 670	"content": "有时候突然会想起一些人，一些事，可是仅仅是停留在想，就像我突然想起了高中历史老师，但连他名字都记不起来，只能怀念一下那段时光，那段教诲，然后…匆匆地投入现在的生活"	"label": "sadness"}
{"id": 671	"content": "我很难过、、、很难过、、、很"	"label": "sadness"}
{"id": 672	"content": "至少要喜悦感动"	"label": "happiness"}
{"id": 673	"content": "今天被人吐槽不要穿的像学生一样。。我说这衣服我刚买的，真不是学生装。。。其实还是颜的问题啊！想当初高中在大街上被7岁后没见过的幼儿园老师认出来。。说好的女大十八变呢！！！"	"label": "sadness"}
{"id": 674	"content": "不能再碌碌无为啦!"	"label": "like"}
{"id": 675	"content": "需要发泄。所以跑到体育中心跑步。结果没找到赛道。索性就打打球。然后发现过得了人过不了手。。我这是怎么了。。"	"label": "surprise"}
{"id": 676	"content": "晚安你知道吗我爱你			, label": "sadness"}
{"id": 677	"content": "没有坚持哪来结果！十年前你是谁，一年前你是谁，甚至昨天你是谁，都不重要。重要的是，今天你是谁，以及明天你将成为谁。——每天坚持学习德语与专业课程"	"label": "like"}
{"id": 678	"content": "胃痛。烧的慌"	"label": "disgust"}
{"id": 679	"content": "[神马]都是[浮云]"	"label": "anger"}
{"id": 680	"content": "申通快递19号从浙江杭州航空部过来，到现在连成都都没有到！爷自驾游都到了啊魂淡！你丫敢不敢再给爷慢一点！？"	"label": "anger"}
{"id": 681	"content": "去听了一节精油专题讲座学生都是孕龄育龄的妈妈桑我进去的时候老师看我说了一句话差点吐老血出来：哎呀你是来找妈妈的吧......谢谢你我是长得嫩了点但我娘看着怎么样也过孕龄了好伐[生病]......大晚上上课"	"label": "sadness"}
{"id": 682	"content": "我码字不求赚多少钱，就写得自己开心，结果遇到这个糟心事儿。有时想想要是真考虑回报率，这一个工作完全不值得，出去带个学生一小时还有200多呢，一个小时码字1000不到，JJ才给几分钱？还要找各种事情，真是有心灰意冷的感觉。幸而合约不过2年到期，以后写文完全不管V不V，就写得高兴"	"label": "sadness"}
{"id": 683	"content": "[怒][怒][怒][怒][怒][怒][怒][怒]"	"label": "anger"}
{"id": 684	"content": "你们知道稀有录像馆吗?如果喜欢重口味的	一定不要错过了。爆你眼!让你知道什么是真实哈。有耽美哦"	"label": "disgust"}
{"id": 685	"content": "这家店里的藏族朋友吃饭很有趣，来四个坐一隔间，每人一盘菜一碗米饭，且菜都是一模一样的。"	"label": "like"}
{"id": 686	"content": "烦到吃不好睡不好"	"label": "anger"}
{"id": 687	"content": "某2快要上映了吧？天涯微博贴吧三管齐下了？[思考]"	"label": "disgust"}
{"id": 688	"content": "万圣节是怎样喔[怒]一大堆那些无聊白癡的视频我按了2个视频吓了2次靠阿哭了[泪]"	"label": "anger"}
{"id": 689	"content": "碰到一不讲理的.....脸皮比地球壳...[怒骂][伤心]"	"label": "sadness"}
{"id": 690	"content": "害！怕！去！上！学！[泪][泪]3days•﹏•"	"label": "fear"}
{"id": 691	"content": "不论你是故意疏远还是什么，我很难过呢。"	"label": "sadness"}
{"id": 692	"content": "我可不想读高四"	"label": "fear"}
{"id": 693	"content": "幸福是一个旅程，不是终点站。所以，投入地工作吧，就像你根本不需要钱；尽情去爱吧，就像你从未被伤害过；纵情地起舞吧，就像根本无人观望。"	"label": "happiness"}
{"id": 694	"content": "【言论】近期跟随着前辈陆续看了一些项目见了一些人，给我的一个最直观的感受是，有些人做事不管做的多大都有终点，有些却没有。做人不行，一切白搭。"	"label": "like"}
{"id": 695	"content": "【旅游】大救驾：云南著名小吃之一，就是炒饵块。饵块用米制成。典故来自清初吴三桂率清军打昆明，明朝永历皇帝一路逃至腾冲，饥饿难忍，当地人炒了一盘饵块送上。皇帝连赞：“炒饵块救了朕的大驾。”炒饵块由此改名。关注【游遍云南】公众微信，让您畅游云南，游遍云南公众微信号：Y4000119001"	"label": "happiness"}
{"id": 696	"content": "最近每天晚上都梦到班主任梦到考试梦到数学题[震惊]太可怕了[泪]"	"label": "sadness"}
{"id": 697	"content": "醒来看到你和阳光都在这就是我想要的幸福"	"label": "happiness"}
{"id": 698	"content": "【《玄想》：我总是相信，我写过的那些文章，会如雁行蓝天，使某些细腻的心灵，展颜微笑】＿＿为至真至诚的文字鞠躬尽瘁这样的自矜都会共鸣。文字和心满是诗情画意"	"label": "like"}
{"id": 699	"content": "每天都要有好心情喔*_0"	"label": "happiness"}
{"id": 700	"content": "还记得我你哄我睡觉吗?我让你说老公我爱你!你就一直说老婆我爱你!然后就这样逼你说那样逼你说!不说就不睡觉!!!!!!后来你还是叫拉!好拉	午安	我爱你~"	"label": "happiness"}
{"id": 701	"content": "一个无所事事的穷人说，有钱就是幸福，一个匆匆忙忙的富人说，有闲就是幸福。一个满头大汗的农民说，丰收就是幸福。一个漂泊他乡的游子说，回家就是幸福。一个失去双脚的残者说，能走路就是幸福。一个失去光明的盲人说，能看见就是幸福。一个日夜加班的工人说，不上班就是幸福。那么你的幸福是"	"label": "happiness"}
{"id": 702	"content": "大概是三年前吧。。。有个朋友说他家有老鼠，并跟我抱怨现在的老鼠太聪明了，放在地上的毒饵根本不吃，专吃桌子上的食物。之后聊着聊着他说想到一个办法，想去试试，就下线了。这么多年过去了，我再也没有联系到他，也不知道当时他想到什么办法了。。。"	"label": "happiness"}
{"id": 703	"content": "对不起，成全你的自由与不被束缚。"	"label": "sadness"}
{"id": 704	"content": "我努力想做迷雾中的主导者，不期成为了阳光的旁观者······"	"label": "disgust"}
{"id": 705	"content": "哎咋幸福就不降临到我头上呢？"	"label": "sadness"}
{"id": 706	"content": "我总觉得吧…每次看到那谁谁一脸总裁样的搂着其他男的女的的皂片立马一脸鸡冻脸红脖子粗的跟抓到老公出轨了似的，流完鼻血冷静下来后反应过来你算个毛[拜拜]于是冷静的保存图片转发微博…"	"label": "sadness"}
{"id": 707	"content": "我是一个看场网球比赛可以吃四样零食外加一杯酸奶连我妈都嫌我胖的吃货胖纸所以我从今晚开始摇呼啦圈累死我了[悲伤]"	"label": "sadness"}
{"id": 708	"content": "再也不想给麻麻买眼膜她!买!了!不!用!!!!"	"label": "anger"}
{"id": 709	"content": "抱最大的希望，作最坏的打算、"	"label": "like"}
{"id": 710	"content": "对不起的人太多，今年要自己懂事"	"label": "sadness"}
{"id": 711	"content": "早上进电梯后只顾着发了会呆，过了大概1分钟后，才发现还在1楼，正想说今天电梯好不给力啊，抬头看下，才发现关了电梯门，却跟本就没按楼层键。我勒个去"	"label": "surprise"}
{"id": 712	"content": "必须得买直升飞机了。中午12点半出门，拎着行李打不到车，两点才到车站，吃点东西，买票的人贼多，四点上车，五点开车，一路堵成狗，现在还没出三环。然后我忽然想起来窗户没关。一查天气预报，明后天雷暴雨。喝喝。"	"label": "sadness"}
{"id": 713	"content": "每一天能做好自己的义务，不管他是否有意义，只要你去做了那么你总会有收获。也许是去开会，也许是同学的聚会！尽管无聊枯燥。可你去做了给同学朋友带来的快乐那就是你的收获，那怕你去参加活动只学会了一个笑话那也是一种收获一种快乐！"	"label": "happiness"}
{"id": 714	"content": "为亚韩飞机事件默哀"	"label": "sadness"}
{"id": 715	"content": "每次诸如感情纠葛这类问题上，我就妇联主任上了身，可以喋喋不休说个三天三夜不咽一下口水，无法想象多年之后我教育孩子絮絮叨叨从早到晚重复一个话题时该用多么三八的表情。"	"label": "anger"}
{"id": 716	"content": "我的脾气真可笑。。"	"label": "sadness"}
{"id": 717	"content": "旁边有个胖胖的女孩，看不出来到底是胖还是怀孕了。让不让座啊，我还有好远才到呢[晕]"	"label": "disgust"}
{"id": 718	"content": "妈妈讲翻你去见爸爸的情景，爸爸说他后悔了，他只是想为了家里，但是家里却不缺。爸爸哭了，坚强的爸爸流下眼泪了、听着我也感动了[泪][泪]妈妈一早就买好了10天的饭菜，放在冰箱里。家里从爸爸走那天从来也没有变过。还有4天，爸爸就回来了，我很想你，你现在点了、还习惯吗？"	"label": "sadness"}
{"id": 719	"content": "当别人在奋斗的时候，我总喜欢在一旁默默地看着，然后微笑的跟路人道一声早。[bm可爱][bm可爱][bm可爱]"	"label": "like"}
{"id": 720	"content": "装逼死得快，再恶心不过就算是装逼的人！操蛋！"	"label": "disgust"}
{"id": 721	"content": "四川电信"	"label": "happiness"}
{"id": 722	"content": "当你能感觉到身体某个部位存在的时候，说明它已经出现了病症。精神上亦然，解决不了的就暂且搁置，我还是相信大多事情不会不了了之，只要有耐心总能等来一个答案。只有时间，能证明一切'我问心无愧'"	"label": "sadness"}
{"id": 723	"content": "宝宝四个多月了，一如既往的乖巧。脾气还是有点暴躁（我们家那边的话就叫毛捋不顺）。说恭喜会把手握起来。长相秀气，经常被认为是女孩子。还是不会翻身，心情好的时候会去抓玩具。打针从来不哭。虽然妈妈希望你快乐，但也不希望你坚强到体会不到宠爱的长大。"	"label": "happiness"}
{"id": 724	"content": "陪领导出来慰问，中午吃饭大家钱没带够，我自告奋勇说我带了，我想着700块钱够了，农家乐么。结果两千多，瞬间石化了[泪]最后两个同事凑了下。。原来他们最少的人都带了一千[汗][汗]"	"label": "disgust"}
{"id": 725	"content": "亲爱的，这么些年过去了，你还好吗？"	"label": "sadness"}
{"id": 726	"content": "最近非常的思念你，可是又不知道说些什么，，，，一想你就无法静下心来。。。。"	"label": "sadness"}
{"id": 727	"content": "我宿舍在不分昼夜的赌球、滚球盘“啊，尼玛，我又跪了，哈哈我中了……”而我却不为所动，出淤泥而不染，我真是人才哈哈哈我想说我快把持不住了！因为他们赢不少钱啦[馋嘴][馋嘴][馋嘴]"	"label": "anger"}
{"id": 728	"content": "一不小心把好友种快一年的仙人掌打破了"	"label": "sadness"}
{"id": 729	"content": "有没有人和我一样打哈欠会害怕下巴脱臼的。"	"label": "disgust"}
{"id": 730	"content": "我妈说，你怎么把裤子尿湿了...妈，这是水....结果我妈回了我一句，尿也是水......[拜拜][拜拜][拜拜]"	"label": "sadness"}
{"id": 731	"content": "未知的思绪"	"label": "sadness"}
{"id": 732	"content": "清了半天购物车一看里面还有25件东西。"	"label": "sadness"}
{"id": 733	"content": "今天给自己一个赞，抑制住了，没有开电脑。"	"label": "like"}
{"id": 734	"content": "愿天下一切众生脱离贫贱夭命，速得富贵长寿命，信佛修道，回归自性，普渡众生，南无佛…"	"label": "like"}
{"id": 735	"content": "我可能是那种如果遇到喜欢的人会主动去追的人，而遇到追我的人，我不喜欢可能连机会都不会给。所以我这一生注定是被拒绝的命运吗？！"	"label": "sadness"}
{"id": 736	"content": "、但不能也不为之影响。"	"label": "sadness"}
{"id": 737	"content": "小孩都欠抽"	"label": "sadness"}
{"id": 738	"content": "听说最近微博上是血流成河、尸横遍野啊。安全起见，我还是删微博，不鬼臊了。[衰][衰]"	"label": "fear"}
{"id": 739	"content": "不是故意散播负能量〒_〒但是心好塞。这周我摔了一跤，妈妈又生病了，带她去医院了两天还不退烧我也是担心的要死。我腿伤没好又淋雨情况也不太好〒_〒还要还二次元的债，做策划也是一直不顺。跟歌姬后期时间都对不上，神烦躁。"	"label": "sadness"}
{"id": 740	"content": "原来，一个男人在你人生哪个阶段出现，结果会完全不一样。"	"label": "sadness"}
{"id": 741	"content": "一年前他走近她身边，每天不厌其烦地温暖她，不管她是否甘愿。后来她心池终被攻陷，听他说当初只是玩玩可现在真心喜欢，她爱入膏肓无法介意。一年后一场车祸带走她年轻的生命，他温润笑脸将她埋在海边。他因她年少时一句早已淡去的无心之言恨她入骨，她却再无机会明白他的背叛。"	"label": "sadness"}
{"id": 742	"content": "我对你唯一的语言[思考][思考][思考]你很好笑很搞笑知道吗"	"label": "disgust"}
{"id": 743	"content": "一个个晒成绩的writing都25+[泪][泪]"	"label": "sadness"}
{"id": 744	"content": "团委的微博还是你在更新吗，辛苦了。"	"label": "sadness"}
{"id": 745	"content": "很好的生活便是自由，爱人，和钱。自由=自我，爱人=慰籍，钱=钱。"	"label": "happiness"}
{"id": 746	"content": "楼下手擀面的面真筋道点了一碗麻辣面吃完后嘴巴赛姚晨[good]"	"label": "happiness"}
{"id": 747	"content": "这个年还要不要我过啊，坐了两天的车[挤火车]终于到家还传来如此的噩耗[可怜]，哎！气啊气！"	"label": "sadness"}
{"id": 748	"content": "因为现在我们在全力救助狗狗，我们欢迎昆明有爱心的志愿者加入我们的救助行动，但如是某些无实体的协会来挑衅、闹事、煽动志愿者停止救助，对不起，我们恕不接待！！！[怒][怒][怒]"	"label": "anger"}
{"id": 749	"content": "我现在是多么的饥饿！"	"label": "disgust"}
{"id": 750	"content": "幸福就是猫吃鱼，鱼吃骨头。想要的少一点也许就会快乐一点。[嘻嘻]"	"label": "happiness"}
{"id": 751	"content": "卫子夫的24集，有一个镜头是讲家宴上夏候颇向皇上求赐婚娶平阳公主的。镜头转到卫青时的表情，实在大绝，眼神里有不舍，亦有不忍。为了各自安好，只得分道扬镳。是呀，他并非不爱她，只是生在皇家，身不由已只由他。"	"label": "sadness"}
{"id": 752	"content": "昨晚，我穿着一件衣服，看了一晚上的电视。今天，早上起来，嗓子疼遭了。全身都没力。再加上中午没睡午觉，下午上课，好困哦[打哈气][打哈气][晕][晕]，身体都要倒了。所以，导致我下午做题的状态之差，我的错误率高达75%。。真的好丢人哦。生病的人真的很伤不起呀！！！[抓狂][抓狂][抓狂]"	"label": "sadness"}
{"id": 753	"content": "在前不久发生件怪事，有户人在发丧后出了意外，因抬丧人脚踩滑，导致棺木滚下，压死七人，是埋丧还是伤人[吃惊]"	"label": "surprise"}
{"id": 754	"content": "终究这是一个看关系的世界，没有关系的就看成绩的世界。这两个世界都不属于我。。。。[泪流满面]"	"label": "sadness"}
{"id": 755	"content": "分手后怎么熬过来？哭啊，然后做梦梦到他，醒来后怅然若失，每天一醒过来他就跑进脑海里啊。还把他的缺点全写在一张纸上，吃饭时间拿出来读。。可后来吧觉得优点还是多过缺点，呵呵。后来复合了，太折磨人了这过程，结果复合后一点变化都没有也不见得比原来好。"	"label": "happiness"}
{"id": 756	"content": "我想要的感觉一直在改变。"	"label": "fear"}
{"id": 757	"content": "如果当时能不那么倔强，现在也不那么遗憾[带着微博去旅行]"	"label": "sadness"}
{"id": 758	"content": "向餐饮业进军～"	"label": "surprise"}
{"id": 759	"content": "同张晓敏一起奋斗一年[嘻嘻]"	"label": "like"}
{"id": 760	"content": "出去公司办事乘电梯时，里面有一男的，到一楼时，我本来想让他先走因为他稍微在我前面，但是他退后一点略伸出整个右手向前示意让我先走。"	"label": "like"}
{"id": 761	"content": "无聊无限无聊"	"label": "disgust"}
{"id": 762	"content": "时间一天天的过去，思念却没有一天天的减少。"	"label": "sadness"}
{"id": 763	"content": "手机一夜跑了50%的电啊早上起来一看傻了！[吃惊]怎么能这样呢？[泪][泪][泪]"	"label": "sadness"}
{"id": 764	"content": "不要每天都睡那么早醒那么早破坏生活规律[c抓狂]"	"label": "disgust"}
{"id": 765	"content": "若是要细水可以变长流，就像等他长出铁锈无法再分手。"	"label": "like"}
{"id": 766	"content": "幸福就是猫吃鱼，狗吃肉，奥特曼打小怪兽！"	"label": "happiness"}
{"id": 767	"content": "波波，对不起啊，又耍小脾气，你明明很忙也在做重要的事情，我还是不能体谅你一下，任由自己发脾气。只是想和你吃顿饭见你一面而已。"	"label": "sadness"}
{"id": 768	"content": "这几年本着尽量不看还活着的人写的书的原则（而发展迅速的编程领域实际上根本不用去找纸质书甚至有些作者绕过传统出版商直接在网上发布电子书），我对纸质书已经没有了任何感情。"	"label": "disgust"}
{"id": 769	"content": "坐火车是世界上最苦逼的事情之一"	"label": "sadness"}
{"id": 770	"content": "加多宝"	"label": "sadness"}
{"id": 771	"content": "这是个喧嚣的世界，我从未觉得安静过。他的繁荣他的昌盛，带给人们却只是更多的疲惫，更多的抱怨。于是我捂住双耳，不去听他的疲惫，不去听他的昌盛不去听他的繁荣，也不去听他的抱怨，于是我以为我的世界安静了，只是这世上总有那么一人，哪怕她不曾对我讲过一言一语，但我却听得到她的声音。"	"label": "like"}
{"id": 772	"content": "我和花非花雾非雾中的齐飞也就是新还珠格格的五阿哥张睿居然是同一天生日。不可思议，我可是忠实的Reason啊，这个消息太震撼我了。"	"label": "surprise"}
{"id": 773	"content": "我不介意明天穿校服，我也不介意明天穿一身，虽然说真的很难看略丢人→→但是重点是！！！！！校服我一个假期忘洗了！！！！我忘洗了！！！忘洗了！！！！洗了！！！！[生病][生病][生病]"	"label": "anger"}
{"id": 774	"content": "我想爸爸了、"	"label": "sadness"}
{"id": 775	"content": "每个人对幸福的定义都不一样，一个人在不同时间对幸福的定义也不同，而此刻我的幸福就是知道我爱的和爱我的人都好好的，健健康康，平平安安的生活！！"	"label": "happiness"}
{"id": 776	"content": "[1/2]昨晚，我说妈妈我要买一件羽绒服给你，爸爸妈妈说不用了不用了。于是，妈妈将自己的棉袄、羽绒服都拿出来给我看，说这么多衣服不用买了。看着妈妈一件一件的拿，还说：“这衣服都是新的，都很好的”。其实衣服都买了好长时间了，我一直都是和妈妈笑着说的，我回到房间后，心里酸酸的。这次"	"label": "happiness"}
{"id": 777	"content": "每每想起就会觉得真心无语就一两块钱也算着帮你忙还少还钱唉这种行为的人没人愿交啊有木有"	"label": "sadness"}
{"id": 778	"content": "我没办法真的没办法看着以后痛苦分离"	"label": "sadness"}
{"id": 779	"content": "看到与花的时候我总有种罪恶感，因为我是因为迪云才关注他们的，并不是真真正正的喜欢，这样真的好吗？总把与花当做迪云的影子，是不是对这对cp有些不公平？与花就是与花，不会是其实cp的影子，我想说声抱歉，一直把你们当做别人的影子"	"label": "sadness"}
{"id": 780	"content": "有oppa的时候好幸福！昇基呀！"	"label": "happiness"}
{"id": 781	"content": "提前实习完还得上课你们说这有道理么？学生就是廉价劳动力！！！九二年出生这届千万别赶上改革因为咋改咋倒霉打掉了牙也得往肚子里咽"	"label": "sadness"}
{"id": 782	"content": "生命不息，奋斗不止，在未来的道路上，请勇敢！"	"label": "like"}
{"id": 783	"content": "新公司的系统很牛逼，首先支持chrome，而IE是从来没有测试的。。。。我坚持测试一下，崩溃了。。。。"	"label": "anger"}
{"id": 784	"content": "我又不是故意的，丢了东西我也不愿意，不用念来念去吧？我还就是了。我心里也不舒服啊！说我不安慰，东西在我这丢的，要我怎么开口安慰？少不得又说我不放在心上什么的。我没说有钱了不起，我也没想过所谓我的钱大，可在我这丢了我除了说还我还能怎么做？[泪]"	"label": "sadness"}
{"id": 785	"content": "脑子进水了咋办哭啊简单粗暴最有效不是嘛让柔情似水玻璃心见鬼去吧"	"label": "anger"}
{"id": 786	"content": "有的时候会害怕。即便知道害怕没有用，还是会害怕。即便知道不管害不害怕还是要做，还是会害怕。即便做完了，还是会害怕。那么害怕这种东西到底是什么个玩意。"	"label": "fear"}
{"id": 787	"content": "今天下午去食堂买关东煮，前面有一对男女朋友正在选，我就和同学盘算了一下到底要买多少个鱼豆腐多少个鱼排。那女生看了俺一眼、说：鱼豆腐我都要了！你妹的！！少吃点你能变瘦呀！[伤心]"	"label": "anger"}
{"id": 788	"content": "幸福，就是有人给你买束花。。。[鲜花][鲜花]。。。然后把花砸到他脸上，大喊着“我对花粉过敏！！！！”[嘻嘻][嘻嘻][嘻嘻][嘻嘻]"	"label": "happiness"}
{"id": 789	"content": "关于豆浆，《本草纲目》中记载，性平味甘，利水下气，制诸风热，解诸毒。春秋饮豆浆，滋阴润燥，调和阴阳；夏饮豆浆，消热防暑，生津解渴；冬饮豆浆，祛寒暖胃，滋养进补。总而言之，豆浆是个好东西，但是饮用豆浆也有禁忌哦，亲们要注意。"	"label": "like"}
{"id": 790	"content": "我果真不适合12点前睡觉	完全睡不着!!!"	"label": "anger"}
{"id": 791	"content": "不知不觉织毛衣玩儿到现在！真好玩儿！"	"label": "happiness"}
{"id": 792	"content": "苦逼高三党伤不起呀～"	"label": "sadness"}
{"id": 793	"content": "“换工作比换男人还勤”😒"	"label": "anger"}
{"id": 794	"content": "次次冬天只手都生萝卜，去你的，下年再生我斩你[泪][泪][哼][哼][抓狂][抓狂]"	"label": "sadness"}
{"id": 795	"content": "发现那个扎一半放一半的淑女头自己扎了比较像基佬ˊ_>ˋ……"	"label": "sadness"}
{"id": 796	"content": "，下午练完车回来无聊就去超市买了一堆零食，零食这东西平时根本不碰，吃了就都长成肉肉了，然后边看新闻联播边吃-_-然后，吃到心塞，以后再也不乱吃东西了[泪]"	"label": "sadness"}
{"id": 797	"content": "对不起	是我们的花太漂亮了，提前三天预定，我们就可以把最灿烂的花献给你；对不起，是我们的包装太精致了，每一束化都满载这你们的祝福，我们只好将祝福系在包装上；对不起，是我们的价格太优惠了，考虑到大学生的经济压力，我们只好缩减利润。"	"label": "sadness"}
{"id": 798	"content": "你还欠我一个照面时被白眼冻住的哈喽招手和微笑表情"	"label": "disgust"}
{"id": 799	"content": "我最不想说却不得不说的三个字。对知道我的人，不应说；对陌生的我人，不该说；对熟悉我的人，不敢说。"	"label": "sadness"}
{"id": 800	"content": "天天如此真的犹豫"	"label": "disgust"}
{"id": 801	"content": "世界久违的世界我们来了！，中国正在崛起！"	"label": "sadness"}
{"id": 802	"content": "图书馆闷闷的。好想睡觉的节奏。哈哈。想着上海的种种，内心充满斗力。"	"label": "like"}
{"id": 803	"content": "考完试想要在YY大吼……有谁陪TUT…不然自己孤独寂寞啊………有意者多带几首歌【完了……招人神烦，现在求人都变成招人了…】"	"label": "sadness"}
{"id": 804	"content": "依然爱着。。"	"label": "sadness"}
{"id": 805	"content": "程序猿就真的、真的每天都要加班吗，不加班真的、真的会shi人吗？[怒][怒]”男怕入错行，女怕嫁错郎！“"	"label": "anger"}
{"id": 806	"content": "给予比接受更快乐。"	"label": "happiness"}
{"id": 807	"content": "说不上是大彻大悟。也算得上生活的一种境界。"	"label": "happiness"}
{"id": 808	"content": "我感觉不到你了。是不是，你的世界里不再有我了？"	"label": "sadness"}
{"id": 809	"content": "我要钱，我要房，我要车，奋斗奋斗！！！"	"label": "like"}
{"id": 810	"content": "看来今晚是睡不着了"	"label": "sadness"}
{"id": 811	"content": "每天叫醒学霸的不是闹钟，是梦想；每天叫醒学渣的不是闹钟，是膀胱。"	"label": "happiness"}
{"id": 812	"content": "嗯，每个人的幸福都有不同的方式，没必要攀比也没必要嘲笑。我很[心]"	"label": "happiness"}
{"id": 813	"content": "自尊的定义。女人的尊严，男人的面子。"	"label": "surprise"}
{"id": 814	"content": "这个世界上没有什么事是放不下的，痛了，你自然就会放下，，，"	"label": "sadness"}
{"id": 815	"content": "很多人都问我为什么这样做，我简直就想怒摔水杯狠掀桌了……那些决定左右的是我的未来，放弃的是我的未来，选择的是我的未来，成就的是我的未来，就算毁灭的也是我的未来，自暴自弃我也不会牵扯到你们，为什么还和你们扯上关系了呢？我都不在乎了你们到底在在乎些什么啊……这些事情很重要么……"	"label": "disgust"}
{"id": 816	"content": "今天去朋友家坐，看到她的电脑里挂着四个QQ，其中还有两个是空白没加一个好友的，但QQ等级都是一个太阳以上的了。。隔。。好奇之下我就问她干嘛要挂着两个没有好友的QQ，吃饱撑着的啊！她缓缓的说，将来给我的孩子用，不能让他们输在起跑线上。OMG	她的形象瞬间在我的心目中高大起来[哈哈]"	"label": "happiness"}
{"id": 817	"content": "饿到还剩下最后一丝力气说终于有人管我的死活了"	"label": "sadness"}
{"id": 818	"content": "每次看到有人爱发脑残说说就想删原来个女的现在是个男的愿世界的那类人都终成眷侣"	"label": "disgust"}
{"id": 819	"content": "总有那么一个人值得让你想念"	"label": "sadness"}
{"id": 820	"content": "感冒感的人啊不像了"	"label": "disgust"}
{"id": 821	"content": "朋友要在运动会上表演一个古装话剧，在影楼化好妆，穿好服装后，就急匆匆朝学校赶去。但路上怎么都打不到车，朋友怕迟到，就冲到街上问一个女孩：“现在是什么时候了？”女孩盯着朋友身上的古装看了半天，突然回答说：“已经是公元2013……”"	"label": "happiness"}
{"id": 822	"content": "睡尼玛沙发"	"label": "anger"}
{"id": 823	"content": "又是周末，团队加油，自己加油！"	"label": "happiness"}
{"id": 824	"content": "其实我也想说出口，可是已经来不及了，淡忘吧！离开了，便会忘了，谢谢你的出现，才知道我的心还会跳，晚安。。。"	"label": "like"}
{"id": 825	"content": "我：纵火是刑事案子吧。爹：大队长就住那个楼门。"	"label": "sadness"}
{"id": 826	"content": "又有一个女生称呼我…条件反应…回头回应…但一时想不起是哪位女同学了…闷"	"label": "sadness"}
{"id": 827	"content": "尼玛气死我了什么是“其实你不懂我”你懂我吗你有试着来懂我吗我真不陪你玩了"	"label": "sadness"}
{"id": 828	"content": "我只是头疼了，想睡觉"	"label": "sadness"}
{"id": 829	"content": "一想到秋天才能转运就想分手"	"label": "sadness"}
{"id": 830	"content": "知乎上有人问怎么样可以拍出非常好看的自拍。很多人很认真的回答了并且附了图"	"label": "sadness"}
{"id": 831	"content": "所谓幸福就是：死在自己心爱的人怀里。所谓不幸福就是：死在自己心爱的人手里。"	"label": "happiness"}
{"id": 832	"content": "是该开心还是难过？我终于鼓起勇气，可是结果并不是自己想的那样。"	"label": "sadness"}
{"id": 833	"content": "第三天，在宿舍果然静不下心。[囧]"	"label": "like"}
{"id": 834	"content": "在路边等车，听一拉黑客的大妈对着电话吼，骂摩的为挣钱不负责任，拿了人家车费就把人家扔路边。夫妻俩穿的很旧皮肤黑，女的坐在路上抱着一小婴儿。旁边站了个脏兮兮很瘦的小女孩。大妈说小婴儿才6、7天，这条路的长途车迷信不拉没满月的孩子。没车会拉夫妻俩。晚上他们也到不了家"	"label": "sadness"}
{"id": 835	"content": "好累却很充实，也许没有多少人能够明白我的这种充实，可是我会坚持，我要证明给你看，我不是闹着玩的孩子。"	"label": "sadness"}
{"id": 836	"content": "学校连续两天停了热水，这是要闹哪样？冬天没有热水的日子只能用冷水代替，有点略略的煎熬！"	"label": "anger"}
{"id": 837	"content": "大老公我想你想你想你想你想你[可怜][可怜][可怜][可怜]"	"label": "sadness"}
{"id": 838	"content": "上厕所太久，老人家以为我在里边睡着了，大半夜的起来喊我，还拿着我买给她的保济丸……[泪][泪]我，没事，只是有点痛经，坐在凳子上休息~[泪][泪][泪]奶奶，我睡了，晚安～[月亮]明天早起，跟您劈材，我来搬就好了~[奥特曼]"	"label": "happiness"}
{"id": 839	"content": "刚在屈臣氏买了一条纸巾和一包护垫，手里还拿着手机，走到收银台侧头看旁边的打折区，悲剧的我把纸巾和手机丢给收银员，手机拿着的是护垫[吃惊]况且收银员还是个蓝的。。"	"label": "disgust"}
{"id": 840	"content": "命运不会亏欠谁，看开了，谁的头顶都有一汪蓝天；看淡了，谁的心中都有一片花海。"	"label": "disgust"}
{"id": 841	"content": "感谢学姐[心][haha]"	"label": "happiness"}
{"id": 842	"content": "我快疯了！"	"label": "anger"}
{"id": 843	"content": "，求陪聊"	"label": "disgust"}
{"id": 844	"content": "想叫宅急送忘记家里地址"	"label": "sadness"}
{"id": 845	"content": "记得山风里摇晃的树，阳光下好美的杏，蓝天白云下绵延的山脉一重又一重，到天边。记得那首歌Trytoremember，适合九月听的歌"	"label": "happiness"}
{"id": 846	"content": "女屌丝VS白富美[哈哈]"	"label": "happiness"}
{"id": 847	"content": "我想去看海。好想坐在海边吹海风。好害怕。如果最后失败了，我接受的不只是现实，而是一种竭斯底里的崩溃。守不住心中的温柔底线，请让我继续相信，上天不会辜负努力的人。"	"label": "fear"}
{"id": 848	"content": "只能用这种方式了，突然之间觉得自己真的很任性"	"label": "sadness"}
{"id": 849	"content": "小灰灰，对不起哈，是我花心了，对不起"	"label": "sadness"}
{"id": 850	"content": "一群据说是买保健品赠送安徽游的老头老太们在吵架，因为弄不清谁是哪个铺[挖鼻屎][good]"	"label": "happiness"}
{"id": 851	"content": "幸福，幸福，幸福"	"label": "happiness"}
{"id": 852	"content": "1.星期六感冒到现在还没好脑壳巨痛2.中午搞忘给同学带鞋子又跑回去拿3.手机差点被偷4.中午吃了一个菠萝胃痛操蛋的一天[怒][怒]"	"label": "sadness"}
{"id": 853	"content": "奇迹是努力的另一个名字。nichen	AZAAZAfighting"	"label": "like"}
{"id": 854	"content": "有时候自己做了错的事情总是喜欢把它藏起来心想着如果没有人发现便万事大吉了可是一旦这件事被知道了心里面便十分凶残总觉得有什么不对劲的地方可是时间越拖越久误会越积越深以至于最后的收尾便是草草结束可是在最后才会后悔当初很可笑是吧"	"label": "sadness"}
{"id": 855	"content": "前面去买卷子路过一个台阶	刚迈脚吓了一跳.一直短毛小狗躺在那	仔细一看它的身体僵直.不由得叹息了一下.这冰冷的世界夺走了它	临死前它又在想什么呢....难过希望能有好心人把它葬了让它安息"	"label": "sadness"}
{"id": 856	"content": "晚安。十二点之前。承诺就应该实现。"	"label": "happiness"}
{"id": 857	"content": "嫉妒[抓狂][泪]"	"label": "like"}
{"id": 858	"content": "早早的，哈哈，睡得早，醒的早"	"label": "happiness"}
{"id": 859	"content": "字毁了回来一看琴也断了嗯我咎由自取"	"label": "sadness"}
{"id": 860	"content": "真的非常的抱歉，只能说这些，没有其他了[呵呵][呵呵]"	"label": "sadness"}
{"id": 861	"content": "我不会爱没人教我我也学不会"	"label": "sadness"}
{"id": 862	"content": "@华为，我们谁对不起谁？还未用两个月的手机屏幕不知怎么裂了，想续买华为一部可让工薪阶层的我情何以堪@华为"	"label": "sadness"}
{"id": 863	"content": "很多人跟他合不来，他跟很多人也合不来，俺跟很多人很合得来，很多人跟俺也合得来，但是很多人合不来的他俺却跟他合得来，跟很多人合不来的他跟俺合得来。这要么就意味着俺这个人很博爱[噢耶]要么就意味着俺这个人很奇葩[好囧]"	"label": "anger"}
{"id": 864	"content": "伤风两个星期没跟健身教练训炼，待会将被受折磨。。。"	"label": "fear"}
{"id": 865	"content": "对于幸福的含义，简单却又明了。可是，真正懂得幸福的人有多少？所谓幸福，就是知足。懂得知足的人就懂得把握幸福。幸福是家人的关心，朋友的陪伴，爱人的甜蜜。那就是幸福。"	"label": "happiness"}
{"id": 866	"content": "黄昏时刻，无限想你~"	"label": "sadness"}
{"id": 867	"content": "一家人健康快乐过每一天。"	"label": "happiness"}
{"id": 868	"content": "“慈母手中线，游子身上衣，临行密密缝，意恐迟迟归”虽不是游子，但躺在妈妈身边看她为我缝扣子的情景，真的非常幸福！妈妈的疼爱缝在衣上，也缝在我的心里！"	"label": "happiness"}
{"id": 869	"content": "我爸在打电话说什么19楼19楼19吉祥。。。怎么看出来的?"	"label": "surprise"}
{"id": 870	"content": "我想告诉你我今天第一次当家教，教一个脑残九零后负数加减法，又严厉又刻薄。你肯定会让我有耐心态度好点，我会嫌你啰嗦跟你吵架，可是连吵架的权利都没有了。"	"label": "sadness"}
{"id": 871	"content": "为什么想要记得的人的样子印象当中总是很模糊…偏偏总是尽力去想那个人的样子…而不想记得的人却总是印象很深刻…"	"label": "sadness"}
{"id": 872	"content": "亲爱的分数不够打击你吗期末考场坐的舒服吗补作业不累吗每次决心认真拼三分钟热度不假吗骂年级前五脑残心里不舒服习惯了吗手机不离手微信微博人人更新你变美变帅肚子饱了吗等着心爱的人没心思学习手机聊天你们会结婚吗清醒点亲爱的别忘了答应自己的梦想别傻了那不是你要走的路"	"label": "like"}
{"id": 873	"content": "认认真真实验，认认真真学习，认认真真研究，认认真真进步...[神马]"	"label": "like"}
{"id": 874	"content": "是不管一路多颠簸，双手依然紧握。[手套]"	"label": "happiness"}
{"id": 875	"content": "说起讨厌我最讨厌我五年级班的女同学张嘴闭嘴骂的都是他妈他爸他爷他奶俗话说的好：看人不能看外表用在我五年级班的女同学最合适不过了。"	"label": "disgust"}
{"id": 876	"content": "打印个文献，也能被纸割伤[生病][生病][生病]"	"label": "sadness"}
{"id": 877	"content": "你们的怪癖是什么？"	"label": "disgust"}
{"id": 878	"content": "新加坡现在进入了一年一度的even		空气中弥漫着淡淡碳烤的味道。。能见度直接小于一百米。。亲，趁机会来体验一下哟，自备口罩哟，因为已经卖完了。。。[感冒][感冒][感冒][生病][生病][生病][生病]"	"label": "sadness"}
{"id": 879	"content": "如果你喜欢男人抽烟，然后那个男人真的为了你而抽烟，你觉得你还喜欢他吗？他也还会喜欢你吗？"	"label": "like"}
{"id": 880	"content": "化学老师表态啊睇来要自学啦"	"label": "sadness"}
{"id": 881	"content": "经朋友六月木铃的帮助，我的拙作《煎熬》在延安大学社团期刊，贺敬之题词的刊物《兰蕙园》上发表了，这是我被选中的第一篇文章，特此纪念。他换了笔名“养拙”，发表了《椒客往事》。我感到了幸福，未来的路还很长很长！"	"label": "happiness"}
{"id": 882	"content": "在这条点赞的我都会闲着没事到你主页点一页赞"	"label": "like"}
{"id": 883	"content": "表示今天很无聊。"	"label": "disgust"}
{"id": 884	"content": "傻瓜[许愿]如果我没找你并不代表我没想念你啊[好爱哦]"	"label": "sadness"}
{"id": 885	"content": "被妹子吐槽说我出正片态度不正确，出了问题都是自己的原因orz。。。发现根本没办法反驳的样子？难道我很弱渣么？默默的郁闷了。"	"label": "sadness"}
{"id": 886	"content": "转：又帅又有车的，那是象棋；有钱又有房的，那是银行；有责任心又有正义感的，那是奥特曼；又帅又有车、有钱又有房、有责任心又有正义感的是在银行里面下象棋的奥特曼。"	"label": "happiness"}
{"id": 887	"content": "下午找了头儿们反映，罗列了4个工作，6大项12小项任务，还有一大堆文件，说出了解决方案。于是，领导现场协调，一一要人。明天，五位帮手将先后来报道，有信心提前完工。感恩啊！今天不加班！[嘻嘻][嘻嘻][嘻嘻][嘻嘻]"	"label": "happiness"}
{"id": 888	"content": "唐僧师徒西天取经回来后回到大唐，一到大殿便上前拉着唐太宗的手，说道，八戒悟空，跪下，八戒悟空遂跪下。唐太宗问到，何意？唐僧答道：我只是想体验一下携天子以令猪猴的快感！唐太宗[黑线]………"	"label": "happiness"}
{"id": 889	"content": "怕你敷衍所以不想说。"	"label": "disgust"}
{"id": 890	"content": "想念小炮老是被敌方打死的时候[泪]......"	"label": "sadness"}
{"id": 891	"content": "什么是无聊！[奥特曼]"	"label": "disgust"}
{"id": 892	"content": "求关注"	"label": "sadness"}
{"id": 893	"content": "今天翻腐向杂志时，手划破了，还特么是右手食指，严重影响发挥啊。。。再也不买这种杂志了5555555555555"	"label": "sadness"}
{"id": 894	"content": "悲剧是把美好的事物毁坏给别人看，比如南通体检要把菊花扒开给医森看！[哼]还好海安不要[鼓掌]…"	"label": "sadness"}
{"id": 895	"content": "准备干一件事->发现现有流程和代码不爽->优化流程代码->忘了要干什么事了"	"label": "sadness"}
{"id": 896	"content": "一到周末就严重感冒是怎么回事[生病][生病]"	"label": "sadness"}
{"id": 897	"content": "[悲伤][悲伤][悲伤]，我不是故意的，我只想你们能够好好的，这段话写在这里，不想让你看到，各位，晚安！小伙伴，明天见，我给你解释。"	"label": "sadness"}
{"id": 898	"content": "分不清什么与什么的区别就不要去分清了，苦恼很久也不会有好结果的。就象我永远也不知道腰果为什么比花生贵那么多，明明是一个味道只不过一个腰条好一点。也或许像喜欢和爱是两种完全不同的事情却又像白天黑夜一样难舍难离。很纠结的时候就不要去纠结，很喜欢的时候就先放一下。"	"label": "sadness"}
{"id": 899	"content": "一个青二塾的年轻人来到了自己的事务所，这是我没有想到的。毕竟她的成绩在青二塾也是不差的。所有人都以为她会直接进入青二事务所吧。我看着她的资料，一边扬起了嘴角，一边回忆着初见她时的模样……应该说，卡哇伊吧，她那时不小心的撞到了我。小脸好红～是个很莽撞的孩子啊。不过，我很喜欢。"	"label": "disgust"}
{"id": 900	"content": "后面，旁边各种傻逼唱歌/裂口女怎么不放TT^"	"label": "sadness"}
{"id": 901	"content": "算算〜有挺多的地儿不同呀！"	"label": "happiness"}
{"id": 902	"content": "我一周要上35节课了。。。。。"	"label": "like"}
{"id": 903	"content": "这几年，好难过呀，哎呀，妈呀，自己感觉至少还要折磨我几年。老实话，别见外。"	"label": "sadness"}
{"id": 904	"content": "看别人喜欢一个人，总觉得轻松，唯有自己知道，喜欢一个不喜欢自己的人，每一条路都艰辛。。。"	"label": "like"}
{"id": 905	"content": "你当时是怎么说的你现在是怎么做的"	"label": "sadness"}
{"id": 906	"content": "上个礼拜知道小班A卡的学费收了1万6还是1万几的时候我就很蛋疼了。结果今天早会才知道还有小班的学费是8万…！！！"	"label": "surprise"}
{"id": 907	"content": "努力地为生活而奋斗吧，你会拥有最幸福的颜色！"	"label": "like"}
{"id": 908	"content": "其实我真不知道如何回答，我只觉得如果我爱你，我就要对你好，而且是全心全意，一心一意对你好。就算你说我死脑筋也好。"	"label": "anger"}
{"id": 909	"content": "今天我流的泪…都是昨天我脑子里进的水~今天我曲折的道路…都是昨天头被门夹过的痕迹~"	"label": "sadness"}
{"id": 910	"content": "无聊刷微博"	"label": "disgust"}
{"id": 911	"content": "有同事下周一到三休假，这样可以过一个很完美的长假了。我犹豫了一三秒，说了一句客气话“安心休假”[酷]"	"label": "disgust"}
{"id": 912	"content": "这种感觉不对。。"	"label": "sadness"}
{"id": 913	"content": "昨天看天气预报说今天有雨，就把活动给推了！！！！然后我今天一醒来！！！！！出太阳啊操！！！！！！！[泪][泪][泪]"	"label": "sadness"}
{"id": 914	"content": "《做点无用的事》终于被我看完了。[太开心][太开心]"	"label": "happiness"}
{"id": 915	"content": "在社会生活中，有时有好多的无奈，一位先生十多天前亲手送还一煤气店店主的煤气款，昨天店主又来收那瓶煤气款，各执一词，毫无证据，这是无奈的无奈！那先生只好说“如果我没还钱，今天就给车撞吧！”，求于上天之道，以证明自己的清白。那位姓蔡的店主还死说没还！人世间，实实在在的无奈！"	"label": "sadness"}
{"id": 916	"content": "对不起，不应该接那个电话。"	"label": "sadness"}
{"id": 917	"content": "地震时正在睡觉。想起下周要连着上七天我就哀怨着那。。中考的妹子看着高考。"	"label": "sadness"}
{"id": 918	"content": "在应该💤的时候选择了📺，所以错过了瞌睡。满脑袋都是你，想你、好想！"	"label": "sadness"}
{"id": 919	"content": "我打算去长跑，调节下自己。"	"label": "like"}
{"id": 920	"content": "我已经知道dota想单干是不行的上高地还是要靠团战，某宅男在家看着冰女转圈圈打飞机惹怒队友，还有一大堆英雄音效比如说：火女你个bitch、潮汐说我还能吃下一斤磷虾和一条凤尾鱼！fristblood、doublekill！补到最后一刀的快感和最后超神赢了的话队友给的崇拜不是一丢丢。我为什么要知道这些！"	"label": "anger"}
{"id": 921	"content": "他真的除了身高……其他方便真的都是理想型外貌是身材是性格也是完全不是饭综艺没怎么看过歌也没听过几首但就是偶尔看见关于他的消息哪怕是那些所谓的负面新闻都会笑一笑然后觉得"	"label": "like"}
{"id": 922	"content": "刚想起个昵称，游戏一直用的ID，没有一次被占用过，百试百灵，抱着这个心态修改后，发现这个ID被占用了！居然被占用了！心里顿时一万头草泥马呼啸而过！[bed凌乱]点开那个微博想看看是哪孙子用我ID，结果发现，那是曾经第一次注册着玩的，后来被盗就遗弃了的ID，我擦擦擦擦擦擦.......[bed蹬腿]"	"label": "disgust"}
{"id": 923	"content": "我们是踢球是为了强身健体，不是争强斗狠，对不起，想看赢的请关注乒乓球吧。"	"label": "sadness"}
{"id": 924	"content": "突然，好想你。"	"label": "sadness"}
{"id": 925	"content": "我不喜欢思考我很懒惰我很喜欢笑笑点很低就算笑起来不好看我也笑得很像个疯子我很霸道但不爱无理取闹我不爱讨好人不爱巴结人不爱搞关系其实我一直惦记着我爱得人我有很多毛病有时候会不经意间得罪一些人很容易让人感觉不舒服在此我向这些人道歉"	"label": "sadness"}
{"id": 926	"content": "有钱吃甜品而且不会牙疼不会胖的话，这将是多么幸福的人生啊！"	"label": "disgust"}
{"id": 927	"content": "“这里有位置，你坐吧[呵呵]”“？谢谢不用啦～[可爱]”“你不是怀孕了吗？[吃惊]”“没有啊～[可怜]”“啊不好意思啊[委屈]”“没关系哟[笑cry]”然后我就深吸一口气在接下来的几个站憋着小肚子回家啦～[悲伤]"	"label": "sadness"}
{"id": 928	"content": "华广的夜灯永远那么暗淡，不知是方便情侣约会还是省电环保。害得我晚上下课走楼梯踩空，把脚给扭到，幸好没什么大碍。本想打电话求安慰的，没想到叙述完我的伤心史，第一句话应我的是丢脸吗！[泪][泪]"	"label": "sadness"}
{"id": 929	"content": "真的很无聊阿这样子我看着他们他们看着我好困好想睡"	"label": "disgust"}
{"id": 930	"content": "新的一天。希望所有的努力都能看的到。晚安。[月亮]"	"label": "fear"}
{"id": 931	"content": "第一节党课就没去，唉，党啊！？！？！"	"label": "sadness"}
{"id": 932	"content": "看到这些，我想到了家人，我在这里深深的对家里的老爸老妈说对不起，让您老伤心了。对不起，对不起。"	"label": "sadness"}
{"id": 933	"content": "我很开心生活在当下虽然有时候会因为心里空荡荡的可是朋友好多"	"label": "happiness"}
{"id": 934	"content": "还真是鸟儿大了什么林子都有"	"label": "sadness"}
{"id": 935	"content": "太不容易了吧[悲伤]"	"label": "sadness"}
{"id": 936	"content": "我才不知道今天是什么日子[奥特曼]"	"label": "happiness"}
{"id": 937	"content": "天气不好，胃不好。"	"label": "sadness"}
{"id": 938	"content": "从前有个叫马騳骉的人，但是博学多才的老师也不知怎么念，所以每当上课点名的时候，总爱说马叉叉到了没。后来，一位有文学素养的语文老师点名道“万马奔腾到了没”。再后来，一位体育老师直接改用“一群马到了没？”"	"label": "happiness"}
{"id": 939	"content": "聘淘宝刷单人员（红包单）一单的利润2-10元左右，日结工资，适合兼职专职，适合学生主妇上班族，我自己也在做，有钱大家一起赚，诚心想做的联系我！认为是骗子的不要加我。买不了房子车子，挣个零花没有问题！qq328346790"	"label": "like"}
{"id": 940	"content": "加多宝和王老吉咱们都不喝，真心说句实话，不如苏打水！而且贼贵"	"label": "sadness"}
{"id": 941	"content": "不要影响我心情[愤怒][愤怒][愤怒][愤怒][愤怒][愤怒]爱怎么样就怎么样？"	"label": "anger"}
{"id": 942	"content": "痘痘大爆发了！[泪]再也不熬夜了！！！！[泪][泪][泪]"	"label": "sadness"}
{"id": 943	"content": "吃屎去，我在学院办公室的电脑前输入成绩，一老男人跑来说他要用电脑填份表，说只要一会儿，我单纯的好心的让给他，结果就是，现在别人都下班了，劳资还在等。"	"label": "anger"}
{"id": 944	"content": "因为翠翠顺带葛意太岁，翠翠挂了，山神挂了。。。喵岁再怎么萌连带那个天骡子额都不会葛意你了！[怒]"	"label": "anger"}
{"id": 945	"content": "嗯，诚实，不贪心。"	"label": "sadness"}
{"id": 946	"content": "对不起，我的宝贝，妈妈对你总是没耐心，不应该老是吼你，在你身上投入的精力太少了，新的一年妈妈一定努力改进"	"label": "sadness"}
{"id": 947	"content": "好不容易考完美术又被老师叫回去考试考完了又得知从明天开始还要上一星期瞬间愤怒的不行了!!!!!!!!!!!!!!!调整不过来啊!!!!!!!!!!!!"	"label": "anger"}
{"id": 948	"content": "痛苦通过存在感划出了一块不可剥夺的个人归属地。以至于当它们都消除的时候，居然茫然得觉得这个世上再无处可去。"	"label": "sadness"}
{"id": 949	"content": "心里有种说不出来的感觉😞☁"	"label": "sadness"}
{"id": 950	"content": "半夜饿了，去楼下的超市选购，刚决定好吃啥超市就断电了，我。。。[bm抓狂]"	"label": "sadness"}
{"id": 951	"content": "我：干嘛总爱买东西啊？他：就是喜欢买啊。我：那给你自己买啊，总给我买干嘛？他：一买东西就想到你啊。"	"label": "anger"}
{"id": 952	"content": "终于能醒着回家。"	"label": "happiness"}
{"id": 953	"content": "在薄情的世界里深情地活着，胜之不武。"	"label": "like"}
{"id": 954	"content": "某某某，某某，你们再不还钱，我真的要拖家带口去你们家过年了，有意思不，有意思不！！！！！！"	"label": "anger"}
{"id": 955	"content": "一个团队；两个精神：成就和贡献；三个支柱：个人成就、ENROLLMENT、社会服务；四大领袖特征：热切渴望、绝对信心、有效行动、钢铁意志。（第一段)"	"label": "happiness"}
{"id": 956	"content": "有冲动想剪回短发怎么破"	"label": "anger"}
{"id": 957	"content": "我不怕重感冒，但我最怕鼻炎犯了…这不，我又发烧了～万恶的鼻炎啊！"	"label": "sadness"}
{"id": 958	"content": "世界上有两件事最难：一是把自己的思想装进别人的脑袋里；二是把别人的钱装进自己的口袋里。前者成功了叫老师，后者成功了叫老板，两者都成功了叫老婆。跟老师斗是不想学了，跟老板斗是不想混了，跟老婆斗是不想活了！"	"label": "happiness"}
{"id": 959	"content": "生气时不适合说任何话做任何事伤害了别人还气了自己"	"label": "sadness"}
{"id": 960	"content": "选了我喜欢的学校。不后悔。我喜欢。[哈哈]"	"label": "like"}
{"id": 961	"content": "不去挽留的人，没资格说放手。"	"label": "sadness"}
{"id": 962	"content": "已经三个晚上哄ra宝睡觉时ra宝会一骨碌爬起来到我脸上甜甜的一吻再开心的躺下，我好幸福！怀中这可爱的小人，妈妈爱你！永远永远！而且妈妈知道，你也爱妈妈！永远永远！[爱你][爱你][爱你]"	"label": "happiness"}
{"id": 963	"content": "秘诀二：千万不要菜在锅里的时候传授秘诀，菜会糊"	"label": "anger"}
{"id": 964	"content": "宁愿跑起来被拌倒无数次，也不愿规规矩矩走一辈子。就算跌倒也要豪迈的笑。"	"label": "happiness"}
{"id": 965	"content": "：今天凌晨4点住院总会诊一颌下脓肿孩子，告知家长需先做B超，结果出来后再决定是否需要住院，2小时过去了孩子家长都没来找医生。住院总愣是没睡打电话吧急诊科的问了个遍，终于找到了孩子爷爷的电话，把病人找回来了，原来老爷子跑附二院去了。"	"label": "happiness"}
{"id": 966	"content": "某剩女在一次相亲时拐弯抹角地打听男方家底：“你最常用的交通工具是什么？”男方回答：“飞机，动车。”女方觉得男方属于高档商务白领，遂嫁之。婚后发现男方骑一辆破自行车上下班。女怒道：“当初你竟然骗我。”男茫然答道：“没骗你啊，我说的就是非机动车呀。”"	"label": "sadness"}
{"id": 967	"content": "我即将公派出国留学一年。今晚，发现女儿躺在床上偷偷抹眼泪。我问她：“你哭啦？”她摇头说“没有。”我对她说：“告诉爸爸你遇到了什么困难，让爸爸帮助你解决。”她无奈地回答：“你帮不了。”经我再三追问，她才伤心地告诉我：“我不想让你出国。”感动ing[泪]"	"label": "happiness"}
{"id": 968	"content": "事情就是这样，你觉得简单就简单，你觉得不简单，那就一定按不简单发展。[哈哈]你不欺骗生活，生活就不会坑懵你！[嘻嘻][嘻嘻][嘻嘻]LOVEISSOEAZY！"	"label": "happiness"}
{"id": 969	"content": "我对不起祖国，对不起党～我吃不起庆丰包子加炒肝。新闻联播上说中国人的平均月收入已经达到了八千。看到这个消息我不禁黯然神伤，无语了，我必须要转发。仔细的盘算盘算，我何止是拖了祖国的后腿呀，我都拖到祖国的大腿了，对不起了，祖国！！！我都把你的短裤拽掉了也没挣到八千呀！"	"label": "sadness"}
{"id": 970	"content": "你们这些公众微博能不发这些东西？哪个屌毛傻到真的去买"	"label": "disgust"}
{"id": 971	"content": "敢不敢有30个赞？"	"label": "like"}
{"id": 972	"content": "去医院看破喉咙，才知道父上听歌的喜好能从宋祖英那英到肥猪流网络歌曲反转得那么奇葩。现在父上母上在车上听着《伤不起》无限单曲循环，嗨得跟着一起哼我请何以堪……我……我也要一起凑份儿么……[汗]"	"label": "sadness"}
{"id": 973	"content": "这么多来莫凡已经成为我身体的一部分，我没有办法不爱她[心][泪][泪]"	"label": "happiness"}
{"id": 974	"content": "我有了我的追求我有了我的目标我有了想要关心的人我有了爱我的人我不缺什么~哦耶"	"label": "happiness"}
{"id": 975	"content": "每天一刺激…[挖鼻屎]深呼吸[兔子]冲过这段时间就什么都好了～什么都会实现了！🙏"	"label": "like"}
{"id": 976	"content": "老板：1月份的会议abstractsubmissiondeadline，你居然12月29号就写好了...告诉我为什么...我：因为我已经半年没有出过Tri-StateArea了啊...真的好想出去旅行啊..."	"label": "sadness"}
{"id": 977	"content": "3…他（鬼神）所讲的东西如理如法，合情合理，我们可以接受，我们也赞叹他几句；不合情、不合理、不如法，邪神，我（净空）遇到很多，一听到这个，我桌子一拍：众神归位，驱逐出境。我说：“你们说的，我都知道了，以后不要再来了。”真有效，以后就不来了…"	"label": "sadness"}
{"id": 978	"content": "阿生6点就叫我起了，一圈半我们跑了2个半小时[黑线][黑线][黑线]眼镜也没戴，在食堂指着大馍说来两个包子"	"label": "disgust"}
{"id": 979	"content": "相思痛，真的很痛。。想要却得不到"	"label": "sadness"}
{"id": 980	"content": "2013.6.14只要有你在我身边就好似我有坚强的后盾！晚安，亲爱的！"	"label": "like"}
{"id": 981	"content": "今天，中午刚注册微信呀！密码忘了！怎么办？登入还用密码了……！怎么办呀！想不起来了（＼好伤心？励一朝！[馋嘴]没办法呀[泪][泪][伤心][伤心][囧][囧][怒]@[抓狂][抓狂][晕][晕][嘻嘻][兔子][给力]我个机会让我进去！"	"label": "sadness"}
{"id": 982	"content": "怎么在家的24小时还没在学校的4小时做的事情多啊，真是气死了。从明天开始，我一定要改变这种现状了！！！下定决心了~"	"label": "sadness"}
{"id": 983	"content": "天亮了我想你，微风吹着我想你，吃着饭我想你，发呆着我想你，每一时刻都想着你"	"label": "sadness"}
{"id": 984	"content": "今天寝室的姑娘说：阿哲你又胖了啊！我就震惊拉，胖就胖吧怎么还''又''胖了呢！最近一直都在瘦啊！[汗]"	"label": "surprise"}
{"id": 985	"content": "你的世界我没兴趣我的世界你也不要涉足"	"label": "disgust"}
{"id": 986	"content": "今天不是晴天很高兴做了对的事情很难过做了对的事情缘分挺折磨人的折磨会疼放下会疼但是是对的是对别人好的对自己也好的呵呵呵呵还是没法忍心自私！好好的一定要好好的幸福的而不是伤心的对不起，自己，还是让自己也疼了。"	"label": "sadness"}
{"id": 987	"content": "这两天爆仓快递很慢，客户很着急，我这边也跟着着急，关键是一票两件，只到了一件。另外一件被积压他们物流仓库烦躁"	"label": "disgust"}
{"id": 988	"content": "心情有点小不爽～"	"label": "sadness"}
{"id": 989	"content": "儿子：“妈妈，什么叫度蜜月啊？”妈妈：“就是一个男人和一个女人做新婚旅行。”儿子：“妈妈，你和爸爸去新婚旅行过吗？”妈妈：“当然去过了，我们过的很愉快！”儿子：“你们带我去了吗？”妈妈：“带你去了。去的时候你和爸爸在一起，来的时候你和妈妈在一起。”"	"label": "disgust"}
{"id": 990	"content": "不出意外，今天又要洗冷水澡了。。[泪][泪][泪][泪]"	"label": "sadness"}
{"id": 991	"content": "今天在美甲店美甲，进来一个辣妈带着一正太一萝莉，由于人多需要等待，只见辣妈从包里拿出一个iphone自己玩，一touch给萝莉玩，到了小正太那没有了，只见辣妈急中生智，拿起美甲店的计算器给小正太，边给还边说“你看妈妈对你多好，把最好的最大的给你，小的才给妹妹”"	"label": "happiness"}
{"id": 992	"content": "我的好多同学都放假了，为什么我还要继续上课啊？而且我们放假迟开学还早，为什么啊?"	"label": "sadness"}
{"id": 993	"content": "呵呵。某刚认识的人说，要不车先别学了，出去玩吧。也不着急着几天。次凹。劳资都快去考试了，不学，说的真TM轻松。最近劳资真是衰到家了，各种乱七八糟的事情凑一起。搞妹啊！！！要不要这么坑爹啊！！！劳资TMD不是超人啊！！！亲！！！劳资的24小时真的不可能掰成48小时的啊！自己玩蛋去吧！"	"label": "disgust"}
{"id": 994	"content": "一边画着宗如一边听女王陛下的disintegrationa啊！！！！！咋回事儿啊！！！！！！！感觉好合适啊！！！！！！！"	"label": "sadness"}
{"id": 995	"content": "但可怕的是，世人往往喜欢别人来代替他们思考，来直接告诉他们答案是什么，应该做什么，不应该做什么。如果人只需要听别人说什么就做什么，这是多么省心和幸福的事！就像认为在佛像脚下一拜，就能解决生命中所有苦难一样。可惜你不自救，没人能救你。佛也不行"	"label": "like"}
{"id": 996	"content": "想念是我偷藏的火焰这样明明灭灭又不近不远"	"label": "sadness"}
{"id": 997	"content": "我想要的幸福其实很简单、只需真心真意！"	"label": "happiness"}
{"id": 998	"content": "幸福工程式+生活工程式=幸福方程式"	"label": "happiness"}
{"id": 999	"content": "我相信态度决定很多东西，也许不能包括结果，但是可以让你无悔。"	"label": "like"}
{"id": 1000	"content": "难过是什么，我终于体会到了，特别赞，特别赞呀，狂赞，就让我难过几天，我就会好，好了，我继续得瑟，继续生活，"	"label": "sadness"}
{"id": 1001	"content": "因为被人问到“耽美”和“同人”的具体定义而特意跑去百度百科查阅……顺带点开了“腐女”“同人女”“同人创作”“acg”“lolita”“玛丽苏”等一系列词汇……各种长姿势啊……半懂不懂的腐了这么久实在太惭愧。话说词条里好多提到的经典小说都没看过，很长一段时间不用喊书荒了噗……"	"label": "disgust"}
{"id": 1002	"content": "我在上班，上班在发呆，发呆饿了，就吃饼干，吃完就等下班~~~~~~ohohoh"	"label": "disgust"}
{"id": 1003	"content": "被他们两猪刷了半天！连我奶奶都笑我！"	"label": "anger"}
{"id": 1004	"content": "当别人拉着你跑的时候，你没理由用走的，所以，必须无条件的冲。"	"label": "like"}
{"id": 1005	"content": "一点都不胖好吗！为什么叫人家千斤[怒]"	"label": "like"}
{"id": 1006	"content": "这一个多月在公司认识了刘畅一起玩的好开心今天突然就说要辞职了才知道他爹是局长给安排好了工作我想说我好怀念两个男人一起吃饭一起唱歌的日子知道你不玩微博才敢这么写希望剩下这不多的日子时不时来公司招哥去玩……"	"label": "sadness"}
{"id": 1007	"content": "好多好多年以后的我、一定会后悔现在没好好对自己、放弃长命百岁的机会"	"label": "sadness"}
{"id": 1008	"content": "为啥我们家三儿就是不喜欢我呢？任凭我肿么逗他，，，他还是，，，[泪][泪][泪]"	"label": "sadness"}
{"id": 1009	"content": "一妹妹买了4s打算越狱。到店里不知道怎么说憋了半天爆了一句＂老板我要出轨！＂老板愣了几秒果断给她装了微信"	"label": "happiness"}
{"id": 1010	"content": "刚面完试出门就被个神婆缠上，张口要你捐这捐那说保平安，我说不信这个要走她死拽我不放，正恼火时被拉了一把，回头一帅哥站在了我旁边说：她和一起来面试的，没时间跟你在这耽搁，说完拉着我就走，我赶忙跟上，那神婆气的大喊：你凭什么带她走？她是你女朋友？[汗]及谢谢拔到相助的帅哥[鼓掌]"	"label": "anger"}
{"id": 1011	"content": "今日听到一句话“美好的光阴是用来辜负的”这让我想起东邪西毒里张曼玉饰演角色说的一段话“我一直以为我赢了直到有一天看镜子才知道自己输了在我最美好的时候我最喜欢的人都不在我身边”"	"label": "sadness"}
{"id": 1012	"content": "滚吧操蛋的高考"	"label": "anger"}
{"id": 1013	"content": "你为什么不吹哨子？因为我比杨晓芸对你好。等向南同学哪天新婚到不可一世了，会不会觉得激情，情话都特么坑爹。会怎样记得那个用时间证明了对你好却换来厌倦的女人。2014年，我们的小梦想时常让我有些乏力感，所幸它已不再遥远，加油"	"label": "like"}
{"id": 1014	"content": "翻下账号我看到了什么==还以为你虽然奇葩了点但是不至于盗图啊【】不是国内的socialmedia就可以做这种事？coser的基本素质呢(´	_ゝ｀)你就不能盗个和你长得像一点的让人不要一看脸就知道你就算化200%浓妆都不长这样好吗==？救命，三观又被你刷新了。"	"label": "anger"}
{"id": 1015	"content": "容易满足就是幸福。"	"label": "happiness"}
{"id": 1016	"content": "我的爱情没有希望了…………………………………………………………………………………………………………………………………………我想嫁给一辆车"	"label": "sadness"}
{"id": 1017	"content": "去买糖吃	看好了先把糖塞到了嘴里	然后一摸身上忘记了带钱包	那阿姨很理解的说	下次再给."	"label": "disgust"}
{"id": 1018	"content": "你始终也是你，晚安都不知道跟谁说乐。[伤心][伤心][伤心]"	"label": "anger"}
{"id": 1019	"content": "多想把妳抱住多想抱住妳哭。想妳很多很多[失望]"	"label": "sadness"}
{"id": 1020	"content": "是一种习惯。"	"label": "sadness"}
{"id": 1021	"content": "这微博好久没用了，竟然出现了那么多关注，莫非……"	"label": "surprise"}
{"id": 1022	"content": "无聊无聊，每天都在无聊[睡觉][睡觉]"	"label": "disgust"}
{"id": 1023	"content": "虽说通选课神马的不是神马大不了的不过对于机考的成绩老师还擅自拉高顺眼同学低分的这一点实在过分，老师你这样对其他认真的同学公平么o(╯□╰)o牢骚完毕，晚安[兔子]"	"label": "anger"}
{"id": 1024	"content": "什么时候饿就什么时候吃，这是我最简单的快乐！"	"label": "happiness"}
{"id": 1025	"content": "对你的思念太重，压断了电话线，烧坏了手机卡，掏尽了钱包袋，吃光了安眠药，哎！可是我还是思念你。"	"label": "disgust"}
{"id": 1026	"content": "跑步真是个忒有用的解压方法，在黑不溜秋的操场跑一圈感觉好多了啊～-.-～"	"label": "disgust"}
{"id": 1027	"content": "呵呵呵呵呵呵呵呵呵。"	"label": "happiness"}
{"id": 1028	"content": "其实你会追出来我已经很惊讶了虽然语气和脸色凶到可以吓哭人"	"label": "sadness"}
{"id": 1029	"content": "如果心不敞开，就算再好的药物用在你身上也没用。"	"label": "sadness"}
{"id": 1030	"content": "[衰]新年没有新气象，吃没吃好，耍没耍好，睡没睡好，鼻子痛，耳朵痛，各种痛[衰]。"	"label": "sadness"}
{"id": 1031	"content": "世界末日有他陪着你就好了，哥要拯救世界去了。如果明天大家看到太阳照常升起，那就说明我成功了，不用感谢我，这都是应该的。（转）"	"label": "disgust"}
{"id": 1032	"content": "我喜欢上了一个叫做周黑鸭的人"	"label": "like"}
{"id": 1033	"content": "darling的小侄子被开水烫伤了，正在医院治疗，才一岁多，就要承受这么大的痛，希望小家伙能早日康复[心]"	"label": "like"}
{"id": 1034	"content": "193X年冬，XX城的天冷的刺骨，大户X家的气氛也是格外的承重，大少爷被老爷打折了腿扔在门外。冰天雪地里，路上连只鸟都没有，他看上去一点都不介意，就这么静静地躺着，嘴角噙着似有似无的笑。没有人知道，他藏在胸襟里的手，紧紧攥着一根链子。"	"label": "sadness"}
{"id": 1035	"content": "Style伤心难过的时候就像一个人坐着远行的车子，不住的看着远处的风景，却发现没有一样是属于你的!"	"label": "sadness"}
{"id": 1036	"content": "不知道这场比赛有没有感动世界，但确确实实在这个凌晨让我心潮澎湃难以平静。非洲雄狮的激情，杀气，那群相互呼喊绝不停息的战斗欲望印象深刻难以忘怀。当然，正常比赛让我难以抑制的呐喊的时刻就是克洛泽进球那一刻，那个连续四届进球的飞翔的男人……为K神欢呼，泪奔，期待！德意志战车，加油"	"label": "happiness"}
{"id": 1037	"content": "哈哈哈，迟来的消息！我们也不用上早读！"	"label": "happiness"}
{"id": 1038	"content": "我想湿啊、今天弄砸了、哎、怎么过年呢、呜呜、、"	"label": "sadness"}
{"id": 1039	"content": "火车，硬座，冷似冬天。。。抵不住困意歪倒在无人座上，冷得蜷成一团。。。后来不知不觉竟甜蜜入睡…睡好醒来，发现身上多一条薄毛毯，瞬间恍然大悟，心里一阵暖流…谢谢你，好后悔没亲自对你说谢谢！！！"	"label": "happiness"}
{"id": 1040	"content": "是的我不会关心别人可是我连自己都照顾不好"	"label": "sadness"}
{"id": 1041	"content": "满足自己的生活境遇	珍惜人生中的爱情	错过了学会放弃	未来的需要憧憬	心态需要平衡。祝福平淡的生活更加充实。善待周围人事	不欲	不贪	不妄。明天还是崭新的开始!永远都不要对明天失望。"	"label": "like"}
{"id": 1042	"content": "幸福不在于有多雄厚的资本，多登对的外表，而是心甘情愿滴为对方着想，有执子之手，与子偕老的信念，有相濡以沫的感觉"	"label": "happiness"}
{"id": 1043	"content": "处于这种状态的人可以说自己得到了幸福心灵十分充实和宁静，既不怀恋过去也不奢望将来，放任光阴的流逝而紧紧掌握现在，不论它持续的长短都不留下前后接续的痕迹，无匮乏之感也无享受之感，不快乐也不忧愁，既无所求也无所惧，而只感受到自己的存在，而且这种状态继续存在。——卢梭"	"label": "happiness"}
{"id": 1044	"content": "幸福就是翻看以前的日记，想起曾经在青涩岁月中经历的欢喜和烦恼，想起曾经的单纯和傻气，想起那个让自己怦然心动的名字。合上日记，嘴角情不自禁浮起一抹微笑。"	"label": "happiness"}
{"id": 1045	"content": "奋斗是怎么回事？理想又是什么？你打算拿它怎么办？"	"label": "like"}
{"id": 1046	"content": "我们之间的关系只剩下利益就只能靠单方面恬不知耻的讨好呵呵真让人"	"label": "sadness"}
{"id": 1047	"content": "今天输了，我怎么感觉到开心反而不伤心呢？？怎么回事[晕][晕][晕][晕][晕]"	"label": "sadness"}
{"id": 1048	"content": "这将会使你的一天璀璨[嘻嘻]"	"label": "happiness"}
{"id": 1049	"content": "卧槽首页全是[拜拜]"	"label": "sadness"}
{"id": 1050	"content": "湖南这样推于正我也是醉了。。。。。这个嘴脸真的是。。。。"	"label": "disgust"}
{"id": 1051	"content": "阳光依旧明媚，五星红旗依然伊人，生活自然幸福。"	"label": "happiness"}
{"id": 1052	"content": "此刻想你花牡丹！"	"label": "sadness"}
{"id": 1053	"content": "[嘻嘻][嘻嘻]五一上哪玩[挖鼻屎][挖鼻屎]"	"label": "disgust"}
{"id": 1054	"content": "小时候幸福是件很简单的事，长大后简单是件很幸福的事。"	"label": "happiness"}
{"id": 1055	"content": "每逢大会就跌！"	"label": "anger"}
{"id": 1056	"content": "我不会去做让你原谅我让你不恨我的话我能做的就只有陪伴"	"label": "sadness"}
{"id": 1057	"content": "在夜店喝冰水观察别人是一件蛮有趣的事。。。"	"label": "happiness"}
{"id": 1058	"content": "西瓜吃多了，起来尿尿，这是一个多可笑的事情啊[哼][哼][哼]"	"label": "disgust"}
{"id": 1059	"content": "“我想买辆坦克。”“那就买呗。”“买不起啊，那么贵。”“拿信用卡刷呀。”“刷了信用卡要还的，还不起怎么办？”“怕什么，你有坦克。”"	"label": "happiness"}
{"id": 1060	"content": "想哭可是哭不出来，想和人交流但是交流了两句又没话可说。我尝试了做运动，外出散心，养花等等的一切行动，甚至还去接了个拍杀人案的活儿，依然调不动积极性。和我妈的电话粥也在20分钟内（以往是50分钟以上）就打完了。电话薄、QQ、微信上翻了一圈也找不到人说话。只有大学同学说，你只能熬"	"label": "sadness"}
{"id": 1061	"content": "温岭一6岁女童小思怡3年前遇车祸致残亲生母亲拿走52万赔偿款后弃女离去——小思怡因无户口遭遇上学难。有些人真的令人摒弃，有些人真的令人感动！希望当地警方及时帮助小思怡，圆他的上学梦！祈祷！[悲伤]"	"label": "sadness"}
{"id": 1062	"content": "(･'ω'･)小盆友快回家だよ"	"label": "anger"}
{"id": 1063	"content": "六点半起十点半睡"	"label": "happiness"}
{"id": 1064	"content": "最近感觉好累。心太累~不再爱了~~"	"label": "disgust"}
{"id": 1065	"content": "我想用我的青春做什么。。。"	"label": "like"}
{"id": 1066	"content": "若要人不知，除非己莫为，做敢做说不敢说。真是装纯被人伦！顶多也就是个金玉其外败絮其中，还算夸你了！现在又要上演一出浪子回头金不换吗？哈哈哈哈！！！【--妈呀我的门牙怎么掉了"	"label": "anger"}
{"id": 1067	"content": "下周要军训了，希望不要被晒黑。"	"label": "sadness"}
{"id": 1068	"content": "我想学画画凭什么不让我学?我想报美术特长生凭什么不让我报?"	"label": "anger"}
{"id": 1069	"content": "不知道谁偷用了我的刮腋毛刀不敢再用了扎的有点难受所以偷偷吃了7颗多味花生洗发水（透明瓶）用了近半个月一点也没少且越来越稀大概又是有人用了吧"	"label": "sadness"}
{"id": 1070	"content": "终于，又放假了！！"	"label": "happiness"}
{"id": 1071	"content": "一想到明天麻麻会把她那部旧的手机给我我就好高兴[手机坏了好几个月了"	"label": "sadness"}
{"id": 1072	"content": "客人：要一个汉堡。店员：要不要配一份薯条呢？客人：不用谢谢。店员：身体被切碎，在高温油地狱挣扎过，就算慢慢变得软塌塌，只是为听到一句“挺好吃的”而咬牙坚持着，但一旦卖剩下就会被立刻倒掉的薯条到底有着怎样的人生啊…客人：那再来份薯条。。。"	"label": "happiness"}
{"id": 1073	"content": "不要管别人，你是你，永远变不了别人，做自己。你可以办到。。。坚持执着，勇气，耐心，无私。。加油"	"label": "like"}
{"id": 1074	"content": "我应该怎么做、[呵呵]"	"label": "happiness"}
{"id": 1075	"content": "火炉创伤后遗症---杭图一秒变大卖场～～～"	"label": "sadness"}
{"id": 1076	"content": "最近挺无聊的。。。。"	"label": "disgust"}
{"id": 1077	"content": "不想起床～可还有好多工作要做。。。"	"label": "sadness"}
{"id": 1078	"content": "看到水母的实体了，蓬蓬的透明浅白色往斜上方游，跟电影上的一样，太萌了。然后都说雁过无痕之类的，但是我发现水流过是有痕迹的，对于这点水底的沙可以证明。还有，第一次坐大邮轮在海上转了一圈，而桅杆上恰好打着之前看虞美人之坡里的旗语，感觉很特别。"	"label": "happiness"}
{"id": 1079	"content": "为了12108为了自己想要的以后。"	"label": "like"}
{"id": 1080	"content": "神马时候才能赚到人生中第一个100万。。。每天n多机会打手边过就是自己够不到的感觉好心塞帮别人做资产配置自己没有资产可以配置的感觉好心塞。。。加油吧少女"	"label": "sadness"}
{"id": 1081	"content": "谁拿我耳机阿？它很便宜，陪我了一年多，心情不好的时候都用它。草他妈我现在很烦躁！"	"label": "anger"}
{"id": 1082	"content": "让我失忆吧。。。神。。"	"label": "sadness"}
{"id": 1083	"content": "我一直在想到底是对还是错？"	"label": "disgust"}
{"id": 1084	"content": "梦见不想见的人"	"label": "sadness"}
{"id": 1085	"content": "多爱你都绝口不提让所有深爱都成为秘密"	"label": "like"}
{"id": 1086	"content": "💪💪好男人的口号：📣老婆削我千百遍，我待老婆如初恋。老婆虐我千百回，我誓今生永相随。老婆骂我心不堵，我当自己是保姆。就当老婆是上帝，俯首作揖不离弃！"	"label": "happiness"}
{"id": 1087	"content": "很好的生活便是自由，爱人，和钱。自由=自我，爱人=慰籍，钱=所有。"	"label": "happiness"}
{"id": 1088	"content": "有些想你了，你知道吗？"	"label": "sadness"}
{"id": 1089	"content": "就算我们没有联系了，无论以后我们算什么？朋友？陌生人？还是…我现在只是希望你这次理论考试一定能过…加油吧，我也只能默默的为你祈祷，默默为你加油！"	"label": "like"}
{"id": 1090	"content": "每次发完说说和微博都会下意识的赞一击，就像这样。"	"label": "like"}
{"id": 1091	"content": "给你我的心能否请你别遗弃"	"label": "like"}
{"id": 1092	"content": "窝居然从开学到现在还没用到200_(з」∠)_"	"label": "surprise"}
{"id": 1093	"content": "[雪][雪][雪][雪][雪]冻死了"	"label": "happiness"}
{"id": 1094	"content": "上课进行时。。。。想睡觉。。。肿么办＝＝"	"label": "disgust"}
{"id": 1095	"content": "准备好了吗？"	"label": "like"}
{"id": 1096	"content": "是不是只有最悲惨的时候，才能遇见那个一生的Mr.right。那我暂时是不是就没有机会遇到呢！"	"label": "sadness"}
{"id": 1097	"content": "还有人到图书馆7楼睡觉吗？[睡觉][睡觉]"	"label": "disgust"}
{"id": 1098	"content": "周杰伦你的歌敢不敢再好听点"	"label": "like"}
{"id": 1099	"content": "事实或许真的是那样吧	尽管我其实一直在骗自己	可我再没勇气去打扰你了。不想你再因为我而受伤害了	好好的消失在你世界里吧。"	"label": "sadness"}
{"id": 1100	"content": "把喜欢的文捧在手里翻页的感觉真是，啊，无与伦比。"	"label": "happiness"}
{"id": 1101	"content": "到现在才知道你的生日是不是特别不孝"	"label": "sadness"}
{"id": 1102	"content": "爱要大声说出来。"	"label": "happiness"}
{"id": 1103	"content": "夜已过半，不要跟我说起烧烤2字啊，一说就饿了····[可怜][可怜]情何以堪呐~~"	"label": "happiness"}
{"id": 1104	"content": "在朋友圈里公然撒娇的女子都应该被拖出来打五十大板"	"label": "disgust"}
{"id": 1105	"content": "那貌似很高深的老师说，上次搬家卖了两百斤书。我正在默默换算这两百斤书大概好多本的时候，旁边那个贱人迅速反应，一斤6毛钱，200斤！120块钱！！！"	"label": "anger"}
{"id": 1106	"content": "最难过的不是自己痛得快晕过去而是我们班高187重75kg的男生都背不动我[失望]"	"label": "sadness"}
{"id": 1107	"content": "最近有人使用您的密码试图登录您的Google帐户-我们阻止了此次登录尝试，以防黑客入侵您的帐户。请查看该登录尝试的详细信息："	"label": "sadness"}
{"id": 1108	"content": "我说过我不会打扰你，不会来闹你，可那不代表我不会想你念，深深的想念的。我亲爱的小木子"	"label": "sadness"}
{"id": 1109	"content": "我的鼻子就像没拧紧的水龙头"	"label": "anger"}
{"id": 1110	"content": "无聊时，干么都无聊[奥特曼][奥特曼]"	"label": "disgust"}
{"id": 1111	"content": "每个女人都是天生的演员"	"label": "sadness"}
{"id": 1112	"content": "内什么萱萱晋级，是顺应了网络潮流么?"	"label": "disgust"}
{"id": 1113	"content": "要不要这么一直下打湿完了[生病]"	"label": "anger"}
{"id": 1114	"content": "查看完整图片"	"label": "disgust"}
{"id": 1115	"content": "无助的时候会干嘛，难过的时候会干嘛，失落的时候会干嘛，在没有遇到这些问题的时候，想过没有，遇到了你是怎样的心情怎样的表情[衰]。"	"label": "sadness"}
{"id": 1116	"content": "自从有了爱疯，好多人上扣扣从来不隐身了。"	"label": "anger"}
{"id": 1117	"content": "很多法官都是硕士以上的学位，对部门法非常熟悉，但可惜是法官知法却不守法，只听领导的命令。很多律师都号称为人权而奋斗，但可惜的是有些律师连最基本的法律逻辑和法理知识都没有，办案全凭情绪。知法的不守法，所谓的护法者却不知法。这两种人殊途同归，都是对法治的伤害。中国法治的悲哀。"	"label": "sadness"}
{"id": 1118	"content": "今天女朋友跟我说我俩重新认识一下吧，我说好，随后拉黑她重新加了一下，拒加！她竟然拒加了！！！！我这是被甩了么"	"label": "happiness"}
{"id": 1119	"content": "为什么每次我不带[温暖帽子]的时候风就刮的特别大，今天出门带一顶[温暖帽子]竟一点风都不带刮的，我可以把冬天的风藏起来么，等我带[温暖帽子]的时候再用[挖鼻屎][泪]"	"label": "sadness"}
{"id": 1120	"content": "今天又看到了媳妇可爱的一面[偷笑][偷笑][偷笑][偷笑][偷笑][偷笑]"	"label": "like"}
{"id": 1121	"content": "尼玛为什么要我明信片的小天使们离我的距离那么远_(3」L)_"	"label": "sadness"}
{"id": 1122	"content": "沈从文回忆小时候，小学生中间定过几条“奖惩律”：见仇远走者，罚钱一文；被打起包不哭哼者，赏钱一文；在别处被二人以上围打不伤者，赏钱二文；被人骂娘二句受到挑战而不敢动手者，罚钱二文。"	"label": "sadness"}
{"id": 1123	"content": "昨晚的药吃多了，睡到现在才醒，可还是做梦了，梦到他说想我了…"	"label": "sadness"}
{"id": 1124	"content": "，今天终于买到《纳兰词》了~"	"label": "happiness"}
{"id": 1125	"content": "每日签到（7）今天开始看来要放弃中午休息时间了～加油坚持"	"label": "like"}
{"id": 1126	"content": "我怀念的。。。"	"label": "sadness"}
{"id": 1127	"content": "吃饭刷微博发现一一家三口的微博爸爸经常的@一下儿子告诉儿子今儿做错了事改了就好要做男子汉妈妈时而发点育儿感慨希望儿子茁壮成长爸妈之间还互相夸一下对方做的好事情这种温馨真羡煞旁人啊[太开心][太开心]"	"label": "happiness"}
{"id": 1128	"content": "有时候也很无奈对头"	"label": "sadness"}
{"id": 1129	"content": "一个十八岁的女生能和十五岁女生相比较么不就是大了三岁不就是多带了一个包不就是多穿了一双高跟鞋不就是多穿了一条短裤有什么好比较"	"label": "sadness"}
{"id": 1130	"content": "终于知道homework为什么是不可数名词了，因为TMD作业永远都写不完"	"label": "disgust"}
{"id": 1131	"content": "对面的姑娘学习特别努力。书页翻得特别用力，哗哗作响，写字写得掷地有声，换笔啪啪的往桌上扔，情到深处，手之舞之……我坐在她的对面就好像感受到了一场激情昂扬的交响演奏会，反而更加消极了〒_〒"	"label": "sadness"}
{"id": 1132	"content": "今天颓废了一整天，我好想你好想你好想你[伤心][伤心][伤心]"	"label": "sadness"}
{"id": 1133	"content": "最近在每个不自觉想起过去的时刻不停的告诉自己，忘了吧，都忘了吧，忘得干干净净的吧。我一直让自己平静的面对亲情，爱情，友情，试着不贪心，习惯在感情上的失去和得到，习惯失去大于获得，习惯的认为这是应该的，没有为什么，没有~"	"label": "sadness"}
{"id": 1134	"content": "最好的日子是星期六。因为星期天可以睡到8；00多。然后老妈不在中午就不用去食堂次饭了。"	"label": "happiness"}
{"id": 1135	"content": "晚上粗去操场冒着冷风走了一个小时，回来之后左脸便出现一大片紫红紫红的类高原红，还烧烧的。跪求明早起来后能恢复原样。我愿意一个月不吃肉！我不要变猪肝脸！[泪][泪][泪]"	"label": "sadness"}
{"id": 1136	"content": "果然是催泪型的电影，大半夜的睡不着了，也许最幸福的事就是可以牵着一个人的手直至老去~~~~~"	"label": "like"}
{"id": 1137	"content": "捉住人的某一痛处就没完没了，，受不了，[哼][哼][哼]"	"label": "sadness"}
{"id": 1138	"content": "刚刚在想怎么没有人设计一款软件可以站在手机上测体重然后我就被我的智商惊呆了[疑问]"	"label": "anger"}
{"id": 1139	"content": "就是有一个人陪你无聊，难得的是你们两个都不觉得无聊。"	"label": "happiness"}
{"id": 1140	"content": "，我原谅你了，在已走失的时光里…"	"label": "sadness"}
{"id": 1141	"content": "坑爹的交通·"	"label": "anger"}
{"id": 1142	"content": "陪在孩子身边，看着其快乐的成长就是当父母的最大幸福！"	"label": "happiness"}
{"id": 1143	"content": "你看，我们都在认真的工作，却依旧得不到所有人的认可，所以我们并不是神，连神都会被世人怨恨呢，我们又怎么能做到完美呢。"	"label": "sadness"}
{"id": 1144	"content": "多么想说不要走，多么想说留下吧。可是我却无法开口。"	"label": "like"}
{"id": 1145	"content": "因为第一次受到的委屈太大而心塞[泪流满面]因为你只觉得ta在气头上不理解我要我低头而心塞[泪流满面]因为没有勇气让你伤心而心塞[泪流满面]因为怕你走开而心塞[泪流满面]因为我总是口是心非而心塞[泪流满面]因为越来越在乎而心塞[泪流满面]因为最近真的很心塞[泪流满面][泪流满面]"	"label": "sadness"}
{"id": 1146	"content": "昨天快递找钱给我的时候里面掺了一张20元假币，今天买东西的时候被别人提醒了才发现。然后今天又遇到那个快递，我说，你找了假钱给我。他若无其事安慰我说，“这个可以用出去的。”(｀д´╬)"	"label": "anger"}
{"id": 1147	"content": "白天上网好阿[哈哈][兔子]晚上上网卡的要死真的是气死人急死人[哼][怒][怒]"	"label": "sadness"}
{"id": 1148	"content": "那些汉化AB的条漫还不忘写上“A是属于C的，B是属于D”的人是什么心态，还不如不做"	"label": "anger"}
{"id": 1149	"content": "中秋放假一天，为了公司，拼了[威武][威武][威武]"	"label": "like"}
{"id": 1150	"content": "洗个澡洗出一大堆的思念😭我想您了.太多的回忆像放电影一样一幕幕浮现在眼前..心如刀割..."	"label": "sadness"}
{"id": 1151	"content": "对什么都没兴趣了！！！肿么办"	"label": "disgust"}
{"id": 1152	"content": "可爱！！！"	"label": "like"}
{"id": 1153	"content": "［琼琼学说］精诚无间，百折不挠，高考之压力所不能屈，学习之困苦所不能扰。吾志所向，一往无前，愈挫愈奋，再接再厉。"	"label": "like"}
{"id": 1154	"content": "又受刺激了呵呵呵"	"label": "sadness"}
{"id": 1155	"content": "没关系[做鬼脸]"	"label": "sadness"}
{"id": 1156	"content": "我攒了好多个对不起，能不能换一个我喜欢你，但是最终收到的还是那句对不起。"	"label": "sadness"}
{"id": 1157	"content": "我想说你“张颖，朋友同事说的都不错[怒]你该补脑了”早上把昨晚加班写的总结拉在家了，下午把银行卡丢了，晚上烧水忘记关火又把锅给烧烂个洞！你。。。[泪]改名吧，张有才！[衰]"	"label": "sadness"}
{"id": 1158	"content": "到家的感觉真好，明天我也开始上班了。"	"label": "happiness"}
{"id": 1159	"content": "还有一个星期就能离开上海了，好开心。。"	"label": "happiness"}
{"id": 1160	"content": "自私得那么明显就是欺负人了。偏偏叫我撞见，有点讨厌啊。佳节将至，过一阵子再作不迟。"	"label": "disgust"}
{"id": 1161	"content": "如果对方多替彼此想想，还会有生气，伤心吗？谁又会舍得故意气你，伤你。难道你就不会想想他也是有苦衷得吗？/流泪"	"label": "sadness"}
{"id": 1162	"content": "！！！好坑爹的语文。。。。"	"label": "anger"}
{"id": 1163	"content": "自从戴了镜框之后天天乱发脾气，我知道这三个字很廉价，而且你们也看不到，我也没办法说出口，也纠正不了这个突如其来的坏习惯，但是左边的小天使跟我说还是要认个错哒[悲伤][委屈]"	"label": "sadness"}
{"id": 1164	"content": "有时候会被这种莫名其妙前后脚的默契给惊讶到"	"label": "happiness"}
{"id": 1165	"content": "少年中国太霸气了！赵文卓太帅气了！学武的小孩真的让人很心疼啊。但是这个节目真的看得我眼泪花儿都包起了。鸡皮疙瘩起了一层又一层。"	"label": "happiness"}
{"id": 1166	"content": "你能告诉我，咱们该怎么走下去吗，我真的很迷茫。"	"label": "sadness"}
{"id": 1167	"content": "俺会骑电动车了"	"label": "happiness"}
{"id": 1168	"content": "三点多喂完奶就一直眼光光清醒到现在，翻来复去就是无法再次入睡，今天还得一个人带孩子。[泪][抓狂]"	"label": "sadness"}
{"id": 1169	"content": "突然之间很无语！或许是太多的话不知从何说起，对谁诉说，该怎么倾诉！对不起，自己。"	"label": "sadness"}
{"id": 1170	"content": "我手机头有你的三个号我就向三个号都发了生日快乐只收到一条＂你是不是发错了哟＂我能回啥子？看样子我大概是发错了吧我还给你发啥子生日快乐呵呵我硬是吃多了胀到了"	"label": "sadness"}
{"id": 1171	"content": "我心里最脆弱的一根神经是单亲，每一个单亲的故事总是能颠复我的心情。我害怕失去，害怕别人失去。也许关心WZ，关心DX，关心DD关心X都是这样吧。。。希望SG好好的。。。。"	"label": "fear"}
{"id": 1172	"content": "上课上到直接睡着。。。窝槽我该怎么办。。。"	"label": "sadness"}
{"id": 1173	"content": "我不希望我所接触的人都欺骗我"	"label": "sadness"}
{"id": 1174	"content": "看着别人总是手牵着手，心里太酸了！感觉自己不属于好孤独好寂寞！看着远处的风景我只想牵着你的手！"	"label": "happiness"}
{"id": 1175	"content": "继捕人达鱼之后，我的室友又创造了六指魔琴。。。"	"label": "anger"}
{"id": 1176	"content": "明明都一样还非要骗自己这个与众不同"	"label": "sadness"}
{"id": 1177	"content": "莱昂纳多·迪卡普里奥，竟然还能记得全名"	"label": "happiness"}
{"id": 1178	"content": "哪天能没有烦心事？[抓狂][抓狂]"	"label": "disgust"}
{"id": 1179	"content": "学渣日日夜夜写作业时流的泪，就是选择读研时脑子进的水"	"label": "sadness"}
{"id": 1180	"content": "啥都不想干。好想一觉不醒……等下关电脑去听听置鲇的声音去。可惜还会天亮呢。无聊时近来就想听听置鲇的声音。好听，喜欢置鲇。不想做不喜欢的事情。不想没有热情像机器一样的生活。但是不能。"	"label": "disgust"}
{"id": 1181	"content": "遇到好事就伸手的人，碰到难处就躲闪的人。[鄙视]"	"label": "disgust"}
{"id": 1182	"content": "脑机抽了，纠结啊，想shi啊"	"label": "sadness"}
{"id": 1183	"content": "好无聊的一天"	"label": "disgust"}
{"id": 1184	"content": "其实我一直都知道，却也还是想让你把我看的重要些再重要些，但还是别了，这种小事我自己来就好了。你只要看着我的微笑就好。"	"label": "sadness"}
{"id": 1185	"content": "腿被不明生物咬到，肿起一大片硬块[汗]"	"label": "sadness"}
{"id": 1186	"content": "需要鼓起勇气的事情可真多[右哼哼][左哼哼]"	"label": "sadness"}
{"id": 1187	"content": "都说我们刘家出美女，为了不拖后腿，我要更加坚定的减肥了！"	"label": "happiness"}
{"id": 1188	"content": "心情特别不好"	"label": "anger"}
{"id": 1189	"content": "加油吧，9班的同学，我们不能再倒数第一了，一模好好加油，到了中考再加油吧！"	"label": "like"}
{"id": 1190	"content": "当你就在我身旁时我却不珍惜现在无法看到你时我特别着急特别的不安能不能再给我一次珍惜呢?"	"label": "sadness"}
{"id": 1191	"content": "花街，右手，好像少了对手。"	"label": "like"}
{"id": 1192	"content": "看完分手合约，虽然剧情有点狗血，但是还是有那么点感人，对比致青春，彭于晏演技完爆韩庚。"	"label": "anger"}
{"id": 1193	"content": "无聊死了"	"label": "disgust"}
{"id": 1194	"content": "是不是该纪念下呢，第一次这样盼星星盼月亮的！！！[泪][泪][泪]"	"label": "surprise"}
{"id": 1195	"content": "和好友邵的一段关于幸福的对话，他说即便是可以天天吃雪糕有个好爸爸一起玩游戏也不感到幸福，而我说有个麻麻给我做美食狠幸福呢！[花心]"	"label": "happiness"}
{"id": 1196	"content": "如果你听不见内心真实的声音，你一生的时间都会花在别人要求你做的事情上。"	"label": "like"}
{"id": 1197	"content": "我很幸福[哈哈][哈哈][哈哈]活在当下，畅想未来，加油每一天[兔子]"	"label": "happiness"}
{"id": 1198	"content": "有些人你不需要，却在你需要的时候永远出现，有些人你需要，却在你需要的时候永远不见。我讨厌至极这种感受。"	"label": "sadness"}
{"id": 1199	"content": "[衰][委屈]每次都这时才想起还有个iPad哼"	"label": "disgust"}
{"id": 1200	"content": "他们在讨论《悲惨世界》，然后问作者是谁？我的心底浮现出“雨果”，然后一个女生答，雨果，他笑了，说是巴尔扎克，我心里想幸好自己没说出口，然后，然后，然后，我百度了（有问题问百度），中文系的人也不是都***哎呀喂"	"label": "disgust"}
{"id": 1201	"content": "我最痛恨人家欺骗我了……极其痛恨……"	"label": "disgust"}
{"id": 1202	"content": "跑不了步的感觉好似阳痿"	"label": "sadness"}
{"id": 1203	"content": "最近不管是什么标记都会中啊！"	"label": "anger"}
{"id": 1204	"content": "我可以永远笑着扮演妳的配角在妳的背后自己煎熬如果妳不想要想退出要趁早我没有非要壹起到老我可以不问感觉继续为爱讨好冷眼的看着妳的骄傲若有情太难了想别恋要趁早就算迷恋妳的拥抱忘了就好[太开心]"	"label": "like"}
{"id": 1205	"content": "我用Instagram也就为了看看博士神盾李四宅总的幸福生活而已啊啊啊啊啊啊"	"label": "sadness"}
{"id": 1206	"content": "既然材料给你了，就不怕你抄，但是拜托你能不能不要原封不动的抄，只字不改的抄。你让我如何对你，我5天12个小时睡眠，写的全套文件，你根本不用心改，从来都不用心做。我们坐班的时候，你就在旁边玩，一玩就是一天，我们不在的时候，你坐到下午就闪人，我们楼上楼下跑清资料的时候，你还是在玩"	"label": "anger"}
{"id": 1207	"content": "失去的都以另一种方式回归了"	"label": "happiness"}
{"id": 1208	"content": "马云大佬祝福你，望你带着大学生，往前冲！！！[给力][给力][给力][给力]"	"label": "like"}
{"id": 1209	"content": "我真是越来越不喜欢男生这种生物了···"	"label": "sadness"}
{"id": 1210	"content": "真想抽自己[抓狂][抓狂][抓狂][生病][泪][泪]"	"label": "sadness"}
{"id": 1211	"content": "电脑中毒了，重装系统，啥都没了！谢了个特，法了个克，妈了个B的！"	"label": "sadness"}
{"id": 1212	"content": "某人不爱我了[泪][泪]发张你照片都不搞，小气得很[怒][哼][怒骂][抓狂][怒骂][怒骂][伤心]不要你回复我。我已经恨上你了。"	"label": "happiness"}
{"id": 1213	"content": "对不起，是我们太抢眼了，引得那么多人围观"	"label": "sadness"}
{"id": 1214	"content": "不管你多晚才回家，总会有一个熟悉的身影在街口期盼你早点回家，然后对你说包好了水饺就等你回来了，你唯一能做的就是放下一切，然后微笑着说，妈！我回来了！"	"label": "happiness"}
{"id": 1215	"content": "我又坐反了公交车……又坐反了……"	"label": "sadness"}
{"id": 1216	"content": "SONOKO打五折也买不起[泪流满面]"	"label": "sadness"}
{"id": 1217	"content": "小酌怡情，豪饮伤身。--周璇？[奥特曼]"	"label": "happiness"}
{"id": 1218	"content": "头上撞了个大包T^T"	"label": "anger"}
{"id": 1219	"content": "招我出去把。。[泪]"	"label": "disgust"}
{"id": 1220	"content": "两位美女不多言，对人言行也很贤。不知怎么一回事，彼此之间心不甜。"	"label": "surprise"}
{"id": 1221	"content": "因为一个破单位整天上个破班，此时此刻心情燥的不想说任何话了。[拜拜]他妈的我是上班不是卖到这里了"	"label": "sadness"}
{"id": 1222	"content": "幸福是一条道路，往前走需要勇气，转个弯需要智慧；牵手需要勇气，放手需要智慧；原谅别人需要云淡风清，放过自己需要海阔天空！"	"label": "happiness"}
{"id": 1223	"content": "羽绒服拿到手里的时候我以为是短款，尼吗穿到身上竟然快到膝盖？这是什么情况，在我心目中我没想过我是这么矮的！"	"label": "surprise"}
{"id": 1224	"content": "月亮像钩子一样挂在天空上"	"label": "anger"}
{"id": 1225	"content": "早上起床看见妈妈把饭菜做好，端到我面前的桌子前。还有什么不开心呢。[馋嘴]"	"label": "happiness"}
{"id": 1226	"content": "不敢直视自己的画，各种挫，暑假买了板子我要一日一图练习！恩，除了去看漫展的几天不能画…嘛，我要成为触啊啊啊"	"label": "like"}
{"id": 1227	"content": "就是被蛇咬过两次，又经历过别人一辈子都不会经历的痛苦，两次地震自己建的房子都塌了，最伤心心酸的就是要体验两次大震。已经不喜欢在这里生活了。"	"label": "sadness"}
{"id": 1228	"content": "。以后又会是同学喏。"	"label": "happiness"}
{"id": 1229	"content": "原来我真的杀了他"	"label": "sadness"}
{"id": 1230	"content": "人生就是那么"	"label": "sadness"}
{"id": 1231	"content": "特别委屈，工作上的事。很难做到不犯错误，每一次犯错误仿佛都有比较曲折的经历。只是有时候是自己失误确实不应该的，有时候就特别冤枉。你想解释人家根本不屑的，对她们而言过程并不重要，结果才重要。我有种很想下班的感觉，心里不舒服，什么都不想管了。"	"label": "sadness"}
{"id": 1232	"content": "困了就睡，也是一种幸福。晚安~"	"label": "happiness"}
{"id": 1233	"content": "有时候，发微博发说说只是为了说给某个人听，只是很多时候，说者有意听者无心！你是不是也有同感？"	"label": "disgust"}
{"id": 1234	"content": "得到一个关心你的人是一件多么幸福的事。"	"label": "happiness"}
{"id": 1235	"content": "尼玛躲在楼上还能听到一辆接一辆的低音轰油门声Furious"	"label": "like"}
{"id": 1236	"content": "单曲循环，一天，所以最近事多"	"label": "sadness"}
{"id": 1237	"content": "好累不过一想到很快就可以到你们的国家就有一股忍不住的兴奋感[哈哈]"	"label": "happiness"}
{"id": 1238	"content": "加油加油吧......"	"label": "like"}
{"id": 1239	"content": "因为“人数不足，课程取消”被退选了「俄罗斯文化探秘」[拜拜]，该投「唐诗宋词鉴赏」怀抱[拜拜][拜拜]，已经看见了要写作文的未来。"	"label": "sadness"}
{"id": 1240	"content": "求你们中午不黑那么好学生收拾东西得吗我操!!!睡觉不黑打呼噜得吗我操!!!早上不黑开水那么大声起床动作不黑那么大声可以吗我操睡睡睡尼玛阿恼火得黑稳丢[愤怒][鄙视]"	"label": "anger"}
{"id": 1241	"content": "我做过很多后悔的事，爱过你是其中一件，不能继续爱你，是我最后悔的一件事"	"label": "sadness"}
{"id": 1242	"content": "我该说心情不爽"	"label": "disgust"}
{"id": 1243	"content": "topit.me收录优美图片网站被关闭了！！"	"label": "anger"}
{"id": 1244	"content": "反正爱理不理的早就该习惯了不是吗空头支票一般的一句话最后还是信以为真"	"label": "sadness"}
{"id": 1245	"content": "明明说是白菜馅儿的包子，结果咬一口都是葱。。"	"label": "anger"}
{"id": 1246	"content": "你好，来使用吧。"	"label": "happiness"}
{"id": 1247	"content": "一般我不会生气！一般我说话声音适中！我很少生气！一旦我正在的生气！说话比较大声一点！也就是说你没有救了！当我生气不想理会的时候！我会选择去帮助该帮助的人！干什么都好！只要快乐就好！也就说助人为乐！☺当不快乐的时候劲量去寻找快乐吧！让生气再少一点点！让美丽在多一点点！"	"label": "anger"}
{"id": 1248	"content": "对2012年的自己弱弱的说声对不起"	"label": "sadness"}
{"id": 1249	"content": "对于我，我想和你说声对不起，这一年里的你，一直过得不好是吗。"	"label": "sadness"}
{"id": 1250	"content": "真正让人绝望的，不是水平，而是冷漠。"	"label": "sadness"}
{"id": 1251	"content": "中午和一个好久未联系的朋友打了电话，很开心。。一切都很好。。"	"label": "happiness"}
{"id": 1252	"content": "你以为自己很幽默聪明阿！mlgb"	"label": "disgust"}
{"id": 1253	"content": "是幸福来的太快还是也的幻想…这幸福不属于我。。。"	"label": "happiness"}
{"id": 1254	"content": "彼此沉默太久就连主动都需要勇气"	"label": "like"}
{"id": 1255	"content": "有幸福在，困也是美的！"	"label": "happiness"}
{"id": 1256	"content": "爱说哈哈的，大都活泼可爱有颗淑女心，但改不了是真汉子的事实。哈哈。看到这句我释怀了。"	"label": "happiness"}
{"id": 1257	"content": "对于傅叫兽的什么作文题，真心是无力去吐槽。全是槽点！还说别人梦想与梦分不清楚，我看十有八九他自己出题时也搞晕了，自己材料给了梦，却叫人以梦想为题，连“呵呵”我都懒得评价。就这样的题目还好意思一直在吹嘘，让我只好写一篇史上最烂的作文，好做到物以类聚了。😒"	"label": "disgust"}
{"id": 1258	"content": "昨天我的包被抢了，我很伤心，为了这件事我哭了这一个晚上，我实在想不通，我到底哪里不如我的包。"	"label": "happiness"}
{"id": 1259	"content": "oh~给我你的心，oh~请你别离去。。我爱你爱你爱你爱你。。。。。。……"	"label": "disgust"}
{"id": 1260	"content": "我会永远相信！"	"label": "like"}
{"id": 1261	"content": "工作太忙以至于加班。出办公楼一下子就闻到暮色里刚刚被修剪过的青草的香，于是欢喜"	"label": "happiness"}
{"id": 1262	"content": "阿啊啊啊北京师范大学！！！[酷][威武][鼓掌]"	"label": "like"}
{"id": 1263	"content": "亲们！想我了吗？哪些人自己懂的。。。。。。。。此时我想念着大家"	"label": "sadness"}
{"id": 1264	"content": "没了你，有什么幸福"	"label": "happiness"}
{"id": 1265	"content": "既然你忙	我没有什么理由去打扰你!"	"label": "sadness"}
{"id": 1266	"content": "在这个本该像少女般跑跑跳跳的阳光明媚的春天里，窝腿却疼到蹲厕所都不能超过两分钟，药膏买来也是三天才想起来涂一次(ㄒoㄒ)（张静拍着我的肩说跳绳不用急等我能跳的时候再跳我真是爱死她了双取向已被激活wwwww"	"label": "sadness"}
{"id": 1267	"content": "当你想念一个人的时候就给他打个电话，人家换号码了，还怎么想念？"	"label": "sadness"}
{"id": 1268	"content": "幸福就是结束了辛苦的工作，客户和销售说着非常感谢，微笑离开的时刻；幸福就是踩着满商场的圣诞音乐给家人买礼物，满载而归的时刻；幸福就是有时间静下心来学习，也有时间单独出门聚会的时刻！好吧，是滴，明天妈咪又要去聚餐咯～[可爱][耶]感谢妈咪有个无敌乖宝和靠得住的后援团！[爱你]"	"label": "happiness"}
{"id": 1269	"content": "我们可能真的不是什么天作之合，空有一颗爱彼此的心、不愿放手。最终遍体鳞伤……"	"label": "sadness"}
{"id": 1270	"content": "……无奈的思绪无奈的情，无奈的思念无奈的爱，只能想却看不见，只能念却触摸不到，也许一个拥抱胜过万语千言，可是好难……相隔千里，但我的心从未远离，我的思念你可懂？我的心愿你可明白？高山流水觅知音，你是我心中的知音，不是世界上没有比你更好的，是我的心已经为你驻足不愿再寻觅。"	"label": "sadness"}
{"id": 1271	"content": "是不是不该那么早就说绝望？本以为自己拼一下就能过往往自己太高估自己的实力很多事不是你拼命就能做到不是你努力就能成功太多的悔恨说不出口现在剩下发呆哭泣无助无从下手还有什么？"	"label": "sadness"}
{"id": 1272	"content": "真感谢失败时。就能成功。"	"label": "like"}
{"id": 1273	"content": "又看见了傻逼本来很窝火后来看到了她的自拍整个人的不快突然就一扫而光我好坏哦哈哈哈哈哈哈"	"label": "disgust"}
{"id": 1274	"content": "被需要是一种幸福，不盲目追求永无止境的欲望是一种幸福，简单的生活是一种幸福，知足，就是幸福。[给力]"	"label": "happiness"}
{"id": 1275	"content": "把我带到你身旁"	"label": "sadness"}
{"id": 1276	"content": "两分钟之前刚醒来，看着微博，突然电话接进来[威武]，M打电话来的。这么早，今天是周六，一大早就打来慰问电话么？[爱你][爱你][爱你][爱你]，公共婚姻备受瞩目，而我们的小幸福依然继续[兔子][兔子]！秋意凉、有你，前行，便不再孤独！[爱心传递]"	"label": "happiness"}
{"id": 1277	"content": "头要不要这疼眼睛要不要这肿期末考要不要这烦人[泪][泪]"	"label": "disgust"}
{"id": 1278	"content": "看完《赌神》系列我印象最深刻的居然是每个跟了高进的女人都死得很惨………[抓狂][抓狂][抓狂]"	"label": "anger"}
{"id": 1279	"content": "有事做有所期待，日子就是幸福的！"	"label": "happiness"}
{"id": 1280	"content": "在命运面前，我好像是个婊子。当我要放弃的时候，命运给我一只烧鸡，我刚想过去吃，它又给了我一个大嘴巴子。我说去你妈了个逼的吧，劳资不吃了，它又塞到了我嘴里。吃完之后发现，这就是一坨屎。"	"label": "like"}
{"id": 1281	"content": "在地铁里发呆，回过神来，才发现泪水已在眼里打转，后知后觉，害人害己[泪][泪][泪]"	"label": "sadness"}
{"id": 1282	"content": "[1012]人，永远怕的不是令你恐惧的事物本身。"	"label": "fear"}
{"id": 1283	"content": "什么叫快乐？就是掩饰自己的悲伤对每个人微笑。"	"label": "happiness"}
{"id": 1284	"content": "广场一枚铜币悲伤得很隐密它在许愿池里轻轻叹息。。。如果我遇见你是一场悲剧我可以让生命就这样毫无意义。。。"	"label": "sadness"}
{"id": 1285	"content": "[阴天][神马][流星][拳头]→天马流星拳"	"label": "disgust"}
{"id": 1286	"content": "对不起又冲你们发火了很烦你们把我当成一个无坚不摧的汉子你们忘了吧当初我也是会在你们怀里撒娇的小女孩我从来没怪过你们给我的关心少你们也别怪我不争气好么我真的真的很爱很爱你们"	"label": "sadness"}
{"id": 1287	"content": "我的核心竞争力是：每天比正常人早醒个3-4个小时。"	"label": "sadness"}
{"id": 1288	"content": "有一种爱叫做东方不败"	"label": "like"}
{"id": 1289	"content": "每次用风筒吹衣服，都会不经意想起，在我儿时，父亲总会在大冬天在我洗好澡之前，替我把被子里面吹暖。暖了身体，更暖了心！"	"label": "happiness"}
{"id": 1290	"content": "[思考][思考][思考][思考][思考][思考][思考][思考][思考][思考][思考][思考][思考][思考][思考][思考][思考][思考][思考][思考][思考][思考][思考][思考][思考][思考][思考][思考][思考][思考][思考][思考][思考][思考][思考][思考][思考][思考][思考][思考]"	"label": "disgust"}
{"id": 1291	"content": "这是你想要的小幸福吗？「转」有木有好温馨的感觉。。"	"label": "happiness"}
{"id": 1292	"content": "我的手机呀，对不起[泪]。一年不到的时间就让你伤痕累累，KT的外壳也这边缺一点，那边少一块的[汗]。时不时害你罢工[衰]。你可要再挺住一年呀[给力]，别给我出状况[给力]。"	"label": "sadness"}
{"id": 1293	"content": "又要去上学咯[泪][泪]"	"label": "sadness"}
{"id": 1294	"content": "觉得缺某东西→_→点开某宝搜→_→随便点个进去→_→点开评价发现不是水军就是凑合过→_→这个德性还是别买了→_→关浏览器→_→还是缺东西。"	"label": "disgust"}
{"id": 1295	"content": "攻击指数100。无血。"	"label": "surprise"}
{"id": 1296	"content": "新的试题来了，新一轮恶战啊…饭厅…！中国，我爱你！"	"label": "happiness"}
{"id": 1297	"content": "荷兰可唔可以快啲出局😷"	"label": "sadness"}
{"id": 1298	"content": "今天宿舍午睡，大约还有一个小时才上课，一个闹钟突然响起来了，响了有那么久那位同学还没弄停，突然有个同学很愤怒地大喊一声关灯！！之后全宿舍都笑了"	"label": "happiness"}
{"id": 1299	"content": "我也步入了虽然还有事不干不行但是可以明天再做所以今天还是先睡觉吧的程度[蜡烛]"	"label": "sadness"}
{"id": 1300	"content": "同事A说：中午吃那鸡太撑人了，一下午没消化。同事B说：那你只能再吃只黄鼠狼了。[c无语]"	"label": "disgust"}
{"id": 1301	"content": "也会致头晕，呵护心灵多做操。1、列表化解操：写出目前最心烦的事、次要的事和小事，自劝自解或试着忘记，想想“知足常乐”等话。2、自寻乐趣操：喂喂金鱼、逗逗鸟，让生活不再无聊。3、回忆美景操：舒服地坐卧在沙发或床上，用美好回忆带来好心情。"	"label": "sadness"}
{"id": 1302	"content": "索了一个香吻，好开心，还是小男人最可爱了[哈哈][哈哈][哈哈]"	"label": "happiness"}
{"id": 1303	"content": "一个人总在仰望和羡慕着别人的幸福，一回头，却发现，自己正被别人仰望和羡慕着。其实，谁都是幸福的。只是，你的幸福，常常感受在别人心里。"	"label": "happiness"}
{"id": 1304	"content": "朋友的朋友一起打牌，输了10块钱，结果被媳妇当众数落了一顿，我看到他挺可怜的，就安慰他说：你还算好的，前两天我在菜市场远远看到一个男人被他老婆大骂，那才叫丢脸！结果，他听完却哭了，说到：那也是我！[黑线][黑线][黑线]"	"label": "disgust"}
{"id": 1305	"content": "累并快乐着。♥明天还有大事要办。睡！"	"label": "happiness"}
{"id": 1306	"content": "最喜欢广播突然播学友哥的情歌啦。~亲切感[偷乐]"	"label": "happiness"}
{"id": 1307	"content": "今天假期第二天，难得起早八点半准时到达出入境办证厅，被告知早上号已取完！下午再来！！旁边一大姐说七点半已排到二十几[晕][晕]你们那些在汕头待着的人难道就一定要和我这种请假赶回户籍地还要审查备案的人挤时间吗[泪]"	"label": "sadness"}
{"id": 1308	"content": "年龄越来越大，你害怕什么木有随年龄增长呀？我呀，觉得自己的情商一直木有怎么增长过~[泪][泪][泪][泪][泪][泪][泪][泪]"	"label": "fear"}
{"id": 1309	"content": "幸福之一是支付宝里天天有钱，不幸福之一是支付宝里经常性没钱。2013年开始我沦为后者了。"	"label": "sadness"}
{"id": 1310	"content": "一位邻居家的儿子结婚了。祝福。"	"label": "happiness"}
{"id": 1311	"content": "知道一个人开了电脑却不能玩游戏的痛苦吗[抓狂]"	"label": "sadness"}
{"id": 1312	"content": "情绪又变差了。。觉得好多事情没做完，但是一天又过去了，又要回家了。。"	"label": "sadness"}
{"id": 1313	"content": "=L=每一个丈母娘都喜欢有钱的女婿"	"label": "anger"}
{"id": 1314	"content": "话说阴云蔽日，倒霉的日子从早上开始。大早上的见了那个傻子三次。更甚的是，他竟然跟本小姐招手。本以为搞错了，再回头他竟然冲本小姐傻笑，[抓狂]我的早饭差点吐出来。。[泪]阴魂不散，已经在雨里好几个小时了，现在还在经管对面。。。"	"label": "sadness"}
{"id": 1315	"content": "奇迹，是不会在容易的道路上绽放的。也许，在所有不被看好，无人尝试的选择背后，会有不曾见到的可能，不曾设计的未知。未知会让人恐惧，引人好奇，但也因此证明你的勇气，成就你的自信。相信，在每一个死胡同的尽头，都有另一片希望的天空，在无路可走时迫使我们腾空而起，而，那就是奇迹。"	"label": "surprise"}
{"id": 1316	"content": "无论生活经历什么，都不要忘记快乐，因为快乐的人才是幸福的"	"label": "happiness"}
{"id": 1317	"content": "看到两个世界的人因为我的联系勾搭一块去了，我真像对某某说：别只看外表啊，他很装有木有！巨抠有木有！很极品有木有！超自私有木有！胆小怕事有木有！jp男有木有。。。"	"label": "surprise"}
{"id": 1318	"content": "当你不用回答你是不是幸福的时候就是你最大的幸福"	"label": "happiness"}
{"id": 1319	"content": "有些缘分来了相遇了认识了但是真的容纳不进他的生活里那么那个缘分给来干嘛拿来制造空气更好=="	"label": "sadness"}
{"id": 1320	"content": "另一手机以挂了，微信暂时不用了求谁有闲置的智能手机不用，借我用二个月，小贝壳谢了。也可以物换物，有兴趣私信我。"	"label": "sadness"}
{"id": 1321	"content": "诺基亚竟然被微软收购了，唉，市场太残酷~~想想诺基亚以前是何等风光啊，看来不创新不进步只有被市场淘汰的份。"	"label": "surprise"}
{"id": 1322	"content": "帮爸妈做了晚餐开心"	"label": "happiness"}
{"id": 1323	"content": "请问道歉与警察的关系？"	"label": "sadness"}
{"id": 1324	"content": "总是会在不经意间，喜欢上一些人或事……然后脑子力全是它们，想忘都忘不了……[月亮]"	"label": "like"}
{"id": 1325	"content": "水瓶突然烂了吓了一大跳刚收拾干净煎鸡蛋咬了一口又大爆浆又收拾半天这是闹哪样啊闹哪样QAQAQ"	"label": "anger"}
{"id": 1326	"content": "什么时候才能给她"	"label": "happiness"}
{"id": 1327	"content": "一日办公室众妹纸聊天，甲说没钱结了婚以后也不会幸福，乙说只要感情好就会幸福，扫地阿姨边拖地边说，你们还年轻不懂事，说只要床上合得来就会幸福的。众妹纸默默的都离开办公室去上洗手间了。"	"label": "happiness"}
{"id": 1328	"content": "小心翼翼的，再小心翼翼的，这种喜欢要用行动，不要文字记录！"	"label": "like"}
{"id": 1329	"content": "太多的琐事牵绊现在我的生活，我也多想要一个人自由的飞，蝴蝶也好，飞蛾也罢；渺小的微不足道，我还是活着不对吗？别有一番滋味。"	"label": "sadness"}
{"id": 1330	"content": "在家好好歇一天睡到自然醒干点儿自己想干的事儿对我来说都是奢侈"	"label": "anger"}
{"id": 1331	"content": "拿我爸手机给我妈打电话，发现我妈在我爸手机里存的名字叫做“老小孩”，老爸看着不苟言笑，其实还挺浪漫[偷笑]"	"label": "happiness"}
{"id": 1332	"content": "可爱的小外甥女让我愈发的想结婚后要一个女儿，"	"label": "happiness"}
{"id": 1333	"content": "上学是一件特痛苦的事情不过每天可以见到你我就心满意足了可是没想到你那么重口味"	"label": "disgust"}
{"id": 1334	"content": "有你真好。"	"label": "happiness"}
{"id": 1335	"content": "自作孽不可活也！！好好反省，重新做人"	"label": "disgust"}
{"id": 1336	"content": "梦境再真，终究是假的；现实再假，终究是真的。所以无论梦到什么全是假的"	"label": "sadness"}
{"id": 1337	"content": "碰到一不讲理的.....脸皮比地球壳还厚[怒骂][伤心]..."	"label": "sadness"}
{"id": 1338	"content": "很多人认为的幸福是“你能给予我什么”。其实，一切的希望，那些寄托在别人身上的快乐都是暂时的，任何人在你生活中都只是配角。幸福，那是在内心生长出来的力量，那是一件只与自己有关的事。"	"label": "happiness"}
{"id": 1339	"content": "好多感受堆积起来会不会憋出病来或许吧"	"label": "sadness"}
{"id": 1340	"content": "可遇不可求"	"label": "anger"}
{"id": 1341	"content": "浮沉浪似人潮哪会没有思念"	"label": "sadness"}
{"id": 1342	"content": "无节操的自愿加班让我碎了一地[衰]"	"label": "sadness"}
{"id": 1343	"content": "不知心上的你过的怎样，学习很苦，很累。但我不愿看你颓废。荒废学业。"	"label": "like"}
{"id": 1344	"content": "习惯并不是一成不变的。"	"label": "sadness"}
{"id": 1345	"content": "现在一个正式工都碉堡了"	"label": "anger"}
{"id": 1346	"content": "我最爱的他，因为我的贪心，也让你受到伤害，但我是爱你的。"	"label": "sadness"}
{"id": 1347	"content": "时间都去哪了5×604洗涤说明低温弱洗不可漂白中温熨烫"	"label": "disgust"}
{"id": 1348	"content": "委屈谁能懂？谁能说？[泪][泪][泪]好想什么都不管，赶快抽离，负能量别跟着我！！！"	"label": "sadness"}
{"id": 1349	"content": "易经起名、改名测名、宝宝起名、公司名称、商标设计------联系QQ：928750058八卦预测、学业健康、事业财运、婚姻工作、投资策划------电话：18291816664家居风水、阴宅风水、公墓风水、企业风水、开张择日------微信号：WWW18863"	"label": "like"}
{"id": 1350	"content": "财务管理老师说学生上课时是4月1号下课是2月14号。[汗]"	"label": "like"}
{"id": 1351	"content": "@[可爱]"	"label": "disgust"}
{"id": 1352	"content": "下雨天，烤火+睡觉。"	"label": "disgust"}
{"id": 1353	"content": "简短的对话吵醒在睡觉的你	好难过	计聪啸	对不起啊。"	"label": "sadness"}
{"id": 1354	"content": "只有不贪心才会得到更多，抱着一颗知足的心才会感觉很"	"label": "happiness"}
{"id": 1355	"content": "和妹妹视频聊天，妹妹快到当妈妈了，看到她流露出的幸福，我也觉得很幸福，也很开心。幸福，是因为有爱，各种关系中流动的爱。"	"label": "happiness"}
{"id": 1356	"content": "无眠夜想对你说一声晚安"	"label": "happiness"}
{"id": 1357	"content": "潘长江和蔡明的那个小品，太特么……太特么……太特么了。"	"label": "surprise"}
{"id": 1358	"content": "我特别特别喜欢和姥姥聊天，讲话，不知道为什么和姥姥说会话就不会再钻牛角尖。我喜欢厚德载物乐观豁达的小姥姥和刚正不阿倔强可爱的小姥爷。么么～"	"label": "like"}
{"id": 1359	"content": "小明告诉妈妈，今天客人来家里玩的时候，哥哥放了一颗图钉在客人的椅子上，被我看到了。妈妈说：“那你是怎么做的呢？”小明说：“我在一旁站着，等客人刚要坐下来的时候，我快速将椅子从他后面拿走了。”[哈哈]"	"label": "happiness"}
{"id": 1360	"content": "等等等看看看然后考虑考虑考虑"	"label": "happiness"}
{"id": 1361	"content": "在彬彬的世界里高中是万能的，我说六级不过，她说你读高中的肯定过啦，我说国贸不会，她说你读高中肯定会啦，我说的所有不会，，一句你读高中的就解决😨😨高中不是万能的行么😪😪"	"label": "sadness"}
{"id": 1362	"content": "凭什么这样。谁受的委屈多一点、我有说过你们什么吗？我受了委屈，我对你们吭声过吗？我恨你们。很恨很恨、[伤心][伤心]"	"label": "anger"}
{"id": 1363	"content": "[泪][泪][泪][泪][泪]"	"label": "disgust"}
{"id": 1364	"content": "千言万语不如吻你[心]"	"label": "like"}
{"id": 1365	"content": "昨天，广东惠州最高气温达到35℃。上午10点左右，两名女士因为一人不小心将雪糕擦到另一人身上，在大街上争吵了一个半小时。最后其中一个因中暑头晕倒地，被送进了医院。目睹了整个事件的刘先生称：“我活了42年，她们两个是我见过最无聊的人”。"	"label": "disgust"}
{"id": 1366	"content": "卧槽！太他妈做作了！[偷笑][偷笑]我绝逼没有爆粗口，那不是我，绝逼不是我[嘘][阴险]"	"label": "disgust"}
{"id": 1367	"content": "工作失误，[泪]被领导批～认真啊～"	"label": "sadness"}
{"id": 1368	"content": "为什么我每天转发了这么多次中奖，只中了一次回民烧烤的奖，还因为那一天有事没有吃到烤全羊~~~~~~难道真的是我的脸不够拉仇恨！！！！！！"	"label": "sadness"}
{"id": 1369	"content": "！！做什么人？[怒]"	"label": "sadness"}
{"id": 1370	"content": "父亲性情沉着，为人友善，凡事爱讲理，却不是一本正经之人，也幽默滑稽。他叫我要善良，要懂礼，要大度，要谦逊，要乐于助人。"	"label": "happiness"}
{"id": 1371	"content": "真是有点伤不起啊、、、"	"label": "sadness"}
{"id": 1372	"content": "总会为那么一句恰到好处的温言细语而决定生死相随…"	"label": "happiness"}
{"id": 1373	"content": "「我是我的电影里的主角，如果你愿意配合，那我也算你一个。如果你不愿意，编剧也是我，把你写死得了。」[哈哈]"	"label": "happiness"}
{"id": 1374	"content": "我也有我的难处，你们可以不理解可以随便污蔑，应付式的相处，我没必要那么傻，真？有多真？假？有多假？其实大家心知肚明。忍？谁要忍谁？讨厌？讨好？谁要讨好？可笑吗？自己选择的，有的责任就一定要承担？不想？要怪谁？有资格吗？尽管不想去面对，可是却逃避不了。可笑至极的人[冷笑]"	"label": "sadness"}
{"id": 1375	"content": "有快乐就会有痛苦，有人生活在快乐中，内心却是总在痛苦中煎熬………"	"label": "happiness"}
{"id": 1376	"content": "soconfused!!releventmarket怎么延伸出这么多东西。。。。。。到底要查神马"	"label": "sadness"}
{"id": 1377	"content": "为什么滑雪要这么早出发难道你们不知道姐的周末习惯么哎困呀郁闷呀车上补觉吧[睡觉][睡觉][睡觉][睡觉][睡觉]"	"label": "sadness"}
{"id": 1378	"content": "面对同一个事物，用积极还是消极的心态去观察它，其所呈现的价值和意义大不一样。我们要保持对可能性的关注，而不是对不可能性的关注，当不可能性笼罩在一个人的头上时，他会发现满眼都是不可能。如果满眼都是不可能性，那满眼都是陷阱，就看不到馅饼了。"	"label": "happiness"}
{"id": 1379	"content": "要吃就吃最好的。"	"label": "happiness"}
{"id": 1380	"content": "对自己说对不起，我活得不够精彩；对儿子说对不起，妈妈没有你想的美；对老公说对不起，是距离产生了美；对别人说对不起，同性相斥啊！哈哈哈哈哈哈哈，心的一年，就从对不起开始吧！[耶][鲜花]"	"label": "sadness"}
{"id": 1381	"content": "最悲伤的事情莫过于我再也不能说：“我还小。。。”"	"label": "sadness"}
{"id": 1382	"content": "原要去外地讲课一周，告诉孩子们，他们无异议，或许已经习惯我外出。课代表睿和瑜说要帮我上课，不麻烦其他老师代课[挤眼]后取消外出，告诉孩子们，他们欢呼：[耶]回家告诉老爸，他也连说好好好——之前觉得走时，他也没有异议。爸和学生都是我的支持者，也都需要我，我平凡的生命也有她的价值。"	"label": "happiness"}
{"id": 1383	"content": "是我太笨，用了十八年的时间才弄明白爱其实并不容易。"	"label": "sadness"}
{"id": 1384	"content": "又要开学了……"	"label": "sadness"}
{"id": 1385	"content": "洗完澡厚后的坏习惯就是爱拼命咬手指边的皮不管是好是坏！！！以至于一个星期前咬的到现在还没好"	"label": "anger"}
{"id": 1386	"content": "治疗灰色心理暗示的十项塔达守则：1.以微笑取代愁眉苦脸；2.幽默地与自己说说话；3.接触他人的生命；4.留些时间聆听自己；5.以欢愉和热情款待自己；6.发挥你的想象力；7.重拾生活；8.敲进幽默的世界；9.试着变成不同的；10.更多耐心，常怀感谢。[呵呵]-[嘻嘻]-[抱抱]-[哈哈]-[哈哈]"	"label": "happiness"}
{"id": 1387	"content": "腿必须要够细够细够细够细、、像我这样的不如截肢吧。"	"label": "happiness"}
{"id": 1388	"content": "男人对女人说，“对不起，我不该去年和你过完七夕节，今年就害你过光棍节的。何况你都怀孕了，我真不是人！”女人流着泪说：“没关系！是我对不起你，我更不该刚和你过完七夕情人节，就让你赶上愚人节了！”男人无语。"	"label": "sadness"}
{"id": 1389	"content": "罗技无线鼠大小重量按键方方面面最顺手就是M525，结果唯独这个停产换代，1	2	3	7都各种健在。升级就正常升级吧，还直接升成适合win8系统、还变得很轻、还不灵敏了，各种不好用。"	"label": "disgust"}
{"id": 1390	"content": "之前不开心的都抵消了^^"	"label": "happiness"}
{"id": 1391	"content": "军事理论的老师怎么没个正经。。。我的耳朵受到了性骚扰。好惊恐。。。"	"label": "surprise"}
{"id": 1392	"content": "自以为是的人"	"label": "disgust"}
{"id": 1393	"content": "最近有点烦躁啊！我管没想讲了!有些事想起来就鬼火挫!囊个就遭我遇到了喃!!!一天还想东想西滴!晓得一天想啷个多有的没的住懒样喔!铲你满啊!!!!!!唉！"	"label": "sadness"}
{"id": 1394	"content": "我的个心噢～裂心～"	"label": "sadness"}
{"id": 1395	"content": "不看了。"	"label": "disgust"}
{"id": 1396	"content": "姑娘的第三个他，和她一样有着自己的故事。姑娘没有问他，他也没有问姑娘。他们只是安静得相处，头靠着头一起窝在有阳光的角落看书。他们都曾在自己的泥泞里跌打滚爬，弄过一身尘土伤痕，他们曾都在自己的世界里哭喊着长大，最后却微笑着走到了对方的身边。如果有什么算合适，那这大概就是。"	"label": "like"}
{"id": 1397	"content": "微博的赞是个很神秘的东西''"	"label": "like"}
{"id": 1398	"content": "邻居在放国歌……"	"label": "anger"}
{"id": 1399	"content": "幸福是两个人一起去遍地球所有想去的地方。"	"label": "happiness"}
{"id": 1400	"content": "为什么所有的学校都放了，就我们还被关着！！！烦死了啊啊啊"	"label": "sadness"}
{"id": 1401	"content": "每次挂纸的时候都下雨。"	"label": "sadness"}
{"id": 1402	"content": "只想在画纸糊墙的房子里安居乐业🏡"	"label": "sadness"}
{"id": 1403	"content": "『在热辣的太阳里来回奔波汗水浸透衣衫洗完澡倒头就睡』"	"label": "happiness"}
{"id": 1404	"content": "你去死吧。"	"label": "anger"}
{"id": 1405	"content": "看来我已经错过第一次了。。。。【人在什么年龄最幸福？23岁和69岁】伦敦经济学院经济研究中心专家发现，23岁和69岁的人最幸福。因为大多数20岁出头的人还没有经历过令人沮丧的挫折，未满70岁的人已学会不为追悔往昔而难过。"	"label": "happiness"}
{"id": 1406	"content": "好久没有睡过这么饱的觉了。今天起来阳光明媚。很舒服。。。[呵呵]今天起来没有感觉到累。。。感觉好舒服。。。[呵呵]天天这样就爽了。"	"label": "happiness"}
{"id": 1407	"content": "吃饭时听到旁边居然有人问叶烁是谁演的！再抬头一看，哎呀我去，那女的真土，怪不得不认识魏总！"	"label": "disgust"}
{"id": 1408	"content": "哪怕一句话，也会令人高兴"	"label": "happiness"}
{"id": 1409	"content": "挤粉刺闭口的那段时间是我唯一希望皮肤状况再差一点的时刻…"	"label": "happiness"}
{"id": 1410	"content": "人生到头来就是不断的放下，而最让人痛心的则是我们都来不及好好地告别。最敬爱的外公外婆您过得可好。思念的心如此沉重！！"	"label": "sadness"}
{"id": 1411	"content": "今天真他妈不顺。。。"	"label": "sadness"}
{"id": 1412	"content": "有些人，因为一句话，或者一件事，就永远从我的生命里消失了。我现在好害怕这样啊。"	"label": "fear"}
{"id": 1413	"content": "什么最无聊，被人耍的团团转"	"label": "disgust"}
{"id": 1414	"content": "我一直觉得wkl家的大大挺奇怪的，每次都这样，放着音乐类的投票不去投，放着音乐类的榜单不去打，但是只要港台地区有什么那种所谓的男神女神之类的投票她们倒是投得挺来劲......[呵呵]去年《台北沉睡了》在音悦台打榜告急，一直到歌曲下榜我都没看到几个大大发过打榜的相关微博......[拜拜]"	"label": "sadness"}
{"id": 1415	"content": "刚买一个四阶魔方，就是不会呀，只会三阶的，呵"	"label": "happiness"}
{"id": 1416	"content": "微感腿酸肚痛	然后自己不要脸的想明天还是好好休息一下吧[兔子]"	"label": "happiness"}
{"id": 1417	"content": "学习好就可以被老师请去放片，学习不好就想放也不行吗？我不是歧视学习好的人，相反我很欣赏，但我不喜欢老师的有色眼镜。"	"label": "sadness"}
{"id": 1418	"content": "无论从哪看到你，心里都有种说不出的感觉。表面装作很镇定，其实内心深处还是有些回忆浮现在脑海里，这些记忆都是你带给我的各种欢乐。现实喜欢折磨我，没关系我只希望你能开心就好，哪怕我没身份与你分享，只要我能看到你的笑容，这是我最大的安慰。"	"label": "sadness"}
{"id": 1419	"content": "谢谢罗大叔"	"label": "happiness"}
{"id": 1420	"content": "你跟每个男的玩我都吃醋[心]爱你就是要占有你不喜欢你跟别的男的玩不为别的就因为你是我女人[心][猪头]"	"label": "happiness"}
{"id": 1421	"content": "又买唔到"	"label": "happiness"}
{"id": 1422	"content": "如此晴朗的日子，从佘山远望，仍只是一片灰茫茫！"	"label": "sadness"}
{"id": 1423	"content": "[礼物]自己对自己就像个惊喜[礼物]小小的期待短暂寒假"	"label": "sadness"}
{"id": 1424	"content": "愿我的想念能带给你快乐，愿我的想念可以让你温暖，愿我的想念可以让你安心，让这份想念寄出我的牵挂，愿我的牵挂可以让你一切安好，我就会安心。"	"label": "sadness"}
{"id": 1425	"content": "当把身边最好的朋友都让我给得罪的时候，一句「对不起」真的管用吗？此时此刻好想奶奶，您离开的第二个团圆节依然这么冷清，我现在只想抱着您哭一场，让您摸着我的头。"	"label": "sadness"}
{"id": 1426	"content": "让自己的心伤了很多次"	"label": "sadness"}
{"id": 1427	"content": "弃我去者昨日之日不可留（杀之！）乱我心者今日之日多烦忧（剐之！）"	"label": "disgust"}
{"id": 1428	"content": "看完这一章节，麻木的不想说话，借用大冰语录与你共勉！不管是欠别人，还是欠自己，你曾欠下过多少个“对不起”/时间无情第一，它才不在乎你是否还是一个孩子，你只要稍一耽搁、稍一犹豫，它立马帮你决定故事的结局/它会把你欠下的对不起，变成还不起/又把会把很多对不起，变成来不及。"	"label": "sadness"}
{"id": 1429	"content": "就是早上上厕所的时候马桶堵了[衰]"	"label": "sadness"}
{"id": 1430	"content": "看到一个中国官方的数字，从1970到2010年，中国总共发生了2.9亿次流产手术。"	"label": "sadness"}
{"id": 1431	"content": "我真的很不孝，爸妈这么为我着想…"	"label": "sadness"}
{"id": 1432	"content": "原以为是我迟到了却发现在等的还是我"	"label": "sadness"}
{"id": 1433	"content": "[过年啦]做一个淡淡的人，不浮不躁，不争不抢，不去计较浮华之事，不是不追求，只是不去强求。淡然地过着自己的生活，不要轰轰烈烈，只求安安心心。[moc围观]"	"label": "sadness"}
{"id": 1434	"content": "对不起亲爱的妈妈让你伤心了虽然有时候我也会因为你的过激而变得很难过我其实还是很爱你的我知道你养育我很不容易很艰辛你说你把我生下来就是希望我可以过得快乐生活得幸福你说我是个好孩子可是好孩子是不会让妈妈哭的我以后不会这样了我会好好地活下去"	"label": "sadness"}
{"id": 1435	"content": "“你以为生活就是一出狗血剧？错啦！生活是一部电视机，你播到的所有台都是狗血剧。”"	"label": "happiness"}
{"id": 1436	"content": "还不想睡…还是买不到杯子…我心塞…[泪][泪][泪]"	"label": "sadness"}
{"id": 1437	"content": "不是你房子有多大	而是房里的笑声有多甜；幸福不是在你成功时的喝彩多热烈	而是失意时有个声音对你说朋友别倒下！幸福不是你听过多少甜言蜜语	而是你伤心落泪时有人对你说没事	有我在！祝友谊长存！[握手][握手][爱你][爱你]"	"label": "happiness"}
{"id": 1438	"content": "突然想到"	"label": "sadness"}
{"id": 1439	"content": "嫉妒心真的可以杀死猫吗？"	"label": "disgust"}
{"id": 1440	"content": "某位同学说：你喜欢左立根本是因为喜欢看他耍朋友[挖鼻屎]"	"label": "happiness"}
{"id": 1441	"content": "明早八点采访客栈老板。要记得啊………"	"label": "fear"}
{"id": 1442	"content": "等抄完那七章内容，老娘这只手就废了！！！"	"label": "anger"}
{"id": 1443	"content": "为长沙坠井女孩儿祈福，希望奇迹会发生，希望她平安。"	"label": "like"}
{"id": 1444	"content": "偏偏这个时候下雨害我全身湿透"	"label": "anger"}
{"id": 1445	"content": "@今天我们就上午有课。下午都没有课了。小伙伴们我该做啥呢？谁有课我去替谁上课吧！！"	"label": "happiness"}
{"id": 1446	"content": "这个暑假就是看漫画，吐别人的槽"	"label": "disgust"}
{"id": 1447	"content": "马克一下今年目前为止最晚睡的一天。"	"label": "sadness"}
{"id": 1448	"content": "下班路上接到老公电话，一副宠溺的语气说：＂老婆，今天双十一诶，你有钱购物吗？＂我一听感动的差点泪奔，这是要随便花的节奏吗？＂没有诶老公。＂然后，小猴子在电话那头欢快地说：＂那就好，我就放心了！＂然后挂了电话"	"label": "anger"}
{"id": 1449	"content": "怎么现在看着带小孩的妈妈都好年轻呢，是我老了，还是该结婚生孩子啦啊。"	"label": "disgust"}
{"id": 1450	"content": "午饭过后，随便看了个视频，错过午睡的点，往返复刷了微博、人人、空间各三遍之后，觉得什么都做不想做了，焦躁不安。突然意识到，尼玛！无聊来袭!本次持续约两个小时危险程度三星。被朋友、歌还有大汗淋漓的运动解救了。养成良好作息，无聊请关机，外出！[感冒]"	"label": "disgust"}
{"id": 1451	"content": "你好。"	"label": "happiness"}
{"id": 1452	"content": "小伙伴们都好忙。"	"label": "sadness"}
{"id": 1453	"content": "有专家说无坐火车票应该实行半价制，元芳看了一眼公交车。。。"	"label": "happiness"}
{"id": 1454	"content": "晚收到延误短信想改签全部满员延误四小时排队等起飞一小时机舱空调冷得浑身起鸡皮疙瘩旁边的中年胖男不停地抖腿降落时云层上的闪电雷暴吓得浑身出汗这些我都忍了，最可恨的是餐食居然是芹！菜！胡！萝！卜！炒牛肉！否极泰来否极泰来！"	"label": "sadness"}
{"id": 1455	"content": "“要留住身边的女人，就让她知道你时刻在想她；要留住身边的男人就让他知道你随时会离开他。”有没有道理啊[思考][思考][思考][思考][思考][晕][晕][晕][晕][晕][晕][晕][晕][晕][晕][晕][晕][晕][晕]"	"label": "disgust"}
{"id": 1456	"content": "好不容易回家了[泪]准备开电脑了[泪]都开机马上就要玩了[泪]一声乒里乓啷主机灯就熄了[衰]尼玛就这样莫名其妙地烧了[抓狂]电脑里面一堆辛苦下载整理的东西还没备份就这样没了[蜡烛][蜡烛][蜡烛][蜡烛][蜡烛]"	"label": "anger"}
{"id": 1457	"content": "睡前酝酿选择手机斗地主是件太不理智的决定"	"label": "anger"}
{"id": 1458	"content": "爸爸妈妈等着我带礼物凯旋归来[爱你][爱你]"	"label": "like"}
{"id": 1459	"content": "刚回来，“想吃什么啊？给你钱买去！你来看电视吧我去做菜”然后，“你今年去不去旅游啊”回来之后，“这么迟才回家！不一天到晚在外面瞎玩”接着，“每天在家上网好吃懒做！别人都考研赚钱出国了！谁谁谁孩子从来不搞学习人家都是个一本你说”我猜如果我真的看书我妈会让我别装"	"label": "anger"}
{"id": 1460	"content": "要去嘉兴做个小手术啊。。好害怕！"	"label": "anger"}
{"id": 1461	"content": "感觉自己真的挺麻烦你的"	"label": "sadness"}
{"id": 1462	"content": "春晚现场舞台真美，什么时候能去现场看啊，哈哈。相声还是德云社听的爽。大家过年好！！！心想事成！！！[嘻嘻][嘻嘻][嘻嘻][嘻嘻][嘻嘻][嘻嘻]"	"label": "happiness"}
{"id": 1463	"content": "幸福就是和妹妹两个人在家里用小勺子挖西瓜吃。"	"label": "happiness"}
{"id": 1464	"content": "吃了个药，说是排毒的，头晕不说，去趟洗手间马桶盖都还没打开，头晕的受不了，直接坐在马桶盖上，居然睡着了，醒来是半小时以后的事情了。人才啊。一下午五个小时，跑了不下二十次厕所，医生所谓的排毒不是给我的泻药吧，什么叫做前胸贴后背，现在的身材真适合穿旗袍，劫数啊，回家睡觉去[泪]"	"label": "sadness"}
{"id": 1465	"content": "Girl：宝贝，特别的日子里，特别道一声[亲亲][亲亲][鼓掌][花心][太开心][心][心]要乖乖回来哦[雪][雪][手套][温暖帽子][雪人][雪人]"	"label": "like"}
{"id": 1466	"content": "画个球啊。回家放羊吧。"	"label": "sadness"}
{"id": 1467	"content": "你永远也不知道你最最绝望的时候是什么样子。"	"label": "sadness"}
{"id": 1468	"content": "恶心恶心恶心恶心恶心恶心恶心恶心恶心恶心恶心恶心恶心恶心恶心恶心恶心恶心恶心恶心恶心恶心恶心恶心恶心恶心恶心他妈的恶心透了。想到就恶心。他妈的去死吧。恶心。"	"label": "disgust"}
{"id": 1469	"content": "最近特别爱听抓狂快抓狂快抓狂要怎样不然你想要怎样谁怕谁看谁先让谁投降[哼]神经病！"	"label": "anger"}
{"id": 1470	"content": "每看一部电视剧、电影就会喜欢上一个男主角或女主角0.0（戴眼镜的悲哀：一起床找不到眼镜！！！）"	"label": "like"}
{"id": 1471	"content": "bb~不知道为什么自己很想很想你~看到合照眼泪有点不自觉留下来了~是我还爱着你吗？？可是我们已经分开了~我不能骗自己说不爱你~可是结局已经变成这样了~你和我一起不开心的~那我就应该彻底放手~乖乖认真读书哦~知道吗~然后放假你就可以休息啦~今天不爽的事希望你不要去想不要不开心~我真的"	"label": "sadness"}
{"id": 1472	"content": "真心想要回家。[酷]"	"label": "sadness"}
{"id": 1473	"content": "看了半年多以前下载的一个WeWillRockYou的翻唱视频，当时我在三个女歌手里只认识碧姐和懒妮，今天又一次重回才发现还有一个是粉红"	"label": "happiness"}
{"id": 1474	"content": "你哪只眼睛看我说我喜欢他们了，再说了我喜欢谁那是我的事。你爱怎样那是你的事[拜拜][拜拜][拜拜][拜拜][拜拜][拜拜][拜拜]"	"label": "sadness"}
{"id": 1475	"content": "今早搭车，一老奶奶给另一更老奶奶让座，车上有空座位，她只是想让她更方便。[心]"	"label": "happiness"}
{"id": 1476	"content": "短信，电话，线上消息。我开始让一些人渐渐淡出我的生活。不相信这个世界有什么可以永远。你不是我的，我也不是你的。我的心那么小，可以遇见的人不多，可以付出的，亦只有那么几个。记忆里残存的温柔，终会抵不过眼前平时的幸福。所以，我们亦只能看见眼前，然后简单的生活，区别的，只是心而已"	"label": "sadness"}
{"id": 1477	"content": "刚看einsplus的节目，有从便便挣钱的。给他个订单，他会给你讨厌的人送一份包装精美的（大象）便便礼物。[黑线]"	"label": "surprise"}
{"id": 1478	"content": "谁告诉我我还有选择吗"	"label": "sadness"}
{"id": 1479	"content": "永远都是按自己的主观想法来揣度人家的喜好！想吃梦龙你一个人吃就是了，买上一大袋子算你牛掰啊？凭什么要人家陪你一起吃还得违心赔上特SB的高兴表情！他妈的，老娘今儿个就不高兴了就不配合了[怒骂]"	"label": "anger"}
{"id": 1480	"content": "“应该是觉紧你也需要你能让我当你心里第一名”而你也和我想的一样"	"label": "happiness"}
{"id": 1481	"content": "就算是电影，尴尬的场面我还是看不下去。。。"	"label": "disgust"}
{"id": 1482	"content": "朋友们欢迎大家加我微视，搜索香奈儿就可以了。"	"label": "happiness"}
{"id": 1483	"content": "无聊来于想奋斗却英雄无用武之地。"	"label": "disgust"}
{"id": 1484	"content": "苦的不是等待。而是等待过后没有结果！"	"label": "sadness"}
{"id": 1485	"content": "在宿舍被蚂蚁咬了好可怜看它小小只可是咬人好痛啊"	"label": "sadness"}
{"id": 1486	"content": "致每一个我伤害过的人。原谅不原谅也只能这样啦，因为快要过年了！哇哈哈啊哇哈哈呀过年送旺啦送旺哦！恩啊伊呀，准备过个开心年噢。晚安全太平人，呼哈哈！SO打哈，SO打哈"	"label": "sadness"}
{"id": 1487	"content": "。我去，劳资是女的，为什么头像和昵称改不了？"	"label": "anger"}
{"id": 1488	"content": "感谢轮大提供现成的模板[哈哈]"	"label": "sadness"}
{"id": 1489	"content": "我真的很烦"	"label": "sadness"}
{"id": 1490	"content": "白天中，游小桥，路小溪；夜晚里，睡草地，看流星。[太开心]"	"label": "sadness"}
{"id": 1491	"content": "这阴凉的夜，暖暖的被窝和电脑，好快乐"	"label": "sadness"}
{"id": 1492	"content": "小年已到，男友打电话问女友在家忙啥里？女友一笑说在家忙着想你里，女友问男友你是否寂寞了，寂寞就来我家我给你做肉肉吃，感受家的温暖。男友一听乐了笑着说我马上就到"	"label": "sadness"}
{"id": 1493	"content": "新的一天，新的奋斗！南宁这个天，还真是热啊…………"	"label": "like"}
{"id": 1494	"content": "我以为这辈子都伤及不到的人却因为我受伤了，我以为这辈子都不会伤害的人却被我亲手捅了一刀"	"label": "sadness"}
{"id": 1495	"content": "一无所有	就是奋斗的理由❗"	"label": "like"}
{"id": 1496	"content": "刚刚又一个年轻美貌女孩跑过来推销，几次叫她不要浪费时间找其他人去。非得填写信息，只能帮帮她，写了个姓（百家姓挑一个）号码150开头后八位自编[嘻嘻][嘻嘻]真的不好意思啦[做鬼脸]"	"label": "disgust"}
{"id": 1497	"content": "误关我储物柜的门不说还一副事不关己的傻逼态度话都讲不清楚怪不得都快大四狗了还在做英语六级祝你六月倒挂"	"label": "anger"}
{"id": 1498	"content": "支持以上说法"	"label": "sadness"}
{"id": 1499	"content": "感冒了。[睡觉][睡觉]"	"label": "sadness"}
{"id": 1500	"content": "时光走的太快，我们没有时间去挥霍，就像当年你毕业的时候怎么也不会想到有些人一别便是几年甚至一世。微笑的面对曾经的不愉快，温柔的对待要此生珍惜的那个人。"	"label": "happiness"}
{"id": 1501	"content": "落马官员狱中举报官场人心惶惶"	"label": "like"}
{"id": 1502	"content": "如果一个人足够想你，他绝对会忍不住思念来找你，而不总是你理他，他才理你。友情也好，爱情也罢，这之间没有腼腆一说"	"label": "sadness"}
{"id": 1503	"content": "今天这个点都没走。还没吃饭，没喝水，没散步。泪流满面。。。"	"label": "anger"}
{"id": 1504	"content": "你的泪是最心疼的滋味。"	"label": "sadness"}
{"id": 1505	"content": "刚翻了下电话簿，有一好友居然有3个号码！！！于是我拨打了第一个，通了，没人接，第二个，接了，是个男的，声音阴阳怪气的。第三个终于对了，仔细问了下，好友说“那个卡呀！早掉厕所了，连手机一起掉的，咋了？叫我怎么解释，(难道我在跟屎通话)"	"label": "anger"}
{"id": 1506	"content": "春节不能回家，对不起家人."	"label": "sadness"}
{"id": 1507	"content": "有个人直到最后也没有走"	"label": "happiness"}
{"id": 1508	"content": "对不起，今年精英班的名额又不够了，又得优中选优再选优了。3月3号分班考试，机会只有一次，不能来参加的同学们，主页君唯有对不起了。。[委屈]"	"label": "sadness"}
{"id": 1509	"content": "老人送到敬老院里，是养老的，安度晚年的！不是来受气挨打的！双峰甘棠敬老院老人李老去厨房烧水，厨师不让烧，还打了老人一个耳光，老人拿棍子回击，被夺过棍子爆打，打得鼻子出血，右手骨折，敬老院也不送医，李老4天后去世。里面老人说，挨打是家常便饭，伙食太差了根本吃不得，员工却吃小灶"	"label": "anger"}
{"id": 1510	"content": "伤心到极致的时候，一首曾经虐我千百遍的歌现在却再无法让我掉下眼泪"	"label": "sadness"}
{"id": 1511	"content": "电影我来了，澳门风云！"	"label": "happiness"}
{"id": 1512	"content": "我把我怎么做功课的方法都说了，还发过好几个店铺链接[拜拜]我说过的几样东西那几个店铺里都有，还要问我在哪买[拜拜]说过好几次了就差不多了吧，说的次数太多我也没那么多耐心和时间了[黑线]我能说的都说了自己不愿意做功课就去屈臣氏或者专柜让柜员推荐好了[睡觉]"	"label": "sadness"}
{"id": 1513	"content": "中午有个老头在街上推着车叫喊“卖苹果”我奇葩的听成了“卖屁股”，还转过去望了他好几眼"	"label": "anger"}
{"id": 1514	"content": "好想好想好想好想好想好想。。。"	"label": "sadness"}
{"id": 1515	"content": "一个人至少拥有一个梦想，有一个理由去坚强。心若没有栖息的地方，到哪里都是流浪。"	"label": "happiness"}
{"id": 1516	"content": "在蒋小姐家里蹭网，一人霸占两间屋，哈哈！[泪]"	"label": "sadness"}
{"id": 1517	"content": "潜入白虎破坏装甲的时候到了保存点在rem挂了ace没魔的情况下果断上课king……尼玛一出保护点就被西希揍死了什么玩意啊！！！！！！"	"label": "anger"}
{"id": 1518	"content": "是不是人间烟火还是不甘寂寞。"	"label": "happiness"}
{"id": 1519	"content": "中午午休，做了个中彩票的美梦，醒来后……坑啊！数钱数到自然醒，睡觉睡到手抽筋啊！无语……倒霉……"	"label": "sadness"}
{"id": 1520	"content": "犯错误很容易，坦白的承认错误却很难，但是犯了错必须承认，就算是没有了脸，没了自尊也一定要知错能改，最欣慰的是有人原谅了你的错误，还愿意继续爱你，继续走下去"	"label": "sadness"}
{"id": 1521	"content": "太生气。。。昨天和一个女生约好今天讨论小组作业然后她说她中午开会，约的2：00结果我等了她一中午下午上课见面了她还说为什么我不打电话叫她。。。卧槽太无理取闹了好吗"	"label": "disgust"}
{"id": 1522	"content": "照个二维彩超都要400[泪]，还是有公费医疗的人爽啊"	"label": "sadness"}
{"id": 1523	"content": "感觉玩微博只能在别人微博里评论，从没人给我评论。。卧槽。。[泪]"	"label": "sadness"}
{"id": 1524	"content": "你是我心里永远阴暗的一面。"	"label": "sadness"}
{"id": 1525	"content": "又黑屏了！~~~(>_<)~~~"	"label": "sadness"}
{"id": 1526	"content": "老婆就是金刚葫芦娃。打老公时可以是大娃：力大无穷。八卦时就可以是二娃：千里眼顺风耳；逛街是就是三娃：有金刚不坏之体；发怒时可以是四娃：口喷烈火；撒娇时是五娃：用眼泪淹死你一提到做家务就变成六娃：马上隐身。而且她还有七娃的宝葫芦：把老公的奖金工资全部吸走！所以老婆叫七子(妻子)"	"label": "happiness"}
{"id": 1527	"content": "[衰]久久遇着堵堵真是跳进黄河也洗不清无语……[睡觉]"	"label": "anger"}
{"id": 1528	"content": "好累。"	"label": "anger"}
{"id": 1529	"content": "越近越伤神。我终究不能。。。"	"label": "sadness"}
{"id": 1530	"content": "沙漠下雨了[震惊]"	"label": "surprise"}
{"id": 1531	"content": "SKY你是不是非要我淑女些，宅一些，才舒服，都连续两周让我受伤了！我了个去"	"label": "sadness"}
{"id": 1532	"content": "什么日子，很不开心"	"label": "sadness"}
{"id": 1533	"content": "唉，委屈"	"label": "sadness"}
{"id": 1534	"content": "每当和这个人聊的时候，不管说的是什么，简简单单的几句话也好，自己总会领悟到些什么，我也不知道这是种什么感觉，但我可以在其中明白很多，想很多，但是自己总是做不到现在自己应该做好的。时间过得太快，紧迫感愈来愈强，是的，不能再让你们每一个爱我的人为我操心了。[偷笑][偷笑][偷笑]"	"label": "like"}
{"id": 1535	"content": "呵呵呵呵呵呵。"	"label": "happiness"}
{"id": 1536	"content": "原谅我将原来的帐号与密码都忘了，只能重申了一个。。。"	"label": "disgust"}
{"id": 1537	"content": "什么是幸福？平凡就是幸福，什么是骄傲？有着自己的生活工作，和一个让我欣慰的女儿。幸福，平凡，骄傲，欣慰。多少人能用拥有这样的幸福生活。我就是其中之一。幸福永远眷顾自信的人，善良的人，勇于争取的人。"	"label": "happiness"}
{"id": 1538	"content": "我等候的愿望，总是失望。"	"label": "sadness"}
{"id": 1539	"content": "早上让男人把我1件旧外套扔到小区门口回收旧衣服的大熊猫里面去。过了一会儿他捧了件衣服又回来了，问一为啥。一讲大熊猫不见了。吃得消伐？大熊猫不见了，垃圾桶还在的呀。"	"label": "sadness"}
{"id": 1540	"content": "对不起我还是爱你"	"label": "sadness"}
{"id": 1541	"content": "从超市拎了一大包吃的回来，手指头磨了个泡[衰][衰][衰][衰][衰][衰]"	"label": "sadness"}
{"id": 1542	"content": "我喜欢你，你喜欢我，那你能不能让我感受到？！GLD*"	"label": "like"}
{"id": 1543	"content": "明明一直是A和B，C和D，E和F，结尾的时候却变成了A和C，B和D，F和G。作者难怪你写得好但是还是没啥人看，我说为什么那么多人看见你就绕道。玩弄读者的家伙，还想有死忠粉？"	"label": "sadness"}
{"id": 1544	"content": "无聊+++qq1181599722"	"label": "sadness"}
{"id": 1545	"content": "以前有段时间天天上淘宝看漫画售价，于是淘宝在其他网页弹出的广告都有关漫画。然后最近家里人开始看冲上云霄，迷上做蛋糕，淘宝弹出的广告就变成了烤箱打蛋器诸如此类的东西……"	"label": "anger"}
{"id": 1546	"content": "天天3点1线，……"	"label": "disgust"}
{"id": 1547	"content": "手机坏，有事微博私信。"	"label": "sadness"}
{"id": 1548	"content": "我们这个MS项目，新生培训之后一个中国女生就再也没出现过，半学期之后一个老美也再也没出现，一学期结束之后两个中国男生结伴申请去读JHU的研究生。。。"	"label": "disgust"}
{"id": 1549	"content": "国王有两个女儿，女儿们每落一次眼泪都会变成钻石，大女儿嫁给了一个有钱人，小女儿嫁给了一个较为贫穷的，国王快去世的时候召两个女儿回来，大女儿穿金戴银小女儿和以往一样国王问小女儿为什么？其丈夫说；我不会让她流一滴眼泪！"	"label": "happiness"}
{"id": 1550	"content": "哗哗哗目标就是好好画画加油然后去北京生活～～北京真的有好多有意思的人昂。。除了空气差了点。人杂了点。口音重了点。天气差了点。［貌似有点多昂］其他都挺好的"	"label": "like"}
{"id": 1551	"content": "幸福就是，生活中不必时时恐惧。"	"label": "happiness"}
{"id": 1552	"content": "只要你们觉得不讨厌我就给个赞吧！"	"label": "like"}
{"id": 1553	"content": "又掉粉了"	"label": "anger"}
{"id": 1554	"content": "热死人啊"	"label": "sadness"}
{"id": 1555	"content": "一个人，在无聊"	"label": "disgust"}
{"id": 1556	"content": "头疼呢，晕船了吗？胃也不好受，快靠岸吧！"	"label": "surprise"}
{"id": 1557	"content": "每天只需要进步那么一点点真的只要一点点就可以"	"label": "like"}
{"id": 1558	"content": "老巫婆真当我们是神一下子要背那么多古文还明晚检查我的娘T^T"	"label": "anger"}
{"id": 1559	"content": "明天肯定又是一堆摄影佬，真是浪费资源[呵呵]"	"label": "sadness"}
{"id": 1560	"content": "今天湖人的恐怖三分雨就是来劲[给力][给力][给力][围观][围观][围观]"	"label": "like"}
{"id": 1561	"content": "请问，你有感情困扰吗？情及时与我取得联系，本人热爱各种情感理论知识。"	"label": "happiness"}
{"id": 1562	"content": "澳大利亚大选支持同性婚姻的陆克文输了】9月7日当天大选的结果已经明朗，现任总理、工党的陆克文(左)刚才承认了失败，反对党自由党的领导人托尼-阿博特(右)获胜，将接任总理。阿博特反对同性婚姻。陆克文则曾在大选前表示，如果他当选，将在就职后100天内提交同性婚姻法案。"	"label": "anger"}
{"id": 1563	"content": "走在一起是缘分，一起在走是幸福。"	"label": "happiness"}
{"id": 1564	"content": "听着张悬的【喜欢】，翻开桌上放的韩寒的【我所理解的生活】下面附着一句话，我喜欢和我喜欢的一切在一起。也许说起喜欢都带着偏执和固执，但如若自己喜欢，并能和别人相处的时候就算不带来快乐，至少不觉得是困扰也还是值得敬佩的生活状态，就如歌词所讲，而我不再觉得失去是有什么舍不得。"	"label": "like"}
{"id": 1565	"content": "忽然。好难过。哎。"	"label": "sadness"}
{"id": 1566	"content": "对不起，我或许救不了你。"	"label": "sadness"}
{"id": 1567	"content": "暑假到底应该怎样过？[委屈]"	"label": "sadness"}
{"id": 1568	"content": "每次早上一喝水就拉肚子…………"	"label": "sadness"}
{"id": 1569	"content": "清明小假结束，大人恢复上班，我也要干巴爹[威武]"	"label": "like"}
{"id": 1570	"content": "烦躁、---11D"	"label": "disgust"}
{"id": 1571	"content": "白天劳累，晚上早睡，隔天早起，又充满活力，这样的规律多好。简单，自然。"	"label": "happiness"}
{"id": 1572	"content": "世界上最倒霉的事不是遇到最恶心的人而是那个恶心的人从来就不觉得自己恶心还觉得很高尚呵呵我操你大爷。"	"label": "disgust"}
{"id": 1573	"content": "你同人地讲你唔做小三，d人就好似觉得系我搞到你地唔响一齐甘。[哼]"	"label": "anger"}
{"id": 1574	"content": "昨晚上做梦我没有工作了，早上醒来，我还有工作。"	"label": "happiness"}
{"id": 1575	"content": "我遇见小枫这个大傻瓜啦！"	"label": "happiness"}
{"id": 1576	"content": "想染个头发理发师竟然调错色，超级崩溃，真心不知道如何表达此刻的心情"	"label": "anger"}
{"id": 1577	"content": "实在理解不了在楼道里面能聊一上午婆媳关系的女人是什么心态？？？"	"label": "disgust"}
{"id": 1578	"content": "奋斗令我们的生活充满生机，责任任我们的生命充满意义。"	"label": "like"}
{"id": 1579	"content": "如果不幸福是最大的幸福那么我很幸福"	"label": "happiness"}
{"id": 1580	"content": "人有时就像鱼一样，总以为身边的水会一直存在。友情与爱情一样，都需要经营。"	"label": "sadness"}
{"id": 1581	"content": "你只要知道	你只要知道	有一个人	一直在默默关心你	在远方看着你	支持你	她会在遇见你的时候低头匆匆走过	她会珍惜看见你的每一分每一秒"	"label": "like"}
{"id": 1582	"content": "我讨厌等qq回复我讨厌等短信回复我讨厌打电话时你是通话中我讨厌在我需要的时候等你来安慰我逗我开心让我笑的时候你却表现的毫不在乎却一点都不懂我讨厌每次吵架闹矛盾你犯错的时候都等你好久你才来找回我哄我其实我早就忍不住原谅你了我讨厌等的人是你我更讨厌你忽略了我只是太在乎才会讨厌"	"label": "disgust"}
{"id": 1583	"content": "今天傍晚把我下一跳，差点就撞到4岁左右的小孩，还好……有车的担心。体会到那些开桐庐的士，且行且珍惜。"	"label": "like"}
{"id": 1584	"content": "总说多站在别人的角度看问题，可是谁站在我的角度考虑一下，我是怎么想的……[衰]我到现在也没认为我错了啊，没觉得自己错了，为什么非要勉强我说错了？！超级不理解。搞不懂……"	"label": "sadness"}
{"id": 1585	"content": "我知道设个世界上没有不爱撒娇的孩子，可是我没有一点撒娇的记忆。因为在我小时候父母要为生活奔波。看到别的孩子在父母的怀里撒娇，我泪眼朦胧，我要要自己变成有钱人，那样我的父母将来就能在我的庇护下撒娇。"	"label": "sadness"}
{"id": 1586	"content": "半小时前说“我睡了”的人，现在一定还在刷刷微博到处说“我真的马上睡了”"	"label": "surprise"}
{"id": 1587	"content": "“此宝贝已下架”"	"label": "sadness"}
{"id": 1588	"content": "我居然差到可以今人对你有别样看法说到底还是那句你太好我配不上你"	"label": "sadness"}
{"id": 1589	"content": "我总是欺负那些爱我的人爱发脾气爱撒娇脾气还很臭我也不想这样爱是相互的可是我的爱总是在心里显露于外的总是我的不懂事"	"label": "sadness"}
{"id": 1590	"content": "你们的因我变老等我有能力会让你们过得更好"	"label": "like"}
{"id": 1591	"content": "下午体育考试好紧张，希望不会摔倒。怎么办怎么办……"	"label": "fear"}
{"id": 1592	"content": "人生最大的幸福就是---知足"	"label": "happiness"}
{"id": 1593	"content": "不再拥有感情了，剩下的只有拼命的想办法让自己强大起来！"	"label": "sadness"}
{"id": 1594	"content": "真的长高了立竿见影啊练了两个星期长了一公分，加油呦[猪头]信瑜伽得永生[耶]"	"label": "happiness"}
{"id": 1595	"content": "有时候幸福是相比较之下的"	"label": "happiness"}
{"id": 1596	"content": "收到第一时间的祝福好开心~"	"label": "happiness"}
{"id": 1597	"content": "婀娜女子不自爱，潇洒男子随便坏！天地公平永常在，你坏，我就坏！无奈，无奈……"	"label": "sadness"}
{"id": 1598	"content": "祸从口出😷😷😷防人之心真的不可无👉👉👉我就是太善良不想把人想得那么坏但是这样吃亏的就是自己😔😔😔做人真难💔💔💔"	"label": "sadness"}
{"id": 1599	"content": "合租的室友是一对情侣，每天男朋友开着小电瓶车接送女朋友上下班，下班后一起买菜，回去男朋友做饭给女朋友吃，而且每天都换菜样。今天没有坐公交，步行下班，穿过美院的时候，荷花开了，雨下的很慢很小。看到一个年轻的丈夫开着小电瓶车接走了同样年轻素颜的妻子，这样的幸福。"	"label": "happiness"}
{"id": 1600	"content": "北海案孟荣展今日继续法庭调查，辩护人发问。奇迹出现：一辩护人对自己的当事人发问，声色俱厉，大声呵斥，超过了我见过的所有彪悍的出庭公诉人，全场骇然，连本案基本不讲法的审判长也看不下去，予以制止。北海继续上演奇迹。该倒霉的当事人被双重追诉，早已开庭完毕，此次纯属陪绑！"	"label": "surprise"}
{"id": 1601	"content": "哭了的话，天会下雨吧。"	"label": "sadness"}
{"id": 1602	"content": "终于知道为什么大家都说张亮是男神了！戴着墨镜能捕鱼！做得一手好菜！这！"	"label": "like"}
{"id": 1603	"content": "你们造那种想买东西父母不给钱的心塞感吗[泪]本来上午做数学已经够心塞了，下午语文老师说我黑我也心塞，现在大晚上更心塞了！简直了！[抓狂]"	"label": "sadness"}
{"id": 1604	"content": "喜欢一个人是不求对方回报，他快乐于是你快乐。而，喜欢上一个人，希望对方也能喜欢你，渴望着他能快乐着你的快乐。"	"label": "like"}
{"id": 1605	"content": "[泪流满面]一个人睡在空荡荡的房子里其实还蛮恐怖的，我以后再也不看恐怖小说电影电视剧了[泪流满面]地狱公寓、无限恐怖、咒怨什么的，你们快从我脑子里滚出去啊啊啊！！！！[泪流满面]谁都好，快来陪我[泪流满面]"	"label": "fear"}
{"id": 1606	"content": "是因为你还不足够的强大和自信"	"label": "fear"}
{"id": 1607	"content": "因为一句话便可以换来沉寂的气氛一点也不想这样子总是觉得难过[哼]"	"label": "disgust"}
{"id": 1608	"content": "老要靠别人的鼓励才去奋斗的人不算强者；有别人的鼓励还不去奋斗的人简直就是懦夫。"	"label": "like"}
{"id": 1609	"content": "用一话一词形容金希澈的吻吗[爱你]透心凉心飞扬酣畅淋漓乐不可言独步天下拍手称快喜上眉梢热泪盈眶不能自已扼腕抵掌欢忭鼓舞欢忻鼓舞举国若狂口沸目赤慷慨激扬扣人心弦脸红耳热老泪纵横面红耳赤磨拳擦掌"	"label": "happiness"}
{"id": 1610	"content": "语文两道选择题[生病]"	"label": "sadness"}
{"id": 1611	"content": "-我只思念你。"	"label": "like"}
{"id": 1612	"content": "我发现自己有个恶劣的爱好：专门喜欢挑黑我的言论来看。尤其是小说发表之后，只要逮住一个黑，就跟打了鸡血一样兴奋，热情洋溢地尾行这位仁兄，若他说得在理，就一路尾行下去，若他说的不在理，就撒着欢儿地上去爪之。我某日和J说起，他沉默片刻：猫都这样，看到狗就尾行，看到耗子就扑。"	"label": "anger"}
{"id": 1613	"content": "教一个寂寞又没有开瓶器的人用皮鞋开红酒把对方囧到大概只有我···才能···做得出来吧···"	"label": "sadness"}
{"id": 1614	"content": "书到用时方恨少"	"label": "anger"}
{"id": 1615	"content": "伤心的时候应该听什么歌？1.欢快的歌；2.伤感的歌；3.不听歌。"	"label": "sadness"}
{"id": 1616	"content": "其实，幸福很简单，在于一种外在环境所赋予自己的一种舒适心态。"	"label": "happiness"}
{"id": 1617	"content": "只活自己我会感觉很轻松	累是因为我不单单为自己而活!"	"label": "sadness"}
{"id": 1618	"content": "抱手机就困扔手机就精神[哼]"	"label": "anger"}
{"id": 1619	"content": "我这几天服务员这个角色真是进入感觉了，已经到了来人给拧盖的地步了[衰][衰][衰][衰]"	"label": "anger"}
{"id": 1620	"content": "我新买的NX300相机坏掉了[悲伤]"	"label": "sadness"}
{"id": 1621	"content": "我还爱你"	"label": "sadness"}
{"id": 1622	"content": "其实只要装备好，长得好就是高还原吧。。PS或是化妆一到真容就尴尬不已。。果然长得一张好脸就是COS的本钱啊。。"	"label": "sadness"}
{"id": 1623	"content": "终于明白为什么自己老是哼不出落叶归根了，尼玛跳戏太厉害了，完全木有辨识度，一不小心都不知道唱什么了。好不容易正常撸了一遍，发现不对，册那，工体撸太多了，都快唱出川普了orz。然后正了正自己按感觉唱一遍，更特么神作了，说原版吧，调有微妙差别，说卷卷版，又木有川普……累感不爱了……"	"label": "disgust"}
{"id": 1624	"content": "想起很多人，路过很多地方，但终将形同陌路，勿忘心安。"	"label": "sadness"}
{"id": 1625	"content": "是对自己脆弱的隐忧，是发觉自己的生命受到了近距离的遮蔽。"	"label": "disgust"}
{"id": 1626	"content": "指责别人虚伪的人，大多只是自己隐藏的比较深而已吧。希望最快今年夏天，最迟今年底可以再次实现自己30岁该实现的目标，至于那些虚幻的东西，就顺其自然听天由命吧"	"label": "like"}
{"id": 1627	"content": "人生有几多个考试😥😓😡😣😞😔😰😲😨😢"	"label": "disgust"}
{"id": 1628	"content": "无法逃离的背叛第二季还有么还有么~QAQ~我的路卡~我的夕月~我的泠呀~我的天白~我帅气的戒之手们~TOT"	"label": "sadness"}
{"id": 1629	"content": "我的慎儿也换错了╮(╯_╰)╭换了新星目录。但是我应该拿的貌似在会所"	"label": "sadness"}
{"id": 1630	"content": "幸福并不复杂，饿时，饭是幸福，够饱即可；渴时，水是幸福，够饮即可；裸时，衣是幸福，够穿即可；穷时，钱是幸福，够用即可；累时，闲是幸福，够畅即可；困时，眠是幸福，够时即可。爱时，牵挂是幸福，离时，回忆是幸福。人生，由我不由天，幸福，由心不由境。"	"label": "happiness"}
{"id": 1631	"content": "好讨厌她	哼	让她不给我吃饼干	诅咒她...明天考试...哈哈(笑)"	"label": "disgust"}
{"id": 1632	"content": "喜欢你喜欢看你被我逗到害羞的表情和随时给我依靠的肩膀喜欢你随时随地都想着我在乎着我喜欢在你面前恶心你发酒疯咬你谢谢你这么久的坚持如果不是你一直对我这么好……我想我们真的可能over了千百遍。我的青春谢谢有你我的爱人。"	"label": "like"}
{"id": 1633	"content": "很开心！[鲜花]"	"label": "happiness"}
{"id": 1634	"content": "[晓妹]回来了[弟弟]回来了[二哥]回来了[大哥]还不归位[老爸]快点回来你们回来了就热热闹闹不会像现在这么安静了等你哦老爸大哥嘻嘻[嘻嘻][嘻嘻]"	"label": "happiness"}
{"id": 1635	"content": "两天没上微博突然就发现又是会员了[嘻嘻]是不是因为微博上市了送的呢[爱你]"	"label": "like"}
{"id": 1636	"content": "刚刚看到一篇文，5M……好吧这不算什么，关键它是肉文啊我擦！5M的肉文，讲鬼故事也没有这么惊悚啊！"	"label": "anger"}
{"id": 1637	"content": "[泪][泪][泪][泪][泪][泪][泪][泪][泪][泪][泪][泪][泪][泪][泪][泪][泪][泪][泪][泪][泪][泪][泪][泪][泪][泪]"	"label": "sadness"}
{"id": 1638	"content": "每天都要思考吃什么	等我想好该吃什么的时候应该没有时间让我去吃了!~"	"label": "sadness"}
{"id": 1639	"content": "我们会对比自己弱势的人动恻隐之心，当自己遇到也被别人同情的时候，再坚强的人心里也会难受；我们从不埋怨这个社会太现实残酷，却很无奈大部分的你我太平凡。"	"label": "sadness"}
{"id": 1640	"content": "是我不懂得珍惜ok？@"	"label": "sadness"}
{"id": 1641	"content": "今晚蹭了一顿特别的，嘿嘿，有好货当然可以满足我这吃货的胃。"	"label": "happiness"}
{"id": 1642	"content": "真实的生活是认真做好每一天你份内的事情不索取目前与你无关的爱与远景不纠结于多馀情绪和评断不妄想不在其中自我沉醉不伤害不与自己和他人为敌不表演也不相信他人的表演"	"label": "like"}
{"id": 1643	"content": "痴心妄想-枯木很好看。小受虽然初期有点傻但一直很让人心疼。虽说有人觉得换攻比较好，但我觉得只要攻现在爱他而小受一直心里也就只有这么个人，那他幸福就好。嗯，最后作者写小攻送受定情物的那段，不厚道的想歪歪了啊了啊[害羞]"	"label": "like"}
{"id": 1644	"content": "何去何从...只在梦里？"	"label": "sadness"}
{"id": 1645	"content": "这两天照镜子的时候觉得自己帅到需要自决以谢天下丑逼！"	"label": "happiness"}
{"id": 1646	"content": "幸福之门有四把钥匙：1口中有德；2目中有人；3心中有爱；4行中有善。"	"label": "happiness"}
{"id": 1647	"content": "幸福就像你身后的影子，你追不到，但是只要你往前走，它就会一直跟在你身后。"	"label": "happiness"}
{"id": 1648	"content": "感情一场不计较[伤心]"	"label": "sadness"}
{"id": 1649	"content": "在公交车上给一老人让座、结果另一老人也挤过来了、、、"	"label": "disgust"}
{"id": 1650	"content": "和我弟弟玩“7王523”，多赢多少分弹几个脑瓜嘣儿~~哈哈。好久没玩了，感觉特别开心~"	"label": "happiness"}
{"id": 1651	"content": "今天的故事简直就是史诗级般跌宕起伏。。。比斯蒂芬斯皮尔白鸽噶电影还过瘾！！！顺便一提。。。刚刚还弄不见50元"	"label": "anger"}
{"id": 1652	"content": "难得运气好，发个微博就抽中了15天会员~可是我觉得这会员没什么用啊~"	"label": "happiness"}
{"id": 1653	"content": "JDB营销做得好也只是个经理人，牌子是别人的还想拒不归还，那是不对滴。"	"label": "sadness"}
{"id": 1654	"content": "拖延症开始写论文了！"	"label": "happiness"}
{"id": 1655	"content": "思念的泪水一滴滴地缓缓留下，独自相思远方的你，每一滴里都有着属于你的影子，渐渐地划过我的脸孔，我只想轻轻地对你说“我爱你”，就像这一滴泪，划出了我对你的爱"	"label": "sadness"}
{"id": 1656	"content": "其实没有想象中那么幸福吧到头来等待的也只有痛心跟哭泣"	"label": "sadness"}
{"id": 1657	"content": "盛誉之书《我的朋友陈白露小姐》，看到第163页，出现了10次“泪流满面”。"	"label": "happiness"}
{"id": 1658	"content": "在相熟云南特产店购食材颇多，且与许久未见的店主阿姨絮语甚久。结账时阿姨不但给打折，且赏大石榴一枚。"	"label": "happiness"}
{"id": 1659	"content": "那是我日夜思念深深爱着的人啦……"	"label": "sadness"}
{"id": 1660	"content": "平淡的幸福最美，不求大富大贵，只求家人都幸福安康，生活就是要知足才能常乐！"	"label": "happiness"}
{"id": 1661	"content": "有什么比从厕所出来后打一个饱嗝还尴尬的"	"label": "disgust"}
{"id": 1662	"content": "昨晚做噩梦挨调走，今天大清早挨拒绝。"	"label": "anger"}
{"id": 1663	"content": "[1/2]小的时候，听见村子里人唱歌都是普通话，我就想：为什么不是方言呢？莫非这是规矩？也就是那些讲普通话的人唱歌要唱我们的方言。哈哈哈，我太聪明了！！过了几个月有几个北佬来了，无意中听到其中有人哼歌，我就凑过去听，天啊，逆天了，他们竟然不唱方言？我就问那个北佬，北佬用一个眼神"	"label": "anger"}
{"id": 1664	"content": "心情跌落好想他在身边原来我如此的依赖着一个人"	"label": "sadness"}
{"id": 1665	"content": "微博关注者上升了，开心[嘻嘻]"	"label": "happiness"}
{"id": 1666	"content": "既然都已经说了，那么这一周就注定要死磕单词了！如果我如约做到了，一周后我就把之前在A吧的签到贴挖出来继续签到奋斗。对啊我就是嫉妒那些人啊，所以自己才要更努力才行啊。无聊地活着真是比死更让人备受折磨。"	"label": "like"}
{"id": 1667	"content": "没错，我又抽风了"	"label": "happiness"}
{"id": 1668	"content": "虽然我吃饭了我仍然饿死了！"	"label": "anger"}
{"id": 1669	"content": "林立果生于1945年林彪之子中国摇滚乐真正的教父崔健看了他唱披头士的歌才决定要搞摇滚"	"label": "happiness"}
{"id": 1670	"content": "大雨天又要悲催的去拿快递了[怒骂]"	"label": "sadness"}
{"id": 1671	"content": "对不起！做了让你难受的事，对不起"	"label": "sadness"}
{"id": 1672	"content": "两相依偎	或许是最亲密无间的时刻。"	"label": "happiness"}
{"id": 1673	"content": "我好像每次玩乐动达人打三键时都特纠结中间那个键用哪只手去点。"	"label": "disgust"}
{"id": 1674	"content": "新的一年，新的想法、新的视觉、全新的自己！[神马][威武]"	"label": "sadness"}
{"id": 1675	"content": "老妹儿来我家第一句话就是你扣扣背景这人怎么这么丑分分钟友尽的节奏[拜拜]"	"label": "sadness"}
{"id": 1676	"content": "到了夜晚总是有很多话想说但就是缺了个愿意听我婆婆妈妈的人."	"label": "sadness"}
{"id": 1677	"content": "自己无法做到的不要怀疑别人，要想让别人相信你，做一比说一百还要有用处。"	"label": "disgust"}
{"id": 1678	"content": "晚安整个宇宙。"	"label": "happiness"}
{"id": 1679	"content": "让时间失去了意义。[羞嗒嗒]"	"label": "like"}
{"id": 1680	"content": "幸福是爸爸妈妈眼角的笑颜，是全家人团聚的开心，是学子平安归来的背影，是焦急时刻听到电话那头熟悉的声音，是我爱的人身体健康	是一切都在预料之中，。是不求飞黄腾达，但能够安安稳稳的过日子。"	"label": "happiness"}
{"id": 1681	"content": "无聊的日子无聊的过[微风][微风]"	"label": "disgust"}
{"id": 1682	"content": "似乎这个时候，生活的所有负重和压力，真正被抛到九霄云外。似乎这个时候，真正生活的愉悦不言而喻。快乐是一种生活状态，寻找快乐才是生命体验。[嘻嘻][哈哈]"	"label": "happiness"}
{"id": 1683	"content": "没想到有一天我会那么那么讨厌英语，fuck烂透了烂透了shitshitshit以后都不用这个词"	"label": "disgust"}
{"id": 1684	"content": "是你，还是我？"	"label": "disgust"}
{"id": 1685	"content": "快要发疯了"	"label": "anger"}
{"id": 1686	"content": "记得奶奶说过，幸福很简单，无论你走多远，总会有人在惦记着你，那就是幸福。连续的十几个电话把手机电池秒杀了。"	"label": "happiness"}
{"id": 1687	"content": "突然想剪指甲，才发现指甲都没长长。"	"label": "sadness"}
{"id": 1688	"content": "Lastnight有你陪伴，sohappy！[爱你][爱你]@Trista朱晏欣"	"label": "like"}
{"id": 1689	"content": "对不起没关系放个屁臭死伱"	"label": "sadness"}
{"id": 1690	"content": "一个人无论它以前和你有多好	只要你们关系破裂了	你的一点一滴的小事情都可以被它放大几万倍	然后像专家一样指指点点"	"label": "disgust"}
{"id": 1691	"content": "又失眠了……胡思乱想……"	"label": "sadness"}
{"id": 1692	"content": "是我们无能，扔锤子可以，买同款不行。"	"label": "sadness"}
{"id": 1693	"content": "要到怎样的地步才会完全放下，无欲无求！"	"label": "sadness"}
{"id": 1694	"content": "调教成功！新的输入法总算能直接写“摩醯首罗”了……[偷乐]"	"label": "happiness"}
{"id": 1695	"content": "14.也是节操群认识的w现在群里真的好冷了._.想我当年多么好人甘愿当冷场帝来暖场（xJ3跑来犬谷不多见呢（。15.报社党！虽然没刷了但是还关注着._.16.经常首页看到转发的po总觉得是大大：」看ID是咕噜厨彳亍了好久才敢fo（（"	"label": "like"}
{"id": 1696	"content": "无聊时候你们在干啥子"	"label": "disgust"}
{"id": 1697	"content": "晚安@孙策ss乖乖儿子麻麻就寝了"	"label": "like"}
{"id": 1698	"content": "每次出门前，宝宝总是拧着身子往我身上扑，他想我抱着他出去玩儿！"	"label": "sadness"}
{"id": 1699	"content": "对不起，真的对不起"	"label": "sadness"}
{"id": 1700	"content": "本来想着阅读理解遇上鲁迅先生已经是万劫不复，直到跟龙应台女士偶遇，他妈的才知道那是死无葬身之地啊尼玛！"	"label": "sadness"}
{"id": 1701	"content": "我不就是想看个尸兄嘛，妈蛋的，网页老是打不开！！！！！！！！！！！1次奥！！！！！！！！！！！！"	"label": "anger"}
{"id": 1702	"content": "一句对不起有什么用呢？分开了就不再爱了，彼此之间的感情淡了、忘了。何苦牵强说对不起……"	"label": "sadness"}
{"id": 1703	"content": "愿得一人心，白首不分离。"	"label": "sadness"}
{"id": 1704	"content": "从来没坐过这么多人的火车，还搞个小孩在中间哇哇大哭，包不着地，脚不着地，人到底是有多少啊？不听老爸的，现在知道苦了，以后能坐汽车绝不坐火车……[泪][泪][泪][泪][泪][泪]一个清明跟春运有的一拼……"	"label": "sadness"}
{"id": 1705	"content": "有种姑娘，她们的特点是，总是希望自己长不大，总是需要疼爱，她们从各种角落涌出来，认识你，跟着你，与你谈情说爱。在她们的生活中，只有一件事是重要的，那就是找到一个可以对他撒娇的人，然后寻找任何可撒娇的理由，拼命地一味娇下去，若是找得到这个人，她们就高兴，找不到，她们就很生气"	"label": "happiness"}
{"id": 1706	"content": "你突然让我觉得你很恶心"	"label": "disgust"}
{"id": 1707	"content": "晚安。143！"	"label": "like"}
{"id": 1708	"content": "当你在电话里i努力哈哈大笑的时候，我却是想要哭泣。"	"label": "sadness"}
{"id": 1709	"content": "四级又要裸考了目测[拜拜]"	"label": "sadness"}
{"id": 1710	"content": "吓出了一身冷汗差点急哭了'"	"label": "anger"}
{"id": 1711	"content": "这到底是个什么神奇货色~~点这个的人儿到底在想神马~~~"	"label": "like"}
{"id": 1712	"content": "既然不愿意走没有终点的大路，就只好自己去披荆斩棘"	"label": "like"}
{"id": 1713	"content": "任何人在体验到强烈的嫉妒时，都不免要对指向第三者的伤害行为进行幻想，以平息自身的痛苦感。"	"label": "disgust"}
{"id": 1714	"content": "就这样狠狠的幸福下去吧"	"label": "happiness"}
{"id": 1715	"content": "原来我无意中给你带来那么多伤害，而你在这方面从来不会。"	"label": "sadness"}
{"id": 1716	"content": "小小的得瑟一下，我把打印机弄好了！"	"label": "happiness"}
{"id": 1717	"content": "今天有人前脚对我说，你干嘛老是让接来接去，自己坐坐公交么好了，后脚拦了我的车，让我送回家。。。[鄙视]不熟别教训我，更别装熟，恶心！"	"label": "anger"}
{"id": 1718	"content": "你在吗？"	"label": "sadness"}
{"id": 1719	"content": "别人都放暑假了我还不知道考试时间。"	"label": "sadness"}
{"id": 1720	"content": "丫头，我想你了。"	"label": "sadness"}
{"id": 1721	"content": "我麻醉自己	麻醉到不知道如何呼吸"	"label": "sadness"}
{"id": 1722	"content": "人总要经历一些事情去成长，如果受伤了请不要一直悲伤。有些事情能去经历就不会有遗憾。也请一直相信和保持你的善良，因为有的时候错真的不在你。我不是个好人"	"label": "sadness"}
{"id": 1723	"content": "无论被否定多少次被嘲笑多少遍，梦想就是梦想，它就是美的闪闪发光，美的让那些不曾拥有的人妒忌。手里握着梦想，多么艰涩的生活都会有希望，Fighting!Fighting!Fighting!"	"label": "happiness"}
{"id": 1724	"content": "为了弥补我的小六英语和打游戏愧疚感我捡起了单词书"	"label": "happiness"}
{"id": 1725	"content": "有些事情，真的不知道比较好。"	"label": "sadness"}
{"id": 1726	"content": "小学有一次同桌给我讲笑话，很好笑，于是我俩就讲给前面的一位男同学。刚好那位男同学在喝水，但顾及到嘴里有水没法笑。于是就憋着，最后实在憋不住了，就喷了。。。。但是喷出的不是嘴里的水，而是鼻子里的一坨鼻翔。。。"	"label": "disgust"}
{"id": 1727	"content": "昨天从河北发到吉林一快递，昨下午5点发出去的，今天下午就到了，用的是宅急送。好久没见过这么好的快递了"	"label": "surprise"}
{"id": 1728	"content": "没关系我们只是朋友。"	"label": "happiness"}
{"id": 1729	"content": "老天爷你不要再耽误我们体育课了好不好？！你明天敢再下雨试试！！！"	"label": "anger"}
{"id": 1730	"content": "看着你就觉得恶心、你个撒逼、、、"	"label": "disgust"}
{"id": 1731	"content": "喜欢一个人静静的思考，喜欢和平的世界，喜欢无私的人，喜欢万里无云的蓝天，喜欢一切美好的事物。"	"label": "like"}
{"id": 1732	"content": "比“别人家的孩子“更令人深沉的，是“别人家的CP“。"	"label": "sadness"}
{"id": 1733	"content": "特别讨厌班里某位女未子__还有些女的特…我表示无奈。。"	"label": "disgust"}
{"id": 1734	"content": "我会注意的了"	"label": "sadness"}
{"id": 1735	"content": "领导来了。。。"	"label": "sadness"}
{"id": 1736	"content": "人一生会结交很多朋友，可是只有经历一些事才知道谁才是真正的把咱当哥们。所谓的患难见真情真是说的真真切切呀！"	"label": "happiness"}
{"id": 1737	"content": "原本的好心情没有了想了想还是不去了我对不起大家我怕我这种情况去到会冷场还是下次吧下次一定去对不起放你们飞机了。"	"label": "sadness"}
{"id": 1738	"content": "翻完了你全部微博觉得自己真是不可饶恕的贱。如果我们还能重新认识一次我一定，不会再以那样的方式出现。"	"label": "sadness"}
{"id": 1739	"content": "今天看见了男神的爸爸。让我作他的儿媳妇吧!!!!!!!!!!!!!!!!!!!!!!!!!!!!!!!!!!!!"	"label": "like"}
{"id": 1740	"content": "电脑死机了。，用电视上微博，速度慢死了。5555555还是电脑好！。[委屈]"	"label": "anger"}
{"id": 1741	"content": "心里永远对万达充满愧疚是我只顾着玩带丢的每天进出家门看到门外空空的笼子想它下雨的时候想它吃饭的时候想它。但愿它不要被人逮起来但愿它碰到好心人收养起来但愿它不要在外面流浪老天保佑如果有缘我一定会再碰见你我一定会把你带回来。"	"label": "sadness"}
{"id": 1742	"content": "被人忽视的感觉很不爽好不好你就算实在懒得应付我至少每天给我发条早上好晚安也好啊！我就是不高兴为什么你不会主动想起我！"	"label": "anger"}
{"id": 1743	"content": "一男同学问我：女生都喜欢什么样的男友啊！楼主答（楼主女）：喜欢幽默的男生！男同学：哈哈哈！那我岂不是妻妾成群？楼主神一样的回复：长得幽默不算幽默！男生：……"	"label": "happiness"}
{"id": 1744	"content": "“老板，这个什么价啊？”“三块钱一个，十块钱三个。”“卧槽，怎么多了反而贵了，你这也太黑心了吧！”“这孩子傻的不轻啊！”收废品的老大爷说。"	"label": "happiness"}
{"id": 1745	"content": "有钱不是幸福的全部。有感南京发生的富商丈夫酒后痛死90后妻子，小孩刚满百天。"	"label": "happiness"}
{"id": 1746	"content": "每一次的想念都会让我觉得认识你是一件很糟糕的事情。可是即使这样我依然没有后悔。goodnight！"	"label": "sadness"}
{"id": 1747	"content": "腰椎间盘突出的老毛病又犯了，行动不便，老公又不在家，懂事的儿子帮我拎东西、开门、拿鞋，真是让我感动，小屁孩其实也很体贴人！"	"label": "happiness"}
{"id": 1748	"content": "你就是我最温暖的归属!"	"label": "happiness"}
{"id": 1749	"content": "不想出门、作业，脑袋里面全是你"	"label": "disgust"}
{"id": 1750	"content": "要放假啦"	"label": "happiness"}
{"id": 1751	"content": "我还是忍不住想念你…可是你呢？如果我不主动找你，你会找我吗？"	"label": "sadness"}
{"id": 1752	"content": "同事请假，教学口的人说，这不是教学的事情，你们找组织者吧。于是组织者说：“你们还是按常规手续请假吧。”一个怀孕两个月的老实的小妈妈就被你们这样推来推去。试想，如果是你们的儿媳妇呢，不到三个月你们让她们出门吗，那么老远地坐火车到上海。为什么大家都不愿意去，难道你们不该反思吗？"	"label": "anger"}
{"id": 1753	"content": "快开学了"	"label": "sadness"}
{"id": 1754	"content": "：啊啊啊，眼睛好痛啊！心情好差啊今天，不知道为什么好烦躁。眼睛痛心情差，我需要发泄！"	"label": "sadness"}
{"id": 1755	"content": "当你什么资本都没有的时候，想要尊严是件很奢侈的事情，所以要努力懂吗，没有人会可怜你，他们只会把你的痛处拿出来当笑话讲"	"label": "sadness"}
{"id": 1756	"content": "其实我想玩COS的，可是所在地木有这圈，我还想玩配音，可是好像有些字吐不清楚。。。。。"	"label": "sadness"}
{"id": 1757	"content": "大姨妈出走的第一天，丢了一百大洋，"	"label": "sadness"}
{"id": 1758	"content": "一边吃饭一边看汉尼拔……。（x）"	"label": "happiness"}
{"id": 1759	"content": "1天restart"	"label": "sadness"}
{"id": 1760	"content": "物理课上，老师说：“我左手正极，右手负级，两只手握住会怎样？”同学答：“你脑壳就亮了噻。”"	"label": "happiness"}
{"id": 1761	"content": "每天都有幸福，现在有多了一件：每天晚上穿着姐姐买的睡衣粹觉，好暖和，好温馨~~姐姐真好@宋-易森@spohie呆呆花@无优小秀子"	"label": "happiness"}
{"id": 1762	"content": "上班买杯暖暖的豆浆，陌生档主的一个微笑，公交司机为了你汗流浃背的追赶而停车。。。在得到每个友善动作的瞬间，都有一种小幸福感！[风]"	"label": "happiness"}
{"id": 1763	"content": "今天我生气了吗？？？当时很委屈，然后气愤离去，看到他转的漫画时犹豫着要不要看，最后还是点进去了，然后看着看着笑了，想想还是原谅了，主动道歉却没有回应，我真的没有那么低下。"	"label": "anger"}
{"id": 1764	"content": "被人嘲笑的梦想	越有实现的价值。"	"label": "like"}
{"id": 1765	"content": "关于如何说话你们真要跟我男朋友学。每当我问他“我和某个女明星谁美”的时候，他永远是瞪大眼睛向后踉跄两步，然后颤声道：“你说什么？你居然要和她比？她到底何德何能可以和你比较？你简直是自降身价！”。"	"label": "happiness"}
{"id": 1766	"content": "高中时候有一篇课文，有一段文字是即将离家去战斗的丈夫对妻子说的：“我就要走了，你一定要照顾好家。注意父母和孩子的安全，千万不要让汉奸捉了去。”一个同学朗读：“我就要走了，你一定要照顾好家。注意父母和孩子的安全，千万不要让敌人捉了奸。”全班爆笑，老师也趴在讲桌上半天没起来……"	"label": "happiness"}
{"id": 1767	"content": "写这些东西，自然希望有一天你能看到。但不是现在。如果你看到了这些，说明你已经开始爱我了。"	"label": "like"}
{"id": 1768	"content": "有什么好玩的手机游戏，大家给推荐一下呗。"	"label": "disgust"}
{"id": 1769	"content": "我不知道我的爱情是有多伟大，需要放开所担心的一切去相信你。是自我欺骗，还是咎由自取，更怕是你的借口和敷衍。即使再害怕再心痛，也只能接受，呵呵。"	"label": "like"}
{"id": 1770	"content": "关注我，关注后，有惊喜，你懂的!49"	"label": "anger"}
{"id": 1771	"content": "我已经失去感受能力了。我没想到被叶X这样攻击又利用。我跟他没有任何暧昧关系，这是确定的。连累了13兄的朋友，很抱歉。我不会有任何辩解，亦不会有任何改变。伤心，总会在某一个时刻爆发出来。但，现在不会。我仍感觉到温暖。因为，我能看到13兄，也因为被大家关怀着。尽管，我只在乎13兄。"	"label": "sadness"}
{"id": 1772	"content": "闭着眼睛，阳光直截了当的铺洒在眼、脸上，有那么一瞬间，人竟然醉了。"	"label": "happiness"}
{"id": 1773	"content": "[怒][怒]"	"label": "sadness"}
{"id": 1774	"content": "或许有时候迫不由己［泪］"	"label": "sadness"}
{"id": 1775	"content": "体，最后我也是醉了。我是表情帝现在才发现？"	"label": "anger"}
{"id": 1776	"content": "手受伤，妈给洗的头发。"	"label": "happiness"}
{"id": 1777	"content": "有什么好玩的？？[害羞]"	"label": "disgust"}
{"id": 1778	"content": "居然有这种话题，为我准备的吗！？对不起呀[泪][抓狂]"	"label": "sadness"}
{"id": 1779	"content": "说到高考，想起前几天听到说高考预约车辆的新闻，带数字6	4都不要！还在傻傻的想，不是说66大顺的嘛，后来高明白了，6，上海话落榜的“落”，不吉利......[汗][汗][汗]祝学子们一切顺利[ok]"	"label": "disgust"}
{"id": 1780	"content": "一天走在路上，买完早饭不小心掉了20块到地上没发现，后面有一个小朋友看见了，捡起钱一边跑一边朝我喊：“哥哥你的钱掉了！”我正想对他说了声“谢谢的你小朋友。”的时候，发现小朋友已经跑远不见了。"	"label": "sadness"}
{"id": 1781	"content": "发现自己点赞的总数还没你们点给我的多’；V；‘）…"	"label": "like"}
{"id": 1782	"content": "农家乐，游泳池什么的永远是夏天的好去处[哈哈][哈哈][哈哈][哈哈]"	"label": "happiness"}
{"id": 1783	"content": "对不起…我任性…对不起…我太懒…"	"label": "sadness"}
{"id": 1784	"content": "我好讨厌围着他人转的人，没有一点人格魅力，没头没脑，就像一个白痴一样，白痴…苦苦地等待他人给他们的回应，他们到底是在等什么，盼什么…还是他们很无聊，很怕寂寞…不明白。原来白天真不懂黑夜的美…"	"label": "disgust"}
{"id": 1785	"content": "我这么怕麻烦。这么懒。可怎么办啊"	"label": "sadness"}
{"id": 1786	"content": "一路如此寂寞"	"label": "sadness"}
{"id": 1787	"content": "睡不着啊睡不着啊睡不着啊睡不着啊睡不着啊睡不着啊睡不着啊"	"label": "disgust"}
{"id": 1788	"content": "大清早兴冲冲的来上班，想着再处理一下数据，就可以跟老板交差了。打开excel发现，上周处理的数据结果木有保存。郁闷啊～没办法，只好再重新处理，累死了。最郁闷的是，快要处理完的时候，发现以前保存的数据又奇迹般的出现了～啊～～～～[衰]"	"label": "sadness"}
{"id": 1789	"content": "那些没拿伞还在大雨里走的很淡定的人们我想看他们能淡定多久加油哇一二一[下雨]"	"label": "happiness"}
{"id": 1790	"content": "其实我也是个很自私，很小心眼的人。有些事，有些话，你做给我了说给我了就别再给别人。"	"label": "sadness"}
{"id": 1791	"content": "幻觉和对幻觉的迷恋"	"label": "happiness"}
{"id": 1792	"content": "看着别人向幸福又迈进了一步就想到了你就想你也能慢慢迈向属于自己的幸福创造属于自己的人生虽然你现在也很幸福了但是只要你好好的就比什么都好在这里对你说一句：向以辰你一定要幸福啊！！！"	"label": "happiness"}
{"id": 1793	"content": "五毛和五毛是最幸福的，因为他们凑成了一块。"	"label": "happiness"}
{"id": 1794	"content": "遇见都敏俊，想嫁，可是他不娶啊！醒醒啊，妹纸们！！！"	"label": "happiness"}
{"id": 1795	"content": "所谓的大企业，500强-------也有歧视。搞活动，或提高效率，或节约成本。必须满足，入职2年；企业正式工。[弱]鄙视"	"label": "anger"}
{"id": 1796	"content": "今天我碰上了有史以来最"	"label": "sadness"}
{"id": 1797	"content": "生活果然比想象的还要扯淡。"	"label": "anger"}
{"id": 1798	"content": "台湾D-15!!!哦莫终于我的专辑啊！！[爱你][爱你]"	"label": "happiness"}
{"id": 1799	"content": "现在每天淘宝没生意	外面又这么的热	闲的无聊呀..."	"label": "disgust"}
{"id": 1800	"content": "我不会再联系你了。"	"label": "sadness"}
{"id": 1801	"content": "用COOLEDITPRO玩音乐玩的好爽[可爱]"	"label": "happiness"}
{"id": 1802	"content": "只要你敢不懦弱凭什么我们要错过"	"label": "anger"}
{"id": 1803	"content": "[生病]吃完午饭连站两小时。终于坐下。就这样要再好意思让我胖。我就想说四个字。"	"label": "anger"}
{"id": 1804	"content": "原谅我是个坏女孩"	"label": "sadness"}
{"id": 1805	"content": "幸福和不幸福就一墙之隔，不幸福的人敲开那面墙就会找到幸福，我相信我们都会是幸福之人"	"label": "happiness"}
{"id": 1806	"content": "门后会是被遗忘的扫帚间"	"label": "like"}
{"id": 1807	"content": "想说在上网看个电影吧，打开经过70秒的广告，我的内心已经呵呵呵了。终于开播一看！咦！标清？！怎么能忍！切换到高清！直接报错，重新开播，又是70秒广告！呵呵呵呵[拜拜]"	"label": "anger"}
{"id": 1808	"content": "我以后再也不要犯这种低级的错误了。亲爱的自己sorry"	"label": "sadness"}
{"id": 1809	"content": "最怕感情抵不过时间怂恿"	"label": "like"}
{"id": 1810	"content": "啦啦啦"	"label": "happiness"}
{"id": 1811	"content": "无聊，醒也无聊，睡也无聊，坐也无聊，站也无聊。心在放空，梦想成梦，因为我始终无动于衷。荒谬…"	"label": "disgust"}
{"id": 1812	"content": "[心][月亮]你能看到的晚安~"	"label": "like"}
{"id": 1813	"content": "现在做着自己不喜欢的事，是为了今后有更多可能去做喜欢的事."	"label": "like"}
{"id": 1814	"content": "现在回家咯。"	"label": "happiness"}
{"id": 1815	"content": "看到“厦门13岁的初中女生小花去医院打胎”这个消息后我十分震惊，00年出生的人居然还叫小花这么土的名字。"	"label": "surprise"}
{"id": 1816	"content": "装B遭雷劈"	"label": "anger"}
{"id": 1817	"content": "“我听闻，你始终一个人”——林志炫唱的太好听了！走心的[鼓掌][鼓掌]好听！[good]"	"label": "like"}
{"id": 1818	"content": "老板说只要你能努力肯拼博钱不是问题，可俺的公资卡从没看到加工资啊！嘿嘿"	"label": "sadness"}
{"id": 1819	"content": "我浏览过我关注的博主关注的博主中我感兴趣的博并成为他们的粉丝。"	"label": "disgust"}
{"id": 1820	"content": "紧紧抓住每一刻的幸福，努力变成更优质的自己，我们加油啦!"	"label": "sadness"}
{"id": 1821	"content": "亲子时光。就是幸福。"	"label": "happiness"}
{"id": 1822	"content": "下雨被滴然后脑子都是水泪腺就变得发达了嗯呵呵呵"	"label": "sadness"}
{"id": 1823	"content": "我还能有动力么…"	"label": "sadness"}
{"id": 1824	"content": "人最幸福的那一天，就是等到爱回来的那天……"	"label": "happiness"}
{"id": 1825	"content": "就是痒的时候挠一下，不幸就是痒了却挠不着。"	"label": "happiness"}
{"id": 1826	"content": "多选达到里程碑程度，粗卡粗卡！还是去吃饭吧，太饿了，虽然估计已经不剩什么了。"	"label": "like"}
{"id": 1827	"content": "没有目标找目标，没有金钱去挣钱，为了未来的那一丝希望，加油努力吧。这次赌上了男人的尊严。不成功便成仁。。。。。。[奥特曼]"	"label": "sadness"}
{"id": 1828	"content": "原以为，我的在乎你会懂。所以，我只为你停留。可为什么，我却总在担惊受怕。我很自私，看不惯与异性太聊得开的你。也许，我真的很没安全感！可你给不了，不是吗？"	"label": "sadness"}
{"id": 1829	"content": "女人的坚强往往源于对男人一再的失望。"	"label": "happiness"}
{"id": 1830	"content": "下午忽然发现自己腿上的青筋看的好清楚	一	一定是我打开的方式不对!"	"label": "anger"}
{"id": 1831	"content": "跟自己说声对不起，因为自己让自己委屈了"	"label": "sadness"}
{"id": 1832	"content": "才下了眉头，却攻上我心头"	"label": "sadness"}
{"id": 1833	"content": "手机丢了，差点被车撞了，饮品做错赔钱了，海盐倒掉了，还没回家就被训了，差点把自尊也搁人脚下踩了，这下好了。还陪笑了一整晚我到底是有多刀枪不入肠子都装糯米吧脑子都装浆糊吧合着夜深了想找地方哭吧还被从被窝里拉出来喷唾沫星子。这样一次就够了"	"label": "sadness"}
{"id": 1834	"content": "谁来跟我讨论一下Graceland102！"	"label": "sadness"}
{"id": 1835	"content": "@法律界的【有西】，也来自浙江大地。[赞][赞][赞][赞]"	"label": "like"}
{"id": 1836	"content": "再也没能睡着但又觉得好累孤独是一个人的狂欢"	"label": "happiness"}
{"id": 1837	"content": "为嘛我每条微薄都有人转发哥哥我都不舍的删了"	"label": "happiness"}
{"id": 1838	"content": "其实一直以来我都对你地2个都只是以朋友关系去对待	昨晚电话讲的话不是我喝多了	是心里话	我刚失恋	我需要一段时间去调整好心态	我不想再去选择	更不想再花时间去习惯一个人了	习惯真的很累	还有很可怕	所以一个人算了"	"label": "sadness"}
{"id": 1839	"content": "我发现我最近特爱发这表情[抓狂]"	"label": "anger"}
{"id": 1840	"content": "小时候的我总是很愤怒最大的愿望是找个黑帮老大嫁了这样无论走到哪儿都能见人就骂傻逼现在长大了愿望也就愈发强烈了"	"label": "anger"}
{"id": 1841	"content": "今天被一句话感动：人生应该如蜡烛一样，从顶燃到底，一直都是光明的"	"label": "happiness"}
{"id": 1842	"content": "我知道我哭的时候，你们都会很开心，对吧"	"label": "sadness"}
{"id": 1843	"content": "我真是特别怕那些戴毛线帽头上顶俩尖儿的孩子们，总觉得你们"	"label": "sadness"}
{"id": 1844	"content": "靠！几点开始放的票！！！老子提前十分钟就守在电脑旁了，你他娘的就剩俩大半夜到天津的票是怎么回事[怒][怒][怒]觉都没睡好知道不！！！改天再定，切[哼][哼][哼]"	"label": "anger"}
{"id": 1845	"content": "[怒][怒][怒]"	"label": "disgust"}
{"id": 1846	"content": "物理老辈儿生物老辈儿数学阿姨，一个讲题模模糊糊你越不懂的她越跳过，一个讲题错了你给她说她还死不承认还嚷你，另外一个我就不说啥了，很努力就是智商低了点儿，唉，我知道…我的未来成了梦"	"label": "disgust"}
{"id": 1847	"content": "好难过啊，一看书就想睡觉[抓狂]"	"label": "disgust"}
{"id": 1848	"content": "愚人节，豁出去了。"	"label": "surprise"}
{"id": 1849	"content": "大清早就倒霉，买牛肉包，竟然给了我豆沙包[泪][泪]"	"label": "sadness"}
{"id": 1850	"content": "早上跟某人诉说自己半夜醒来然后死活睡不着的痛苦。某人温柔又关切地问，几点醒的啊？为什么睡不着啊？我说凌晨三点，不知为什么莫名其妙醒了。某人立刻欢呼雀跃，哈哈，太好了，不管我的事，耶！[右哼哼][右哼哼][右哼哼]"	"label": "anger"}
{"id": 1851	"content": "从现在开始，你只能梦到我！"	"label": "happiness"}
{"id": 1852	"content": "说不出来的呓语就烂肚子里吧"	"label": "happiness"}
{"id": 1853	"content": "上海的地铁太多，太复杂，换成是很方便，可也因为很多的换成点，让人眼花缭乱。。。[晕][生病]想出去逛逛，在地铁站研究了5分钟，才知道怎么坐！[可怜][委屈]"	"label": "sadness"}
{"id": 1854	"content": "晋升了父母，就失去了自由散漫的权利，为了她（他）没有娱乐生活，没有赖床的特权，甚至没有大声吵架发泄的资格，可是换来的是你创造的新生命的信任与依靠，一切牺牲，都是值得的！"	"label": "happiness"}
{"id": 1855	"content": "感觉这两天膝盖像中箭了一样痛[泪]"	"label": "disgust"}
{"id": 1856	"content": "你不悲剧，是中国和中国人悲剧。"	"label": "sadness"}
{"id": 1857	"content": "每次想找个人陪的时候，就发现有的人不能找，有的人不该找，还有的人找不到[哼]"	"label": "anger"}
{"id": 1858	"content": "人生而自由，却无往不在枷锁之中。-卢梭"	"label": "happiness"}
{"id": 1859	"content": "为什么好人都不在了。。。。。"	"label": "sadness"}
{"id": 1860	"content": "老公一次惹我生气了，我就瞪着老公玩游戏，瞪得老公都不好意思了，老公灵机一动就把手放在我胸上，老公说：“我现在这个动作可以形容你现在的表情！”我说：“什么？”二货老公欢乐的说：“好凶！”我当时就凌乱了………"	"label": "anger"}
{"id": 1861	"content": "好烦啊[悲伤]。为什么难过[泪]，是因为一事无成[挖鼻屎]还是为了不争气的自己[闭嘴]，已经与这个世界不能对面对视[黑线]，我该怎么办[失望]，有谁能告诉我，我该怎么办[钟]，我不是不想找工作，可我找不到啊，神啊[不要]，救救我吧，还是赐一台失控的车[来]，来撞死我吧[弱]做人好累啊[xkl转圈]"	"label": "sadness"}
{"id": 1862	"content": "献给生活中每个感动的瞬间"	"label": "happiness"}
{"id": 1863	"content": "据说我是缺少维A腿上的皮肤才那么干燥据说某人真的要拍云中歌而我这个没有坚持到看完第三部的逃兵读者也难免有些想不开据说做仰卧起坐肩胛骨离地整个起来有效很多咦用完薄荷味的牙膏好像嚼过绿箭似的据说我困了[困][月亮][话筒]"	"label": "like"}
{"id": 1864	"content": "吃完一大盆子草莓和千禧果，对于为什么这么喜欢吃水果但是皮肤依然很差这种问题我依然不能回答。"	"label": "sadness"}
{"id": 1865	"content": "今天没有完成任务QAQ越来越糟糕了。怎么办，期中考，还啥也不会呢!今天扫雷第一发永远是炸弹!"	"label": "like"}
{"id": 1866	"content": "你能想像一个人时不时的拿一些恶心的图片推推你让你看，告诉你这是吸烟人的肺，这类似的行为有多恶心吗？比图片本身还恶心。。"	"label": "anger"}
{"id": 1867	"content": "好久没有这么近距离的看着你"	"label": "like"}
{"id": 1868	"content": "上午猫儿妈妈来学校了，然后就陪猫儿妈妈一起吃个饭。吃饭的时候，我一顺嘴就说快给妈妈盛饭。。。阿姨应该不会误会吧？然后，阿姨每次都满怀期待的问我们有木有找女朋友。。"	"label": "disgust"}
{"id": 1869	"content": "你从远古走来，只为今生第一次心动；你从月色中走来，轻轻地抚慰我的梦。不止一万次地凝望你，欣赏你为我微闭的双眼。你在我的人生中一闪而过，那是一道凄美彩虹。今夜你又来到我的梦中，只因太激动我不小心触动了床头的火烛。就让烈火焚烧思念的温床，你我在大火中翩翩起舞。"	"label": "sadness"}
{"id": 1870	"content": "每每想起亲人，就有种莫名的感动。我也好久没有陪着你们了、不是么？老爸最近天南地北的奔波·····慢慢更擅长去表达对他的关心了。是我长大了？还是真的懂得心疼父母了？！现在照顾好自己，或许就是最大的安稳了。"	"label": "happiness"}
{"id": 1871	"content": "今天一整天烦。第一件事昨天晚上发现我丢了一支雅诗兰黛洗面奶和一小只中样爽肤水，很沮丧。接着得知麻烦师兄帮忙的事估计没戏了。已经沮丧的我打开邮箱通知下月21号停课，可我还有很多东西没讲。去洗把脸提提神，发现家里停水了。。。我需要哲学。六神无主的我于是只好抽了两支烟。[生病]"	"label": "sadness"}
{"id": 1872	"content": "就是心里边感受到安宁、满足。"	"label": "happiness"}
{"id": 1873	"content": "物理课写小组paper，选出来的研究国家是台湾。"	"label": "sadness"}
{"id": 1874	"content": "心里愣是烦躁，抓狂。[愤怒][愤怒][愤怒][愤怒][愤怒]"	"label": "anger"}
{"id": 1875	"content": "可是你认为别人热脸来贴了你的冷屁股别人很开心？从来都是自己自己你是什么样的人你是什么样的人呢"	"label": "anger"}
{"id": 1876	"content": "呜呜呜，招聘看简历看到长得还可以的男小卫，一看生日，好吧比我小。。弟弟再见_(з」∠)_"	"label": "sadness"}
{"id": 1877	"content": "回到家后的我貌似闯了不少的祸[囧]回家当晚就把家里的煲水壶给烧坏了，隔天就把家门钥匙给搞丢了····【衰神附体了么】[不想上班]"	"label": "disgust"}
{"id": 1878	"content": "失眠，也希望失得有质量点。"	"label": "sadness"}
{"id": 1879	"content": "晚安好嘛(つД`)ノ"	"label": "sadness"}
{"id": 1880	"content": "不动点大图！"	"label": "disgust"}
{"id": 1881	"content": "你曾经问我，坦然么？现在。。我想是的。。"	"label": "like"}
{"id": 1882	"content": "今天是2014年11月18日星期二，距离感恩节还有9天，距离圣诞节还有37天，距离考研还有39天，距离2014年结束还有43天，距离2015年春节还有93天，距离元宵节还有108天，距离2015年高考还有201天！"	"label": "fear"}
{"id": 1883	"content": "在最美丽的时光里，有人愿意陪你一起奋斗，无疑是幸福的！"	"label": "happiness"}
{"id": 1884	"content": "不想爱你和不爱你真的是两码事"	"label": "sadness"}
{"id": 1885	"content": "这剩下的四百多天，还是喜欢你"	"label": "like"}
{"id": 1886	"content": "半夜打黑车回家，开了后门后，想还是记下车牌吧，于是关门绕到车位看了一眼，结果车开跑了。哥心想司机心虚了，还好没坐这车。于是继续等，十分钟后，那黑车又绕回来停在姐哥身边，摇下车窗说：你怎么没上来啊，我听关车门以为你上来了，问你去哪儿，一回头没人，这大半夜的吓死我了。[泪]"	"label": "disgust"}
{"id": 1887	"content": "其实我报复心很重啊只是我们是好朋友"	"label": "sadness"}
{"id": 1888	"content": "突然有点厌恶某支持人；真心遭不住吃东西吧唧嘴的人，还是在这大晚上的；真的是有点受不了一个人天天在面前各种里手同时赠以别人高贵鄙视的眼神语气；如果有脾气想对某关系很不错的人发却又顾忌这那的忍了，是不是说明其实那亲密的关系只是看起来而已................."	"label": "disgust"}
{"id": 1889	"content": "烦躁得要死，感觉想撞墙。什么事都干不了，真想去火星上呆几天。。。"	"label": "disgust"}
{"id": 1890	"content": "伤害的总是最亲的人"	"label": "sadness"}
{"id": 1891	"content": "[1/2]面朝大海，春暖花开，这是海子的幸福;人生得意须尽欢，莫使金樽空对月，这是诗仙的幸福;方宅十馀亩，草屋八九间，这是陶潜的幸福。其实幸福很简单，一个眼神，一句鼓励，便能使人幸福如蜜。这是一个充满欲望的世界，乞求的很多，往往失去的也很多，水满则溢，欲满则亏。要学会满足，才能知"	"label": "happiness"}
{"id": 1892	"content": "花了短短的时间写给朋友们我真挚的祝福"	"label": "happiness"}
{"id": 1893	"content": "在你触摸不到的地方，有我一世痴狂。"	"label": "like"}
{"id": 1894	"content": "只把思念积压在我心头"	"label": "sadness"}
{"id": 1895	"content": "好心烦"	"label": "sadness"}
{"id": 1896	"content": "怎么会安心？我可以自己养活我自己，不依赖于父母。我可以吃得下饭，睡得着觉，笑得出来。"	"label": "happiness"}
{"id": 1897	"content": "是难过不知道从何说起，有种说不出来的感受"	"label": "sadness"}
{"id": 1898	"content": "幸福就是，该放手的时候，不再强求。"	"label": "happiness"}
{"id": 1899	"content": "不要为了追求没有的而忘记自己已有的幸福！"	"label": "happiness"}
{"id": 1900	"content": "“外围男的成功，验证了“知识就是力量”这六字箴言，它用生动的事实感染每个人告诉每个人：要做一个优秀的外围男。外围男的崛起，能让青少年努力，让屌丝发奋，让撸sir走出户外，让宅男看世界，外围男引领着青年人建设大中产时代，他们将为橄榄形社会结构做出应有贡献。”"	"label": "anger"}
{"id": 1901	"content": "莫名情绪回家就跟爸妈吵架刚刚收到老汉儿短信自责内疚眼睛红了一圈大概内容是这样的：女我知道现在对你关心不够说实话我也不知道说什么但你每次回家都给我们脸色看你说我们二老咋想现在是关键时期只要你给我惊喜我也会让你意想不到克服一切困难考上你的理想学校加油爸爸相信你！"	"label": "happiness"}
{"id": 1902	"content": "最近嘻嘻发明了个骑马马的新玩法，她骑在嘻爸的背上，要求嘻爸在床上转圈爬不说，同时还要不停地换动物。比如嘻嘻说骑猫猫，嘻爸要边爬边“喵喵”，嘻嘻说“骑狗狗”，嘻爸要边爬边“汪汪”，于是就听见“喵喵、汪汪、呱呱、嘎嘎、咩咩、哞哞。。。。。。”等动物叫此起彼伏，真是宠爱无下限啊！"	"label": "happiness"}
{"id": 1903	"content": "看到3岁小孩打魔兽比大人还顺流有木有；相亲节目感觉就是选秀节目的各个都是美女的有木有；YY里卖萌唱走音歌还有人下面送花的有木有。接个电话被人说成小孩子的有木有；玩个游戏一个工会都是人妖的有木有；找个工作只看学历不看经历的有木有；这个世界太乱了，妈妈！我要回火星！！[好囧]"	"label": "sadness"}
{"id": 1904	"content": "如果真像今天开会所说的那样，那我真盼着赶紧离开!!!😰😰⚡"	"label": "sadness"}
{"id": 1905	"content": "昨晚回去的路上，在看朝鲜的《我们最幸福》，内心相当压抑。回到家，看到西西的晚餐，三个素菜，都是西西不爱吃的。果然，晚饭没吃几口。罢了，还是做菜谱吧，从做法到摆盘都做出来，最好晚上做好第二天的肉菜。否则，早晚喝奶，越喝越瘦。[泪]。真TM不想上班了，独自在家带孩子！"	"label": "disgust"}
{"id": 1906	"content": "轮回的凄凉在无言的沙漠中叹息着沧桑的记忆、"	"label": "sadness"}
{"id": 1907	"content": "你们就乖乖的坐在操场上汗流浃背的看那些无聊的表演吧我在外面吹着空调吃着冰棍看电影[哈哈][哈哈][哈哈]"	"label": "happiness"}
{"id": 1908	"content": "饭卡不见了。"	"label": "sadness"}
{"id": 1909	"content": "走到那里都是阴天"	"label": "happiness"}
{"id": 1910	"content": "聆听《好久没回家》，踏上回家路！[嘻嘻]"	"label": "happiness"}
{"id": 1911	"content": "2012快乐的结束2013快乐的开始谢谢遇见让你们和你们出现于我的生活之中有你们是快乐的2013大伙儿都要快乐"	"label": "happiness"}
{"id": 1912	"content": "我永远都不能对不起自己…"	"label": "sadness"}
{"id": 1913	"content": "我想见到的人为什么一直不出现，我讨厌的人有为什么整天都在我眼前转来转去？？？"	"label": "sadness"}
{"id": 1914	"content": "17是不是也经常在想，不能辜负那个对我们实心实意的那个人…"	"label": "happiness"}
{"id": 1915	"content": "亲爱的，对不起。表面对你很冷淡，但我又何尝不想拥有轰轰烈烈额的爱情，只是不想耽误你的大好人生。你飞吧"	"label": "sadness"}
{"id": 1916	"content": "不懂事烂脾气"	"label": "sadness"}
{"id": 1917	"content": "让你们很失望"	"label": "sadness"}
{"id": 1918	"content": "小时候数学老师要大家各编一个应用题，结果我同桌编了个：爸爸有20条腿，妈妈有30条腿。请问一共有多少条腿？【不同的教育方式对下一代影响很大，面对这个问题首先就是赞！】"	"label": "happiness"}
{"id": 1919	"content": "卧槽会员的那些界面就是好看。果然城里有钱人用的就是不同。"	"label": "happiness"}
{"id": 1920	"content": "家里来了一大堆(二三十个…)我姥姥以前的学生，整的都没座坐了。好家伙太厉害了，这哪是学生啊，一群四五十岁的大叔大妈啊，一大早屋里像菜市场一样你们体会一下，我这个闹钟叫不醒的人终于有克星了……"	"label": "anger"}
{"id": 1921	"content": "陶先生，真好！[兔子][兔子][心][心][心]"	"label": "happiness"}
{"id": 1922	"content": "真正的快乐，就是喜欢就争取，得到就珍惜，失去就放下。"	"label": "happiness"}
{"id": 1923	"content": "等我等耐心等看看究竟要等多久你才会想起我来"	"label": "like"}
{"id": 1924	"content": "为什么假期这样无奈呢？心里不踏实"	"label": "disgust"}
{"id": 1925	"content": "一个人呆着"	"label": "like"}
{"id": 1926	"content": "昨个办手续，一哥们儿满面严肃：你你你，给解释下为毛要离职？职是随便离的么？夺了我的单子抢了我的书搁那一字一字的念：个人原因？什么是个人原因？我扭头问他旁边儿的山羊：这货谁啊？嘛时候混进来的？这单子你这么好奇我借你抄一份好了，对了咱俩很熟吗？山羊古道热肠拍案而起：我不认识他!"	"label": "happiness"}
{"id": 1927	"content": "自己是个废物，是吗？是的。清楚的认知也是种幸福吧，别的实在追不上别人，只能从自嘲做起了。我就是个废物点心。鉴证完毕。"	"label": "happiness"}
{"id": 1928	"content": "3天restart"	"label": "sadness"}
{"id": 1929	"content": "好心的顾客，小时候就喜欢排积木的顾客"	"label": "like"}
{"id": 1930	"content": "如果你有吃穿住，你已比世上75%的人富有。如果你有存款，钱包有现金，还有小零钱，你已是世上最富有的8%了。如果你早上起床，没病没灾，你已经比活不过这周的100万人幸福多了。如果你从没经历过战乱、牢狱、酷刑、饥荒，你比正身处其中的5亿人幸福多了。少些抱怨，拥抱身边幸福！"	"label": "happiness"}
{"id": 1931	"content": "早上的时候做了个梦。梦见我和我爸吵翻了。还梦见乱七八糟的一堆人。。。坑啊。最后梦见被贴吧男神安慰就醒了。"	"label": "surprise"}
{"id": 1932	"content": "我有时候在想，ex变得好幸福，因为以前我们异地，在一起的时间非常有限，而现在他不需要异地了，下班可以见面，周末可以粘在一起，他可以来回坐地铁送新女友回家。或者就干脆住到一起了。牵手的人不是我了，电影票也没有我的份。以前都是我做的事，现在不是我了，而且他们随时可以做。"	"label": "disgust"}
{"id": 1933	"content": "我的剧本好像被毙掉了，这么久都没有回复，可怜我的那么多个下午呀！[泪]"	"label": "sadness"}
{"id": 1934	"content": "妈，我想吃大闸蟹[馋嘴][馋嘴]重庆的好贵哦[泪]"	"label": "sadness"}
{"id": 1935	"content": "在泰国买的比基尼找不到了，这是不是意味着一个旧的结束，一个新的开始咧？不过还没穿过几次呢，还挺喜欢那颜色的！[泪流满面]"	"label": "happiness"}
{"id": 1936	"content": "姥姥也就是外婆过世已有一个月了，很想念她"	"label": "sadness"}
{"id": 1937	"content": "想成功走完一生	每时每刻都不能自负"	"label": "happiness"}
{"id": 1938	"content": "后天就可以回家了呢，嘻嘻。。。"	"label": "happiness"}
{"id": 1939	"content": "为什么和你一说话我就像吃了炸药似的…你没事干嘛喂我吃炸药…好好的想念一下子被你的白痴撞得面目全飞"	"label": "anger"}
{"id": 1940	"content": "其实我也说不出为什么，就是难过。"	"label": "sadness"}
{"id": 1941	"content": "[1/2]，个人信息泄露的这个彻底呀……考前天南海北各省的诈骗短信轰炸也就算了，现在这一条居然能指明道姓的给发来“尊敬的xxx，xx省特岗教师成绩已经公布，如对自己不满意请联系本团队，可助一臂之力”。什么时候开始诈骗团伙可以明目张胆的让我们被“客户”、被实名制了？还是真的有路就可以"	"label": "anger"}
{"id": 1942	"content": "家里的事真烦心"	"label": "sadness"}
{"id": 1943	"content": "今天分配到一个师姐旁边旁听，一坐下我看到她的背影我的思想一不小心就邪恶了下，可是到她一起身转回头我就尴尬了~[书呆子][书呆子][书呆子]"	"label": "happiness"}
{"id": 1944	"content": "每到了夜晚总是开大技的时间"	"label": "happiness"}
{"id": 1945	"content": "班主任在进宿舍查卫生的时候我在看避孕套广告[路过这儿][路过这儿][路过这儿]"	"label": "anger"}
{"id": 1946	"content": "我把你丢了才知道你是一等男！我却把你丢了，所以感情的道路上永远背负着良心的谴责和报应，我是多么无知阿。"	"label": "sadness"}
{"id": 1947	"content": "希望生病感冒的人儿，快快好起来。"	"label": "sadness"}
{"id": 1948	"content": "今天我很不开心，本来昨天说了今天会更新的。但是从下午一直刷评论，刷到现在，都看不到评论……我好久没这么勤奋了，居然连评论都不表示一下，更新个ball[拜拜]"	"label": "sadness"}
{"id": 1949	"content": "[1/2]【原文八双鞋陕西永寿刘爱玲的惨死，震动了整个永寿。刘爱玲何故死得如此凄惨？原因是她家被当地政府强拆，父亲因此上访却被打残关进黑监狱！最后她不得已上西安上访，但在上访路上，她竟被政府工作人员抓回永寿县，最后被永寿县司法局长杨志斌和手下人轮流强奸，痛苦绝望之馀跳楼自杀，"	"label": "anger"}
{"id": 1950	"content": "如果日后就这样过生活，你说，那多幸福"	"label": "happiness"}
{"id": 1951	"content": "这个词儿能够形容我现在的心情么？"	"label": "fear"}
{"id": 1952	"content": "考试啊！好无聊啊！早上考一科啊！剩下的时间不知道干什么啊！[闭嘴]"	"label": "disgust"}
{"id": 1953	"content": "看窗外风起，想你那温柔清风的身影，念你那妩媚空气的青丝，恋你那倾倒内心的笑容，因为你，爱你……"	"label": "like"}
{"id": 1954	"content": "这个世界上还是有那么多那么多的好人，其实很多事情是他们不必去做的，但是他们愿意奉献，用自己的真心去为这个社会作贡献，伟大的人们，大爱的人们，你们的付出一定会得到回报的，谢谢你们！[爱心传递][爱心传递][爱心传递][爱心传递][爱心传递][爱心传递]"	"label": "happiness"}
{"id": 1955	"content": "好好做自己"	"label": "happiness"}
{"id": 1956	"content": "快过年啦，趁现在跟那些生我气的人道个歉，对不起，原谅我的任性—"	"label": "sadness"}
{"id": 1957	"content": "每天除了吃饭睡觉你还在做什么[吃惊][吃惊]"	"label": "disgust"}
{"id": 1958	"content": "昨日中午，达州市珠市街滨江丽都A栋一女子从13楼坠下当场死亡。该女子28岁左右，姓名不详，去年才与丈夫结婚，小孩还未满月。具体死亡原因，公安机关目前正在调查之中。[蜡烛][蜡烛][蜡烛]"	"label": "sadness"}
{"id": 1959	"content": "看到辣么多前同学前朋友结婚的生娃的秀恩爱的觉得不行得马上从床上蹿起来一个人默默起床刷牙洗脸收拾行李打包饭菜才是年轻人的生活哼要和他们划清界线"	"label": "disgust"}
{"id": 1960	"content": "在我被逼到考虑是不是要租寄存柜的时候，朋友说了句“放我这吧”。"	"label": "sadness"}
{"id": 1961	"content": "[话筒]情绪可以控制	但眼泪不会撒谎"	"label": "like"}
{"id": 1962	"content": "不知道什么时候开始千总×二文的西皮这么火热了，我想缩.....千总本来是TFB的直男担当二文本来是男自的直男担当[泪]为什么这个世界会变成这样"	"label": "sadness"}
{"id": 1963	"content": "靠，等我不萌了的时候，就各种粉红了。。。"	"label": "disgust"}
{"id": 1964	"content": "我没有本事，让你在4.65买入。;-];-];-]"	"label": "sadness"}
{"id": 1965	"content": "上班好无聊哦[打哈气]真想回宿舍睡觉去"	"label": "disgust"}
{"id": 1966	"content": "完全不困是为啥，"	"label": "surprise"}
{"id": 1967	"content": "不是想有人陪伴，只是不想勉强别人。"	"label": "disgust"}
{"id": 1968	"content": "我一直在寻找那种感觉，那种在寒冷的日子里，牵起一双温暖的手，踏实地向前走的感觉。"	"label": "like"}
{"id": 1969	"content": "-烦人、烦死人了！要怎么着随你便吧。打你电话又不接、发信息又不回。你到底想我怎样啊？[伤心][哼]"	"label": "sadness"}
{"id": 1970	"content": "不会的，我会永远爱你。请你对我放心，你别看我平时老跟你讲那些女生，其实我对他们都不感兴趣，我这个人的性格是喜欢就是喜欢，爱就爱，对于老婆你，我这边是死都不会放手，愿意花尽毕生的精力来爱你。)谢谢臭屁江"	"label": "like"}
{"id": 1971	"content": "等一晚上就这几句……"	"label": "anger"}
{"id": 1972	"content": "苦逼哇！[泪][泪][衰][衰][生病][生病][感冒][感冒]牙齿是我永远的痛。。。。。"	"label": "sadness"}
{"id": 1973	"content": "我讨厌玩心理战术，讨厌你的直接，讨厌你来了又走，走了又来，装作若无其事；我讨厌你假装的冷漠，讨厌你理智的自我，讨厌你间歇的违和，我一直一直一直都很讨厌你，因为我仍然记得你。"	"label": "disgust"}
{"id": 1974	"content": "在这个球场上就俩人被撞倒后会先扭个腰，一个是我小美人一个是C咯咯"	"label": "happiness"}
{"id": 1975	"content": "人活着想要成功就必须要拼搏，拼搏的过程难免会有挫折、痛苦，但可以在拼搏的过程中寻求快乐，当然也有人认为成功、拼搏无所谓，平平淡淡就很幸福。其实快不快乐在于人的心态！"	"label": "happiness"}
{"id": 1976	"content": "本来说好的好好学习，但是今天早上去到自习时发现我的书被锁在了一个教室里，我就很不舒服，虽然只是不是很重要的书，可是我也就这样的被破坏了心情，心情烂的时候我就想明光，就想躲进他的怀抱取暖，就恨不得立刻买火车票去找他，上网查票结果都没有了，，，到最后，用理性思考，还是就放弃了，"	"label": "sadness"}
{"id": 1977	"content": "我想说的是，三清园有位卖饭的阿姨，对我好好啊，从去年到现在……"	"label": "happiness"}
{"id": 1978	"content": "为何这么无聊啊有什么好事情没有呢"	"label": "disgust"}
{"id": 1979	"content": "体会到了这感觉真不好受真心的跟你们说声抱歉[心]"	"label": "sadness"}
{"id": 1980	"content": "那些以前关注我的人去哪里勒，，，"	"label": "sadness"}
{"id": 1981	"content": "我想要在茅亭里老雨、假山边看蚂蚁，看蝴蝶恋爱，看蜘蛛结网，看水，看船，看云，看瀑布……看***甜甜地睡觉。"	"label": "happiness"}
{"id": 1982	"content": "吃上妈妈做的饭，虽然简单，但也足够幸福。[心]"	"label": "happiness"}
{"id": 1983	"content": "昨天嘻嘻翻出我的旧钱包一看，说“空的，没有钱，不能坐羊羊”（羊羊就是摇摇车），接着她又翻出一张名片，说“有卡，可以刷卡，可以坐羊羊了~~”好吧，你是要刷多少卡，坐多少次摇摇车啊！"	"label": "happiness"}
{"id": 1984	"content": "如果幸福只是一种不再寂寞的感触，那种幸福算不算幸福。"	"label": "happiness"}
{"id": 1985	"content": "抓狂抓狂抓狂抓狂抓狂啊"	"label": "anger"}
{"id": 1986	"content": "发那么矫情的话干嘛还是爆粗口来的痛快直接"	"label": "anger"}
{"id": 1987	"content": "灯火阑珊的晚上，你会思念谁？"	"label": "sadness"}
{"id": 1988	"content": "半夜吃了一盆水煮鱼，越发难睡着。异地这么多年之后，我开始相信那句鸡汤：陪伴是最长情的告白，只是不懂这样简单的感动是否能够经得住生活的磨砺，开始怀疑这样的生活是否是我想要的，每天重复，重复昨天，工作似乎还稳定体面，可是内心好难雀跃。"	"label": "sadness"}
{"id": 1989	"content": "如果一个男人的努力，女人看不见，那么他们恐怕连做朋友都很困难！"	"label": "like"}
{"id": 1990	"content": "[1/2]亲爱哒，13天喽，今天一跳完广播操，我就非常期待与你相见，虽然又等了半个小时吧，不过只要能见到你，就很开心！不知怎么的，看到你就老想逗逗你，不想写作业了，所以，你就很自然的带我去散步了！今天你又坏了，不过依然很爱你，今天你又给我承诺了永远在一起，永远不说分手俩字，我相"	"label": "happiness"}
{"id": 1991	"content": "明天林李大战。其实没关系的，都是福建人。"	"label": "happiness"}
{"id": 1992	"content": "其实我很积极，只是表现不出来。"	"label": "like"}
{"id": 1993	"content": "牙签扎进了脚板心[衰]好痛怎么治"	"label": "disgust"}
{"id": 1994	"content": "今天真是没有什么由衷的欢喜事，但是也没有什么坏事。完毕！"	"label": "happiness"}
{"id": 1995	"content": "夜逛后海，抬头突见星光于高树枝头闪烁，天色墨蓝，觉上天恩赐美景星光。"	"label": "happiness"}
{"id": 1996	"content": "第一次用公司的电脑上微博，忐忑死了！！！[嘘]"	"label": "fear"}
{"id": 1997	"content": "一个人如果不逼自己一把，永远不知道自己有多优秀＝＝"	"label": "like"}
{"id": 1998	"content": "早上起来发现外面全是雾，妈的虚惊一场，原来是我家着火了。"	"label": "surprise"}
{"id": 1999	"content": "给别人把饭做了，而我才开始吃饭！[委屈]"	"label": "sadness"}
[truncated: 1,967 more rows]
