# Supplementary material for: Enhanced industrial text classification via hyper variational graph-guided global context integration
Source: PeerJ Comput Sci. 2024 Jan 5;10:e1788. doi: 10.7717/peerj-cs.1788 (PMC10773843; doi:10.7717/peerj-cs.1788)
Supplement: Supplemental Information 2 — CLUEEmotion2020 dataset is emotion analysis corpus labeled with each sample annotated with one emotion label, and contains train, validation and test dataset. CHIP-CTC dataset is categorized based on the screening criteria utilized in clinical trials. It is sourced entirely from authentic clinical trial cases with the abbreviated data, and obtained from the standardized module within the public Chinese clinical website. N15News dataset is generated from New York Times with 24 categories and contains both text and image information in each news. Here we use the text with body tag for news classification as test dataset. PatentsDataset corpus comes from industrial domain texts extracted from China’s national patent database, with over 3500 self-built industrial equipment patent information used for industrial field text classification. [file peerj-cs-10-1788-s002.zip › data/CLUEEmotion2020/train.txt]

{"id": 0	"content": "'你知道多伦多附近有什么吗？哈哈有破布耶…真的书上写的你听哦…你家那块破布是世界上最大的破布，哈哈，骗你的啦它是说尼加拉瓜瀑布是世界上最大的瀑布啦…哈哈哈''爸爸，她的头发耶！我们大扫除椅子都要翻上来我看到木头缝里有头发…一定是xx以前夹到的，你说是不是？[生病]"	"label": "sadness"}
{"id": 1	"content": "平安夜，圣诞节，都过了，我很难过，和妈妈吵了两天，以死相逼才终止战争，现在还处于冷战中。"	"label": "sadness"}
{"id": 2	"content": "我只是自私了一点，做自己想做的事情！"	"label": "sadness"}
{"id": 3	"content": "让感动的不仅仅是雨过天晴，还有泪水流下来的迷人眼神。"	"label": "happiness"}
{"id": 4	"content": "好日子"	"label": "happiness"}
{"id": 5	"content": "每天都学到这么晚。总是兴致勃勃想着明天要七点起床继续看书。就是闹钟从来不知道何时关的。一觉醒来最早也十点了。晚上睡觉倒头就睡过去了。高考都没有这么努力过。真心累。不过过的很充实。最想说的是。这才是他妈的人生啊。。这才是像个人样的活着啊。。[泪][泪][泪][泪][泪]"	"label": "like"}
{"id": 6	"content": "终于把身份证办了。"	"label": "happiness"}
{"id": 7	"content": "奖学金终于到账呐……终于可以填翻笔数呐～再唔黎我就穷死噶呐～thankgod![嘻嘻][嘻嘻][嘻嘻]"	"label": "happiness"}
{"id": 8	"content": "高中的时候，一次上午上课，老师大喊：谁敢不服我！一个同学心血来潮，大喊道：我不服！老师愣了一下，又大喊道：谁敢不服我俩！！老师您是要闹哪样？？"	"label": "happiness"}
{"id": 9	"content": "汉子你尽快弃暗投明吧我忙得像只狗没空理你啊"	"label": "sadness"}
{"id": 10	"content": "相互冲突的两种精神，都值得我们同情。黑格尔"	"label": "sadness"}
{"id": 11	"content": "时间或许会冲淡我们的记忆，但定格那一刻的时光将永远凝固或封存，我们都不会忘记。让生命前进的动力也许就是日复一日的安定，把小小的幸福摄取进我们的细胞，让它感知美好的滋味，于是乎我们就会多一点微笑在脸庞，因为这样的你最美。感恩于心，晚安。"	"label": "happiness"}
{"id": 12	"content": "永华兄说要性格测试然后重新分组，阿杰气得说，妈的，全填一样的答案。当时真的很感动。前几天我对他们说，我们最后一天的时候拍照留念好不好。被他们集体嫌弃了。今天赖赖他们组在那里照来照去的，我羡慕得对邝说，他们组好好玩。阿漫这时来了一句，我们组不好玩吗？我吼回去，你们又不肯拍！"	"label": "happiness"}
{"id": 13	"content": "你给我的惊喜我都一直记得而我总是没有勇气为你做些什么"	"label": "sadness"}
{"id": 14	"content": "以后不能做自己喜欢的事而之后又要往哪里前进一片茫然"	"label": "sadness"}
{"id": 15	"content": "很简单我不喜欢你玩游戏"	"label": "anger"}
{"id": 16	"content": "你也不用说对不起，只是，，，，若相惜"	"label": "sadness"}
{"id": 17	"content": "也许你们都说得对“死心吧”一开始就是个错误将错就错我不想放弃让自己慢慢地淡忘。。喜欢是一种错误旁人看了。。呵呵是愚蠢花痴心累心寒都只有自己感受到看看。。眼泪流了在一个很深很深很深的内心深处每天微笑待人可对自己失约了面对感情一个人又傻傻的哭泣。("	"label": "sadness"}
{"id": 18	"content": "在电话接通后，老妈第一句话是：还有家啊？换了电话都没说声。。瞬间觉得无地自容。。[黑线]"	"label": "sadness"}
{"id": 19	"content": "脑海中那道身影"	"label": "sadness"}
{"id": 20	"content": "明明很在乎也会把你推开，因为我知道既然没法拥有，只能早些割裂。哪怕是自欺欺人的假象也让我有些许心安。"	"label": "sadness"}
{"id": 21	"content": "4…这都不是偶然的事情，这是他明白这个事实真相，对生死看得很淡薄，知道要认真努力修行，所以死了之后，自己可以作主，自己可以选择到哪一道去。如果在临终时，一慌一乱，你对身体很留恋，对家亲眷属很留恋，那你往往就到三途去了！"	"label": "fear"}
{"id": 22	"content": "我关注列表中的人物莫名消失了。"	"label": "surprise"}
{"id": 23	"content": "鼻涕止不住地往下流，小鼻子让我弄得红红得，受了很大的伤！这得到什么时候才好啊！可恶的感冒！恁娘！"	"label": "sadness"}
{"id": 24	"content": "你去网上找些漂亮可爱的套套呗"	"label": "like"}
{"id": 25	"content": "这里的取款机居然全部暂停使用"	"label": "anger"}
{"id": 26	"content": "没有美图秀秀的电脑还能叫电脑吗。。。"	"label": "sadness"}
{"id": 27	"content": "+每次过年回家买不到票的时候，我就会问快递公司的，你们公司多少钱能把我寄回家啊？"	"label": "sadness"}
{"id": 28	"content": "今天把平抛运动的题解决了！啊哈，我感觉哦幸福了…好嘞。晚安我周围的一切[打哈气][打哈气]"	"label": "happiness"}
{"id": 29	"content": "，人生最大的幸福就是早起有一碗冬瓜排骨汤的米粉，还有我最喜欢的台湾芗园果仁方块酥，还可以一边看完喜欢的韩剧。幸福啊。。。。[害羞][亲亲]"	"label": "happiness"}
{"id": 30	"content": "我我我我我我烦操[抓狂]"	"label": "anger"}
{"id": 31	"content": "技校生就这么开放么？据说有直接带回男生宿舍的，，据说有直播的，，"	"label": "surprise"}
{"id": 32	"content": "头里面空荡荡的，，，，，，，如果上帝非要小人得志，那么我我只能无奈了"	"label": "sadness"}
{"id": 33	"content": "一打开集中考试的考试安排，我震惊了。。。[震惊]"	"label": "surprise"}
{"id": 34	"content": "心情总是莫名的不好，，，，[委屈]"	"label": "anger"}
{"id": 35	"content": "时而想回到大学生活，因为他们会在我失望难过的时候先打击一番，然后全心全意的安慰我。至少不是现在这般。毕业了，所有的一切都不一样了，当初那些一起逃课一起吃饭一起玩乐的朋友早已各奔东西，而现在的身边总有那么一群无赖让人觉得呕心，甚至呕心到半夜三更在睡梦中都会醒来。"	"label": "fear"}
{"id": 36	"content": "越想越多越想越绝望"	"label": "sadness"}
{"id": 37	"content": "你不喜欢的我像被世界抛弃了一样只因为不够漂亮不够优秀"	"label": "sadness"}
{"id": 38	"content": "幸福就是当相爱的人都变老的时候，还相看两不厌。幸福就是可以一直都在一起，合起来的日子是一生一世，从人间到天堂……"	"label": "happiness"}
{"id": 39	"content": "现在很多孩子因为种种原因不得不去网吧，而正规网吧不能进，黑网吧又鱼龙混杂。呼吁教育部门能够专门为学生开设一个健康绿色的网吧，或着在正规网吧为学生建立一个绿色上网地带……"	"label": "sadness"}
{"id": 40	"content": "自古庸医多害人！！"	"label": "anger"}
{"id": 41	"content": "把聚会当做一次分手！同学们，夏天再聚首！！[害羞][害羞]"	"label": "sadness"}
{"id": 42	"content": "幸福其实很简单"	"label": "happiness"}
{"id": 43	"content": "美餐一天。回家可以陪家人，可以换心情，还可以善待我的胃。"	"label": "happiness"}
{"id": 44	"content": "隔壁的隔壁一同学戴着耳塞听歌好high，那个噪音大得我都能识别那曲目，从那英的征服跨越到Taylor的歌，把我女神的歌毁了[泪]，实在没心情看书了，只好采取无声的抗议，迅速捡本书到前排，等我看完一章回原位置，那位high歌同学跑了，瞬间尴尬…我就纳闷旁边的人都聋了，还是以为我有毛病啊[汗]…"	"label": "disgust"}
{"id": 45	"content": "一生之中，无论深爱过几个人，我们爱的都是同一个人，一个很像我，跟我是同类；另一个完全不像我，却弥补了我的缺失。而其实，他们都是我…"	"label": "sadness"}
{"id": 46	"content": "谢谢大家一年来对我的关注，虽然你们都不露面、不评论，这显然是我的博内容不够完善。仍然谢谢大家对我的包容，即使我要告诉你们我刚才失恋的事情。希望大家在下年仍然关注我，谢谢！对不起。。。"	"label": "sadness"}
{"id": 47	"content": "一回家就生病了，昨晚连饭都没次，晚上8点就睡了，但每隔4小时就醒一次是什么破节奏，头晕，头痛，浑身发软酸痛，我想次饭但是没胃口，掀桌！"	"label": "happiness"}
{"id": 48	"content": "无论做什么都要带上自己的好心情"	"label": "happiness"}
{"id": 49	"content": "别问我幸福是什么？其实幸福很简单！今天天气温暖，阳光和煦。陪家人一起去逛街吃晚饭。。[熊猫][熊猫][熊猫]"	"label": "happiness"}
{"id": 50	"content": "我只是难过你认不出我的背影。2010.6.5那天下午，在场的都知道，我们那么好。"	"label": "sadness"}
{"id": 51	"content": "刷了一通微博。。。。。回去背论文。。。苦逼的人生就是答辩之后还要去广图上课"	"label": "happiness"}
{"id": 52	"content": "虽然俺只有一任女友，但却喜欢的要死。和她争水果吃，给她买能力内最好的东东，贿赂她吃饭等等她喜欢不喜欢的。虽然相处仅1个月，但相处的点滴依然好温暖。人这一辈子，总要去这么爱一次。小孩子的时光已经结束，微薄是唯一一个尚可吐槽的地方。"	"label": "happiness"}
{"id": 53	"content": "幸福就是明天的明天，我依旧在你身边"	"label": "happiness"}
{"id": 54	"content": "思念别人是一种温馨，被别人思念是一种幸福，当然好的前提是－彼此思念。否则，单相思是一种哀愁，只被别人思念是一种负担。"	"label": "sadness"}
{"id": 55	"content": "愿全天下小三都被识破被抛弃然后被叉叉最后自挂东南枝成功。"	"label": "happiness"}
{"id": 56	"content": "人生每个阶段对幸福都有不同的要求，现在就是能和爱的人一起，有钱多吃没钱少吃，目标是尽量让爱人多幸福少烦恼。"	"label": "happiness"}
{"id": 57	"content": "我表示大清早被脚抽筋、被老年团电话叫醒很另类[泪][泪]"	"label": "sadness"}
{"id": 58	"content": "突然想回家了，离开这里，就当这里的一切不曾存在，更没有什么会让我想起有些事是真的。"	"label": "sadness"}
{"id": 59	"content": "我感觉我今天是铁定回不到宁波了高速封道车子往回开了我又被送回杭州了。早上看到下雪还是兴奋之情现在我是无奈到底了！作业怎么办还没完全搞定到杭州了我怎么办！下雪天都开始烦恼了"	"label": "sadness"}
{"id": 60	"content": "很单纯🎀🎀"	"label": "sadness"}
{"id": 61	"content": "清明这天学校组织老师去爬山踏青，我去了，刚拿到票不到十分钟，老爸电话追来，说要带我去大青山，我选择了和父母在一起，我知道爸爸是有意的，知道我因为丢了手机丢了信息难过，坐在车的后排座上，看着驾驶的老爸，心里阵阵温暖，父与女，无可代替。"	"label": "happiness"}
{"id": 62	"content": "人吧有的时候是不能自己以为别人怎么样就是怎样的这样的想法是很自以为是的你不是谁你只是你自己你怎么可能明白其他人是怎么想的怎么可以理所应当地指责谁谁谁是错的怎么会知道被指责的人有时候是很可怜的"	"label": "sadness"}
{"id": 63	"content": "每到大半夜才有精神和灵感(？)写论文，果真懒癌末期，嗯的确也离死线没几个小时了"	"label": "sadness"}
{"id": 64	"content": "五一放假，可以休息几天了。不知怎的，情绪不高，始终没有开心的感觉。"	"label": "sadness"}
{"id": 65	"content": "没有电话，没有担心，只有“我困了”“晚安”和象征着吻的小表情…"	"label": "sadness"}
{"id": 66	"content": "没完成复习定下的计划"	"label": "disgust"}
{"id": 67	"content": "原来今天是情人节[失望]"	"label": "happiness"}
{"id": 68	"content": "今天A7200天拉！[礼花][礼花]感谢红姐陪我们走过了这个200天！虽然要分班了。我们没有办法一起走过下一个200天。但亲爱的们…我们一定要"	"label": "happiness"}
{"id": 69	"content": "上次告白之后，我们之间气氛看似很正常，但熟悉的人都可以感觉到我们之间诡异气氛。快一年了，我不想这样的！这不是我想要的。"	"label": "like"}
{"id": 70	"content": "想唱歌的时候自己起头！！！不要接我唱的！！！"	"label": "sadness"}
{"id": 71	"content": "坦白从宽抗拒从严"	"label": "sadness"}
{"id": 72	"content": "这是第四次为你流泪，哭过以后泪也干了，以后再也不会了，好自为之吧！"	"label": "sadness"}
{"id": 73	"content": "甲方虐我千百遍	我待甲方如初恋。。。[伤心][伤心][伤心]"	"label": "sadness"}
{"id": 74	"content": "这人呀高兴就好，何必一天到晚愁苦呢"	"label": "happiness"}
{"id": 75	"content": "大半夜的坐在家里的床上玩手机看我妈看PPS陪一只猪吃面"	"label": "happiness"}
{"id": 76	"content": "跟小朋友回家，我说伞好重喔手都要断了。小朋友好乖巧：那我来打。撑了没一分钟，手抖得跟甲亢病人一样，还给我：还是你打吧？"	"label": "like"}
{"id": 77	"content": "-。=真的地震啊在床上赖床真的感觉到闷闷的震动了两下下昂[哈哈][花心]"	"label": "disgust"}
{"id": 78	"content": "我始终相信，在这个世界上，有那么一个人，用力的与世俗做抗争，追求内心的安宁和质朴的快乐。"	"label": "happiness"}
{"id": 79	"content": "你也很孤单吧？你也很想被人喜欢吧？你也不想有一天这样默默无闻地死去吧？"	"label": "sadness"}
{"id": 80	"content": "一直觉得养狗很可怕，但养了就不想放弃。对于养动物，我觉得要么你就不要养，要么你就养到底，负责到底。狗也是有心的，送来送去我都心疼，更别说狗了。小赛文，四个月大，今天却被我送给别人。[草泥马][草泥马][草泥马][草泥马]"	"label": "sadness"}
{"id": 81	"content": "今天在食堂吃饭看到一个男的穿条天蓝的裤子饭都喷了出来。。。。。。"	"label": "sadness"}
{"id": 82	"content": "我的夜晚是你的白天，当我思念时你正入眠。带的手表是你的时间，回想着你疼爱我的脸。"	"label": "sadness"}
{"id": 83	"content": "鸡蛋爆洋葱"	"label": "happiness"}
{"id": 84	"content": "我只是郁闷和伤心于我们为什么不能好好玩，为什么一点和气都没有呢？我的自尊心受到了伤害，发生的一幕幕像一把锐利的尖刀割裂了我跳动的心脏。想象和现实终不是一回事别把事情想都那么美好。"	"label": "sadness"}
{"id": 85	"content": "今天磕瓜子突然想到楼主小学时候上自习，自己在那默默剥了快一节课的时间，准备下课以后一口气吃掉。结果我们班主任走进来直接就把我藏在课本下面的瓜子抓起来吞了，是吞啊。还HLL的来了句，在窗户外看你剥半天了，就等你多剥点呢。。。"	"label": "happiness"}
{"id": 86	"content": "我对你说的。"	"label": "sadness"}
{"id": 87	"content": "今年吃的太多，想的太少。"	"label": "sadness"}
{"id": 88	"content": "稀土部队的粉全是僵尸粉啊！[嘘][泪]"	"label": "anger"}
{"id": 89	"content": "刷卡一时爽，月底火葬场"	"label": "happiness"}
{"id": 90	"content": "画个圈圈诅咒你嫁不出去，你丫的难道不知道图书馆是看书的地方吗？每天来了不是吃就是喝、你吃也就吃吧、喝也就喝吧，你发出那么大的声音给谁听呢！长的就跟个大龄妇女似的，看你也嫁不出去！！！"	"label": "anger"}
{"id": 91	"content": "第一次搭车没给够钱!买完东西只剩11块2毛…打车需15元…谢司机不杀之恩!!!!!"	"label": "happiness"}
{"id": 92	"content": "特无聊的现在，都不知道干什么好。[偷笑]"	"label": "disgust"}
{"id": 93	"content": "我是个自私的人，在伤害你的同时却不想失去你…"	"label": "sadness"}
{"id": 94	"content": "有一种伤痛叫做：一朝被蛇咬，十年怕井绳！[囧][囧][囧]"	"label": "sadness"}
{"id": 95	"content": "现在的小孩拿着土豪金到处乱窜！不是苹果🍎还看不起@[泪][泪]😭😭"	"label": "sadness"}
{"id": 96	"content": "好久了。该努力的还是没努力。不该喜欢的还是喜欢。"	"label": "sadness"}
{"id": 97	"content": "节制而有秩序的生活，只为讨祂喜悦……谈论上帝只是慕道的必须，却不是现在的必须。现在对我而言更重要的，是回应祂，让祂在我生命中掌权。倾听，接受，交托。。。谢谢主，给我每天每分每秒每地都跟随的力量……"	"label": "happiness"}
{"id": 98	"content": "刚刚给妈妈打电话聊天的时候说打电话之前跟老爸聊qq为什么不理我，我妈就说肯定是他在公司上忘了下了，他要是看见你给他聊天还不巴巴的回来跟我炫耀啊[泪][泪][泪]"	"label": "sadness"}
{"id": 99	"content": "幸福就是，无论自己长到多少岁，都能抱着妈妈睡觉！"	"label": "happiness"}
{"id": 100	"content": "最近要放下《爸爸！我们去哪儿？》《runningman》《两天一夜》《无限挑战》《家有陌生人》《我们结婚了》等等综艺。[泪]没有欢乐了。"	"label": "sadness"}
{"id": 101	"content": "【女孩上海复旦验DNA自称为孙悟空后人】1月10日消息，一个叫妃妃的女孩微博称她妈妈告诉她是孙悟空后人。起初她死活不信，但当她妈妈拿出了祖上留传下来的物证：灵石和猴毛后，惊呆了！妃妃前往复旦大学人类学研究实验室寻找科学真相，希望DNA证明自己是孙N代。"	"label": "surprise"}
{"id": 102	"content": "没有了嫉妒心，人生自然会快乐。"	"label": "happiness"}
{"id": 103	"content": "傍晚，有个隐性成熟的姑娘下楼买电池，老板问，你多高啦？答，一米七七吧。老板又问，你几岁啦？迟疑了一下答，快十二岁了。周围的人瞬间石化..[黑线][黑线][黑线]"	"label": "disgust"}
{"id": 104	"content": "幸福是心里面的东西和很多东西都无关，两个人的灵魂耦合算是最高级的幸福。"	"label": "happiness"}
{"id": 105	"content": "今天不是我第一次去健身房但是是我第一次看有人穿短裙在运动呵呵呵[挖鼻屎]"	"label": "anger"}
{"id": 106	"content": "是我太执着，抛弃了当下用了大段的时间去思念才发现我爱的只不过是过往的你。是我过于愚蠢，明明已经失去还妄想在回忆里寻找一丝温馨。是我太过安静，以为默默的关怀能一点一滴感动你的心却得到越来越多的不理解。"	"label": "sadness"}
{"id": 107	"content": "想念是会呼吸的痛，毕业过后恐怕会很痛～[泪][泪][泪]"	"label": "sadness"}
{"id": 108	"content": "没看路，一支圆珠笔插进脚……整个脚掌都麻了……"	"label": "sadness"}
{"id": 109	"content": "[1/2]真的想说对不起，一次一次的伤害你，其实我想说，在我心里只有你的位置，对于他，早已是陈年旧事了，或许你敏感我和他的交流，对不起，不是故意要刺激你的，我宁可伤害的是他，也不想伤害你，我不求你的原谅，只希望你别因为我伤害自己，因为我是一个从没给过你信任的人，我什么也不算，"	"label": "sadness"}
{"id": 110	"content": "皮皮埃斯大半夜的突然就他妈的发疯了声音不是一般的诡异在发现其他播放器正常以后背后一股凉风又适时的冒出来强迫症我要不要重启。"	"label": "anger"}
{"id": 111	"content": "[1/3]喜欢你这种性格，喜欢你不喜欢女生写的情书就直接扔进瓶子里，喜欢你很坦然的面对我，说明天会给我讲都写了什么，真的现在越来越喜欢你，上上课总是想回头看看你，老师批评后面的人，总是趁机瞟你几眼。吃饭时，眼睛总是追着你，因为你打这个饭，我就排在你后面，为了和你说句话，看我。今"	"label": "like"}
{"id": 112	"content": "我媳妇跟人跑了"	"label": "anger"}
{"id": 113	"content": "当伤痛出现血液流出没有了一点多馀的力气只想一个人平静的过"	"label": "sadness"}
{"id": 114	"content": "我能说我每次考试都来大姨妈吗？姨妈你好我与你“非亲非故”干吗对我这么好=="	"label": "sadness"}
{"id": 115	"content": "人艺剧场里秉息静气的泪水，婆罗多舞响彻整晚的脚铃，白洋淀摘回来自做的清香四溢的荷叶茶，贝加尔湖上的清风，湖对岸的层层的雪山，雪夜里热闹喧嚣歌舞的俄罗斯婚礼，三年后又一次见到的宋代侍女塑像，读到有启发的好书，读完专业原版文章，和最杰出的业内顶尖人士对话"	"label": "happiness"}
{"id": 116	"content": "跟哔哩哔哩看个犬夜叉咋就这么难==刷了小二十回了就我一观众你卡毛卡啊抱歉你大爷啊"	"label": "disgust"}
{"id": 117	"content": "最近好痛苦作业太多了老师又要赶进度人生都感觉灰暗了不过我一定要奋斗加油啊苗苗你一定能行"	"label": "like"}
{"id": 118	"content": "傻逼笑了因为看到了她傻逼笑了因为看到了她脸上的笑容傻逼笑了因为想着她傻逼笑了……但是傻逼的笑被嫌弃了你猜傻逼还会笑吗"	"label": "happiness"}
{"id": 119	"content": "一个保险公司的经理在讲人口老龄化：「宜家D香港人寿命越来越长啦，男女平均寿命有82，以前都冇呢个烦恼的，家阵退休，还有廿几三十年要过。为左解决呢个问题，所以就推出养老保险。。」如果真的有人嫌命长，那他就是做保险的。"	"label": "happiness"}
{"id": 120	"content": "我已经处于绝望的边缘，杀了我吧！我不想考试了！[伤心]"	"label": "sadness"}
{"id": 121	"content": "你说。我们会生活在一起么。看了一个故事。突然觉得害怕。是不是大多时候。拥有的结果就是失去。我们在生活之中。却在意料之外。秋天的天气就像心电图。起起伏伏。"	"label": "sadness"}
{"id": 122	"content": "放眼望去………………全世界都在秀恩爱……"	"label": "sadness"}
{"id": 123	"content": "我们曾如此渴望命运的波澜，到最后才发现，人生最曼妙的风景，竟是内心的淡定与从容……"	"label": "like"}
{"id": 124	"content": "冬天到了，我们的教室装上了电风扇……"	"label": "anger"}
{"id": 125	"content": "恐惧感啊。。。[生病]"	"label": "fear"}
{"id": 126	"content": "为什么友情一旦遇上了利益，就会变了质？不再纯粹，不再真挚，不再真诚...[悲伤][悲伤][悲伤]"	"label": "sadness"}
{"id": 127	"content": "[moc装酷]现在的我觉得平平淡淡的过每一天就是幸福"	"label": "happiness"}
{"id": 128	"content": "我讨厌黑粉。"	"label": "disgust"}
{"id": 129	"content": "我要学好英语，努力学好英语。"	"label": "like"}
{"id": 130	"content": "最近每天晚上都要吃零食。在天猫选了鱿鱼丝啊板栗仁啊腰果琥珀核桃仁什么的正待付款。刚刚下床顺便去称了下体重，果断取消了订单[拜拜][泪]"	"label": "sadness"}
{"id": 131	"content": "实话说，每次卖“名人”信札手迹的时候，总是要百度该人的简历，但是有些简历实在是不好意思贴上，因为怕人人家认为我认同他的自吹自擂。还有一个就是职称，也不说明问题，但是为了卖钱，有时候都漠视了。只好把我认为好的多说几句了。"	"label": "disgust"}
{"id": 132	"content": "都有故事之人！初爱初情！好吧！"	"label": "like"}
{"id": 133	"content": "有皮肤病了吗"	"label": "anger"}
{"id": 134	"content": "青峰说：幸福，就是不因为过于追求幸福，而不幸福。我相信我是幸福的，因为我珍惜现在所拥有的一切。所以，请相信我，真的很爱你们。"	"label": "happiness"}
{"id": 135	"content": "开始筹备创业的事情，愿上帝带领我，让我能在工作中去荣耀他的名。"	"label": "like"}
{"id": 136	"content": "外面天气很差我很累很想把思念带到你身边"	"label": "sadness"}
{"id": 137	"content": "幸福就是当你拖着疲惫的身子回家的时候，有人特意跑来做好饭菜在等你回来吃饭。"	"label": "happiness"}
{"id": 138	"content": "同病房的姑娘叫我阿姨，叫我哥呢，大哥，啥意思啊你。。。有这么老么我[群体围观]"	"label": "sadness"}
{"id": 139	"content": "嘻嘻尿床了，哇啦哇啦哭了半天，最后说尿了一个苹果。。。。好吧，尿成苹果形了，只是干嘛尿在为娘我睡觉的地方呢！"	"label": "happiness"}
{"id": 140	"content": "记住。"	"label": "like"}
{"id": 141	"content": "下午五点百无聊赖无所事事我跟朋友说“这要在国内、咱就去按脚了”朋友说“对，找小伙子”"	"label": "disgust"}
{"id": 142	"content": "幸福，是偎依在妈妈温暖怀抱里的温馨；幸福，是依靠在恋人宽阔肩膀上的甜蜜；幸福，就是注视父母沧桑面庞的敬意；幸福，就是一家人在一起吃一个团圆饭；幸福就是人生，人生就是幸福。"	"label": "happiness"}
{"id": 143	"content": "越来越无聊"	"label": "disgust"}
{"id": 144	"content": "我就是愿意和前任分手了当做陌生人从来没认识过那样不要再联系留言关注我啊你妹！像吃进了鼻涕"	"label": "sadness"}
{"id": 145	"content": "刚开始撸，显卡就坏了!!!我的爬坑生涯啊!!!今天刚买的阿狸，还指望他能带来刺激的屠杀……哎!离国庆还远着呢!难道要回到地下刷怪？？[委屈][可怜][黑线][伤心]"	"label": "anger"}
{"id": 146	"content": "小时代2，一天排片接近250场；一场风花雪月的事66场。。。。。。"	"label": "anger"}
{"id": 147	"content": "我醒了，我明白了！想想以往，在这个繁琐的生活中又多了一处警惕，却少了一份天真，给这个蔚蓝的天空又增添了一丝瘴气，看清了一个人，认清了一个人，等于看到了现在的社会，原来这一切都是伪装的，“披着羊皮的狼”——当初我就应该“斩立决”！"	"label": "anger"}
{"id": 148	"content": "就是这种瞻前顾后，凡事都有PlanB的死尿性，让我做起事来都不痛快。作死[怒骂][怒骂]据说这是种缺乏安全感的病症，快给我钱，让我减轻点症状[哼][哼]"	"label": "sadness"}
{"id": 149	"content": "思念就是走在路上，总想抬头就能看到你，走过每一个路口，转过每一个弯，总想着你刚好迎面走来。"	"label": "sadness"}
{"id": 150	"content": "睡不着。亲，来个电话。[酷][酷][酷][哈哈][爱你]"	"label": "sadness"}
{"id": 151	"content": "我们家是怎么了？这两年爷爷奶奶去世，小姑姑离婚，表姐待离婚[悲伤][泪]"	"label": "sadness"}
{"id": 152	"content": "啊，伤不起！处处都要你！所以我只能忍声吞气！[顶]"	"label": "sadness"}
{"id": 153	"content": "拿袋子去打包袋子破了！回宿舍拿碗装碗不够粉大！我[....]"	"label": "sadness"}
{"id": 154	"content": "我在去我想去的地方，在循环我最爱听的歌，在想我每天想念的人。我闭上眼睛之前在微笑，我醒来的那一刻依然嘴角上扬。这种奇妙的感觉是不是就叫"	"label": "happiness"}
{"id": 155	"content": "快乐是一种美德	它不但表现自己对世界的欣赏与赞美	也给周围的人带来温暖和轻快。"	"label": "happiness"}
{"id": 156	"content": "也许一句简单的对不起已经无法去弥补对你的伤害，也许真的不可以，我不是好人，你对我的爱太深，我们只是两天两次见面的朋友，你可以用生命来威胁我，我真的不爽，不过，希望你好好的"	"label": "sadness"}
{"id": 157	"content": "如果你明天出现在我面前也许我不会有丝毫质疑[月亮]"	"label": "sadness"}
{"id": 158	"content": "我们村刚又停电了！"	"label": "anger"}
{"id": 159	"content": "[呵呵][嘻嘻][哈哈][爱你][晕][泪][馋嘴][抓狂][可爱][可爱][怒][汗][害羞][睡觉][钱][偷笑][酷][衰][闭嘴][鄙视][挖鼻屎][花心][鼓掌][悲伤][思考][生病][亲亲][怒骂][太开心][懒得理你][右哼哼][左哼哼][嘘][委屈][吐][打哈气][做鬼脸][失望][顶][书呆子][困][感冒][拜拜][黑线][阴险][愤怒]"	"label": "disgust"}
{"id": 160	"content": "感觉自己总是不招人待见"	"label": "sadness"}
{"id": 161	"content": "相信我能是你的~快乐有的时候竟然辣的像一记耳光~你是抓紧我往前去张望~往我内心夹岸群花盛放~我被你写在你的眼睛眨呀！~"	"label": "like"}
{"id": 162	"content": "“我请你吃饭吧””我请你看电影吧“”我请你上网吧“"	"label": "happiness"}
{"id": 163	"content": "未来三年👉好好读书做个好女孩乖女儿😄"	"label": "happiness"}
{"id": 164	"content": "我知道我错了，我不该那样对你，对不起我最亲爱……我以后会好好的照顾你不让你受苦受欺负。"	"label": "sadness"}
{"id": 165	"content": "当一个习惯了戴眼镜当他摘下它时习惯得连沙子吹进眼睛也会觉得只是睫毛间的碰触"	"label": "sadness"}
{"id": 166	"content": "[可怜]同事意图邀请我去刷火锅，可是他想刷的是重川麻辣火锅……"	"label": "anger"}
{"id": 167	"content": "不知何时开始，我喜欢在雨夜听着夜雨滴滴答答的声音，想事情中入睡。"	"label": "sadness"}
{"id": 168	"content": "【真不知道领导怎么想的】领导拼命转发对手同行，替对手传播。自己团队的优秀作品，领导死也不转发。为什么啊？对手给你发工资了还是你们有背后的利益瓜葛？鬼才知道！"	"label": "anger"}
{"id": 169	"content": "每次都给我突如其来的惊喜有你这个姊妹真幸福这是201314收到最好的礼物谢谢你我爱你[心]"	"label": "happiness"}
{"id": 170	"content": "由于文字没有语气，我只能告诉你，最后一句“晚安”我是用中指打的。"	"label": "anger"}
{"id": 171	"content": "胃疼还恶心、吐得乱七八糟的…我自己都嫌弃我自己了…"	"label": "disgust"}
{"id": 172	"content": "暴食、胃痛"	"label": "disgust"}
{"id": 173	"content": "就算以后每天做试卷做到吐，我也一定会吐完吐完再接着做！！！！"	"label": "like"}
{"id": 174	"content": "开着车，当路人甲乙丁投来奇异的眼光时，我总是希望能来快点，不然太太太……了"	"label": "disgust"}
{"id": 175	"content": "我的越野车，盼了这么久，总算是提到车了。"	"label": "happiness"}
{"id": 176	"content": "想念上海了，或许是想念年轻有着美好梦想的我们！曾经你说你会飞得更高，可是无论飞得多高，我们都生活在平凡琐碎里！"	"label": "sadness"}
{"id": 177	"content": "晚上布丁奶奶盯着我看了会，然后斩钉截铁的说了句：“难怪别人说'一白遮三丑'，确实是这样！”开始，我习惯性的觉着自己很白，猛滴想起自己已是“非洲人”，忽然觉得现实总是太残忍……"	"label": "disgust"}
{"id": 178	"content": "😭法国完了[泪]最主要是德国赢了"	"label": "sadness"}
{"id": 179	"content": "被人嘲笑的梦想，又有实现的价值"	"label": "like"}
{"id": 180	"content": "——孙燕姿"	"label": "fear"}
{"id": 181	"content": "少流汗，多总结，因为要死了！"	"label": "anger"}
{"id": 182	"content": "没有最奇葩只有更奇葩。"	"label": "anger"}
{"id": 183	"content": "是否我努力过了，奇迹就会出现？"	"label": "surprise"}
{"id": 184	"content": "久不久就这样发疯似的跟自己过不去，多几遍，不说自己受不了，就是别人都会腻的，能劝慰的话都说尽了，再说就只有烦了。也没什么大不了的，还能呼吸，地球也照样在转。所以，就像他不会因为你发生什么而闷闷不乐你也不要为了他而弄得行尸走肉了，就当早生百年，彼此不曾认识好了。"	"label": "sadness"}
{"id": 185	"content": "离我之前定的目标只剩一天了，虽然达成了基本目标，但离完美甚至中级还是很远，所以只能买《怪物》的中文正版了。至于在日拍看到的日文初版+一本外传+《没有名字的怪物》，虽然很想要，非常想要，但只能作为我完美完成下一个目标的奖励。这算是处女情结么？第一次果然是让人垂涎欲滴啊~Fight！"	"label": "happiness"}
{"id": 186	"content": "清明祭祖，当我双手合十心中娓娓道出祈求时，我就想起那个笑话：“为什么求婚是单膝下跪呢？因为双膝下跪那是上坟！！！”于是心中默念词断篇了，再也无法完整道出。。。无法。。。[汗]"	"label": "disgust"}
{"id": 187	"content": "靠，今天一打早差点就撞车了，幸好没事。。。招兼职QQ1573186482"	"label": "disgust"}
{"id": 188	"content": "今日上班一个人，闷啊！等阵逃跑，归家去！"	"label": "disgust"}
{"id": 189	"content": "干你娘啦！是怎样？[怒][怒][怒]"	"label": "anger"}
{"id": 190	"content": "思念与牵挂伴随着每分每秒..."	"label": "sadness"}
{"id": 191	"content": "每次上微博总有一堆新浪新闻的私信……虽然有点烦但要把它屏蔽了就再也没人给我私信了[bm路过]"	"label": "disgust"}
{"id": 192	"content": "【感悟】绝大多数人，在绝大多数时候，都只能靠自己。没什么背景，没遇到什么贵人，也没读什么好学校，这些都不碍事。关键是，你决心要走哪条路，想成为什么样的人，准备怎样对自己的懒惰下手。向前走，相信梦想并坚持。只有这样，你才有机会自我证明，找到你想要的尊严。"	"label": "like"}
{"id": 193	"content": "曾经有个女孩子要与我共赴黄泉--“你再不还我钱，我就和你同归于尽！”曾经有个女孩子与我相约到下辈子--“想追求我？下辈子吧！”曾经有个女孩子肯为我而死--“跟你在一起，我宁愿死！”曾经这样的人，你遇见了吗！？"	"label": "happiness"}
{"id": 194	"content": "买了各种中式点心和汤给我，结果还是要我给你做面条汤……"	"label": "like"}
{"id": 195	"content": "有你真好，现在真的很幸福！"	"label": "happiness"}
{"id": 196	"content": "如此伤我心，还有什么值得留恋！"	"label": "sadness"}
{"id": 197	"content": "俺长的很丑。对不起大家[偷笑]"	"label": "sadness"}
{"id": 198	"content": "啊树洞，我是一个头发很少的女生，好多同学都拿我的头发开玩笑，心里好难过，有什么方法可以让头发变多才不会被笑话呢"	"label": "sadness"}
{"id": 199	"content": "请问你这是集邮吗"	"label": "anger"}
{"id": 200	"content": "我在楼上想你时，你突然出现在楼下，然后鞋带开了，感谢那鞋带，让你在我的眼眸中，多停留了几十秒，这样真好就让这金色的阳光，灿烂的花海，共同见证我们幸福的以后！"	"label": "happiness"}
{"id": 201	"content": "对不起父母，对不起自己，对不起某人。"	"label": "sadness"}
{"id": 202	"content": "给她设的组群为她0/1每天晚上聊天结束他们总争执谁最后下	只是每次都是她认输先下	因为他说只有看着她的头像变成灰色	他才肯睡	每天晚上	她都偷笑	这笨蛋不知道我是超级QQ呢。"	"label": "happiness"}
{"id": 203	"content": "刚刚睡觉，做了个超级幸福的美梦，笑醒了竟然[哈哈][哈哈][哈哈]"	"label": "happiness"}
{"id": 204	"content": "我翻开历史一查，这历史没有年代，歪歪斜斜每页上都写着“混吃等死”几个字。我横竖睡不着，仔细看了半夜，才从字缝里看出来，满本都写着“再不写论文，狗日的你就毕不了业了”"	"label": "sadness"}
{"id": 205	"content": "被告白，，，，可是，，，我还不想要呢"	"label": "surprise"}
{"id": 206	"content": "[1/2]题记：某同学在我的语文教本上抄了一首小诗，应同学要求，续了几句，因有此作。幸福——是花花绿绿的巧克力糖让您觉得甜蜜幸福——是洁白无瑕的栀子花让您陶醉（老师请接着写）幸福——是孩子们企盼的目光幸福——是孩子们喜悦的笑脸共孩子们学习伴孩子们成长一生与知识欢乐相伴是我"	"label": "happiness"}
{"id": 207	"content": "居然在帮我妈答题，政治果真无敌[黑线]"	"label": "anger"}
{"id": 208	"content": "刚才同事给男朋友打电话说：今天愚人节，咱们晚上去吃鱼吧！"	"label": "surprise"}
{"id": 209	"content": "数天前，汉滨区五里镇西桥村15岁的少年尹某与2名朋友外出游玩，失去联系。6月1日，有村民在该村附近月河发现有尸体，经警方确认正是尹某，初步判定为溺水身亡。有村民认为，溺亡为采砂者挖深坑所致。（华商报）"	"label": "sadness"}
{"id": 210	"content": "倒死霉了！我真不想讲我最近过的负能量爆棚！怎么都倒霉！是想让我得抑郁症吗！受不了了！爱怎怎去，生活都坏到这样了还能怎样！睡觉！"	"label": "anger"}
{"id": 211	"content": "为什么结婚要告诉别人，要请客，仪式感搞的那么强，能怎样，分享吗，不想分享怎么办？怕别人不知道吗，慢慢不就知道了？整的好像祝福的人越多就越幸福一样，婚后还要把两个家庭绑一起，人越多矛盾越多不知道吗，独立的个体多好，大家偶尔见一见，感情更简单。说什么托付，托付了就不离婚了？"	"label": "happiness"}
{"id": 212	"content": "6，秘密之所以是秘密，不再是因为自己想要它是秘密，而是别人认为它是一个秘密。"	"label": "happiness"}
{"id": 213	"content": "谁想听[蜡烛]"	"label": "happiness"}
{"id": 214	"content": "闲着没事，我给自己打了个电话，说是正在通话中，她好像很忙，总是在通话中。哈、哈、哈"	"label": "disgust"}
{"id": 215	"content": "这次数学考试101分~"	"label": "happiness"}
{"id": 216	"content": "今天在超市收银台那里看到一个粉可爱的小盒子，拿起来觉得又好轻应该贵不了，就想买回家玩，结果一看价格表发现贵抽了，接着眼睛往下一扫发现三个字——安全套……"	"label": "surprise"}
{"id": 217	"content": "就是一觉醒来发现还可以继续赖床………"	"label": "happiness"}
{"id": 218	"content": "呵呵，我很郁闷的，烦人啊，一天到晚都这么累"	"label": "sadness"}
{"id": 219	"content": "接收着一些不开心的讯息，依然忙碌的工作日，倒数回家的日子。我其实，时常做白日梦，幻想各种好运突然降临，我也终于能无后顾之忧的在父母身旁伺奉行孝，任性，撒娇，讲笑话，逗他们开心，而不是一直在远方无意义的赚着不足以改变生活的钱……你看，我又在做梦了。"	"label": "sadness"}
{"id": 220	"content": "车一直向前开着，去哪里都无所谓。。。"	"label": "surprise"}
{"id": 221	"content": "我发觉我妹妹不爱吃自己煮的东西…"	"label": "sadness"}
{"id": 222	"content": "“我戒麻将好多年了”“噗………”"	"label": "anger"}
{"id": 223	"content": "待你长发及腰，我们一起耕耘时光。我愿等待"	"label": "like"}
{"id": 224	"content": "卧槽我中午一百多二百的网速我不看动漫不刷微博我跟小组在这儿整这逗比的心理调查问卷？麻痹的老子就是不玩了连个觉都睡不了。。。大学生心理健康？健康你妹！老子困了累了就绝壁是要报复社会啊！！！！蛋疼的课程，蛋疼的作业。。。"	"label": "anger"}
{"id": 225	"content": "很多事要做但是又不知道要做什么[愤怒][愤怒]需要方向盘我想要的究竟是什么?_?[疑问][疑问]"	"label": "disgust"}
{"id": 226	"content": "好久没有登陆新浪了搞得密码都忘记了还好想起来了又可以高调的关注张玮了哦耶耶[嘻嘻]"	"label": "happiness"}
{"id": 227	"content": "“班上有喜欢的男生吗？”“没有，他们太2了。我的条件有100条。”“比你更爱小动物？”“这条无所谓，没多少人能超过我。”“挺有自知之明的嘛！”“他要帅，听话，不抽烟不喝酒做好吃的饭，住五层别墅，至少3辆跑车，用爱疯50，每年3次出国旅游...”[吃惊]小女婿，对不住你，咱今生无缘了[汗]"	"label": "disgust"}
{"id": 228	"content": "实在学不进去，，，我这杂乱无章的情绪。"	"label": "fear"}
{"id": 229	"content": "你们怎么看？"	"label": "disgust"}
{"id": 230	"content": "如果再不写作业就会有危机"	"label": "happiness"}
{"id": 231	"content": "我他妈一肚子的气没地方撒。"	"label": "sadness"}
{"id": 232	"content": "斯德哥尔摩综合征（Stockholmsyndrome），斯德哥尔摩效应，又称斯德哥尔摩症候群或者称为人质情结或人质综合征，是指犯罪的被害者对于犯罪者产生情感，甚至反过来帮助犯罪者的一种情结。这个情感造成被害人对加害人产生好感、依赖心、甚至协助加害于他人。"	"label": "disgust"}
{"id": 233	"content": "谁能告诉我怎么能学好数学？求解释呐!!!!"	"label": "sadness"}
{"id": 234	"content": "走的时候爸说：我都给你拎了十几年包了，该找个人给你拎包了。"	"label": "happiness"}
{"id": 235	"content": "健康就是活力，幸福就是知足，成功就是快乐！"	"label": "happiness"}
{"id": 236	"content": "想去拍片子，领导不批假QAQ"	"label": "sadness"}
{"id": 237	"content": "你说如果我离开了你，将来你一定会大闹我的婚礼现场，我说我也会。可是你不知道，我真的要离开了，我一直不忍心告诉你，我太坏了。[悲伤]"	"label": "sadness"}
{"id": 238	"content": "我们一直都在寻找幸福，但是到底什么才是真正的幸福呢？看到朋友们在空间纪录他们生活的点点滴滴，平淡，真实！原来我们一直都在幸福的路上……"	"label": "happiness"}
{"id": 239	"content": "有很多人在寻找幸福，其实，在我的眼里，幸福就是有个可以行走的身体"	"label": "happiness"}
{"id": 240	"content": "这条路，注定崎岖不平。即便坎坷，也希望结局是圆满的。唉，祝自己好运吧。"	"label": "sadness"}
{"id": 241	"content": "幸福，是用来感觉的，而不是用来比较的。生活，是用来经营的，而不是用来计较的。感情，是用来维系的，而不是用来考验的。爱人，是用来疼爱的，而不是用来伤害的。金钱，是用来付出的，而不是用来衡量的。谎言，是用来击破的，而不是用来粉饰的。信任，是用来沉淀的，而不是用来挑战的。"	"label": "happiness"}
{"id": 242	"content": "岳师傅说我其实很享受~细想下确实有点得意……长这么大，第一次这样期待被告白，第一次这样不过大脑的想和对方在一起。。。至于什么地方吸引了我，说不出任何的理由，反正吸引我就是了~那就让我继续享受着这心花怒放的感觉吧，只是、很希望有个好结局……"	"label": "happiness"}
{"id": 243	"content": "简单就好"	"label": "happiness"}
{"id": 244	"content": "果然宅家比待在办公司还无聊[c汗]"	"label": "disgust"}
{"id": 245	"content": "好烦，好想我跟屌丝都是小孩，天天一起上学放学，考了100分就回家跟父母要零花钱。"	"label": "happiness"}
{"id": 246	"content": "觉得陈学冬和宋佳cp感爆棚是怎么回事？！卧槽我才刚从双lyf的坑爬出来！！单身狗是不是没救了[拜拜][拜拜]YY逆流成河[拜拜][拜拜]"	"label": "sadness"}
{"id": 247	"content": "有点神"	"label": "happiness"}
{"id": 248	"content": "K歌女王和跳舞女王需要的，同样是遗忘的舞台"	"label": "sadness"}
{"id": 249	"content": "突然很想哭，很伤心很伤心，却不知道是为了什么，或许吧，是我想多了。对不起。哥"	"label": "sadness"}
{"id": 250	"content": "开奁一砚樱桃雨，润到清琴第几弦。"	"label": "like"}
{"id": 251	"content": "真好，吃了小吃，坐了船。看到了好多不同的风景。武汉不错哦。最重要的是给自己买了个手表，很喜欢哦。[哈哈][哈哈][哈哈][哈哈]"	"label": "happiness"}
{"id": 252	"content": "好多年没有买圣诞卡片了，今天买了好多袖珍版的卡片～现在写上我满满的悄悄话。"	"label": "sadness"}
{"id": 253	"content": "喜欢盗墓笔记喜欢黑执事喜欢柯南喜欢解密喜欢听原创歌曲喜欢救人喜欢没事找事干"	"label": "like"}
{"id": 254	"content": "到底什么是快乐［可笑］"	"label": "happiness"}
{"id": 255	"content": "跟服务员小吵了下。。怎么听怎么觉得她服务态度差、麻痹!!!（我发现我现在是脑子不好听力也不好）"	"label": "disgust"}
{"id": 256	"content": "幸福是自己体会出来的，所以每个人每一天要给一自己一个微笑这样慢慢的自己就喜欢笑了"	"label": "happiness"}
{"id": 257	"content": "打JJC遇到两个特别有病的人。徒弟拿着摧山弩，我开着我A了一年多狼烟混靖世血量7w的咩咩，进去了对面两个只记得一个叫【太极广场】，在近聊说【最烦这样的人了，拿着橙武还打什么JJC。傻逼，拿到橙武证明PVE没需求了才来玩PVP的吧？那合着照你的思路拿到大橙武的人都删号去呗？"	"label": "anger"}
{"id": 258	"content": "男友是离异有孩子的比我大12岁，父母现在整天跟我吵叫我分手。妈妈经常因为这个事情哭，可是我和男友真的很合拍，互相有很深的感情。为什么他的过去会影响我们的现在呢？不想对不起他也不想对不起爸妈，苦恼！"	"label": "sadness"}
{"id": 259	"content": "小时候不知道大雾是粉尘，我以为是空气过于潮湿产生的水蒸气…所以我特别盼望起大雾、然后就可以带着狗狗去院门口做天然spa然后看龟速行驶的汽车……我想说我妈到底是我亲妈么……"	"label": "disgust"}
{"id": 260	"content": "这品牌管理··说来做做品牌管理作业，说要汇报生源地的品牌，我才开始了解一下湖北省的品牌，我问同学你们知道“真巧”“I'D”“红金龙”这些牌子么，他们各种迷茫，各种没听说过，大家只知道周黑鸭。我一直觉得“思想有多远我们就能走多远”这广告挺有名的呢···有同感的孩子举手"	"label": "sadness"}
{"id": 261	"content": "＂表面是个舞台，其实是个江湖。＂马可的话这句话说得好。暂别江湖不怕，重整旗鼓后，再战，江湖英雄重定[嘻嘻][哈哈]"	"label": "happiness"}
{"id": 262	"content": "赣南脐橙，越来越甜[good]"	"label": "like"}
{"id": 263	"content": "有时候看到同圈不喜欢自己看重的本命，然后还骂人。心里总是堵堵的（一定是窝太小气了，毕竟每个人爱好不同。[失望]"	"label": "sadness"}
{"id": 264	"content": "有些人，只能说幼稚…"	"label": "anger"}
{"id": 265	"content": "一大清早爬起来玩CF，他娘的全区都停服了。。。。"	"label": "sadness"}
{"id": 266	"content": "晚上围观蓝可儿，已被吓哭！[泪][泪][泪][泪][泪]"	"label": "anger"}
{"id": 267	"content": "过年了，3…2…1新年快乐放炮去。额，我是有多无聊。"	"label": "disgust"}
{"id": 268	"content": "[笑哈哈]喜欢，天空那一片明媚的湛蓝；喜欢，天边那一朵朵飘逸的云彩；喜欢，静静欣赏，淡淡的流云在碧蓝天空中，飘逸灵动的舞姿；更喜欢，对着明净的天空，吐露如潮的心事，将那些烦恼种种化作空气，飘散坠入尘埃！"	"label": "like"}
{"id": 269	"content": "幸福有时很简单！或许只是一个拥抱，一句甜言蜜语，一句贴心的问候。。。你得到了平时或曾经没得到的，你会由衷的感觉幸福，但当你习惯了一种所得并和别人比较时，或许你会平淡不以为然！幸福最怕比较！幸福只需一个知足的心态。。。"	"label": "happiness"}
{"id": 270	"content": "愿天堂没有疾病与痛苦。一直在心里爷爷"	"label": "sadness"}
{"id": 271	"content": "满杯冰水倾泻口中，凉意自喉口至胃部，他仿佛感受到了内脏在抽搐、在抗议。破碎的衣衫遮蔽不住的肌肤密布泛着血色的伤痕，或新或旧或浅或深，交织在一起。人偶般精致的面庞此时更似人偶般僵硬。他转动生锈的脖颈，取起身边血迹斑斑的匕首，扎入股侧：「你不要的身体，毁掉也罢。」"	"label": "sadness"}
{"id": 272	"content": "又回到家了"	"label": "happiness"}
{"id": 273	"content": "很久没试过这么累了。"	"label": "happiness"}
{"id": 274	"content": "认为别人不相信你是因为你不相信自己。（这样的道理我早就知道，但是居然今天才明白，惭愧，反省）"	"label": "like"}
{"id": 275	"content": "胖子是有追求美的权利，但是是死路一条。"	"label": "happiness"}
{"id": 276	"content": "认真做点事情容易吗，从早上起床到现在，牙没刷、脸没洗，头发像尼玛个鸟窝一样，一直在查资料、整理英语；刚弄完出门买饭，还撞上一个一黑丝象腿女屌丝，顿时菊花一紧，尼玛再也不相信爱情了。"	"label": "anger"}
{"id": 277	"content": "我弟弟刚开始学溜旱冰	有点驾驭不了，嘻嘻…"	"label": "happiness"}
{"id": 278	"content": "信念太重要了。"	"label": "happiness"}
{"id": 279	"content": "有所得的快乐；无所求的快乐。"	"label": "happiness"}
{"id": 280	"content": "男篮把球迷惊呆了！高温把百姓惊呆了！升学把父母惊呆了！"	"label": "anger"}
{"id": 281	"content": "爱你的心忘了上锁傻傻让爱变成一种折磨我对你一点不在乎你还是爱的不认输"	"label": "sadness"}
{"id": 282	"content": "肚子痛了一晚，明天开学还难受的话，该怎么办？啊啊啊啊"	"label": "sadness"}
{"id": 283	"content": "我陪你孤独终老吧就养只叫米菲的猫吧我不会太爱它不会死就好了因为我担心我照顾好自己都不足够好不好觉得突然失去了所有的力气明明上一分钟都还在幸灾乐祸好嘲讽是什么时候除了你就总是挂出生人勿扰的牌子是什么时候喜欢安静不喜欢太热闹是什么时候开始像个孤独患者呵呵"	"label": "surprise"}
{"id": 284	"content": "啊啊啊啊啊啊啊啊啊阿"	"label": "happiness"}
{"id": 285	"content": "小酌怡情，豪饮伤身。--周旋？[奥特曼]"	"label": "happiness"}
{"id": 286	"content": "为什么发烧了还出去玩游戏玩了一个下午！真的想骂死你"	"label": "anger"}
{"id": 287	"content": "需要的不是理由，是感觉！"	"label": "like"}
{"id": 288	"content": "喜欢一个人的感觉就是想扒裤子上床[爱你]达到肉与灵的结合。性爱不是[哈哈]龌龊"	"label": "like"}
{"id": 289	"content": "长辈给我压岁钱的时候我很"	"label": "happiness"}
{"id": 290	"content": "我知道你何止是不要脸[奥特曼]"	"label": "disgust"}
{"id": 291	"content": "总感觉我喜欢的人没一个有好运，总是苦逼，比如说麦迪，比如说她，比如说她，麦迪啊，你已经一只手摸到奥布莱恩杯了，硬生生从你手上拿走了，等下一场了。未必我不叫福星叫灾星？"	"label": "sadness"}
{"id": 292	"content": "我看过最虐心的小说就是我们的聊天记录又哭又笑神经病一样😂😂😂"	"label": "sadness"}
{"id": 293	"content": "复考回家刷微博看见别人都在讲夏威夷的说莫名心塞(T^T)"	"label": "sadness"}
{"id": 294	"content": "给我的全是失望"	"label": "sadness"}
{"id": 295	"content": "送人东西前还是礼貌的咨询一下人家的意见吧不然人一句不喜欢噎死你然后惊喜就悲剧的变成了惊兮！欸……"	"label": "sadness"}
{"id": 296	"content": "如果以前你在线如果以前我一at你你就马上回复的现在没有了你可能只是默默地把它关掉你对我失望了对吗呵呵"	"label": "sadness"}
{"id": 297	"content": "最郁闷的莫过于排队若干长时间终于排到的时候被指出排错了[怒][怒][怒]"	"label": "anger"}
{"id": 298	"content": "无聊ing"	"label": "disgust"}
{"id": 299	"content": "凭什么两周连着给我调座位凭什么我连着坐后面你长点脑子好吗付点责任好吗"	"label": "anger"}
{"id": 300	"content": "呜呜。。。exo的一个男饭。。。好好哦~~~跟教主同月同日。。。他说，要保护exo和exo的女饭。。。。这件事。。我也还不知道嘞。。看腾讯微博才知道的。。。。也就是说，他跟教主都是天蝎座的。。。哈哈。。。我也是天蝎嘞。。。"	"label": "happiness"}
{"id": 301	"content": "今天在家还能丢钱，真是倒霉！也怪我太粗心大意，破财免灾吧"	"label": "sadness"}
{"id": 302	"content": "平常自己不注意最后还是伤到别人真的对不起以后不会了原谅我的暴脾气说一千遍对不起都还不够🙆🙆🙆"	"label": "sadness"}
{"id": 303	"content": "6-2第一句话是：“亲爱的，我很不开心，我想告诉你，我希望你知道。请帮助我明白，为什么我会这样生气。”你告诉对方你的心情，意思包含着你不明白为什么他对你说这样的话，或者做这样的事。"	"label": "anger"}
{"id": 304	"content": "习惯性的睡在原来的位置，旁边跟往常一样放好所有的被子和枕头，然后熄灯，睡觉……"	"label": "sadness"}
{"id": 305	"content": "而我不再觉得失去是舍不得，在所有不被想起的快乐里，在所有人事已非的景色里，我最喜欢你。"	"label": "like"}
{"id": 306	"content": "到处都是湿哒哒的回南天，跟琼、敏三个人畅聊一下午。接到通知明天去跟老师拿上次上交的初稿，甩开了几天的论文又要回来了。"	"label": "disgust"}
{"id": 307	"content": "路和楼梯"	"label": "disgust"}
{"id": 308	"content": "怎么办要上去了[哼]"	"label": "fear"}
{"id": 309	"content": "不仅仅是得到你想得到的东西，更多的在于已经拥有的是否仍对你有吸引，是否让你幸挂和珍惜。人生就像一扇门，有人悲观于门内的黑暗，有人却乐观于门内的宁静，有人忧愁于门外的风雨，有人却快乐于门外的自由。人活的就是心态，保持一个快乐的心态，平和处世，珍惜拥有，人生就是一个快乐的净土"	"label": "happiness"}
{"id": 310	"content": "愿地震中的人们都平平安安的，好好地[呵呵]"	"label": "like"}
{"id": 311	"content": "这样阿''''[挤眼]"	"label": "sadness"}
{"id": 312	"content": "是不由自主地投去的眼神'是旁若无人时低头的微笑'是无意之中目光交错话语的停顿'是对你'无时不刻不在的'挺行自己不够好的'小小的不自信"	"label": "like"}
{"id": 313	"content": "一打电话又被说了到底把我想成多败家啊"	"label": "sadness"}
{"id": 314	"content": "一男子一夜未归，第二天早上才匆匆到家，妻问何故，男答：昨夜路口遇一黄灯，闪烁不停，一直等到今天早上六点才恢复正常。妻又问为何不打个电话？男答：开车打电话扣3分啊！该男子冻得直哆嗦，妻问：在车内，何故冻成这样。答：下了一夜的大雪，我在外不停擦号牌，遮挡号牌据说扣12分啊！"	"label": "sadness"}
{"id": 315	"content": "那天和anni讲…社会呈正金字塔普罗大众接受的一定要放弃…谢天谢地周围清净许多只留我自言自语…这就是"	"label": "happiness"}
{"id": 316	"content": "昨天和朋友吃完饭回家还不到9点就倒头睡下了睡了13小时起来悠闲的做顿早餐理想单身生活XDDD括号，我该刷盘子了，反括号"	"label": "happiness"}
{"id": 317	"content": "/玫瑰//玫瑰//玫瑰/"	"label": "happiness"}
{"id": 318	"content": "上课中…旁边妹子做题好慢，没做完就开始刷手机，虽然老师也在刷手机，那么我也开始摸速写好了。"	"label": "disgust"}
{"id": 319	"content": "我要怎样逆袭我的男神！！！！一跟他聊天我就紧张忐忑，瞬间就从一枚女屌丝化身成一呆逼[左哼哼][左哼哼][左哼哼]"	"label": "sadness"}
{"id": 320	"content": "一年一度的网络选课大战又开始了！！！！！！！一年一度的学校网络又再一次崩溃了！！！！！！！！！！再一次没得我想选的了[怒][怒][怒]"	"label": "anger"}
{"id": 321	"content": "世界上最遥远的距离不是天涯海角，而是我站在公交车外却挤不上车，你能想象我等55路等一个小时的心情吗？[哼][怒]"	"label": "sadness"}
{"id": 322	"content": "我用Siri发的这条微博"	"label": "like"}
{"id": 323	"content": "这几天大家分开，刷微博有点多。啊真是讨厌刷微博的罪恶感。好吧，假期除了关于一班的事情，不上微博了。就这样。小号偶尔看看吧。"	"label": "disgust"}
{"id": 324	"content": "不想理人。"	"label": "disgust"}
{"id": 325	"content": "在某个城市的某个角落，有没有某个人在想念我！"	"label": "sadness"}
{"id": 326	"content": "网络我们私奔吧！"	"label": "happiness"}
{"id": 327	"content": "唉，心理素质降低了。本来挺高兴，还跟着音乐频道k歌呢，后来瞄一眼新闻频道，加沙的电厂正遭袭。一看新疆一样样的伊斯兰文，郁闷了。。"	"label": "sadness"}
{"id": 328	"content": "奋斗的人，一天比一天难过，但是一年比一年好过。不奋斗的人一天比一天好过，一年比一年难过！"	"label": "like"}
{"id": 329	"content": "有它在，就像你在身边。[心][爱你]"	"label": "like"}
{"id": 330	"content": "估到我念咩你地犀利，但系点解一定要揭穿呢甘多年都系甘。。"	"label": "sadness"}
{"id": 331	"content": "教授还是叫兽？[帅]"	"label": "happiness"}
{"id": 332	"content": "biangbiang面，xiuxiuxiu～biubiubiu～"	"label": "like"}
{"id": 333	"content": "今天看了好多的电影感触好多"	"label": "disgust"}
{"id": 334	"content": "某年某月某日，我看了你一眼，并不深刻。某年某月某日，意外和你相识，无关心动。怎知日子一久，你就三三两两懒懒幽幽，停在我心上。[爱你]"	"label": "like"}
{"id": 335	"content": "此刻好想有个people给我打个电话"	"label": "sadness"}
{"id": 336	"content": "点赞功能该取消，很多人纯粹点赞不加评论，失去了一个沟通的渠道[右哼哼][左哼哼]"	"label": "like"}
{"id": 337	"content": "心疼了？[泪]傻了吧，心疼就放手吧，何必让自己难过？[生病][生病]"	"label": "sadness"}
{"id": 338	"content": "给我的疯疯下软件咯。。。噢耶。。"	"label": "happiness"}
{"id": 339	"content": "总是会有很多，熟悉的，陌生的朋友，敞开心扉来交谈。这种信任，有如亲情般。感恩欢喜。生命因此而富有价值。"	"label": "happiness"}
{"id": 340	"content": "幸福，不是你过得多甜蜜，而是当你需要某样东西时，你只要说一声，然后就有人帮你搞定一切，你所要做的便是等待那样东西的到来，仅此而已。所以说，有哥哥姐姐的娃儿是最幸福的，爱我家人！[爱你][爱你][爱你][爱你]么么哒！！"	"label": "happiness"}
{"id": 341	"content": "突然一个人了，觉得好无助，平时连衣服都让你找，现在觉得没有生活能力了..."	"label": "sadness"}
{"id": 342	"content": "为什么周围的人一再让我失望为什么"	"label": "sadness"}
{"id": 343	"content": "今晚看见月亮了，突然想起了很多很多人，爸、妈、哥、大爹等以逝去的亲人，但却也想起了她搞不明天"	"label": "sadness"}
{"id": 344	"content": "麻花～"	"label": "like"}
{"id": 345	"content": "将心底珍藏的那段最为珍贵的文字抒写在精美绝伦的明信片上，看着你淡淡的笔记，我似乎可以嗅到你指尖的清香，明信片上娟秀的文字让我的思潮回归了过去美好的时光，我们分别了好久，我看着手中你寄来的i_love_card明信片不禁感叹，我们何时再相见，我将所有思念的寄托在明信片上，期待你的到来~~"	"label": "happiness"}
{"id": 346	"content": "一小学生造句更上一层楼：我家住在三楼，没有电梯，我回家上了一层楼，就到了二楼，我更上一层楼就到了家了。天气：今天气的我不的了"	"label": "happiness"}
{"id": 347	"content": "刚才我刷牙洗脸出门排队买早点吃完早点淡定给魏一打电话吵醒了她然后报了昨天的一箭之仇[酷]"	"label": "happiness"}
{"id": 348	"content": "今天起床起晚了、我说不吃饭了，大宝说不行，就愣是塞到我嘴里一个热乎乎的鸡蛋，觉得好幸福啊。。"	"label": "happiness"}
{"id": 349	"content": "学习，学习，再学习，有事没事，去书店看看书，关于管理，金融，营销，人际交往，未来趋势等这些，你能获得很多。这个社会竞争太激烈了，你不学习，就会被淘汰。中国2008底，有一百多万大学生找不到工作。竞争这么激烈，所以，一定要认识一点，大学毕业了，不是学习结束了，而是学习刚刚开始。"	"label": "like"}
{"id": 350	"content": "给一学长送毕业礼物，完了商量邀请其他学弟学妹一起拍照留念，他说一个名字，我就说可以啊，说到郭爱妹子时，我很自然地回了：“爱爱也可以啊。”然后他特严肃地告诉我，以后和别人说话要注意，尤其是和男生。几秒后，我彻底凌乱了[巨汗]这什么跟什么，男生都这么邪恶吗……[泪流满面]"	"label": "surprise"}
{"id": 351	"content": "…想念那么折磨人……"	"label": "sadness"}
{"id": 352	"content": "饿，睡不着，又冷的不想起来……"	"label": "sadness"}
{"id": 353	"content": "好想你哦仔细想一想我们有三个月没见面了吧另一边的你有没有想见我啊？[爱你]"	"label": "sadness"}
{"id": 354	"content": "刚看到小强的表演，《姐姐》这首歌很让我感动，哭了，他姐姐很漂亮，和他一样有薄薄嘴唇和真诚，希望小强能顺利走下去，加油！PS：小强和李志颖好像喔！都是鬼灵精，不做作，还小小的[爱你][威武]"	"label": "happiness"}
{"id": 355	"content": "我失言了，昨晚没有学习"	"label": "sadness"}
{"id": 356	"content": "漫漫人生路，带奋斗一起飞翔，因为它是我一生的呵护；芸芸众生中，带奋斗一起飞翔，因为它比金钱更贵重；悠悠求学路，带奋斗一起飞翔，因为它比荣誉实在。奋斗，你准备好了吗？"	"label": "like"}
{"id": 357	"content": "生病，昏昏沉沉睡了一天，回复私信的时候都不知道自己在干什么说什么，整整一天除了回复了私信什么也没做。然后，每天晚上十点半之后可以给我打电话。"	"label": "sadness"}
{"id": 358	"content": "一个人无聊死啦、早知道就在家了、出来很无聊啊！"	"label": "disgust"}
{"id": 359	"content": "有关部门（单位）真可耻，一个软件检测完（未缴费和出具报告）后，我们临时决定想改下软件名称，都需要重新提交材料、走流程，另缴纳500元费用，更可恨的是需要10个工作日。您是在抢钱啊，啥时能变成服务型机构、到底是为人民服务还是为人民币服务？我说完了"	"label": "anger"}
{"id": 360	"content": "今天真是安静的一天呢"	"label": "happiness"}
{"id": 361	"content": "我年轻时节的爱情就这样结束了请你一定要幸福就算很长时间流逝我们也要记得我们曾经属于彼此我们曾经属于彼此"	"label": "sadness"}
{"id": 362	"content": "得寸进尺"	"label": "disgust"}
{"id": 363	"content": "要论其何为成何为败，曰：“有毅力者成，反是则败。”"	"label": "like"}
{"id": 364	"content": "我知道自己能力不足，但我一直都在努力，能不能给我一丝肯定，让我知道存在的价值"	"label": "sadness"}
{"id": 365	"content": "幸福就是用心采集生活中的点点滴滴，无论是苦是甜都当作人生的风景收入行囊，然后以更轻松潇洒的心态继续上路。"	"label": "happiness"}
{"id": 366	"content": "就是看到那个人做什么事，说什么都特反感，连呼吸都觉得有股味，还要生活在同个地方[怒][怒][怒]"	"label": "disgust"}
{"id": 367	"content": "如果你们已经在一起了，就要去努力的相信对方，不要因为一件小事就去胡乱猜疑，那样一点好处都没有，也是你对你自己不自信的一种表，反而会让对方对你逐渐失去信心。"	"label": "happiness"}
{"id": 368	"content": "无人理我我就去训觉咯…天日仲要补课。"	"label": "sadness"}
{"id": 369	"content": "完了我千求万求还是分别了。明年开学就分班了亲爱的们。"	"label": "sadness"}
{"id": 370	"content": "我们要永远在一起。"	"label": "like"}
{"id": 371	"content": "再来个段子233今天王二宇扯着我的袖子让我陪她去洗杯子，然后我就变成了断臂大侠“放开我！我可是步惊云！（……）”二宇：“不对你应该是有只大雕的那个男的！”我：“哦哦哦！我是那个！过儿！我有大雕快放开我！”然后背后走过来几个不知道几班的男生猥琐的对着我们一笑：“大屌～～”"	"label": "anger"}
{"id": 372	"content": "地铁上两个西装革履的男士忽然基情的咬耳朵，原来是在说一对在地铁里刨橘子的情侣，后两人下车拱了半天一站在门口的老外，老外忍无可忍回头说＂我也下＂[汗]纯正北京味儿啊[鼓掌]"	"label": "disgust"}
{"id": 373	"content": "困了，各位午安，休息好了再玩"	"label": "disgust"}
{"id": 374	"content": "我已经处于一种看见好运转发的微博就毫不犹豫下手的萎靡到一定程度只有靠外来信仰救赎的低气压中。"	"label": "sadness"}
{"id": 375	"content": "TMD逼死人的节奏，心塞死[泪]"	"label": "sadness"}
{"id": 376	"content": "有句话怎么说来着？倒霉无极限，下一秒更精彩。"	"label": "sadness"}
{"id": 377	"content": "有那么多事都在一念之间"	"label": "disgust"}
{"id": 378	"content": "或许只要自己觉得快乐，就该放手去过自己想过的生活。远远的为你开心。"	"label": "happiness"}
{"id": 379	"content": "大概是因为你喜欢盛开，而我姓谢。"	"label": "sadness"}
{"id": 380	"content": "大家都在说我有瘦瘦瘦；喝酒还是能当饭吃；决定要开始新的生活，新的人；不再睡懒觉；海报受到院里负责老师的好评很有成就感；综合测评成绩能排在第四也真是神奇。"	"label": "happiness"}
{"id": 381	"content": "一朵花儿不可能永远盛开，一颗小草不可能永远翠绿，人的一生不可能永远一帆风顺。但是，花儿凋谢了花蕾还会开放；小草枯黄了新的萌芽春来还会发芽；人生的不顺不久还会撑起继续前进的风帆。所以，不管什么时候，我们都不要停下我们的脚步，只要你还在，我还在。"	"label": "like"}
{"id": 382	"content": "被告知24号以后才能上班，又要闲一星期了，无聊的满地打滚~~求抚摸~~求勾搭~~[bm可爱][din推撞]"	"label": "disgust"}
{"id": 383	"content": "合得来就过合不来就散没有必要委曲求全，就不应该为了所谓的圆满而丧失自我，爱情不应该让具有无线可能的生活变得狭隘。婚姻除外。"	"label": "anger"}
{"id": 384	"content": "[生病]明天就要回南京了[泪]明天就要回学校了[抓狂]大北京我舍不得你们啊"	"label": "sadness"}
{"id": 385	"content": "我没办法周全所有人"	"label": "sadness"}
{"id": 386	"content": "我就这么让人讨厌到一场都不能陪我看吗，觉得自己做人好失败"	"label": "sadness"}
{"id": 387	"content": "昨天帮伯父到邮政储蓄取了点钱，银行的服务态度差点让我火冒三丈，结果我忍了。他妈的你也是打工的，如果银行是你开的我还真不存钱。"	"label": "anger"}
{"id": 388	"content": "如果我被骗进传销我肯定是机智勇敢的女侠类干倒敌人胜利归来。"	"label": "happiness"}
{"id": 389	"content": "人有了依靠就会变得很弱小，其实或许只有自己的时候是可以做好的。"	"label": "sadness"}
{"id": 390	"content": "放学回来肚子饿我问老妈拿了一些饼干溜回房间玩电脑，表弟说也要吃我就给了一块。过了好一会就快吃饭的时候我心想吃完那这块就算了，偶凑表弟跑进来跟我说吃饭了，我刚想说话他就跑了！去老妈那里说我没理他！然后他又跑进来说吃饭，我刚想站起来他又跑了！又说我没理他！还超级没礼貌！！"	"label": "anger"}
{"id": 391	"content": "刚起来，一副没睡醒的样子，打开手机，瞬间清醒了。"	"label": "anger"}
{"id": 392	"content": "下午在新闻路经过，被一女的一叫真没反应过来原来她是我以前人寿保险的同事我表示强烈汗汗[汗][衰][衰]看来是前天摔跤摔坏脑子了"	"label": "disgust"}
{"id": 393	"content": "连着喝了几口加多宝，感觉好多了，不知道你哭了没？"	"label": "sadness"}
{"id": 394	"content": "对于自己喜爱的美好的事物，总希望它意识不到我的存在，也意识不到自己的美好。这样就能在这本已难得的美好上面加上一个更加难得的形容——真。"	"label": "happiness"}
{"id": 395	"content": "【祝福】祝愿我的微友以及我所有的朋友((((端午节快乐))))"	"label": "happiness"}
{"id": 396	"content": "上个厕所都能被锁在里面我也真是倒霉透了"	"label": "sadness"}
{"id": 397	"content": "今天在大街上听见狗叫，还以为是你。"	"label": "sadness"}
{"id": 398	"content": "后儿不是破五儿么，可是又赶上立春。本来我是想问我奶奶那咱是吃饺子啊还是吃春饼啊，我奶奶居然巨蛋定的告诉我中午吃春饼晚上吃饺子不就完了！[ok]"	"label": "anger"}
{"id": 399	"content": "早上发烧，家里没人，自己爬起来去医院，一路上司机叨逼叨个没完。到医院小护士还拽了吧唧，那意思你吵着我睡觉了。回了家想叫个永和或者KFC的粥，然后吃药，居然都告诉我还没到送餐时段！"	"label": "anger"}
{"id": 400	"content": "加油[给力]"	"label": "like"}
{"id": 401	"content": "我特别难过…我想出去找人喝酒…可是发现没人…"	"label": "sadness"}
{"id": 402	"content": "绝对是自找的！我为我邻居有我们这样的住户感到悲哀！没一天不吵，不分白天黑夜！我为你爹妈感到悲哀，从不知感恩！我为你自己感到悲哀，永不找自己原因，天下人都有愧你！我为父母感到悲哀，老来付出还遭受不快！我为孩感到悲哀，滩上这样的爹娘！我为自己悲哀，空悲切！我乐观，但请您打住！"	"label": "happiness"}
{"id": 403	"content": "原来我是让你变成现在这样的人"	"label": "sadness"}
{"id": 404	"content": "有没有人和我一样，本来只是嫌猎豹太垃圾，用遨游，没想到掉哈哈里面出不来了。[泪]"	"label": "happiness"}
{"id": 405	"content": "如果心眼变小了，嫉妒变大了，烦躁变多了，在意了。忘记了过去也忘记了未来，只知道现在。那么我决定让自己随心所欲。"	"label": "like"}
{"id": 406	"content": "我就受不了你丫表面温和，背地不知道多少猫腻的人。害人终害己，就这点小事儿，也不值得我置气。顶多让我看清楚你丫什么人品！我谢谢你呗。"	"label": "anger"}
{"id": 407	"content": "手机又中毒了～"	"label": "anger"}
{"id": 408	"content": "塞车，司机向后面吼了一声：没有过人民桥的吧！我改短线了！ヽ(ຶ▮ຶ)ﾉ!!!﻿"	"label": "sadness"}
{"id": 409	"content": "没事干"	"label": "disgust"}
{"id": 410	"content": "[崩溃][崩溃][崩溃][崩溃]泥麻痹整个图书馆那么多自习室就非得跟着我吗烦不烦"	"label": "disgust"}
{"id": 411	"content": "最近老公特别的忙，晚上回来还要伏案工作，吃饭的时候，我问，今天还要加班么，他谁说，干活了，我说，那干什么呢？他说，陪老婆散步，瞬时好开心！"	"label": "happiness"}
{"id": 412	"content": "真是天意弄人，人在命运面前，真的就像是一只蚂蚁一样，渺小到可以忽略不计。"	"label": "happiness"}
{"id": 413	"content": "洗澡时你宁可让洗发水流进眼睛接下来一天都难受得想死也要睁大眼睛回头看是不是有一个怪物正准备拥抱你。"	"label": "fear"}
{"id": 414	"content": "小时候幸福很简单，很容易满足，一袋小零食，一个小玩具……长大后简单便是幸福，但这个时候，简单又好像很难！于是，我们便都是各种的烦恼，有些我们可以和别人分享，而有些我们却必须自己默默承受……"	"label": "happiness"}
{"id": 415	"content": "要分别了才思绪万千，内心想回去和大家好好道别的想法在心里翻腾。"	"label": "happiness"}
{"id": 416	"content": "今天连话都很少说只骂了扯我围巾的某人"	"label": "sadness"}
{"id": 417	"content": "今天才是本科最后一门课的ending！昨天被咖啡因整现在整个超欢脱"	"label": "happiness"}
{"id": 418	"content": "亲友、朋友的微笑，就是我最大的快乐！[呵呵][爱心传递][心]晚安"	"label": "happiness"}
{"id": 419	"content": "出门前为了把自己sei进一条裙子，出了一身汗。结果发现勒的喘不过气，觉得这样太对不起请午饭的人，又费了九牛二虎之力脱下来。累死我了。中午要多吃啊。"	"label": "sadness"}
{"id": 420	"content": "粘着系遇上滑溜溜冷冰冰的家伙"	"label": "sadness"}
{"id": 421	"content": "感冒了，发烧了，身边的人好多都是这样。阿亲们照顾好自己阿"	"label": "disgust"}
{"id": 422	"content": "自己为自己开心，自己开心了，才有可能让想让开心的人开心，开心！[雪人]"	"label": "happiness"}
{"id": 423	"content": "今天是第57天。这回不会错了。我爱你。"	"label": "like"}
{"id": 424	"content": "一个恶心的人，半夜呕吐一堆恶心的东西，恶心死了。更恶心的是那人让我一直恶心。"	"label": "disgust"}
{"id": 425	"content": "大X掐在扛X里出不来了，谁来救救窝。。。QAQ（节操呢。。。节操呢。。。"	"label": "anger"}
{"id": 426	"content": "我是真的想多了还是，，，有种感觉很不对"	"label": "disgust"}
{"id": 427	"content": "？幸福吾系话有金钱，地位，荣誉，权利去定义，幸福而系自己定义，如果选择的话与自己有同样喜好，与自己经历过深刻回忆的事，与自己共过患难，仍然不离不弃呢滴就系幸福"	"label": "happiness"}
{"id": 428	"content": "打个电话一个男生接的我叫了声学姐好，接着问了一句你是学姐还是学长，那男生说你听我声音是男的还是女的，ohno，其实我想说的是偶辨音能力不强"	"label": "disgust"}
{"id": 429	"content": "无论这三个字多么无力，可是在一刹那突然明白了我曾经的自私。想要冲到那里，说声对不起。无论曾经的自己是有多少说不出的所谓委屈。 可是无法否认的，我从来只是自我的做着决定，还自以为那才是最好方式。 hy，对不起。"	"label": "sadness"}
{"id": 430	"content": "什么闺蜜什么朋友都是浮云，试想你内心阴暗信不过这个那个疑神疑鬼，只想别人对你好，就算有几百几千个闺蜜也不会是闺蜜，好好珍惜身边的人就够了，你对人好别人才对你好，你对人好别人不对你好也别说你自己很受伤不想交朋友。人生在世，哪有处处美好的事呢，过好自己的生活就是了，患难见真情，"	"label": "disgust"}
{"id": 431	"content": "抑郁症是每个人都可能得的心理疾病。它不能说明你心胸狭窄，也不能说明你品质低劣或意志薄弱。总之，抑郁症与感冒没有任何区别，它只是一种普通的疾病。加专家在线QQ：707390055详细咨询"	"label": "sadness"}
{"id": 432	"content": "洛杉矶裁判队……"	"label": "anger"}
{"id": 433	"content": "你是某个人生命拼图中的部分，你也许永远都不知道自己的位置在哪，可是请记住，没有你，他们的生命是不完整的。"	"label": "happiness"}
{"id": 434	"content": "艹艹艹艹艹艹艹艹艹艹艹艹艹艹艹艹艹艹艹艹艹艹艹艹艹艹艹艹艹艹艹艹艹艹艹艹艹艹艹艹艹艹艹艹艹艹艹艹艹艹艹艹艹艹艹艹艹艹艹艹艹艹艹艹艹艹艹艹艹艹艹艹艹艹艹艹艹艹艹艹艹艹艹艹艹艹艹艹艹艹艹艹艹艹艹艹艹艹艹艹艹艹艹艹艹艹艹艹艹艹艹艹艹艹艹艹艹艹艹艹艹艹艹艹艹艹艹艹艹艹"	"label": "happiness"}
{"id": 435	"content": "自从快播不能用后，我现在才发现为什么几个月过去了我都没看过下载的电影。[泪][泪][泪]"	"label": "anger"}
{"id": 436	"content": "嘻嘻，好好的数学晚课，改成了师生KTV，嘻嘻，perfect！"	"label": "happiness"}
{"id": 437	"content": "童年时，刚来到这个世上还没多久，所以潜意识里拿自己和出生前什么都没有的状况做对比，所以感觉一切都是新奇的，生活处处是美好的。成年时，这种对比变了，潜意识里和那些有钱、有权的人做对比，渐渐感到自己不幸福了。开始被欲望驱使着奔波劳碌，硬撑着去超越比他人更“有面子”的顶峰。"	"label": "happiness"}
{"id": 438	"content": "宿舍夜谈。"	"label": "happiness"}
{"id": 439	"content": "太冲动，外婆肯定会想很多很自责。又给了老妈脸色看，对不起的人太多"	"label": "sadness"}
{"id": 440	"content": "第一次知道一份题会做的不超过百分之十是什么感觉	自主招生	果然不是我们凡人子弟能参加的"	"label": "sadness"}
{"id": 441	"content": "儿子中午放学回来，兴高采烈，得意洋洋：＂妈妈，我英语考了90分，每科都是优。有史以来第一次在六年级第一学期得了全科奖，全勤奖！＂以前每次都是体育得良，期中英语只有70多分。期中错误最多的阅读竟然这次全对！儿子迫不及待给爸爸打电话报功。下午又出去玩了。儿子永远把吃和玩放在首位"	"label": "happiness"}
{"id": 442	"content": "快乐快乐！！新年。❤"	"label": "like"}
{"id": 443	"content": "我想坐十一号列车，走遍所有想去的地方！"	"label": "happiness"}
{"id": 444	"content": "还有2个月"	"label": "happiness"}
{"id": 445	"content": "张宏民大叔看着国母也乐呵呵"	"label": "happiness"}
{"id": 446	"content": "买东西收了一张假钱。"	"label": "anger"}
{"id": 447	"content": "水电工你故意的吧，不会装修你就说，明明不用钻那么多孔，有孔不说，电线满屋乱飞，你让人心情如何，只考虑自己。。。"	"label": "disgust"}
{"id": 448	"content": "我擦！我今天晚上做了50个仰卧起坐！"	"label": "surprise"}
{"id": 449	"content": "春天还没来，我怎么能先你老去。"	"label": "sadness"}
{"id": 450	"content": "众里寻他千百度，蓦然回首，那人却在灯火阑珊处。"	"label": "happiness"}
{"id": 451	"content": "我们总是很忙很忙。做着各种各样的事情，却很少思考这些事值不值得我做，做了又有什么意义？"	"label": "like"}
{"id": 452	"content": "ipad和surface谁厉害……叫老大来打过！！！"	"label": "disgust"}
{"id": 453	"content": "幸福是什么？欢呼，得到了更多人的认可。流泪，感动了在场的每个人。爱情不紧紧是一见钟情，它是把不可能变成可能，你幸福了，时间的流逝足已证明一切。"	"label": "happiness"}
{"id": 454	"content": "鱼香肉丝水煮肉片毛血旺口水鸡麻辣香锅回锅肉酱爆肉麻婆豆腐火锅里的黄喉鹅肠金针菇冬瓜片海白菜嫩牛肉还有宽粉。白果炖鸡芋儿烧鸡冬瓜烧牛肉烤鸭包美龄粥糖醋排骨红烧肉油焖虾松鼠桂鱼菜泡饭草头生煎。肉粽汤圆肉夹馍凉皮灌饼煎饼豆浆油条小笼包钟水饺豇豆面蛋烘糕叶儿耙火锅粉酸辣粉过桥米线。"	"label": "sadness"}
{"id": 455	"content": "减肥第一天，哈哈"	"label": "happiness"}
{"id": 456	"content": "最害怕的是有人突然闯进我的生活、我从厌恶到自然到习惯、再后来准备好接受这种习惯、然后那人突然就离开了〜"	"label": "fear"}
{"id": 457	"content": "不敢奢求太多只想让你注意到我"	"label": "sadness"}
{"id": 458	"content": "一个人之所以会对另一个人产生思念大概是因为爱吧一个人之所以会对另一个人停止思念大概也是因为爱吧一个是对另一个人的爱而另一个是对自己的爱还是多爱自己一点吧"	"label": "sadness"}
{"id": 459	"content": "不要太相信"	"label": "like"}
{"id": 460	"content": "幸福的家庭彼此相似，不幸的家庭各有各的不幸。————《安娜•卡列尼娜》"	"label": "happiness"}
{"id": 461	"content": "啊啊啊~~不仅要面对大咖，就算进去了也要面对那些神一样的队友，叫我一个披着逆袭外衣的学渣肿么活啊~~啊啊啊啊~~~"	"label": "sadness"}
{"id": 462	"content": "完都玩完了我都成大叔了。。。[泪]明明还好意思不要脸地说自己生意正太[挖鼻屎]这是什么世界啊[囧][可怜][哼]唉唉唉"	"label": "disgust"}
{"id": 463	"content": "那就是觉得“过去”的你、“未来”的你，都不及“现在”的你最好看。"	"label": "like"}
{"id": 464	"content": "房间里进了一只黑虫，嗡嗡乱叫好恐怖，于是我被虫赶出了房间[泪][生病]"	"label": "sadness"}
{"id": 465	"content": "不服老不行哦，运动了几天全身就跟散架一样。。。。"	"label": "anger"}
{"id": 466	"content": "“要输就输给追求，要嫁就嫁给幸福”，我们输给了有追求的人，却还没遇到让我们幸福的人…"	"label": "happiness"}
{"id": 467	"content": "我被女主吓死了"	"label": "disgust"}
{"id": 468	"content": "丢了初见你的轮廓谎言太多给你全部的自由交换回忆的锁扣记得喜欢你是执着在付出后变成值得如果背影也算拥有我不难过要说什么呢谢谢你百忙中亲自伤我。。。。。。[话筒]"	"label": "sadness"}
{"id": 469	"content": "让人无语的人，今天的无语的事，哎~~~"	"label": "anger"}
{"id": 470	"content": "他跪在他身前，抓着他的手，哭喊道：“到底要怎样你才肯原谅我！”“只要你肯开心。”他淡漠地说着，抹了抹杯中的茶叶。他笑的凄凉，猛地从身后抽出匕首，刺向胸膛。死前，他捧着心脏，双手奉上。"	"label": "happiness"}
{"id": 471	"content": "时间严重不够用啊"	"label": "sadness"}
{"id": 472	"content": "[生病]不知道怎么了总是莫名的心慌晚安睡了[转发]"	"label": "fear"}
{"id": 473	"content": "我了解。"	"label": "sadness"}
{"id": 474	"content": "咋到了假期，大家就都假认真起来，这么早图书馆就暴满了，这是闹哪样～哪里有好地方写作业…游荡中……"	"label": "sadness"}
{"id": 475	"content": "今天，下雨了，南宁的天气阴晴不定，就像我的心情。快点冷吧，已经受不了这种不冷不热的天气了"	"label": "sadness"}
{"id": 476	"content": "怎么能关机呢，不理你了。"	"label": "sadness"}
{"id": 477	"content": "天堂的您，过的好吗？想您了，外公。"	"label": "sadness"}
{"id": 478	"content": "想知道你近况，只能自己偷偷的看微博，我也对她张不开口，因为答应她不再打扰你的，可这种感觉糟透了"	"label": "sadness"}
{"id": 479	"content": "一个月拿下！！！"	"label": "like"}
{"id": 480	"content": "这一阵子听得最多的就是“好好学习，出来了孝顺XX”，我想说的是谁给你的勇气可以不用付出就得到回报的，"	"label": "anger"}
{"id": 481	"content": "SHIT！项链又断了。我要把自己搞成金链汉子才行吗！"	"label": "anger"}
{"id": 482	"content": "努力改画风…其实我还是不确定自己到底想要哪种感觉。"	"label": "anger"}
{"id": 483	"content": "卧槽！FB是欺负人么！一直给我发邮件，说我可能认识Kay。。。"	"label": "anger"}
{"id": 484	"content": "怎么能了？？"	"label": "like"}
{"id": 485	"content": "爸爸妈妈对不起，四月以来都没怎么好好学习，真心的对不起，我会好好学习，好好努力，放心，女儿会让你们以女儿为骄傲的，要想成功就要比别人付出N倍的努力，我会加油努力"	"label": "sadness"}
{"id": 486	"content": "今天手机当机，洗衣服还被肥皂砸到脚趾头，没试过这么衰的！[怒][泪][抓狂]"	"label": "sadness"}
{"id": 487	"content": "吃菠萝吃伤了"	"label": "sadness"}
{"id": 488	"content": "有时候幸福来得如此突然，以致不知所措，只好转身背对。"	"label": "happiness"}
{"id": 489	"content": "跟不喜欢的人在一起，还真做不来，光想想都不行，还是不要害人家了，呵呵，呵呵呵"	"label": "sadness"}
{"id": 490	"content": "不知道我在谁的QQ上备注名是绝望"	"label": "sadness"}
{"id": 491	"content": "各种无聊啊。不知道干什么！[泪][泪][泪]"	"label": "disgust"}
{"id": 492	"content": "“就像你一直在吃莲菜大肉饺子有天突然吃了个韭菜大肉的为了掩盖韭菜的味道你硬是再塞了一肚子莲菜大肉但是我觉得从此以后你打的嗝都是恶心的韭菜味道，和你的人一样”"	"label": "disgust"}
{"id": 493	"content": "一回到这个家感觉啥子心情都没得了"	"label": "disgust"}
{"id": 494	"content": "分手第三天"	"label": "sadness"}
{"id": 495	"content": "思念是一种病，得治！！！"	"label": "sadness"}
{"id": 496	"content": "芳姐不给补数学了、好伤心"	"label": "sadness"}
{"id": 497	"content": "写了删删了写，到最后却发现说不明白了，怎么说都像是废话！算了，不说了！"	"label": "anger"}
{"id": 498	"content": "火车早点二十分钟！"	"label": "surprise"}
{"id": 499	"content": "好无聊啊，时不时刷条微博，哎——"	"label": "disgust"}
{"id": 500	"content": "下雨下一半你闹那处"	"label": "disgust"}
{"id": 501	"content": "90后街舞小子求粉…望大家多多支持。谢谢！"	"label": "like"}
{"id": 502	"content": "我知道有一天你会对我说：“你是谁啊？”呵呵，我会笑着告诉你：“我是陌生人。”"	"label": "sadness"}
{"id": 503	"content": "为了表示对这个号的重视，于是换了头像。这是前一阵子在店里用320w像素老爷机子拍的。。太暗了就调了下亮度上传。虽然还是很暗。。。"	"label": "happiness"}
{"id": 504	"content": "玩电脑，真无聊；玩手机，也无聊~~~"	"label": "disgust"}
{"id": 505	"content": "你以为你老公是我爸单位的领导又咋样！你以为你老公是半个院长又怎样！这样你就能左右别人吗？！这样你就能管别人孩子吗？！谁要你管了？！自己孩子管不好，来管别人的！你这是吃饱了撑的没事儿干！脑残了还是发疯？！骂你是贱狗简直是侮辱了贱狗这个词，你让贱狗以后怎么做狗？!送给"	"label": "anger"}
{"id": 506	"content": "分开一周了，依旧提不起精神，别看我总是笑着，其实内心在痛哭。今天的结局，是我自己造成的，祝你开心快乐……^_^"	"label": "sadness"}
{"id": 507	"content": "过年冰山阿里巴巴阿凡达张国荣松鼠澳大利亚好声音槟榔就要口味王康熙大帝大红袍托马斯呜呜呜对联门画奥迪A8巧克力尿不湿七度空间嘉年华你妈叫你人字拖乔巴巴萨海燕呐人头马变形金刚白羊座我爱你中国"	"label": "disgust"}
{"id": 508	"content": "人情债，一定要肉偿。"	"label": "happiness"}
{"id": 509	"content": "我来迟啦先在这祝大家新年快乐哈弟弟我是新手噢多多关照"	"label": "sadness"}
{"id": 510	"content": "何为幸福？无非就是，睡觉睡到自然醒，数钱数到手抽筋，再高深一点，安安稳稳有个小家，不愁吃，不愁喝，有孩子送终！事与愿为，只要肯做那就一定可以成功，所有的都是这样，为自己对的幸福努力，将来才不会后悔，骚年们，基友们，努力吧！！！！！！！！"	"label": "happiness"}
{"id": 511	"content": "连青菜都放蒜放姜煮，还给不给人愉快的吃饭了[呵呵]"	"label": "sadness"}
{"id": 512	"content": "我自认为对不起的朋友就两个，一个好多年前去了另一个城市，一个开学后还得承受我的讨厌和愧疚，真的对不起，可是，还是没有勇气也没有心理准备对你说：呐，我们回去。"	"label": "sadness"}
{"id": 513	"content": "早安啦！！我对不起我自己，竟然习惯这个点起床啦！！！呜呜！！！我还想继续睡觉喏"	"label": "sadness"}
{"id": 514	"content": "某人像驴，笨到哀伤。"	"label": "happiness"}
{"id": 515	"content": "在市中心走着走着你突然就亲我了'我很高兴那是我的初吻'当你亲的那客真的好像人家说的全身酥麻'那晚我们还在市中心广场打地铺了捏'那时候觉得好可怜'国庆了'说好的你带我去玩'谁知道去了再也回不来了。未完…"	"label": "sadness"}
{"id": 516	"content": "本是一个晚上的量我现在却能花一天来解决它！好"	"label": "happiness"}
{"id": 517	"content": "因为你不在我身边"	"label": "sadness"}
{"id": 518	"content": "[疑问]让领导开心，做假！让同事开心，做哑！让群众开心，做秀！让老婆开心，做饭！让朋友开心，做东！让儿女开心，做牛！让全家开心，做官！让自己开心，做梦！——网络语言"	"label": "happiness"}
{"id": 519	"content": "团饭的定义是什么？相同程度喜欢每一个？团饭和有团魂完全两码事嘛。在这个各种属性任你挑选的时代，团饭真的存在吗？"	"label": "disgust"}
{"id": 520	"content": "承诺视若无睹对爱都是羞辱错在从没有这意图谁不是走在不断分岔的路可是总会有人对诱惑说不总有人不对试炼屈服"	"label": "disgust"}
{"id": 521	"content": "对不起床是对的"	"label": "sadness"}
{"id": 522	"content": "这礼拜都没背单词，明天默写铁不过；练习册也没做；礼拜一的广告才日了一张；版式的草稿还没打；包装还不知道过没过，刀模还没做；画布准备好了一直没时间画；几本理论书堆着才翻了几张纸；杂志送到了封都没拆；说要买衣服，两个月才买了双袜子；打开人人发现ep7的mkv还没出……"	"label": "sadness"}
{"id": 523	"content": "因为种种种种原因，除了手机外其它方式都无法联系到我，请谅解"	"label": "sadness"}
{"id": 524	"content": "【小调查】我的大名是REDHEART红色初心，小名是大家叫出来的！但是我发现大家叫的好混乱！所以把大家叫我的名字整理了一下，大家来投票最后统一一下好不好！【A】初心【B】红心【C】小红红【D】RH【E】红初[心]开始！！留言！！"	"label": "disgust"}
{"id": 525	"content": "都是大傻逼，相煎何太急。"	"label": "like"}
{"id": 526	"content": "但愿我的“鼓励”，能为你添加“动力”；让你学习更加“努力”;工作更加“卖力”；苦了、累了，也不会觉得“有气无力”。[哈哈]"	"label": "like"}
{"id": 527	"content": "第三事：幸福无需张扬！"	"label": "happiness"}
{"id": 528	"content": "单身打扮可以随随便便想睡多晚睡多晚去哪都可以潇潇洒洒不会因为对方跟自己朋友疏远不用顾及对方感受不用在意自己长得丑不用各大节日累死累活想出去玩多久玩疯都没人管想多粗鲁就多粗鲁话费信息都用不完拍个JB拖啊"	"label": "disgust"}
{"id": 529	"content": "行尸走肉的过日子"	"label": "anger"}
{"id": 530	"content": "一双鞋，刚买的时候蹭上一点灰都要蹲下来擦干净，穿久之后即使被人踩一脚可能也很少低头。人大抵都是如此，不论对物还是对情。最初，她皱一下眉你都心疼，到后来，她掉眼泪你也不大紧张了。。。"	"label": "sadness"}
{"id": 531	"content": "你让我不知道我还可以在对你说些什么了左也不是右也不是我纠结的心"	"label": "sadness"}
{"id": 532	"content": "倒霉倒霉倒霉郁闷郁闷郁闷[可怜]04•17"	"label": "sadness"}
{"id": 533	"content": "今天就回家咯"	"label": "happiness"}
{"id": 534	"content": "空间刷下来十条有九条都是七夕的信息大家都洗洗睡吧"	"label": "anger"}
{"id": 535	"content": "自己。努力努力再努力！别这样！"	"label": "sadness"}
{"id": 536	"content": "手指弄到了，哈哈哈。[good]真糸痛，哈哈哈。[good]"	"label": "anger"}
{"id": 537	"content": "我已全身心投身于此，如噬毒般无法自拔"	"label": "like"}
{"id": 538	"content": "回家，跟老妈拉家常，八卦一下亲戚邻居的事，时间总特别有趣！平时老妈都八九点就睡了，我们回家，她就总有说不完的事，这个钟数也还没觉得困[哈哈]今晚聊了些事，原来在我爸妈心目中，我这女儿还是挺优秀的[偷笑][偷笑]相亲，也要我爸妈觉得那人可以配得上他们这女儿才相[偷笑][偷笑][泪][泪]"	"label": "happiness"}
{"id": 539	"content": "现在才终于意识到自己是个渣"	"label": "happiness"}
{"id": 540	"content": "昨天第一次提问，从我开始。今天让读作业，到我读完正好放学……我的脑海飞奔过无数话题框。"	"label": "anger"}
{"id": 541	"content": "我突然觉得有点怕[落叶]"	"label": "fear"}
{"id": 542	"content": "前所未有的孤独感没有人可以诉说的孤独还真他妈孤独[心碎]晚安今后的我一定抗的过来"	"label": "anger"}
{"id": 543	"content": "真是件可遇不可求的事儿，人家常常有理由——笑破肚皮，缝上。笑破肚皮，缝上。笑破肚皮】——咱只有听的份儿。分享个笑话吧，找找笑点。。。有一妖艳女子站在公交台上哈哈大笑，引得路人驻足观看。其中一人问：“你2啊，笑啥？”她强忍住笑得意的大声说：“我把卖票的耍了，买了票没有上车。”"	"label": "happiness"}
{"id": 544	"content": "新的一年第一天去上班莫名感到很开心呢！[酷]"	"label": "happiness"}
{"id": 545	"content": "一个划时代的全球领先的ABC模式平台诞生了，正以迅雷不及掩耳之势向电子商务终极模式冲击。这将是未来的必然选择和共同归宿QQ：：1306308606"	"label": "like"}
{"id": 546	"content": "[伤心][伤心][伤心][伤心][伤心][伤心][伤心][伤心][伤心][伤心]"	"label": "sadness"}
{"id": 547	"content": "好纠结，你们都读sai还是se（读sei的我不认识你[拜拜]）"	"label": "sadness"}
{"id": 548	"content": "今天换了副眼镜、去幼儿园接儿子、他差点没认出来。[书呆子][酷]"	"label": "disgust"}
{"id": 549	"content": "刚称了下体重频频回头以为我们家狗跳了上来"	"label": "sadness"}
{"id": 550	"content": "过程漫长道路崎岖终途未知孤军"	"label": "sadness"}
{"id": 551	"content": "【人生感悟】人生短暂，与浩瀚的历史长河相比，世间的一切恩恩怨怨、功名利禄皆为短暂的一瞬。福兮祸之所伏，祸兮福之所倚，大可不必太在意人生历程的潮涨潮落。只要悟透了其中的禅机，便会豁然开朗。生命也有保质期，想做的事该趁早去做，如果你只是把你的心愿慎重地供奉在心里，却未曾去履行。"	"label": "happiness"}
{"id": 552	"content": "大家有吗？"	"label": "disgust"}
{"id": 553	"content": "火车晚点三个小时[生病]连跑带跳的终于赶上了机场大巴[泪]可是又赶上下班高峰[伤心]我[衰][衰][衰][衰][衰][衰]啊啊啊！@不知道该和谁吐槽[泪][泪]"	"label": "sadness"}
{"id": 554	"content": "我喜欢我喜欢的人喜欢我喜欢的人，我不喜欢我喜欢的人喜欢我不喜欢的人，我不喜欢你我只爱你。"	"label": "like"}
{"id": 555	"content": "首先忽然通知早上开会于是好不容易期盼来的休息懒觉宣告破产其次开会前脑抽穿得过于花哨与其他穿行服的同事格格不入第三下午订了个一镑的巧克力蛋糕结果爆难吃第四晚上忘记看表姐的甄缳传了第五一直失眠到现在还没睡觉第六明早还要早点到据说要开晨会"	"label": "sadness"}
{"id": 556	"content": "至上励合，那么晚才喜欢你，以后我们不会分开啦！"	"label": "sadness"}
{"id": 557	"content": "本来昨天应该发几条微博。。。可是后来怎么都想不起来发什么了。。。最近忙的真是有点凌乱了。。。。"	"label": "anger"}
{"id": 558	"content": "我家阿婧是傻蛋！"	"label": "happiness"}
{"id": 559	"content": "一直怀着运动的意旨我可以很开心的说我又瘦了点[嘻嘻]"	"label": "happiness"}
{"id": 560	"content": "妈妈回来了终于可以结束一个月的个人生活终于不用害怕晚上回家一个人今天晚上goodnight晚安[月亮][月亮][月亮][爱你][爱你][爱你][心][心][心]"	"label": "happiness"}
{"id": 561	"content": "真的真的很讨厌那种渐行渐远的感觉。"	"label": "sadness"}
{"id": 562	"content": "当别人总是在同一件事上犯错误我会感到越来越力不从心感觉耐心都快被磨完了[挖鼻屎]最后才发现忍一时得寸进尺退一步变本加厉"	"label": "disgust"}
{"id": 563	"content": "在六点半至今的两个小时'自习'中，收发短信22条，接了一个电话，上厕所一次，打水三次……真是不学习不知拖沓累啊……这所谓'学霸转型'计划开始执行的第一次自习……"	"label": "anger"}
{"id": 564	"content": "纳博科夫近来看书老是猜不对结局"	"label": "sadness"}
{"id": 565	"content": "就晚了几分钟，没赶上车，浪费两百块了"	"label": "sadness"}
{"id": 566	"content": "真真的无聊"	"label": "disgust"}
{"id": 567	"content": "【幸福吗】国人为什么不幸福？我们的一生只有成功和拼搏，根本没机会感受快乐。从小学到大学，忙着各种考试；毕业后忙着找工作买房子结婚；结婚后忙着还房贷生孩子养孩子；退休了还要帮孩子买房子带孩子，如此活着而已！我们确实活得不像人，更像是台谋生的、赚钱的机器。"	"label": "happiness"}
{"id": 568	"content": "我早已不是以前那个我了，别看小我。"	"label": "anger"}
{"id": 569	"content": "原来想念是那么的不经意，一首歌曲，一句话，一个街道[抓狂]。妞妞，你还好吗？你删除了我能和你联系的一切东西，我心在痛，不管如何，我痛着我的痛。你过的好，就行。加油宝宝，我知道你想去追寻自己的生活，我只能是默默注视你。"	"label": "sadness"}
{"id": 570	"content": "去饭堂要忍得，去水房要等得；没人插队也得大半个小时，急什么"	"label": "anger"}
{"id": 571	"content": "昨天我姨娘说今天带我去看电影，可刚才才知道别个去相亲了。只想大喊：“伤不起啊！”[泪]"	"label": "sadness"}
{"id": 572	"content": "不眠夜"	"label": "sadness"}
{"id": 573	"content": "平时表现随和一点会被人忽略无所谓可是以为我没有脾气简直是无知！蹬鼻子上脸这种事给我少来老娘不高兴是要骂人的[弱]"	"label": "anger"}
{"id": 574	"content": "我挺喜欢无聊时候在各种贴吧潜水..你们呢"	"label": "disgust"}
{"id": 575	"content": "想一个人，是天天含着糖。舍不得嚼，有等不及它化，明明甜着，总愁它要逃。想有多甜，想就有多苦。"	"label": "sadness"}
{"id": 576	"content": "期末修罗期"	"label": "sadness"}
{"id": 577	"content": "你知道你曾经让人被爱并且经过毕竟是有着怯怯但能给的沉默在所有不被想起的快乐里我最喜欢你而我不再觉得再觉得失去是舍不得有时候只愿意听你唱完一首歌在所有人事已非的景色里我最喜欢你"	"label": "like"}
{"id": 578	"content": "我把幸福定义为一种能让人笑的感觉…"	"label": "happiness"}
{"id": 579	"content": "听这首歌永远有high点，"	"label": "sadness"}
{"id": 580	"content": "或许是我不够努力	希望爱我的和我爱的会好好加油!"	"label": "sadness"}
{"id": 581	"content": "小小的温暖。很开心哦。抬头的那片天空。由晦暗。变成了糖果的颜色。"	"label": "happiness"}
{"id": 582	"content": "笑声眼泪拥抱离别一去不回只剩下想念想念从前从前多久以前那样爱过怎能不想念想念那些逝去时光到底都被藏在哪里你在哪里在爱里或孤单里笑声眼泪拥抱离别那么热烈但只能想念想念从前从前已经遥远我真感谢有你能想念想念"	"label": "sadness"}
{"id": 583	"content": "现在每天过的都很充实。几个疯疯癫癫的朋友无拘束的在一起真的很快乐。虽然不是同乡人，但我会努力留下来。"	"label": "happiness"}
{"id": 584	"content": "张杰，你是我们所有星星的男神，我们会一直在你身边，支持《爱，不解释》《我在这》，永远爱你"	"label": "like"}
{"id": 585	"content": "一秒的伤悲挡不住那万年的情怀。"	"label": "sadness"}
{"id": 586	"content": "此间正气浩然，实在是宝贵之极。但也有，眼见并非三岁孩童，不应不知人间险恶复杂，怎地看到几个敏感字眼，全像打了鸡血一般，丧失最基础的判断力。殊不知，比急于戴帽表态站队更重要的，是作为独立个体的判断力，做好自由独立有思考能力的自己，比一万个盲众更有力。所以，不要让你的愤怒太廉价。"	"label": "anger"}
{"id": 587	"content": "看了这么多悲剧，拿什么来疗伤？"	"label": "sadness"}
{"id": 588	"content": "武汉回应城管摆摊：系“卧底”为换位思考。你想挣俩外快谁也没有拦你的，只要你摆摊的位置合法，可是，为何有了问题你总是说在工作呢？还换位思考，换你妹啊"	"label": "anger"}
{"id": 589	"content": "这里再怎么不好，却有一个最好的你。"	"label": "happiness"}
{"id": 590	"content": "“你好，我要预定今天一晚在河北省衡水市阳光酒店的单间大床。”“好的，先生。衡是永恒的恒吗？”“不是。”“那是哪个呢？”“怎么说呢，它是左中右结构，左边是双立人，中间是上下结构，上边是鱼没有下面一横，下面是大，右边是两横下面一个竖勾。”“。。。好的。。先生，是平衡的衡吗？”"	"label": "anger"}
{"id": 591	"content": "你这么努力，忍受那么多寂寞和纠结，我们也没觉得你有多优秀。"	"label": "happiness"}
{"id": 592	"content": "一老压制自己吃零食的强烈的念头。。今天终于不压制了。。但是呛住了。。π_π"	"label": "sadness"}
{"id": 593	"content": "买了两本书，快递小哥送来的时候，我正在理发，手机在柜子里放着。出来看到后他说在超市门口，遂过去。他憨憨地说等好久了，我表示感谢后付钱。然后他看着身边一姑娘说，活完了逛超市去。小姑娘快乐地说，我先要个冰激凌……平凡幸福。羡慕。"	"label": "happiness"}
{"id": 594	"content": "[笑哈哈]女儿记得老爸生日，刷微博祝老爸生日快乐了"	"label": "happiness"}
{"id": 595	"content": "[可爱]今天领了好多滴小礼物哦，哈哈哈[嘻嘻]"	"label": "happiness"}
{"id": 596	"content": "版本二：我对弟弟说，要做喜欢的事。他说，我就喜欢打游戏。我说，废话，谁不喜欢打游戏？"	"label": "like"}
{"id": 597	"content": "吃了午餐[火爆腰花]+洗了衣服+午睡与朋友长谈两个钟+按时吃晚餐[肥肠粉]+学习英语一个半钟"	"label": "sadness"}
{"id": 598	"content": "早就听说这个片子很感人，但是吧，我还真不喜欢这种设计，为什么你生病了、要死了，就不能让最爱的人知道，就不能跟她（他）长相厮守，度过最后的美好时光，为什么一定要貌似伟大的舍掉爱人，独自一人去承受那些苦痛，这都什么逻辑？！我要是有那么一天，我一定要和最爱的人在一起！"	"label": "happiness"}
{"id": 599	"content": "“四不像”，我期待你的灭亡。"	"label": "anger"}
{"id": 600	"content": "这几天好冷，祝愿各位朋友注意身体保暖防寒"	"label": "sadness"}
{"id": 601	"content": "我的梦想就是娶一个漂亮的女人，生一个漂亮的女儿，给她买漂亮的衣服……我会为了我的梦想去奋斗的"	"label": "like"}
{"id": 602	"content": "隐约雷鸣，阴霾天空，但盼风雨来，能留你在此。即使天无雨，我亦留此地。"	"label": "like"}
{"id": 603	"content": "我所知道的唯一一家打折书店要倒闭了原因是房租上涨且生意冷淡…在我所购的书籍杂志有一小半来自这家，因为它优惠的价格才没让我的荷包君大出血阵亡…今天买了几本书，不知道过几天还能不能看到它开门别了，在我记忆中存在近十年时光的折扣书店……"	"label": "sadness"}
{"id": 604	"content": "14.没错了我们是用奇怪的方式认识，是很好的汉子。我们都饭PLL。霉女啊打雷姐啊是他女神他是本质粉。有一段时间玩得很好，觉得是一个很可爱的人。嗯然后英语很好不愧是广外学子。不久的将来是要移民的人呐。继续在广外发光发亮咯大学霸朝着高富帅的目标前进吧！"	"label": "like"}
{"id": 605	"content": "告别八天*"	"label": "surprise"}
{"id": 606	"content": "。一叶绽放一追寻，一花盛开一世界，一生相思为一人。"	"label": "sadness"}
{"id": 607	"content": "人都是趋利避害的呀！！"	"label": "sadness"}
{"id": 608	"content": "其实我深知，我的位置，嘿嘿。我会在自己的位置上努力，虽然没有机会拿到3大法宝实现自己的心愿了。还是要努力奋斗。"	"label": "sadness"}
{"id": 609	"content": "思念爷爷。也思念和景天，小葵，紫萱姐姐，长卿大哥在一起闯荡江湖的日子。如今在新安当的日子虽然平平稳稳。但是仗剑江湖真的很开心很潇洒的。小花楹你也这么觉得是不是。“嘤嘤~~~”"	"label": "sadness"}
{"id": 610	"content": "甲方虐我千百遍，我待甲方如恶犬"	"label": "sadness"}
{"id": 611	"content": "很想和她说对不起，无勇气，怕她不接受。"	"label": "sadness"}
{"id": 612	"content": "QQ搜集用户的各类信息，并通过数据分析，智能识别每个人的真实姓名，并公开你好友中的每个人的真实名字。这是不是中国的“棱镜”？！"	"label": "surprise"}
{"id": 613	"content": "如果每天有一个人对你说晚安，那是多美的一件事"	"label": "like"}
{"id": 614	"content": "慢慢成为可能成为的最好的自己，理想中的自己"	"label": "happiness"}
{"id": 615	"content": "无聊的僵尸，我居然是常胜将军[奥特曼]，玩滴我累啊……鼠标都差点拨坏啦[哈哈]"	"label": "happiness"}
{"id": 616	"content": "原来宋祖英是女的……=_="	"label": "sadness"}
{"id": 617	"content": "今日上午，一则的图片新闻引起网民的广泛关注。当大部分网民指责大妈的同时，凤凰网、新京报相继发文指出图片新闻与事实不符!此刻的你看到这里	心里是怎么想的？是不是和我一样很纠结呢？我并不想大篇幅的评论些什么？只想说一句，“谣言止于智者”。希望大家端正自己的态度，不传谣，不信谣！"	"label": "sadness"}
{"id": 618	"content": "曾做过最无聊的事之一：把光盘分成两层，然后在涂层上按手指印玩儿"	"label": "disgust"}
{"id": 619	"content": "怎么都推虹灰！我觉得村长、不、队长他是受欸（。"	"label": "surprise"}
{"id": 620	"content": "嗯，明天过了又放假咯，可是真的很担心国庆后考试化学摩尔不会诶。。。哎，反正争取这三天可以认真在家复习!!!像薇薇说的一样，三年决定一辈子。加油!现在唯三的动力就是你和Eddie	&mydaddy，mommy。Goodnight	Eddie+Crystina+FlowerFlower+TheWorld~~~愿你一切安好!"	"label": "happiness"}
{"id": 621	"content": "失眠了"	"label": "anger"}
{"id": 622	"content": "每天衷心替老板搞事还经常挨叼！郁闷啊！[可怜][委屈]"	"label": "anger"}
{"id": 623	"content": "跟人拽专业知识的时候开了七八九十个搜索页面"	"label": "happiness"}
{"id": 624	"content": "那些聊天突然失踪的，伤不起，受不了，动梅调……橙﹉"	"label": "disgust"}
{"id": 625	"content": "无聊啊。。。。。真无聊。。。。。很无聊。。。。太阳无聊的烤人。。。月亮无聊的睡觉。。。只有我无聊得无聊死了。"	"label": "disgust"}
{"id": 626	"content": "穷山恶水出刁民[怒][怒][怒]"	"label": "anger"}
{"id": 627	"content": "由于在山里面去了[微风]，就打电话喊卖内存卡的老板拿张内存卡把动漫死神下完送过来当时没有来得及看，结果刚刚我满怀激情的[转发]拿来看，我的那个去居然下的是尼玛电影送了过来。[怒]老板你是想让我一晚上都在惊悚中度过吗？[躁狂症]"	"label": "anger"}
{"id": 628	"content": "这奇葩一直单曲循环"	"label": "sadness"}
{"id": 629	"content": "就是觉得呢件事我没错啊好好跟你请假了我有我的理由你就是不理啊所以我直接走了给我妈把状告了把我批了还不够啊…他妈的今天还要再把这事翻出来说一遍真是一级棒[呵呵]"	"label": "disgust"}
{"id": 630	"content": "才几天就开始想念，原来我不是挑食是挑色[哈哈]，想念老妈做的饭菜，想念老妈做的饼、馄饨、包子、粽子[馋嘴]，有一位手艺超强的老妈真是幸福"	"label": "sadness"}
{"id": 631	"content": "考了这么多次会计，考到现在真是力不从心，心里很烦躁，看的东西也没有多少能记到脑子里，真想大撒把。不知道是不是我不适合干会计，但是又不想对不起已经拿到手的电算化…上一次的样子还在眼么前儿呢，明天这又要上考场了…烦躁"	"label": "sadness"}
{"id": 632	"content": "口语没救了[懒得理你][懒得理你][懒得理你]"	"label": "anger"}
{"id": 633	"content": "身为人民教师。七天一定不是合理的周期吧。"	"label": "sadness"}
{"id": 634	"content": "手拿双刀，这是命运。"	"label": "like"}
{"id": 635	"content": "每每到能睡懒觉的星期天，我就像打了鸡血一样睡不着。"	"label": "anger"}
{"id": 636	"content": "对自己说不用慌，相信她说的话。"	"label": "like"}
{"id": 637	"content": "有一次我哥们对他媳妇说：哎，娘们，我前两天算了一卦，那老头说我135岁的时候有个坎儿啊。他媳妇说：咋滴？坟让人刨了？"	"label": "happiness"}
{"id": 638	"content": "有一种无怨无悔的爱，长长久久爱存在"	"label": "like"}
{"id": 639	"content": "请不要和我过不去	我会往心里去	会很过意不去。💩"	"label": "sadness"}
{"id": 640	"content": "幼儿园第9天10.09：第一天尝试在幼儿园睡午觉。不到12点他爹就坐在车里时刻等待老师召唤。等到2点竟然没有老师电话！他爹他娘开心不已[鼓掌]。晚上去接，老师说只睡了半小时，但没哭也没闹！被别的小朋友去厕所吵醒了，这孩子从小睡觉就轻。今天还跟老师唠嗑了，老师们都说你儿子太逗了。[可爱]"	"label": "happiness"}
{"id": 641	"content": "传说中的茄汁臭豆腐[哈哈][哈哈][哈哈]"	"label": "like"}
{"id": 642	"content": "有一句话永远是对的：只要你在做的是一份事业而不只是工作，不管它本身给你带来的收入可能多微博，不管在世俗的眼光中这如何算不上一份体面的工作，从你开始从事这份事业的那一天起，你已经成功了！祝福你们！勇士们！"	"label": "like"}
{"id": 643	"content": "很多时候我们并非不快乐，只是常常执着于事情令人不悦的一面。说工作压力大，说这行没前途，说遇不到适合的人，遇到的却又说不合适。幸福像足球一样踢来踢去，烦恼像奖杯一样不可撒手。其实我们拥有的便是值得珍惜的；学会享受当下的生活便是幸福的！"	"label": "happiness"}
{"id": 644	"content": "我一直自负的以为自己不怕失去任何人，但是当我发现你有可能会离开我，我真的知道怕了！"	"label": "like"}
{"id": 645	"content": "有的人你就是喜欢，有的人你就是不喜欢，总会有让你喜欢和不喜欢的人。喜欢的你就继续喜欢，不喜欢的你就学着喜欢，实在不喜欢的那你就不喜欢好了。"	"label": "like"}
{"id": 646	"content": "各种烦躁"	"label": "disgust"}
{"id": 647	"content": "今天手机跳水了，害我没来得及发微博！悲催！"	"label": "sadness"}
{"id": 648	"content": "下个LOL玩一下，我真的是有够无聊[崩溃]"	"label": "disgust"}
{"id": 649	"content": "突然间，心里对某人产生了一种心痛的想念。且忍一忍吧，也许过了今日这种想念会减轻一点[许愿]"	"label": "sadness"}
{"id": 650	"content": "强迫症越来越严重，也因此伤人不少。所有计划都被打乱，每天都不知道会有哪些突如其来的变化。无处诉说只能藏在心底。其实我已经猜到了结果，你，招架不住的~"	"label": "sadness"}
{"id": 651	"content": "忽然想起昨晚吃饭家人直往我碗里夹菜~我不爱吃~随手放回盘子里~现在满心后悔~而今不懂得珍惜~怕以后只剩追悔莫及~等一会儿买好吃的跟他们~"	"label": "sadness"}
{"id": 652	"content": "今天出去玩好爽啊，既有风又有太阳而且太阳紫外线弱"	"label": "happiness"}
{"id": 653	"content": "-刚泡完温泉"	"label": "happiness"}
{"id": 654	"content": "打开柜子没泡面"	"label": "sadness"}
{"id": 655	"content": "有时连自己都心疼自己起来！"	"label": "like"}
{"id": 656	"content": "眼睛看着你，但眼里却根本没有你。"	"label": "sadness"}
{"id": 657	"content": "我的大脑现在只能处理位于垂直面的信息T_T"	"label": "sadness"}
{"id": 658	"content": "早晨空气不错"	"label": "like"}
{"id": 659	"content": "西班牙设计师AntonioSeguraDonat：Lookingformyownplace~"	"label": "like"}
{"id": 660	"content": "在中国13亿人口中有十分之九的人都跟无聊"	"label": "disgust"}
{"id": 661	"content": "哈哈哈哈哈哈哈哈哈哈哈哈哈哈哈哈哈哈哈哈哈哈哈哈哈哈哈哈哈哈哈哈哈哈哈哈哈哈哈哈哈哈哈哈哈哈哈哈哈哈哈哈哈哈哈哈哈哈哈哈该哈哈哈哈哈哈哈哈哈哈哈哈哈哈哈哈哈哈哈哈哈哈哈哈哈哈哈哈哈哈哈哈哈哈哈哈哈哈哈哈哈哈哈哈哈哈哈哈哈哈哈哈哈哈哈哈哈哈哈哈哈哈哈哈哈哈哈哈哈哈哈哈哈哈哈哈"	"label": "happiness"}
{"id": 662	"content": "…昨天怀疑今天会烧，今天怀疑明天会烧。…天天怀疑自己要发烧，每天临睡前骨头都会粉碎性散架，动弹不得，是缺钙？"	"label": "disgust"}
{"id": 663	"content": "对，我觉得恶心。"	"label": "disgust"}
{"id": 664	"content": "早就知道他是这样子，还要对他报希望。犯贱够了吧，人家还是不在乎觉得你无理取闹。"	"label": "sadness"}
{"id": 665	"content": "刚上厕所，正在提裤子，口袋里的一块钱掉出来了，我想说提完裤子再捡就没理，然后！隔壁伸出一只手把它给捡走了………你TM绕过一个隔板伸手不累吗！你TM没看见这边还有一条腿吗！我就算再矮我也是脚踏实地的从最低的地方你还是能找到我的脚的啊！一块钱我还是土的起的你要你可以直接跟我说啊！"	"label": "surprise"}
{"id": 666	"content": "人都有做错事情的时候，或者在无意中做了错事，在2012尾巴的时候，给那些我对不起的人道歉，同时也迎接新的一年。"	"label": "sadness"}
{"id": 667	"content": "大概，靠近我的都会受伤，我希望你理解，我不想你因为我伤心难过。一点也不。"	"label": "sadness"}
{"id": 668	"content": "你说大丈夫应将一腔热血洒在沙场之上，我没有妨碍，将万千不舍藏于心，目送你离去。那天的雨淅淅沥沥，那天的你任雨浸湿你的衣，那时的你热血似乎不再那么沸腾，所以你加快了离去的脚步，消失在细雨编织的帷幕里，音讯也消失在此间里。一去二三年，旧人仍在故里等君归。君可知？"	"label": "happiness"}
{"id": 669	"content": "多看的智能分栏真的很棒～～扫描版的PDF文件一样不在话下。。"	"label": "like"}
{"id": 670	"content": "就是回到家有人为你开门，而不是去碰那冰冷的钥匙。"	"label": "happiness"}
{"id": 671	"content": "想说，我现在的话变多了还是变少了？亦或是不想争论些什么···"	"label": "disgust"}
{"id": 672	"content": "好久没有和你联系了，今天虽然算是我要来的联系，但我还是很高兴，快乐就是这么简单，你的声音，还是那么亲切！"	"label": "happiness"}
{"id": 673	"content": "幸福没有标准答案，快乐也不止一条道路。自己喜欢的日子就是最美的日子，适合自己的活法就是最好的活法。"	"label": "happiness"}
{"id": 674	"content": "怎么会忘了小时候外公给的疼爱…"	"label": "sadness"}
{"id": 675	"content": "幸福两个字写起来很容易，但在现实世界，我想每个人都会有各自的理解。而我只希望过的平淡些，即使一个人！"	"label": "happiness"}
{"id": 676	"content": "盒你在一起，就是姓胡呀[哈哈][嘻嘻]"	"label": "happiness"}
{"id": 677	"content": "宋仲基考上成均馆经营管理系（成均馆大学为韩国排名第三，而经营管理系是成均馆的王牌学系）。高考成绩384分（满分400分），全国排名前十。在成大主修经营管理辅修新闻放送，是成均馆学校电视台的主播，新闻放送社团的团长，还是学校校刊封面模特和招生广告模特，被称为“成大校草”风靡学院路。"	"label": "like"}
{"id": 678	"content": "时间过得好快，想念却不曾更改。"	"label": "sadness"}
{"id": 679	"content": "真是无用哦，紧张啊！汗啊！给了你又怕做不好！！！！"	"label": "fear"}
{"id": 680	"content": "新年快到了，可以拿红包啦~~"	"label": "happiness"}
{"id": 681	"content": "1、一大早收到宿舍同事信息，说昨晚梦到我又做恶梦了，然后一通关切......她们工作不忙了，所以这周没来，她之前在时，有几天自己总是做梦，睡不好，这孩子也没少开导。偶尔有什么心事也愿意和她唠叨唠叨，总是能说到自己心坎上。完了，一起出去吃一顿，心情好好的回来，该干么干么[呵呵]"	"label": "happiness"}
{"id": 682	"content": "爱情就是，再晚他都等你，把你安全送回家他才安心。[爱你]明天再次去看星际迷航！！！夏洛克，明天见！！！[爱你]"	"label": "happiness"}
{"id": 683	"content": "沪江网这种神奇的存在，我以前怎么就没发现"	"label": "surprise"}
{"id": 684	"content": "人品只有在猜拳拿外卖时显现"	"label": "happiness"}
{"id": 685	"content": "9月遭抢10月被骗[泪][泪]咋淡定[抓狂][抓狂]"	"label": "sadness"}
{"id": 686	"content": "是我自己不够坚强"	"label": "sadness"}
{"id": 687	"content": "不管多晚睡，六点半必然要自然醒！头痛欲裂……"	"label": "anger"}
{"id": 688	"content": "想一个人孤独地老去[泪流满面][泪流满面][泪流满面][泪流满面][泪流满面][泪流满面][泪流满面][泪流满面]"	"label": "sadness"}
{"id": 689	"content": "放假，真无聊，还是和同学们一起好"	"label": "disgust"}
{"id": 690	"content": "在这辞旧迎新的除夕，我是多么的衰啊，下楼梯差点摔，洗头发被滚烫的开水浇，以前下雨不漏水唯独今日漏。难道是玉皇大帝的罚？阿弥陀佛，愿我佛慈悲！[抓狂][泪][衰][可怜][生病]"	"label": "disgust"}
{"id": 691	"content": "每当我下定决定这个月要买的鞋子是黑色authentic的时候…vans总会出一些骚款阻挡我买经典款的脚步"	"label": "anger"}
{"id": 692	"content": "因接收文化	打开女儿的Q	无意中看到女儿同班同学的QQ签名\"在暑假辅导班很快乐\"!孩子	你真的快乐吗?小学三年级的孩子	没有玩乐童年的暑假辅导班真的觉得快乐?"	"label": "happiness"}
{"id": 693	"content": "我爱我成长的这片土地，可为什么！她就算受伤也不曾停止养育她的子女，她的子女却能在伤了自己的母亲之后，转身离去！我讨厌那些整日高羊头卖狗肉的人群，讨厌那些自称可怜、无可奈何离开的人群，讨厌那些站在旁边一付幸灾乐祸样子的人群！"	"label": "sadness"}
{"id": 694	"content": "三月的第一天突然想起很久没管理我们班的微博了。刚刚把微博重新看了一遍很想念二班的每一位。大家还好么大家在哪里呢？"	"label": "sadness"}
{"id": 695	"content": "其实虐人的人也不快乐，明知道自己是个傻逼辜负了别人的情谊，却还是要一黑脸傻逼到底。还没有权利说对不起。"	"label": "sadness"}
{"id": 696	"content": "我真的没有不不服气这样你都误解那好"	"label": "sadness"}
{"id": 697	"content": "讨厌无厘头的生气、难过、不愉快，简直就像疯了一样。一切都还来不及回想，就过去了…"	"label": "anger"}
{"id": 698	"content": "为神马每次坐车都会遇见奇葩。"	"label": "disgust"}
{"id": 699	"content": "不会不会不会不会不会不会不会不会不会不会不会不会不会不会不会不会不会不会不会不会绝对不会。"	"label": "fear"}
{"id": 700	"content": "明明不想关注那些怎么搞么！"	"label": "disgust"}
{"id": 701	"content": "换了个小卡，想着小卡托没地方保存，就放在米三卡槽里，先全都拿不出来了。[泪]"	"label": "sadness"}
{"id": 702	"content": "没事算了我懂了该想想值不值得了再不明确得想我就该扇自己两巴掌了"	"label": "sadness"}
{"id": 703	"content": "👉[鲜花]1314耶[鲜花]👈"	"label": "happiness"}
{"id": 704	"content": "这个世界上你会认真翻看她每一条微博的除了你喜欢的人就是你喜欢的人喜欢的人"	"label": "sadness"}
{"id": 705	"content": "回去拜祖先，哇靠，真的有点用哦，这两天赚翻了。[太开心][花心][花心][花心][花心]钱钱钱…钱钱钱………[耶][耶][耶][耶][耶]"	"label": "happiness"}
{"id": 706	"content": "我中午出去买午饭，走到一卖炒饭的摊子，老板打鸡蛋的时候，是个双黄蛋！！就在我心花怒放，暗自感叹自己运气好的时候，那老板把其中一个蛋黄挑出来了，他给挑出来了！！！是有多抠啊！！！"	"label": "happiness"}
{"id": 707	"content": "[拳头][拳头][拳头]"	"label": "like"}
{"id": 708	"content": "【说话停4秒就会很尴尬】荷兰心理学家克登博格的一项研究显示：如果两个人在交谈过程中始终保持流畅，那么双方都会感到自尊感，而且更易达成共识。如果对话中断了4秒钟或以上，就会让人感到尴尬、担忧、焦虑、合不来和被排斥，再次回到密切交流的过程就会存在很大困难。"	"label": "disgust"}
{"id": 709	"content": "我们都知道抑郁指的是什么。谁都有过类似蓝色的或忧郁的日子，或者对什么事情都不感兴趣、也不想做。许多心理学家都对抑郁的原因作出了解释，六个不同流派有六种不同的解释。"	"label": "sadness"}
{"id": 710	"content": "能每天和家人在一起就是"	"label": "happiness"}
{"id": 711	"content": "今晚，我是多想帮你提凳子下楼梯，只是自己没有勇气，怕你向我投来那异样的目光。我知道，自己现在说什么都已经无济于事了。如果有下次，我一定会帮你的，不管结果如何。"	"label": "sadness"}
{"id": 712	"content": "看见一个人会开心，看不见又会想她，明明十分想见她，但除了邂逅就不想别有用心……和她说起话来，心情会格外地放松，会不由自主地想看着她的眼睛，她的嘴唇，甚至她的鼻子。这就是喜欢一个人的感觉吧！"	"label": "like"}
{"id": 713	"content": "能自己做吗，我们现在不是一个项目了，能自己写吗，除了改制文件外，你难道连法律意见书也要原封不动的抄吗！我不会再给任何材料了，倘若你不是这样的态度，我不会这样。我宁愿得罪周围的人，也不会再给任何一份材料了。你们说我性格不好都不重要，我就是这样的，就算我性格不好，我就是不能容忍"	"label": "anger"}
{"id": 714	"content": "明明不可能的事，可是时间、空间、人都错位了，拧成了一个结"	"label": "sadness"}
{"id": 715	"content": "中午本来只打算买包饼干结果被同事拉着去吃饭，好大的太阳没带伞，我怕晒黑，同事说我是公司最白的人，听的我心花怒放，如果他不加一句就是痘痘比较多，我就准备告诉他我是抹了BB霜的。"	"label": "anger"}
{"id": 716	"content": "眼看着要破纪录了心里又激动又紧张然后一个手抖前功尽弃真是比男票劈腿还要让人上火啊"	"label": "anger"}
{"id": 717	"content": "为什么会突然很想你"	"label": "sadness"}
{"id": 718	"content": "面对种种工作，当他推着我们动时，才发现原来工作只是一件我们要做的事，而不是我们想做的事。"	"label": "disgust"}
{"id": 719	"content": "我的恐龙蛋孵出了小丹佛"	"label": "like"}
{"id": 720	"content": "刚刚看了一个关于汉服的短片，突发奇想，以后毕业照可以去租汉服留念。以后拍婚纱可以新郎新娘一个穿汉服，一个穿西装或婚纱，拍出穿越的感觉，哈哈。"	"label": "happiness"}
{"id": 721	"content": "不快乐，是因为太在意那些不能影响你心情的事。其是放下了也就快乐了。"	"label": "happiness"}
{"id": 722	"content": "[月亮][月亮][月亮]想不了那么多，也没那么伟大，爱自己爱爸妈就行，其它的都与我无关。"	"label": "like"}
{"id": 723	"content": "说怒斥群芳，其实是一群逗比，应该叫舌战群儒（比）……怎么觉得这么下流"	"label": "fear"}
{"id": 724	"content": "市场上一老爷爷挑两篮子卖橡胶手套啊神马的，虽然知道叫价很高看年纪真的很大不容易也就木还价，拿着手套回家一试，悲催滴偶哟，四只右手有木有?[黑线][黑线][黑线]"	"label": "disgust"}
{"id": 725	"content": "央视女记者采访农民工：假如中日爆发战争，你愿意上前线吗？农民工：上前线有户籍限制吗？要暂住证吗？不是党员行吗？我什么都没有，就是一个农民，能上吗？还有，牺牲了大家赔钱都一个价吗？"	"label": "anger"}
{"id": 726	"content": "六年。我也不知道最后那些爱去了哪里，大概是被每次通完电话，你先挂断时的盲音给盖住了。或者是一到公众场合，你不自觉松开手的时候就掉了。也可能是在你通宵打游戏的那天，我发着烧一不小心就烧成了灰烬。我真的记不清是为了什么要离开你，但最后的原因我却一直记得，你居然还来问我为什么。"	"label": "sadness"}
{"id": 727	"content": "为什么总感觉老天爷不爱我呢！好运气来光顾我吧！"	"label": "sadness"}
{"id": 728	"content": "做个LOGO"	"label": "disgust"}
{"id": 729	"content": "[思考]为什么在这里晒被子没有螨虫烤焦的味道			[怒骂]"	"label": "surprise"}
{"id": 730	"content": "第一天打工，虽然得站一天，不过有个小帅哥，值了"	"label": "happiness"}
{"id": 731	"content": "呵呵呵呵，呵呵呵，呵呵，呵。"	"label": "happiness"}
{"id": 732	"content": "兰大叔说我聪明了一回～好开心阿！！！哈哈哈哈哈哈哈哈哈哈哈哈哈哈"	"label": "happiness"}
{"id": 733	"content": "不爱的时候，心情最为平静，心态最为平稳，性情最为淡泊，与他人最好相处。没有多馀的热情，没有多疑的猜忌，没有受伤的敏感，没有变态的恼怒，没有期望的焦虑，没有失望的伤心，没有不着边际的幻想。不爱的时候，才能感觉到彻底的心灵上的自由和解放，原来，不爱才是最好的状态。"	"label": "happiness"}
{"id": 734	"content": "梦到穆勒娘娘开了家火锅店，我和小伙伴去帮忙，还跳舞什么的，娘娘表示很感激，我鼓起勇气想去跟娘娘要球员前民，于是用英文问他，娘娘说你要谁的，我想说厄齐尔然后死活想不起来厄齐尔的名字用英文怎么说，等我纠结完的时候娘娘已经走了QAQ我沮丧地走出火锅店，发现自己赶不上末班地铁。"	"label": "sadness"}
{"id": 735	"content": "我一般不上企鹅很多人都知道，在企鹅上我也不怎么去回复别人。因为快高考了，所以要断网，昨天特地在早就没管的空间里写了一篇不算日志的日志当作断网通知，一共才三四十个字的样子，结果还有基友给我留言说加油。不管是怎样，真的很感动！"	"label": "happiness"}
{"id": 736	"content": "今日一直犯困，各种提神妙招都不管用，不过么，单曲了一天的邓紫琪的[爱你]，很好听哦~~~心情是不错哒，明天记得精神饱满!!!276"	"label": "like"}
{"id": 737	"content": "为什么有些人说话要带刺伤害别人，我想不明白，我依旧觉得自己很棒，要加油走你[赞]"	"label": "sadness"}
{"id": 738	"content": "有些事情为什么都是你们来决定，你们能代替我来走下去么－事实也偏偏却是决定权在你们，而我只能坚持我想要坚持的"	"label": "anger"}
{"id": 739	"content": "要是我没记错的话，我钱包里好像多了两百[挖鼻屎]"	"label": "surprise"}
{"id": 740	"content": "考不到550你怎么会有想上就可以大胆去报名的大学！！！！！！！！！！！！！！！！！！！！！！"	"label": "disgust"}
{"id": 741	"content": "想你们，中国好舍友！即使生病了，我还是会坚持到底的！"	"label": "sadness"}
{"id": 742	"content": "气自己太失败、气自己没脑地信了你的话、气自己想太多。"	"label": "anger"}
{"id": 743	"content": "最近越来越没有耐心了！"	"label": "disgust"}
{"id": 744	"content": "生日快乐哦～charlotte你要给我的纸条是什么啦！[左哼哼][右哼哼]急死了[困][亲亲]"	"label": "like"}
{"id": 745	"content": "每一个很久不见我的人都会说变化好大，而且是变好的那种。"	"label": "happiness"}
{"id": 746	"content": "去学会克制"	"label": "like"}
{"id": 747	"content": "刚才我拿起室友桌上的香蕉就吃了，结果他说那是做腐烂食品电子鼻检测用的试验品……"	"label": "sadness"}
{"id": 748	"content": "一回来就失眠，我操操操〜[怒][怒]"	"label": "disgust"}
{"id": 749	"content": "快得产前忧郁症了●﹏●[泪][生病]"	"label": "disgust"}
{"id": 750	"content": "尼玛脸大把电话挂了[泪][衰]"	"label": "disgust"}
{"id": 751	"content": "我从来不爱打雨伞，没有白色衬衫"	"label": "disgust"}
{"id": 752	"content": "我能怎么办我能怎么办[悲伤][悲伤][悲伤][悲伤][悲伤][悲伤][泪][泪][泪][泪][泪][泪][泪][泪][泪][泪]我错了我不应该这么说好难过"	"label": "sadness"}
{"id": 753	"content": "每次在微博qq短信上看到让我感动的东西我都想要截屏纪念[月亮][月亮]"	"label": "like"}
{"id": 754	"content": "事情发展很不如意。。。。。[睡觉][睡觉][睡觉]"	"label": "disgust"}
{"id": 755	"content": "说笑话吧，总是说着一半先把自个给笑岔气了。"	"label": "happiness"}
{"id": 756	"content": "睡眠又开始不好了[汗][汗][汗]"	"label": "sadness"}
{"id": 757	"content": "做好事无目的无压力，买的需要的是生活，该是耐心的生活，风从窗口吹过，也是未来了"	"label": "happiness"}
{"id": 758	"content": "心情不好的时候你是不是也想要喝酒？"	"label": "disgust"}
{"id": 759	"content": "我哪里做的不对，你一定要讲出来，反正我又不改，别憋坏了你，"	"label": "happiness"}
{"id": 760	"content": "下午放假"	"label": "like"}
{"id": 761	"content": "再这样下去我都快疯了，"	"label": "anger"}
{"id": 762	"content": "会呼吸！"	"label": "sadness"}
{"id": 763	"content": "失眠。想念你老公。[泪]"	"label": "sadness"}
{"id": 764	"content": "不要再恶化了求你感冒虫我的头越来越痛眼睛越来越热好像有火在里面燃烧[伤心]"	"label": "sadness"}
{"id": 765	"content": "我不找你，你也不会找我"	"label": "sadness"}
{"id": 766	"content": "离不开你[哈哈]"	"label": "like"}
{"id": 767	"content": "原来只要混的好所有人都会对你低头哈腰"	"label": "sadness"}
{"id": 768	"content": "对不起对不起对不起对不起对不起对不起对。"	"label": "sadness"}
{"id": 769	"content": "受外国思想影响，男孩绅士，女孩开放。可都多少玩世不恭，也因为年轻，对待感情现实随意。男孩和前女友分手“理所应当”给了上万分手费；女孩言语世故：家里花了这么多钱送出来读书深造肯定不能随便找个人嫁。默默听着想起，分手没拿半分钱，反倒还有一笔旅游资金在他那儿呢。"	"label": "happiness"}
{"id": 770	"content": "水火风土，各有各精彩。"	"label": "like"}
{"id": 771	"content": "当有人逼迫你去突破自己你要感恩他，她（他）是你生命中的贵人，也许你会因此而改变和蜕变。当没有人逼迫你请自己逼迫自己，因为真正的改变是自己想改变。蜕变的过程是很痛苦的，但每一次的蜕变都会有成长的惊喜，听听自己心中那个坚定的声音，努力做更好的自己。"	"label": "like"}
{"id": 772	"content": "我希望从现在开始，严格要求自己。我要把自己的每日计划表写出来，我希望有你监督我。我想努力，我不能让我未来的老婆伤心。"	"label": "like"}
{"id": 773	"content": "今天在一班考场坐在靠后的同学自重好吗天气热你脱鞋我可以理解但你脚的味道也太大了好吗考物理我坐前面都是被熏成晕乎乎的节奏了好吗考语文靠后面坐的同学你写完试卷不要发出声音好吗两个半小时你都有在剪指甲好吗讲讲卫生好吗剪那么长时间我都怀疑你是不是连脚指甲都剪了好吗"	"label": "anger"}
{"id": 774	"content": "会翻墙后去注册非死不可，球球这名字不能用肿么办？想起了最近最熟悉的厂桶，于是脑洞大开的起名字，没有姓厂的改姓常，觉得彤字不错，一查常彤已经有人注了，于是常桐、常童、常瞳……都确有其人[抓狂]，气急败坏去搜常桶、常统==没人，但总不能真这么叫吧[崩溃]最后幸好常佟勉强过关[好囧]"	"label": "disgust"}
{"id": 775	"content": "你忘记我最讨厌什么了么我讨厌你们两个那么亲近我讨厌你对她好你怎么可以想要带她回家至少别让我知道"	"label": "sadness"}
{"id": 776	"content": "这样的日子不如早点分"	"label": "disgust"}
{"id": 777	"content": "有没有那么一个人让你为他痴情。赞一个[可怜]"	"label": "happiness"}
{"id": 778	"content": "一个刚刚出生的婴儿，甚至来不及啼哭一声，就被其外婆勒死了。事后，小李在母亲的质问下道出了“生子真相”：原来，2011年7月的一天，她所在厂里的老乡盛某叫她去他宿舍玩，在她不情愿的情况下，盛某强行与其发生了关系。"	"label": "anger"}
{"id": 779	"content": "“老师，我11岁，大家都叫你老师所以想问一个问题。”“你好，想问神马？”“基友和炮友有什么不同啊？”我顿时觉得肩负着一种来自祖国未来的巨大压力。。。然后很认真地回答了他：“基友就是一起吃肯德基的朋友，炮友就是一起吃泡面的朋友。前者注重交流，后者注重效率。”"	"label": "happiness"}
{"id": 780	"content": "我不知道我还能做什么来让你解气，忘记不该发生的事，我现在真的不知道该怎么做，我是不是应该做好最坏的打算，可是人是那么的自私，不想离开对自己好的人，更害怕自己爱的人突然的离开，我是个不免俗的人，我也很自私，我把痛苦加在了别人的身上，可是还要死揪住别人的感情！我这就是自私吧？"	"label": "sadness"}
{"id": 781	"content": "”微胖界“的自己正在转型阶段，明明说好不吃鸟，还是一不小心拜访了各种食物，回到家后还不能让爸妈知道已吃过了，就酱紫又一些液体和固体纳入了已经饱和的“容器”中。。。哎～自作自受，肚子你要挺住啊[可怜]"	"label": "anger"}
{"id": 782	"content": "只有这里才有我的一片净土了，感觉自己真的很郁闷，真的真的很郁闷。感觉自己就是销售部的边外人，而且他还不让我调离销售部，人家要我回去，也不放。不过这样去数落自己的领导也不好。我知道自己这个副经理是虚的，我其实什么都不是什么都不是，哈哈哈--我就是个小丑！而且非常可笑的小丑！！！"	"label": "sadness"}
{"id": 783	"content": "上半夜推导一个几何证明题推了n遍没推出来一着急醒了，下半夜换推导汪摩尔给我出的化学元素题又没推出来，分析完反应、背了两遍元素周期表又画了电子分布图醒了，基本等于失眠了[衰]。。。高中的毒害过了这么多年还是不放过我"	"label": "anger"}
{"id": 784	"content": "这次我真的领悟了失去了才会后亏[悲伤][悲伤]如果能重来的话多好[泪][泪]回家后一下子就后亏了伤心了也哭了[悲伤][泪] 如果能在次回到我身边我比悔改。。。[下雨][下雨][下雨][雪][雪][雪]"	"label": "sadness"}
{"id": 785	"content": "到底是不是喜欢你…呢？我不知道…不清楚"	"label": "like"}
{"id": 786	"content": "是我无能，说话打字可以，吵嘴不行。心里一万个马景涛呼啸而过！"	"label": "sadness"}
{"id": 787	"content": "想到什么的时候会让你泪流满面"	"label": "sadness"}
{"id": 788	"content": "稳定了N久的BISBlackberry前几天被无辜断网SOS的原因终于查明。。。是移动为了高考进行区域数据屏蔽（并且根据现象是操作在指定的基站中心。。。）。。。。。。[酷]"	"label": "surprise"}
{"id": 789	"content": "曾经的同事，多年前的一个女歌手，现在是南昌某酒吧老板，刚才在微信圈说“有时幸福的定义很简单双亲健在、儿女双全、身体健康、知性的伴侣、喜欢并能为之努力付出的工作、闲暇时能常与家人共聚，很可惜，都跟我没关系”。我本想调侃说若你愿意我可以和你秋嫂商量一些，但最终我没有。"	"label": "happiness"}
{"id": 790	"content": "昨天刚到手的手机，今天就倒腾坏啦啦啦。。。。呜呜[泪][可怜][抓狂]"	"label": "sadness"}
{"id": 791	"content": "今天我和我姐两个人在家，我们竟然杀了一个椰子，又杀了一个榴莲。"	"label": "happiness"}
{"id": 792	"content": "Travis和女友订婚了，啊，这种复杂的心绪呢。Behappyeverydayinthefuture~"	"label": "happiness"}
{"id": 793	"content": "破了七十大关=V=+"	"label": "happiness"}
{"id": 794	"content": "[熊猫]竟然说英文了！！！><"	"label": "like"}
{"id": 795	"content": "学校，这个环境总是把教育者抬到圣人的高度，体现在那句“没有教不会的学生，只有不会教的教师”，这句话以前我信了，现在质疑，因为它总把错误归结给学校，教师。虽然洛克说人是一张白纸，可别忘了这张白纸经过家庭，社会，学校多重熏染已不是白纸了！"	"label": "surprise"}
{"id": 796	"content": "自那件事之后，好像并没对我产生太大影响，现在回想起来，是我脑热了冲动了，希望不会因此对其他人造成负担。"	"label": "sadness"}
{"id": 797	"content": "又是一好天.[嘻嘻]"	"label": "happiness"}
{"id": 798	"content": "这一招是四两拨千斤么？受教了。"	"label": "happiness"}
{"id": 799	"content": "个人非常所得已经60%以上、事前发表的文字，仅供参考，并且重复二次，今年，不在非常时候、不可以能再决暗示。对不起。"	"label": "sadness"}
{"id": 800	"content": "发现自己做得远远远远不够啊。家人真的是太不容易啦。我必须努力。嗯。"	"label": "like"}
{"id": 801	"content": "我无数次的告诉自己没关系。自己却告诉了我无数次我在意。"	"label": "sadness"}
{"id": 802	"content": "无聊的孩子举个抓。[睡觉]"	"label": "disgust"}
{"id": 803	"content": "能拥有便已足够"	"label": "happiness"}
{"id": 804	"content": "有牵挂，才有幸福。才有存在的意义！"	"label": "happiness"}
{"id": 805	"content": "不用加班，有约出门玩儿…睡前一章杜鲁门，一篇冯唐，一节马伯庸…睡意浓稠，想到第二天可以自然醒"	"label": "happiness"}
{"id": 806	"content": "我不会想再空谈，我只想行动证明。"	"label": "like"}
{"id": 807	"content": "我只是单纯的想知道世界上公认的最美语言是哪国的，哪来那么多爱国愤青？只是从语言好不好听的角度而已吧！不关爱国情啊！"	"label": "sadness"}
{"id": 808	"content": "偶然，我又想起你了。想着当时你对我的好；想着我还没见到你的遗憾；想着你…外公，天堂安好。"	"label": "sadness"}
{"id": 809	"content": "这种感觉怎么比失恋还痛苦"	"label": "sadness"}
{"id": 810	"content": "如愿的失眠了"	"label": "sadness"}
{"id": 811	"content": "[泪]神奇的科比，科神！连续感动中！"	"label": "happiness"}
{"id": 812	"content": "孔飞力的新书《中国现代国家的起源》就是一本150页的小册子，译者导言占30多页。作者在书中提出三个所谓的\"根本性议程\"（constitutionalagenda）问题：政治参与的扩大如何同国家权力及其合法性加强的目标协调？政治竞争如何同公共利益的概念协调？国家的财政需求如何同地方社会的需要协调？"	"label": "sadness"}
{"id": 813	"content": "终于开通了哈哈哈"	"label": "happiness"}
{"id": 814	"content": "无意中跟别人提到你。就泪流满面。怎么办我还是很想你。。。"	"label": "anger"}
{"id": 815	"content": "木心在《眸子青青》中写幸福是灾祸已过和灾祸犹未到来。在我看来，对于尚不知灾祸为何物的大多数年轻人来说，幸福就是做自己想做的事。年龄大了，开始不断的经历年老与色衰，生离与死别，幸福就是抓住对自己最重要的东西，把握一切可以把握的，珍惜每一个当下；幸福也是在所有惶惶然之中仍然可以"	"label": "happiness"}
{"id": 816	"content": "人生不是一条平坦的道路，在这条路上，只有走过崎岖，遇过困境，曾经跌倒，经历失去，挫折，跨越过仇恨，才能昂首挺胸地迈向属于自己的人生。自信吧，善良吧，善良并非不是件好事，可以善良就好幸福。[钟]"	"label": "happiness"}
{"id": 817	"content": "我只是不想让别人界定我的高度而已啊[微风][微风][微风]"	"label": "disgust"}
{"id": 818	"content": "劳资今天终于十六了！！！"	"label": "happiness"}
{"id": 819	"content": "什么日子a，霉到底了，手机被偷了，还好卡给补回来了[泪][泪][泪][泪]"	"label": "sadness"}
{"id": 820	"content": "家人健在知己两三和盗不走的你"	"label": "happiness"}
{"id": 821	"content": "有诗人认为，在中国现代汉语诗歌的建设中，“对西方诗歌的翻译一直在起着作用”，“已在暗中构成了这种写作史中的一个‘潜文本’”。更有诗人或批评家认为，外国诗歌的中文译本，在相当程度上也可以看做是中国“新诗”的组成部分。（《中国当代新诗史》123页）"	"label": "happiness"}
{"id": 822	"content": "你在我生命每一天"	"label": "sadness"}
{"id": 823	"content": "如果可以…我想失忆…"	"label": "sadness"}
{"id": 824	"content": "下雨了。。。哎小开心一下！！"	"label": "sadness"}
{"id": 825	"content": "大人犯了错误就可以找一大堆理由来怪小孩，，小孩犯了错就只能找一大堆理由来奉行大人怪自己。"	"label": "anger"}
{"id": 826	"content": "卧槽！！！！等半天发现自己要坐的车不在这个站停！！！一个十字路口，跑了三个站台没发现自己要做的车，回到第一个去的站台，车来了！！！！！卧槽卧槽卧！！！！！〒_〒"	"label": "anger"}
{"id": 827	"content": "你若开心天天都是晴天〜betough"	"label": "happiness"}
{"id": 828	"content": "忍不住了，真的！"	"label": "anger"}
{"id": 829	"content": "因为不值一提的过去伤害了不能失去的未来，罪人是我。"	"label": "sadness"}
{"id": 830	"content": "下了日文输入法"	"label": "disgust"}
{"id": 831	"content": "第一次坐4路公交车，不知道是从后门上车，司机把后门打开后发现我不上车就关门往前，我就追着车往前门跑，司机停车开后门，我又站着不动，司机又往前开，这样反复了几次，我在心底狠狠的骂了一句之后扭头就走。"	"label": "disgust"}
{"id": 832	"content": "好了我听话，今晚不通宵啊，赞一下我吧喂😊"	"label": "like"}
{"id": 833	"content": "如果你思念一个人，你会做什么呢？是听听她/他喜欢的歌，看看所有关于他/她的讯息，或者给她/他发一条简讯，或者只能是默默的想想他/她？"	"label": "sadness"}
{"id": 834	"content": "我希望会有一天，我在雨中等你，给你撑伞呆呆的看着你。"	"label": "like"}
{"id": 835	"content": "小难过咯...怎么样也没想到会这样真的很想念..[泪]@"	"label": "sadness"}
{"id": 836	"content": "女人有点事～不如意	就会流泪	男人很少流泪～只是未到伤心处。有句话是这样说：男人眼硬、女人心硬。这也正是男人、女人流泪的区别！"	"label": "sadness"}
{"id": 837	"content": "要问奇迹里谁最全能当属小绿间。[解析]因为绿间(胡萝卜)是植物，具有很高的全能性。[学习真是丧心病狂]"	"label": "surprise"}
{"id": 838	"content": "在我心上用力地开一枪🔫"	"label": "happiness"}
{"id": 839	"content": "上一年去看我的曾外祖母，陪她回黑屋子，我很怀疑她拿钥匙开门的力气，幸好平时有大舅母的照顾，走里面有可怕的老鼠逃窜的声音，她说她的棉被盖了四十年有馀，一直不敢怎么去看望她，怕心里的难受无法抑制。"	"label": "sadness"}
{"id": 840	"content": "要不要再见面没办法还是想念突然想看你的脸熟悉的感觉不牵手也可以漫步风霜雨雪"	"label": "sadness"}
{"id": 841	"content": "小王这种路盲遇到陆家嘴这样密集的高楼林立，只能彻底投降…"	"label": "sadness"}
{"id": 842	"content": "这样一来，也有不少好处。不必去猜就是其中相当重要的一条。"	"label": "happiness"}
{"id": 843	"content": "躺〜（难得的早睡！"	"label": "happiness"}
{"id": 844	"content": "唉[生病]"	"label": "sadness"}
{"id": 845	"content": "拉肚子，我妈和我爸讨论我拉肚子的原因，边讨论边笑，我问为什么笑。我妈说心疼你。我哭，有这种心疼的么！！！"	"label": "sadness"}
{"id": 846	"content": "自从那年脚底板拐伤后，阴雨天就变成残疾人了。"	"label": "anger"}
{"id": 847	"content": "如果有突发事件，我也只能说呵呵呵呵了……然后就不晓得了说啥，应该会很膈应吧，毕竟事情原本就是这样来着。还有，装死真的是没用的。"	"label": "sadness"}
{"id": 848	"content": "我在***，这是一个*****的城市。[偷笑][偷笑]"	"label": "happiness"}
{"id": 849	"content": "希望不是真的，你送我的礼物还在，我们的合照还在我空间相册！希望是恶作剧！！！"	"label": "sadness"}
{"id": 850	"content": "心里总是不踏实"	"label": "sadness"}
{"id": 851	"content": "来自对预期自由、肉体或利益的丧失，当放得下这些的时候，恐惧会反向回击施害者。恐惧，说到底是一种心理行为。专制极权正是抓住人类的恐惧心理，从而施行禁锢、摧残与剥夺，我们今天所遭遇的一切，都与此有关。"	"label": "fear"}
{"id": 852	"content": "今天自己动手做的酸奶香蕉，太好喝了，就是量多点了。再接再厉，明天继续！[哈哈]"	"label": "happiness"}
{"id": 853	"content": "你看我又感受不到爱了。"	"label": "sadness"}
{"id": 854	"content": "一个学长当众抱起一个学妹，然后亲了一下脸，学妹当即怒了，大喊不要脸！学长楞了下，果断亲了嘴……结果在一起了。[害羞]"	"label": "happiness"}
{"id": 855	"content": "我问婆婆为什么突然想找个保姆，婆婆说怕我辛苦。[泪]此心，足矣！"	"label": "happiness"}
{"id": 856	"content": "一女人是驾驶新手，路盲一个。今天跟老公去一陌生地方，但是得自己和儿子两个人回来。手机导航一会儿工夫就没电了，全靠七岁的儿子看路牌指点回家。一进家门，儿子长叹一口气：“唉，我终于知道男人的用处了。没有男人给你们指路，你们女人连家都找不到！”"	"label": "happiness"}
{"id": 857	"content": "女人生气真可怕，在那狂叫。嘿，说你呢楼下的。。。吵死了！还让不让人睡觉！"	"label": "anger"}
{"id": 858	"content": "我不知道这到底是不是我想要的不知道不明了但是想就这样慢慢地走下去一直觉得平平淡淡才是真可心底还是想要折腾一番这是什么心态想过的生活没过成想做的事没做好想爱的人没有爱好每天都在干什么呢新的一年我又软弱了"	"label": "sadness"}
{"id": 859	"content": "刚才有组顾客过来用餐时，跟我们说：得表扬我们[可爱]说平价又实惠，口感也很好，得继续做下去[爱你]说到这些话。我真打从心底感动[泪]谢谢您们的认可，我们会用心继续做好寿司，谢谢一直以来支持我们的亲们，如做得不够好的请大家帮我们提出[爱你]味都寿司会继续为各位亲提供好吃又实惠的寿司"	"label": "happiness"}
{"id": 860	"content": "莆田，哥走了！！"	"label": "happiness"}
{"id": 861	"content": "Iloveyou-AvrilLavigne.[爱你][爱你]"	"label": "like"}
{"id": 862	"content": "当你对水果失望了，难道还敢寄希望于泡菜吗(ˇˍˇ)"	"label": "sadness"}
{"id": 863	"content": "牙龈肿的～咽喉肿的～胃疼的～疼死我吧～"	"label": "sadness"}
{"id": 864	"content": "从来都是儿女欠父母的，没有父母欠子女的。父母也许老了，不入时了，但是父母的爱不会到期。感恩让我们享受爱，感恩也让我们勇敢付出爱。"	"label": "happiness"}
{"id": 865	"content": "一美女从的士上下来，把照相机落在后座了。司机见状赶忙把头伸出窗外，冲着美女喊：“小姐，你相机~。”美女一脸红，扭过头骂道：“你TMD像鸭！”然后的士走了。然后美女追着喊：“师傅，我相机"	"label": "happiness"}
{"id": 866	"content": "幸福是什么"	"label": "happiness"}
{"id": 867	"content": "SM中最让人感到安心的，也许不是“开心”，不是身处一地常常见面，不是承诺一对一，而是“值得”。很多分手后，眼睛中对方的印象也“变色”了，皆因虽然有过亲密的关系，有过许多付出，却最终证明不值得。"	"label": "happiness"}
{"id": 868	"content": "安之若素，有挚友一二，爱妻爱子，闲时小酌两杯，过得充实就够了。但我不觉得够，远远不够，不够不够不够！！！我要奋斗一生追求最高理想，绝不放弃。"	"label": "like"}
{"id": 869	"content": "还有5天。[加油啊]"	"label": "sadness"}
{"id": 870	"content": "伽利略的女主各种不讨喜，果断还是回到唐泽寿明这边来。大家对TF评价不高，结果我居然觉得异常不错。"	"label": "disgust"}
{"id": 871	"content": "一战为Pep正名"	"label": "like"}
{"id": 872	"content": "就是非典时候，照顾病人的义工，没有任何保障，等得了还要自己掏钱治病，最可悲的职业就是带菌者陪护。"	"label": "sadness"}
{"id": 873	"content": "原来真的可以不求回报地付出//知道对方没吃早餐第二天一早五点钟起床跑去帮对方买好早餐在路口等对方起床拿早餐给她//知道对方爱吃柠檬味的2宝买了一大堆拆开把柠檬味的拿出来放在盒子里装好//知道对方不舒服嘘寒问暖的关心//冥冥之中小细节。"	"label": "happiness"}
{"id": 874	"content": "加油	物理!![心]"	"label": "like"}
{"id": 875	"content": "还有机会吗？？？"	"label": "sadness"}
{"id": 876	"content": "翻到屋企，全部人都出去吃饭～～～我琴日翻就好啦～"	"label": "sadness"}
{"id": 877	"content": "[泪]对不起！对不起！对不起！对不起！对不起！对不起！对不起！对不起！对不起！对不起！对不起！对不起！对不起！对不起！对不起！对不起！对不起！对不起！"	"label": "sadness"}
{"id": 878	"content": "大抵就是你想要喝草莓奶茶时，他给了你一篮草莓；大抵就是你牢记的事情他却忘得一干二净，还来等你回忆；大抵就是你担心的要死，他却风淡云清，告诉你是你太紧张；大抵就是夜深人静了，别人都已香甜入眠，你却拖着疲惫的身体失眠。大抵…"	"label": "sadness"}
{"id": 879	"content": "其实都不太懂大家为啥都要把空间受限？觉得挺打击的~"	"label": "sadness"}
{"id": 880	"content": "单身美好。这只是安慰自己。只希望让自己过的好一点。"	"label": "sadness"}
{"id": 881	"content": "看到首页齐刷刷都是原创微博我就会好开心"	"label": "surprise"}
{"id": 882	"content": "一小孩给了我一百块钱，让我给他当家长。到了他班主任那里，我立马就跪下来了：“老婆，你听我解释。。。”（转）"	"label": "happiness"}
{"id": 883	"content": "下午还有一门，觉得快废了。"	"label": "anger"}
{"id": 884	"content": "现在…不只是困…还很撑……就是那种……不停的打哈欠又间歇的打嗝……真怕自己会呕出来……"	"label": "anger"}
{"id": 885	"content": "要融入一个团体，不想被当成异类，那有时候可以适当性保留一些会引起争议的观点，但是要是为了融入而刻意去迎合说一些违心的话，总有一天会分不清自己真实的想法。。。"	"label": "disgust"}
{"id": 886	"content": "无法自拔！"	"label": "sadness"}
{"id": 887	"content": "有什么比打翻了一杯刚买的饮料更难过[泪][泪][泪]"	"label": "sadness"}
{"id": 888	"content": "下雨的时候	陌生人为你撑起一把伞!谢谢你	美丽的姑娘!谢谢在这雨天带给我的温暖和感动!让我这阴霾的心明亮了好多!"	"label": "happiness"}
{"id": 889	"content": "老公送的！是六一儿童节礼物还是补回之前的第一个情人节礼物？呵呵[爱你]"	"label": "happiness"}
{"id": 890	"content": "看贵州卫视的非常完美，里面的男的好养眼，剧情太偶像剧了吧，男的也太爱哭了。看的我大吼大叫。。[哈哈][哈哈]"	"label": "disgust"}
{"id": 891	"content": "睁开眼睛，想起他昨天在图书馆睡着的样子，想起昨天许下的承诺，心里满满的。他说他会想我，我说我不会，可是思念不由我，思念是没长脚的怪物。"	"label": "sadness"}
{"id": 892	"content": "我不知道自己这次选择正确不正确，因为爱情，我伤了妈妈的心，而一直对我漠不关心的爸爸，将会永远都不会和我说话，我不知道自己到底哪里做错，我的选择将会是我在我家永远都不会翻身，都得不到妈妈原谅，我只想在结婚的时候能够开心，可是我结婚的时候，没有任何亲戚参加、很悲哀心都碎了，"	"label": "sadness"}
{"id": 893	"content": "上次看到一张图片，内容关于北极熊。因为食物短缺，这只北极熊只剩一层皮饿死在冰面上。看到这里，不由得心里一颤，这个夏天，连身处北极的北极熊都会饿死，而间接的原因还不是因为温室效应，导致海平面上升，造成食物供给不足。如此一连串的连锁反应，难道我们看着就没有一点感想么？但还得行动"	"label": "sadness"}
{"id": 894	"content": "，看看不怎么感冒的好声音吧；假唱太明显了，呵呵·····"	"label": "disgust"}
{"id": 895	"content": "对于幸福	是你我各占一半.[心]"	"label": "happiness"}
{"id": 896	"content": "其实今何在才是哈哈233的创始人，《悟空传》锁链！穿过了琵琶骨。那又怎样，那又怎样，我还能站立啊哈哈哈。狂雷，击碎了肉体，那又怎样，那又怎样，我还能狂笑啊哈哈哈。可是这样痛，它穿过了身躯，它牵着我的血脉，我笑不出来我站不起来我失去了身体，我自己也不能有不能有啊！ ◐▂◐"	"label": "happiness"}
{"id": 897	"content": "健康受到警方开始大幅减少快递费"	"label": "happiness"}
{"id": 898	"content": "上午如此不顺，求下午和明天转运。"	"label": "sadness"}
{"id": 899	"content": "眼睛上面的汗水和下面的泪水，你总要选择一样。"	"label": "like"}
{"id": 900	"content": "人生在世。“奋斗”二字。作为一个顶天立地的人，你要无怨无悔地走完自己的人生历程。怎样才能充实地走完这段历程，这是一个值得思考的问题。是碌碌无为，虚度韶华？还是踏踏实实，拼搏奋斗？这取决于自己。"	"label": "like"}
{"id": 901	"content": "两眼一睁发现张粑粑上班去了，张麻麻搓麻去了，昊哥也上学去了。[困]我起床干嘛呢？碎？起？碎？起？碎！[阴险]"	"label": "sadness"}
{"id": 902	"content": "好讨厌啊啊啊。就是想打人！不爽！[怒][怒][怒][怒][怒][怒][怒][怒][怒][怒][怒][怒][怒][怒][怒][怒][怒][怒][怒][怒][怒][怒][怒][怒][怒][怒][怒][怒][怒][怒][怒][怒][怒][怒][怒][怒][怒][怒][怒][怒][怒][怒][怒][怒][怒][怒][怒][怒][怒][怒][怒][怒][怒][怒][怒][怒][怒][怒]"	"label": "disgust"}
{"id": 903	"content": "艳遇失败。羽毛波小分队高队长宣布撤回21老巢。"	"label": "happiness"}
{"id": 904	"content": "【《小魔女蒙娜》是国内首部女生题材动画剧集。《小魔女蒙娜》改编自英国著名儿童作家索妮亚·霍利曼同名小说，中央儿童广播合唱团配唱主题曲。】也就说……蒙娜的制作是中国的"	"label": "surprise"}
{"id": 905	"content": "幸福，不过是一句“我饿了”就马上换来好几句“我有吃的”~_~"	"label": "happiness"}
{"id": 906	"content": "噢，噢，好开心！一大早晨杨凤池老师回了我的微博评论！好兴奋！简直吉星高照[太开心]"	"label": "happiness"}
{"id": 907	"content": "我本想为他打开心的门，可刚慢慢打开，他却让我再次紧闭，现在我伤心可能因为发现身边少了一个人罢了"	"label": "like"}
{"id": 908	"content": "活生生的一天就这样给我糟蹋了！真是阴暗…"	"label": "sadness"}
{"id": 909	"content": "我想你了，小哇！"	"label": "sadness"}
{"id": 910	"content": "想把自己撕碎"	"label": "disgust"}
{"id": 911	"content": "我记性真不好呀给我讲了一个下午的题的人我忘了他长啥样了……"	"label": "surprise"}
{"id": 912	"content": "越是焦急，越是要镇静！安安心心，踏踏实实的做当下的事情！"	"label": "fear"}
{"id": 913	"content": "我不明白，为什么每次即使错的不是我，也要我先道歉"	"label": "sadness"}
{"id": 914	"content": "天已经完全黑了。暴雪伴随着大风，山谷里白茫茫~"	"label": "happiness"}
{"id": 915	"content": "我吃饭可以	但洗碗不行"	"label": "sadness"}
{"id": 916	"content": "有一鼓想离开这里的冲动。我想回家。[悲伤]"	"label": "sadness"}
{"id": 917	"content": "一大早就玩儿心跳😱😱😱"	"label": "anger"}
{"id": 918	"content": "诶，没事干"	"label": "disgust"}
{"id": 919	"content": "动荡的社会随时爆发不安。"	"label": "anger"}
{"id": 920	"content": "能不能粉一下啊。。。"	"label": "sadness"}
{"id": 921	"content": "发了一纯广告7分钟2000+转发…秒拍（还是特逗的）一天了才6000+，亲外甥还贡献了2000+…🍞～🍞～你们真的被吃掉了吗～偶像媳妇儿太贪吃实在是很头疼啊～～"	"label": "anger"}
{"id": 922	"content": "恭喜风铃姨看到萝卜叔！@风铃性格色彩FPV"	"label": "happiness"}
{"id": 923	"content": "[1/2]朋友们抚顺水灾应该都知道了，而今天我婆婆给我们打电话说了一件事，先说我婆婆家是抚顺市南杂木的也就是发水村庄之一，这是就是南杂木发生的，电话里说他们村子里受灾严重的去村里找村长希望村里给与救济，结果被村长给骂出来了，我想除了这样的村干部之外每个人听了都会愤怒吧！明明水"	"label": "anger"}
{"id": 924	"content": "我亲爱的你们都一个个陆陆续续的回来了，即使高四进行中的我不能经常和你们一起玩，但是也能够让我感觉你们就在我身边！！踏实的近在咫尺的幸福！～…期待寒假！！"	"label": "happiness"}
{"id": 925	"content": "早上五点多就被闹钟吵醒，挣扎着起来后想起今天放假可以再睡一下接着又意识到自己已经回家了。"	"label": "happiness"}
{"id": 926	"content": "关于机场买书这件事和在飞机上睡觉一样，慢慢变成习惯，而且是那种改不了的习惯。于是这次舍弃了杂志，选来选去一本《欢喜》单纯是喜欢这个名字，结果内容让我意外。。。十来岁的爱恋单纯而又容易被忘记，等到老年痴呆的时候又很好想起。那个十三和二十三的故事让我一笑，真的吗？怎么会？但愿"	"label": "happiness"}
{"id": 927	"content": "为毛狗那么蠢！为毛要扒我脚？！为毛要绕着茶几跑？！要跟着我哈哈哈？！为毛啊？！还™各种撞我膝盖窝！坐着躺着竟然还趴上来！你就差给我来个人兽了是不是？！嘛...反正就一天，中午到了就给我再见"	"label": "anger"}
{"id": 928	"content": "我会说我刚才在门口送姐姐走的时候摔了一大跤么。。。"	"label": "sadness"}
{"id": 929	"content": "突然发现类似什么“关心下一代，教育下一代”之类的话可以替换成“关心TNG，教育TNG”(。"	"label": "disgust"}
{"id": 930	"content": "有一千个理由不想去、但又有一万个理由必须要去。"	"label": "sadness"}
{"id": 931	"content": "有时候我站在夜晚空旷的操场上我就在想，我要在究竟是怎样的生活。我不喜欢说话却每天说最多的话，我不喜欢笑却每天笑个不停。身边每个人都说我的生活好快乐，于是我也就认为自己真的快乐。可是为什么我会在一大群朋友中突然地沉默，为什么在人群中看到相似的背影就难过。"	"label": "sadness"}
{"id": 932	"content": "以前我也觉得有些事情可以“顺其自然”，别人问起来用这个词回复总是显得好像很自在随心的样子。过了这么久，耳闻目睹了一些琐事后，我在想，有些事情，有些人，你若不去争取，真的是再也不会跟你有半毛钱关系了。但是又想想，人生中没这半毛钱好像也没什么关系。😔"	"label": "sadness"}
{"id": 933	"content": "今晚8点开始，复习历史政治英语物理化学生物，没完成不用睡觉。"	"label": "like"}
{"id": 934	"content": "热脸贴别人的冷屁股。有了一次就不会有第二次"	"label": "anger"}
{"id": 935	"content": "【人生两大悲剧】一是万念俱灰，一是踌躇满志。现代人好象特别脆弱，众多名人得抑郁症。这些人一定是从一个极端走向另一个极端。踌躇满志时，坚信自已是完美的，是无所不能的，受到挫折时，又会变得极度自卑，甚至失去继续生活的勇气。为自己找一个准确定位，才能享受生活的乐趣。——易中天"	"label": "sadness"}
{"id": 936	"content": "喜欢一个人就是不管他变成什么样都喜欢喜欢习惯喜欢他的那份感觉[月亮]"	"label": "like"}
{"id": 937	"content": "隔壁的大婶天天打牌，现在在叫人，三缺一。。。"	"label": "anger"}
{"id": 938	"content": "加班算上五一需要连续15天上班但是比起地震这又算得了什么比起死亡有生命力在世界上奋斗就是幸福加油雅安"	"label": "happiness"}
{"id": 939	"content": "自身视野决定思想深度，当你比别人好一点点时，会得到嫉妒。当你比别人好很多时，会得到敬佩。嫉妒的一个根本规律：相同或相似的越多，成为嫉妒对象的可能性越大。嫉妒的根源在于竞争意识。"	"label": "disgust"}
{"id": 940	"content": "我怎么觉得校卡那张照片会跟到我大学毕业[蜡烛]……"	"label": "surprise"}
{"id": 941	"content": "为什么？担心过头了？想念闹的荒？或訏只是真的痛了难受了。"	"label": "sadness"}
{"id": 942	"content": "会因为什么不开心，说不定。"	"label": "like"}
{"id": 943	"content": "[嘻嘻][馋嘴]"	"label": "disgust"}
{"id": 944	"content": "艾，怀念中国好声音。。。"	"label": "happiness"}
{"id": 945	"content": "代沟啊代沟，无法交流了"	"label": "sadness"}
{"id": 946	"content": "2ne1的初舞台被音响毁了嘤嘤嘤T^T"	"label": "sadness"}
{"id": 947	"content": "无论将来荣华富贵还是贫穷残疾，在我心里有些事有些人即使再差再不如意，在我心里都有一个位置，即使世道如此，终究不会改变的。我没有什么特别的财富，但对你来说，无论是曾经还是过去，即使别人能再拥有什么，这辈子，我对你的好，再也回不去"	"label": "sadness"}
{"id": 948	"content": "用微笑度过每一天..."	"label": "happiness"}
{"id": 949	"content": "突然有位小朋友点赞了之前的微博但我删了很多PO所以我也不知道这是第几条了。嗯这位小朋友很可爱很帅气很喜欢搞怪EASON是他偶像。是个很可爱很乐于助人的人，我记得他帮我搬过几次书箱哦谢谢你了。是有责任心的热血少年，很负责的当好数代搞卫生也很认真，很讨女孩子喜欢的小正太。给出的都是好评"	"label": "like"}
{"id": 950	"content": "一些事有了结果反而更容易接受，东西收拾好航班定好，明天下午到家，希望还能来及见最后一面。我是真的希望能按照我一个月前的计划开开心心的享受假期，人生处处变化让人措手不及，我是真讨厌我这种后知后觉的性格。"	"label": "happiness"}
{"id": 951	"content": "年轻人：“我的信…你有没有交给你姐姐？”孩子：“我姐姐不在家…我交给我爸了。”年轻人：“哇！那你爸怎么说你呢？”孩子：“我爸很生气…让我退还给你。”年轻人：“那信呢…”孩子：“昨天你不在家…我又交给你爸了。”第二天：年轻人，卒！"	"label": "happiness"}
{"id": 952	"content": "不是凡事“认真你就输了”"	"label": "sadness"}
{"id": 953	"content": "是因为人品太好了吗~~~本来想直接淋雨回家~结果路上有位小姐给了我一把伞送我到家附近。。。~"	"label": "happiness"}
{"id": 954	"content": "『给我幸福一瞬间吧』→inMomEnT[兔子][兔子]"	"label": "happiness"}
{"id": 955	"content": "生活虽然不是电视连续剧，但也处处充满感动"	"label": "happiness"}
{"id": 956	"content": "昨天有人和我说，听说现在网店一年挣不上100万，就不要说自己是搞电子商务的，随后问我：你是做什么的？我？啊！自由职业者！！"	"label": "disgust"}
{"id": 957	"content": "可能最近太累了吧一睡着了就会沉的天昏地暗于是今早醒来的时候借着微光看到你令人着迷的肌肉线条——熟睡着不由地抱着你而你的呼吸依然安沉那种幸福无法言传就是到现在想起来还是那么清晰、心头香甜、不自觉的笑了出来的感觉吧"	"label": "happiness"}
{"id": 958	"content": "经过整整8天的完全生活加2天的基本完全生活，我们算是2012年相处最长的时间了，中间还有小旅游，象是小蜜月。我相当踏实而满足的离开，在飞机上我还在回忆我们12年的点点滴滴，充满喜悦与心酸。未来的路还很长，不知我们能牵手走多远，但我知道此时的我是幸福快乐的，希望你也同感！想你！"	"label": "happiness"}
{"id": 959	"content": "冷冷冷冷冷冷冷冷冷冷冷冷冷冷冷冷笑话…"	"label": "sadness"}
{"id": 960	"content": "虽然我已经休息很多天，但是接到公司明天放假的消息我还是很激动的，只是我现在得去公司拿笔记本，否则明天就没人了，打破我原本的计划，但是还是干扰不了我的开心，耶！[兔子][兔子][兔子][兔子][兔子]"	"label": "happiness"}
{"id": 961	"content": "不怕吃苦吃苦半辈子怕吃苦吃苦一辈子"	"label": "like"}
{"id": 962	"content": "[委屈]我一定要辞职"	"label": "sadness"}
{"id": 963	"content": "其实早知道会是这样的结果，还是会绝望。虽然告诉自己要坚强，但是现在心里真的不好受，抬头看看天空一片阴霾，不过风雨总会过去，雨后就会天晴，彩虹也许罕见，只要你选择抬头看天就不会错过！"	"label": "sadness"}
{"id": 964	"content": "实在是太无聊啦！[抓狂][抓狂][抓狂]"	"label": "disgust"}
{"id": 965	"content": "只愿得一人心真好听，虽然听着像好几首歌的合集，可是还是爱。练习中……[哈哈][爱你]今儿又回家了，哈哈。"	"label": "happiness"}
{"id": 966	"content": "下雨☔"	"label": "anger"}
{"id": 967	"content": "我傻啊，逃课，没拿宿舍钥匙，就又回来了。"	"label": "disgust"}
{"id": 968	"content": "生病了，可能真的生病了。可能自己也知道，但是就是一直在坚持。眼泪止不住的冒，不想动，睡不着。。[泪流满面]。每次病的时候一个人的时候都会想到我对不起的人，对不起的ta。。"	"label": "sadness"}
{"id": 969	"content": "起来了，没有\"狗\"，真衰"	"label": "sadness"}
{"id": 970	"content": "幸福是小姨买的大青豆、妈妈花一上午剥好、弟媳特地送来的情谊！[心]幸福是小吴做数学题的认真与专注！[good]幸福是晚饭后和老公打羽毛球的汗滴！[手套]"	"label": "happiness"}
{"id": 971	"content": "讨厌是只要一想到就会生气就算想他的好但也会告诉自己”他永远都是那熊样”不给他的好留有馀地讨厌一个人是无时无刻的只要有一念的喜欢就不算讨厌就不够讨厌无论是他还是她"	"label": "disgust"}
{"id": 972	"content": "历史重演又一年，不用看决赛了。。。"	"label": "sadness"}
{"id": 973	"content": "阿部鬼各种缺失文件各种不能玩。。。一定是因为我是女生TT"	"label": "sadness"}
{"id": 974	"content": "[悲伤][伤心]"	"label": "sadness"}
{"id": 975	"content": "七仔好"	"label": "like"}
{"id": 976	"content": "小公主"	"label": "like"}
{"id": 977	"content": "就是拿本书，我同学到我面前突然往回快走。。。然后发短信告诉我他忘记带书了。。跪了。。。最近怎么了逢出门必等人，还都等的我要睡了"	"label": "sadness"}
{"id": 978	"content": "[奥特曼]人生那么多不确定，你只能努力。加油。[威武][奥特曼]"	"label": "like"}
{"id": 979	"content": "明天进军七中国际部"	"label": "disgust"}
{"id": 980	"content": "有些人好像就在身旁一些事好像就发生在昨天伸手就能得到可明明已经不再不可能的事情分秒就发生感受痛彻清晰"	"label": "sadness"}
{"id": 981	"content": "只要拥有这样的标签对我来说完全没有抵抗力可爱的女人"	"label": "like"}
{"id": 982	"content": "旁观者正位生活中充满惊喜我就笑了"	"label": "happiness"}
{"id": 983	"content": "刚才在公交车上，忽然听到身后咔咔摇微信的声音。我突然心生邪念，手机调成静音也摇，一看头像正是那货。于是发消息给他：贫道每日一卦。今日算你在9路公交车上，抱一褐色皮包，请尽快下车，否则有血光之灾。然后那货就下车了……"	"label": "disgust"}
{"id": 984	"content": "我希望你多给我打点电话，哪怕一次就是一两句话"	"label": "sadness"}
{"id": 985	"content": "正看中乌热身赛呢，TNND停电了！几比几了啊？"	"label": "sadness"}
{"id": 986	"content": "亲们～90后街舞小子求粉，望大家多多支持…谢谢！需互粉的来私信哟！"	"label": "like"}
{"id": 987	"content": "作为一个小透明，必要特技之一就是【永远最左】"	"label": "disgust"}
{"id": 988	"content": "的确是我不够努力"	"label": "like"}
{"id": 989	"content": "跟老妈去shopping看她试裙子的时候腿上青筋特别明显[泪][泪]看着有点吓人。果然是当老师的缘故么。。。有什么办法让她少站点啊"	"label": "sadness"}
{"id": 990	"content": "当好朋友因为你的过错离去的时候你唯一能做的只有期待她原谅你尽管很难。"	"label": "sadness"}
{"id": 991	"content": "总是喜欢一个人独自走在无人的大街上，听着忧伤的歌，想起某某。。。"	"label": "sadness"}
{"id": 992	"content": "每天打酱油的日子真难熬。"	"label": "disgust"}
{"id": 993	"content": "幸福是什么呢？"	"label": "happiness"}
{"id": 994	"content": "我有点不敢正视她的眼睛。里面充满的是平静，也许平静里面会有一点点感动的波澜。可是我知道我终究还是，爱她的。尽管我否认了几遍，可是我还是爱她的。"	"label": "sadness"}
{"id": 995	"content": "之前我觉得对别人好，别人也会和你一样，到了现在，我发现是我想多了。"	"label": "sadness"}
{"id": 996	"content": "啊～下午洗藻，引起奶疼！呜呜，求解释！"	"label": "sadness"}
{"id": 997	"content": "儿子对不起我不是故意的真的相信我好不好我是真的没办法才这样的.我真的是个很傻很没用的人.因为种种原因.我感觉我连一个朋友都没有…遇到什么事除了找家里人.其她他的谁都不会理会了.真的那种感觉.真的是心痛.今天那样说我没想到你会生气.真的抱歉.如果可以我愿不要那戒指"	"label": "sadness"}
{"id": 998	"content": "天热了街上的傻逼们都放粗来了吗…"	"label": "disgust"}
{"id": 999	"content": "大早上的，右眼狂跳。[衰]"	"label": "disgust"}
{"id": 1000	"content": "我分享了奋斗这首歌，快来看看吧！"	"label": "like"}
{"id": 1001	"content": "和关胖子的计划从大姨妈走以后开始"	"label": "happiness"}
{"id": 1002	"content": "三字经啊三字经老子他妈的真么那么烦你，你说你干嘛出生啊害得我抄了差不多哦半个小时"	"label": "anger"}
{"id": 1003	"content": "最近开始试吃公司附近的羊肉面，找一家最好吃的，挺贵的，一碗都要20块~"	"label": "disgust"}
{"id": 1004	"content": "可能是我错了一直以自已为中心不顾你感受才导致你离开我回到她身边对不起如果你原谅我了就微信找我吧我知道你微博在线求原谅真心对不起"	"label": "sadness"}
{"id": 1005	"content": "太过想念一个人要怎么办？无比强烈的思念。"	"label": "sadness"}
{"id": 1006	"content": "来一份的山椒凤爪"	"label": "happiness"}
{"id": 1007	"content": "不是因为你的美而已"	"label": "like"}
{"id": 1008	"content": "偶就是·················"	"label": "sadness"}
{"id": 1009	"content": "做多才能写上百四只字这这这微博不[神马]"	"label": "like"}
{"id": 1010	"content": "买套新衣服，回家让爸爸看看我，开心开心。"	"label": "happiness"}
{"id": 1011	"content": "我可以骂娘嘛，为了我没有激情的青春，这可以算是我为青春的哀嚎吗？？？？？"	"label": "anger"}
{"id": 1012	"content": "我没有聋也没有瞎只是真的没有感动"	"label": "sadness"}
{"id": 1013	"content": "自己感动了自己	确去质问别人为什么不感动	这是何必。"	"label": "happiness"}
{"id": 1014	"content": "我有点想石铁还是想和他说话想…想…就是比别人亲切十号啥的都不一样			, label": "sadness"}
{"id": 1015	"content": "[悲伤][伤心]这几天烂鬼手机信号不好网上信息经常没收到漫游才知道	那些没有回复的别怪我我不是有心的也不是故意的	[伤心]打电话进来也有点问题如果没接到的都是我手机没响的[伤心][泪][泪][悲伤]"	"label": "sadness"}
{"id": 1016	"content": "这是我所期望的。。。。。。[睡觉]"	"label": "disgust"}
{"id": 1017	"content": "尼玛那些北佬怎么那么喜欢放烟花放鞭炮啊！！！一下子砰一声一下子又砰。老是被吓到。啊啊啊啊啊啊！！神经病的！[怒]"	"label": "anger"}
{"id": 1018	"content": "某某某，对不起刚刚在厕所门口，把你撞倒了。抱歉，抱歉，真的很抱歉。"	"label": "sadness"}
{"id": 1019	"content": "你可以整个学生年代都没有早恋，但是你一定会有一个朋友。"	"label": "anger"}
{"id": 1020	"content": "3…譬如唐朝高僧悟达国师，他在十世之前只是个出家人，由于生生世世懂得努力修行，后来成了帝王师。话说汉景地时代，朝廷大臣袁盎，以后出家做了高僧，由于生生世世都努力提升自己的道行，所以死了之后，十次开到人间，第十世的时候做了帝王师，这就是悟达国师…"	"label": "fear"}
{"id": 1021	"content": "【男人的用处】本人驾驶新手，路盲一个。今天跟老公去一陌生地方，但是得自己和儿子两个人回来。手机导航一会儿工夫就没电了，全靠七岁的儿子看路牌指点回家。一进家门，儿子长叹一口气：“唉，我终于知道男人的用处了。没有男人给你们指路，你们女人连家都找不到！”[广州日报"	"label": "happiness"}
{"id": 1022	"content": "数学课我抵抗不住睡神的侵扰，正在于周公聊天之时忽然听到某人呼唤“LiDan……”我猛的就醒了，反应过来才发现，老师说的是“例三。”"	"label": "disgust"}
{"id": 1023	"content": "写了一晚上剧本头疼得要命结果晚上还有事一定要起所以只能爬床上睡觉，结果上床之后头晕得要死眼睛疼的睁不开但睡不着………………〒_〒忧伤的准备转个身侧卧然后从床上滚了下去…………"	"label": "anger"}
{"id": 1024	"content": "想去玩，到底要不要回家呢"	"label": "anger"}
{"id": 1025	"content": "期末再挂数学麦当当肯德基千元内任请。物理没上90操场十圈。求断后路。"	"label": "anger"}
{"id": 1026	"content": "来上海就没剪过一个合胃口的头！"	"label": "anger"}
{"id": 1027	"content": "原来。。。原来还有专门研究二广的研究所"	"label": "surprise"}
{"id": 1028	"content": "你需要兼职吗？需要的请联系我吧"	"label": "disgust"}
{"id": 1029	"content": "从大英帝国运来	还有着肥肥的香味[阴险][阴险][阴险][阴险]好喜欢的颜色	粗席宴会毕业照都要带着骚粉骚粉的它[爱你][爱你]"	"label": "happiness"}
{"id": 1030	"content": "明了自己仍有无限的可能性，真好"	"label": "happiness"}
{"id": 1031	"content": "今天被人喷口水两次，又莫名其妙的被打了，最后又被人各种嫌弃。我今天这是怎么了？"	"label": "sadness"}
{"id": 1032	"content": "青春的账，是时候该买单了。我希望，等未来回头看，一切都是浮云。加油，不知道是少年还是骚年的人儿。那些你伤害的人，也正是深爱着你的人。对不起～"	"label": "sadness"}
{"id": 1033	"content": "10月4日17：45时美龄宫门口走来一位捡拾矿泉水瓶的老太，把装满空瓶的口袋放到路边，将一只女式拎包交给美龄宫工作人员：“我在路对面椅子上捡到一个包，等到现在人也没来，天黑了我要回去了，就交给你们等人来认吧”，说完就离开消失在人流中。朴素的语言，简单的话语，感动了所有在场的人。"	"label": "happiness"}
{"id": 1034	"content": "其实很简单，用心去感受，就会感觉到。"	"label": "happiness"}
{"id": 1035	"content": "“好佩服演员可以一边流眼泪一边背台词，特别特别难！”“你怎么知道？”“我试了，哭的时候加说话想不丑真是太尼玛难了”"	"label": "disgust"}
{"id": 1036	"content": "幸福是什么？幸福就是吃撑了，和同学去散步，站在桥上看一架架灰机呼啸而过，回来时迎着风，吃着冷饮，哼着小曲：“长城外，古道边，芳草碧连天”，我们欢乐地压马路，哈哈[嘻嘻]@taia-sky"	"label": "happiness"}
{"id": 1037	"content": "躺床ing，当有需要的时候发现放在床上的眼镜找不到了"	"label": "sadness"}
{"id": 1038	"content": "至始至终，只能把对你的相思寄托，只有寄托才能让我的内心不再寂寞。"	"label": "sadness"}
{"id": 1039	"content": "[泪][泪]姐要毕业了，才问我带不带暑假班……[泪][泪]"	"label": "happiness"}
{"id": 1040	"content": "老实说，我喜欢现在的感觉，像是回到midSEMbreak我们出门的那一天，有爱的感觉♥"	"label": "like"}
{"id": 1041	"content": "好热，又有小虫子，求下雷阵雨[笑哈哈]"	"label": "anger"}
{"id": 1042	"content": "但愿这些所有的都是在为高考做铺垫。[心][爱你]"	"label": "sadness"}
{"id": 1043	"content": "为什么我右脸吃一肘子嘴巴左边痛？不过我还是比洲洲幸运点…"	"label": "sadness"}
{"id": 1044	"content": "好寂寞的年，完全没气氛。不过你还是十分开心的样子呢。"	"label": "like"}
{"id": 1045	"content": "终于知道为什么大家都说张亮是男神了！戴着墨镜能捕鱼！做得一手好菜！王岳伦捞不到鱼他还悄悄的帮他捞！别否认你是男神这个事实了！"	"label": "like"}
{"id": 1046	"content": "如果今天不累的像[doge]一样，明天就会活的像[doge]一样"	"label": "like"}
{"id": 1047	"content": "人生苦短，我们要走的路，有着太多的无常，他人的一句劝诫，自己的一个闪念，偶尔的得与失，都时刻在改变着我们命运的走向。世事难以预料，遇事无须太执，谁都无法带走什么，又何必纠结于某一时、某一事。只有看开了，想通了，才能随缘、随性、随心，不急不躁，不悲不喜，静默淡然，随遇而安。"	"label": "happiness"}
{"id": 1048	"content": "特别没有灵魂的一周～[汗]“外星人”去其他星球忙碌😔😔～哎～和徒徒逛街略显脚疼！哎～明天又通知培训～～“石油大学”培训～额～什么培训啊！什么考试！在哪里～哎～没有意思～～"	"label": "disgust"}
{"id": 1049	"content": "刚给李小静打电话，她声音好小，前天她就说嗓子哑了，担心！任性的她，每次生病让她去看看，都不去，心疼！我的思念化作轻风，穿过霓虹的灯光，跃过琳琅的高楼，我相信我的低语，李静她一定能懂！"	"label": "sadness"}
{"id": 1050	"content": "亲爱的老同学，如果有一天我们在路上偶遇，而我没有和你打招呼或者打招呼了但没能准确地叫出你的名字，还请你原谅我，因为我出门时经常忘了带脑子。"	"label": "sadness"}
{"id": 1051	"content": "祝她生日快乐;-)"	"label": "happiness"}
{"id": 1052	"content": "我不想出门锕锕锕锕~~~~~~[崩溃][衰]可恶的没菜又要出去买"	"label": "sadness"}
{"id": 1053	"content": "老子是不是要这样来刷存在感了！！！！"	"label": "disgust"}
{"id": 1054	"content": "2013年11月22日，阴历10月20，1335分，我家花美男出生，而且顺产哦～[给力]6斤9两，超级白，大头大个子～所有的苦痛就不说啦！做妈妈的都懂得～还要感谢妈妈！感谢家人！感谢所有在场的医生和助产士！[礼物]"	"label": "happiness"}
{"id": 1055	"content": "从此我对人生没什么兴趣，也许是这样吧[泪]"	"label": "sadness"}
{"id": 1056	"content": "我累了，我难受了，什么时候才能摆脱这生活，不要这样对我好么，我需要的不多，只要开心没烦恼"	"label": "anger"}
{"id": 1057	"content": "今日又想你了，忽觉有一种年年岁岁花相似，岁岁年年人不同的悲凄浮上心头。说好了等我长大再走，为什么说话不算数？"	"label": "sadness"}
{"id": 1058	"content": "我现在整个人都完美地融入了吉原ラメント的情绪，只是花魁纠结她的贵方様不爱她，我纠结政治哲学不爱我（你谁==此方の笼の中から见えた景色だけはわっちをいつなる时も癒してくれるのでありんす。"	"label": "sadness"}
{"id": 1059	"content": "多想抱着你看这满天星辰！忍耐这馀下的十多天吧！"	"label": "sadness"}
{"id": 1060	"content": "[泪][抓狂][抓狂]一群2货，老给我改什么名字！气死我了！"	"label": "anger"}
{"id": 1061	"content": "我很喜欢星期五和星期六，即使打完球就感冒，即使星期六一天都没有碰过功课与课本，但是听着音乐，很随心的写着我喜欢的字体，看看能让我着迷的电影，看看我随便一翻就能投入的书本，从亮着的房间看到房间变暗着，仿佛这个世界只有我眼前的电脑是亮着的，世界静好，veryenjoyverynice"	"label": "happiness"}
{"id": 1062	"content": "足足5分钟，我们相对无言，我在努力思考该说点什么来打破这异样的尴尬，可是偷偷抬眼的时候，发现你的表情也似在努力找寻话题。终于，我忍不住“噗嗤”笑出声来……"	"label": "sadness"}
{"id": 1063	"content": "真是要被凑shi了-0-[泪][吐][感冒]"	"label": "sadness"}
{"id": 1064	"content": "看着雾霾，在喝茶，这是什么心态/"	"label": "disgust"}
{"id": 1065	"content": "偶遇一群恶心的人。"	"label": "sadness"}
{"id": 1066	"content": "你们又造今天碰见一个学汉语很焦虑马上就要考试的小伙子告诉我中文太难你们是如何做到的时候我有多么想笑吗你们还造我和另一个中国人一起教他读中文他跟我们抱怨你们中国人为啥爷爷奶奶外公外婆表哥表弟堂哥堂弟表姐表妹堂姐堂妹每一个亲戚都有专有名词的时候我们默默对视之后发现无言以对吗"	"label": "sadness"}
{"id": 1067	"content": "着了魔一样，我这是这么了呢。。。"	"label": "like"}
{"id": 1068	"content": "我连你爱别人我都可以忍你说我多爱你。可惜你不需要我的爱"	"label": "like"}
{"id": 1069	"content": "我们相遇，我们相识，宝贝，我会在大街上牵着你的手，牵着你的手，让所有人知道，你周德坤是金鑫的。"	"label": "like"}
{"id": 1070	"content": "火都来!"	"label": "anger"}
{"id": 1071	"content": "今天小试了一下他的棋力，轻松下败他两局。一个假期没下，果然不行了啊。他很郁闷，下完默默回到他的房间，关起门来自己玩Lego。明天我再陪他下。"	"label": "sadness"}
{"id": 1072	"content": "又结结实实哭了一顿。什么时候才能走出来。干嘛让我自己承担。"	"label": "sadness"}
{"id": 1073	"content": "想念兔纸的第十三天，[心]有时候，言语不足以表达我对你的思念。[鲜花]"	"label": "like"}
{"id": 1074	"content": "折腾了两天的材料因为接了一个电话而忘记保存深深的叹了口气告诉自己你是个要做大事的人要经得起考验再来一遍吧没啥"	"label": "anger"}
{"id": 1075	"content": "对的时间碰到对的人，那是童话；错的时间碰到对的人，才叫青春。"	"label": "like"}
{"id": 1076	"content": "脸上起了一堆痘痘！！！"	"label": "sadness"}
{"id": 1077	"content": "撕声啥了不知道！和我有毛关系了"	"label": "disgust"}
{"id": 1078	"content": "骑电动车载着媳妇路口等红灯的时候，她双脚挨地，从后座站起来了，绿灯一闪我噌一下跑了，一里地之后才发现后面好轻啊，一看我媳妇呢！赶紧回去找到媳妇，她一脸正经的说，哎呀你看看你，来来来还是我来开吧。我长出一口气再然后。如果你看到个追着电动车一边跑一边喊亲爱的我错了的sb	那就是我"	"label": "happiness"}
{"id": 1079	"content": "对不起！饭！我还是要吃你！"	"label": "sadness"}
{"id": 1080	"content": "，幸福是什么？幸福是在一件久未穿过的衣服兜里掏出一张红币。那感觉像是飞来横财，虽然就一张，虽然明明是自己的。[哈哈]"	"label": "happiness"}
{"id": 1081	"content": "《青春雷锋》出品方怒斥“零票房”报道，澄清首映当天有90人观看。"	"label": "like"}
{"id": 1082	"content": "用两个字形容今天[泪][泪]"	"label": "sadness"}
{"id": 1083	"content": "最讨厌就在我有空的时候，你们都没空。。。等你们有空了我却要上课[衰]"	"label": "sadness"}
{"id": 1084	"content": "睡不着怎么办"	"label": "disgust"}
{"id": 1085	"content": "对不起对不起对不起对不起对不起对不起对不起对不起对不起对不起对不起对不起对不起对不起对不起对不起对不起对不起对不起对不起对不起，我哭了[悲伤]"	"label": "sadness"}
{"id": 1086	"content": "【青春】想一千次，不如去做一次，华丽的跌倒，胜过无谓的徘徊。"	"label": "like"}
{"id": 1087	"content": "是你的推搡和追根究底我的曾经和未来"	"label": "fear"}
{"id": 1088	"content": "早起两个小时看到了平常看不到的风景，比如刚刚手贱把刘海剪了半个月不用粗门一了百了"	"label": "anger"}
{"id": 1089	"content": "我不知道这样还要等多久说好的下午呢次次失望最终要变成绝望想放弃又没有勇气没有什么是需要一次又一次这样放下自尊的每次都有简单的理由就可以让我相信消气自己比什么都清楚我也不想要这样的生活"	"label": "sadness"}
{"id": 1090	"content": "给一个异地同学打份子钱，让她有空告知卡号，她说等我有空了再给我发信息，还问zhao行的可以吗，连着问了两遍，我跟她说都行，现在可以发过来。她回我说有两个卡，不知道发哪一个号，，，，"	"label": "anger"}
{"id": 1091	"content": "拿着父母给的钱，在学校里正事不干，只会一头扎进那美丽的忧伤，一边拼命往里钻一边喊救命，年纪不小了，该醒醒了，该干嘛干嘛去。"	"label": "like"}
{"id": 1092	"content": "突然好怀念两年多前我们刚见面的时候。不知道还会不会再有机会去江夏。简单温暖的帐篷，大碗的米饭，蜿蜒的小路，买了却没来得及做的菜，武商里挑来挑去的野生猕猴桃，小店樱桃小丸子的勺子，凌晨空空的公车，拥挤的火车站。我好想你，好想那时候的我们。记忆里最开心的短暂的三天"	"label": "sadness"}
{"id": 1093	"content": "有些人你是不知道有耳机这种东西还是怎样!!手机放音乐可不可以声音小点!![抓狂]"	"label": "disgust"}
{"id": 1094	"content": "有时候可爱得连自己都喜欢。"	"label": "fear"}
{"id": 1095	"content": "幸福就是清晨看到阳台上自己亲手栽种的米兰羞怯地开出朵朵金黄色小花；就是大扫除时在床底下发现那双\"失踪\"已久的皮鞋；就是看着外婆坐在摇椅里慢慢睡着，身上盖着我送给她的格子披肩。"	"label": "happiness"}
{"id": 1096	"content": "商场里有暖气的好处就是试穿春装也不冷啊[微风]"	"label": "happiness"}
{"id": 1097	"content": "从现在开始，为自己、父母、朋友以及未来的爱人努力"	"label": "like"}
{"id": 1098	"content": "讲一个最近身边的事...我有个女同学她跟她男友在一起1年多期间小吵小闹女生闹着分分手很正常～但那个男生提过4-5次分手了理由有太累不理解我不喜欢你了等等...可是女生每次都哭着挽留近期男生又提了结果分了可是过了2天男的又说我后悔了最后还是合了...夫人劝过她别傻那大家觉得呢？"	"label": "sadness"}
{"id": 1099	"content": "看你把自己折腾的这么难受，我的确挺难受的。"	"label": "disgust"}
{"id": 1100	"content": "[国旗][国旗]诚心招募[笑哈哈]掏、宝、间、职，会购物即可，骗子，坑货勿扰[江南style]，当天结，概不拖欠，详情可咨询[好激动]，掏宝卖家也可以[江南style]找我。你们懂的~！[花心]真实可靠~！[国旗][国旗]有兴趣可以联系我，qq是877280779，谢谢"	"label": "like"}
{"id": 1101	"content": "中午刚刚睡着就被电话吵醒了'好烦'在睡觉时接到电话都有要杀了对方的心！可惜'作为一名医务工作者'经常半夜接到电话'当面对生命问题时顾不上生气了！记得有一次'半夜接到一名朋友就诊的电话'之后挂掉'早起觉得有件事不知是否是做梦'一看手机通话记录'原来是真的！"	"label": "anger"}
{"id": 1102	"content": "不管是生活还是工作，要取得进步，最重要的还是要挑战自己，自己的小聪明，自己的惰性，自己的游手好闲，自己的挑肥拣瘦，拖拉，犹豫，胆怯……我们要做的就是正视它，克服它，打败你自己的不是你的竞争对手，正是这些比起眼的小毛病。"	"label": "like"}
{"id": 1103	"content": "苦逼啊！在学校等了好几天今天来张北等了半天竟然告诉我们学时卡没刷够！我去他奶奶个腿的！"	"label": "anger"}
{"id": 1104	"content": "虽然很没有道理，但是我还是要生气~[可怜]"	"label": "sadness"}
{"id": 1105	"content": "小年已到，男友打电话问女友在家忙啥里？女友一笑说在家忙着想你里，女友问男友你是否寂寞了？寂寞就来我家我给你做肉肉吃，感受家的味道。男友一听乐了，笑着说我马上就到"	"label": "sadness"}
{"id": 1106	"content": "每一句对不起都让我感觉你好像要远离我。"	"label": "sadness"}
{"id": 1107	"content": "那天和一个喷油坐在路边边喝水边聊天，突然一个民工打扮背着一大包东西走过的时候冲我笑阿笑。。我转身对喷油说，我说刚那人干嘛冲我笑阿。。该不会是。。以下省略我在心中想的没说出口但是喷油已经领会的若干字。。喷油悠悠的说了一句，他不是冲你笑，他是冲你手中的瓶子笑好吗？他是个收废品的！"	"label": "disgust"}
{"id": 1108	"content": "Yellow姐和店员Bargin，想从四人位换到六人位，店员说7点后很多人，位不够。Yellow姐说现在也没人坐啊，为什么要去设想以后的事情，而不好好把握现在呢？"	"label": "surprise"}
{"id": 1109	"content": "路边有拉黑车的，见到女的就喊：美铝，去哪儿？我听见一喜，故意经过，人家喊：小姑娘去哪儿？"	"label": "sadness"}
{"id": 1110	"content": "想过自己想要的生活，没有捷径，即便是努力了没有收获时，也不能放弃自己，只要每天在变得更好的路上，你就能看见更好的风景。晚安～"	"label": "like"}
{"id": 1111	"content": "哎还要被单词啊啊啊啊啊啊~~~~~~~~~~~~~~~~~~~~~~~~悲剧~~~~~~~~~~"	"label": "sadness"}
{"id": 1112	"content": "因为你在我心里面，所以不管我们多久不见，都感觉你在我身边"	"label": "sadness"}
{"id": 1113	"content": "在不奋斗就老了"	"label": "like"}
{"id": 1114	"content": "三个月，除了做梦…"	"label": "sadness"}
{"id": 1115	"content": "不要瞧不起“小人们”，TA们可是有搅风搅雨的精力"	"label": "sadness"}
{"id": 1116	"content": "宝贝，你要是。。。经常这么主动的话就好了，我看到时候以为看错了呢~呜呼。。好感动呢。"	"label": "happiness"}
{"id": 1117	"content": "和朋友们一起去摘草莓"	"label": "happiness"}
{"id": 1118	"content": "阿妈不反对我们了"	"label": "happiness"}
{"id": 1119	"content": "你相信这句话吗？“蠢即是恶”。我相信。我们时常会遭遇蠢货，因其无知、因其蠢昧，竟然对我们横加指责！若蠢而无语，蠢而无作为，并不能称之为蠢，倒是与“老实巴交”很贴边儿，可惜，蠢货们哪里晓得自律？他们最大的蠢劣之举，就是往伤口上撒盐，直戳对方的隐痛、自尊，然后扭着屁股扬长而去。"	"label": "anger"}
{"id": 1120	"content": "我不想见到你不想听到关于你的消息不想再去有你的任何一个地方，我也不会祝你幸福"	"label": "sadness"}
{"id": 1121	"content": "很想好好的爱你，却总是力不从心。"	"label": "sadness"}
{"id": 1122	"content": "我还有力气和你斗吗"	"label": "happiness"}
{"id": 1123	"content": "这个，怕；那个，怕；各种，怕。。。"	"label": "fear"}
{"id": 1124	"content": "多不起，原来一直是自己骗自己"	"label": "sadness"}
{"id": 1125	"content": "=“土”、“衣”和“一口田”，幸福就是：有安身立命的一块地，有点钱，有衣穿，有一份事业可耕耘。此乃幸福之意也。"	"label": "happiness"}
{"id": 1126	"content": "：哎呀哎呀，让我郁闷到吐血，这真是花钱买教训啊！"	"label": "sadness"}
{"id": 1127	"content": "木有煤气了	就木有热水了	冷水受不了哇									, label": "sadness"}
{"id": 1128	"content": "今天终于办到了公交卡"	"label": "happiness"}
{"id": 1129	"content": "刚刚申请了一个卜撸弟，话说好坑人的有木有！[泪][泪][泪]"	"label": "sadness"}
{"id": 1130	"content": "[1/2]已经很久没有去回忆小时候的事了，今天妈妈给大姐打电话的时候忽然想起了四姐，她是大姐的亲妹妹，从小我和四姐一起长大，那时候算得上是最好的姐妹。后来她上中学后，我们不在同一个地方，渐渐疏远了。虽然四姐身上有很多的毛病吧，小自私对长辈不怎么感恩，说话也没什么分寸，但是想想其"	"label": "sadness"}
{"id": 1131	"content": "听一对夫妇对话，夫说：我要攒钱买房。妇问：现在攒钱能买的起房吗？夫说：是啊，攒钱买也不起，那看来得抢yin～hang来买房。妇说：抢那玩意儿也不一定能买，一般小网点备的现金也就百来万，你全抢去也买不了。男的无语，女的无语，剩下只有沉默。。。"	"label": "sadness"}
{"id": 1132	"content": "你觉得你做了很多？你觉得累？你觉得压力大？但其实。你做的东西根本什么都不是。没有累可言。为了梦想奋斗。FIGHTING."	"label": "like"}
{"id": 1133	"content": "好多蚊子啊啊啊啊啊啊啊啊～咬的大包小包的。"	"label": "like"}
{"id": 1134	"content": "从不轻易流泪的我，今晚为这些事哭了，真不值得，我会努力，为了我觉得为了的人"	"label": "like"}
{"id": 1135	"content": "易于满足，每天积累小小的幸福，让自己开心，我觉得就是最大的幸福"	"label": "happiness"}
{"id": 1136	"content": "多大年纪了，还和自己孙辈的计较，动不动就迁怒有完没完。用琼瑶的话来说就是：你怎么这么冷漠，无情，无理取闹[哼]"	"label": "disgust"}
{"id": 1137	"content": "我居然轻了！[吃惊][吃惊][吃惊]"	"label": "surprise"}
{"id": 1138	"content": "我想从此退出微博，我认为我没脸在微博上面对一个我很感恩的人，一辈子的朋友，我永远记住你！"	"label": "sadness"}
{"id": 1139	"content": "刚和公司请假，得知公司里的事堆成山了[泪]过几天回去有的忙了[泪]唉，有什么别有病啊。"	"label": "sadness"}
{"id": 1140	"content": "结婚不等于幸福，单身也不意味着不幸，因为我们出生时就一个人，最终也不可能同时离去，一个人过，只要心态好，那就是一种幸福，就这么简单。l[兔子]~"	"label": "happiness"}
{"id": 1141	"content": "这些天，在家，我学会了无视。无视不开心的东西，无视无端端地被我妈啰嗦一顿，无视一些你对我的不合理的束缚。不再为某些事情辩解。现在，只做自己觉得正确的事情，做想做的事情。不想解释，不必让所有人认可。我已经长大，我会有我的分寸。我只想在没有犯法不会伤害他人的情况下跟着我的心走！"	"label": "sadness"}
{"id": 1142	"content": "前一集全在回忆，后一集前半部分在重复前集，后半部分在回忆前集没回忆完的"	"label": "anger"}
{"id": 1143	"content": "买鞋子跟子不平这种事也能被我碰上！刚回来又要去换！"	"label": "sadness"}
{"id": 1144	"content": "每晚睡觉前要做的一件事，先用湿毛巾把席子擦一遍，再把身上擦一遍，再把电风扇打开，然后睡觉"	"label": "disgust"}
{"id": 1145	"content": "就是这样，一直把自己包裹起来，什么都只要自己知道就好……[懒得理你]"	"label": "sadness"}
{"id": 1146	"content": "为什么难过为什么会哭为什么会想些不开心的事。"	"label": "sadness"}
{"id": 1147	"content": "对不起，让你们失望了。"	"label": "sadness"}
{"id": 1148	"content": "电脑坏了。。只因为一个雷"	"label": "disgust"}
{"id": 1149	"content": "信本愿之人，大安心大满足，是世上第一幸福者，黑暗的人生变成彩色的人生，痛苦的人生变成法喜的人生。——慧净法师《弥陀的呼唤》"	"label": "happiness"}
{"id": 1150	"content": "花了200跟你结婚又花了200跟你离婚..有始有终呵呵"	"label": "sadness"}
{"id": 1151	"content": "在高中各处的妹子都被棒子的美男忽悠来忽悠去。"	"label": "disgust"}
{"id": 1152	"content": "连通询问的电话都打得我很艰难……祭我的日语[蜡烛]"	"label": "sadness"}
{"id": 1153	"content": "亲爱的！每天能看见你和你在一起，这就是我的幸福..."	"label": "happiness"}
{"id": 1154	"content": "万恶的数学。"	"label": "anger"}
{"id": 1155	"content": "我赶脚上舞林争霸的人各个儿都挺牛逼哄哄这身子骨软的啊男比女都媚啧啧"	"label": "disgust"}
{"id": 1156	"content": "我真是有种奇葩能力，走到哪是非到哪，他妈的这点儿能量整到工作上不比什么都强"	"label": "disgust"}
{"id": 1157	"content": "就是手机里有成百上千首歌，却找不出来一首当时想听的……无聊透顶了！！！"	"label": "disgust"}
{"id": 1158	"content": "中奖了一天心情都好。虽然不值多少钱。但是感觉好啊"	"label": "happiness"}
{"id": 1159	"content": "烦躁睡不着，各种心塞：PS改的心塞，推荐信没动笔心塞，雅思GMAT没竞争力心塞，明天还要实习心塞，还有作业没写心塞......时间都去哪儿了！要没书念了！[笑cry][笑cry][泪][泪]"	"label": "sadness"}
{"id": 1160	"content": "我跟小朱说我想喝胡辣汤可是早上我起不来，小朱说那我明天早上早起来一会儿给你买回来吧。[月亮]"	"label": "happiness"}
{"id": 1161	"content": "为什么井字里边的字不显示蓝色！非得逼我犯强迫症么？[别烦我]"	"label": "anger"}
{"id": 1162	"content": "脱衣两次抽血一次。然后，，，心率达到九十二。我这是？"	"label": "sadness"}
{"id": 1163	"content": "虾米播放列表里一下子就点中想听的歌"	"label": "happiness"}
{"id": 1164	"content": "认错不难，当众认错就有点难了，而今是信息时代，满世界全是监控，一部小手机就能拍摄影像，所以“曝光”的事件越来越多。还记得故宫失窃吗？北京警方迅速破案，故宫管理方送去锦旗：“撼祖国昌盛，卫京都泰安”，那个“撼”字，实在开眼，面对媒体采访，故宫领导拒不认错，并说“撼”字显得厚重"	"label": "anger"}
{"id": 1165	"content": "这个时候一个人守着炉头上煲的粥，翻遍了所有的媒体软件好无聊啊，无比怀念在中国看电视的时光，还有电影院，上周末说去看电影都到门口了我还是没进去，宁愿选择在旁边的商场闲逛等北极熊，这边的节目真的不如中国精彩。"	"label": "disgust"}
{"id": 1166	"content": "绿色的任何东西；干净的笑；拉布拉多；咬手；甜食；绘画；山地；中性；小清新；这么近那么远；"	"label": "like"}
{"id": 1167	"content": "对不起我会努力的[good]"	"label": "sadness"}
{"id": 1168	"content": "“每个人总应该有点儿自卑感，这样人们才会节制，不致变得太唠叨和讨厌”只有放下自以为是的专横与虚妄不欺人才能显露尊贵，您要学着和自己和解，真的，这个太重要了~[鼓掌]"	"label": "like"}
{"id": 1169	"content": "所谓幸福就是：假如你是一只鸵鸟，在你极度害怕的时候发现了一堆沙子而不是一砣屎。"	"label": "happiness"}
{"id": 1170	"content": "其实快乐就是一种心情，原本单纯的心，一旦复杂起来，快乐和幸福就会远离而。生活是快乐的源泉，计较少一些，那么快乐就多一些；生活缺少的是感悟快乐的心灵。人是永远都不会满足的。什么都没有的时候，想得到一些东西；有了一些之后，想得到更多"	"label": "happiness"}
{"id": 1171	"content": "最好的就是此刻陪在你身边的.[干杯]"	"label": "happiness"}
{"id": 1172	"content": "批斗别人，听别人批斗别人，同时也在反思自己。觉得自己以前做的太多事都太任性太不顾别人感受了，我对不起好多人！！对不起你们你们你们！！对出现在我生命中的每个人道歉，对不起！ps没错，我就是又失眠了！"	"label": "sadness"}
{"id": 1173	"content": "晚自习下课看到一张正了巴经的中国石油大学寄过来的专业合格证可惜是别人的你说人家怎么那么多这个证那个证的我连一张都没有都没有！我于是和一个同病相连的同学又一块儿掘艺考了不知道掘过多少次了都有免疫力了……现在还是结束这种伤悲吧"	"label": "anger"}
{"id": 1174	"content": "@加油-小雨雨：这些人好讨厌，全是一些下等人，我是高靓女；这些人为什么会有屎孩子呢？还对小屎孩那么好，不让我抱？我才不稀罕！嘤嘤~~呜呜~~原来身边人全都厌恶小雨雨~~和周围人格格不入哦，没人喜欢和小雨雨相处哦~~微博真是好地方，别人不理小雨雨你可以在这里发泄哦[哈哈][哈哈]"	"label": "sadness"}
{"id": 1175	"content": "我觉得我妈长脑子就是为了显身高的。受不了。~_~"	"label": "anger"}
{"id": 1176	"content": "读到别人的心，也是蛮可怕的。表面对你恭敬无比，心里却在想：这个臭傻逼，装什么逼，凭什么收那么贵。"	"label": "happiness"}
{"id": 1177	"content": "不晓得是不是我很想知道结果，所以这么早就醒了，结果真的让我很失望，非常非常。。。我特别想发条信息说分手，可是想了想，或许就没有在一起过，谈何分手呢，继续睡觉。。。。。。[挖鼻屎][懒得理你][打哈气][月亮]"	"label": "sadness"}
{"id": 1178	"content": "现在才知道，人与人之间，总有一些思念忘不掉。原来以为，心碎了，就以为心只能碎一次，以后，再碎的就不是心了，或者是没人能进入心中，又或者是不再把心交给别人了，再或者是心中已无心在。揉碎的，都是岁华摇落的篇章，一夜，比一生还长，写满着绝望。"	"label": "sadness"}
{"id": 1179	"content": "妈的老是看我微博评论的人是狗"	"label": "disgust"}
{"id": 1180	"content": "呜呜呜呜呜一觉睡醒鸡血没有了并没有做出腻害的视频庆祝二太爷的生日感觉好悲伤呜呜呜呜呜呜呜呜呜算了阿泰尔生日快乐好了就这样没关系只要心中有爱每一天都是二太爷的生日【不对】努力做视频去【需要鸡血需要梗】_(з」∠)_主要自己太废撸不动AE啊【并没有认真研究】懒人一辈子撸不了神视频"	"label": "sadness"}
{"id": 1181	"content": "我又去看了那些话心里不知道什么滋味我知道就算每天去看微博每天去找你的痕迹你还是不会知道可是也好这是我一个人的秘密"	"label": "sadness"}
{"id": 1182	"content": "对西岳邮社的厌恶感与分俱增，曾经在里面买到《独唱团》的盗版《合唱团》。想想算了懒得去争论村上《舞舞舞》盗版现在我手里，坐等西岳邮社开门换书换书后只是一句从此西邮是路人"	"label": "disgust"}
{"id": 1183	"content": "一片暖阳，一缕和风，一园馨香，父母的养育，亲朋的牵挂，陌生人的关爱，降临于生活中的这一切偶然与必然，都要心怀感激之情。有了这样的感恩，才会感知到生活给予自己的恩惠，才会感受到活在这个世界上的幸福。——《不要错过人生的美景》"	"label": "happiness"}
{"id": 1184	"content": "你妹的，痒死我了，直流眼泪水啊～[汗]"	"label": "sadness"}
{"id": 1185	"content": "好累'真的好想找个人依靠'"	"label": "sadness"}
{"id": 1186	"content": "在我们的奋斗过程中	有多少是你真正的朋友	有多少又是你患难与共兄弟!你赢我陪你军临天下	你输我陪你东山再起	我衷心祝愿你成功!--致所有的兄弟	朋友"	"label": "like"}
{"id": 1187	"content": "我喜欢大少！我喜欢大少！！我喜欢大少！！！"	"label": "happiness"}
{"id": 1188	"content": "今天看电视突然觉得阮今天（明星）这个名字好邪恶啊，怎么对不起他老婆呢？"	"label": "happiness"}
{"id": 1189	"content": "狼烟果然是世界的恶意……不敢出门了！！！"	"label": "anger"}
{"id": 1190	"content": "晚安，晚安。"	"label": "sadness"}
{"id": 1191	"content": "还好没长大，还有压岁钱可以收~"	"label": "happiness"}
{"id": 1192	"content": "偶妈不在呀回揭西了谁过来陪我玩好无聊不鸟了刷投票去"	"label": "anger"}
{"id": 1193	"content": "如果我的存在能给你带来快乐，我就有种幸福感。"	"label": "happiness"}
{"id": 1194	"content": "突然想起了某个人，找到了号码，编辑好了信息，可就是反复地看都不好，不知道说什么？最后也就不说了，真的倦了，累了…"	"label": "like"}
{"id": 1195	"content": "我真的没所谓只看你最好的一面，你的明朗和黑暗，我的身上都有。我很想告诉你，如果要我评价，你是成功或失败，强大或虚弱，温柔或孤僻，我只会对你说，因为有你和我同在这世上，我觉得幸福。"	"label": "happiness"}
{"id": 1196	"content": "刚才去楼下复印资料，店家20出头，好像在玩CS，见我进来就一脸不耐烦，拿了资料就直接说给我复印单面的，说单面的节约时间，你他妈以为我不晓得单面复印多花钱啊？拿到复印件之后回来又发现给我少复印了5张，但是钱倒是没少。呵呵呵呵，这家店真棒，每次去复印每次都要出差错，真棒。"	"label": "anger"}
{"id": 1197	"content": "亲爱的，对不起，希望你能知道我的苦衷。我会祝你幸福。谢谢你那么爱我。"	"label": "sadness"}
{"id": 1198	"content": "我能想到最浪漫的事	就是和你一起吃炸鸡烤肉火锅蟹块章鱼小丸子烤土豆手撕鸡肉蜜糖莲藕炒面蛋炒饭炸年糕煎鱿鱼干锅饭酸辣粉牛肉米线孜然羊排糍粑双皮奶拿铁紫薯蛋挞小蛋糕豆浆米酒小笼包奶黄包鸡柳薯片鲜虾片铁板鱿鱼清蒸大闸蟹海苔鱼趣臭豆腐烤面筋麻圆凉皮热干面豆皮披萨油条爆米花杂菇煲转"	"label": "happiness"}
{"id": 1199	"content": "育人乃解先生累，养儿方知父母恩。"	"label": "like"}
{"id": 1200	"content": "幸福，就像幽深山谷那头的一声轻唤，或是游历年华之后的平静回归；幸福，经得起流年的等待，打得败距离的侵蚀；幸福，多久到来都不晚！周一早安！[呵呵]"	"label": "happiness"}
{"id": 1201	"content": "违心的笑，我不要，可现在自己不就是在干着这样的事…"	"label": "disgust"}
{"id": 1202	"content": "你给我的更多是感动而我却给你无数的伤害"	"label": "sadness"}
{"id": 1203	"content": "大雪过后，出现难得的2013年的第一缕阳光，灿烂的让人慵懒，慵懒的让人惬意；有太阳的地方就有你，有你调皮的被拉长的身影。。。。。"	"label": "happiness"}
{"id": 1204	"content": "凌晨5点把病娃拉到机场，被告知航班取消改至下午2点，之前居然没仼何通知，看着病娃心痛"	"label": "anger"}
{"id": 1205	"content": "我该有多好的人品才能搭到这火车。空气清新，干净整洁，速度快，座椅舒适。。。为我好人品陶醉[打哈气]"	"label": "like"}
{"id": 1206	"content": "新年快乐"	"label": "sadness"}
{"id": 1207	"content": "上线却又不小心睡着，错过了你的信息，你都不知道，我是为了你才上线，想和你说话又不知从何说起，离开北京，以后就很难见到你了吧"	"label": "like"}
{"id": 1208	"content": "君埋泉下泥销骨我寄人间雪满头"	"label": "sadness"}
{"id": 1209	"content": "[伤心]，"	"label": "sadness"}
{"id": 1210	"content": "作孽啊啊啊啊早上还好好的逛淘宝丫的下午就给我黑屏了。。存心在双11给我找茬我怎么抢购[哼][怒][怒]黑屏[伤心][泪][泪]"	"label": "sadness"}
{"id": 1211	"content": "其实我很希望在别人误会我们是情侣之后你不会急忙辩。[心]"	"label": "like"}
{"id": 1212	"content": "原谅我的任性和不懂事，我以后会努力的！"	"label": "sadness"}
{"id": 1213	"content": "如果不逼自己一把，根本不知道自己有多优秀。"	"label": "like"}
{"id": 1214	"content": "对我有意见，对我不满请直说，我讨厌道貌岸然的样子！"	"label": "disgust"}
{"id": 1215	"content": "老婆晚安，"	"label": "like"}
{"id": 1216	"content": "其实我只想任性地飞到你身边，陪着你就够了。晚安，亲爱的你"	"label": "sadness"}
{"id": 1217	"content": "我的三条小鱼，又死了一条，每次来办公室第一眼就是先看看我的小鱼活着没有，如果还活蹦乱跳地我会长舒一口气，要是看见有一个不动了，心理无比难受。我观察了，其中有一点我不太明白，总是在下午黄昏时分死去呢？谁能告诉我。"	"label": "sadness"}
{"id": 1218	"content": "破学校衣食住行什么都不行，还能干嘛[崩溃][崩溃]跳一次闸送电要半个小时啊，阿姨你是脊椎瘫痪还是老年痴呆啊！！！不用电热毯会死啊！！！"	"label": "anger"}
{"id": 1219	"content": "你终会离开，不是吗，就像我一样"	"label": "sadness"}
{"id": 1220	"content": "中午在食堂打了一份土豆炖牛肉，真吃到了一块儿牛肉，好高兴啊，，，，"	"label": "happiness"}
{"id": 1221	"content": "操人家帮我拍个照都要说都要多心都要呵呵呵呵你先人啊"	"label": "disgust"}
{"id": 1222	"content": "你说明天自习取决自愿，又说要记名字，你到底是几个意思？今天突发的意外，明天计划一团乱麻…"	"label": "sadness"}
{"id": 1223	"content": "突然没有了啥事儿，自己看着看着文献，就不想看了，这浑浑噩噩的日子，烦得很，小伙伴儿们都去哪儿了？杳无音讯，都不回我消息。得，收拾东西，去洗个澡吧，晚上去上党课，走起！"	"label": "disgust"}
{"id": 1224	"content": "有点小无聊。。今晚想拿点手工做开始讨厌看电视我大概是免役了hoho快男什么都不好看。。还有聚美的人有病吗三周年的时候是该庆祝可是3.5周年有毛好祝啊！看到就想转台呼。。"	"label": "disgust"}
{"id": 1225	"content": "去龙王潭转了一下午人家在拍照我就泡脚[汗][甩甩手]"	"label": "happiness"}
{"id": 1226	"content": "每天早上对着柜子至少发呆10秒以上儿	泪奔~~o(>_<)o~~[汗][害羞][太阳][微风]……"	"label": "disgust"}
{"id": 1227	"content": "再次确信，我会喜欢的电影我都看过了"	"label": "sadness"}
{"id": 1228	"content": "或许是因为这种感觉的一直存在它告诉我我们不会有以后所以我才要写一直写写下一次次的很想你多想有一天你我能肩并肩依偎着读完这一条条的思念即使最终我们还是没有在一起那至少还有它帮我记得你我曾深深相爱的日子"	"label": "like"}
{"id": 1229	"content": "我不喜欢别人误会我那样的感觉不好受"	"label": "disgust"}
{"id": 1230	"content": "如果害怕太咸，最后就会无味。如果害怕无味，最后就会太咸。"	"label": "happiness"}
{"id": 1231	"content": "弟弟平时特别调皮，我们爱打闹，并且每次我们打闹完后，总是惹我生气，他也从来不会说对不起。但今天晚上他给我一张纸条，写了一些话，，，其实我发现弟弟还是挺懂我的[嘻嘻][嘻嘻][嘻嘻]，只是男孩子嘛，有点不好意思。"	"label": "happiness"}
{"id": 1232	"content": "我没有在十二月二十一日不睡觉，我，被玛雅人害了"	"label": "sadness"}
{"id": 1233	"content": "出门发现大春天的树上挂满积雪，上了一号线居然不挤还有座。。。所以我现在在等着老总给我打电话跟我说人都招到了从以以后永远我都不用再面试了。嗯！[威武]"	"label": "surprise"}
{"id": 1234	"content": "戒美食[泪]多运动[累]多读书[给力]"	"label": "like"}
{"id": 1235	"content": "[鄙视][鄙视]去学校没买东西吃！Bs！老爸开毛会啊！[鄙视][鄙视]"	"label": "sadness"}
{"id": 1236	"content": "迅速瞟了一眼时间，放下手头的『天定命运』各种知网论文，打开百度开始搜索『第一次和闺蜜男友见面应该怎么办』"	"label": "fear"}
{"id": 1237	"content": "自古道成事在天，人谋何济，这话在今天完全被改写，蓄意为之有目共睹，只叹一己之力，人微言轻，处人人装傻之际何德何能？！吾非好事者，不服之心未除，发博耻之！！！！！！[怒]"	"label": "anger"}
{"id": 1238	"content": "现在体育新闻也越来越矫情了，什么“热火【灼伤】凯尔特人、湖人客场【俯首称臣】”，直接用“热火主场【胜】凯尔特人、湖人客场【不敌】国王或者国王主场【胜】湖人”多好，表达简单质朴，有效信息还更多，可什么都要沾一沾文人的风骚，沾上的却净是些酸腐气。[失望]"	"label": "disgust"}
{"id": 1239	"content": "这段时间喉咙痛咳得厉害昨晚比较晚回家家里人早睡了我也准备睡了可是喉咙好痒根本停不了咳朦胧中我妈拉我起来抓起我的手给了近十颗药我又递我一杯水第一反应就是把药全塞到口里猛地喝水然后继续滚被单..."	"label": "happiness"}
{"id": 1240	"content": "眼睛是肿的，鼻子是红的，脑袋是昏的，喉咙是痛的，身体是倦的，脚也是肿的。。。世界是悲剧的。。。[泪]"	"label": "sadness"}
{"id": 1241	"content": "心若安静，一切皆好。"	"label": "happiness"}
{"id": 1242	"content": "有必要吗？"	"label": "anger"}
{"id": 1243	"content": "拿起电话的瞬间屏幕亮了。[亲亲]"	"label": "like"}
{"id": 1244	"content": "我有多厉害？把一个高压锅上紧了…"	"label": "sadness"}
{"id": 1245	"content": "我在画画，身边没有颜料。"	"label": "anger"}
{"id": 1246	"content": "心情不好不想说话"	"label": "sadness"}
{"id": 1247	"content": "有人让我不开心手链上重要的东西也掉了今天一天不顺"	"label": "disgust"}
{"id": 1248	"content": "活得不快乐，本质上源于自己无能。世上的事，有顺，有逆；人生的情，有喜，有悲。顺境，不要得意，狂妄傲慢，喜悦能够持续；逆境，不要气馁，绝望悲戚，事情还有转机。人生路上，无论怎样，我们都要走下去"	"label": "happiness"}
{"id": 1249	"content": "我喜欢我去买吃的时候那些老板记得我的口味习惯[偷笑]"	"label": "happiness"}
{"id": 1250	"content": "六一儿童节，我决定在图书馆度过。[给力][阴险][黑线][心][囧][萌][冰棍]奋斗起来吧，二逼"	"label": "like"}
{"id": 1251	"content": "今天我好玩得"	"label": "happiness"}
{"id": 1252	"content": "好久没来刷刷墙了>ㅅ<"	"label": "disgust"}
{"id": 1253	"content": "我真的特别讨厌他们，我甚至讨厌我自己，我这个姓。"	"label": "disgust"}
{"id": 1254	"content": "事实上我也蛮佩服自己的笑点，同一个梗我大概听上几千遍都还会笑，并且还会在心里想怎么这么好笑啦！！"	"label": "sadness"}
{"id": 1255	"content": "那天拍景以为马皮在我后面扭头就kuai着他的胳膊突然感觉这个胳膊怎么那么粗糙。。他的胳膊明明很嫩的啊[挖鼻屎][挖鼻屎][挖鼻屎][挖鼻屎]一抬头一个眼镜男！！吓得我！！！！[衰][衰][衰][衰]原来马皮去旁边抽烟去了"	"label": "disgust"}
{"id": 1256	"content": "自己稀薄的人生从此多了一个小棉袄，可以抵挡此后的严寒酷冬了。幸哉，福哉。"	"label": "happiness"}
{"id": 1257	"content": "一日，黛玉去怡红酒吧疯狂甩头借酒浇愁，几杯下了肚，听得隔壁厢一对狗男女说话声音大似宝玉和他房里的小红。那小红笑道：“多早晚你那林妹妹死了把我扶正。”宝玉道：“好姐姐，明日我回老夫人先撵了晴雯……”黛玉不由得大怒！破门而入对宝玉一顿猛踹，小红哭道：“何苦踢他命根子”"	"label": "happiness"}
{"id": 1258	"content": "每次回返都是心痛的时候，但是我坚信这种痛不会太久，剩下的苦会越来越多，因为我要在那里……"	"label": "like"}
{"id": 1259	"content": "有时看见他时并不想他可现在却想得要发疯"	"label": "sadness"}
{"id": 1260	"content": "那只蛐蛐还是没有找到。这就好像成为了又一个让我紧张的理由。"	"label": "fear"}
{"id": 1261	"content": "为什么地铁里的老邦瓜打电话都跟吵架一样？！耳根子正在受折磨"	"label": "disgust"}
{"id": 1262	"content": "忙着就是幸福的"	"label": "happiness"}
{"id": 1263	"content": "对不起，我的不珍惜！"	"label": "sadness"}
{"id": 1264	"content": "现在算什么？怪自己搞得人不人鬼不鬼我后悔当初的执着"	"label": "sadness"}
{"id": 1265	"content": "我就这么快乐下去吧～即便没人知道我的快乐。"	"label": "happiness"}
{"id": 1266	"content": "做过太多错事，但我不想到时真的让很多人都伤得很深，对不起！"	"label": "sadness"}
{"id": 1267	"content": "上次坐车遇到个奇耙，他要下车，让司机把车停在左面，是不要命了吗？"	"label": "anger"}
{"id": 1268	"content": "我要给你的不是回忆而是每一个会到来的明天即使那些明天来不了我也要和你一起过"	"label": "like"}
{"id": 1269	"content": "“要是四年前我跟你说你到2014年还在写这CP你信吗？”‘我大概会回复你傻逼，但事实上傻逼的是我。“"	"label": "sadness"}
{"id": 1270	"content": "罗技无线鼠大小重量按键方方面面最顺手就是M525，结果唯独这个停产换代，1	2	3	7都各种健在。升级就正常升级吧，还直接升成适合win8系统、还变得很轻、貌似还小了，各种不好用。"	"label": "disgust"}
{"id": 1271	"content": "周末带儿子逛商场，儿子戴个墨镜，我有给他拍张照片的想法，然后就偷偷地去拿相机，手刚刚摸包包还没伸进去，儿子说：妈妈，你别拍，你要是拍我就不戴了。我[黑线][黑线]"	"label": "sadness"}
{"id": 1272	"content": "早上刚起来就要爬七楼，一声汗，[汗]"	"label": "sadness"}
{"id": 1273	"content": "普通话一级乙等."	"label": "happiness"}
{"id": 1274	"content": "不知道好久没见远在它乡的她是否还好，有个人一直默默的关注着你！！！"	"label": "sadness"}
{"id": 1275	"content": "百年人生路，难成幸福人。吃过苦中苦，易得乐永恒。[心]"	"label": "happiness"}
{"id": 1276	"content": "在家里完全没有一点地位了被骂的狗血喷头，必须得找个媳妇了"	"label": "sadness"}
{"id": 1277	"content": "各种纠结，还是做回那个高冷贱人好了！晚安，么么哒！[爱你][爱你][爱你]"	"label": "sadness"}
{"id": 1278	"content": "还有天理吗？一天事假扣了两张毛爷爷。原来我一天这么值钱啊~"	"label": "anger"}
{"id": 1279	"content": "这三天放假，好幸福啊！！！[嘻嘻][嘻嘻][嘻嘻]"	"label": "happiness"}
{"id": 1280	"content": "莫名的不快，烦躁，不安，心悸。。。明天好好看书了！"	"label": "disgust"}
{"id": 1281	"content": "死了竟然无聊到看甄嬛传！[泪][抓狂][抓狂][哼]谁来解救我！"	"label": "disgust"}
{"id": 1282	"content": "华姆这段低沉的乐曲渲染出的气氛简直……"	"label": "like"}
{"id": 1283	"content": "没有球赛，无挑也没找到无字，无聊死了。。。只能看看美剧了。。。"	"label": "disgust"}
{"id": 1284	"content": "十分，难道只有睡觉可解[生病]"	"label": "disgust"}
{"id": 1285	"content": "医院，看到这样的两个人，在急诊室门口拿着缴费单数硬币，一个，两个，衣裳里的小包袱里还有五个，摄影者写道：在一个百年不遇的国度里百年不语。【转】不加配图画面自行想象"	"label": "anger"}
{"id": 1286	"content": "一个人自愚自乐久了，愚就多于乐了，所以交流是很有必要的。交流一人，胜造七级浮屠"	"label": "anger"}
{"id": 1287	"content": "我爱你，因为你能唤出，我最真的那部分。我爱你，因为你穿越我心灵的旷野，如同阳光穿透水晶般容易，我的傻气，我的弱点，在你的目光里几乎不存在。[爱你]"	"label": "like"}
{"id": 1288	"content": "公司表彰优秀员工，没有我呢，老公说不怕，他会发我一个最佳老婆奖，奖品就是老公一个，好温馨，↖(^ω^)↗，我的奖品最丰厚！爱你"	"label": "like"}
{"id": 1289	"content": "学习工作两都误，说真的，快弄死我吧。[生病][生病][泪][泪]"	"label": "fear"}
{"id": 1290	"content": "为自己为将来为狗狗"	"label": "like"}
{"id": 1291	"content": "你们有悄悄关注的人呢吗？！想半天，自己都没有一个悄悄关注的人！好想有悄悄关注的人！"	"label": "disgust"}
{"id": 1292	"content": "真的觉得你很好	难道仅仅是因为初恋?"	"label": "sadness"}
{"id": 1293	"content": "这种天，到底是应该开灯还是拉开窗帘？"	"label": "fear"}
{"id": 1294	"content": "如果不能在一起，就不要给对方任何希望任何暗示，这才是最大的担当；分开了，不去打搅让对方安然生活，这才是最后的温柔。"	"label": "sadness"}
{"id": 1295	"content": "发一条微博	记念我的头发"	"label": "sadness"}
{"id": 1296	"content": "不知怎么回事最近真的不管是啥都爱→→哈哈哈哈哈哈哈哈哈哈哈哈哈哈哈哈哈哈哈个没玩没了估计别人看到会以为我是傻子吧--"	"label": "happiness"}
{"id": 1297	"content": "他妈stefen就是个悲剧但我他妈的就一直沉浸在一开始stefen和Elena那掏心掏肺的爱情中我一直爱着的善良天真stefen啊啊啊现在大结局他妈的你让silas那死怪咖变成我stefen然后让他沉落海?我顶你人地有老婆你都唔洗甘样cut人地D戏咖！现实中Ian和Nina又分！手！了！叫我怎么看下去感觉不会再爱了"	"label": "anger"}
{"id": 1298	"content": "自来熟和装熟区别可能在于：自来熟主攻帮助、陪同、协作、赞扬、不八卦的关心等积极易接受的方面；装熟主攻隐私、自认为了解、替人做决定以及学韩剧男主套路也不先照照镜子等让人易翻脸的方面。女生自来熟是活泼外向，装熟是脸三心十的八婆；男生自来熟是开朗大方，装熟是猥琐的恶心伎俩。[愤怒]"	"label": "disgust"}
{"id": 1299	"content": "不是都说女儿是爸爸上辈子的情人吗？所以我跟我妈妈有时看不惯就说得通了嘛，谁叫我们是情敌呢！"	"label": "happiness"}
{"id": 1300	"content": "其实我不快乐"	"label": "sadness"}
{"id": 1301	"content": "很久没有郁闷这种情绪了，但今天还是郁闷了。我老家的表姐自己辛苦打工，供儿子读了大学，托人帮他找到好工作，又借钱给他买房娶媳妇，还给他一部旧车。可她的儿子不仅不帮助她还债，现在又要她去贷款换新车，“因为新生小孩需要”。"	"label": "sadness"}
{"id": 1302	"content": "凭什么冻结我的账号！！！[狂抓][狂抓][狂抓]@新浪@微博微博小秘书"	"label": "sadness"}
{"id": 1303	"content": "高考完每天这时候我一定要天天出来和老大散步穿大短裤！"	"label": "happiness"}
{"id": 1304	"content": "对这样的游戏，我累了。。。你且还乐此不疲。。。"	"label": "sadness"}
{"id": 1305	"content": "郁闷，有些人大放假的上神马班搞的我这会儿很无聊[抓狂]，[哼]认得的人都米有注册微博的"	"label": "disgust"}
{"id": 1306	"content": "2013，你好[心]各位亲爱的朋友们新年快乐！加油努力考上理想大学！[拳头]今年要圆两个梦[太阳]哇咔咔！！"	"label": "like"}
{"id": 1307	"content": "爸妈带着小多多回西宁去了，回到家里空荡荡的，心里说不上是什么滋味，真的好难受啊！我想你们。"	"label": "sadness"}
{"id": 1308	"content": "爱，就是要在一起。"	"label": "happiness"}
{"id": 1309	"content": "那么那么多人吸烟，于是被迫吸了很多二手烟。咳的不行！还有随处可见的垃圾，尼玛就不能够丢垃圾桶吗？明明就近在眼前啊！我心中无比愤怒，却还得微笑着说！"	"label": "sadness"}
{"id": 1310	"content": "如果你很想我、应该早就来找我了"	"label": "sadness"}
{"id": 1311	"content": "不能醉、因为没有人让我依靠。 不能倒	因为没有人会扶。 我知道一个人、要坚强。"	"label": "sadness"}
{"id": 1312	"content": "【快报】雷军持有小米77.80%股份，身价或超马云成为亚洲新首富→_→2013年小米营收约265.83亿元，营利约4.86亿，利润总额约5.24亿，净利约3.47亿元。目前小米正在进行新一轮融资，投资方极有可能是鼎鼎有名的DST。如果小米估值高达500亿美元，雷军身价则以近390亿美元超马云问鼎新首富。"	"label": "like"}
{"id": 1313	"content": "待我把乱七八糟的事情搞定"	"label": "happiness"}
{"id": 1314	"content": "就是午觉睡醒有人给带吃的回来。[哈哈]（是不是有点没•••[哈哈]"	"label": "happiness"}
{"id": 1315	"content": "我不讨厌任何人，即使是可以称之为讨厌的人也根本就入不了我的心，所以根本不能称之为讨厌。"	"label": "disgust"}
{"id": 1316	"content": "本命年了，没人送的话我就自个儿买个红链子绑着[可怜]"	"label": "sadness"}
{"id": 1317	"content": "么么哒GYZ"	"label": "like"}
{"id": 1318	"content": "在别人上学的时候睡觉是件多么灿烂的事阿"	"label": "happiness"}
{"id": 1319	"content": "想听你的声音，可找不到打电话给你的理由，而你也从来不会主动联系我，于是本就因分隔两地而疏远的我们，对彼此更加陌生。不过，在这个不算静的清晨，我又想起你了…"	"label": "sadness"}
{"id": 1320	"content": "原来怀孕的是你一女一直在备孕，可以一直也没怀上。一天他去见了一个朋友，朋友见她长得比以前胖了，就开心的问：几个月啦？那女忙解释说：还没呢。朋友说：这种事不要不好意思，又没什么的。这件事搞得那女的心情一阵低落，结果过了几天发现是朋友自己怀孕了，苍天啊。"	"label": "sadness"}
{"id": 1321	"content": "徐志森：你觉得你能干什么？陆涛：我觉得，只要我愿意，什么都能干。"	"label": "like"}
{"id": 1322	"content": "我又跑去costa挂失会员卡，在知道了我的身份证号和姓名之后告诉我：你要是不知道卡号我们就无法帮你挂失。我要一杯冰咖啡不加冰块做成常温的，多容易的事情，他却说我无法不加冰，只能少加，我说那你给我做热美式，然后加冰块，他说这可以。当时我就想问他：弟弟，听说过加法交换律吗？"	"label": "anger"}
{"id": 1323	"content": "我的假期马上结束了啊。。。。"	"label": "like"}
{"id": 1324	"content": "到单位开完会，写好材料，走出所在所门口，一位小姑娘指着我，对她的妈妈说，妈妈那叔叔是我们欣欣幼儿园的警察，他来我们幼儿园上过课，我笑笑的抚摸她的头，夸奖了几句，不知为啥，心里有些感动，突然觉得再多的辛劳是值得的，只为了守护这些可爱的孩子！[嘻嘻]祝亲们端午节日快乐！"	"label": "happiness"}
{"id": 1325	"content": "熬夜！！我又给了自己打乱内分泌有机会变丑的机会！！"	"label": "anger"}
{"id": 1326	"content": "病菌很讨厌，生病很讨厌，咳嗽也很讨厌，感冒也非常讨厌，最讨厌的是这样的话说出来都还是要生病。"	"label": "disgust"}
{"id": 1327	"content": "3点了，在我看来，你过得很好，我也更早睡了。还是希望着你醒悟。这希望就是我这等待么。我也不知道。[熊猫][熊猫][熊猫]"	"label": "like"}
{"id": 1328	"content": "想吐的冲动有木有最近喉咙好干睡觉都挺碍事"	"label": "disgust"}
{"id": 1329	"content": "我将很快随你而去。"	"label": "sadness"}
{"id": 1330	"content": "是该抽个时间回去了不能让你们等那么久[c委屈]"	"label": "sadness"}
{"id": 1331	"content": "夏天到了"	"label": "happiness"}
{"id": 1332	"content": "有时回忆起原来断断续续的画面，觉得不是我，那是潜伏在我身体里的另一个我。那不是真实的。"	"label": "sadness"}
{"id": 1333	"content": "时间一长，民众会忘记自己是国家的主人，学生会忘记自己是学校的主人。若上层下达指令，即使不可理喻也只能逆来顺受，大环境如此，小环境就更不用提了。"	"label": "sadness"}
{"id": 1334	"content": "改变只是时间问题。[奥特曼]"	"label": "like"}
{"id": 1335	"content": "是一个伟大的发明每次看到不知道该怎么评论的东西时我就会默默点一个赞"	"label": "like"}
{"id": 1336	"content": "没心没肺旳、笑[哈哈][哈哈][哈哈][哈哈][哈哈][哈哈]"	"label": "happiness"}
{"id": 1337	"content": "看奋斗，觉着自己还是很年轻的。"	"label": "like"}
{"id": 1338	"content": "现在心情特不爽，这么晚了还是睡不着，蚊子在旁边飞的难受，天热的也难受，在这样的宿舍手机信号不给力，用了一兆了，一个微博都木有刷成功，崩溃了[抓狂][抓狂][抓狂][抓狂][抓狂][抓狂][抓狂][抓狂][抓狂][抓狂][抓狂][抓狂][抓狂][抓狂]"	"label": "anger"}
{"id": 1339	"content": "未来要靠自己创造[蜡烛][蜡烛][蜡烛]"	"label": "like"}
{"id": 1340	"content": "一首不破录得我快死了"	"label": "anger"}
{"id": 1341	"content": "▲凌俊浩▲"	"label": "like"}
{"id": 1342	"content": "快要疯了我，都这个点了，还没睡着。[熊猫]"	"label": "like"}
{"id": 1343	"content": "曾经你以为一些人可以深信，到头来却是自己一厢情愿。然后你会发现，自己才是最值得相信的人。"	"label": "anger"}
{"id": 1344	"content": "鱼忘七秒，他几秒后忘记他自己是鱼。"	"label": "sadness"}
{"id": 1345	"content": "开始做作业了！哈哈[玩去啦][哈哈]正好要用电脑，我可以上一天网了！！！！"	"label": "happiness"}
{"id": 1346	"content": "这尼玛。。都见光到这个地步了吗。。。我这颗小心脏昂。。。尼玛。。。大爷没化妆啊。。摔。。真是一点儿脸不给留昂。。。妈蛋。。。这尼玛。。。"	"label": "surprise"}
{"id": 1347	"content": "睡了午觉下午一直都是小宇宙爆发状态"	"label": "happiness"}
{"id": 1348	"content": "今天是开心百科开通的第一天，快乐分享从今天开始。独乐乐不如众乐乐，祝大家天天开心。"	"label": "happiness"}
{"id": 1349	"content": "寝室再度被通报了！！！难过了！！！怎么就这么倒霉，恰巧今天没收，就被检查了！晕死，有必要那么较真地检查吗！！有必要吗！！！哼…………再通报，我们的门，都别想再进…把门卡住，看你怎么检查！！"	"label": "sadness"}
{"id": 1350	"content": "想念你，却又见不到你，只因你已出发去旅游，而我却还要工作"	"label": "sadness"}
{"id": 1351	"content": "想念是一种无能为力的伤痛。身若不远行心必远行。"	"label": "sadness"}
{"id": 1352	"content": "听到某天一起唱的一首歌，画面好清晰。突然觉得害怕，会不会人生再也没有交集，会不会再也不会见面，不能这样不能这样。我不想改变自己的信念，从以前到现在，我都只想做我喜欢的事，我的却不曾想过，这样别人会不会喜欢，可我又觉得，自己都没顾好，又怎么去顾及别人，所以我决定，奋不顾身。"	"label": "sadness"}
{"id": 1353	"content": "[爱你]有一个爱我的人比什么都强，耍朋友是两个人的事，爱不爱你你知道，爱不爱我我亦清楚。Estamosjuntosdeochomeses，Felizdeochomeses，Teamo[心][心][haha][haha]"	"label": "like"}
{"id": 1354	"content": "外面的东西真难吃！好想回家啊啊啊！可是我才离开家几个钟而已，然后下班又要回去的，哎"	"label": "disgust"}
{"id": 1355	"content": "蟑螂真的赶走了吗？"	"label": "like"}
{"id": 1356	"content": "人蚊大战！"	"label": "anger"}
{"id": 1357	"content": "是否能再重来………等待，永久的等待。[抓狂][悲伤]"	"label": "sadness"}
{"id": 1358	"content": "爱就大声说出来，因为你永远不知道，明天和意外那个会先来。"	"label": "like"}
{"id": 1359	"content": "这一天一天的，真想赶紧摆脱这样的生活。"	"label": "sadness"}
{"id": 1360	"content": "不知道为什么，感觉学习好累，不想学习，没有动力，发小的话持续了十几分钟又倒下了，贱人慢慢淡了，贱人的作用也没有了，哪位神来救救我啊～～～～无心的孩纸伤不起"	"label": "sadness"}
{"id": 1361	"content": "这个坏掉的微笑的苹果，在跟世界说，dear，gnite~"	"label": "like"}
{"id": 1362	"content": "奶奶，妈妈问我看着您受苦心里难受吗？我没说话。我也知道您在受苦，但是就不想让您离开，您就是我心灵的寄托。我童年少年青年时代的欢乐全都有您的参与，我知道，没了您，我再也不会有那样快乐的感觉。离不开您，离不开您。"	"label": "happiness"}
{"id": 1363	"content": "刚才一边吃橘子一边擦手一边弄草图大师，结果差点把草纸给吃了T^T"	"label": "anger"}
{"id": 1364	"content": "起床不知道干什么，生活没有一点兴趣。我抛弃生活，也被生活抛弃"	"label": "disgust"}
{"id": 1365	"content": "好了，现在我是西门大嫂的死忠粉了，拽我我也不走了。[bm可爱]"	"label": "disgust"}
{"id": 1366	"content": "我在这里，别找不到我，[害羞][害羞]"	"label": "like"}
{"id": 1367	"content": "我不喜欢现在的生活每天重复着一件事，但是现实告诉我必须这么做！！！"	"label": "sadness"}
{"id": 1368	"content": "早上等公交，问一位裹的巨严实的协管，阿姨，-公交啥时候来呀---，人家用地道的北京爷们儿腔，热情的回答-刚过去一辆，多等会吧。原来是个男嗒[吃惊]-"	"label": "disgust"}
{"id": 1369	"content": "直到年末好几帮guizi来，一天也不让姐闲着，你妈了个b的，来赶山的吗你们。"	"label": "anger"}
{"id": 1370	"content": "整理微博删了好多东西"	"label": "happiness"}
{"id": 1371	"content": "小清新明天就七个月了，好快，越发可爱了，喜欢出门，喜欢洗澡，喜欢喝水，喜欢笑，宝贝，再有五个月你就会说话会走路了，很是期待你走路的样子，也很期待你叫的“妈妈”[呵呵]"	"label": "happiness"}
{"id": 1372	"content": "今天正式上课了，好期待[哈哈][哈哈][赞]"	"label": "happiness"}
{"id": 1373	"content": "侯，把自己的理想当做奋斗的目标，尽管不太现实。因为会告诉自己，我一定要实现自己理想，不然这辈子没乐趣会后悔。这应该是大家内心所想的，也是陆涛所想的。但我们的理想往往跟剧中的一样，不那么现实。总会吵着：我要什么我要什么。但我们的理想不应该让别人来买单。当我们讨厌剧中角色的—"	"label": "like"}
{"id": 1374	"content": "太阳出来有4天。"	"label": "happiness"}
{"id": 1375	"content": "一句晚安换我一夜心安。"	"label": "like"}
{"id": 1376	"content": "命里无强求"	"label": "sadness"}
{"id": 1377	"content": "有没有什么三观正常单纯正经一点的少年漫推荐…………"	"label": "sadness"}
{"id": 1378	"content": "有些人的匡威后鞋帮瘪瘪的，一看就是曾被趿着当拖鞋穿过。好想拉住这些人说「哥们儿我们是一国的」。"	"label": "disgust"}
{"id": 1379	"content": "正想关机，好友来电话。耐心听完，我说哥们儿啊我常年生活在海南，你问我如何让水快速变凉如何让自己凉快我倒是有方法若干，反之，我惭愧学识浅薄啥主意想不出。现在科技发达，上网搜吧，办法也好用品也罢一搜一萝筐，有真的也有假的，别被蒙了就好。就不能问点我喜欢的问题比如吃呀花呀吗[生病]"	"label": "sadness"}
{"id": 1380	"content": "龙凕和凌波的最后......还有乌鸦嘴和瑕的对白TT"	"label": "sadness"}
{"id": 1381	"content": "板子你怎么了！！你酷爱活过来好不好！我还有好几张图没画啊板子君！！！你想让我被一群痴汉群殴吗！！！^p^"	"label": "anger"}
{"id": 1382	"content": "谢谢你一直谦让我，忍受我！对不起！"	"label": "sadness"}
{"id": 1383	"content": "幸福其实很简单，学会满足很重要，虽然我只是一个孩子但是，我被幸福包围着，我爱我的妈妈，爱我的爸爸，Ta们给了我幸福的生活，有时还是会和爸妈吵架，但是我会后悔我的举动，对于我来说幸福就是珍惜现在的一切，珍惜我那美好的童年，我希望没个人都感受到幸福，其实幸福就在你身边用心发现吧"	"label": "happiness"}
{"id": 1384	"content": "我家的小帅哥！@[睡觉][抓狂][嘻嘻]"	"label": "happiness"}
{"id": 1385	"content": "我们住的房屋越来越大了，但孩子的成长空间越来越小了。我们对别人有了更多的妥协馀地，可是给孩子的时间却一再减少。我们拥有了更多的知识，有时在孩子面前竟也是如此的无知。"	"label": "disgust"}
{"id": 1386	"content": "大家都知道火车上有售货员卖水果什么的，有一屌丝男问：有橙子吗？售货员说：有！屌丝又问：我没刀子怎么切？（火车上是不能带刀具的）售货员说：我有！屌丝又问：用刀要钱不？售货员说：不要。屌丝说：那你把刀子借我！然后华丽的拿出包里的橙子……当时笑喷一片，售货员那个满脸黑线啊……"	"label": "disgust"}
{"id": 1387	"content": "俞灏明。[心]"	"label": "happiness"}
{"id": 1388	"content": "最讨厌别人翻我东西，翻东西无所谓，好歹翻过恢复原样好不，本来想睡觉的我又郁闷了"	"label": "sadness"}
{"id": 1389	"content": "开心消消乐这个游戏好好玩[嘻嘻]"	"label": "happiness"}
{"id": 1390	"content": "我的Kappa的那个T恤在外面凉着不知道被谁拿走了！"	"label": "sadness"}
{"id": 1391	"content": "我今天彻底“杯具”了。。。。。"	"label": "sadness"}
{"id": 1392	"content": "理解包容沟通狗屁。"	"label": "anger"}
{"id": 1393	"content": "回来上班，同事例行寒暄之后认真提的第一个问题是“你短时间内不会去休产假的吧？”……=_=我不在家这半个月哪里怎么了么……"	"label": "disgust"}
{"id": 1394	"content": "想念，很无力，因为看不到想念的结果。 也许，根本就不需结果， 它只是证明在心里有个人曾存在过。能否给想念一份证书， 证明它曾存在过？"	"label": "sadness"}
{"id": 1395	"content": "搭坏车、考试无精神、连党你都坑我……[泪]"	"label": "sadness"}
{"id": 1396	"content": "我的信仰就是你"	"label": "anger"}
{"id": 1397	"content": "已经连续两天煮咖啡煮糊了[泪]现在咖啡壶还一股糊味儿[泪]"	"label": "sadness"}
{"id": 1398	"content": "你好，我就好。"	"label": "happiness"}
{"id": 1399	"content": "Haizz..Whatthefuck!!!![怒]"	"label": "anger"}
{"id": 1400	"content": "竟。然。找。不。到。戒。指。了。[泪]"	"label": "sadness"}
{"id": 1401	"content": "\"，没有你，我怎么办？你是我一生中见过的最好的人，我最好的朋友。\""	"label": "like"}
{"id": 1402	"content": "每次看到Brouwer的姓都会想起布哥，看到Neuvirth会想起老诺……我就不说他首都小门姓Holtby了……"	"label": "disgust"}
{"id": 1403	"content": "如果有一天我跟一个比你好的人走了"	"label": "sadness"}
{"id": 1404	"content": "今天我爸载了一个客人到了目的地客人就问我爸多少钱我爸说35结果那个人却说没有钱怎么办我爸就好奇了问她怎么了她说被人骗了骗光了她所以的钱当时我爸看她挺着大肚子就自认倒霉了可是我更好奇的是是我爸被她骗了还是她真是没钱！！！"	"label": "surprise"}
{"id": 1405	"content": "错过就是错过错过就是一辈子，过错错过"	"label": "sadness"}
{"id": 1406	"content": "lol看着一群人互掐我都要笑尿了[困死了]"	"label": "anger"}
{"id": 1407	"content": "居然还有很多人一边攻击意大利一边为苏亚雷斯说话。。。"	"label": "disgust"}
{"id": 1408	"content": "其实昨半夜的那个问题是个轻松的试探，得到的却是一个让人………总之，有在乎自己的人就够了。"	"label": "sadness"}
{"id": 1409	"content": "我这么个万年潜水党徒的微博号也有人盗？真服了你们了。"	"label": "anger"}
{"id": 1410	"content": "龚沁宇是傻逼傻逼傻逼傻逼傻逼傻逼傻逼！！！！！！！"	"label": "anger"}
{"id": 1411	"content": "移动的号太邪门了，一停机就不让上网。完全比不上联通。最主要是，发不了几条短信就没钱了。最最重要的是，尼马停机短信都不能收。太坑了。"	"label": "sadness"}
{"id": 1412	"content": "轻松的两天度过了，开启刻苦模式。。五天后再见。。[可怜]"	"label": "like"}
{"id": 1413	"content": "我本来觉得现在我能起来刷微博已经很不错了，后来发现还有一个比我更早的"	"label": "anger"}
{"id": 1414	"content": "我们班男生有一个爱好，爱在厕所开会。如果你不愿意去，很好众男生各种骚扰。没想到老师今天居然发狠了，拿着把扫帚直冲男厕。我有幸看见男生鸡飞狗跳地逃跑过程，默叹。老师你甚霸气。[吃惊]"	"label": "surprise"}
{"id": 1415	"content": "不想做三角函数"	"label": "disgust"}
{"id": 1416	"content": "终于把之前的手机里的照片都整理好了[拜拜]终于把人人里有关论文、答辩的收藏给删掉了[拜拜]！！！"	"label": "happiness"}
{"id": 1417	"content": "心情不好时，有时会觉得自己是被所有人所遗忘的人，心情好时会觉得自己拥有了整个世界。"	"label": "sadness"}
{"id": 1418	"content": "在学校都这个点睡现在想困高紧明天起早点写作业第一个星期作业就多个要命认真写作业啊现在我除了读书还能干什么！"	"label": "sadness"}
{"id": 1419	"content": "像是决定了以后都要在一起一样向着一个方向一直努力呢。"	"label": "like"}
{"id": 1420	"content": "流了好几次泪，是感动，还是感动"	"label": "happiness"}
{"id": 1421	"content": "原版掉色哎~咋着都是3-4百大洋一条的裙子哎~真无语了"	"label": "anger"}
{"id": 1422	"content": "【杰出人士的六个好习惯】1、凡事第一反应：找方法而不找借口。2、写下来，不要太依靠脑袋记忆。3、每天提前15分钟上班，推迟30分钟下班。4、恪守诚信说到做到。5、不管任何方面每天必须“进步一点点”6、每天在下班前15分钟的时间做一天的整理工作。没有做到的，从现在开始坚持做到！"	"label": "like"}
{"id": 1423	"content": "对不起我要真的不再用心了，以后我们只会缝场做戏了，对不起，我要保护自己，"	"label": "sadness"}
{"id": 1424	"content": "我去旅游的那天奶奶住院了，前天才刚出的院[衰]一大早起来上班才知道奶奶又不舒服了！是不是人老了都是这样"	"label": "sadness"}
{"id": 1425	"content": "一个人总是仰望和羡慕着别人的幸福，一回头，却发现自己正被仰望和羡慕着。其实，每个人都是幸福的。只是，你的幸福，常常在别人眼里。每一个人都是幸福的，不用羡慕别人，做最好的自己。爱自己。[太阳][太阳][太阳][太阳]"	"label": "happiness"}
{"id": 1426	"content": "[吃惊]今天看见两个人都拿着相机拍照，一个是在公交站牌拍照的，一个是在社区里拍照的"	"label": "surprise"}
{"id": 1427	"content": "女人拒绝男人有三招：1、借钱，2、素颜，3、素颜去借钱。如果还有人追你，哎呀那绝对是真爱！绑匪来电话：“你老婆在我手上，24小时内凑到1百万，不然我撕票。”老公：“钱没问题，但是能不能晚几天给你？”劫匪：“为什么？”老公：“我想清静几天。”劫匪：“两百万，不然马上放人。”"	"label": "happiness"}
{"id": 1428	"content": "某次坐出租，半路一美女招手，要拼车，司机停了，我想能跟这样一美女同路，拼就拼吧，没想到司机说：你下车吧，刚带你的那段不要钱了。。。"	"label": "happiness"}
{"id": 1429	"content": "我觉得好难过呀。"	"label": "sadness"}
{"id": 1430	"content": "大号果然是不安全的。。。"	"label": "surprise"}
{"id": 1431	"content": "一个人被认可的籍贯通常是这样，你爸爸妈妈是B地人，你在A地出生长大，如果你成功了，类似某奥运冠军，那一刻起你才会变成A地人，如果你穷困潦倒脏兮兮地去挤地铁，跟别人吵起来，别人就会说哎呀他们B地人都是这个样子，没素质！"	"label": "happiness"}
{"id": 1432	"content": "看着电磁炉和电饭锅里面冒出的烟好有家的感觉幸福不一定要荣华富贵只要和自己喜欢的人在一起共同准备一顿日常的晚餐就可以[爱你]"	"label": "happiness"}
{"id": 1433	"content": "我有一弟，馀嘉涵。我有一侄，黄奕晨。都是一岁左右的年纪。馀兄打电话时，总被教大叫＇亮哥＇，直至不小心按到座机某不明位置，直到电话挂断，惹得老妈再来通湖北到山东的热线。我估计他或者认为＇亮哥＇应该就是部红色电话。黄侄每每见面只会傻傻地盯着我，痴痴地笑，直到我惹得去玩躲猫猫。"	"label": "sadness"}
{"id": 1434	"content": "相信时间的速度还有整整两年了不知道那时候的我会是什么模样最近学习状况不好期末考试要是再考不好被T出重点还拿什么脸见别人要是名次在同桌后面请他吃饭你甘心便宜那家伙吗所以说我决定今晚奋斗一把弥补之前的准备战斗迎接期末[奥特曼][奥特曼][奥特曼]"	"label": "like"}
{"id": 1435	"content": "刚刚那一幕我魂都吓没了！！！永远记住今天。"	"label": "sadness"}
{"id": 1436	"content": "今天出版社的编辑告诉我，我的两本书稿已经通过选题，下周就能收到正式的合同，并告诉我，在这期间再进行一些修改，等到正式签完合同，就可以把电子版发给她，她们这边就可以开始做三审三校了。"	"label": "happiness"}
{"id": 1437	"content": "今晚和这小调皮玩。。听话啊你。让我省点心。暑假一个多月。暴走"	"label": "disgust"}
{"id": 1438	"content": "第一天来这里还不熟悉路无聊的我无奈的生活"	"label": "disgust"}
{"id": 1439	"content": "雅雅转文了"	"label": "anger"}
{"id": 1440	"content": "DV创作原来是纪录片创作啊，我真是孤陋寡闻了呀。"	"label": "anger"}
{"id": 1441	"content": "峰回路转峰回路转峰回路转九曲十八弯十八弯这里的山路十八弯~这里的……"	"label": "anger"}
{"id": 1442	"content": "永远都是情绪破坏者，说翻脸就翻脸，你在家呆着，别人大气都不敢喘。每回家就压抑着，如阴云密布。记着，哪里有压迫哪里就有反抗。"	"label": "anger"}
{"id": 1443	"content": "不是星期一上课[挖鼻屎]"	"label": "surprise"}
{"id": 1444	"content": "“我娘有曰：三人行必有我夫，择其帅者而嫁之”“流言止于智者，聊天止于呵呵”"	"label": "happiness"}
{"id": 1445	"content": "这样的赶脚让我心里无底，时不时的就来吓自己，但愿是我想多了，会没事儿的，一定会的！"	"label": "sadness"}
{"id": 1446	"content": "极其值得信任，有执行力的SIC绝对是Operations的福气，公司的福气！能不能把某位爱周游全球的人Copy一下分到全国各地？"	"label": "sadness"}
{"id": 1447	"content": "我把好多人忘记了···"	"label": "sadness"}
{"id": 1448	"content": "前晚此时，偶然听到爷爷闷闷的呻吟，心里沉沉的难受。恨不能代爷爷受疼，只能在他说“惦念”时回一趟家陪他说说话。还是要每天笑着[嘻嘻]，这样回家时也可以快乐地对爷爷奶奶笑。时日无几，以后太远，愿弗悲“树欲静而风不止”。"	"label": "sadness"}
{"id": 1449	"content": "腿瘦了一圈脸和腰胖了三圈，怎么破？难道我要每天催眠自己“美不美看大腿”。。。"	"label": "disgust"}
{"id": 1450	"content": "有没有那么一天，你突然回头，我们有狼狈的撞在一起"	"label": "sadness"}
{"id": 1451	"content": "遗传学考完啦，心情大好，至于结果，管他呢，就是酱紫没心没肺[哈哈]问好？呵呵，好怎样，不好又如何，这种艾特像是群发的短信，懒得回复[睡觉]对于千年不换头像的我在昨天把所有社交软件头像都换了可谓是一个奇迹，没原因[挖鼻屎]偶然发现的微数据，常互动，真的么？[呵呵]『回笼觉睡起』"	"label": "happiness"}
{"id": 1452	"content": "上两次回家，是精神上出了点不大不小的毛病。没感觉高兴。这次会家，是很高兴，一者要看到父母和儿子，还有那魂牵梦萦的山水，二者我精神愉悦，已是健康者！能不高兴吗？"	"label": "happiness"}
{"id": 1453	"content": "就是一个笨蛋爱上了一个傻子"	"label": "happiness"}
{"id": 1454	"content": "☞嘻嘻嘻嘻嘻嘻嘻嘻嘻嘻嘻嘻嘻嘻嘻嘻嘻嘻嘻嘻嘻嘻嘻嘻嘻嘻嘻嘻嘻嘻嘻嘻嘻嘻嘻嘻嘻嘻嘻嘻嘻嘻嘻嘻嘻嘻嘻嘻嘻嘻嘻嘻嘻嘻嘻嘻嘻嘻嘻嘻嘻嘻嘻嘻嘻嘻嘻嘻嘻嘻嘻嘻嘻嘻嘻嘻嘻嘻嘻嘻嘻嘻嘻嘻嘻嘻嘻嘻嘻嘻嘻嘻嘻嘻嘻嘻嘻嘻嘻嘻嘻嘻嘻☜"	"label": "happiness"}
{"id": 1455	"content": "心都在滴脂肪啊。。。"	"label": "happiness"}
{"id": 1456	"content": "又发火又发火又发火你他妈克制一下会死吗吵完还后悔毛阿来不来得及阿怎么不去死啦你"	"label": "sadness"}
{"id": 1457	"content": "其实我没有那么好，因为我有一颗嫉妒之心"	"label": "sadness"}
{"id": 1458	"content": "加图索接受天空体育采访谈自己被牵扯进最新一期赌球案调查一事：我希望澄清一点，我这一生中从未参与过赌球，就算我想参与也不知道其中的门道。如果检方最后认定我有罪，那我会找一个公众场合在所有人目前自杀谢罪。我不是这种人，平时我都不和朋友们一起踢球，因为我痛恨失败。"	"label": "anger"}
{"id": 1459	"content": "想围个脖来表达我喜悦的心情怎么就觉得好词穷捏这到底是为什么捏这大年初一的多喜庆的日子啊这冷飕飕的天气真不想去串门啊去串门了啊"	"label": "disgust"}
{"id": 1460	"content": "中国人民大学！！！！！！！！！！！！！！我来啦!!!!!"	"label": "like"}
{"id": 1461	"content": "聚尼玛的会，花钱把自己搞得像个狗、"	"label": "anger"}
{"id": 1462	"content": "笑得连自己都觉得恶心"	"label": "happiness"}
{"id": 1463	"content": "今天的总结两字[泪][泪][泪][泪][泪][泪]"	"label": "sadness"}
{"id": 1464	"content": "你有信心，我才安心。[爱你]"	"label": "sadness"}
{"id": 1465	"content": "总有那么多想不明白的，世界之大为何我们相遇。操蛋的，一句唱出了我的想法！[话筒]"	"label": "anger"}
{"id": 1466	"content": "不开心的时候就喜欢单曲循环"	"label": "sadness"}
{"id": 1467	"content": "希望你，你实习快乐"	"label": "like"}
{"id": 1468	"content": "每个人刚开始都接受不了这样的事实：那个发誓永远不会欺骗、背叛、伤害自己的人有一天却违背了他的诺言！可是看得多了、遇见的多了、想的开了就开始又明白了：感情本来就是这样，没有法律规定一个人非要忠诚于另一人，你的忠诚只是你自己的一厢情愿！"	"label": "sadness"}
{"id": 1469	"content": "在看涉外大饭店，里面一个老太太摔断了髋骨，医生说要换新的但是要等六个月，老太太说六个月？你知不知道我这么大岁数的人连绿香蕉都不敢买？！"	"label": "happiness"}
{"id": 1470	"content": "哈哈哈哈哈哈哈哈哈哈哈哈哈哈哈哈哈哈哈哈哈哈哈哈哈哈哈哈哈哈哈哈哈哈哈哈哈哈哈哈哈哈哈哈哈哈哈哈哈哈哈哈哈哈哈哈哈哈哈哈哈哈哈哈哈哈哈哈哈哈哈哈哈哈哈哈哈哈哈哈哈哈哈哈哈哈哈哈哈哈哈哈哈哈哈哈哈哈哈哈哈哈哈哈哈哈哈哈哈哈哈哈哈哈哈哈哈哈哈哈哈哈哈哈哈哈哈哈哈哈哈哈哈哈哈哈"	"label": "happiness"}
{"id": 1471	"content": "睡吧，在电脑前都不知道要干些啥咯！晚安！[打哈欠]"	"label": "happiness"}
{"id": 1472	"content": "无论说什么都只是我还不够强大。"	"label": "sadness"}
{"id": 1473	"content": "努力，应该是一种常有的状态！"	"label": "like"}
{"id": 1474	"content": "找男朋友，就要找像卫生巾一样的男人，不仅宽大，包容，还能吸走你的烦恼。[嘻嘻][嘻嘻]"	"label": "happiness"}
{"id": 1475	"content": "男生于我存在的意义就是拧瓶盖。。"	"label": "happiness"}
{"id": 1476	"content": "想他时就写下来，写日记吧，写纸条吧，写什么都好，以后给他，那是你对他满满的思念，那是一份情～我很想他，每天都想～"	"label": "sadness"}
{"id": 1477	"content": "又可以看见我最想看的人啦~\\(≧▽≦)/~"	"label": "happiness"}
{"id": 1478	"content": "我有双黑色高跟鞋，逢穿必下雨……[沙尘暴]"	"label": "anger"}
{"id": 1479	"content": "简单是多么的快乐，我能记得这简单。忘记那繁琐！最开始是美的，我一直在坚持。坚持最初的那美丽；希望给我最初的信念。"	"label": "happiness"}
{"id": 1480	"content": "发条微博纪念我此刻恼火的心情"	"label": "anger"}
{"id": 1481	"content": "为了小哥小樱以及又爱又恨的黑金，勒紧裤腰带，攒！！！洒家拼了！！！"	"label": "like"}
{"id": 1482	"content": "上完课	在紫金港的食堂吃拉面[嘻嘻]"	"label": "happiness"}
{"id": 1483	"content": "对于自己喜欢的就认真去做，那样你也会爱上那个认真的自己。晚安～myself"	"label": "like"}
{"id": 1484	"content": "某人，曾是假小子，曾被好友认为没心没肺，曾经以男儿有泪不轻弹来要求自己，学佛后眼泪变多。前2天看《人生遥控器》，父亲去世，男主角没有珍惜与父亲相处的时间，哭！昨天，同事结婚，哭。今天，楼下4层传来哭声，得知一老阿姨失去老伴而放声痛哭，也哭。好咸的分泌物，人类为何会产生这个东西。"	"label": "sadness"}
{"id": 1485	"content": "我相信终有一天我会变得成熟起来，到那天，当老板再让我帮她为某个活动写一篇演讲的时候，我会怒不可遏的拍案而起然后质问：为什么只有一篇！我要再送你10篇！！"	"label": "anger"}
{"id": 1486	"content": "趁这几年精力足够多吃点苦锻炼锻炼自己。"	"label": "like"}
{"id": 1487	"content": "我觉得每个人都是这样的：一开微博发现10多个AT……然后……都是转发抽奖😂"	"label": "sadness"}
{"id": 1488	"content": "对不起，没有对不起才是真的对不起…"	"label": "sadness"}
{"id": 1489	"content": "据说这个最近很流行"	"label": "sadness"}
{"id": 1490	"content": "看好一条长裙，竟然带不起来。。我擦，我竟然还有带不起来的裙子。。。[囧][囧][囧]"	"label": "disgust"}
{"id": 1491	"content": "九月，你好。我们家自动进入冬季模式，太冷了，我已经长袖长裤，"	"label": "anger"}
{"id": 1492	"content": "不知道失手点到了哪里，电脑就这样被我虐残了出现了\"slshld\"这完全不认识的单词[怒][怒][怒]"	"label": "disgust"}
{"id": 1493	"content": "让我如何是好，干爸，阿琳想您，好想您，您为何没等过去啊，这么多年我以为您只是生病而已啊，儿时您带我去小卖部买玩具给我玩，做好吃的给我吃，给我讲故事一幕幕都在眼前，您让我如何能忘这份情啊，走好，干爸！三十年“父女情”，阿琳一生都会铭记，走好干爸，走好。[泪]"	"label": "sadness"}
{"id": 1494	"content": "幸福就是照镜子的时候，喜欢你看到的那个人！"	"label": "happiness"}
{"id": 1495	"content": "晒着太阳喝热水好舒服哦~[哈哈]"	"label": "happiness"}
{"id": 1496	"content": "别告诉别人你今天难受过，什么也别对别人说，因为说了也没有用"	"label": "sadness"}
{"id": 1497	"content": "或许我的爱太纯粹，纯粹到自己都好似承受不起，不忍触碰。"	"label": "sadness"}
{"id": 1498	"content": "白色黑点上衣+黑色裙"	"label": "like"}
{"id": 1499	"content": "鳗鱼饭，蟹黄手抄卷儿，fatburger，BBQ饿肝，辣子鸡，锅巴一坛香，烤蔬菜，掘根粉，Ramen，香蒜菠菜烤鸡肉拼怕怕罗尼，虾饺，螺蛳粉，waffle，杏仁豆腐，梅子酒，high-ball，烟熏三文鱼，紫苏香草死波盖踢，薏米水，明炉烧鸭，QueensCafe那个千层，Strawberry那个芒果儿和香蕉"	"label": "anger"}
{"id": 1500	"content": "很多人都以为有多么烦恼，多么不顺心。连自已家里人都照骂照打，一点而孝心都没有。我们没什么家底，但一家人一起很开心很快乐。隔离邻舍都说我们幸福，我也知足了。[微风][咖啡]@港啡依l日"	"label": "happiness"}
{"id": 1501	"content": "结果果然还是用这两个字来形容今天……"	"label": "anger"}
{"id": 1502	"content": "哈哈，搞了几个小时，QQ群提数据的方法终于弄出来啦！[笑哈哈]"	"label": "happiness"}
{"id": 1503	"content": "饿死、冻死、晕死、困死。PS：空调对着我！[泪][泪][泪]"	"label": "sadness"}
{"id": 1504	"content": "哈哈[开心]胜者为王，败者为寇。[哈哈][哈哈][酷][酷]狂奔的蜗牛2794259555"	"label": "happiness"}
{"id": 1505	"content": "顺子同学为了证明自己不是基佬于是就不停地问被和他搭成CP的黑夜同学“黑夜你有lan了吧黑夜你有lan了吧”，黑夜没理他。我在旁边凉凉地接了句“他的lan正在和他说话呢。”。顺子同学炸着毛冲我竖起了中指。"	"label": "happiness"}
{"id": 1506	"content": "还有一罐一罐剩下的烟灰烟头还没扔。。。。。。"	"label": "sadness"}
{"id": 1507	"content": "手机坏啦………[囧]"	"label": "sadness"}
{"id": 1508	"content": "当我们以快乐的方式把这种快乐分享时，快乐的成果j就指数递增"	"label": "happiness"}
{"id": 1509	"content": "如果你发现我的脸胖了，亲爱的那不是肉那是挂针打激素肿了……"	"label": "sadness"}
{"id": 1510	"content": "好看的电影电视剧令我着迷好玩的网站令我深陷然后度过了一分一秒那些是别人的人生也就忘了自己该做的我仍在糟蹋所以每件事似乎对着出现产生无力感一眨眼又几年笑声不断"	"label": "happiness"}
{"id": 1511	"content": "昨晚七点，中石油油管爆裂，渗油，东城天下起火，腾讯网视频报道，吉安社区广场对面道路，油像河水一样流，警察上路，封路，禁严，抢修；小区人心大乱，刺鼻辣嗓味道四处蔓延，今早，社区紧急通知撤离，公交，轻轨停运，中石油到底给百姓带来什么？放毒气？着火？蓝天，碧海被你们剥夺。[话筒]"	"label": "sadness"}
{"id": 1512	"content": "中午跟某人吃饭，提到某个女生。某人：她蛮好看的，就是有点黑，比我都黑。我一听就急了：什么！！！！比你都黑？？某人：也不是，比你白一点……我：[囧]……[衰]"	"label": "disgust"}
{"id": 1513	"content": "一阵风吹过，窗外白玉兰花瓣簌簌而落，同事赶紧叫我：“xx快看！”都知道我爱看呀！[可爱]"	"label": "happiness"}
{"id": 1514	"content": "下午和朋友打球然后和表哥买过年衣服裤子晚上再加上妈妈回忆以前的事情有说有笑阿姨打包寿司给我们吃。没什么好抱怨上天已经给了我很多最好是有朋友有亲人一起玩耍谈着以前的点滴开心每一天努力生活珍惜每一个人以后定好好报答！"	"label": "happiness"}
{"id": 1515	"content": "小时候，妈妈我喜欢那条蕾丝裙，爸爸我喜欢那个遥控飞机，爷爷奶奶外公外婆我喜欢那盆红烧肉。情窦初开，怎么办，我好像喜欢上他了。长大后，喜欢的东西太多了怎么办。亲爱的，你最喜欢的应该是自己。"	"label": "like"}
{"id": 1516	"content": "明明是我自己的错误我没脸去承认，导致冷战了好多天。欧阳，对不起。"	"label": "sadness"}
{"id": 1517	"content": "我想你明白这并不是爱我想你只想找个替代"	"label": "like"}
{"id": 1518	"content": "今天的主旋律是"	"label": "sadness"}
{"id": 1519	"content": "斗地主吧，好久没玩了"	"label": "disgust"}
{"id": 1520	"content": "原来有人导入我的梦里，从今往后，不会再回忆，原来也未曾回忆，也请不要再说那些风凉话了。路人而已。"	"label": "sadness"}
{"id": 1521	"content": "婷妞	订婚快乐	幸福哟~"	"label": "happiness"}
{"id": 1522	"content": "刚刚在经管院讲台上那10分钟手心直冒汗啊，老师说写得不好构思不新不用那么委婉，我还会改的还有一个月"	"label": "fear"}
{"id": 1523	"content": "我会永远相信扎入心的水滴在另一个世界晴空布幔会拉起"	"label": "like"}
{"id": 1524	"content": "头痒痒"	"label": "disgust"}
{"id": 1525	"content": "我有妄想症强迫症孤独症无聊症二货煞笔症幽闭恐惧症密集恐惧症边缘恐惧症学校恐惧症上课恐惧症老师恐惧症作业恐惧症开学恐惧症我怕背叛我怕死亡我怕谎言我我怕别离我怕失眠我怕复杂我怕被丢下我怕没人陪我"	"label": "fear"}
{"id": 1526	"content": "今晚等了这么久看到合体真的好开心"	"label": "happiness"}
{"id": 1527	"content": "昨天晚上还是不能如愿，孩子没有跟着我睡觉，今晚呢？看看她的心情吧！"	"label": "sadness"}
{"id": 1528	"content": "你的善良我的倔强我们的小孩会像谁模样常常在想几年之外长睫毛女孩单眼皮男孩曾经近在咫尺的未来已天涯"	"label": "sadness"}
{"id": 1529	"content": "有人嫉妒你绝对是件好事，但你要努力做到对得起这份嫉妒。"	"label": "disgust"}
{"id": 1530	"content": "在崇武店弄的电脑居然把姐姐64位的系统改成32位，去尼美难怪跟姐姐说安不了8g内存条。坑钱就算了，系统越改越低级是闹哪样！！！"	"label": "anger"}
{"id": 1531	"content": "在家里养病还要担心旷课遭逮，我晕，我真的是造孽哦！"	"label": "sadness"}
{"id": 1532	"content": "我本身还是喜欢歌颂，但是没有歌颂，连附带的行业全不没了歌颂，雾霾！我心疼我可怜的小孩，阿姨爱你！"	"label": "anger"}
{"id": 1533	"content": "想念艾夏~~呜呜。[泪][泪]"	"label": "sadness"}
{"id": 1534	"content": "今日立秋。暑去凉来，禾谷成熟，这是收获的季节，也是一年中冲刺的关键。"	"label": "like"}
{"id": 1535	"content": "I\\'mSoSad...Brokeagain.又破产了;Thatwasmylastone	too.那可是我最后额财产了。Sigh.Hedoesn\\'tevenknowI\\'malive.啊啊，他一直都不知道我还活着。TheonlyfeastingIdothesedaysisinmy"	"label": "sadness"}
{"id": 1536	"content": "动力。等死。活埋。谎言。名誉。生计。钱。爱。人。"	"label": "happiness"}
{"id": 1537	"content": "我实在无法喜欢你胖了的样子。看你因为我一句要休了你，不敢想吃吃，想睡睡，难得几天休息，早早起床运动，早晚坚持锻炼。亲爱的，对不起了，离婚，本不是我的初衷。"	"label": "sadness"}
{"id": 1538	"content": "一不小心当了体委，还是健美操。。。"	"label": "disgust"}
{"id": 1539	"content": "晕球！狗血了一下，果然一方水土养一方人，黄梅县永远纳入黑名单！！！"	"label": "anger"}
{"id": 1540	"content": "进教务系统查课忘了密码，试了半小时，各种排列组合，都怪当时手贱改了密码。"	"label": "sadness"}
{"id": 1541	"content": "面最大的EHR公司前我说编程语言不好。结果问了我几个数学逻辑题，丫全给我秒速做出来了。杀入第二轮。美敦力也终于让我进入第二轮。[嘻嘻][嘻嘻][嘻嘻][嘻嘻][嘻嘻][嘻嘻][嘻嘻]"	"label": "happiness"}
{"id": 1542	"content": "天了噜今天晚上只吃了一碗粉！"	"label": "happiness"}
{"id": 1543	"content": "我奶奶生日，酒店老板好心送的蛋糕，我自己没拿，我看你女儿小，我看她是我妹妹，我才把蛋糕送给你们的，什么叫做不要的蛋糕才送给你？蛋糕我连拆开都没拆开，什么叫做剩下的？你爱要不要，不要就还给我啊！！！[怒][怒][怒][怒]"	"label": "anger"}
{"id": 1544	"content": "世界上最幸福的事就是每天放学了能和你一起牵着手走，这样我真的特别幸福，谢谢你，ILOVEYOU[爱你][心][鲜花]"	"label": "happiness"}
{"id": 1545	"content": "我的寒假结束了。可是我们的前面还是有巨大庞然的人生，茫然的时间阻碍着我们。我猜到了故事的开头，却万分没想到结尾，人生那么漫长，我不敢做的事情那么多，那是不是有一天你也会指着我的背影，说那个人好奇怪啊，好像一条狗"	"label": "sadness"}
{"id": 1546	"content": "冷死了，不知咋的差点撞墙上去了"	"label": "surprise"}
{"id": 1547	"content": "不知道大家去洗头按摩的时候有没有遇到身体敏感的地方被按到又舒服又害羞的尴尬处境……尼玛耳朵和脖子背后都太敏感了，我全身绷紧很奇怪啊救命[泪]"	"label": "disgust"}
{"id": 1548	"content": "开[bm大叫]学。。。。"	"label": "disgust"}
{"id": 1549	"content": "三亚据说这3年来最大的台风，让我赶上了。"	"label": "anger"}
{"id": 1550	"content": "吃吧，吃饱了，吃撑了，就不会冷了吧"	"label": "sadness"}
{"id": 1551	"content": "作为一个地球人我有没有可能在2天内review完42篇文章"	"label": "anger"}
{"id": 1552	"content": "飞机！好大的飞机！[鄙视][鄙视][鄙视]"	"label": "anger"}
{"id": 1553	"content": "我讨厌我的朋友跟我不喜欢的人成了好朋友我也讨厌看到我爱的人跟别人聊得热火朝天我占有欲太强烈我很生气原来你和别人的关系也像跟我一样好真害怕你的心里住进了越来越多人而我的位置越来越小你只能是我一个人的我知道我这样太霸道但我就是没有安全感我一点都没有"	"label": "fear"}
{"id": 1554	"content": "对不起，是我太好，是我要继承中国良好的传统，是我要尊老爱幼，一切都怪我，一切都怪我，是的，外公对你们说一句话，你们要吼着他，对，你们太对，你们年轻气盛，你们有精神。"	"label": "sadness"}
{"id": 1555	"content": "同桌问我，锄禾日了几个人。我答：一个啊，就是当午。她说不对，是三个，锄禾日当午，汗滴和下土。前面一个女生转过头来，幽幽的说，是五个，谁知还有＂盘中餐＂，＂粒粒＂也很辛苦。。。。我再也无法直视这首诗了！"	"label": "happiness"}
{"id": 1556	"content": "打扑克。终于赢钱了。。二百多大洋[嘻嘻][哈哈]"	"label": "happiness"}
{"id": 1557	"content": "两点了、我还是睡不着。"	"label": "sadness"}
{"id": 1558	"content": "2013刘德华全国巡回演唱会"	"label": "happiness"}
{"id": 1559	"content": "我是谁"	"label": "disgust"}
{"id": 1560	"content": "我和他们	吵架了!"	"label": "sadness"}
{"id": 1561	"content": "今天去打球穿了一件黄衣服虫子和蜜蜂喜欢上了我打完球洗澡洗发水和洗面奶掉进坑里掉下去了把管道塞住了洗完澡去考试后面8排一个位子不剩做在第三排吸引火力不能再赞的生活"	"label": "disgust"}
{"id": 1562	"content": "MLGB的快递，取个件这么费劲。给钱的活不愿意，[怒][怒][怒][怒][怒][怒][怒][怒][怒][怒][怒][怒][怒][怒][怒][怒][怒][怒]"	"label": "anger"}
{"id": 1563	"content": "加班到快11点，[晕]回到家爸妈都不在[哼]肚子有点饿，只能吃泡面了[生病][生病][生病]"	"label": "sadness"}
{"id": 1564	"content": "大家晚安(>_<)"	"label": "happiness"}
{"id": 1565	"content": "和自己说声对不起，是我让你受委屈了"	"label": "sadness"}
{"id": 1566	"content": "今天很开心。。。[嘻嘻]"	"label": "happiness"}
{"id": 1567	"content": "下定决心，以后不管是盒蛋还是扭蛋管他什么蛋绝对只抽一次"	"label": "anger"}
{"id": 1568	"content": "总是把自己逼到无路可走的时候才会拼命挣扎自救，到这样一种囧境是自讨苦吃，老是变成自己讨厌的人"	"label": "anger"}
{"id": 1569	"content": "又被别人当枪使了"	"label": "sadness"}
{"id": 1570	"content": "花花看来活不久了，动也不会动，尾巴也破了。。。莫名其妙地就。。。[泪][泪]为什么这么早就离开我。。。真难过！又挫伤我买动物积极性。。。[悲伤][悲伤]"	"label": "sadness"}
{"id": 1571	"content": "今天回老家了。看着爷爷奶奶为我忙前忙后嘘寒问暖，实在不想他们为我忙来忙去，就找个借口去洗澡间。洗完澡去客厅的时候，桌子上全都是他们不舍的吃的东西，还有几粒糖果。奶奶说，你小时候最喜欢吃这些糖了。霎时间，我是最幸福的人，一直都是。[心]晚安。"	"label": "happiness"}
{"id": 1572	"content": "1、“你今天发型好难看。”早习惯小魔女的审美和毒舌：“难看就难看呗。”“问题是会丢我的face！”我...我不过夹了个发夹...2、“现在的男生长得好奇怪！不是方的，就是长的，或者圆的！”“...那应该长啥样？”“挑不出来呀！那些还算好的啦。”“啊还有更怪的？”“有！不规则形的。”[霹雳]"	"label": "disgust"}
{"id": 1573	"content": "这些年我遇到多多少少一群人，我对里面的一些人好过，也受过其中人的好。我一直期待完好的亲情，永久的友情，和最真心的爱情。我也会偶尔往回看，管我内心是不是千疮百孔，我依旧年轻，我依旧可以爱自己"	"label": "like"}
{"id": 1574	"content": "幸福并不是一味得到自己想要的，而是珍爱自己现在所拥有的。"	"label": "happiness"}
{"id": 1575	"content": "什么才是真正的幸福，有个完美的爱情还是有个很好的物质生活。你会选择哪一个。"	"label": "happiness"}
{"id": 1576	"content": "“胡安是一个心里满是等待愈合的伤口的男人，作为一名画家，乃至作为一个人，身处与玛丽娅无休无止的牵扯当中，令他身心疲惫，伤痛慢慢渗透至骨髓，已然成为他身体上一个无法抹去的记号，但是，胡安却勇敢地面对一切恐惧，他拒绝逃避。”"	"label": "sadness"}
{"id": 1577	"content": "记得我时刻想念你[浮云]"	"label": "happiness"}
{"id": 1578	"content": "身边的孩子们都渐渐地长大了，在他们缠着我“姐姐为什么“的时候，我却没有发现他们的可贵，只觉得这是一群吵闹的小屁孩儿。每年只有两次回家，以后可能会更少，回家，一定要趁着孩子们还小，多抱抱他们，多在一起，享受孩子们的世界和最纯真的爱。"	"label": "sadness"}
{"id": 1579	"content": "_经过这次中考之后，我知道，家人们都对我感到很失望，每天在家面对着你们，除了无语的对待，我不知道该表达什么话语，我也无力再去和你们发表什么，只清楚，自己不该再在同一个点上再摔第二次跤"	"label": "sadness"}
{"id": 1580	"content": "伤了我的心，奶奶滴。[泪]"	"label": "sadness"}
{"id": 1581	"content": "来到这里，才知道我以前的宿舍是那么的干净，那么的好……"	"label": "sadness"}
{"id": 1582	"content": "仔仔回家路上吵着要吃包子，马麻好不容易说服他家里还有一个馒头，快到家时他大喊，“馒头，我来啦。”打开门，发现馒头已经被爸爸吃掉，于是，失控大哭，边喊：“我肚子好饿！”"	"label": "happiness"}
{"id": 1583	"content": "除了对不起，我觉得我没话说了。。[泪]"	"label": "sadness"}
{"id": 1584	"content": "人类是种奇怪的动物，恐慌是人群中传播最快的病毒，但是只要大多数人保持冷静，就等于建立了一道阻止恐慌蔓延的防火墙。"	"label": "fear"}
{"id": 1585	"content": "早～现在的生活主题就俩字"	"label": "disgust"}
{"id": 1586	"content": "看一段饭拍视频的时候突然发现小威好像瘦了。。。好吧，我知道自己关注的点好无聊。。。[汗]因为史俊威打鼓太帅于是多看了一会儿，然后就衍生出来了这个点~[哈哈]"	"label": "disgust"}
{"id": 1587	"content": "下午一场电影。然后有人替我未来的男朋友送了我一朵玫瑰。晚上一群人略微掉节操的游戏。快乐就这样简单。[哈哈][哈哈][哈哈]"	"label": "happiness"}
{"id": 1588	"content": "假如人生不曾相遇，我还是那个我，偶尔做做梦，然后，开始日复一日的奔波，淹没在这喧嚣的城市里。我不会了解，这个世界还有这样的一个你，只有你能让人回味，也只有你会让我心醉。假如人生不曾相遇，我不会相信，有一种人可以百看不厌，有一种人一认识就觉得温馨。"	"label": "happiness"}
{"id": 1589	"content": "每一次的相遇，都能想起一些事情，使人大笑但让人心酸。可这是我们必须经历的躲不过的。没有这些回忆也许也对不起自己操蛋的青春。"	"label": "sadness"}
{"id": 1590	"content": "人生有太多的无奈，死亡是最大的无奈!死亡来临了，您却不想死，只能无奈的死去。"	"label": "sadness"}
{"id": 1591	"content": "请不要逼我做我不喜欢的事，无论你是谁！！！谢谢！！！"	"label": "anger"}
{"id": 1592	"content": "节后第一天上班就收到了礼物还有同事新婚的好消息，希望新的一年一切顺利"	"label": "happiness"}
{"id": 1593	"content": "语文作文离题[泪流满面]"	"label": "anger"}
{"id": 1594	"content": "莫名其妙的尔虞我诈"	"label": "anger"}
{"id": 1595	"content": "pm340	丫头催我出去，我问她数学口算30题(3天积到一起写)写了没有，语文累计8词2句7言绝句写了没有，她瘪嘴就哭。我冷冷地看着她，这点作业从星期五就催，到现在还不写，一门心思找乐子玩。她开始写口算题，边哭边写，两位数乘法错了3题。要她改，接着又哭。她说要出门走走，回来再写累积字词句。"	"label": "sadness"}
{"id": 1596	"content": "真的好想你。K。"	"label": "happiness"}
{"id": 1597	"content": "结婚就嫁给一个性情稳定的男人，各自上下班，领工资的那一天可以允许小小的大吃一顿，手牵手去银行存每个月的爱情储蓄，给将来的小BABY，开着小排量的大笛笛，看着存折上的小数点。满足小小的成绩，让别人羡慕嫉妒恨去吧[哈哈]吧"	"label": "happiness"}
{"id": 1598	"content": "今天手机、电脑接连出现问题，无语啦"	"label": "sadness"}
{"id": 1599	"content": "如果我的关心让你感到是一种负担，那么不好意思。下次在你需要关心的时候我只会会心疼，可我不会再这样了。"	"label": "sadness"}
{"id": 1600	"content": "说一个悲伤的故事。"	"label": "sadness"}
{"id": 1601	"content": "过了比没过更压抑更让人难受"	"label": "sadness"}
{"id": 1602	"content": "吼吼吼我一直寻找的爱情为什么会这样。我好难受呀[哈哈][哈哈]"	"label": "happiness"}
{"id": 1603	"content": "游乐园要关门打扫的时候，有姐弟俩还没家长来接。弟弟说：“就剩下我们两个小孩子了。”我说：“正好你们两个人可以做伴呀。”弟弟想了想，问姐姐：“做伴是什么？”姐姐很神气地说：“做伴就是陪伴啦！”又和我解释：“他才读一年级，不懂。”我问：“你呢。”姐姐继续神气：“我读二年级啦。”"	"label": "happiness"}
{"id": 1604	"content": "想念峨眉得紧！"	"label": "sadness"}
{"id": 1605	"content": "为了你，我拒绝了世界[心]"	"label": "anger"}
{"id": 1606	"content": "我要与你共同经历风雨，雾霭！"	"label": "like"}
{"id": 1607	"content": "为什么我出生的时候要热播还珠格格为什么小燕子要叫小燕子为什么我的名字这么蒜哈你妹的"	"label": "anger"}
{"id": 1608	"content": "听说12月份的工资要4月份才有的发，这是什么个概念呢，这中间的几个月怎么过活[怒骂]"	"label": "anger"}
{"id": 1609	"content": "我就是个刷牙非要刷出血的变态"	"label": "disgust"}
{"id": 1610	"content": "我只能朝前看。因为，我知道，如果我回头，我将会失去前进的动力。我不想再回到原来的样子，我不想再去想你。"	"label": "sadness"}
{"id": 1611	"content": "同志们。表对我凶啊。我的内心受不了伤害啊。"	"label": "sadness"}
{"id": 1612	"content": "存个酿酒方子→→【芒果酒】前味是牛奶，中味是酒酿（是的，芒果酒酿！），尾味是香草。材料（喝1周的量）如下：芒果2个（切成条），柠檬1个（去皮切片），香草荚1根，冰糖50g，蜂蜜2勺，牛奶200ML，清酒300ML。酿法如下：把以上材料放入密封瓶，摇匀冷藏，接下来每天摇匀1次，7日后可饮。"	"label": "disgust"}
{"id": 1613	"content": "衰事年年有	今年特别多。我去	出门撞到车	上个楼也能摔着"	"label": "sadness"}
{"id": 1614	"content": "差20分钟的电影。"	"label": "sadness"}
{"id": 1615	"content": "看到北京大雾霾的新闻，我想到一个发家致富的方法，于是马上批发了很多口罩到天安门广场去卖，结果事与愿违，我赔了个倾家荡产，因为根本没人看见我在那。"	"label": "happiness"}
{"id": 1616	"content": "工作在外几年发觉这里不再熟悉，陌生甚至厌倦。"	"label": "disgust"}
{"id": 1617	"content": "在学校里不见了东西，别奢望有谁帮你找回，他们只会指责你![衰]"	"label": "sadness"}
{"id": 1618	"content": "看书看晕了，眼镜明明带在眼睛上，却跑去找眼镜~还被两个学生助理识破了。他们很识趣的说，我们不会说出去的[呵呵]顿时[抓狂][黑线]"	"label": "disgust"}
{"id": 1619	"content": "美国车厘子来啦！2斤装240元/盒，车厘子控好不好你肯定懂的数量不多哦满200元眼镜哥就送到你家还等什么了!"	"label": "happiness"}
{"id": 1620	"content": "明天要上课了不要命的感觉啊"	"label": "like"}
{"id": 1621	"content": "【江西新馀：一座城为重病男童圆警察梦】江西新馀9岁男孩小骏亿患肌无力症，只能爬行，但他梦想当警察抓坏人。网友被感动，200多市民争相报名饰演“劫匪”、“人质”。今天，新馀公安局长送上定制警服，宣布骏亿“入警”。特警和市民合力上演一场勇抓劫匪，营救人质的“劫案”。"	"label": "happiness"}
{"id": 1622	"content": "又被老爸吵醒一次！神烦！又不是不懂被吵有起床气嘛？………啧，头晕…"	"label": "disgust"}
{"id": 1623	"content": "没什么好说的。"	"label": "disgust"}
{"id": 1624	"content": "现在的小姑娘笑点是有多低啊"	"label": "anger"}
{"id": 1625	"content": "我想我又令她乱想了吧"	"label": "sadness"}
{"id": 1626	"content": "很多人做错事都会说对不起，有时是有心有时是无意的去对不起人.有心也好，无意也好，能说对不起的就是珍惜彼此，接受对不起就是原谅，但前提是有关系的人.很谢谢你的对不起，但是已经不再与我有任何关系了。请自重！珍惜现在的，不要再试图打扰别人的生活。"	"label": "sadness"}
{"id": 1627	"content": "有时候觉得幸福很近很近，就像那位每天带着儿子接妻子上下班的丈夫。"	"label": "happiness"}
{"id": 1628	"content": "等待不可怕，可怕的是等待的结果是分开……"	"label": "sadness"}
{"id": 1629	"content": "一个人总是仰望和羡慕着别人的幸福，一回头，却发现自己正被仰望和羡慕着。其实，每个人都是幸福的。只是，你的幸福，常常在别人眼里。——《站在烦恼里仰望幸福》"	"label": "happiness"}
{"id": 1630	"content": "累到话都不想说[拜拜]没心情哈哈哈。刚才恍惚的时候好像买了个柠檬杯233[拜拜]我恨支付宝，我爱支付宝。"	"label": "sadness"}
{"id": 1631	"content": "不知怎么，总是找不到那条微博。"	"label": "sadness"}
{"id": 1632	"content": "深圳[耶][耶][耶][耶][耶][耶][耶][耶]"	"label": "like"}
{"id": 1633	"content": "隔壁的东北大叔今天跟我说，人这辈子如果没去过一次哈尔滨，是最大的遗憾。还说等我去了请我吃大卤子😊"	"label": "happiness"}
{"id": 1634	"content": "是不是优秀的人都不合群？不是，是人家合群的人中没有你。"	"label": "disgust"}
{"id": 1635	"content": "我现在的年纪喜欢你真的不是因为你有钱有房有车只是因为那天阳光正好你穿了一件我喜欢的长裙(衬衫)[心]"	"label": "like"}
{"id": 1636	"content": "喉咙有血的味道又要流鼻血了吗[衰][失望]"	"label": "fear"}
{"id": 1637	"content": "幸福就是居者有其屋，鳏寡孤独者皆有所养。就是人的基本的生理欲望得到满足，衣食住行解决了，相信剩馀的对比的痛苦就会少很多，幸福指数也会很高。如果一个国家，人民没有房子住，房子被用来投资及投机，那么你去问底层的屌丝和工农，他们会告诉你幸福？！！！"	"label": "happiness"}
{"id": 1638	"content": "潜移默化的伤害"	"label": "sadness"}
{"id": 1639	"content": "其实，你不知道我有多想你！有时候真希望自己是蒲公英随时可以去到我想去的地方，去到你身边！晚安！"	"label": "sadness"}
{"id": 1640	"content": "虽然不饭周杰伦但是还是跟风的搜了一下昆凌.看到有些网友的评论略微心酸.印象最深刻一句“你嫁给了我们的青春和冲动”"	"label": "happiness"}
{"id": 1641	"content": "爸妈[汗]不能回家陪你们过年对不起！！！！！！！！"	"label": "sadness"}
{"id": 1642	"content": "近日，年仅18岁的中国小留学生只身一人来美国伊利诺伊大学求学，谁知一下飞机就因为英语不灵路不熟而惨遭诈骗，身上带来的4240美金被悉数骗光。警方已介入调查。所以说，别以为雅思托福成绩达到要求就以为你英语真的够好了。要出国留学，准备好了再出去。老老实实学好英语，少玩应试那套虚的。"	"label": "anger"}
{"id": 1643	"content": "我和我的小伙伴都笑了"	"label": "happiness"}
{"id": 1644	"content": "有多少人和我一样，人在外地，而心在家，心在家，而人又不能回，那种痛苦？你懂的！"	"label": "sadness"}
{"id": 1645	"content": "发了一天的呆"	"label": "disgust"}
{"id": 1646	"content": "周六的早上，被老妈从被子里挖出来喂完早饭又可以再睡一轮，"	"label": "happiness"}
{"id": 1647	"content": "对对对，就是这种眼神，看不惯我，又干不掉我，哈哈"	"label": "happiness"}
{"id": 1648	"content": "幸福就是整理衣服时，在去年过冬的衣服里翻出好几十块钱。[笑哈哈]"	"label": "happiness"}
{"id": 1649	"content": "听五月天的歌'好让我想起了一位好朋友[干杯]"	"label": "sadness"}
{"id": 1650	"content": "温泉水滑洗凝脂………好大的福利………制作方的想法到底是………"	"label": "surprise"}
{"id": 1651	"content": "昨晚馋了sushi竟然一口气吃了12个感觉之前在gym的一个小时努力全白费了"	"label": "sadness"}
{"id": 1652	"content": "本来想重做系统的，结果卡的受不了，就放弃了。心烦意乱的时候看到那个七阶，三下五除二的拚好了，心里瞬间安静了，洗澡洗衣服，收拾一下就睡觉了，有电热毯的被窝暖和多了。本来很快乐的一天，就这么被糟蹋了。又看了几眼文青的书，突发奇想的想去买本菜谱了，枯燥无味的日子，做饭的确不错。"	"label": "disgust"}
{"id": 1653	"content": "地狱来3个人，魔鬼说：“你们谁杀人杀的多谁去天堂。”杀人犯想：“我杀人没有三十也有二十了，肯定是我上天堂。”将军想：“我南征北战，杀人无数，肯定是我上天堂。”学生想：“不好，我怎么比啊。”鬼查看三个人的杀人记录。结果学生上了天堂。在去天堂的路上，学生说：“感谢苍老师！"	"label": "happiness"}
{"id": 1654	"content": "少女情怀总是诗😣"	"label": "sadness"}
{"id": 1655	"content": "不管做什么一定要做到最棒，别人的脸色让别人去看，只有自己的脸色才能看，臭臭的谁爱闻谁闻，留下的一定要是美好的~"	"label": "sadness"}
{"id": 1656	"content": "粑粑成功的把那首著名的“HeyJude”改成了“HeyJayden”"	"label": "happiness"}
{"id": 1657	"content": "有的消息，就让你瞬间断片。"	"label": "fear"}
{"id": 1658	"content": "今年还是不能陪你们过年'我亲爱的奶奶'爸妈'想你们了'电话里却从未对你们说起过"	"label": "sadness"}
{"id": 1659	"content": "刚一大盘的鸡肉没吃完晚上吃……"	"label": "sadness"}
{"id": 1660	"content": "不知道从什么时候开始，也不知道会怎么结束，用微博来发只是因为那谁好像不怎么上微博[偷笑][偷笑]应该看不到我发什么。这件事我还是不会那么轻易去摊牌的。因为我珍惜。大家别理我发什么。半夜三更睡不着脑子迷迷糊糊的，不过应该是真心的"	"label": "like"}
{"id": 1661	"content": "因为会在意，所以不平静。"	"label": "sadness"}
{"id": 1662	"content": "一位女老总，面对员工，哭啊哭啊。[呵呵][呵呵][呵呵][呵呵][呵呵][呵呵][呵呵]"	"label": "disgust"}
{"id": 1663	"content": "我关上所有的灯，坐在角落里，假装自己不难过.假装自己没哭过..."	"label": "sadness"}
{"id": 1664	"content": "好想么么韩泰成的头，告诉他别难过，"	"label": "sadness"}
{"id": 1665	"content": "我最幸福的十年是1989至1999年，和我老公相识相守的十年。它会永远珍藏在我的记忆中。[泪][神马][浮云]"	"label": "happiness"}
{"id": 1666	"content": "每天躺在床上挤挤奶，吃着老公大厨的月子调理餐，听着果果砰砰的拉着屎，这就是幸福。"	"label": "happiness"}
{"id": 1667	"content": "去了趟市区回来…昨天打出来的课程设计不见了…晕…"	"label": "anger"}
{"id": 1668	"content": "虚弱的自己，一下子感觉往日吵闹的无聊和幼稚，好似一切都已随风远去。"	"label": "sadness"}
{"id": 1669	"content": "我对不起国家我对不起当我对不起人民我对不起世界我对不起抖森我对不起缺爷我对不起佩佩对不起小李子我对不起蛋泥对不起tom我对不起老虚对不起青峰对不起兵长对不起艾伦对不起黑白熊校长数学再见吧为什么我他妈又忘了三角形面积除二"	"label": "sadness"}
{"id": 1670	"content": "今天跟朋友诉苦没有人陪我去玩好伤心。她说：自己去也行啊。反正你都会戴着耳机的。一针见血得让我无力反驳……我也应该改改这个不好的习惯~孤独久了就习惯了……耳机就像长在了耳朵上一样。就算不听也不会摘下来……今天又弄坏了。我是什么人？铁猴子都被我弄死的那种人。"	"label": "disgust"}
{"id": 1671	"content": "师妹，又一次惹你生气了，我会尽力改！"	"label": "sadness"}
{"id": 1672	"content": "今天，问自己、你今天过的快乐吗？"	"label": "happiness"}
{"id": 1673	"content": "幸福的感觉就是时时刻刻保持着饱腹感，一个公婆饼，还不用你跑腿去买，开心西~~"	"label": "happiness"}
{"id": 1674	"content": "从十一点半画工图画到现在，挺享受这种宁静的感觉。"	"label": "happiness"}
{"id": 1675	"content": "没事儿，我还在。"	"label": "disgust"}
{"id": 1676	"content": "阴天：开始总是分分钟都妙不可言，谁都以为热情它永不会减，总之那几年，你们两个，没有缘。"	"label": "happiness"}
{"id": 1677	"content": "打了两小时长途漫游居然还没停机居然还有3块钱！"	"label": "surprise"}
{"id": 1678	"content": "现在我有了幸福，有人照顾，我很知足！[可爱]"	"label": "happiness"}
{"id": 1679	"content": "亲，感冒了。求安慰"	"label": "happiness"}
{"id": 1680	"content": "吃饭时在湖南卫视看到龚琳娜那个悟空的装扮的时候我一下没忍住就喷了…"	"label": "sadness"}
{"id": 1681	"content": "：我长着象好说话的人吗？为嘛现在每次出行坐动车，老远的情侣党都要跟我换座？好吧！祝你们幸福，希望下次我也是那个主动要和人换座的人咯～"	"label": "sadness"}
{"id": 1682	"content": "「偶遇」晶姐央三天天把歌唱[可爱]"	"label": "like"}
{"id": 1683	"content": "我觉得我好像做错了一些东西。心里觉得不安！"	"label": "sadness"}
{"id": 1684	"content": "那些个谁…把有关我的博名都改掉。紫罗兰木杉，想洁念丽…都是让人讨厌的博名。我的名字跟QQ名还有微博名遭谁惹谁啦？跟你们有半毛钱关系？[生气]"	"label": "anger"}
{"id": 1685	"content": "醒了他却还是闭着眼睛这样才能留住梦境还有他最爱的眼睛"	"label": "sadness"}
{"id": 1686	"content": "只洗了个牙齿周末的一下午就没了排队等候了三个小时不过觉得洗完牙齿后舌头舔过牙龈和牙之间的粗糙面时很爽我现在已经上瘾了舌头停不下来了哈哈人生list上的下一个目标就应该是灌肠了吧"	"label": "happiness"}
{"id": 1687	"content": "漂亮只能为别人提供眼福，自己却不一定换到幸福。叹气是最浪费时间的事情，哭泣是最浪费力气的行径。爱情永远比婚姻圣洁，婚姻永远比爱情实惠。"	"label": "happiness"}
{"id": 1688	"content": "古时侯，有一对情侣隔江相望，男子喜欢写诗，每当写完一首就折好藏在鸭子羽毛里让鸭子游到对岸带给女子鉴赏，他的朋友建议道：“信鸽岂不更快。”男子解释道：“这是她的要求，我写的诗一定要鸭运。”"	"label": "happiness"}
{"id": 1689	"content": "西班牙老人花50年用垃圾建成40米高大教堂"	"label": "surprise"}
{"id": 1690	"content": "第四篇《量子学中的智慧》读后感：量子通俗指主体与客体存在着某种隐秘的相互作用，这里引用意在强调我们要修炼自己的“内功”，而专注是内心的一种较高状态，专注于自己，专注于内心的愿景，人的能量场决定其最后的局面。这让我想起以前读过的一句话：有道无术，术尚可求；有术无道，止于术。。"	"label": "happiness"}
{"id": 1691	"content": "难道就没一个人敢现在谈恋爱一直谈到结婚么？！[伤心]"	"label": "sadness"}
{"id": 1692	"content": "幸福，有时候它需要一个小小的台阶，无论是他下来，还是你上去，只要两个人的心，是在同一个高度一起跳动，这就是幸福，幸福---真的很简单。"	"label": "happiness"}
{"id": 1693	"content": "下午在gym竟偶遇放圣诞假的高中同学，于是决定一起去小区门口的cafe。[鲜花]聊了这些年的生活、BGP、Geo圈、哈利波特、阳春白雪[鲜花]成长轨迹相似的人，总是有说不完的话题。[挤眼]"	"label": "happiness"}
{"id": 1694	"content": "想换手机，但是好像根本没人跟我发短信打电话诶(´・ω・｀)"	"label": "happiness"}
{"id": 1695	"content": "无聊死啦[抓狂]"	"label": "disgust"}
{"id": 1696	"content": "每次都这样大大咧咧惯了本想掩盖显我不在乎倒信以为真我真的不在乎放狠话让自己看淡结果淡的不仅是心态反而把最初也抹灭何时才能认真一回何时才会清醒我不知但希望是现在毕竟剩下奋斗时间一直在走我却留足差它好大一截对不起离你那么远。。。"	"label": "sadness"}
{"id": 1697	"content": "半夜醒来的时候眼睛最寂寞半夜睡不着的时候心灵最寂寞"	"label": "sadness"}
{"id": 1698	"content": "以后不会那么容易感动不会那么容易喜欢一个人了曾经的感动已经没有了你若心里有我必定会珍惜我不会让我这么孤单不会让我胡思乱想。"	"label": "happiness"}
{"id": 1699	"content": "只有意面木有通心粉"	"label": "sadness"}
{"id": 1700	"content": "世界上有一种财富叫兄弟姐妹。"	"label": "happiness"}
{"id": 1701	"content": "后天就是26号了，你要填志愿了。我知道，680这样的成绩让你很犹豫，去重点危险，去一本你不甘心。可是你想过没，为了重点去北上，为了重点把自己最后的青春都艰苦化了，这到底值不值。毕竟大学只有一个，青春只有一次，不要因为现在想好文凭好未来，而毁了自己最后的青春。丁丁，谨慎选择好嘛"	"label": "disgust"}
{"id": 1702	"content": "我一直有一个习惯就是喜欢把那些我身边的人发给我的我觉得温暖的感动的有意义的信息保存或截图下来看了一遍又一遍直到现在身边很多变了但那些窝心的画面回忆始终一直都在"	"label": "sadness"}
{"id": 1703	"content": "最后二星期"	"label": "happiness"}
{"id": 1704	"content": "我今天请你吃饭	来不来。"	"label": "happiness"}
{"id": 1705	"content": "发现有个黑自己讨厌的明星说的一句话：“你要是不*…（￥%~*就好了，这样就会有更多善良的美女喜欢你，看现在喜欢你的那些粉丝丑的…………”"	"label": "like"}
{"id": 1706	"content": "跟爸妈讲完电话想家心切好想马上能飞到家里。"	"label": "sadness"}
{"id": 1707	"content": "一个人做饭一个人吃。孤独却不寂寞。[悲催][悲催][悲催]"	"label": "disgust"}
{"id": 1708	"content": "小时候认为幸福就是得到喜欢的东西，有爸妈的疼爱。长大后认为幸福就是生活无忧，事业有成。直到我遇到阿弥陀佛，我想说，幸福就是信愿持名，求生极乐！[蜡烛][蜡烛][蜡烛]大家元宵节快乐，晚安！"	"label": "happiness"}
{"id": 1709	"content": "。[泪]真的是被折腾的不行了	从昨晚到现在都没怎么眯过眼睛！[失望]宝宝有点不乖了[懒得理你]"	"label": "sadness"}
{"id": 1710	"content": "昨天晚上下了一夜雨，今天早上起来，发现门口的厦檐下爬上来好多蚯蚓。不知道是因为气温变化大，还是到了它们的繁殖季节。不会是暴雨地震之类的自然灾害吧！山东东营市的可注意了！"	"label": "surprise"}
{"id": 1711	"content": "对不起啊，在2012年里，我对不起过的人，对不起啊[泪]"	"label": "sadness"}
{"id": 1712	"content": "我和我在相互残杀，都两天了，感觉这个世界不会好了！"	"label": "happiness"}
{"id": 1713	"content": "如果泪哭干，是怎样一种悲伤？我宁愿不流泪的去悲伤，也不愿流着泪求你回来。因为我的泪、不会只留给你，以后，一定会有让我再次感动的人，我会把这泪水留给他。而你，在我第一次落泪时，就已成为那最美好却最忧伤的回忆…"	"label": "happiness"}
{"id": 1714	"content": "一大早的和同学在一起走就被车撞，都和同学说今天不适合出门，我在家躺着也能中枪"	"label": "sadness"}
{"id": 1715	"content": "最近彻底玩脱了"	"label": "disgust"}
{"id": 1716	"content": "愿真心不再被辜负，愿每段感情都能有1314的归属，愿"	"label": "happiness"}
{"id": 1717	"content": "我都不爽那么久了，也是时候让你不爽了。附加一句，当了婊子就不要立贞洁牌坊了，长那么丑就不要出来作怪了！"	"label": "anger"}
{"id": 1718	"content": "明明知道不是故意的可是还是伤心生气到底是为什么？"	"label": "sadness"}
{"id": 1719	"content": "有些男人和有些女人都是那么恶心，拜托你别装了，简直恶心透顶[挖鼻屎][挖鼻屎]"	"label": "disgust"}
{"id": 1720	"content": "终于发现如何写出一篇好文章了。不仅要细腻的文字，唯美的风格，还要用你的整颗心去写。"	"label": "happiness"}
{"id": 1721	"content": "有没有人像我一样，看个一路向西都能哭，最近真是哭点低到爆啊。"	"label": "anger"}
{"id": 1722	"content": "紧张的时刻还有两小时"	"label": "fear"}
{"id": 1723	"content": "我们都说过无论以后怎么样都要好好的，不要忘了当初有些天真许下的承诺。当你不开心时让我为你唱首歌，就算再大的风雨手拉手一起走过。[酷库熊微笑]"	"label": "happiness"}
{"id": 1724	"content": "刚刚吃饭不知聊到什么我说我不想结婚。我爸说好！这个想法不错。我妈说你敢！！！！←都是亲爹亲妈的差别咋那么大"	"label": "happiness"}
{"id": 1725	"content": "满足。。感恩。。谢谢。。"	"label": "happiness"}
{"id": 1726	"content": "今天我的话说重了……对不起……我没想到你会哭……"	"label": "sadness"}
{"id": 1727	"content": "微博贴吧空间都没动态的时候我就觉得整个世界都安静了!真他妈无聊!只能去女神微博里意淫了_(з」∠)_"	"label": "disgust"}
{"id": 1728	"content": "有我带填的单子有点小毛病结果过了哈哈"	"label": "happiness"}
{"id": 1729	"content": "想爸妈了"	"label": "sadness"}
{"id": 1730	"content": "从此以后，敢嘲笑我智商的我统统unfo。管你是谁。"	"label": "anger"}
{"id": 1731	"content": "当你喜欢上一个人的时候就算是ta挖的鼻屎你都觉得比别人的大"	"label": "happiness"}
{"id": 1732	"content": "这林谦到底啥来头。。。。。我一往他跟前站就掉线。。。。。妈蛋这还让人继续么我下线点可是在那儿的啊!"	"label": "disgust"}
{"id": 1733	"content": "每个月总有那么几天肚子痛[抓狂][抓狂]"	"label": "sadness"}
{"id": 1734	"content": "2012我失去的所有！！！"	"label": "sadness"}
{"id": 1735	"content": "4…寿命长的人，如果天天造业，长命就变成短命；短命的人，若是天天行善，由于善业所感，短命会变成长命。世间人都希望长寿，长寿要健康才好；如果长寿不健康，常常生病，那很痛苦。长寿又健康，老而不苦，这个很幸福！这种幸福，也只有在佛门里面才可以求得到。"	"label": "happiness"}
{"id": 1736	"content": "现在警察都怎么啦？地痞无赖都可以说你随便找警察，纳税人养的是一群什么东西"	"label": "anger"}
{"id": 1737	"content": "对不起，我依然爱你。"	"label": "sadness"}
{"id": 1738	"content": "无奈。有的时候不知道做错了些什么总是让人不开心板着脸为什么有些事情争辩成了争吵总是不能得到平等的结果只能由一方让步来停止事端"	"label": "sadness"}
{"id": 1739	"content": "幸福就是生则清清白白，死则痛痛快快。"	"label": "happiness"}
{"id": 1740	"content": "陪爷爷在医院输液，看着一滴一滴的液体滴落，这不就像是生命一点一滴消耗！唯愿我爱的人都安康。"	"label": "like"}
{"id": 1741	"content": "走在校园里，满眼三叶草，耐克，阿迪。。。"	"label": "sadness"}
{"id": 1742	"content": "以后我要做那个让别人幸福的人。这次三峡之旅玩得很开心，晚安！"	"label": "happiness"}
{"id": 1743	"content": "听到别人说＂谁谁谁长得比你漂亮＂这点很随意，但是绝不能听到＂谁谁谁那个女生比你聪明＂或者表达类似意思的，不然我一定会爆发。。。"	"label": "sadness"}
{"id": 1744	"content": "向前走，向前看，生活就这么简单。"	"label": "happiness"}
{"id": 1745	"content": "【ＡＳＳＡ早安】人生从自己的哭声开始在别人的泪水里结束这中间的时光就叫做[心]——原野《人生》"	"label": "happiness"}
{"id": 1746	"content": "[抓狂][抓狂][抓狂][抓狂]"	"label": "sadness"}
{"id": 1747	"content": "心情低落了一个晚上不懂怎样去面对两个月后假装太多会不舒服会抑郁只有疯的时候才可以暂时抛去"	"label": "sadness"}
{"id": 1748	"content": "人情味有屁用"	"label": "sadness"}
{"id": 1749	"content": "小外甥女刚上一年级~~有次语文考试得了74分，她拿成绩单回来的时候她爸妈很生气，就问你为什么只考了74分，小萝莉埋头冥思苦想了好一会，突然抬起来，她爸妈以为她意识到自己的错误，期待的竖起耳朵，小萝莉字字坚毅的说：因为老师扣了我26分！在场的人都喷了~逻辑思维不是一般人呀~"	"label": "like"}
{"id": 1750	"content": "我也切实体验了一把从久未穿戴的衣物中掏出钱的感觉，像高温天气里终于下了一场酣畅淋漓的大雨"	"label": "happiness"}
{"id": 1751	"content": "哦耶已经起步前进，希望大家多多支持~~~~~"	"label": "sadness"}
{"id": 1752	"content": "一天又啥也没干，刷了一天微博，没事光关注易脑残拉，。不行，不能再浪费时间了"	"label": "like"}
{"id": 1753	"content": "梦中遇见你，看到你我就说不出话了。如果这不是梦我会对我喜欢的那个女孩，说那三个字"	"label": "disgust"}
{"id": 1754	"content": "吵架吵到一半不想吵了就一定要说“对不起”三个字道个歉？拜托了先生们女士们，别玷污对不起三个字的价值了。"	"label": "sadness"}
{"id": 1755	"content": "这年头，长得帅不搞gay还是罪"	"label": "anger"}
{"id": 1756	"content": "内存卡丢了	内存卡丢了!"	"label": "sadness"}
{"id": 1757	"content": "Tmac破首轮处男。"	"label": "like"}
{"id": 1758	"content": "以为你带笑的眼睛永远不会流泪谁知道其实你哭起来眼泪比谁都要汹涌"	"label": "sadness"}
{"id": 1759	"content": "【心情糟糕】到老家看到了不该发生的事情，一个20岁的小朋友睡觉时离世，而且，我是真正看到他出生，看到他成长，昨日，目睹凄惨的一面。搞得我心情很糟的，他那小时候可爱的身影历历再现。但愿活着的人能平稳过渡悲伤，回到正常生活来，同时，愿小朋友在西方极乐世界一路走好！"	"label": "sadness"}
{"id": 1760	"content": "祝愿小伙伴面试成功，真棒，替你高兴！加油！"	"label": "like"}
{"id": 1761	"content": "真爱难道是像他们一样支持他去拍国产雷剧？那我宁愿做他的黑！！！拜托，求放过！！！还是在本国先站稳脚跟的好！！！宁愿看到你高高的飞也不愿看到你弯下美丽的羽翼！！！"	"label": "sadness"}
{"id": 1762	"content": "我的舌头，过年了，有好多好多美味佳肴都吃不上了，只因为我的舌头疼，疼啊……"	"label": "sadness"}
{"id": 1763	"content": "欲加之罪何患无辞。证明清白，却叫不醒装睡的人。就像漫展一样，对方都帮我们发了证明博可是观众记住的只是谣言；可笑的是，那时候团大大们没有睡，今天这种假料没有睡，只有KY的事情比如重后雅客在睡。因果报应终有果，看看报在谁身上！带智商出门少同情泛滥地从众，大家都会清静很多。"	"label": "disgust"}
{"id": 1764	"content": "又拿着银行卡当公交卡刷~丢face"	"label": "disgust"}
{"id": 1765	"content": "逆袭啊，少年。[哈哈][哈哈][哈哈][哈哈]自娱自乐[哼][鄙视][害羞][睡觉]"	"label": "anger"}
{"id": 1766	"content": "才下了眉头，却攻上我心头。"	"label": "sadness"}
{"id": 1767	"content": "想对父母说对不起，我从没正视过你们的爱情。在生活的艰辛把两位磨得沉默不语的时候，我没能及时给予理解和支持。我不懂你们的爱情；肤浅的认为相濡以沫的婚姻才是爱情的最高境界，其实不尽然；无论在世人看来我多么完美，但是在真爱我的你面前，我敢于呈现不完美却最真实的自己。这才是真爱。"	"label": "sadness"}
{"id": 1768	"content": "当你光荣毕业的时候站在你身边的是谁？一组题为“当你光荣毕业的时候站在你身边的是谁？”的照片在美国网络论坛上疯传，感动了不少网友：“这组照片十分温暖，给了大家希望和信念”“照片让我想到了自己的父母，辛苦供我念书”更多感动！[爱你]"	"label": "happiness"}
{"id": 1769	"content": "来洛阳实习，条件没想象中差，虽然感冒了，但是大家都很关心我，而且今天还去了龙门石窟玩儿，我很开心。"	"label": "happiness"}
{"id": 1770	"content": "你不明白我在刚才在想什么，你只是以为我不想你喝酒。不，我只是觉得你在身体不好的时候，还要喝酒，昨晚我可能没让你知道，我担心。今晚又陪旧友喝酒，我是真的没脾气了。没脾气了=发脾气也没用了，那还发个什么啊？"	"label": "sadness"}
{"id": 1771	"content": "幸福不是房子有多大，而是房里的笑声有多甜；幸福不是开多豪华的车，而是开着车平安到家；幸福不是爱人多漂亮，而是爱人的笑容多灿烂；幸福不是成功时的喝彩多热烈，而是失意时有个声音对你说：朋友别倒下！"	"label": "happiness"}
{"id": 1772	"content": "呜呜，我心爱的一根蕉丢了。今天晚上上课前发现，书包上只剩下绳子和一个小铃当，从五楼下来原路找没找到。女生节到现在已经和它有感情了，呜呜……"	"label": "sadness"}
{"id": 1773	"content": "妈妈一直不同意我喝酒，\"你爸喝多了我照顾他，我心疼他；你喝多了，一个人在外面，我会很担心。”——妈妈，最爱我的女人！"	"label": "happiness"}
{"id": 1774	"content": "对于你来说，他真的那么不可撼动么？"	"label": "happiness"}
{"id": 1775	"content": "看到一个武警又瘦又高浓眉大眼气质笑容谈吐举止象似了你。平静的心又被打乱得一踏涂地[钟][钟]"	"label": "sadness"}
{"id": 1776	"content": "吾家有弟初长成啊往暖男发展给我打个电话就把我给感动的稀里哗啦的今天手机关机学习哒好充实想一直呆在图书馆不出来外面冷~"	"label": "happiness"}
{"id": 1777	"content": "在满是人的公交车上突然想喵一声叫"	"label": "disgust"}
{"id": 1778	"content": "这事居然是真的？千刀万剐也不过分，"	"label": "anger"}
{"id": 1779	"content": "我在乎的在乎我的"	"label": "like"}
{"id": 1780	"content": "一张图告诉你什么叫做猪狗不如，畜生！"	"label": "anger"}
{"id": 1781	"content": "周六的早上，一起躲在被子里看电影，一起起床刷牙，一起吃你为我煮的早餐，小"	"label": "happiness"}
{"id": 1782	"content": "一早就遇到没厕纸这么极品的事儿，不就是被说像27岁，所以小小的捉弄了下而已吗，老天你至于这样惩罚我呀[bm大叫]"	"label": "disgust"}
{"id": 1783	"content": "麻的气死拉不知道哪个王八蛋在车身上用钥匙划了好长一条"	"label": "anger"}
{"id": 1784	"content": "打扫完卫生，干干净净，迎接明天！[得意地笑]"	"label": "happiness"}
{"id": 1785	"content": "不要站在旁边羡慕他人的幸福，其实自己的幸福一直都在你身边。只要你还有生命，还有能创造奇迹的双手，你就没有理由当过客、当旁观者，更没有理由抱怨生活。因为只要努力，幸福伸手就可以够得着。"	"label": "happiness"}
{"id": 1786	"content": "20130918，十一个月。去年九月，您在电话里哭着让我把工作辞掉，然后让我回西安。说在外面我一个人，您不放心。也许是您最明白您自己身体的情况，想让我们都陪在您身边。爱您！昨天是妈妈的生日，生日快乐！[蛋糕]"	"label": "sadness"}
{"id": 1787	"content": "[偷笑]每天最享受的事情就是，明明早就醒了、却赖床上假寐，等妈咪在开饭前匆匆来叫我。"	"label": "happiness"}
{"id": 1788	"content": "快高考了"	"label": "happiness"}
{"id": 1789	"content": "无聊死了！"	"label": "anger"}
{"id": 1790	"content": "刚才客户打来电话，问进路由器怎么进？偶激动的说，和XXX（供货商）进货就可以呀！客户无奈的说，亲，是问你怎么进路由器设置界面〜好吧，于是与客户通话教客户设置好了路由器，挂电话时，客户说，嗯，下次我没货了知道和XXX进了[汗][汗][汗]"	"label": "disgust"}
{"id": 1791	"content": "在生活中，总是有太多的不确定，我期望的太多，只要我珍惜的人，一切安好就好！你若安好，便是晴天！@夜蒲-fox小姨妈，生日快乐"	"label": "happiness"}
{"id": 1792	"content": "想不明白这样的话怎么能说出口。心里该有多难受...[泪流满面]"	"label": "sadness"}
{"id": 1793	"content": "QQ来消息没声音了怎么办？"	"label": "anger"}
{"id": 1794	"content": "今天在家大扫除，累啊，看见自己的劳动成果还是欣慰的"	"label": "like"}
{"id": 1795	"content": "充满戾气的"	"label": "sadness"}
{"id": 1796	"content": "做梦都想穿露肩抑或小背心无奈肩膀宽的一逼"	"label": "sadness"}
{"id": 1797	"content": "啊，怎么办，别人都在干吗？？？？？"	"label": "disgust"}
{"id": 1798	"content": "给儿子做了条裤子，同事竟然以为是买的！小高兴了一下！看来我的手艺还不算太差！"	"label": "happiness"}
{"id": 1799	"content": "我看到你你还是那个你吗"	"label": "sadness"}
{"id": 1800	"content": "过去的事我不想说什么了，自己的伤疤自己清楚，我不知道有一天我会不会淡然处之，如果非要听，那我要怎么办，其实可能什么都不知道，也可能什么都知道，我重复的说一遍，会让我痛不欲生，我随时都准备着崩溃，我能承认错误，但是不想重复说那个错误，哪怕只是一遍"	"label": "sadness"}
{"id": 1801	"content": "感冒，生病了，昏昏沉沉，四肢无力，鼻涕浓痰，偶尔咳嗽，精力无法集中，难受得很，但是打球等活动还是坚持参加，可是质量很差，感受不到乐趣，觉得春节后这段时间生活质量真差啊。因此特感叹，身体的舒适，心情的愉悦，就是幸福。可是怎么保持身体舒适，心情愉悦呢？"	"label": "happiness"}
{"id": 1802	"content": "【卢梭】真正的幸福是描写不出来的，只能去体会，而且越是体会得深就越描写不出，因为它不出于一些事实的总论，而是一种永久的状态。"	"label": "happiness"}
{"id": 1803	"content": "【言论】陌陌，其实很陌生。"	"label": "like"}
{"id": 1804	"content": "说出要多大勇气。其实我很想你。"	"label": "sadness"}
{"id": 1805	"content": "做几单子下午去上班。"	"label": "like"}
{"id": 1806	"content": "人心险恶，别人怎么想我不知道，我决定收取经验后赶快gogo[haha][haha]。。。"	"label": "like"}
{"id": 1807	"content": "咦～我没带钥匙妈妈也没带，爸爸不在[泪][泪]回不了家了～～～怎么破？"	"label": "sadness"}
{"id": 1808	"content": "下午主管开会，帮主管接了个电话，我说了一句小朱不在，谁知电话那头传来老板的声音[泪]他冲我一句说：那我是不是要叫你老黄了？我说：没没没。老板说：下次知道了噢！我：恩恩。"	"label": "disgust"}
{"id": 1809	"content": "我也不懂为什么··有时觉得我不够了解你！！我只是个失败的人··呵呵··"	"label": "sadness"}
{"id": 1810	"content": "明天就要走了，一个假期过的好快，真不想离开～临走前还受了伤，留了好多的血，哎"	"label": "sadness"}
{"id": 1811	"content": "网络改变人们交流的方式，寥寥文字取代了有温度的语言。\"赞\"的出现更是雪上加霜。轻轻点一下，连一个字都没了，全靠意会。不论欢心苦闷都有人赞，去东莞还没回来也有人赞，到底是赞什么呢？…嘘!用心灵去感受。"	"label": "like"}
{"id": 1812	"content": "头疼。但我是幸福的。ZP"	"label": "happiness"}
{"id": 1813	"content": "去给一大伯打针，大伯问姑娘，你没有四十吧。我一愣，这么多年听到的都是往年轻了说，第一次有这么问的，遂说快了。刚贝壳和爸爸来送饭，一病人家属说你姑娘那么大了啊，还以为你是小姑娘没结婚呢。我既是大妈又是小姑凉，这差距可有点大啊[汗]"	"label": "disgust"}
{"id": 1814	"content": "好久没来微博了…………"	"label": "happiness"}
{"id": 1815	"content": "当没有偏会痛惜最初的所有仍不想分手但没解决你说你受够"	"label": "sadness"}
{"id": 1816	"content": "每一天都是最好的。"	"label": "happiness"}
{"id": 1817	"content": "对不起！是我太自私！想要为民除害却忘记了人多力量大，一个人单枪匹马寡不敌众；对不起！是我太无知！不会收买人心没有扎根关系，身边的朋友都说真心话没有一个昧良心；对不起！是我太偏执！坚持努力就会有回报，坚持真理自在人心；对不起！是我太天真，做乖乖牌可以，耍心机不行！"	"label": "sadness"}
{"id": 1818	"content": "跟老爸的雪人大功告成，虽然老妈说我们雪人的头不是很漂亮～还是很开心呢…啦啦啦"	"label": "happiness"}
{"id": 1819	"content": "“无论我走到哪里都会想你”明知我喜欢你，你却不鸟我！"	"label": "sadness"}
{"id": 1820	"content": "我勒个去"	"label": "surprise"}
{"id": 1821	"content": "新浪好像无聊到了极致，这屌事都要放到话题上！[怒]每天话题除了那些明星还是那些明星，网友批评你你得倾听还有别动不动就封号删帖的[怒]"	"label": "disgust"}
{"id": 1822	"content": "每天都上课上课上课，醉了醉了[抓狂][抓狂][抓狂]"	"label": "anger"}
{"id": 1823	"content": "你说你爱我爱我爱我爱我凭什么说你说你想我想我想我想我想的都快要疯了你可别再气我你凭什么说你凭什么说你说你爱我爱我爱我爱我凭什么说你说你难过难过难过你懂什么才叫做难过我的这颗心你永远带不走"	"label": "anger"}
{"id": 1824	"content": "有幸来过，有幸度过。来到这个世界是一件幸事，而度过这一生是一种福气。自己幸福的时候就珍惜吧，他人幸福的时候就祝福吧！"	"label": "happiness"}
{"id": 1825	"content": "讲电话和不停码字，原来都是看不见的消耗。忽然之间，想起明天好像都周五了"	"label": "surprise"}
{"id": 1826	"content": "他乞求上帝满足一个愿望。上帝：什么愿望？他：给一份不用操心费力又有人自愿给钱的工作。那，你回去吧，包你满意。现在，他居住于佛殿之上，位于神像面前，成了一个“功德箱”。"	"label": "happiness"}
{"id": 1827	"content": "今天去看了探望刚做妈妈的同事，小宝宝胖乎乎的好可爱，真心的为她感到开心！希望自己沾沾喜气，早日也有自己的幸福！"	"label": "happiness"}
{"id": 1828	"content": "今晚看笑傲江湖，好不容易东方不败出现，结果看了一点，湖南卫视就播预告说明天继续。去死吧，一起播完会死呀。[怒]"	"label": "sadness"}
{"id": 1829	"content": "想一辈子高兴－－做事；想一阵子高兴－－做官；想一个人高兴－－做梦；想一家人高兴－－做饭；想一圈人高兴－－做东；想一瞬间高兴－－做爱。"	"label": "happiness"}
{"id": 1830	"content": "baby圣诞快乐"	"label": "like"}
{"id": 1831	"content": "困小姐不可一世地对天才说，还有什么事是姐不会的呢，姐是万能的吧。天才弱弱地说，踩单车。。。"	"label": "surprise"}
{"id": 1832	"content": "想问你们平时都怎么TX男生或哥们的呀[挖鼻屎]"	"label": "disgust"}
{"id": 1833	"content": "就像开始努力时从头顶泼下来的一桶冰水你就是这样的存在但还好世界会派另一个人来安慰"	"label": "sadness"}
{"id": 1834	"content": "两个男人一起对唱着<给我你的爱>，很和谐。。。"	"label": "sadness"}
{"id": 1835	"content": "诶小姐，你卡粉了。"	"label": "anger"}
{"id": 1836	"content": "刚写完作文感觉好心乱！！！次奥"	"label": "sadness"}
{"id": 1837	"content": "我不喜欢我喜欢的人喜欢我不喜欢的人，我也不喜欢我喜欢的人喜欢我喜欢的人[挖鼻屎]"	"label": "like"}
{"id": 1838	"content": "老爸送我回去拿东西，我坐好说我要带上安全套[泪][泪]其实是要寄好安全带。欲哭无泪。老爸装没听到。我看出来了[泪]"	"label": "disgust"}
{"id": 1839	"content": "明明困得罩不住，却睡不着睡不着睡不着。真想吃点安眠药之类的东东。[害羞]。"	"label": "disgust"}
{"id": 1840	"content": "还是好心人多。。。"	"label": "happiness"}
{"id": 1841	"content": "每个人总在仰望和羡慕着别人的幸福，一回头，却发现自己正被别人仰望和羡慕着。其实，每个人都是幸福的。只是，你的幸福，常常在别人眼里。幸福这座山，原本就没有顶、没有头。你要学会走走停停，看看山岚、赏赏虹霓、吹吹清风，心灵在放松中得到生活的满足。"	"label": "happiness"}
{"id": 1842	"content": "路的尽头，仍然有路，只要你愿意走。有时，看似没路，其实是你该拐弯了！很多人在我们靠近的时候才发现原来一切只是幻觉，很多人我们努力的去忘记可是却烙在灵魂的深处，那些努力想记住的却了无痕迹。更多的时候我们发现我们曾经付出的却变成了空，留下的只是残缺的灵魂，和寂寞。"	"label": "sadness"}
{"id": 1843	"content": "我只脚比嵩嵩打一拳！第二日居然勉强可以走动哦"	"label": "surprise"}
{"id": 1844	"content": "聚餐很happy，发现咱们的帅哥主治真是相当可爱又搞笑；晚上有静下心来看看书；睡前问候了牵挂得朋友。心情很好。有时候，幸福就这么简单"	"label": "happiness"}
{"id": 1845	"content": "我转正啦~啦~啦~啦~啦~~~~嘻嘻]"	"label": "happiness"}
{"id": 1846	"content": "戴戴，周末快乐…………"	"label": "happiness"}
{"id": 1847	"content": "把这个该死的念头掐死在摇篮里goodbyegoodbye"	"label": "disgust"}
{"id": 1848	"content": "班会没去，辅导员让写检查，好捉急没写过不知道怎么写。"	"label": "surprise"}
{"id": 1849	"content": "说真的很意外，在楼道里看见了你。我们是如此的尴尬。不知道说些什么，我们不会像蒲和他那样藕断丝连，或许这样很好，说真的有时候真的会去想你，但知道已经过去了，并你过的很好、很想对你说声对不起，祝你幸福。"	"label": "sadness"}
{"id": 1850	"content": "深夜食堂特别好看，有种不真实但也不刻意的温暖。决定不能再看下去了，留给未来每个睡不着心情糟的深夜。"	"label": "happiness"}
{"id": 1851	"content": "因为有了妈妈，家才有温暖，因为有了孩子，妈妈才快乐！[抱抱]"	"label": "happiness"}
{"id": 1852	"content": "“有时候你脸上有一种表情/让我想起我父亲过世以前的样子/有点朦胧模糊的感觉/好像拍照时摄影师的手晃了/有次我问我爸爸那种神情是什么意思/他跟我说那是一个人花太多时间跟其他人类相处才会有的神情”"	"label": "anger"}
{"id": 1853	"content": "我最害怕的，不过是相爱之后相离时的称呼一一弃妇。不自信的表现么。呵。"	"label": "fear"}
{"id": 1854	"content": "世界上最无奈的莫过于。。。此处省略无数字！"	"label": "sadness"}
{"id": 1855	"content": "我很忙没时间想老婆和孩子，我对不起他们，晚上想到他们我好难受！"	"label": "sadness"}
{"id": 1856	"content": "明天就是植树节了吧？！诸位！爱护环境吧"	"label": "like"}
{"id": 1857	"content": "相信我，永远都不要对你讨厌的人抱有期望，时间会证明：你这种期望，只是你的奢望。你讨厌的人，永远都是那么讨厌，"	"label": "disgust"}
{"id": 1858	"content": "昨天也就是2013年5月12日母亲节，三岁涵几说了句，妈妈母亲节快乐！感动得我差点流泪。巧的是你在母亲节前一天生的。嘿嘿……提前陪妈妈过节。[拍手][din亲亲]"	"label": "happiness"}
{"id": 1859	"content": "又闻雨声，或读，或舞，或思，或眠，总是欢喜的。[下雨][下雨][下雨]"	"label": "happiness"}
{"id": 1860	"content": "快乐是有条件的，条件是可以争取的。希望我们都有条件快乐，希望我们都努力争取快乐！"	"label": "happiness"}
{"id": 1861	"content": "早上出门拿未来星纸盒要扔，小虎说：妈妈，我拿吧，你太累了！自己拿到电梯，在电梯里也没松手，最后出来交给清洁工奶奶。平时对他说的话其实都放在心上了，终于帮妈妈干活了。"	"label": "happiness"}
{"id": 1862	"content": "下班回家，有木有其他小伙伴跟我一样是现在回去的？"	"label": "like"}
{"id": 1863	"content": "1972年，22岁的空姐维斯娜•沃洛维西从33000英尺高空飞速坠落，然而她的身上却没有降落伞包。她的颅骨、双腿和3节脊椎骨折而暂时瘫痪，但术后已恢复正常，仍继续着她的空姐工作。迄今为至她是自由落体生还的吉尼斯纪录保持者。"	"label": "surprise"}
{"id": 1864	"content": "今天终于把水稻出手了，又要扣大棚准备新的一年生产工作了，努力！"	"label": "happiness"}
{"id": 1865	"content": "＝拥有÷欲望。你可以选择不断的进步，拥有的更多华丽的物质，不段地把分子变大是成功者的幸福；幸福同样存在于平凡的人群中，平凡的人也许不能总是变大分子，但是他们可以不断的缩小分母，在精神上同样获得甜美的幸福！"	"label": "happiness"}
{"id": 1866	"content": "今天的外教课分成九组每组上台演唱英文歌就我们组的最简单一段歌词重复三遍老师说我们组最好clearly"	"label": "happiness"}
{"id": 1867	"content": "全寝室灯火通明的写论文，写报告，写周记，写总结，写写写，写到这个点还在写，真心[泪]"	"label": "sadness"}
{"id": 1868	"content": "朋友的女朋友叫小婉，挺漂亮的。这孙子喜欢出去浪，特别喜欢出去找小姐，而且每次都问那些妈咪有没有叫小婉的，有就点那姑娘。问他，曰：能缓解心里的愧疚感…终于前两天，他点到了他女朋友…"	"label": "happiness"}
{"id": 1869	"content": "活着本身就是一种冒险，常常因为放松而付出代价。所以问题的所在并不是：“怎么是我？”而在于：“我是怎么了？”"	"label": "like"}
{"id": 1870	"content": "迎接周末就好像迎接久违的异地恋人，又忐忑又期待又紧张又激动，可是又好害怕转瞬即逝的快乐。"	"label": "sadness"}
{"id": 1871	"content": "睇到个发我就好楞烦想剪又唔知道点剪睇到身材仲楞烦想瘦又瘦唔到"	"label": "sadness"}
{"id": 1872	"content": "下班，电视里依然是雅安的新闻。高三学生要借某大学复课，高考在即；临时板房学校出现，也来了大学生志愿者帮助辅导学生⋯⋯这都是大好事。问题是记者的报道方式，言下之意都是＂他们生活多么幸福快东＂[鄙视]这时候我很想骂人!高三的老师、课本资料在哪里?其他学生何时能在安全的教室复课⋯⋯"	"label": "sadness"}
{"id": 1873	"content": "为了升个级都要累死人了呢！"	"label": "sadness"}
{"id": 1874	"content": "如果有一日你突然间霖翻起我，请挪起部手机打我嘅号码，就算我再忙再唔得闲，只要你一句我都会风雨无阻咁出现系你嘅面前[呵呵][呵呵]"	"label": "sadness"}
{"id": 1875	"content": "可以睡个安逸的午觉。"	"label": "happiness"}
{"id": 1876	"content": "Hey!下午的去学!!!"	"label": "happiness"}
{"id": 1877	"content": "1小时的杀伤力相当于熬夜加班6小时！生气是一个人对自己实施的酷刑，消极恶劣的情绪会造成心理及体力过度消耗，导致免疫力下降，使各种疾病甚至癌症发生，盛怒有时还使人暴亡。"	"label": "anger"}
{"id": 1878	"content": "我庆幸我是我	被你疼爱的我。早安。"	"label": "like"}
{"id": 1879	"content": "手机被偷啦[抓狂]"	"label": "sadness"}
{"id": 1880	"content": "付出了努力，经不住等待，黎明前放弃"	"label": "sadness"}
{"id": 1881	"content": "我就一颗心，你舍得伤，就伤。。"	"label": "like"}
{"id": 1882	"content": "LancashirePolice警方正在调查莫耶斯昨天晚间在一个酒吧殴打了一名23岁的男子。"	"label": "anger"}
{"id": 1883	"content": "原来今天是立春啊又到了一年春暖花开时~特别想和大家说，记得吃春饼哦，还有虽然时至立春	白昼长了	太阳暖了	但大家也别急着过早减衣哦	注意保暖	小心感冒。回家过年的同学，路上注意安全，平安到家最重要。最后一年之计在于春，认真做个规划，好好执行，愿大家的2013都能是丰收之年~"	"label": "happiness"}
{"id": 1884	"content": "没到11点睡觉-__-"	"label": "happiness"}
{"id": 1885	"content": "每次一看到奶奶听信了电视上的好长吧长的保健品各种药品的广告就脑壳痛都要跟她解释好久有点良心就别让这种广告上电视好吗骗爷爷奶奶的钱就算了坏了身体找哪个[怒骂][怒骂][怒][怒][怒][怒][怒][怒][怒]"	"label": "anger"}
{"id": 1886	"content": "嘿嘿，默默似乎不离开职职的舞台"	"label": "happiness"}
{"id": 1887	"content": "自己一个人在外夜深人静时，总会让人有所思念身边人，你现在所思念的人是谁？"	"label": "sadness"}
{"id": 1888	"content": "明天照毕业照~全班女生穿裙子!!"	"label": "happiness"}
{"id": 1889	"content": "听力烂到家了，神马都听不出来，照这个节奏四级必跪啊!!![抓狂][抓狂][抓狂]"	"label": "anger"}
{"id": 1890	"content": "就是猫吃鱼狗吃肉奥特曼打小怪兽"	"label": "happiness"}
{"id": 1891	"content": "“这天我爸的仓鼠被邻居家的狼狗踩死了，他得难过坏了吧。他上了年纪后一点都不铁血，我挺受不了这个。看他以前熊我的劲儿头就是道晴天霹雳，那时候他多年轻啊，头发黑的发亮，眼睛会笑，千杯不醉的，骑摩托车飞快，鞋子洗的雪白，我那时候整天想着怎么躲他，从来没有想过他会老，从来没有。”"	"label": "sadness"}
{"id": 1892	"content": "交君子千年有意，交小人转眼无情。"	"label": "like"}
{"id": 1893	"content": "我非常非常想念你。"	"label": "sadness"}
{"id": 1894	"content": "还不是兄弟姐妹胜过远亲和近邻[爱你]最真实的情感"	"label": "fear"}
{"id": 1895	"content": "小张给公司经理打电话说：今天我不能去上班。经理：为什么？小张说：我太太丢了100元钱，正在满屋找。经理说：那和你有什么关系？小张说：那100元钱正踩在我脚下。"	"label": "happiness"}
{"id": 1896	"content": "好久没看到这么霸气的爆吧了！"	"label": "surprise"}
{"id": 1897	"content": "昨晚九岁的丫头给打了洗脚水，给洗了我的袜子，，我逗他给爸爸擦擦脚吧，慧慧真拿来擦脚布，前前后后的檫，真心高兴！姑娘长大了，真心高兴呀！自己的烦恼都烟消云散了！！！[得意地笑]"	"label": "happiness"}
{"id": 1898	"content": "我像喜欢大白兔一样喜欢小七"	"label": "like"}
{"id": 1899	"content": "你是除了家人不比家人还要疼我的男人是我目前生命中最在意我的男人我长那么大没有这么安心那么快乐地活过因为知道有你的臂弯有你的怀抱我越来越放心地去做我喜欢的事情也能平心静气地去做不喜欢的事情很多麻烦事情一想到你我便能拿出勇气去做你的出现真的改变了我很多很多我爱你"	"label": "like"}
{"id": 1900	"content": "1、语言代替不了行动，行动才是最响亮的语言。2、人生就像一杯茶，不会苦一辈子，但总会苦一阵子！3、再烦也别忘微笑，再急也要注意语调！4、失败时可以称为人生财富，成功时可以称为财富人生。5、选男人就像女人选鞋子一样，最后合不合脚，只有自己知道。"	"label": "like"}
{"id": 1901	"content": "下午好呀"	"label": "happiness"}
{"id": 1902	"content": "在家坐着，一点劲儿也没有，饭都不想吃。"	"label": "disgust"}
{"id": 1903	"content": "鼠标滚轮咯吱咯吱的响，真特么想砸了[怒]"	"label": "anger"}
{"id": 1904	"content": "你敢说你爱的时候不是看她的外表？你敢说如果她长的难看你还会喜欢她？你敢说爱就是这样？那真好，连爱都没有"	"label": "like"}
{"id": 1905	"content": "有时候孤单的人需要另一个同类。"	"label": "sadness"}
{"id": 1906	"content": "听到一些事，明明不相干的，也会在心中拐几个弯想到你。"	"label": "like"}
{"id": 1907	"content": "我好像有白头发了。"	"label": "sadness"}
{"id": 1908	"content": "[酷]不要小看我。"	"label": "like"}
{"id": 1909	"content": "我过去的一年，我都虚度了"	"label": "sadness"}
{"id": 1910	"content": "6-3第二句话是：“我已经尽了最大的努力去明白，去平息我的愤怒。”意思是你已经尽力修习，用正念呼吸去净化、去平息愤怒；另外一个意思是，你用这样的练习尝试平息愤怒，但未能成功将愤怒平息下来。"	"label": "anger"}
{"id": 1911	"content": "你非要我挑明跟你说【我跟你不熟】你才乐意？！我说我不看鬼片你非在图解鬼片的帖子艾特我不看还不行;我就说了句和朋友在YY，你就是【是唱歌给伦家听么】非让我唱不唱不行，没看到我说的是和【朋友】在YY我凭什么就给你唱跟你很熟？一上线就找我【亲爱的～】你不知道我听了不舒服到死啊！！！"	"label": "anger"}
{"id": 1912	"content": "最能让我流眼泪的不过就是一年前杭州有你们的温馨回忆有孙孙给我做饭吃货黄大大画的可爱小漫画陈女儿古灵精怪谢阿姨温暖可爱失恋时候给我的暖心和动力菊花哥哥怕我做傻事儿不停得打电话发一长段短信还给我寄礼物车万妮叔叔袁浩哲阿光曹源跳舞机的回忆周杜辉袁银金涛我们快乐的速写课"	"label": "happiness"}
{"id": 1913	"content": "一直是重度污染区的济南今天PM2.5才70几，人间天堂杭州已然飙到300多啦[衰]"	"label": "surprise"}
{"id": 1914	"content": "奶粉事件，加上几个小时前刚刚得到消息的“偷车贼掐死车里婴儿”，都是一件件关乎中国未来的悲剧。从屡禁不止的儿童拐卖到富含三聚氰胺的国产奶粉，这个国家和这个国家的某些人似乎都不太关心这些关乎未来的东西，甚至有意无意地放任自流。悲剧可以发生，但一再发生的悲剧无法让人接受。[蜡烛]"	"label": "sadness"}
{"id": 1915	"content": "一下子剪了介么多头发，好肉痛好肉痛[泪]我后悔了，剪成介个毛样[伤心] 没脸见人了[泪][泪][泪]自作孽不可活。。。"	"label": "anger"}
{"id": 1916	"content": "去努力…"	"label": "sadness"}
{"id": 1917	"content": "在你成功之前请不要在乎你的自尊，你没有任何资本，所有的一切都是以成功为前提…"	"label": "sadness"}
{"id": 1918	"content": "我需要阳光和正能量[浮云][浮云][浮云][蜡烛][蜡烛][蜡烛][蜡烛]"	"label": "like"}
{"id": 1919	"content": "你的每一个动作每一个眼神，在今天它们将会永远烙在我的心里，虽然时间不长但是真的震撼到了......脑海中不知道怎么的都是＜一千年以前＞的埙声.....我试图抚摸你的后背，想努力的缓和你，可是瞬间被你感染的泣不成声......今天毒舌了好多人"	"label": "sadness"}
{"id": 1920	"content": "「因为你需要一个有责任感的人在你旁边，看着你」其实每次想起这句话都好有哭鼻子的冲动"	"label": "happiness"}
{"id": 1921	"content": "晚安，欢乐痛苦交织的世界[围观]"	"label": "sadness"}
{"id": 1922	"content": "哪怕在一万个娃中第一万零一个妆面我也能一眼认出大路路。"	"label": "sadness"}
{"id": 1923	"content": "第520天。。。"	"label": "like"}
{"id": 1924	"content": "今天小旭让我帮他折纸我拿来折纸书一看是折电话立马就想起来小时候在付姨家她教我的第一个折纸就是电话那时候的日子我记得清楚很怀念多久没回去过了我想看看她"	"label": "sadness"}
{"id": 1925	"content": "对不起，我不想结婚！[月亮]"	"label": "sadness"}
{"id": 1926	"content": "硪没有你说的那么坚强，伤心不要写在脸上，因为没人会懂你的悲伤。"	"label": "sadness"}
{"id": 1927	"content": "请了一个星期假写论文，虽然我一个字都没写，但是我在淘宝上花了一个星期工资啊"	"label": "sadness"}
{"id": 1928	"content": "今天老爹生日姐姐姐夫因为工作说明天给老爹过所以今晚我们一家三口在家里吃饭晚上老爹买了老妈最喜欢吃的菜看他们两个吵吵闹闹的我感到很幸福其实幸福也不就是这么简单吗两个人无需锦衣玉食只要一家人简简单单快快乐乐的就好[太开心]"	"label": "happiness"}
{"id": 1929	"content": "早上看新闻，毛阿敏昨晚开了个唱。这不奇怪，奇的是昨晚梦见某人带老婆去听毛阿敏演唱会。某人是谁，想不起来。"	"label": "surprise"}
{"id": 1930	"content": "人总喜欢抛弃自己不不喜欢的东西，可有一天回想起来，又喜欢了，却也无处去寻了"	"label": "like"}
{"id": 1931	"content": "每天早上他们都会准时地将报纸送达，每天早上他们都会准时地出现在那个街段，每天早上他们都会准时地出现在那个十字路口，…。邮递员，是清洁工，是交警……，是他们的平凡和付出使得这个城市，格外的温暖，格外的亲切。有了他们，我们的城市变得新鲜、干净、卫生。来自平凡的感动，同样伟大！"	"label": "happiness"}
{"id": 1932	"content": "说到相信，你感叹说没人懂你，没人相信你。我说，凭什么让别人相信你呢。想想自己的好友，在对你说出自己的远大理想时，自己就没有表面说着加油内心却嗤之以鼻的不相信吗。其实，让别人相信自己，只有当自己真的做到了，才会。话说回来，相信你的人总会有，一生有那么几个已经能算是多福了。"	"label": "like"}
{"id": 1933	"content": "3…因缘果报真实不虚，这是我们要记住的，所以佛教给我们，把心住在阿弥陀佛上，现前的利益，给诸位说，健康长寿，百病不生！不想别的，只想阿弥陀佛，你心清净。心清净，身就清净，你身清净，怎么会有毛病？所以，寿命长短，实在说，是操纵在自己手中…"	"label": "happiness"}
{"id": 1934	"content": "我好幸福呀！"	"label": "happiness"}
{"id": 1935	"content": "每日签到（5）"	"label": "like"}
{"id": 1936	"content": "我跌破2000的那天买了支基金，今天已经把来回车票赚回来了~[嘻嘻]"	"label": "happiness"}
{"id": 1937	"content": "重感冒，需要，时间。我，也，需要。"	"label": "sadness"}
{"id": 1938	"content": "把爸爸妈妈的备注改成父皇和母后[害羞][哈哈]"	"label": "fear"}
{"id": 1939	"content": "我难过了....但泪却流不出	很痛苦"	"label": "sadness"}
{"id": 1940	"content": "今天就要离开熟悉的地方到陌生的城市，想念我的父母妻儿和朋友，为了生存只有一路向前，"	"label": "like"}
{"id": 1941	"content": "每次陪人出去买衣服的时候总是会触碰内心最底线最深沉……沉沉沉……的痛，那就是要减肥啊，使劲要减肥啦骚年！伤不起！"	"label": "sadness"}
{"id": 1942	"content": "有事没事带我家贝贝(贝莉丝雅顿面膜)来露露脸	喜欢就关注我	不喜欢也给我一个讨厌的理由	诚招代理	批发	总有一款适合您!"	"label": "disgust"}
{"id": 1943	"content": "我想，这盘资格想家了，想爷爷奶奶了，明天给你们打电话。"	"label": "sadness"}
{"id": 1944	"content": "如何相信、鞭策、证明？"	"label": "sadness"}
{"id": 1945	"content": "[给力]下周二就要去北京手术了。希望一切顺顺利利。马上好起来。"	"label": "like"}
{"id": 1946	"content": "大戏幕幕热闹层层，决定剧情走向和票房收入的可能只是其中偶尔闪现的路人乙。过去不名，从来不名，继续不名。拒绝低级的物欲冲动，寻踪精神隐逸之贵。"	"label": "disgust"}
{"id": 1947	"content": "以后自己一定要找一个不会做饭的女朋友，那样我就可以给她做我喜欢的饭菜了，那又何尝不是一种幸福呢？哈哈[心]"	"label": "happiness"}
{"id": 1948	"content": "我居然忘了带作业回家怎么办你叫我今天下午怎么过嘛[衰][泪][悲伤]"	"label": "disgust"}
{"id": 1949	"content": "快乐工作，快乐生活。"	"label": "happiness"}
{"id": 1950	"content": "加油，，，"	"label": "like"}
{"id": 1951	"content": "喂，黄刚我爱你，等我一年，等我也变成可以独当一面的人，和我结婚好不好？"	"label": "like"}
{"id": 1952	"content": "哭就一个表情，能代表什么，切～"	"label": "sadness"}
{"id": 1953	"content": "无目的的前行…"	"label": "disgust"}
{"id": 1954	"content": "如果不是为了看看你有没有更新朋友圈、我才不会忘了微博才是我的家…[泪]"	"label": "sadness"}
{"id": 1955	"content": "我喜欢上你，并不是你长的好不好看的原因，而是因为你在特殊的时间里给了我别人给不了的感觉——致我最深爱的人。"	"label": "like"}
{"id": 1956	"content": "睡不着怎么办。。π_π第一个晚上。。。好不习惯。。"	"label": "anger"}
{"id": 1957	"content": "今天心情很好。下车的时候一个小朋友踩到我，立刻说了声对不起。我急着下车没回应他，他下来后又走到我面前，一脸惭愧地说了声\"对不起\"。，我立刻笑笑说\"没关系\"。怪不得今天阳光那么灿烂。"	"label": "sadness"}
{"id": 1958	"content": "填好EMS单子后，给顺风的小伙子打了电话，人家过来后，才反应过来。你肯定恨死我了吧[怒]。"	"label": "disgust"}
{"id": 1959	"content": "人这一生不可能一直快乐，那些快乐的人不是没有痛苦，而是不被痛苦所左右。想让自己成为快乐的人就要学会放下痛苦，不要成为痛苦的奴隶。去玩玩游戏，看看电视，聊聊QQ，刷刷微博……坦然的面对未来。"	"label": "happiness"}
{"id": 1960	"content": "今天有两个人说我高了一个人说我瘦了哈哈哈哈哈(--还是想想明天八百米立定跳远比较实际)[月亮]"	"label": "anger"}
{"id": 1961	"content": "木意思"	"label": "disgust"}
{"id": 1962	"content": "我真这么差劲吗？"	"label": "sadness"}
{"id": 1963	"content": "，对不起，亲爱的自己，经常让你受伤，经常让你难过，经常让你不安，经常让你惶恐。根本就是有事，却硬自己说没事；分明是担忧，却伪心的说没有；明明很担心失去，却假装坚强的说不在乎；亲爱的自己，我不能用太多的言语，因为你懂我！我爱你，没有情敌!"	"label": "sadness"}
{"id": 1964	"content": "一眨眼过去快10年了人生有多少10年？就这样的度过了刚离开您的时候我觉得哎呀终于没有人管我了终于没有人喝完酒来骂了！~可是一年过后我才发现根本不是那么回事！~好多事情我迷惘的时候想得到答案的时候却找不到人只能自己摸索！~老爸现在我每次看电视都会想起你真心的！~"	"label": "sadness"}
{"id": 1965	"content": "许下的承诺，立下的决心。对不起，过去。我想以后会痛恨如此跟着感觉走的自己。"	"label": "sadness"}
{"id": 1966	"content": "终于实现了一周上两天班放五天假的梦想"	"label": "happiness"}
{"id": 1967	"content": "每次星期天回学校半夜摸到床的栏杆都会惊醒！“我这TM是在哪！”然后发现是这寝室又昏昏的睡了."	"label": "disgust"}
{"id": 1968	"content": "曼联边锋阿什利·杨在和热刺的比赛中和门将洛里斯相撞，导致肩部受伤。莫耶斯确认了杨的伤病并且表示还不能确定具体要确诊多久。"	"label": "sadness"}
{"id": 1969	"content": "每次查资料的时候，标签稍微多开几个浏览器就间歇性崩溃…[抓狂]"	"label": "anger"}
{"id": 1970	"content": "我爸现在彪个电话来以验证我手机是否上交[衰]"	"label": "fear"}
{"id": 1971	"content": "Yourabsencehasgonethroughmelikethreadthroughaneedle.EverythingIdoisstitchedwithitscolor。你的离去如一条丝线，穿过了我。那些思念，一针一针，缝缀着我的每一天。（BYW.S.Merwin）《分离》"	"label": "sadness"}
{"id": 1972	"content": "快乐，我认为，它让权力与金钱的魔力顿时失去了魔力，它让人恢复了其本来的面貌，卸下了面具，获得童年般的快乐。(⊙o⊙)"	"label": "happiness"}
{"id": 1973	"content": "25年前，看着自己的躯体，觉得他们离自己越来越远，越来越陌生！25年后的一天，突然看着自己的手，发出了惊叹，这是自己的手啊！我是精分，是吗？"	"label": "like"}
{"id": 1974	"content": "无聊时搜了这三个字！！还是很多东西看的！！！特别是！！加！！多！！宝！！"	"label": "sadness"}
{"id": 1975	"content": "有些二逼完全不爱学习却喜欢对另一个领域指手画脚。老子学了五六年都没搞懂，你特么百度一下就来当专家？你呀文科毕业的不知道老子刚好是理科毕业的吧。[哈哈]"	"label": "happiness"}
{"id": 1976	"content": "早上发生一起留血事件，在丰镇路两弄小区附近，一阿婆因上街沿没有铺平的地砖绊倒，都是血，都是血。。。这路铺铺好不行吗？？？"	"label": "sadness"}
{"id": 1977	"content": "挫折难免，乐观依然。——林其广"	"label": "happiness"}
{"id": 1978	"content": "我要稳稳的幸福	能抵挡末日的残酷.陈奕迅-稳稳的幸福"	"label": "happiness"}
{"id": 1979	"content": "这种结构这样的合作，真她妈别扭！"	"label": "sadness"}
{"id": 1980	"content": "当人都习惯拉这种状态，面对突然间的改变，内心还是会恐慌…"	"label": "like"}
{"id": 1981	"content": "不是所有的故事都有个完好的剧本结果。"	"label": "like"}
{"id": 1982	"content": "男卫生间何时改成女卫生间了，子龙差点误入，我去～原来网上传闻是真的！[熊猫]"	"label": "disgust"}
{"id": 1983	"content": "破公司终于开始拖欠工资了。"	"label": "sadness"}
{"id": 1984	"content": "真的很可恨…"	"label": "anger"}
{"id": 1985	"content": "有一天，当我走进你的心，我会哭，因为那里面全是你自己给自己的伤，而不是你所谓的他;有一天，当你走进我的心，你也会哭，因为那里面全是你。"	"label": "sadness"}
{"id": 1986	"content": "幸福实际上只是你对所处环境的一种满足感，买一辆好车、出入高级会所给有钱人带来的幸福感和找到一份满意的工作、拥有一套自己的房子的普通老百姓并没有什么不同"	"label": "happiness"}
{"id": 1987	"content": "苏州吴中区甪直一出租屋内发生一幕惨剧。一名38岁的男子亲手用刮胡刀，将自己的一个睾丸切除，随后自行前往医院就诊。而事情的起因，是因为妻子嫌他赚钱太少，结婚近十年还没有买到房子。"	"label": "sadness"}
{"id": 1988	"content": "我不会说花言巧语，不会用华丽的形容词。但是，我知道。"	"label": "like"}
{"id": 1989	"content": "我不会喜欢你[偷笑]"	"label": "sadness"}
{"id": 1990	"content": "被电子科技大学大型主机专业录取了。有人问我学校是不是专科。有人问我学校是不是叫成都电子科技大学。还有人问我大型主机是不是工地上面那些大机器。"	"label": "anger"}
{"id": 1991	"content": "我是学到了	不到万不得已	不要接受别人恩惠"	"label": "happiness"}
{"id": 1992	"content": "自习后	去散散	走走。。。"	"label": "happiness"}
{"id": 1993	"content": "说话长难句越来越多是说明你太久不见人了吧死宅！！！！！"	"label": "sadness"}
{"id": 1994	"content": "难过又无助"	"label": "sadness"}
{"id": 1995	"content": "世界上坑爹的事情之一是洗澡洗到一半没有了水👀"	"label": "anger"}
{"id": 1996	"content": "刚刚煞笔地去扶我老婆（是笔记本电脑啦><）的脸结果弯腰太低撞到床头柜妈蛋疼瞎了请叫我二缺谢谢合作"	"label": "disgust"}
{"id": 1997	"content": "心寒齿冷就是我的当下。今早出门时我多希望被撞死。"	"label": "sadness"}
{"id": 1998	"content": "章丘植物园真是令人气愤！本来开心地过来玩，结果那里居然为了赚钱不让招待票进！我姥姥八十岁的老人被门口检票的女的拦住不让进，大热天让老人干干在太阳底下站着！老人八十岁从济南来一趟不容易那人居让说不让进让回去！真是掉钱眼里了！给广大驴友提个醒，千万别去那里！"	"label": "anger"}
{"id": 1999	"content": "不要说“晚安”，要说“wanan”	因为这是“我爱你爱你”。"	"label": "like"}
[truncated: 29,728 more rows]
[truncated: 8 more columns]
