# Supplementary material for: Enhanced industrial text classification via hyper variational graph-guided global context integration
Source: PeerJ Comput Sci. 2024 Jan 5;10:e1788. doi: 10.7717/peerj-cs.1788 (PMC10773843; doi:10.7717/peerj-cs.1788)
Supplement: Supplemental Information 2 — CLUEEmotion2020 dataset is emotion analysis corpus labeled with each sample annotated with one emotion label, and contains train, validation and test dataset. CHIP-CTC dataset is categorized based on the screening criteria utilized in clinical trials. It is sourced entirely from authentic clinical trial cases with the abbreviated data, and obtained from the standardized module within the public Chinese clinical website. N15News dataset is generated from New York Times with 24 categories and contains both text and image information in each news. Here we use the text with body tag for news classification as test dataset. PatentsDataset corpus comes from industrial domain texts extracted from China’s national patent database, with over 3500 self-built industrial equipment patent information used for industrial field text classification. [file peerj-cs-10-1788-s002.zip › data/CLUEEmotion2020/valid.txt]

{"id": 0	"content": "如果她不难过了，天会放晴吗？"	"label": "sadness"}
{"id": 1	"content": "今天给外婆打电话了，心里酸酸暖暖的，外婆，我爱你，么么么么么么么～～[爱你][爱你][爱你]"	"label": "sadness"}
{"id": 2	"content": "对于睡不着觉这回事着实感到苍白无力"	"label": "sadness"}
{"id": 3	"content": "本来就是想高兴的出去玩儿下，我招谁惹谁了。我只想放松，不想要那么多人当包袱。你们甩袖子一边休闲去，我从中午订票到现在。本来我就不是一个万事周全的人，忘记了你我也不好意思。但是你给谁摆脸子呢。不说话拉倒，天生没耐心从不哄人。天生不跟人矫情就是不解释。爱误会误会去吧！"	"label": "disgust"}
{"id": 4	"content": "人总有消失的一天只能带走一样东西爱人的心	就像小哥把天真的心带走	徒然留下一丝倔强的念想	凭空在叫嚣	留下一点希望	独自坚定	却不知那人以抱着那颗守护的心化为一缕青烟	仅留一人死守流年。。。"	"label": "happiness"}
{"id": 5	"content": "我俩黑了妈咪的微信[嘻嘻]斩获截屏一张[偷笑]"	"label": "happiness"}
{"id": 6	"content": "“快乐的地方不锻炼人”"	"label": "happiness"}
{"id": 7	"content": "睡不着睡不着"	"label": "sadness"}
{"id": 8	"content": "一直放不下的放下了，都是年轻时不懂事的迷惘，感觉到我我懂了。"	"label": "happiness"}
{"id": 9	"content": "今天是去青苗的第二天"	"label": "disgust"}
{"id": 10	"content": "懂得习惯孤独，才能守住幸福"	"label": "happiness"}
{"id": 11	"content": "生活是一面镜子，你对它微笑，它便会对你展开微笑，你对它哭泣它也会给你摆出苦脸。"	"label": "happiness"}
{"id": 12	"content": "最恶心的事就是学霸不要脸的借作业抄，居心不良。最操蛋的事就是平时不怎么可以跟你说话的人自以为自己魅力很大，总往自己脸上贴金，抄作业的时候才想起你"	"label": "anger"}
{"id": 13	"content": "想知道究竟不想说不问和不想说问到底哪个副作用会小一点。"	"label": "disgust"}
{"id": 14	"content": "家长会全身而退"	"label": "happiness"}
{"id": 15	"content": "有时候花了很多的时间，是用来否定、推翻自己的，这时间花的太冤枉了吧。"	"label": "anger"}
{"id": 16	"content": "人生一辈子最重要的是快乐，可惜很难"	"label": "happiness"}
{"id": 17	"content": "，从早上七点五十分的九号公交车上开始……"	"label": "happiness"}
{"id": 18	"content": "开启80级后，玩家达到70级时会赠送540张新版邀请函，达到80级时会赠送800张新版邀请函；COF系统删除，玩家可以不用担心COF指数变高了。"	"label": "happiness"}
{"id": 19	"content": "又开始嗜可乐了…[抓狂][抓狂]"	"label": "sadness"}
{"id": 20	"content": "我好想念博罗实验，更想念饭堂，饭堂的阿姨好好，从来不帮插队的人打饭。"	"label": "sadness"}
{"id": 21	"content": "好纠结。好纠结。好纠结。好纠结。好纠结。晚安。"	"label": "happiness"}
{"id": 22	"content": "斜前方的这位筒子真是神人，到处都有认识的人，而且无一例外的都对她毕恭毕敬![汗]"	"label": "surprise"}
{"id": 23	"content": "不想看重庆卫视了，调了几个台发现都在放一样的新闻…纳闷呢…再仔细一看卫视logo后面印着CCTV…[黑线]我忘了新闻联播时间了。"	"label": "disgust"}
{"id": 24	"content": "你在我的命运里，而我不在你的梦里"	"label": "like"}
{"id": 25	"content": "嘴宝你最近是不是吃的特别好啊！为什么胖了这么多！那个脸大的，和李喋喋一样大了啊！（完全没有在黑李政委！）而且腿也粗了是不是！？你知不知道你已经和电影片花里的不是一个画风了啊！答应我别吃了好伐?你这不是又开机了咩?这么胖怎么当小鲜肉啊！这么胖怎么参加各大年末晚会圈更多的饭啊！"	"label": "sadness"}
{"id": 26	"content": "谢思婷"	"label": "anger"}
{"id": 27	"content": "昨天听同事聊起过年期间他们去蓟县滑雪在高速路上遇到车祸现场，听她的描述一辆马自达开到约140迈，超过他们与前边的车子追尾，在空中三百六十度转了一圈，落地燃烧，过程仅五秒，同事第一时间下车救助，听着她的救人过程，她们真好，没有怕车子爆炸而选择救人，她们没有听到谢谢，便悄悄走了。"	"label": "happiness"}
{"id": 28	"content": "此刻心情没有更想念啥也不说了自己默默地体会"	"label": "sadness"}
{"id": 29	"content": "祝大家新年"	"label": "happiness"}
{"id": 30	"content": "被我抓住小辫子了吧^~^"	"label": "happiness"}
{"id": 31	"content": "一个人还敢出去吗？就因一句口角就丧命，玛德，这世道，容我不理智的讲一回我想看到打人的那方死全家！"	"label": "anger"}
{"id": 32	"content": "这是又掉到学壹个月缓壹个月的死循环里了么"	"label": "sadness"}
{"id": 33	"content": "好几个月没玩微博，发现粉全掉了T^T好吧其实之前也不多……T^T"	"label": "sadness"}
{"id": 34	"content": "淋雨一直走回家，爽！好像又回到原来… 过去！"	"label": "happiness"}
{"id": 35	"content": "本打算今晚不给喝牛奶了，在床上翻来复去半小时快十一点了，我都昏昏欲睡了，听见叫：妈妈，我要喝牛奶。喝了没20ml就着了，只是我现在睡意全无[抓狂][抓狂]"	"label": "anger"}
{"id": 36	"content": "果然不复我所望，数学题一道也不会……最后老师从我身边过看见我还在做七十多题时惊呆了……默默的说同学……还有七分钟……"	"label": "happiness"}
{"id": 37	"content": "恶心他妈给恶心开门恶心到家了哈哈亲们还记得这个小品不我超喜欢哈哈！YY..."	"label": "disgust"}
{"id": 38	"content": "天天一群人在说多爱多爱就不觉得虚伪吗笑死我！"	"label": "sadness"}
{"id": 39	"content": "我有自知之明，我更知道自己的位置，我又不是瞎子，做那些无用功干嘛呢，真好笑。算了算了，睡觉，以后长记性，哪那么多好奇心，哪那么多无理取闹，眼不见心不烦，心不烦身体棒。我就是我自己的爷！"	"label": "anger"}
{"id": 40	"content": "无时不在"	"label": "sadness"}
{"id": 41	"content": "人生在世，总有一两个人被你辜负或者你做了些对不起他/她的事，大家一起来分享一下吧"	"label": "sadness"}
{"id": 42	"content": "今天去了黄河边，北风卷地土满天。晚上吃了绿茵阁，披萨小得不如脸。电脑又被母上抢，嘴没把门和她呛。睡前反思好难过，我是孝顺好姑娘。大家别看我头像，基友羞涩心中藏。再装文艺小清新，其实都是女流氓。还有一个小愿望，爱妃身体要健康。吃喝嫖赌要适量，千万莫把寡人忘。晚安不说了省流量。"	"label": "happiness"}
{"id": 43	"content": "小孩儿多了，事儿就多了。又哭又闹的，让我这么一个十分不喜欢小屁孩的人呆在他们中间，简直是煎熬[抓狂][抓狂][抓狂][抓狂][抓狂][怒骂][怒骂][怒骂]"	"label": "disgust"}
{"id": 44	"content": "不是我喜欢一朵花就非要把它摘下来，更不是我喜欢这座城市我就永远留下不走。"	"label": "like"}
{"id": 45	"content": "忽然意识是，我们好多人活的都不快乐。就我关注的人来说，我细细想了一下，没有几个开心快乐的。现在的人活的不快乐，多半因为压力大；就我来说，今年我就尤其感到压力很大，让我一点儿也不快乐。现在的人，房子、车子、孩子、工作等各方面，都有压力，实在让人不开心。女人不快乐，是因为男人"	"label": "happiness"}
{"id": 46	"content": "为了所谓的将来和前途，去学一些不想学的东西，做不喜欢的工作，其实是很失败的。但更失败的，是你可能舍弃了梦想去做这些事情，到头来却连给父母更好的生活这种承诺都实现不了。"	"label": "like"}
{"id": 47	"content": "我想我一辈子再也不会这么怂了！钥匙掉到地下室的一个通风口里我爬进去搜救这个很丑的钥匙完了报废了一套衣服还丢了我高端大气档次的发绳[抓狂][抓狂][抓狂][抓狂]"	"label": "sadness"}
{"id": 48	"content": "突然闲下来不知道去干嘛好饿来个人收留一起去吃饭吧"	"label": "disgust"}
{"id": 49	"content": "浪浪你妹啊，一天封姑奶奶两个号，天天转世，你要累死你姑奶奶啊[抓狂][抓狂]"	"label": "anger"}
{"id": 50	"content": "我发现一到星期五都下雨！我一穿那双鞋子就下雨，以后星期五不穿那双鞋子了！！"	"label": "sadness"}
{"id": 51	"content": "伤人伤到死真的好么，为什么要做的这么绝"	"label": "fear"}
{"id": 52	"content": "向65KG的目标迈进，还有久违的六块腹肌，哥想死你们了。。。。。。"	"label": "sadness"}
{"id": 53	"content": "某人的肩膀真的很好靠"	"label": "anger"}
{"id": 54	"content": "其实，我很累了。我习惯假装开心、假装难过，假装在意、假装无所谓，习惯了一个人面对所有。我可以在，很痛的时候说没关系。我可以在，难过的时候说无所谓。我可以在，寂寞的时候哈哈大笑。我可以在，绝望的时候说世界依然美好。我开始抱怨上天的吝啬时，有个人可以对我说，我心疼你。"	"label": "sadness"}
{"id": 55	"content": "在这个雾霾肆意的日子里最感动你的事是什么是早上睁开双眼透过窗台看见外面碧蓝透亮的天空是冬日午后干净纯粹的温暖阳光是晚上抬头望见的满是璀璨的夜空今天在家我看见了这样的蓝天阳光与星空差一点感动的我眼泪都要掉下来"	"label": "happiness"}
{"id": 56	"content": "是不是[失望]帮助一个人时间太久，被帮助的人就认为是理所应当？！"	"label": "sadness"}
{"id": 57	"content": "不失望 也避免期望2015"	"label": "sadness"}
{"id": 58	"content": "以为只有你会取消关注吗呸！！！"	"label": "anger"}
{"id": 59	"content": "喉咙痛就吃点药嘛，注意一点哈。早日康复上来陪我玩"	"label": "like"}
{"id": 60	"content": "又想花钱又想攒钱"	"label": "anger"}
{"id": 61	"content": "昨晚吃太多了导致今天很早肚子痛没按照一贯的习惯起床[兔子]"	"label": "happiness"}
{"id": 62	"content": "我为什么喜欢你，我不知道。但，当我学会忘记你的时候。。。你不会从我心中抹掉，但，你会从我，一辈子都愿守护的人中抹掉。因为，那里只有一个座位，容不下第二个人。。"	"label": "like"}
{"id": 63	"content": "每天能干点啥才能不那么无聊呢？"	"label": "disgust"}
{"id": 64	"content": "白日焰火怎么搞定笨熊的，有内幕吗谁爆料一下。"	"label": "sadness"}
{"id": 65	"content": "总是以为自己没有存在感，所以总是想用一些言语来表示自己的存在。而自己却总是用错方法，让别人更讨厌我了。我想向那些曾经被我错误的方法所伤害的人说声对不起（_ _）"	"label": "sadness"}
{"id": 66	"content": "看悄悄关注的人的微博的时候手指头不能乱晃"	"label": "happiness"}
{"id": 67	"content": "[囧]有的人活着，浪费空气；有的人死了，浪费土地；有的人半死不活，浪费人民币。[moc顶]"	"label": "disgust"}
{"id": 68	"content": "快乐是一种生活方式！每个人都需要快乐，而我们的生活中，更需要筷乐！专注筷乐，谨为满竹！悦竹筷乐——谨为您的筷乐满足！"	"label": "happiness"}
{"id": 69	"content": "你要好好的过好假期的每一天。开开心心的！爱你！"	"label": "like"}
{"id": 70	"content": "所谓的一见钟情是见色起意，日久生情是权衡利弊。"	"label": "like"}
{"id": 71	"content": "小泉就靖国神社问题表态：总有一天中国会羞愧：小泉在记者会上鼓动安倍参拜靖国神社、继续和中国对抗，引起媒体关注。《产经新闻》12日引述小泉的话称，“在我之后，日本首相没有一人参拜靖国神社，日本与中国的关系因此好了吗？”国家安全委员会，刚通过三中全会就要发挥作用了。拿下小泉。"	"label": "anger"}
{"id": 72	"content": "但愿今天是忙糊涂了，搞错时间，差点穿越……[汗]"	"label": "disgust"}
{"id": 73	"content": "白天和黑夜只交替没交换。"	"label": "anger"}
{"id": 74	"content": "对不起我不配爱你"	"label": "sadness"}
{"id": 75	"content": "好无聊啊，工作原来就是这样吗~~我也想天天下班去健身~~"	"label": "disgust"}
{"id": 76	"content": "LineApp的那只熊太可爱了啦！"	"label": "like"}
{"id": 77	"content": "仁慈再见[伤心]"	"label": "sadness"}
{"id": 78	"content": "真心败给自己了，坐公交晕呼呼的我呀……"	"label": "disgust"}
{"id": 79	"content": "刚从超市回来在超市里偶遇一老爷爷个子高高文质彬彬和蔼可亲的帮我挑了一个柚子皮薄肉厚还挺甜的但这都不是重点重点是他和他爱人一起来的气氛很温暖希望我以后也能这样老了以后可以和爱的人一起逛逛超市买健康的食品悠哉悠哉话话家常气氛温暖[抱抱][抱抱]"	"label": "like"}
{"id": 80	"content": "我今天又浪费了一天的时间。[泪]开始努力改变现状"	"label": "like"}
{"id": 81	"content": "踏上回家之路…"	"label": "happiness"}
{"id": 82	"content": "快闪看见你了每次见你都和她我能说什么呢如果我不认得你我管你和谁一块又怎么会羡慕呢跑去河堤吹了吹风那条路现在变得好拥挤我性子太急等不了人潮拥挤拍了视频看了蛮多遍我知道自己有点贱但现在心里很"	"label": "sadness"}
{"id": 83	"content": "想我的人我不想她，我想的人却在想他。"	"label": "sadness"}
{"id": 84	"content": "明知道对你的感情与之前倾注在别人身上的情感几乎没有差别，也无比清楚在告别你之后，注定会对别的什么人产生类似甚至是相同的情感。但不小心又一次想起我没机会和你在一起并且我们终会越走越远最后再见这个事实时，我还是会格外难过。"	"label": "like"}
{"id": 85	"content": "昨天和小熊吵架！大熊的不对…对不起，小熊。"	"label": "sadness"}
{"id": 86	"content": "我想告诉全世界我有多么幸福，因为有你，因为有陪伴我的家人，小伙伴......"	"label": "happiness"}
{"id": 87	"content": "所有的雨都会停的。"	"label": "like"}
{"id": 88	"content": "精神享受与物质享受成正比还是反比"	"label": "happiness"}
{"id": 89	"content": "捏完大腿捏小腿，上药用了20分钟！二，十，分，钟！我是被欺负了，还是我想多了？[悲伤][悲伤][悲伤][悲伤][悲伤][悲伤]"	"label": "sadness"}
{"id": 90	"content": "亲耐的大家....暑假无聊不...我好闷那..向宅女进发"	"label": "disgust"}
{"id": 91	"content": "有一碗老友粉摆在我前面我却不能吃"	"label": "sadness"}
{"id": 92	"content": "我常常不知自己身在何处。总觉眼前的景陌生陌生。"	"label": "disgust"}
{"id": 93	"content": "手机铃声，讨厌的人，交通工具，网络歌曲，被误解，数学，别扭的自己，班主任，卤面，长大，标准答案，关门，开门，理所应当，老鼠，扣扣，寒冷，忘恩负义的世界以及该死的孤独和找不到一个心上人的新乡"	"label": "disgust"}
{"id": 94	"content": "陪加班，我是多无聊"	"label": "disgust"}
{"id": 95	"content": "石家庄80后交友群248900722"	"label": "happiness"}
{"id": 96	"content": "8.全校女生头发最长的估计就是你了!!前凸后翘的腐女一枚【噗我好像有点直接别在意!】是很有正义感的人!!觉得不对就要提出来!!很勇敢!!很帅气!!总是渣基三渣基三!!和宿舍的人玩的很疯，每次去你们宿舍打酱油都大开眼界，什么唱歌啊搅基之类的!!还有你弟好萌!!你和你妈长得好像!!"	"label": "like"}
{"id": 97	"content": "忽然就病了，一直没来统计中奖！我知道你们都着急了，明天午夜之前一定结束掉这件事情！"	"label": "sadness"}
{"id": 98	"content": "有的人，不管多久没见，感觉始终不变。你知道吗，当你说话时，我需要多努力，才能克制住自己，我怕我会忍不住，向你透露我最真实的心意。"	"label": "anger"}
{"id": 99	"content": "其实很想去骚扰骚扰你，就不你觉得不需要～从无话不谈到无话可谈原来只是四个字的差别～"	"label": "sadness"}
{"id": 100	"content": "两点几了…得我一个人系度发呆…又冇人陪我倾计…系度听住歌霖世事！有多多领悟！[睡觉][月亮][月亮]"	"label": "disgust"}
{"id": 101	"content": "小明的女朋友突然提分手，然后拎包闪人了。今天早晨回来敲门，说不分了。问原因，她说还要改qq密码、淘宝密码、皮皮精灵密码、银行卡密码，还得换手机号，还有一大堆的手机验证，所以不分了……"	"label": "disgust"}
{"id": 102	"content": "天气予报：厦门，最低26度，高温橙色予警。纳闷，该报不报，我们关心的不是最低温度，而是关心高温，会热到什么程度！"	"label": "anger"}
{"id": 103	"content": "觉醒了但是却不够点点觉醒技能（）——————————————————————"	"label": "happiness"}
{"id": 104	"content": "一个人最怕被戳到痛处短处每个人都有短处其实真没多少人能在意看到这些你以为的短处但你会往往因为害怕被别人看见而自己暴露自己的短处而我就像在看戏"	"label": "fear"}
{"id": 105	"content": "地震了，总理坐飞机去四川，还没降落，看见下面一片废墟就难过得掉下眼泪来，旁边人赶紧劝：总理，这才到南京，下面是工地......[囧][囧]"	"label": "sadness"}
{"id": 106	"content": "自己，因为她的卑微，让你受伤了，对不起，自己…………"	"label": "sadness"}
{"id": 107	"content": "＃帅成这个德行＃＃１０年春晚后台＃"	"label": "anger"}
{"id": 108	"content": "期末考简直是达摩克里斯之剑，大家来……记录一下你刚复习到的内容吧……我是【“吊床式”节目构成，顾名思义，就好像吊床的两端被系在离地面较高的地方那样，在节目编排时，会将一个相对收视（收听）率较低或视听率不易预测的节目，特意安排在两个较受欢迎的强势节目之间……】"	"label": "disgust"}
{"id": 109	"content": "后悔了后悔又后悔"	"label": "sadness"}
{"id": 110	"content": "关键时刻家里断网了，下定决心去图书馆，下车发现皮夹子没带，只能再回去。。。千万不要查票！"	"label": "sadness"}
{"id": 111	"content": "愿意，伴着你[爱你]迎接千难万险，跨过万水千山，期待幸福来临[呵呵]"	"label": "sadness"}
{"id": 112	"content": "准备重生去，哈哈哈哈…晚安~"	"label": "happiness"}
{"id": 113	"content": "你会会某个瞬间突然很讨厌一个人"	"label": "disgust"}
{"id": 114	"content": "我不想起床我不要起床	你们怎么那么早就起来了[抓狂][嘘][衰]"	"label": "sadness"}
{"id": 115	"content": "擦。大半夜心情除了囧还是囧。这心情。。。。真是。。。。"	"label": "disgust"}
{"id": 116	"content": "当时拨下那个电话，应该就不会后悔了！我只是有点憨"	"label": "disgust"}
{"id": 117	"content": "就是和上海滩最帅的男士一起走在复旦的校园并共进早餐。"	"label": "happiness"}
{"id": 118	"content": "走出校门之后一切都会加快吧。不敢想象肯定过段日子空间微博肯定有人晒婚纱，再过段日子会有人晒宝宝。。看到学姐的空间，顿感这是历史的必然趋势啊。害怕。我不想结婚，我不想出校门！"	"label": "fear"}
{"id": 119	"content": "又被凯爷苏一脸，完了。求求你俩走友情路线好嘛，好怕前路坎坷，好心塞，带着cp看少年狗满满的心塞，酷爱告诉我我是太爱他们了，好怕他们以后不好走下去，呜呜呜[泪][泪][泪][泪]太心塞了。"	"label": "sadness"}
{"id": 120	"content": "《私人定制》好看么？小刚刚骂人了。卧槽。"	"label": "surprise"}
{"id": 121	"content": "想做让爸爸骄傲的女儿。"	"label": "like"}
{"id": 122	"content": "我不确定是不是喜欢你。但是会想你吃饭了没，会想你到家了没，会想你身体是否感冒着凉。那就暂且归类于有好感吧〜都说桃花一堆堆地簇拥来，不会一朵朵地排队等你挑选。不管这次是好桃花还是烂桃花，我都要抓一朵。去你的宁缺毋滥，去你的条条框框，去你的异地，这次我要靠自己抓住属于我的幸福"	"label": "like"}
{"id": 123	"content": "我要怎么安抚你我要怎么安抚我自己"	"label": "happiness"}
{"id": 124	"content": "死心了，今晚等不到你了。。我睡觉了。。[衰]"	"label": "sadness"}
{"id": 125	"content": "想多了人就会得抑郁症，贪钱太多也会得这病，怎么放，怎么用，用了会安宁吗？结果会怎么样？没有一定的心理素质这钱真的别去贪！不过我相信大部分人的心理素质已经锤炼得刀枪不入的吧。"	"label": "sadness"}
{"id": 126	"content": "浑浑噩噩的日子。没劲的生活[泪]"	"label": "disgust"}
{"id": 127	"content": "整天泡微博看着都烦了"	"label": "happiness"}
{"id": 128	"content": "宝宝出门，我给她穿了牛仔裤，她问我“妈妈，你有没有牛仔裤？”“没有啊！”“那我明天给妈妈买一只牛仔裤吧！”[微风]“好~啊~，不过，牛仔裤是说条，不是论只！”听我说完这些，宝宝就默默的走开了！[太阳]"	"label": "happiness"}
{"id": 129	"content": "对不起，我无法让你冷静下来，认真听我说话。我一遍又一遍地在说对不起，你质疑我的真诚，你质疑我的态度，你质疑我的情感。我觉我我错了，真心错了，对不起！[浮云]Jimmy[浮云]"	"label": "sadness"}
{"id": 130	"content": "昨晚妈妈哭着问我要是你有什么事让我们怎么办"	"label": "sadness"}
{"id": 131	"content": "世界上多了一个郁闷的人…"	"label": "sadness"}
{"id": 132	"content": "快乐似乎很容易，也很难，想让自己的快乐些，那就知足些吧，明天加油"	"label": "happiness"}
{"id": 133	"content": "刚刚打的的，差点没吓死老子~"	"label": "disgust"}
{"id": 134	"content": "幸福其实很简单：有人爱，有事做，有所期待。"	"label": "happiness"}
{"id": 135	"content": "以前有一个手机品牌叫索爱。后来它，破产，绝迹了。"	"label": "sadness"}
{"id": 136	"content": "母亲告诉我，在北京上访的人不少，如果有人病了，在信访的地方也有医生看病，但是他们生病却无人管，原因是他们的户口是江西的户口，而上访反映的问题是发生在广西北海，所以，江西方面认为此事与江西无关，而广西方面认为应该由户口所在地的江西负责！我感到无比的悲哀！我真怕子欲养而亲不待！"	"label": "sadness"}
{"id": 137	"content": "在学校交费交的心痛啊！！！我到底军训时吃了甚么山珍海味、学校到现在还要交几百、、[悲伤][泪][泪]"	"label": "sadness"}
{"id": 138	"content": "幸福是什么？大家看到之后都来哈拉几句。。。"	"label": "happiness"}
{"id": 139	"content": "原本已经习惯了一个人，却又被你打断了，还以为还有希望，短短地半个月后，然后又狠狠地捅我一刀，真的是草泥马！"	"label": "anger"}
{"id": 140	"content": "那些被时间划过却像幽灵一样还挥之不去的无能为力。"	"label": "sadness"}
{"id": 141	"content": "其实还是比较贪恋温暖的东西呢"	"label": "sadness"}
{"id": 142	"content": "只是问了他一些工作上的事，他就吼我，工作上的事不要你烦…唉…好郁闷…"	"label": "sadness"}
{"id": 143	"content": "夜深人静的时候，你会不会心里有愧疚而睡不好？你说，你不是吗？"	"label": "sadness"}
{"id": 144	"content": "现在支持着的最大动力就是那些我想要击败的人，我要变强大，然后将你们一个个踢出局。"	"label": "like"}
{"id": 145	"content": "早安了，外面是刺眼的白，天气降温了吧，it'sIt'snothing，because心里比较暖-"	"label": "happiness"}
{"id": 146	"content": "总是听说微博上谁和谁掐起来了却一点影儿都没看到，今儿个终于让我碰上了一回。"	"label": "disgust"}
{"id": 147	"content": "过马路让我走内侧冬天帮我暖手背着我走操场帮我系鞋带不让别人欺负我不开心的时候陪着我逗我笑做饭给我吃不做令我不开心的事牵着我过天桥送我kitty担心我给我阳光的笑容温柔的对待我嫌我瘦让我多吃点让我别等你先睡买我喜欢的益力多让我好好读书。我记得你的眼泪"	"label": "happiness"}
{"id": 148	"content": "生日快乐么么哒@你是万年受–"	"label": "like"}
{"id": 149	"content": "今天尽力做的虽然辛苦但未来发生的都是礼物[太阳][礼物][兔子]"	"label": "happiness"}
{"id": 150	"content": "我X，今天把姐气死了！！！"	"label": "anger"}
{"id": 151	"content": "想说对不起我经常做错事说错话想对自己说对不起有时对自己不够好对别人宽容却难为自己"	"label": "sadness"}
{"id": 152	"content": "zen的bug查询白页。后来发现IE换成遨游就可以了。。"	"label": "happiness"}
{"id": 153	"content": "一次和男朋友逛街，跟他说玩一个信任游戏，我闭上眼睛，他领着我走路。坚持了好久，一直顺利上了地铁。地铁上人很多，不过男朋友还是扶着我坐下了。然后，他附在我耳边小声说：“千万别睁眼，这个座位是别人让的……”"	"label": "disgust"}
{"id": 154	"content": "昨晚用了这个小魔瓶本来红红的豆豆和其它敏感发红的地方都淡了第二天皮肤好好而且好白！效果吓到我了就是有点干需要做个补水[酷]"	"label": "like"}
{"id": 155	"content": "你给我的，一种说不出的安全感♥～"	"label": "happiness"}
{"id": 156	"content": "午休。晚上出去苦逼的疯掉？"	"label": "disgust"}
{"id": 157	"content": "郭涛父子跟田亮父女"	"label": "like"}
{"id": 158	"content": "放不下，一个人，那就是定下来的时候[泪]"	"label": "sadness"}
{"id": 159	"content": "无聊啊！"	"label": "happiness"}
{"id": 160	"content": "幸福就是一觉醒来，窗外的阳光依然灿烂。"	"label": "happiness"}
{"id": 161	"content": "每日饭后必备一个三明治"	"label": "happiness"}
{"id": 162	"content": "有时候熟悉的人或事物突然变得模糊，让自己看不懂猜不透，这时，也许我们应该……剪一剪刘海或者是……戴上眼镜……"	"label": "disgust"}
{"id": 163	"content": "突然发现自己在切尔西新主帅候选名单里排位第100…嗯，我要开始在西伦敦给娃找个学校了"	"label": "happiness"}
{"id": 164	"content": "能有一个想保护一辈子的人也是一种幸福"	"label": "happiness"}
{"id": 165	"content": "练背日，各种划和窄距俯卧撑，间歇练了蹲举和颈后臂屈伸（豆是不洗翻练二头[右哼哼]）。30min椭圆仪加泡沫轴放松。"	"label": "happiness"}
{"id": 166	"content": "不开心，一天天烦一堆我没必要烦的事，妈蛋！我就是个傻逼呜呜"	"label": "disgust"}
{"id": 167	"content": "杜尚和杜拉斯的名字缩写都是MD"	"label": "anger"}
{"id": 168	"content": "回复了半天，我才发现我不认识那人啊，我当你们换马甲了卧槽！丢脸丢大发了。。。。。。。"	"label": "anger"}
{"id": 169	"content": "有你们这么强大的后盾我会成功的相信我"	"label": "like"}
{"id": 170	"content": "六点就要准时起床……晚安"	"label": "sadness"}
{"id": 171	"content": "明明知道某人会生气，自己会心疼还酱紫，呵，你说我该有多气人，霞姐说的没错呃。。。之前说过不再惹某人生气的，这可好。。。某人不可学我呃。。。"	"label": "sadness"}
{"id": 172	"content": "又累又开心，累，因搬了一下午宿舍。开心只因不再有心里压力。[笑哈哈]"	"label": "happiness"}
{"id": 173	"content": "Baby起床了吗找我呀快找我呀@Chen春光乍现[微风][爱你][委屈][绿丝带]"	"label": "like"}
{"id": 174	"content": "Whenthedoorofhappinesscloses	anotheropens.一道幸福之门关闭时	另一扇就是会打开"	"label": "happiness"}
{"id": 175	"content": "喜欢一个人不是因为觉得和这个人很像，而是因为喜欢，才想什么都和ta像"	"label": "like"}
{"id": 176	"content": "睡不着、和突然醒来。或许意义相同、我们为同一个信念。听不惯甜言蜜语，现在却也是离不了它。只是想着要相爱到永远～亲爱的早安[心]"	"label": "sadness"}
{"id": 177	"content": "提到mb相信很多人都觉得下贱不要脸，可是可恨之人必有可怜之处很多mb都是因为家境困难或因恋人背叛而伤心入行又因为嫌自己脏而自甘堕落很少有人真心喜欢这个工作"	"label": "sadness"}
{"id": 178	"content": "最对不起的是自己，过去的半年都做了什么自己都说不清，浑浑噩噩，忙到头自己也不清楚，新一年了镇静些吧，过来终究是过去了，自己拧巴着也不是个事"	"label": "sadness"}
{"id": 179	"content": "今天的用户，怎么都这个样子呢，不开森，不高兴，，，哎哎，，，，[怒骂]"	"label": "anger"}
{"id": 180	"content": "被人截胡就是你坐电梯上四楼，有人从二楼进来在三楼出去。"	"label": "anger"}
{"id": 181	"content": "好无聊啊！[奥特曼]"	"label": "happiness"}
{"id": 182	"content": "太不会看脸色的人分不清什么场合该说什么话的人不要和我说是天真单纯感觉一点礼貌都没有反正我是讨厌死了简直烦死了！"	"label": "sadness"}
{"id": 183	"content": "刚才在院子门口碰见一熊孩子放鞭炮，专门往人脚下扔，我走过去很慈爱的问他：“小朋友，你的家长呢？”熊孩子挑衅地看我：“我一个人出来玩的！”我一听这话就放心了，当场把他收拾了一顿……"	"label": "disgust"}
{"id": 184	"content": "以往的几部都无比欢乐，无比期待冰川时代，提起午夜场，瞬间兴奋，内衣都没穿直接穿件外套出门，然后没得看[挖鼻屎]，吃得好热还不敢脱，好热！[笑cry][笑cry]我一直觉得压力大，突然比起来，真的不值一提！我突然明白了大师说的不柔是怎么个不柔法了，惭愧！"	"label": "disgust"}
{"id": 185	"content": "美丽的一天201314O(∩_∩)O~可是我在寝室躺着好无聊啊！"	"label": "happiness"}
{"id": 186	"content": "在毛概课堂上听到老师讲的98屠华事件，回来上网查看了一些图片，真的很震惊也很愤怒，在这样文明的时代还有这样残忍的屠杀事件，虽然肚子饿但现在饭也吃不下了。"	"label": "sadness"}
{"id": 187	"content": "远方的朋友们，我在海的这一边，静静地致上诚挚的祝福"	"label": "sadness"}
{"id": 188	"content": "有时首页的鸡汤乍一看挺有道理往上一看发的人……这脸要被打肿了吧干嘛这么对自己[拜拜]人能不能有点自知之明？一面镜子不贵啊我帮你出可好？而且一旦被这种人转发自己的微博感觉特别微妙啊跟这人一个审美分分钟要软……人丑多读书可好？哦我忘了大大最喜欢摆哲学脸了。"	"label": "sadness"}
{"id": 189	"content": "后知后觉的开始喜欢[花心]"	"label": "disgust"}
{"id": 190	"content": "笔记本鼠标突然没反应了，下载了鼠标驱动重启后又能用了，用的好好的一会又死了，怎么回事啊"	"label": "sadness"}
{"id": 191	"content": "我喜欢这样的空白，好像这些年的经历从来不在，而我也从未长大，从未受伤。"	"label": "like"}
{"id": 192	"content": "有些事无系你话想点就点，A个道理我念大家都明。但有几个人会真正做到？当遇到阻碍的时候第一时间都会主观埋怨他人或客观原因，有几何会系自己身上寻找问题的原因？到后来知道原因，有又几多个人去改？只会说知道了，我知道了。。。。。也许这就是人性吧。"	"label": "disgust"}
{"id": 193	"content": "多想自己脑袋是装着芯片，我就可以拔出来寄给你让你读透它。"	"label": "sadness"}
{"id": 194	"content": "正是因为喜欢因为没法超越因为也在努力地想要强大起来所以才会有了本命"	"label": "like"}
{"id": 195	"content": "常常希望得到光环，希望自己是最棒的，所以什么都想要。其实只要做好一件事就好了，不必做很多，感到满足就好了，不要去攀比，不要去贪求，只因喜欢，所以去做，放宽自己的心胸…"	"label": "happiness"}
{"id": 196	"content": "可能是身体本身也知道就算生病了也没人安慰没人送饭没人嘘寒问暖所以才一直健壮如牛吧……"	"label": "happiness"}
{"id": 197	"content": "跟老妈逛店，售货的小姑娘竟然管我叫姐？！我看着她那少年老成的脸特别想问你多大了，出来我妈说内孩子也就十六七，我突然就熄火了，唉，多可怜呐。到集上看见倍舒特竟然特么在搞活动，支了一拱形的黄色气球，底下人用话筒喊有优惠，路过还塞我妈一赠品，呵呵，咱民风是不是太开放了"	"label": "sadness"}
{"id": 198	"content": "多希望能与你	有一秒专属的剧情"	"label": "like"}
{"id": 199	"content": "醒来一打开扣扣发现我正在上学的老弟在线，立马痛心疾首怒火中烧厉声呵斥，结果......还敢狡辩！！！[怒]"	"label": "anger"}
{"id": 200	"content": "可笑一块脑瘫！"	"label": "disgust"}
{"id": 201	"content": "昨天打你电话你没接，发了信息又没回，中午打你电话又关机。你是怎么了麻？烦死了！！！"	"label": "sadness"}
{"id": 202	"content": "今天又玩了一天，作业几乎没写………每天晚上临睡前都说明天我一定学，可是还是坚持不住……真讨厌这样的自己………QAQ………明天，窝一！定！要！好！好！学！"	"label": "sadness"}
{"id": 203	"content": "我离开我自己"	"label": "like"}
{"id": 204	"content": "妈妈煮的绿豆汤，爸爸煮的福寿鱼。"	"label": "sadness"}
{"id": 205	"content": "幸福就是分享你我——文字可以分享，声音可以分享，画面可以分享。如果我现在闻到了一树花的芬芳要怎样传达给你呢！"	"label": "happiness"}
{"id": 206	"content": "外公是上海人，当年为了追求身为常州人的同事——外婆，学了一口常州话。打我能记事的那一天开始，我就没有听过外公说过一句上海话。今天突然想起来问外公为什么，他说，外婆跟着他只身来到上海，不想让她感到孤单，所以说着她的家乡话，时时刻刻提醒自己！"	"label": "happiness"}
{"id": 207	"content": "一眨眼	您已经离开我好久	在另一个世界的您好吗?开心吗?想你[蜡烛]"	"label": "sadness"}
{"id": 208	"content": "廖氏：谁有祛痘的洗发露我：“昨天在黄贯中的微博里看到一条评论‘哇！我好喜欢你写的西游记！支持你！’哈哈哈一路小跑：罗贯中！（大笑之后的坚定回答）"	"label": "happiness"}
{"id": 209	"content": "的举动。"	"label": "disgust"}
{"id": 210	"content": "如果少票了，可以在柜子的第二层找到，可是第一层和第二层之间有隔断，抽屉在第一层的上面……这是一个破案片。红会，一个总在听的地方。谢谢。绿草坪，话无题。囧途转啊转……晚安。谢谢那些一直帮助我的人们。"	"label": "disgust"}
{"id": 211	"content": "上午一同事阿姨对我说道\"蕙啊，平常看惯了你穿裙子，今天突然穿裤子有点不习惯呢\"。那会的我正扫描得认真，脱口而出\"嗯啊，之前都没穿裤子\"……[闭嘴]"	"label": "disgust"}
{"id": 212	"content": "今天我参加了我们学校的乒乓球选修课，以后可以专业练习咯，有德坤做动力还不错。"	"label": "happiness"}
{"id": 213	"content": "总监人很好的感觉。。。"	"label": "happiness"}
{"id": 214	"content": "老妈打电话问我出国学习报名了么？让我坐飞机去国外玩玩。我瞬间感动了，我只说了一句舍不得花你们挣得辛苦钱。很感谢老爸老妈，只要我提的条件都能答应，即使家里没有很富裕，因为他们相信我做的每一个决定。就像我说想要买单反，考虑了一下还是答应了，但是我没有买，应为我也心疼他们，爱你们"	"label": "happiness"}
{"id": 215	"content": "【亲老公是什么样的？】1.抱起来很温暖，罗唆起来很烦，在身边讨厌，看不见又很怀念的人;2.你吃一半的面不想吃了他会说不要浪费，他会接过去帮你吃干净的人;3.大冰脚贴在他大腿弄暖，他即使很冷，也不会把你脚踢开的人;4.一起去大卖场买东西，他提了全部重重的东西，还要空出手牵你的人..."	"label": "happiness"}
{"id": 216	"content": "我到底造了什么孽，昨天晚上加班开始全身皮肤过敏，回到家折磨了一晚上不得休息，今天上班都戴墨镜。等下去门诊看怎么回事！/抓狂/抓狂/抓狂/抓狂/抓狂/抓狂/抓狂/抓狂"	"label": "sadness"}
{"id": 217	"content": "【1002】两个人有了过节，之后却又不得不再次打交道--那种尴尬很折磨人。不过，两方如果都尴尬至少说明都有羞耻感，能意识到曾经发生的事不怎么美好；可怕的，就是那种看上去什么都没发生过的那种人。反正我是怕那样的。"	"label": "disgust"}
{"id": 218	"content": "这真是我男人＞＜"	"label": "fear"}
{"id": 219	"content": "寒假不把数学糙翻转我人都不是妈蛋"	"label": "anger"}
{"id": 220	"content": "刚鼻子不通气到达了极点，眼泪哗啦啦，还好有嘴能张要不就憋死了"	"label": "happiness"}
{"id": 221	"content": "躲在世外，等日出。"	"label": "like"}
{"id": 222	"content": "有些话并不是一定要说"	"label": "sadness"}
{"id": 223	"content": "每天清晨告诉自己今天要快乐，忘却一切烦恼，开心度过每一天。每件事最后都会是好事，如果不是好事，说明还没到最后。人生苦短，不必遗憾，若是美好，叫做精彩，若是糟糕，叫做经历。做一个简单的人，看得清世间繁杂不在心中留下痕迹，保持平常心，简单，快乐。"	"label": "happiness"}
{"id": 224	"content": "1月29日在当当网订购的毛衣，至今都没到。昨天致电询问，对方说货还没发出。这货是要，还是退订呢？"	"label": "sadness"}
{"id": 225	"content": "公园有花坛，花坛上有个牌子，牌子上写：“踏入花坛者，罚款3元！”据说看花坛的老爷爷每天都会向花坛里扔个一元的硬币。。。然后每天都会有人被罚3元钱。。。"	"label": "happiness"}
{"id": 226	"content": "如果你要自保，请远离我。如果真的愿意接纳我，请包容我会用长着刺的身体伤害到你然后又懊悔不已。我意识到了这个问题我就要改正它，只是真的需要时间。"	"label": "like"}
{"id": 227	"content": "受到的委屈已成定局，不可逆转了。"	"label": "sadness"}
{"id": 228	"content": "倒霉的一天……"	"label": "sadness"}
{"id": 229	"content": "哈哈，剪头发啦。"	"label": "happiness"}
{"id": 230	"content": "到底发生了什么事会让你本来很活跃的心情一下子沉重起来！看见对方就叹气！你怎么了！你到底怎么了！"	"label": "sadness"}
{"id": 231	"content": "本想早睡的，但总觉得少做点什么事儿，于是拿手机淘点石田彰的消息，结果淘到天涯一声优帖上，为了看石田的消息，俺认真的一页页翻，硬是从十二点看到近三点，丫还是没翻着，跳着页面寻找，找出关于石田部分的却都是老物！！！简直吐血！我坚持到现在都有什么意义我说！！"	"label": "surprise"}
{"id": 232	"content": "一晚上醒来很多次然后看着还是熟睡的她便又而然睡去了如果在此刻有人问什么是幸福我想就是你醒了她还在"	"label": "happiness"}
{"id": 233	"content": "妈妈，你杂又说话不算数。气的！！！！（︶^︶）"	"label": "anger"}
{"id": 234	"content": "就是挽着老婆，喝着可乐，看着闺女们在地板上翻跟头。"	"label": "happiness"}
{"id": 235	"content": "「你走上街我心里就七上八下，我生怕有人会跟我一样喜欢你，说起吃醋这事，我谁也不服」"	"label": "like"}
{"id": 236	"content": "各种早起，各种早醒，好舒服。"	"label": "like"}
{"id": 237	"content": "对我不满意请直接来给我说别到别人那里去宣泄你无处安放的情绪"	"label": "anger"}
{"id": 238	"content": "看着星河大大说他徒弟的显卡和本本多么的流逼表示剑网3所谓的优化其实是不需要的只是你没有钱满足它罢了"	"label": "happiness"}
{"id": 239	"content": "我纵有一万种理由可以杀了你-"	"label": "anger"}
{"id": 240	"content": "有人说，俩人相互惦记的，叫爱情。一个人自个儿瞎琢磨的，叫犯贱；一个人的快乐不是因为他拥有的多，而是因为他计较的少承受的多，太多太多的不应该，总是那么顺其自然的发生了；既然来了，我就接着。"	"label": "sadness"}
{"id": 241	"content": "没有你，生命无助飘零！"	"label": "sadness"}
{"id": 242	"content": "昂首挺胸走到屈臣氏买东西，店员告诉我美女你裤子拉链开了，顿时脸红的象红苹果。一拉发现拉链环被拉掉了，悲催了。把里面的衣服抽出来发现皱的像腌菜，忒丑点还死皮赖脸买完东西。奔向WC把衣服塞回去拿包手交叉一路挡，特不自然。我找mǎmí诉苦去••[泪流满面]"	"label": "disgust"}
{"id": 243	"content": "今天终于看完了奋斗的第32集，在那里看到的是不同的自己，有时候是夏琳有时候是杨晓芸，有时候又是米莱，而彬既像陆涛又像向南，幸运的是他这一路都很努力得到了一些回报。好像从我意识他的成功以后就把他的事业当成我的事业一样上心，但今天我清醒地认识到那和我的关系真的不是很大。那不是我的"	"label": "like"}
{"id": 244	"content": "制片部门催剧本，演员助理催剧本，场景道具美术都可能来催剧本，头痛。一边要往前后写剧本，一边要往前插飞页，一边还要去现场改台词，头晕"	"label": "disgust"}
{"id": 245	"content": "我妈妈居然吐槽我是光棍!!!!!!😥"	"label": "surprise"}
{"id": 246	"content": "或许我知道结果，但我还是贪懒着他得温柔"	"label": "sadness"}
{"id": 247	"content": "不知道！不要问我！！！真的不知道"	"label": "sadness"}
{"id": 248	"content": "[耶]我要奋斗了[做鬼脸]好好学习[太开心][耶][耶][耶]"	"label": "like"}
{"id": 249	"content": "被老婆说，被鸟拉头上，开年的运气真的很让我伤心。阳历年的开年我很幸福。"	"label": "happiness"}
{"id": 250	"content": "董事长这个位置可真不是好坐的啊，我才坐了一会就被董事长给开除了。"	"label": "happiness"}
{"id": 251	"content": "耳朵好红好痒，谁在平安夜加圣诞节不停思念我却不说出口，让我如此煎熬。报上名来吧，我不怪你的！(*^__^*)嘻嘻……"	"label": "sadness"}
{"id": 252	"content": "6.如果你结婚的那天新娘不是我我就会穿的比你新娘还漂亮的坐在下面死死的盯着你等到司仪说你是否愿意嫁给他我就大声的说我也愿意"	"label": "happiness"}
{"id": 253	"content": "酒店大厅公共卫生间拢共六个单间，都空着，我偏入了一除了厕所味儿还充斥着h~u~臭的。。。结果是下午在公交车上惧怕身边所有手臂上举这一动作"	"label": "sadness"}
{"id": 254	"content": "人生的脚步常常走得太匆忙，舍取是一种态度，简单是一种心境。人生之旅，有山有水，有风有雨，人走在山水风雨中，只有学会舍弃，保持简单的心境，才能生活得踏实、轻松、安详、幸福。"	"label": "happiness"}
{"id": 255	"content": "就是和掌握真理的智慧使者走的最近的人们，圣者就是提前可以看到未来结果的人。神圣的使者，就是将智慧的光环第一个送达你手中的人。"	"label": "happiness"}
{"id": 256	"content": "昨日中国足球队败于泰国队，大家都说要辞了卡马乔，我想会不会是恒大帮的一次逼宫呢？顺水推舟把里皮送走。一个队集中这么多国脚有问题。"	"label": "disgust"}
{"id": 257	"content": "有点想用自己的粗片子的灶片定做成卡贴或者明信片寄给基友不过我觉得肯定没人要[蜡烛]"	"label": "anger"}
{"id": 258	"content": "谢谢你，一直在。谢谢你，二十三年，从未离去。捕捉到你的目光，我爱你那宠溺的目光。感谢上帝，感谢你。"	"label": "like"}
{"id": 259	"content": "《枪花》追完，彻底没电视看了"	"label": "disgust"}
{"id": 260	"content": "想用自己的经念，大力发展工厂事业。却无从下手。补数很多，加强配合厂家的合作，却都是裙带，不愿意；效率低下，加强工厂架构，也不答应；生产无序，加强生产计划制度，无人配合。一个字，难。"	"label": "sadness"}
{"id": 261	"content": "回家看到女儿心情就特别好~好幸福！"	"label": "happiness"}
{"id": 262	"content": "怎么写[悲伤]"	"label": "sadness"}
{"id": 263	"content": "您现在这种随意说不要、说既然不被信任自己就没有义务收留这个仅仅5岁大的孩子的行为，不仅仅伤害了孩子也寒了众多正在想方设法帮助兄妹俩的爱心人士的心！而且已经再三说明了只是中午临时通知了孩子哥哥，因为妹妹要去医院检查了，希望哥哥能在场而已，你却指责为什么不提前通知你哥哥会来"	"label": "anger"}
{"id": 264	"content": "真想你在我身边让我宠你宠的无法无天。"	"label": "like"}
{"id": 265	"content": "委屈了，憋着，憋得实在难受了就哭吧，泪有毒，哭就好比排毒，我好像该排毒了……"	"label": "sadness"}
{"id": 266	"content": "我要如何慷慨才能不让你们忧伤??"	"label": "sadness"}
{"id": 267	"content": "是时候接受我一无所有我终于知道"	"label": "sadness"}
{"id": 268	"content": "【企业福利】如何让你轻松管理团队？如何吸引优秀人才加盟？如何育人，留人？如果你还在传统模式中苦苦博弈，却又心怀不甘，那你就必须学会颠复自己，走进《打开亿万财富的开关》会场，让你获得新生！企业培训届的巴菲特———程思忠老师，帮助你实现亿万财富梦想！"	"label": "surprise"}
{"id": 269	"content": "我问娃娃：＂你喜欢妹妹还是妹妹啊？＂她说：＂嗯，妹妹。＂又问：＂那你喜欢弟弟还是弟弟啊？＂回答：＂嗯，弟弟。＂"	"label": "disgust"}
{"id": 270	"content": "连它都死了"	"label": "sadness"}
{"id": 271	"content": "每天都开心"	"label": "happiness"}
{"id": 272	"content": "不想再和给我自卑让我糟糕的人玩了"	"label": "happiness"}
{"id": 273	"content": "出门自习，找文具袋找了二十分钟，还没找到[拜拜][拜拜]我为什么中午突发奇想拿只笔上床。。。。"	"label": "anger"}
{"id": 274	"content": "明早爸爸和二叔接我，啦啦啦啦~简单的幸福^_^"	"label": "happiness"}
{"id": 275	"content": "是什么？幸福是在温饱基础上跟相爱的人陪伴，跟喜欢的人做ta喜欢或你喜欢的事。"	"label": "happiness"}
{"id": 276	"content": "对不起父母，对不起爱人，对不起自己。"	"label": "sadness"}
{"id": 277	"content": "人世间最大的悲剧莫过于占着领先全国96%用户的火箭网速，你却只能用它来刷微博和网购。"	"label": "sadness"}
{"id": 278	"content": "遇到某君热情打招呼。我问，何时到的?该兄答我就是这单位的啊！"	"label": "disgust"}
{"id": 279	"content": "社会太黑暗，捐钱给谁花？老子不想让老子捐出去的钱都给了郭MM，而TA却没给老子任何服务。"	"label": "anger"}
{"id": 280	"content": "许久不见的友人打来电话，聊天之间他说，相见不如怀念。孰不知，有些人如果能见到真的比想念更美好。goodnight[月亮]"	"label": "sadness"}
{"id": 281	"content": "满地跑得是宝马	满地跑得是奥迪	想想我的生活	一个奥拓都不知道在哪!人生本该这样吗!"	"label": "sadness"}
{"id": 282	"content": "江苏成为国家首批同性恋合法化试点。开心吗？"	"label": "anger"}
{"id": 283	"content": "TMD，我现在越来越恶心胖子了"	"label": "disgust"}
{"id": 284	"content": "你知道我们不可能了就这样蛮好的"	"label": "sadness"}
{"id": 285	"content": "今天我要写作业"	"label": "surprise"}
{"id": 286	"content": "有些人表面上跟你很熟，却连你的名字也写不对。"	"label": "happiness"}
{"id": 287	"content": "115那年，我都是看着别人激动，我自己苦逼，322的明天，今天看着别人激动，明天到我自己High[偷笑][偷笑][偷笑][偷笑][偷笑][偷笑][偷笑][偷笑]"	"label": "happiness"}
{"id": 288	"content": "这年头男汉子不好泡啊！[右哼哼]但我比较喜欢受受！八嘎～"	"label": "sadness"}
{"id": 289	"content": "94天，还有33天要回来咯[呵呵]"	"label": "sadness"}
{"id": 290	"content": "张强说他自己是个“猥琐男”，骚男一个"	"label": "happiness"}
{"id": 291	"content": "腰酸背疼想去做个推拿，平时看到小区楼下那家店经常有人在里面按摩就想当然地进去了。问了一声，我想按哈肩膀。有人招呼说你坐嘛。我看着旁边的单人床问，难道不是睡起迈？你按肩膀了嘛坐凳子。从里屋出来一个白大褂问，你怎么了？我心想按摩一下要怎样啊？就说没怎么就是想按一下。姑娘我们是诊所"	"label": "disgust"}
{"id": 292	"content": "光阴似流水不一会课毕放学归我们仔细想一想今天功课明白未老师讲的话可曾有违背父母盼儿归我们一路莫徘徊将来治国平天下全靠吾辈大家齐努力同学们明天再会"	"label": "anger"}
{"id": 293	"content": "慢慢来吧做回朋友先吧不要着急我们还有时间吧虽然会有一时冲动的感觉想立刻重新开始不要奢求太多否则会失去更多"	"label": "like"}
{"id": 294	"content": "同几个朋友食饭，买单时点知cash不够，又不可以刷卡，老板不识我，点算？情急无奈之下，只好厚脸皮问老板可不可以佘数[囧]想不到老板好爽快就答应了，我留张欠条他都话五塞[赞]为表感激，发此微博宣传下，体育公园附近的“一品轩”，味道唔错，健康营养，关键老板人[good]，大家下次去帮衬啊！"	"label": "disgust"}
{"id": 295	"content": "刚才看到一个装玉的盒子，上面写着戴玉保平安”，我第一个反应居然是戴玉保是谁？[汗]"	"label": "surprise"}
{"id": 296	"content": "单身的日子过一天少一天	好好珍惜~~[哈哈]"	"label": "happiness"}
{"id": 297	"content": "要胖先胖脸，要瘦先瘦胸。"	"label": "happiness"}
{"id": 298	"content": "下不了班刀不了塔想不到能缠住蜘蛛侠的是"	"label": "disgust"}
{"id": 299	"content": "看了这些图片，我感动的泪如雨下。妈妈！感谢你呵护我长大！您辛苦啦！如果您爱你的妈妈，请转走！然后给妈妈打个电话！因为妈妈一直在等候你的声音！"	"label": "happiness"}
{"id": 300	"content": "生活就是一态度	有时让你开心	有时让你胆却	有时又充满着无奈!幸而	有你们的鼓励	有你们的支持和理解	有你们真诚的微笑!使我内心感觉到十分温暖!谢谢你们!"	"label": "happiness"}
{"id": 301	"content": "今天去了我姨家待会，后来依依闹着要我带她去找她的于爷，我实在没办法，我就带着依依去我于叔家待会，跟我于叔聊会天，也玩了一小会，我带依依回家了，最后我也回家了小依依不让我走，我就哄依依说，以后有时间在来看你们，依依跟我互相拜拜了"	"label": "happiness"}
{"id": 302	"content": "一直以来我的很多行为都表现得像处女座。"	"label": "sadness"}
{"id": 303	"content": "如果相遇是一种魔咒，幸福却因为它从此拥有..."	"label": "happiness"}
{"id": 304	"content": "对不起还没长成你喜欢的样子所以让你无法喜欢我"	"label": "sadness"}
{"id": 305	"content": "某男苦追某女同学的过程中，相约一起去度假。彼时女同学对他尚存疑虑，就叫上了好友一家三口作陪。临行前在网上定完了酒店，女同学含羞道：“不好意思，定了双标间。”男的心中瞬间钻进了一只欢蹦的兔子：“都这么大岁数了，害有啥不好意思。”入夜该歇了，发现一家三口的孩儿他爹进来了。[偷笑]"	"label": "sadness"}
{"id": 306	"content": "昨天衰就算了今天还如此倒霉搞的我们宿舍事收容所一样干！"	"label": "sadness"}
{"id": 307	"content": "我觉得最惨的事情是我好不容易勤劳一次，兴高采烈的把内内洗了，结果尼玛啊，我另一条内内没有干啊[泪][泪][泪][泪][泪]"	"label": "sadness"}
{"id": 308	"content": "和许久不见的好友视频，开视频后，好友就是一副夸张表情，而后，好友的第一句话，就是，妹纸，你真的把我吓了一跳，我还以为是个男孩儿在视频对面…………[委屈]，其实吧，我只是剪了个小短发，怎么后续赠品还不少[委屈]…………"	"label": "disgust"}
{"id": 309	"content": "能不能不再让我看到孩子们受害的新闻，只能难过，只有愤怒，只想发泄。"	"label": "anger"}
{"id": 310	"content": "房子烧了就烧了吧既然处理速度跟马航似的就随它去吧毕竟两百多号灾民呢……上班学习打鼓看球趴体一个不能停小伙伴们不用担心我们啦可以帮忙关注一下房源倒是真的法兰克福机场附近最好……其他我就自求多福了"	"label": "anger"}
{"id": 311	"content": "想起一件囧事…周二晚修下课后，夜黑风高夜…回宿舍途中…一男生A在我左前方走着，突然后面来了另一男生B爪子拍了男生A的PP后，躲到了A左后方，然后那男生A惊讶地往后看，就看到了我，并且以一种看变态的眼神…我顿时慌了连忙指着B说，是他！不是我啊！【shit！我看起来像那么猥琐的人吗？！！！！"	"label": "disgust"}
{"id": 312	"content": "关注我，关注后，有惊喜，你懂的!36"	"label": "anger"}
{"id": 313	"content": "其他人相不相信不重要重要的是我有自信坚定地相信自己让所有人相信！"	"label": "like"}
{"id": 314	"content": "流泪不代表不坚强，流泪也不代表很伤心，也许只是因为在切洋葱。"	"label": "disgust"}
{"id": 315	"content": "快递小哥，你又调皮了"	"label": "happiness"}
{"id": 316	"content": "是真的感谢现在身边还是你[月亮]"	"label": "happiness"}
{"id": 317	"content": "穿衣显瘦脱衣有肉"	"label": "anger"}
{"id": 318	"content": "会怎么样？"	"label": "like"}
{"id": 319	"content": "有种想念叫做原来我只想听听你的声音！"	"label": "sadness"}
{"id": 320	"content": "音乐课没事干"	"label": "disgust"}
{"id": 321	"content": "好久不见"	"label": "like"}
{"id": 322	"content": "过完旧历就过新历，收到了老朋友的问候也收到新朋友的祝福，感谢你们还记得我的生日，好爱好爱你们[爱你][爱你]最后的愿望就是祝福我爱的人和爱我的人一辈子健康快乐！晚安咯，明天又会是新的一天[鲜花][鲜花]"	"label": "happiness"}
{"id": 323	"content": "那啥，基友谁去囧神的…帮…我…带本…本子……好不…………←去不了绝望了一脸。"	"label": "anger"}
{"id": 324	"content": "94年的都过来面试了啊啊啊[泪][泪]"	"label": "anger"}
{"id": 325	"content": "我设计的楼梯有一扇无处安放的门"	"label": "disgust"}
{"id": 326	"content": "有人问我为甚么对EX不能宽容一点。很简单。你会对伤害你的朋友说「没事」么？GIRL-Friend，是朋友还是女人。取决于你的爱。对于朋友，我希望你过的越难看我越[偷笑][偷笑][偷笑]！"	"label": "happiness"}
{"id": 327	"content": "马云、王利芬一帮大佬。是民族的英雄。在关键的时刻，他们承担了社会责任。[赞][赞]"	"label": "like"}
{"id": 328	"content": "现在的承受力又变强了，对不喜欢的反感的一切事物都可以置若罔闻，好吧，在强大些吧，不纠结于心。[鼓掌]"	"label": "happiness"}
{"id": 329	"content": "//CCTV新闻今晨对“3•01昆明恐怖事件”轻描淡写，却长时间报道“俄罗斯与乌克兰”我还以为“CCTV”改成“俄罗斯国家新闻频道”了。这是什么精神？这岂止是舍己利人，这是不管自己同胞死活，专管国际闹剧的“国际奉献主义精神”！这一个人谈“房产税”的时间比报道“昆明事件”的时间还长！"	"label": "anger"}
{"id": 330	"content": "人生若只如初见，理论考答题器你老逗我玩呢吧。。[泪]"	"label": "disgust"}
{"id": 331	"content": "今天的NB又是阴雨天，忙了一天之后来杯热奶茶，顿时心情舒畅哈！"	"label": "happiness"}
{"id": 332	"content": "给人的安全感不全来源于有厚实的臂膀，坚定的性格，认真的态度和执着的追求，还来源于有能让人觉得安心的眼神。没有突然的浪漫，没有过多的承诺，也不需要瞬间的激情来证明爱的感觉，让人安心，让生活如涓流般平静而缓和，顺涓流而下，你会看到涓流累积的成果，多么波澜壮阔!"	"label": "happiness"}
{"id": 333	"content": "秒速写了12篇激动人心的日志，居然......居然没有统计上去[泪]"	"label": "sadness"}
{"id": 334	"content": "(昨天)赶在下班前做完最后一点事儿急急忙忙手指终于被割伤然后一个人在外暴走到家才发觉脚后跟磨破了早上去秦记饼店买南瓜饼结果没有开门每天上下班看见都是有人的怎么就今天大门紧闭"	"label": "sadness"}
{"id": 335	"content": "知网都不能用"	"label": "sadness"}
{"id": 336	"content": "忽然觉得又花三年读研究生[悲伤][悲伤][悲伤]想想挺可怕的，又三年……不过还是要好好复习，给自己最后多一个选择，明年好好准备去洛阳找工作[月亮][月亮][月亮]加油吧！"	"label": "like"}
{"id": 337	"content": "我决定要饿两天…把游泳圈饿瘪"	"label": "sadness"}
{"id": 338	"content": "每一天，就算不开心也要笑给别人看"	"label": "happiness"}
{"id": 339	"content": "河南警察带嫌犯嫖娼致其逃脱，羁押在看守所的原汝南县公安局恶警沈站稳家属，给该县公安局长送去一根金条，并公关看守所\"现管\"，经常给监管大队各级干警送钱送物，就获得了特权，在羁押期间可随意打电话上网，最后竟发展囚徒和警察一起去嫖娼，最终携巨款潜逃。"	"label": "surprise"}
{"id": 340	"content": "某人居然把QQ签名给改了，，就算是无意的，那也说明了你不长心呀。。。还记得我当时说得话不，伤心啊伤心死了。。"	"label": "sadness"}
{"id": 341	"content": "「把你最值钱的东西交出来！」面对劫匪的恐吓，男友二话不说，把我给推了出去。一时间我竟不知应该感动还是生气。转"	"label": "happiness"}
{"id": 342	"content": "林子大了什么鸟都有，让我帮你查地图我帮你查，告诉你了，你还找不到，耽误我那么久，我还不认识你，居然还让我帮你打钱，你脑残啊，气死我了"	"label": "anger"}
{"id": 343	"content": "听闻今年大纲新增加了9本规范。我只想说："	"label": "anger"}
{"id": 344	"content": "商学院的心理情景剧让我很有感触"	"label": "sadness"}
{"id": 345	"content": "今夜月好圆，花好香，是一个美丽醉人的夜晚。请允许我思念，思念一位远方的姑娘，她的脸花一样香甜，她的眼月一样温柔。今夜人好烦，心好乱，是一个辗转无眠的夜晚。请允许我饮酒，饮尽一份孤独的情愁，她在梦里若隐若现，她在泪里渐行渐远。2013.12.05晚1902于317路公交车"	"label": "sadness"}
{"id": 346	"content": "刚才在扣扣上搜附近人，搜到了好几个在用老大头像的人。也不知道是不是果果？？我也有点不好意思和人家打招呼。[兔子]"	"label": "disgust"}
{"id": 347	"content": "没有努力去争取到再六次的考试机会~不复习还苦苦挣扎在六级考试的档口~六级注定成为我大学最后的遗憾了~[书呆子]好吧"	"label": "sadness"}
{"id": 348	"content": "在人生奋斗的路上，只是一味的前进是没有用的，我要进步，要不断的成长才能真正的长大"	"label": "like"}
{"id": 349	"content": "来两个V粉！！哈哈哈哈哈！！莫理我[挖鼻屎][挖鼻屎]"	"label": "disgust"}
{"id": 350	"content": "谁不为那段暗恋而痛苦…"	"label": "sadness"}
{"id": 351	"content": "[清晨寄语]快乐源于紧张感的释放。"	"label": "happiness"}
{"id": 352	"content": "奶奶说：一下子要一下子不要，什么意思啊？！娃说：不好意思〜"	"label": "disgust"}
{"id": 353	"content": "你能感受放假回家，然后下大雨，从头淋到脚，然后还要忍受20分钟站车上回家的辛苦，在然后才能洗澡洗头的辛苦吗"	"label": "sadness"}
{"id": 354	"content": "你以为包的跟熊一样我就认不出你嘛，你以为你用围巾把头包了只剩下眼睛我就认不出嘛！告诉你你就是去趟韩国脱胎换骨回来我也未必认不出你[爱你][爱你][爱你]"	"label": "like"}
{"id": 355	"content": "你在象牙塔里生活了22年，然后某一天，一个肥企鹅出现，改变了你的命运，生活。在以前的22年中，我连洗碗都没超过5次，现在一个人，既要学习，还要兼顾生活，还要住这种烂房子，叠被子洗衣服都要学。找份带住的兼职为什么这么难，考完研后该去哪？生活为什么这么幸苦？我不想生活了"	"label": "disgust"}
{"id": 356	"content": "有钱没钱都要快乐过好每一天。"	"label": "happiness"}
{"id": 357	"content": "心里的事，是永远压在我心里的石头。好想发泄一下！"	"label": "sadness"}
{"id": 358	"content": "文字真他妈好"	"label": "sadness"}
{"id": 359	"content": "每个人都有心事，只不过没地方诉说而已"	"label": "sadness"}
{"id": 360	"content": "汇妹的计算机算是彻底没戏了。。。汇妹看到题目惊呆了[衰]，背了前一句，它问后一句[泪][泪][泪]"	"label": "surprise"}
{"id": 361	"content": "被放鸽子，不是说好的么！晕"	"label": "disgust"}
{"id": 362	"content": "肚子好饿……可是好怕吃饭…[委屈]真希望我肚子不会饿…"	"label": "sadness"}
{"id": 363	"content": "一定是用给女汉子的所以我不能用"	"label": "sadness"}
{"id": 364	"content": "我期待的红包~"	"label": "like"}
{"id": 365	"content": "很伤心的感觉[闭嘴]"	"label": "sadness"}
{"id": 366	"content": "跟我妈讲了半天婚嫁问题[拜拜]"	"label": "sadness"}
{"id": 367	"content": "\"这个世界根本就没有正确的选择，唯有拼命努力让自己的选择变得正确。\""	"label": "like"}
{"id": 368	"content": "宝贝慢慢的好了，哈哈！开心"	"label": "happiness"}
{"id": 369	"content": "今天是倒霉？脚扭受伤，好痛啊！又要自己一个人坐公交回家，走路都困难啊。"	"label": "sadness"}
{"id": 370	"content": "我妹初中今天问我我：姐姐你现在就穿胸罩了？我顿时就尴尬了害羞的小声说嗯然后还补了句高中大家都穿了还说你怎么问这么粗糙的问题结果你知道她说啥么！她说我那怎么还这么小！啊啊啊啊啊啊~😰😰😰😒😒😒😭😭😭"	"label": "disgust"}
{"id": 371	"content": "早饭喊我起床"	"label": "happiness"}
{"id": 372	"content": "是世界上最没用的一句话，可是如果连这句话都不想说，那没必要再解释。我很敏感又很迟钝，相信一个人不容易，要骗我，可以，请不要被我发现。"	"label": "sadness"}
{"id": 373	"content": "楼里电梯坏了。一口气上十一楼。腰也算了腿也疼了走路也没劲了。我觉得我该补钙了。[生病][生病]"	"label": "sadness"}
{"id": 374	"content": "没劲啊，我不想我的生活每天都是那么糟。。。。。[发表言论]"	"label": "disgust"}
{"id": 375	"content": "不知大家对快乐一词有什么理解............."	"label": "happiness"}
{"id": 376	"content": "下午上完课，走向食堂，买好了晚饭，正准备开动，突然发现要开会！！知道时间已经过了的我眼泪流下来[泪][泪]"	"label": "sadness"}
{"id": 377	"content": "：我曾经以为.在我生命里.没有什么是我解决不了的.直到有一天当我遇到困难的时候.你闯入我的生命里.你让我重获新生.你让我明白.“思念”会带来伤痛.“距离”会带来痛苦.你让我爱上你.因为你是我的生命！！！[嘻嘻]"	"label": "sadness"}
{"id": 378	"content": "所有重要的东西都不见了、会不会哪一天你也不见了。"	"label": "anger"}
{"id": 379	"content": "以为的东西没想到被啪啪啪打脸了。默默地关了底下评论。我还是安安静静地发点段子娱乐娱乐自己。呜呜呜呜心塞就去写文。"	"label": "sadness"}
{"id": 380	"content": "电脑果然也随主关键时刻掉链子什么的最拿手了"	"label": "anger"}
{"id": 381	"content": "因为是腐女被同学称为脑子不正常的变态…我腐怎么了我看耽美碍着他们什么事了，对于这种人我只想说呵呵了啊不对我去年买了个表！！！"	"label": "sadness"}
{"id": 382	"content": "暗恋一女神，打电话，发短信均无果，昨夜再次电话，女神发来一张鸽子接吻的照片。窃喜，研究一夜不懂，第二天她来短信了，鸽吻……ge加wen=滚"	"label": "happiness"}
{"id": 383	"content": "吴敬琏：造城运动攫取土地差价达30万亿元。触目惊心，令人发指，骄奢淫逸，贵党威武！"	"label": "anger"}
{"id": 384	"content": "又被自己的心思细腻折腾的死去活来"	"label": "sadness"}
{"id": 385	"content": "中午做饭，酱油瓶上有个神马玩意在扭动，厨房光线不是很好，再加上近视就凑近了看。一看不要紧，我以为是蛆呢，本能反应是太长时间没做饭了都生蛆了！赶紧把豪豪喊过来，结果还是劳动人民经验多，直接甩给我四个字“那是虫子！！！”尼玛！该死的虫子，装尼玛蛆啊！！！吓死本宫了[挖鼻屎]"	"label": "sadness"}
{"id": 386	"content": "还是一句对不起！当初是我先放弃了！"	"label": "sadness"}
{"id": 387	"content": "线性代数成绩无缘无故被扣了九分，问老师，他说我最后一次作业没交！怎么可能？！！还安慰我看开一点…！我想说……有些话不能公开说！[闭嘴][委屈]"	"label": "sadness"}
{"id": 388	"content": "T-mac吾好虐我阿联啦[偷笑]"	"label": "happiness"}
{"id": 389	"content": "我真的不是故意的，只是习惯了越重要的人越是疏于联系~~"	"label": "sadness"}
{"id": 390	"content": "刚刚听闻一位小朋友离逝的消息，震惊之馀，更多的是难过。那是多么年轻又可爱的一个孩子啊…生命果然无常"	"label": "sadness"}
{"id": 391	"content": "刚看到的：行者前行靠的是双脚，而不是无谓的言语。"	"label": "like"}
{"id": 392	"content": "今天星期一，是奋斗的起点，并非煎熬的开端；是憧憬的绽放，并非梦魇的延续；是轻快的前行，并非负重的徘徊；是希望的放飞，并非孤独的前行，今天星期一，我们要幸福、快乐、坚强、温暖、真诚、慷慨、宽容、微笑还有不懈的努力。"	"label": "like"}
{"id": 393	"content": "泰戈尔说过：即使枪口对准我们，我们也不退缩因为我们的后面站着孩子！！！！"	"label": "sadness"}
{"id": 394	"content": "悟空尝与honey争一树枝为戏，不亦乐乎。后我与它也以此为戏。后事隔很久有人进山，语吾曰，悟空衔一树枝摇尾近前与人戏，众皆大乐。"	"label": "happiness"}
{"id": 395	"content": "澳洲女子荒野生存一年"	"label": "surprise"}
{"id": 396	"content": "漫漫回家路，延误又延误。"	"label": "anger"}
{"id": 397	"content": "30多岁的大姐你装嫩不看看自己。。。尼玛，好生的看不下去。。。"	"label": "anger"}
{"id": 398	"content": "十三_接地气的广播一个人的硬伤，一在人品，二在智商。没有任何借口。"	"label": "like"}
{"id": 399	"content": "未来某一天，当你发现我欺骗了你，隐瞒了你。我想肯定会恨死我。但是如果发现了我的本意，你会不会原谅我的隐瞒和欺骗。"	"label": "sadness"}
{"id": 400	"content": "喜欢的乐队五月底在重庆坚果有场，我到底是不去呢还是不去呢还是不去呢。（烦躁（谁陪我去呀……"	"label": "fear"}
{"id": 401	"content": "莫名其妙被变成另外一个人？！很好玩？！！"	"label": "anger"}
{"id": 402	"content": "我的生活过着过着就不自觉的麻木了今天已过没有明天请告诉我还能怎样去拼亲爱的不能告诉你此刻我灰暗的心情没有犹豫拉我坠入地狱黑暗夹缝中生存的阳光被淹没殆尽从此快乐和我别离"	"label": "disgust"}
{"id": 403	"content": "-学姐，跟你聊天果然有左手对左脚讲话的默契呢。-怎么有种抠脚的感觉。"	"label": "like"}
{"id": 404	"content": "那时候下着雨还加着班回家，真的好心疼你，[下雨][下雨]晚安"	"label": "like"}
{"id": 405	"content": "钟芮在昆明买给我的"	"label": "happiness"}
{"id": 406	"content": "又一次控制不了自己的脾气，对不起！真的需要反省自己，对别人太苛刻了！！！"	"label": "sadness"}
{"id": 407	"content": "话说	刚刚写生物。看到一题‘小明看见大豆就在想，大豆的叶肉细胞所含的核酸中，碱基种类和核苷酸种类分别是多少？’，无缘无故就火了，那个2B会看见大豆就想这玩意儿，是疯了吧……[生病]"	"label": "anger"}
{"id": 408	"content": "就是在不知不觉中就蔓出枝桠☀️☀️"	"label": "like"}
{"id": 409	"content": "[怒][怒][怒][怒]"	"label": "anger"}
{"id": 410	"content": "我可以肯定了，自己已经得了睡眠综合症了。"	"label": "sadness"}
{"id": 411	"content": "希望属于爱我和我爱的人"	"label": "happiness"}
{"id": 412	"content": "乃是去青岛，下飞机那一刻我不知道我要去哪，我该去干什么，在机场内转来转去最后买了份地图，随便坐了辆大巴载我去不知道的地方，这就是我的失望。愿在青岛的她幸福美满"	"label": "sadness"}
{"id": 413	"content": "今天电话非常多，接得我手忙脚乱，说话混乱，许多的不懂，遭到了同事的白眼、不耐和鄙视，心里挺委屈的……只有一人，大堂副理Bruce，看出我的焦急与不安，耐心安慰我，“别急，慢慢学。”我心一暖，鼻头一酸，差点哭出来[泪]从我来到这里这么多天，只有Bruce给予我鼓励和安慰[泪]"	"label": "happiness"}
{"id": 414	"content": "用理科生的思维把一篇生化小论文写成了博士论文"	"label": "anger"}
{"id": 415	"content": "感冒了……好烦……全身都不舒服……心情很不好吖……"	"label": "disgust"}
{"id": 416	"content": "艹尼玛的大傻逼"	"label": "anger"}
{"id": 417	"content": "今日才知道泾县特产琴鱼干可泡茶。还没理解接受鱼干也能是茶叶，又科普了下四大奇茶的另三种。丽江的雪茶，是用地衣类的雪白色的植物冲泡，可以理解。西双版纳的糯米香是能发出糯米气味的叶子，自然是茶叶也没有什么奇怪的。最怪的是湘桂黔山区里的“虫茶”。泡的不是虫子啊，是虫屎啊，晕。"	"label": "surprise"}
{"id": 418	"content": "世界以痛吻我，我却回报以歌。尊的赶脚很幸运。"	"label": "anger"}
{"id": 419	"content": "又火多次[怒][怒][怒][怒][怒]"	"label": "anger"}
{"id": 420	"content": "怎么可能是叛乱分子又是那个利益集团哪个国家事件的收益他们都一步步盘算好股市收跌恐吓某人制约某国叛乱分子成了代罪羔羊现在背后的枪手早就淡定的打点一切了民航飞机被击落事很大暗杀历届美国总统事就不大？资本力量强大早就能运转一切。"	"label": "anger"}
{"id": 421	"content": "早上吃粽子想起来些往事。高三时候，端午节还没到高考，那时候能走读的同学全走读了，我因为家远所以依旧住校。然后端午节早上，我收到走读同学们赠送的粽子7个、鸭蛋3个。但我觉得最感动的是，我花了一上午时间泪流满面地全吃了…那种比幸福更想哭的感觉真是难忘啊…"	"label": "disgust"}
{"id": 422	"content": "其实我过的一点也不开心。"	"label": "sadness"}
{"id": 423	"content": "与友人较劲，言语往来，大恨不解。一会儿，友人摔大跟头。大大解气。哈哈哈哈哈哈"	"label": "happiness"}
{"id": 424	"content": "原来吉林动画学院在我大安徽游戏和动画专业都招生啊~~~~~"	"label": "happiness"}
{"id": 425	"content": "[挖鼻屎][衰]跟一个小学加初中同学重新联系上了，年前人家约我出去，正好没时间就没去，想着年后礼貌的找人家看个电影吧，结果。。人家怕尴尬又找了个小学同学，让我也再找个，想破头皮想到俩，一个明天开学一个明天上班[泪]姐姐一宅女是有多想出门，所以说真心不喜欢直男[挖鼻屎]事多"	"label": "anger"}
{"id": 426	"content": "我们这代人，难道真忍心在谎言中继续郁闷，而让我们的后代继续苦逼？"	"label": "anger"}
{"id": 427	"content": "“喜欢你的理由－－因为是你，那就是你。除了这个还有别的原因吗？如果我能知道原因的话就好了，那就能找到不喜欢你的办法了。如果不觉得丢脸的话，想要的只有，一直能留在你身边舒服地相处。”"	"label": "happiness"}
{"id": 428	"content": "总觉得，世界那么大，总该有人懂得我的感觉。若是遇到那样的朋友，或许只需要交换一个会意的眼神，微笑颔首，无需言语，一切便已足够。"	"label": "sadness"}
{"id": 429	"content": "火车站检票排队时插队的，男人比较多，因为体魄强健；大巴上不按号乱坐的，大多是女的，因为不太要脸。"	"label": "anger"}
{"id": 430	"content": "好天气"	"label": "like"}
{"id": 431	"content": "思念，终于抵不住时间。我看见那张曾经无比诚挚的脸。我的忧伤如线，突然从内心的最深处涌出来，千丝万缕，像那盘丝洞里天真的妖精，缚住了别人牵住了自己。——《人生若只如初见》"	"label": "sadness"}
{"id": 432	"content": "文献标着free"	"label": "happiness"}
{"id": 433	"content": "有些话只能自己对自己说"	"label": "anger"}
{"id": 434	"content": "近着近着就远了…远着远着就散了…人呐…总会因为一些畜生…就这么再也走不到一起了…到最后才发现，朋友两字…很难诠释！能坚持下去，上辈子得是多大的缘分！[爱你]"	"label": "happiness"}
{"id": 435	"content": "我都很小心翼翼了，还是有很大声响，我也没办法[泪]，我又不是故意的。。"	"label": "happiness"}
{"id": 436	"content": "那是我对普通人的定义，可是我连达到普通人都很难啊，奈何？！"	"label": "like"}
{"id": 437	"content": "在外面。无聊的一天"	"label": "disgust"}
{"id": 438	"content": "“你有什么错啊你的错就是支持西班牙然后西班牙回家了哈哈”"	"label": "sadness"}
{"id": 439	"content": "对不起腐彩，我的爱心还要怎么表达?全部家产给了你，我都没有留下两元公交车路费。回家，回家。好失落，我的1{路浏，我只好走着田家了。天好冷，牙好疼，谁来爱心我呗。"	"label": "sadness"}
{"id": 440	"content": "没钱带在身上的赶脚好[囧]，吃什么都要算计着！更可恶的是我明明拿到的是5元给他，却说是5角！气不气……[懒得理你]"	"label": "disgust"}
{"id": 441	"content": "还有23天"	"label": "like"}
{"id": 442	"content": "儿子四岁时，我们家还是一个比较困难的家庭，每月的收入解决不了这个月的基本消费，别说吃肉，就是有些油炒菜就已经是谢天谢地了。一天，我煮了几个蛋给儿子吃，把蛋壳剥掉后给儿子吃，四岁的儿子把蛋递回给我说：爸爸，你吃吧！当时的我，眼泪涮涮地出来了……。每当想起这事，我至今还感动。"	"label": "happiness"}
{"id": 443	"content": "12届高一男怎么打都打不死"	"label": "anger"}
{"id": 444	"content": "第一波90后妹子已到晚婚年龄。"	"label": "anger"}
{"id": 445	"content": "曾经“自以为是”的真，在这赤裸裸的现实面前，就TM是个笑话"	"label": "sadness"}
{"id": 446	"content": "你必须非常努力，才能看起来毫不费力。[兔子][兔子][兔子]"	"label": "like"}
{"id": 447	"content": "学校最近老放些老歌～"	"label": "happiness"}
{"id": 448	"content": "看球看到早上七点，十点又爬起来参加结业仪式，放这一年来的视频时，借着感冒偷偷抹了几把眼泪鼻涕，除了不舍，还觉得非常不爽，感觉就好像自己吃着一盘好菜，可是还没吃够就要被端走了！超级不情愿！！[生病]什么天下无不散的宴席，什么没有不散场的电影，都滚蛋好吗[生病]"	"label": "sadness"}
{"id": 449	"content": "面瘫不是我想改，想改就能改。。。"	"label": "sadness"}
{"id": 450	"content": "亲们，弄点心情舒畅的微博哦！"	"label": "happiness"}
{"id": 451	"content": "最近看的韩剧槽点简直…虽然才看了四集其内容中八年前的男主和女主与八年后并无外貌区别而男二却经历了由青春变成熟以及人生的历练并脱胎换骨简而言之根本就是换了个演员以至于男二一眼就认出女主女主根本没法认出男二【因为根本不是一个人吖！】这点编剧做的相当贴近生活…"	"label": "sadness"}
{"id": 452	"content": "J8网站瞎改什么版本呀！不改挺好的！越改越差！越不方便！改版是为了更好而不是为了更差！懂不懂呀！爱奇艺改版后太SB了！选集太不方便了！"	"label": "anger"}
{"id": 453	"content": "我真的没有你想像的那么弱还有你算什么你用你的笑容试探我的快乐还是那么温柔触碰到我伤口一句话都没说说拜托别再说出口打破我的虚荣你用你的笑容制造我的快乐还是那么温柔触碰到我伤口一句话都没说求你别再说出口揭开我的懦弱和失落。"	"label": "anger"}
{"id": 454	"content": "说的最多的词，知道的最少的痛苦。"	"label": "sadness"}
{"id": 455	"content": "风河家园一小区居民在家阳台上烧烤，被邻居误以为起火，打119报了警，引来无数居民围观。[衰]"	"label": "disgust"}
{"id": 456	"content": "亲，您幸福吗？做电商无幸福[草泥马]"	"label": "anger"}
{"id": 457	"content": "失望的一届政府，失望的领导人。"	"label": "sadness"}
{"id": 458	"content": "，，啊！[哼][抓狂][抓狂][黑线][微风][微风]"	"label": "disgust"}
{"id": 459	"content": "我一读书就恶心。今天听君一席话，胜读十年书。"	"label": "disgust"}
{"id": 460	"content": "作为一个冷会过敏，热会过敏，湿会过敏的人，地球已经绝壁没有我容身之处了好吗？"	"label": "sadness"}
{"id": 461	"content": "唉…还有三天，我还在颓废中！唉…这可如何是好？？唉…咋就这么不思进取捏？？唉…真已无神可救 了！唉…"	"label": "like"}
{"id": 462	"content": "牙过敏又开始了，折磨……"	"label": "sadness"}
{"id": 463	"content": "生不起，病不起，死不起"	"label": "sadness"}
{"id": 464	"content": "痛苦的时候能够感受到痛苦，幸福的时候能够感受到幸福就已足够幸福了。"	"label": "happiness"}
{"id": 465	"content": "【图片】雪夜，天真站在雪地里呆呆地看着门前的雪人：【他们说把愿望对着雪人说一千次，就会实现…小哥消失很久了…小哥我想你了快回来…小哥我想你了快回来…小哥我想你了快回来…】忽然，雪人动了，天真惊讶地看着小哥抖落身上的雪花道：【天真，我回来了。忘了带钥匙了】"	"label": "anger"}
{"id": 466	"content": "想念一个人、会有甜甜的味道，也会觉得、苦苦涩涩的。"	"label": "sadness"}
{"id": 467	"content": "这个时候我也在装作思考人生了，而且异常激烈呢。我爸这两年头发白了一半，我想，至少我不用担心自己头发变白，然后装作没什么变化快乐无比。"	"label": "anger"}
{"id": 468	"content": "一笑*给儿子报了个画画班，周末打他学画画，老师跟小朋友们说道：小朋友们今天咱们学习荷兰著名画家，梵高的作品向日葵，大家听过吗？儿子听到后大喊：哈哈，和我姥姥一个地方的，我姥姥也是河南的。"	"label": "happiness"}
{"id": 469	"content": "如果说我一生能爱上11个人，那我想我能爱上的人不多了。"	"label": "sadness"}
{"id": 470	"content": "光有奋斗精神是不够的，还需要脚踏实地一步一步地去做。"	"label": "like"}
{"id": 471	"content": "“男生更喜欢一心多用（multi-tasking），试图搞定考试还耍性格和聪明，这在刚性和压制性的应试系统中很难实现。中国应试系统的核心精神是驯服、放弃自我（self-effacing）、伪创造性、奴隶式的效率。某种程度上，女同学优异和女状元的增多，恰好是中国社会男权特征积重的结果。”——周雷老师"	"label": "like"}
{"id": 472	"content": "幸福没那么容易，所以那么让人羡慕。"	"label": "happiness"}
{"id": 473	"content": "只要币子够，你把游戏机打穿了都不怕555>_<........"	"label": "anger"}
{"id": 474	"content": "不会再主动找你说一句话"	"label": "disgust"}
{"id": 475	"content": "我现在很幸福，话不用多说，因为幸福无法用言语表达，两个人心在一起，话勾在一起，那才是幸福！[嘻嘻][哈哈]"	"label": "happiness"}
{"id": 476	"content": "缝了个扣子都能把手指头给戳破了[怒骂][怒骂][怒骂]"	"label": "anger"}
{"id": 477	"content": "两个孩子的第二个本命年他都不在身边。"	"label": "sadness"}
{"id": 478	"content": "老豆完全不支持我。。唉。。。"	"label": "sadness"}
{"id": 479	"content": "来吧，一切让我自己承受吧[给力][嘻嘻][嘻嘻][嘻嘻]"	"label": "anger"}
{"id": 480	"content": "世界上容不得那么多好心。"	"label": "anger"}
{"id": 481	"content": "与老同学们在大董吃饭，笑语整晚，且大董是我们喜欢的调调。"	"label": "happiness"}
{"id": 482	"content": "没校园网就是愁，写个论文都费劲。[生病]"	"label": "sadness"}
{"id": 483	"content": "对不起，我爱你，明知道不可能……"	"label": "sadness"}
{"id": 484	"content": "情人节学到了很多...现在真的觉得自己撒子都不是了...我要长高！！！[可怜][可怜][可怜]"	"label": "sadness"}
{"id": 485	"content": "幸福，就像是奈何桥上的一碗孟婆汤，是冷，是暖，是咸，是淡，饮者自知。青春，应该是幸福的，我们也原本可以幸福。让生活失去色彩的，不是伤痕，而是内心世界的恓惶。让脸上失去笑容的，不是磨难，而是禁闭心灵的缄默。所以我说，忧伤不应是青春的主旋律！"	"label": "happiness"}
{"id": 486	"content": "只能看着别人幸福，羡慕别人的幸福。自己注定就是孤独。"	"label": "happiness"}
{"id": 487	"content": "我做过的最坚持的事可以总是像个笑话。念念不忘不是个好习惯。像我总是不喜欢他，每次说话都带着嘲弄与莫名其妙的骄傲，仿佛置一切不见，我讨厌你，就是这样。"	"label": "disgust"}
{"id": 488	"content": "看完电影找了好久关于“武学就是两个字一横一竖”的意义，我想的是一横一竖不是四个字吗一横一竖加一起那就是一个字啊一横一竖难道是单独两个字？我不识字吗？后来我明白了就是“横竖”两个字。横竖是个死！武学的境界就是死啊！"	"label": "happiness"}
{"id": 489	"content": "【弗兰克尔】幸福不仅是实现生命意义的结果，同时也是自我超越的一个意想不到的附属物。幸福不是追求而来的，而是自然产生的。在这种意义上，可以说，人追求越多，失去的也越多。"	"label": "happiness"}
{"id": 490	"content": "明天和潘姐姐去看电影~@潘婕潘婕"	"label": "happiness"}
{"id": 491	"content": "自己多一句嘴不行啊[泪][泪]一天的等待全白费了啊啊啊啊[抓狂][泪]"	"label": "sadness"}
{"id": 492	"content": "什么都是滚滚滚，就不能来句萌萌的扑啦啦嘛"	"label": "anger"}
{"id": 493	"content": "每天都做同样而不统一的事！"	"label": "disgust"}
{"id": 494	"content": "喝豆浆喝出了螺丝钉和螺丝圈。[吃惊]"	"label": "disgust"}
{"id": 495	"content": "我会一直努力的"	"label": "like"}
{"id": 496	"content": "我刚评论我弟弟的QQ空间的状态，然后一分钟后他就把我的评论给删了！他是有多恨我！！！[怒][哼]"	"label": "anger"}
{"id": 497	"content": "[心][心][心][心][心][心]"	"label": "happiness"}
{"id": 498	"content": "工作氛围越发令人憋屈，不仅是各种制度压制人，工作上的繁琐让业务员绑手绑脚，门前雪扫不齐整，又怎敢去划拨更多的空间。而他们不管，适者生存，不适者无能。每个部门更是一种“我很忙有事没事少来烦我”的姿态，所谓部门协作已是笑谈，更把前线部门本该是地位最重的业务员推到一个尴尬的位置。"	"label": "anger"}
{"id": 499	"content": "早餐店的老板娘今天问起，天天和我一同的那个小伙这两天怎么没见了。突然不知道该怎么回了，小哥，想你了"	"label": "sadness"}
{"id": 500	"content": "外面的雨停了没？我可以回家了吗？"	"label": "fear"}
{"id": 501	"content": "为什么我弟弟一个人总喜欢玩双人游戏。"	"label": "like"}
{"id": 502	"content": "只要你们过的好，我心里便以满足。[鼓掌]"	"label": "happiness"}
{"id": 503	"content": "新浪微博的体验越来越差：看微博好好的推荐我下什么《结婚纪》，说结婚必备。我连女朋友都没你就催我结婚？是不是我下载了你免费送个女友咧？"	"label": "disgust"}
{"id": 504	"content": "我内疚，不是我做错事，而是看到父母亲为我的事情操心操肺，看到他们已逐步逐步年迈到中老人的状态，我心里不是滋味、我心疼他们、我难受、我非常爱爸妈。[泪]"	"label": "sadness"}
{"id": 505	"content": "你一个人，也很难为你了，这么重要的事情，亲人都不在身边，爸爸也挺内疚的。"	"label": "happiness"}
{"id": 506	"content": "1.不抱怨生活：幸福的人并不比其他人拥有更多的幸福，而是因为他们对待生活和困难的态度不同，他们从不问“为什么”，而是问“为的是什么”，他们不会在“生活为什么对我如此不公平”的问题上做过长时间的纠缠，而是努力去想解决问题的方法。"	"label": "happiness"}
{"id": 507	"content": "放假早了也碍你们了，鱼唇的人类。神烦这寄人篱下的感觉。"	"label": "anger"}
{"id": 508	"content": "新鲜无花果扔冷冻室这会儿拿出来吃好舒服啊"	"label": "happiness"}
{"id": 509	"content": "[bm可爱]终于下单买了美貌的西餐盘杯碟套装，外加芝士焗土豆红薯等用的烤碗。邮费相较于高贵冷艳的烤盘蛋糕模具来说，简直是好太多了！嗷嗷嗷，还差精致的方形玻璃烤碗，还差各种刀具工具，得到城里的超市去逛逛了。"	"label": "happiness"}
{"id": 510	"content": "@浙律【陈有西】[赞][赞][赞][赞]"	"label": "like"}
{"id": 511	"content": "如果我把本科证拿到手，可不可以重新考大学再学四年？就算考研还是弥补不了的空缺"	"label": "sadness"}
{"id": 512	"content": "天皇皇地黄黄，风吹草低见流氓~左青龙右白虎全年收入贰佰伍~云想衣裳花想容，发个微博就想红！？画楼西畔桂堂东，你又不是王思聪~路见不平一声吼，满城都是单身狗。自古美人爱英雄，可惜英雄是基佬。君不见高堂明镜悲白发，想认马云当老爸~当老爸~"	"label": "disgust"}
{"id": 513	"content": "就是适应对方，真正地互相适应对方，从爱情变成亲情，变成亲人，然后两个人好好地厮守一辈子！"	"label": "happiness"}
{"id": 514	"content": "滋儿滋儿的看着新发现的漂亮妹子的围脖结果发现丫竟然觉得泰囧乐爆了果断取关！！！"	"label": "sadness"}
{"id": 515	"content": "被7K7k弄得心累了。我不造该怎么做。7k7k回避得真好啊呵呵[拜拜]别逼我生气，不然可是很恐怖的（不）快要到底线了。小伙伴们都说要帮我，我总觉得也耽误了他们的时间，心里真过意不去。我现在不想理你了，秋后算账……不然我就不是naki……"	"label": "sadness"}
{"id": 516	"content": "王老吉和加多宝的骂战。呵呵，我信加多宝的。[奥特曼]"	"label": "sadness"}
{"id": 517	"content": "猫咪老师总是对我笑。"	"label": "happiness"}
{"id": 518	"content": "早安世界……祝福你阖家幸福"	"label": "sadness"}
{"id": 519	"content": "我不想在放开你，因为已经厌倦了明明很在乎却要假装看不见，害怕听不见你的声音，看不到你的身影！慢慢的我只想跟你一起过平淡的生活，一直陪在你的身边！全心全意只爱你!"	"label": "sadness"}
{"id": 520	"content": "事情会过去影响会留下"	"label": "anger"}
{"id": 521	"content": "搭沅江市的城乡公交7公里，车费7块，不知道是我们生活水平太高还是政府无作为？生活水平高，可是有一半的人坐不起！！"	"label": "sadness"}
{"id": 522	"content": "据说，男生没有主动找女生，那是说明他是真的不想理她了。女生没有主动找男生，是因为在等他找她…一想到全世界的女生都在等我，我突然就觉得幸福了起来。[嘻嘻]"	"label": "happiness"}
{"id": 523	"content": "如果难过	就努力抬头望天空吧	它那么大	一定可以包容你的所有委屈。。很多委屈只有自己去承担，没有分享，没有述说，仅仅一个人看天遗忘，承受，悲哀。"	"label": "sadness"}
{"id": 524	"content": "能告诉你！我想你了"	"label": "sadness"}
{"id": 525	"content": "游戏设定敲出一百字后就卡掉了......"	"label": "sadness"}
{"id": 526	"content": "代言5人前团饭的微吧就不要占东方神起的便宜了吧？东方神起的成员现在到以后有且只有两人：郑允浩、沈昌珉。别的组合的饭就不要再占东方神起的便宜了吧？东方神起NISSANstadium动员15万人的演唱会主角有且只有两个人：郑允浩和沈昌珉。倒贴的你浑身长鸡眼啊~~如图所示，如有雷同，纯属你犯贱。"	"label": "anger"}
{"id": 527	"content": "真正幸福的人，不仅仅指的是他生活中的每一个时刻都是快乐的，而是指他的生命整个状态，即使有经历痛苦的时刻，但他明白这些痛苦的真实意义，他知道这些痛苦过后，依然指向幸福。甚至可以说，这些痛苦也是幸福的一部分，他在总体上仍然是幸福的。——毕淑敏[鼓掌]"	"label": "happiness"}
{"id": 528	"content": "在学校的时候你给了我部手机在你读技校的期间我就用这部手机跟你连续上网的时候你总发抱'亲'我每次都说要真的而你都说等我们见面先'终于周末了'我好不容易骗家里人得出去了'你回五塘等我了在车上我说你还对现你的承诺呢'你还在装说什么什么那时候我觉得你好可爱'也有点生气你把它给忘了。未完…"	"label": "sadness"}
{"id": 529	"content": "[睡觉][睡觉]"	"label": "sadness"}
{"id": 530	"content": "我很讨厌一个人莫名其妙来加你，然后各种盘问你叫什么？哪里人？什么工作？有没有对象？收入多少？等等！我想说凭什么告诉你，你丫的算个谁啊？？？"	"label": "disgust"}
{"id": 531	"content": "黑哥那二货赖床爬起来指责我早起不用功反倒刷围脖。这啥，一百步开始笑话八十步了？"	"label": "disgust"}
{"id": 532	"content": "背部抽筋是什么情况。。。[衰][生病]"	"label": "sadness"}
{"id": 533	"content": "一个人吃饭，无聊、发呆～许多畅想…不寂静不热闹，不咸不淡，没期许无味道，好妙～"	"label": "disgust"}
{"id": 534	"content": "三月不减肥四月徒伤悲五月徒伤悲六月徒伤悲七月徒伤悲八月徒伤悲九月徒伤悲十月徒伤悲十一月徒伤悲十二月徒伤悲一年徒伤悲阿阿阿健美操一选过了等待月底的二选先要瘦下来阿不然又会被亚珠嫌弃的我不想放弃舞蹈"	"label": "sadness"}
{"id": 535	"content": "怎么突然就无聊了捏"	"label": "disgust"}
{"id": 536	"content": "我看我就算十天半个月不上QQ微博微信也不会有一条废话的[拜拜][拜拜][拜拜][拜拜][拜拜][拜拜][拜拜][拜拜][拜拜]"	"label": "sadness"}
{"id": 537	"content": "万恶的周末"	"label": "disgust"}
{"id": 538	"content": "开什么玩笑，都把我当什么。"	"label": "sadness"}
{"id": 539	"content": "我也不想伤害你的对不起"	"label": "sadness"}
{"id": 540	"content": "真的是笑了，心情不错，也睡了个好觉，"	"label": "happiness"}
{"id": 541	"content": "向晚上12点打电话沟通报表事宜的同事致敬！晚安。"	"label": "happiness"}
{"id": 542	"content": "一旦过敏不复返"	"label": "sadness"}
{"id": 543	"content": "点得甘衰嘎衰爆嗲"	"label": "sadness"}
{"id": 544	"content": "觉得总得干点儿什么但又不知道该干点儿什么还想着干什么都没劲"	"label": "disgust"}
{"id": 545	"content": "给ta的都是光，ta却嫌晒，给我的都是暗，我却无言"	"label": "sadness"}
{"id": 546	"content": "昨晚梦到一直想买的那件毛衣了[花心]，还买回来了[得意地笑]，哎，还是专心吃我的粉吧！[泪]"	"label": "anger"}
{"id": 547	"content": "好呗你说文件大要用软件下我就下了个来下呗，可是这连浏览器下载都完胜的速度是怎么回事啊？！100M你打算给我下100年啊？！！！只能用这玩意儿下载就算了你丫能不能给劳资动一下啊！！！！"	"label": "anger"}
{"id": 548	"content": "所谓幸福并不是人人都可以拥有的终究那个东西是不会在某些人身边	时间可以证明的是事实而事实证明的是真相终究是冰冷的。有的时候会因为某些东西蒙蔽了双眼而看不清	但终究冰冷的事实不会说谎还是会让你看清。也许被蒙蔽的双眼也是一种福气但如果有只希望它能骗一辈子不要只骗一会子。"	"label": "happiness"}
{"id": 549	"content": "不管怎样，我们都是有自己生活的人·"	"label": "like"}
{"id": 550	"content": "Sorry.原谅我的狠心.我不想再去伤害一个爱我的人![泪]原谅我."	"label": "sadness"}
{"id": 551	"content": "难受'("	"label": "sadness"}
{"id": 552	"content": "自从那一天，妈妈没有只言片语的离我而去，我的心就变得好孤单......电话里，永远也不会听到妈妈对我的真切的呼唤；餐桌上没有了妈妈的欢声笑语；我再也没有机会为妈妈做一次可口的饭菜；走进商场，虽然也去看看适合妈妈穿的衣服的柜台，可我知道，我永远也不能为妈妈买一件衣衫......"	"label": "sadness"}
{"id": 553	"content": "有些话题是不能用来侃侃而谈的，因为即使是真理，但一说出来就SB了。比如你写一篇「论沉默是金」的长篇大论试试就明白我在说什么啦〜"	"label": "happiness"}
{"id": 554	"content": "微博好友一个都不认识，300多粉丝没个评论的，为什么呢？等会儿去twitter上看下。。。[哼]"	"label": "sadness"}
{"id": 555	"content": "Wo想说-我好想你。好想快点见到你。"	"label": "sadness"}
{"id": 556	"content": "这段时间里，一一是各种哭，早上起来，要哭，妈咪上班了，哭着叫妈咪不要上班，送到外婆家时，哭着不肯上去，在外面玩，不肯回家，诶！好烦！"	"label": "sadness"}
{"id": 557	"content": "刚才看青黄图被我爸看到了啊啊啊啊，所以看H图一定要注意背后TT"	"label": "sadness"}
{"id": 558	"content": "前面貌似一辆奥迪，嗖，超过了，爽~~~~~一辆奔驰，哇靠，再超，真刺激。。前面那辆宝马敢超不。。。嗖嗖，宝马主无奈去吧，真尼玛爽，堵车骑自行车真爽。。。"	"label": "happiness"}
{"id": 559	"content": "我想说的是或许刚才我们两个亦有冲动的地方。但是我更想说的是我真的不是自愿想在家长会时过去。但那是妈妈的要求我无从选择。我很清楚我的加入会让你们原本的计划有所出入，亦清楚你是完美主义者不允许自己的计划有任何瑕疵这点我可以体谅。希望你亦可以好好说话，我亦正在检讨我所说过的。"	"label": "sadness"}
{"id": 560	"content": "真不知道怎么会这样心急！！唉！礼拜一不排除别的、班主任又要找我了。。。"	"label": "sadness"}
{"id": 561	"content": "\"喂好像有段时间没电话你了\"\"还好一年而已\""	"label": "disgust"}
{"id": 562	"content": "日前抓紧没有爱情4的时间开始看了《奋斗》。第一集也太吓人，太活跃的说。看了几集了，总的来说不错啊"	"label": "like"}
{"id": 563	"content": "前两年有多个小孩说我是小学生，今年又有一枚菇凉说我像高中生。所以，我想说：年轻真好！[害羞][偷笑][酷]体貌和生活习惯乐意散发幼童的气息，思想和涵修见识却知是智慧增长的样子。故此，我还想说：我会变得更好！[可爱][做鬼脸][飞机]"	"label": "like"}
{"id": 564	"content": "其实都是满满的信任而口头上总说不曾相信"	"label": "like"}
{"id": 565	"content": "人生就是啥是傻时间越久越淡薄会把我们推上孤独的顶峰我们都要过那个柴米油盐的日子离不开利的漩涡人活争口气登顶了就只有高冷了[雪人]"	"label": "disgust"}
{"id": 566	"content": "[音乐]“虽然人人都说着我也就是个普通人，但心里头都盼着对方说你是个特别的人。我想，那就做个特别的普通人好叻，让身边的大家说起我的时候嘴角都带着微暖的笑意，洒家这辈子也就值了。”[音乐]"	"label": "like"}
{"id": 567	"content": "新年快乐。我要拿好多好多红包。。[太开心]晚安。。。早安。。"	"label": "anger"}
{"id": 568	"content": "啊啊啊啊啊啊啊啊啊啊受够了啊啊啊啊"	"label": "disgust"}
{"id": 569	"content": "每个人心里都有悲伤，而最悲伤的是，没有人能够理解另外一个人的悲伤。"	"label": "sadness"}
{"id": 570	"content": "对不起，你对我的好我明了的太少。对不起，我无私奉献的太少。对不起，我辜负了好时光。对不起，我也变得现实。对不起，我怠慢了身边的好多人。对不起，我发现自己很久没有开怀大笑了。对不起了～"	"label": "sadness"}
{"id": 571	"content": "传说中的电信诈骗电话刚刚竟然打到了偶办公室。不知是某些人功课没做好呢，还是太嚣张了……"	"label": "anger"}
{"id": 572	"content": "明天开学咯！努力咯！！！"	"label": "sadness"}
{"id": 573	"content": "也许我会狠安静狠安静"	"label": "sadness"}
{"id": 574	"content": "遇到欧洲版的马老师，还是挺可爱的。"	"label": "sadness"}
{"id": 575	"content": "自我鼓励很久很久像极了快胀破的气球鼓起勇气说要一起很久很久像极了小孩在玩家家酒想着要等很久很久等到明年九月的秋我想过不去的都是自已不想过去我想舍不得那个满满爱的会说出在一起很久的自己我想我舍不得那个看起来真的努力过了的莫名莫名我就喜欢你。"	"label": "like"}
{"id": 576	"content": "半夜梦里醒来，窗外银白月光。"	"label": "like"}
{"id": 577	"content": "[月亮][月亮]Goodnight"	"label": "happiness"}
{"id": 578	"content": "[抓狂][抓狂][抓狂][抓狂]每晚到凌晨都好肚饿，我每晚都忍，但都忍悟住要起身食野[晕]，一食野就觉得心情好差，好有罪恶感[泪]，因为会好肥！但悟食又惊对某人悟好！好郁结好矛盾，好悟开心！我悟想肥到只猪甘呀！为自己忍悟住食野既行为想爆粗[黑线]"	"label": "anger"}
{"id": 579	"content": "：美美的心情到现在还没睡等会要去打球的就突然下雨了，天呐~"	"label": "sadness"}
{"id": 580	"content": "真的很郁闷！这么重要的消息，转发数量却不尽人意：我已有方案，可望从根本上解决城市交通拥堵（如北京），同时会大大减轻由交通造成的污染，恳望习总书记接见（通道难寻，希望帮助转达。方案现在还不便披露，联系时请先发短信18538933757）。"	"label": "sadness"}
{"id": 581	"content": "我遇到了很多坦诚相待的孩子，我喜欢她们的直爽，却也不喜欢他们的轻易放弃。还坚持什么，是否值得，这是个问题！"	"label": "happiness"}
{"id": 582	"content": "胖到没人爱[拜拜]"	"label": "sadness"}
{"id": 583	"content": "你这不是自己找气生么，学学老妈。这事都放开点。他愿意xh谁就xh谁呗。就算有联系能怎么样？你也不能打他骂他？！坚强吧姑娘！这时候自己不坚强他们就骑在你头上了！"	"label": "sadness"}
{"id": 584	"content": "真衰逃课给老班抓住了"	"label": "sadness"}
{"id": 585	"content": "速度嗷嗷的"	"label": "happiness"}
{"id": 586	"content": "炸金花炸金花炸金花[威武][威武][威武][威武]"	"label": "sadness"}
{"id": 587	"content": "在这样的日子里，很幸福"	"label": "happiness"}
{"id": 588	"content": "今天耍安逸了，感谢你们、我把“第一次”都给你们了天意…"	"label": "happiness"}
{"id": 589	"content": "天啊，突然想起来雅虎邮箱即将不能用了，我不是要重新注册微博吧。。。。。"	"label": "sadness"}
{"id": 590	"content": "边聊天边招新。哈哈。来吧。"	"label": "happiness"}
{"id": 591	"content": "在哪儿啊？"	"label": "sadness"}
{"id": 592	"content": "艾玛沃特森那个heforshe的女权演讲…状态感觉好像楚雨荨在艾利斯顿的演讲…"	"label": "sadness"}
{"id": 593	"content": "川大上课投票器，可点名，可答题，唯一编号，人手一机。恭喜，你，被锁定了！[哈哈]"	"label": "sadness"}
{"id": 594	"content": "今天玩了一中午的游戏现在脑子里想的还是那个音乐"	"label": "happiness"}
{"id": 595	"content": "有些把人心如此何必勉强"	"label": "sadness"}
{"id": 596	"content": "昨天妈妈做饭的时候把手切了	这几年来从来没跟妈妈谈过心	每天只会气她	突然想说对不起妈妈"	"label": "sadness"}
{"id": 597	"content": "只当世间人，莫问人间世。笑看解语花，不求花解语。"	"label": "anger"}
{"id": 598	"content": "一大早食堂邂逅一位吃饭吧唧嘴的女生，和扣脚大汉般怡然自得，实乃生平仅见…"	"label": "surprise"}
{"id": 599	"content": "每天除了银行就是10086给发短信。"	"label": "disgust"}
{"id": 600	"content": "手机出问题了	联系人一个都没了各位亲麻烦你们用短信把姓名发送到我手机上(13258328856)谢谢!"	"label": "sadness"}
{"id": 601	"content": "老婆上个星期生了双胞胎儿子，楼主手贱把他们手上的识别标签扯下来了，现在没人能分清谁是哥哥弟弟了……"	"label": "happiness"}
{"id": 602	"content": "最受不了有些人那可怜的嫉妒心除了黑别人还会干什么自己红不起来就去黑别人很有意思么真以为自己是什么真觉得自己粉丝多了就是支持你么真他娘的搞笑没资本秀就别出来骚不知道我们在看你笑话看得非常开心么开那么多小号来炒作自己真以为我们是吃屎的么真拿自己250的智商戳我笑点"	"label": "disgust"}
{"id": 603	"content": "在买了洗鼻壶之后，两次试用灌进脑袋里的水终于在停用两天后稍微流干净了一些，当然还是从鼻子流出来的。。所以这两天的工作质量和效率都是脑子进水级的，不堪回首不忍直视！"	"label": "disgust"}
{"id": 604	"content": "说说最后一年我们都对不起哪些人和事吧！1，沈友强晏中轶，拒绝了你们两好几次邀请！2，我爸妈，没能让你看到我考上的喜悦！PS好像没什么了吧！[衰]"	"label": "sadness"}
{"id": 605	"content": "原谅这个旧世界带给你的伤害，从明天起做一个幸福的人。"	"label": "happiness"}
{"id": 606	"content": "看一部电影，想起一个曾经深爱过的女人，我喜欢嗅她呼出的空气，暖暖的，有她的温度，从她的身体到我的身体，仿佛融在了一起，我又开始想她了。"	"label": "sadness"}
{"id": 607	"content": "本周连续六天的班学校还有好多实验报告要写这样的日子还算充实撒繁忙的额日子不仅让我戒了香烟还让我远离了游戏滴说昂兼职学习旅游让我渐渐地额成熟了起来撒"	"label": "like"}
{"id": 608	"content": "小朱和小薛要回西安，今天中午大家相聚，谈的最多的是开心快乐和心态。感受快乐，说出快乐，追求快乐，分享快乐，创造快乐，寻找快乐，是大家一致的看法。希望新的一年，我的好朋友们都能快乐开心，好事连连！"	"label": "happiness"}
{"id": 609	"content": "有时候人们觉得自己在挣扎在痛苦有很多苦恼就像一匹愚蠢的马，老以为自己可以主宰命运，而不知道真正决定命运的东西就隐藏在内心中。"	"label": "happiness"}
{"id": 610	"content": "🎋🎋🎋💖💖💖全世界晚安[爱你][爱你][爱你]"	"label": "happiness"}
{"id": 611	"content": "女孩读书是特别重要的。很多女孩儿长大之后容易被骗，而且不爱看书的女孩很容易浮躁。主要就是因为她害怕寂寞，她一个人呆不住，然后就有很多的帅小伙说我们去唱歌吧怎么样，然后他们就去了。所以说女孩儿要是爱看书，她就不害怕寂寞，一个人能呆得住。"	"label": "happiness"}
{"id": 612	"content": "现在的我怎么了？"	"label": "sadness"}
{"id": 613	"content": "只能说现在的人都太能“装”了。[怒]"	"label": "anger"}
{"id": 614	"content": "你还在追求与金钱无关系的爱情吗？如果是这样，那就太天真了。一切透视投资啊。"	"label": "happiness"}
{"id": 615	"content": "思念，就像是喝掉一杯冰冷的水，然后一滴，一滴地流成滚烫的泪。"	"label": "sadness"}
{"id": 616	"content": "昨天把这几天准备买礼物的3000元输掉啦，我现在好穷啦。"	"label": "sadness"}
{"id": 617	"content": "今儿上班休息时，一妹纸坐我旁边掰着手指算日期，突然感叹到七夕要到了，问到你也还是一个人过阿？我很淡定地答到：一个人过了十几次也不差再多一次是不是！突然妹纸就投来赞同和感动的目光[鲜花][鲜花]晚安！"	"label": "happiness"}
{"id": 618	"content": "曾经有个女孩问我有没有新浪微博，让我快去粉她，我就专门注册了一个，告诉她这个账号不管以后怎么样，我只关注你一个人，虽然最近跟她闹了矛盾，双方互粉的都取消了，而我也发现最近蛮多人粉我，但是我答应过她只粉她一个，就算现在那点事，我还是要遵守诺言，只粉她一个，所以对不起大家。"	"label": "sadness"}
{"id": 619	"content": "乃就不能关注一下我吗?！s人！[怒][怒][怒]绝交！老纸表听什么台湾妹啦，讨厌。[怒][怒][怒]老纸要被流放了乃知道嘛，老纸心情不好乃知道嘛[怒][怒][怒]乃有心情关注别人在hk约会就不能关注下我啊[怒][怒][怒]"	"label": "anger"}
{"id": 620	"content": "中午跟不熟的同事吃饭，实在不知道聊什么话题，她发短信，我没话找话的问了句：是iPhone4吧？好丢人"	"label": "disgust"}
{"id": 621	"content": "让你手贱更新了新版本，不但不能边听边存，下载还要包月收费。后悔纠结去吧你就。"	"label": "sadness"}
{"id": 622	"content": "还有什么可以更痛苦一些吗，至少麻痹现在的痛楚"	"label": "sadness"}
{"id": 623	"content": "最近上班短裙，热裤...腿冻啊冻死的，还担心这漏那光的，大部分是腿上裹着，身上盖着...热个饭，上下班穿着高跟鞋崴啊崴的...女汉子还是回归牛仔T恤时代吧"	"label": "disgust"}
{"id": 624	"content": "征服不了数理化，我就不姓王了。"	"label": "like"}
{"id": 625	"content": "我就奇怪怎么空调开了这么久都不凉原来它一直处于抽湿模式"	"label": "anger"}
{"id": 626	"content": "新街口地下商圈又扩容了，新街口南部（中央、东方、大洋一带）地下全部打通，而德基广场和艾尚、艾尚和金鹰珠江一号的地下空间也将全部打通。今后逛街、购物、吃喝，在地底下就可以从新街口逛到珠江路啦，从此逛街再也不用怕路上彪悍的司机大叔了！[哈哈][哈哈]"	"label": "happiness"}
{"id": 627	"content": "亲爱的，还记得我们一起疯狂一起无厘头的时光，我很想你们，想念我们的相聚，等待…"	"label": "sadness"}
{"id": 628	"content": "今天买的新鞋。。。尺寸小了还不让换。。。忧伤"	"label": "disgust"}
{"id": 629	"content": "雨夜为何会如此悲伤，我有多久没这么悲伤过，想你了么？你还好么？其实不是寂寞，因为有寂寞陪着我。"	"label": "sadness"}
{"id": 630	"content": "恋爱的时候，我对她说，要买一栋大房子给她，有花园，游泳池，她越来越少提起，我却没有一天忘记……"	"label": "happiness"}
{"id": 631	"content": "第一次玩lol就成为团队最大输出，倍感自感！！！！[嘻嘻][嘻嘻][嘻嘻]"	"label": "happiness"}
{"id": 632	"content": "，是努力去感受Ta：做什么、想什么；陪伴着…"	"label": "sadness"}
{"id": 633	"content": "一口气游800两口气游1100三口气游1300。"	"label": "happiness"}
{"id": 634	"content": "被窝，手机，走神。大一的日子。"	"label": "sadness"}
{"id": 635	"content": "毛怎么翻来翻过去都睡着哟，睡不着得孩子真"	"label": "sadness"}
{"id": 636	"content": "QQ亲戚多微信朋友多遇到不开心的事也就还能来这里发泄下我现在就是负能量爆棚你们随便拉黑我"	"label": "sadness"}
{"id": 637	"content": "你在埋头加班写方案，他在另一座看不见你的城市默默的用QQ陪着你。互联网，让心更贴近！"	"label": "happiness"}
{"id": 638	"content": "两年了。"	"label": "happiness"}
{"id": 639	"content": "僧僧问我还好么，我说好的不得了，从怕狗族一夜间变成爱狗族。"	"label": "anger"}
{"id": 640	"content": "仰望星空脚踏实地"	"label": "surprise"}
{"id": 641	"content": "没有，能穿，的，衣服。了。"	"label": "anger"}
{"id": 642	"content": "雨停，不开会，没理由不去游泳了[可爱]而且周末到来了[可爱]"	"label": "happiness"}
{"id": 643	"content": "想对你挥手却低头其实我们很熟"	"label": "sadness"}
{"id": 644	"content": "你是长醒了还是什么，反正老娘看着之后是高兴由衷的高兴。反正属不属于都高兴，这个真的有！！！安好，安好~"	"label": "happiness"}
{"id": 645	"content": "上年这时没想到的就是，这个学期竟然还有课要上。一直上到六月，七月份就拿毕业证，走人。"	"label": "disgust"}
{"id": 646	"content": "刚有位胳膊上纹了青龙的小哥向我问路………[酷]你们一定以为我美翻了吧？一定以为我是这样[害羞]或者这样[可爱]要不然就是[花心]的表情吧？…………[不要][不要]小哥说：阿姨，请问三期1号楼在哪儿？[泪]"	"label": "sadness"}
{"id": 647	"content": "想念是一种无法言说的滋味，我想你了，你真的不知道？？"	"label": "sadness"}
{"id": 648	"content": "半夜秀个恩爱……[嘻嘻][鼓掌][亲亲][花心][男孩儿][女孩儿][耶][喜][喜][威武][心][太阳][赞]"	"label": "happiness"}
{"id": 649	"content": "因为可以跟你聊天～哈哈[哈哈]"	"label": "happiness"}
{"id": 650	"content": "有什么无聊的亲们，可以来找吾聊天啊^p^"	"label": "disgust"}
{"id": 651	"content": "记起个女孩子，计算机系的top1。后来说起来，过的不很快乐。女生极少，远没被想象中众星捧月，基本是被隔离的小部分人。写代码觉得痛苦，很多时候大作业是边哭边写。不是技术牛人，只能努力考试，好在成绩不错。后来去了伯克利，再后来不知道了。"	"label": "disgust"}
{"id": 652	"content": "的人，各有各幸福的角度；不幸的人，确各有各的不幸！幸福时要低调，不用炫耀，因为每个人都会有幸福的时刻，或许你这一刻拥有下一刻失去，不幸时不必羡慕别人，或许你的幸福就在来的路上！[微风]"	"label": "happiness"}
{"id": 653	"content": "突然发现拜仁对巴萨的比赛就是→FCBvsFCB"	"label": "disgust"}
{"id": 654	"content": "总是被人恨啊真是人际交往能力太差劲了´_>`【说不定是我性格太糟了"	"label": "sadness"}
{"id": 655	"content": "撑了一天…好累…感觉体力透支了。"	"label": "sadness"}
{"id": 656	"content": "最讨厌阿姨把每个楼层走廊的灯都关了！每次上个厕所前我纠结半小时，最后上厕所后心跳半小时！丫丫个呸的，阿姨，再关灯，我就生气了！！！（其实，我生气也没用，每个晚上都有人关走廊的灯，幸亏我不是每个晚上都半夜上厕所）睡吧，晚安。"	"label": "disgust"}
{"id": 657	"content": "话说一男子常沉迷于游戏，故而女友跟他分手而要跳楼，此货居然还哼着超级玛丽的背景音乐，正在他一步一步往前挪的时候，警察上来了，此屌丝说，你们别想劝我，我意已决，非死不可。无奈警察来了一句，那你能哼着诺基亚的铃声往下跳么？此男问为何？警察说，因为这样我觉的比较耐摔！"	"label": "happiness"}
{"id": 658	"content": "记忆是任性的。你不知道自己会记住些什么"	"label": "sadness"}
{"id": 659	"content": "每次看到blue这个词都会想起初一下新来的英语老师，刚毕业，超级漂亮(我也是因此喜欢上英语课的。。)在台下讲课时发现了一同学的手绘本，画的是他自己与老师，封面上歪歪扭扭的写着yellowbook。她满脸绯红，呆立良久，然后慢慢放下本子，摆出老师的姿态说：在西方，人们是用blue来代指色情的。"	"label": "like"}
{"id": 660	"content": "每个季节都以它独特的语言讲述着美丽的故事，而我们则在故事里演译着不同的角色！"	"label": "sadness"}
{"id": 661	"content": "每次一到中午老王跟小王问我去吃饭不，我都用特别洪亮的声音说我还不饿，你们去吧。他们就会说，年轻真好，我们老了！我只是还没想到我吃啥，其实还没到11点我就饿了[汗]"	"label": "happiness"}
{"id": 662	"content": "大波波家妹子的包裹都已经寄到邮局了，但因为上面只写了地址没写我中文名字所以就在眼前却拿不到的痛苦有人明么[泪]"	"label": "anger"}
{"id": 663	"content": "。从此改行做点赞帝[偷笑]"	"label": "like"}
{"id": 664	"content": "我不敢打扰……"	"label": "like"}
{"id": 665	"content": "一个人永远不会同时爱两个人。想到这一点，自卑，孤独，消沉，眼泪都涌上来了。"	"label": "sadness"}
{"id": 666	"content": "好的感情就像是打奶泡，绵密柔和，挑不出一颗气泡。然而打不好了，泡泡怎么震也震不好。"	"label": "sadness"}
{"id": 667	"content": "这家韩国小菜店是一位韩国的朋友带我和老婆来吃的，我共来了两次。其中店长是北朝鲜人，会说中文。离开时，朋友告诉我，店外面这个排子像灵位牌的东西是在告诉韩国朋友来到耶稣这里来，一起在主里得平安，这家韩国人开的店，还不忘传福音，是美好的事！"	"label": "happiness"}
{"id": 668	"content": "很多东西还是要去争取的，万一得到了呢～😏"	"label": "happiness"}
{"id": 669	"content": "这样的日子能把人逼疯[抓狂]"	"label": "sadness"}
{"id": 670	"content": "我很开心和高兴，在老妈的眼里我是最棒的！虽然真实的我是不好的！"	"label": "happiness"}
{"id": 671	"content": "接打电话的语气和表情未言先笑，因为礼节上说对方能感受到你的微笑。与朋友同事聊天时会伴随着笑，会认真的听，因为这是尊重。可是自己的时候，发现竟然不会笑，不知道快乐是什么。"	"label": "happiness"}
{"id": 672	"content": "劣质香水夹着烟味，电视播着抗日神剧，成人在谈天说地，儿童在嬉戏追逐，蓝天白云令人心旷神怡。远眺青山，近看绿水长流，叉烧包、排骨、凤爪、皮蛋瘦肉粥逐一品味，啊！好开心啊！啊！我好幸福！"	"label": "happiness"}
{"id": 673	"content": "今天得知GreenDay六月份要来国内开演唱会简直不能更加开心去官网乱逛的时候发现五月份AmericanIdiot音乐剧要来LA演出！！！刚好是我考完试的那天！！！回国前刷音乐剧回国后刷演唱会时间卡的刚刚好不能更棒！！！o(*////▽////*)q"	"label": "happiness"}
{"id": 674	"content": "海报海报"	"label": "happiness"}
{"id": 675	"content": "很不情愿的说这四个字，一路顺风！"	"label": "sadness"}
{"id": 676	"content": "一个看起来很愤怒很凶的人很可能只是个受了惊吓的可怜人，他以为是别人的言行令他痛苦的，所以他想攻击别人，但他却不知道其实是因为抗拒自己的恐惧而痛苦。此刻只需允许恐惧存在，一段时间后即可恢复平静，也许以后他对别人同样的言行就不再有激烈的反应了。"	"label": "anger"}
{"id": 677	"content": "~囧~V囧V;囧;@囧@*囧*<<<好好玩[lt切克闹]"	"label": "disgust"}
{"id": 678	"content": "12届全运会参演的都是本地歌手，开幕式虽然很简朴，却一点不掉份儿。据说节约了很大一笔开资呢。还据说本届政府出台了政策，不准政府的各种庆典活动请明星大腕。上届政府说，缩小收入差距，本届政府做了。更重要的是，国外借“中国威胁论”随时可能动武。没有钱能打胜仗吗！我赞本届政府！"	"label": "like"}
{"id": 679	"content": "，是唯一的不计后果不计代价无所顾忌的坦荡的付出。在你极度愤怒的刹那，犹如裂空而出横无际涯的闪电，赤裸裸地裸露了你最隐秘的内心。于是，想认识一个人，就去看他的愤怒吧!"	"label": "anger"}
{"id": 680	"content": "昨夜前心中间偏右疼痛难忍，一夜不能入眠，老公怕是心脏有问题，守护一夜！心中很是感激！老公辛苦了！[亲亲]"	"label": "happiness"}
{"id": 681	"content": "我都不知道说你聪明还是愚蠢。"	"label": "sadness"}
{"id": 682	"content": "人浮游在世不只自己才令我一生好奇寻求被爱的滋味终于碰到你全赖你我先欣赏自己权力与金钱怎么可媲美谁拦截也挡不住我在行近你如何能让我触动你如何描述可感动到你要与你抱拥相恋一世纪从来没在乎你美与不美是永不更改我愿意给你爱风霜都替你遮盖你会看清楚和了解我未被人潮掩盖[话筒]"	"label": "happiness"}
{"id": 683	"content": "最近有点不正常勒，额………"	"label": "sadness"}
{"id": 684	"content": "我想现在的我还不配说爱我不过是一个想幸福的人也许你是那个人只是没遇见那个对的人。"	"label": "sadness"}
{"id": 685	"content": "现在不睡觉我所做的每件事都是无聊的。"	"label": "disgust"}
{"id": 686	"content": "真恶心"	"label": "sadness"}
{"id": 687	"content": "上楼梯的时候摔了一跤，少了一块皮！怎么就那么黑呢！"	"label": "sadness"}
{"id": 688	"content": "嘻嘻已经拒绝睡前讲唐诗有两个多月了吧，今天拿出唐诗准备讲讲，结果她自己叽咕叽咕的都背出来了，我说首诗名，她背诗，就这样一口气背了五六十首，真是让我惊喜不已！"	"label": "happiness"}
{"id": 689	"content": "明明考试时间很紧，上自习书什么都放在桌子上，但是俩人都带着耳机低头看小说，渴了出去接点水喝，互相乐不兹的说着不好好上自习看小说……"	"label": "happiness"}
{"id": 690	"content": "充了一夜电，居然一格都没充进"	"label": "anger"}
{"id": 691	"content": "我只是个家境平凡长相平凡智商平凡的普通人，我想要获得我想要的一切只能自己去赚取，所以不要玩手机了放下它吧就是现在啊啊[抓狂]未来的你一定会后悔的"	"label": "like"}
{"id": 692	"content": "没电话，没问候，没信息，"	"label": "disgust"}
{"id": 693	"content": "我从小到大的小伙伴竟然是[呵呵][呵呵][呵呵]"	"label": "sadness"}
{"id": 694	"content": "对不起我亲爱的小林仔，我不应该和其他男生聊天，我知道错了，以后不会了。对不起，我不知道你心情烦乱，我还老是胡闹让你觉得我不理解你，我错了，亲爱的。我会努力改正过来~_~[爱你][爱你][爱你]"	"label": "sadness"}
{"id": 695	"content": "谢谢你喜欢我"	"label": "like"}
{"id": 696	"content": "太阳终于出来了"	"label": "happiness"}
{"id": 697	"content": "现实就这样，想爱了，天空大地都是你的不想爱了连个屁你都资格轮到你放，什么他妈的爱情啊，就那些傻逼不会珍惜，为他们风情万种了，谁又知道"	"label": "disgust"}
{"id": 698	"content": "祢好吗？？？我想你！！！"	"label": "sadness"}
{"id": 699	"content": "除了熬夜看巴萨，体育这词已离我远去。"	"label": "surprise"}
{"id": 700	"content": "我现在吃东西都是为了吃饱，没有味道可言。"	"label": "surprise"}
{"id": 701	"content": "这一年身体上出现那么多毛病，给了老妈那么多的麻烦来操心。对不起（今后，我会好好珍惜自己身体的）也会好好孝敬您老人家"	"label": "sadness"}
{"id": 702	"content": "还是爸妈好对我好，在家吃的饱，睡的好，有床真好...[太开心]"	"label": "happiness"}
{"id": 703	"content": "更要努力了"	"label": "like"}
{"id": 704	"content": "一笑置之！"	"label": "happiness"}
{"id": 705	"content": "你说，我就没有女孩喜欢么？"	"label": "sadness"}
{"id": 706	"content": "你是追着太阳奔跑的少年，我愿做洒在你身上的阳光，紧紧的包围着你，不阻挡你前进的脚步，给你温暖，照亮你前方的路。"	"label": "happiness"}
{"id": 707	"content": "火车站到大召寺来回都坐的电动小房（？）车，开车的大叔和大姐都对我一个人走动感到吃惊。我只不过想趁着还是二十岁出头赶紧活动活动嘛，惊啥呀，过了三十岁哪还有时间呐！"	"label": "happiness"}
{"id": 708	"content": "小卖部买了俩大果冻，边吃边感慨了一句，我这不就在吃一堆琼脂呢么[泪]"	"label": "sadness"}
{"id": 709	"content": "看在眼里，痛在心里，社团的事好让我心塞"	"label": "sadness"}
{"id": 710	"content": "快被自己煮的鱼齁死，死咸死咸的"	"label": "anger"}
{"id": 711	"content": "有次穿着件有点淑女外加有点紧身的连衣裙去朋友的朋友家打麻将，中途去上厕所，结果一个不小心忘了收腹，裙子后面的拉链被震开了，幸好那时来出差随身都带着衣服，就着门口扯着拉链叫我朋友帮我拿一件换上才算解决了[哼][哼]"	"label": "disgust"}
{"id": 712	"content": "有一天，我们愿意为谁停下脚步？"	"label": "sadness"}
{"id": 713	"content": "没有你在的时候我坐车就喜欢一个人坐，这样我可以安静的听歌和想你。"	"label": "sadness"}
{"id": 714	"content": "从那个方向走来的人我都感觉好熟悉[馋嘴][做鬼脸]"	"label": "happiness"}
{"id": 715	"content": "原来\"想\"\"瘦\"下来就是享受啊"	"label": "happiness"}
{"id": 716	"content": "1、终极一班2主演：曾沛慈。2、客串：汪东城。3、主题曲：《一个人耍了一群人》"	"label": "anger"}
{"id": 717	"content": "一次又一次的伤害了我[沙尘暴]"	"label": "sadness"}
{"id": 718	"content": "今天护士节暨表彰大会举办很成功，我也有所斩获，获得演讲比赛二等奖，希望以后能更上一层楼。"	"label": "happiness"}
{"id": 719	"content": "我最快乐的就是看到你们因为我快乐而不快乐。"	"label": "happiness"}
{"id": 720	"content": "快乐的标准是一根可以无限拉值的橡皮筋，你的欲望越大它们的拉度越高，越过它难度就越大，它不是一件实实在在的东西，看不到摸不到，可它又确实存在，会在郞郞的笑声和一张张欢乐的笑脸。经常笑一笑，对身体少得病，笑口常开，健康常在"	"label": "happiness"}
{"id": 721	"content": "一觉睡到天到亮，哈哈-D"	"label": "happiness"}
{"id": 722	"content": "幸福不在外而在内！让自己强大起来吧！"	"label": "happiness"}
{"id": 723	"content": "第19个略过的情人节，突然想到高三的圣诞节，要好的朋友给我写的信一样的贺卡，她说希望我能找到真正爱护我的人。当时看了震惊之后就忘记了，前几天清桌子又看到这封信，看到这句话的时候更加震惊了。实在不知道为什么我会给她留下这样的印象，似乎从来没有表现出想要恋爱或是期待初恋的心情。"	"label": "surprise"}
{"id": 724	"content": "，我说为什么膝盖总有来路不明的淤青，今天终于知道了。。。我真是白痴加二货"	"label": "surprise"}
{"id": 725	"content": "我不能接受那些烂人超过我"	"label": "anger"}
{"id": 726	"content": "讨厌麻烦的事情，讨厌被人麻烦也讨厌去麻烦别人~"	"label": "disgust"}
{"id": 727	"content": "妈的受不了"	"label": "disgust"}
{"id": 728	"content": "有个兄弟姐妹是件狠幸福的事，很温暖，小弟，谢谢你让我成为了这个世界上最幸福的人[耶]"	"label": "happiness"}
{"id": 729	"content": "她若不说，我根本不知道是她，她说我来的第一天她在台上晕倒了，影响到我的演出效果，觉得很对不起我。我说是你啊，听说你那天没吃饭，身体虚，以后千万不能饿着就来上班，我还说那天的事应该我说抱歉，如果我的节目不需要舞蹈队的一直陪同，你也就不会晕倒。她却重复说对不起我，我有些感动。"	"label": "happiness"}
{"id": 730	"content": "幸福是什么？对我来说幸福不是住豪宅，穿名牌，开豪车。。。因为这些都好不真实，即使拥有了也会很快走掉的。我所谓的幸福就是有一个自己很爱又很在乎自己的人，两个人在一起有一个属于自己的小家，不需要太大，合适就行，有一个或两个宝贝"	"label": "happiness"}
{"id": 731	"content": "每当我以为可以掌控自己的生活的时候，生活总是给我一嘴巴"	"label": "surprise"}
{"id": 732	"content": "后脑壳儿痛"	"label": "anger"}
{"id": 733	"content": "不想伤害某人的同时，貌似某人已经被我伤害了！[悲伤]我是坏人[可怜]"	"label": "sadness"}
{"id": 734	"content": "就是洗完头后给你吹头发！[嘻嘻]"	"label": "happiness"}
{"id": 735	"content": "太压抑了，真的不知道自己能撑到何时..."	"label": "sadness"}
{"id": 736	"content": "星期五，七点起床，刷牙，洗脸，上厕所，关门手被夹到，上学，上课想睡觉睡不着，写字手被笔扎到，回宿舍，吃饭勺子掉，饭菜太难吃，晚上，跆拳道，膝盖肿了一大块，脚上一层皮掉了，接力的时候被拍了一巴掌！被追杀的时候又被门夹到手，下楼梯回家的时候又绊了一下[衰][衰][衰]"	"label": "sadness"}
{"id": 737	"content": "别讲想念我我会受不了这样"	"label": "sadness"}
{"id": 738	"content": "最近买过的东西统统降价了。。人品多少钱一斤？[挖鼻屎][挖鼻屎]"	"label": "sadness"}
{"id": 739	"content": "我要睡觉！！！[泪]"	"label": "sadness"}
{"id": 740	"content": "这周出门前去了奶奶家，奶奶问我「这周回家么」我说「不回家了」她说「过几天你生日，不回来么」我表示很惊讶地说「你竟然记得我生日」奶奶说「当然了，4月17号下午3点20的」—连我自己都不知道具体时间奶奶73高龄了却记得一清二楚。嗯哼，奶奶记性还是很好的，连爸妈都忘了我生日。"	"label": "happiness"}
{"id": 741	"content": "”平井宣布将索尼业务重点放在手机及平板、影像数码、游戏领域后，索尼在这三个领域都没有迎来让人满意的业绩提升，反而都出现下降，而掌管手机以及平板业务的移动部门业绩下滑最为严重，索尼也因此取消2014年股东分红。而标准普尔更是将索尼的信用评级下调至“BBB-”。ps：大法你还撑得住吗？"	"label": "sadness"}
{"id": 742	"content": "终于也轮到我放假了[爱你][爱你][爱你]"	"label": "happiness"}
{"id": 743	"content": "我没有写过任何的简历，求职信，"	"label": "anger"}
{"id": 744	"content": "一件事让我处理，两件事让我处理，我可以当做生活考验我，三件四件…是我今天够衰么？！！！[怒]"	"label": "anger"}
{"id": 745	"content": "自己都不敢看自己"	"label": "like"}
{"id": 746	"content": "搓麻搓到死"	"label": "happiness"}
{"id": 747	"content": "你让我很失望。李龙'今年了我叫你回家工作是因为你能有点本事'以后能让我们过上好的日子'不再像以前'。谁知道我的选择把我们的感情给断了'。当你说\"我们分开一段时间\"的时候'我想说你有什么资格说这句话。那时我哭了。未完…"	"label": "sadness"}
{"id": 748	"content": "又一次让人雌雄难辨，牛X!"	"label": "sadness"}
{"id": 749	"content": "那明年见吗。明年见咯。"	"label": "sadness"}
{"id": 750	"content": "今天宝贝们问我，为什么从没有看到我生气，我也很好奇，我觉得自己有时候很怒了，但在宝贝的眼里我不过是脸红了，鼻子挺起来了，好奇鼻子怎么就挺起来，让宝贝们示范了一下，亲爱的，我尽量不生气，不把怒火燃烧到单位，我一直觉得很你们在一起简简单单很幸福，虽然很傻，但我愿意这样傻下去"	"label": "anger"}
{"id": 751	"content": "两只小鸟分别站在零线和火线上，本来他们相安无事。后来那只雄鸟亲了雌鸟一下，结果他们被电死了。这个故事告诉我们，秀恩爱的都得死。——鸟嘴的化学成分是磷灰石，而磷灰石是不导电的。但这两只鸟居然被电死了，显然，它们舌吻了…"	"label": "like"}
{"id": 752	"content": "自助快吃吐了，以后再也不涉及肉类[吐][吐][吐][委屈]"	"label": "happiness"}
{"id": 753	"content": "忽然之间泪流满面，只是因为某个字眼狠狠撞击了心里的疼，那个疼就是你，我最爱的人。"	"label": "happiness"}
{"id": 754	"content": "我会永远相信不完美的完美不管什么世界距离不是距离"	"label": "like"}
{"id": 755	"content": "干嘛啊不就上午去班上自习了嘛下午要出门去自习这也是头一次何必冷嘲热讽的说又要去当学霸了咯貌似我还没出门就已经在看书的你有意思嘛操谁看书是自己的事比来比去有意思嘛最讨厌这样明明比别人好了还要说自己是多差多差差你大爷啊尼玛影响我心情[怒]"	"label": "surprise"}
{"id": 756	"content": "对不起，那些被我辜负了的人，祝你们都幸福。"	"label": "sadness"}
{"id": 757	"content": "用1碗鸭汤鸡蛋挂面搞定娃儿，用40粒狗粮搞定狗儿，也挺快的，用剩下的80%的命喝了碗汤，感受了下亲们的魔力意念速递，顺便感慨了一下人生：为毛在内人的本命年结束之际，我却各种打开方式不对？过个几年一定要认认真真过好自己的关。"	"label": "happiness"}
{"id": 758	"content": "知道什么叫奇迹吗？泰国，面积没有东三省大，人口没有东三省多，其中1/4的男人当兵，1/4的男人出家，1/4的男人当人妖…剩下的老弱病残凑个足球队，还能踢中国个5：1？这就叫奇迹！"	"label": "surprise"}
{"id": 759	"content": "学新闻要懂政治法律；学法律懂法律不如懂政治。做新闻，不懂政治要么鸡鸣狗盗民生新闻，要么站错对毁了自己。作律师，不懂政治要么死磕法制民主，要么打些皮毛官司。齐越朗诵节快到了，齐越说如果有来生还要作共产党的播音员，传的是堂堂正正的声音。怕是真到现在，也真的是只能作肉话筒了。"	"label": "disgust"}
{"id": 760	"content": "踩踩踩踩踩踩、我登不上闹怎样"	"label": "sadness"}
{"id": 761	"content": "昨天晚上睡觉的时候做梦梦见我的右胳膊别人扎了一刀特别疼扎我的那个人我不认识而且我还求他不要杀我最后好像是因为我很像他女友所以没杀死我只是捅了我的右胳膊他是来报仇的。"	"label": "fear"}
{"id": 762	"content": "进大学，就没有因为作业写到现在！现在居然为了这个鬼东西搞到我现在才上床！！！以前都没有的今天全上来了，七里八里一大坨！最主要是怎么，上个星期不搞，前几天不搞，硬要搞在放假前一天！！！害得我是连东西都还没有收拾，我真心是要疯了！！！[怒骂][怒骂][怒骂][怒骂][怒骂]"	"label": "sadness"}
{"id": 763	"content": "文坛上下，鱼目混珠，有了互联网之后，使出浑身解数的真假写手们忙的不亦乐乎。鸡汤式说教是自己不懂或半懂，又生怕别人不懂，才不惜耳提面命。而老道的高手，无须做表面文章。艾略特曾说过，精彩故事是“骗看门狗的肉”，话又说回来，在当下这个精神懒惰的世界，不妨借助精彩故事讲点人生真谛。"	"label": "anger"}
{"id": 764	"content": "现在的心情可以总结为：花了14块钱打了个的把电脑驮回家结果现在放门后根本不想打开明天早上还得吭哧吭哧搬回公司；和淘宝小二讨权益结果她每个无理要求前都要加个＂亲＂严重影响了我以德服人的节奏；吃了一个肉包子一份凉皮一碗饺子结果现在还是饿！"	"label": "anger"}
{"id": 765	"content": "昨晚烧高香任务顺利完成还收了一个大红包哈哈哈哈哈开心，今儿个登高计划继续。蛇年必将万事如意。"	"label": "happiness"}
{"id": 766	"content": "更年期暴躁易怒妇女，惹不起还躲不起么。反正乖乖待在家里也要被训，还不如出去玩，至少在外面开心了一会儿。终归待在家或不待在家的结局一样，都是被训!!!"	"label": "disgust"}
{"id": 767	"content": "狗屎微博。吐[愤怒][愤怒][愤怒][愤怒][愤怒][愤怒][愤怒][愤怒]贱！！！"	"label": "like"}
{"id": 768	"content": "幸福，就是找一个温暖的人过一辈子。"	"label": "happiness"}
{"id": 769	"content": "生病留了一级现在上初一总感觉心里不好受现在还在生病看着以前初二的同学我却还在头晕有谁知道这种感觉此处省略很多..."	"label": "sadness"}
{"id": 770	"content": "听完钱钟书一家的故事。很感动，一家人经历了在牛津时的安逸快乐，回国后生活的不济，文革的惨淡。钱媛做为他们唯一的孩子也并不幸福，早年病逝。但杨绛还健在，望杨老寿比南山。"	"label": "happiness"}
{"id": 771	"content": "千言万语，不知道怎么表达。"	"label": "like"}
{"id": 772	"content": "我真的可以一个人到40岁"	"label": "sadness"}
{"id": 773	"content": "对不起，谁帮我告诉她，我让她受委屈了？"	"label": "sadness"}
{"id": 774	"content": "记住，温柔的背后是是以后的心痛，别放懈，请你记住！我不想以后会有那种不自然的感觉，不想！！！"	"label": "disgust"}
{"id": 775	"content": "无论何时，只要你买了东西，送到家里，就会被查明出厂日期有效期，真的生活有必要这样累吗？"	"label": "disgust"}
{"id": 776	"content": "思堂，你为我实在做得太多，兄弟一场，彼此之间交付性命的信任，说好的不离不弃，一起战斗，今你离我而去，方知知己难寻。"	"label": "sadness"}
{"id": 777	"content": "[心]护手霜，好香"	"label": "like"}
{"id": 778	"content": "不能选择，不能逃避，不能原谅。只剩耻辱在作怪，此刻真的不想继续这样待着，就连这几天我也等不及。恨不过又怎样，这都是我该承受的。好想蒙着被子哭一场，多少年了，多少年了，多少年了，"	"label": "sadness"}
{"id": 779	"content": "nature和scienceAmerican的文章很好，我喜欢。[笑哈哈][亲一口]"	"label": "like"}
{"id": 780	"content": "*他们说网络很假我笑了好像现实很真一样 [挖鼻屎][哈哈]"	"label": "anger"}
{"id": 781	"content": "腿细的心脏不太好。"	"label": "disgust"}
{"id": 782	"content": "当不了小清新，成不了女土匪。的"	"label": "sadness"}
{"id": 783	"content": "我暴躁我不安我阴暗我挑剔我狂妄我无谓我恶毒我招摇我流浪我仇恨我焦虑我恐惧我难过我撒谎我隐瞒我拒绝我不屑我戏谑我博爱我粗俗我卑微我残忍我无心我羡慕我疯狂我任性我自私我悲观我逃避我躲藏我闷骚我混乱我的错误我会自己忏悔用失眠的夜还有无尽的馀生但是你们凭什么说三道四"	"label": "anger"}
{"id": 784	"content": "我想回小学开始学写作好么！教练我要重练大脑啊！我的大脑它缺乏逻辑性不能活了！什么叫千疮百孔！那就是我的作文！我的翔一样的作文！我为什么老用一个词？因为别的词都不会好么！为什么老那几句话！因为我没话说！只好不停的捯饬一句话啊！为什么观点不鲜明！因为我一时半会什么都想不到啊！"	"label": "sadness"}
{"id": 785	"content": "作为一名幼儿园老师，我是多么羡慕大学老师。如果我的课上也有人睡觉那就好了。。"	"label": "happiness"}
{"id": 786	"content": "每天都是无精打采不知道干嘛的样子"	"label": "disgust"}
{"id": 787	"content": "其是每个人都有：但须是目边流的三点水，作为许多是平民看到不平，不洁，不公、狂寃之区迫目垂下，没有申理之处，吧了哎！！！"	"label": "sadness"}
{"id": 788	"content": "不好意思，我再一次的深陷进去了。"	"label": "sadness"}
{"id": 789	"content": "如果你看到我经常在线，在我不在的时间Q我我也没回，恭喜你，说明我对你隐身可见。如果你看我一直不在，恭喜你…说明我对你在线隐身。"	"label": "disgust"}
{"id": 790	"content": "PersonofInterest疑犯追踪，还是可以一看的。不过不知道是周末原因，视频经常卡。"	"label": "sadness"}
{"id": 791	"content": "人总要经历过某种东西才会收获吗？感情是否也是如此？与他们为什么总感觉如此疏远，我们明明是血脉亲人呀，为什么只剩下紧张、烦躁、苦涩……总有种还是一个人好的感觉。"	"label": "sadness"}
{"id": 792	"content": "当你感觉到无聊的时候，是否可以静心想想，想想你现在所做的事情是否是有意义的，想想自己到底想干嘛？"	"label": "disgust"}
{"id": 793	"content": "[熊猫]高估了肠胃的承受能力"	"label": "sadness"}
{"id": 794	"content": "每天都比别人多上一个小时班～有人给我特殊待遇回报～做梦吧	[怒]"	"label": "anger"}
{"id": 795	"content": "数了几百头羊了…数的羊都困了…最缺觉的人最失眠。"	"label": "anger"}
{"id": 796	"content": "有时候，情侣之间的吵架在别人眼里也是一种幸福"	"label": "happiness"}
{"id": 797	"content": "微博不能提供我所需要的东西了。"	"label": "sadness"}
{"id": 798	"content": "看非常完美，我也好像说，我教zxq24岁双子座你愿意和我一起走么?"	"label": "disgust"}
{"id": 799	"content": "满脸面膜全部吸收不见的效果"	"label": "like"}
{"id": 800	"content": "一天天把我闲的。。。要期中考试了啊啊啊"	"label": "happiness"}
{"id": 801	"content": "我爱的人，爱我的人，身体健康，平平安安！[心]"	"label": "happiness"}
{"id": 802	"content": "某部门某生，工作上合作起来真舒服啊。"	"label": "happiness"}
{"id": 803	"content": "这三个字究竟值多少..."	"label": "sadness"}
{"id": 804	"content": "我明天喝豆浆买两碗喝一碗倒一碗【这奢侈糜烂的生活啊23333"	"label": "happiness"}
{"id": 805	"content": "好想回到开心时光，可却是一去不复返了●︿●"	"label": "sadness"}
{"id": 806	"content": "我香港的叔公回来了带了儿子回来"	"label": "happiness"}
{"id": 807	"content": "[失望]放个假居然这么"	"label": "disgust"}
{"id": 808	"content": "好久没有码字心里太多情绪难以言表多久以前的习惯习惯晚上找人聊天又有多久找不到人陪伴不知是什么陪我度过乏味的夜晚不过现在一切都变好了有人愿意陪我聊天直到我入睡有人愿意接受我的无理取闹有人愿意与我敞开心扉诉说着过往的种种我应该高兴不是吗我应该感谢上苍赐予我现在的一切不是吗"	"label": "sadness"}
{"id": 809	"content": "受某天看到了一条微博，如果被喜欢的人告白会有啥反应。他脑补了一下已暗恋多年的那个面瘫男神向他告白的情景，忍不住吓了一个哆嗦。那几乎没可能，于是悲伤地点转发，其实你是在开玩笑的吧。十分钟后，他刷新微博看见男神转发，不是→_→。"	"label": "disgust"}
{"id": 810	"content": "幸福来的太突然了，突然的太那个了，谁有我幸福，幸福的流鼻血………"	"label": "happiness"}
{"id": 811	"content": "想亲们了"	"label": "fear"}
{"id": 812	"content": "为什么我的私信删、删、删不了？！"	"label": "sadness"}
{"id": 813	"content": "有种无奈叫做用钱木有。"	"label": "sadness"}
{"id": 814	"content": "看到奶奶，我也没有那么冷了。"	"label": "sadness"}
{"id": 815	"content": "我今天干了一件特傻的事，嗯，是这样，去银行领钱，把密码记错了，输入微博的密码，12位…太久没取钱，我都忘了银行卡只有6位数了，啊啊啊\"\"\"那位姐姐肯定为我愚蠢的行为在心里翻了无数白眼……我真的不是故意的，我错了，这是人生的一大污点啊！！"	"label": "disgust"}
{"id": 816	"content": "我只能永远永远读这对白读到我给你的伤害我原谅不了我就就请你当做我已不在"	"label": "sadness"}
{"id": 817	"content": "有多少女生不舍得花男朋友的钱有多少女生在男朋友请客时点最便宜的有多少女生在跟男朋友吃饭的时候会偷偷付账会这样做的女生不是嫌你穷不是可怜你	不是她有钱而是她真心爱你不舍得你为她破费她宁愿自己节俭一些也不乱花你的钱男生你看清楚身边这样的女生才是真正爱你的了吗"	"label": "like"}
{"id": 818	"content": "突然发现我家小区里男孩子质量挺高~站在窗边这一会看见好几个会打扮的小伙子了！男孩子会打扮才是王道！！！"	"label": "happiness"}
{"id": 819	"content": "好害怕想抓住的一个都没有"	"label": "fear"}
{"id": 820	"content": "无聊啊....不想复习....但不知道干什么...最近没有发现好看的瓶邪文呢...话说我几乎就没有看过原创的耽美，因为瓶邪文看的太多，主角自然而然的就带入了吴邪...记得看的第一篇耽美叫拿钱砸死我吧，那时连耽美是什么我都不知道呢......放假尝试一下写文？好像不错...我还从来没有尝试过呢.."	"label": "disgust"}
{"id": 821	"content": "凌晨。咚。闺女滚下床了。呜，啊。呜，啊。[泪]"	"label": "sadness"}
{"id": 822	"content": "在教室里心情很压抑，出来后阳光灿烂使我心花怒放"	"label": "happiness"}
{"id": 823	"content": "大过年的更新微博的人也少了╮(╯▽╰)╭"	"label": "disgust"}
{"id": 824	"content": "太好了比想象中的快很多"	"label": "happiness"}
{"id": 825	"content": "中午回家，看到老妈做的黑暗料理，我也是醉了！还给我乘了那么那么多[生病]，我硬给吃完了。她自己特高兴，居然比平时吃的多。"	"label": "happiness"}
{"id": 826	"content": "想睡觉"	"label": "sadness"}
{"id": 827	"content": "两年前的文包让我设置了密码结果今天打不开了[拜拜][拜拜][拜拜]"	"label": "sadness"}
{"id": 828	"content": "想起跟LXH的点电滴滴，嘴边总会带着微笑！…以前的日子是那么清晰！…充满正能量"	"label": "happiness"}
{"id": 829	"content": "幸福，有些时候是苦熬、苦等，只为那一瞬间的绽放，那就是来之不易的幸福、、、"	"label": "happiness"}
{"id": 830	"content": "美吉姆于1983年成立于美国洛杉矶，至今拥有30年儿童教育领域的专业经验。在全球30多个国家和地区拥有300多个教育中心，每年超过100万的儿童享受美吉姆带来的适龄的、非竞争性的课程。每个孩子在童年至少要来美吉姆一次。美吉姆于2012年进入哈尔滨。哈尔滨，对不起，我们来晚了。"	"label": "sadness"}
{"id": 831	"content": "goodmorning	operationoffice	crystalspeaking	mayIhelpu[懒得理你][懒得理你][懒得理你][懒得理你]"	"label": "anger"}
{"id": 832	"content": "自从回到家里，每次见到许久未见的亲人、邻居、朋友都要做好足够的心理准备，因为他们的第一句话就是\"哇！怎么这么胖了！\"唉！看来姐姐我不能再驻守微胖界了，要不不是胖死就是气死！[抓狂]"	"label": "anger"}
{"id": 833	"content": "每当我回头内疚是刽子手砍掉回忆我回忆中的所有天亮了给我找个借口来麻痹这伤口血流了却未参透是时候接受我一无所有是我让你走别回头"	"label": "sadness"}
{"id": 834	"content": "尼玛，地震了？"	"label": "anger"}
{"id": 835	"content": "今天很不舒服很难过，所以见到妈妈的时候我哭了。讨厌不喜欢英语老师的淡漠她的不在乎她的忽视！我有多希望得到她的关注，因为我是如此的喜欢着英语，只是我的成绩不够好不够格！我的感冒是有多严重，使得我如此的难受，每一次都多么想就这样昏倒算了！[泪][泪][泪][泪][泪][泪][泪][月亮]"	"label": "sadness"}
{"id": 836	"content": "集团亚太某中心人士从魔都来苏拜访，相对于同行的三老外，伪魔都三货姿态摆的那叫一个高，比上周P大蜀的终极BOSS来视察都牛气哄天，使唤美人就跟使唤丫环似的，搞得除了必胜客的披萨外其它产的全特么不是食物似的，牛掰的美人直接翻个白眼中文回曰：我还要工作呢（你大爷的，谁有空伺候你）"	"label": "anger"}
{"id": 837	"content": "一个星期了，还是三十一人...."	"label": "sadness"}
{"id": 838	"content": "陈琪我爱你"	"label": "sadness"}
{"id": 839	"content": "自从熊大来了之后，便激起了我对化学的斗志，好吧，困了π_π[睡觉][睡觉]晚安！[月亮][月亮][月亮]明早继续斗志昂扬…≧﹏≦…[拳头][拳头]"	"label": "like"}
{"id": 840	"content": "想了一下，其实依两年志愿生活给左个好好平台认识自己，已经一段时间无去探望D服务对象，似乎应该回归大家庭好好学习啦！[嘻嘻]"	"label": "happiness"}
{"id": 841	"content": "这个点就饿了[泪]"	"label": "sadness"}
{"id": 842	"content": "额啊总结的小重点放在自习室被人拿走了[晕][黑线][黑线]"	"label": "anger"}
{"id": 843	"content": "早上发现自己已经穿好衣服坐在床上觉得好幸福终于无痛苦地起床了结果发现只是在做回笼梦上午去打印好多好多图纸打印店小老板又开了一部新韩剧给我看我们两个研究了半天女主角太老男主角演的其它电视中午做的请帖一次就过了晚上在家和舅舅一边吃糍粑块绿豆粉香肠豆豆一边看康熙"	"label": "happiness"}
{"id": 844	"content": "尊敬的客户：您好！感谢您在亚马逊购物！非常抱歉地通知您，下列产品暂时缺货，无法正常发出，我们正在积极联系货源，商品到货后我们会邮件通知您发货日期：村上春树\"没有色彩的多崎作和他的巡礼之年\""	"label": "anger"}
{"id": 845	"content": "只说了一句，明天学习《桂林山水》，课文要背诵。结果吃饭去的路上，婷、娜、祺、杰几个孩子就把这篇课文流利地背出来了。原来他们利用课上作业后的时间，几个人一边分析着课文的写法，一边就背诵下来了。这么好的学习方法，几个人的学习也越来越轻松了。可供创造的自由时间也越来越多了。"	"label": "happiness"}
{"id": 846	"content": "把我带进了你的世界让我爱上了我原本厌恶的橘无法逃避无法避免无法改变让我在回忆里一次次挑战一次次逃脱最后却发现在牢笼里的只剩下我你怎么能这么狠心地跳出却不顾我的死活不打一声招呼就把我丢下你把我锁在回忆的牢笼里不给我解锁你想我一辈子痛苦一辈子内疚一辈子然后发现我才是恶人吗"	"label": "anger"}
{"id": 847	"content": "[我们可能吗？]噢，那就不要委屈地想下咯。。呵呵呵"	"label": "happiness"}
{"id": 848	"content": "当理智的红线被不可理喻的蛮不讲理突破后，你要面对的就是我势不可挡的暴脾气……"	"label": "sadness"}
{"id": 849	"content": "没有在过去好好照顾你"	"label": "sadness"}
{"id": 850	"content": "幸福是每天早起，努力为一天而忙碌，有目标，当踩着晚霞回家不会因为默默无为的一天而懊悔。。。"	"label": "happiness"}
{"id": 851	"content": "那年夏天的主题是消夏，是毕业即胜利。而今年夏天的主题是水一夏。"	"label": "like"}
{"id": 852	"content": "6.这是一个大吃货，毕业送的薄荷巧克力很好吃，中考前坑你的好几瓶益力多都没有跟我计较。总是陪着闲聊啊啥的总是骂我傻逼但人挺好的。中考跟你一个考场惹。鼻子大有时觉得和生哥长得很像。嗯然后继续和你男神搅基吧！！老实说他的歌还不错。"	"label": "like"}
{"id": 853	"content": "爱你来棒棒糖"	"label": "anger"}
{"id": 854	"content": "大热天的我还能感冒，我晕啊[晕][悲催]"	"label": "sadness"}
{"id": 855	"content": "什么是幸福?"	"label": "happiness"}
{"id": 856	"content": "人生的真正的快乐，是致力于一个自己认为是伟大的目标。—(英国)萧伯纳"	"label": "happiness"}
{"id": 857	"content": "是去是留看今天了"	"label": "sadness"}
{"id": 858	"content": "天生爱情狂里的阿宝总是很黏着泰林每天早上分开前抱个半小时亲个三十几次都不够泰林还没有走阿宝就打电话给他告诉他她想他泰林说我都没有走你怎么就开始想我了阿宝说你不知道即使和你在一起我也很想你么[想念，从在一起开始]"	"label": "sadness"}
{"id": 859	"content": "[1/2]世界上再没有这么令人讨厌的人了！！你算个当哥的么！从小到大有你这样当哥哥的么！！一整天不是被欺负就是欺压！！堂兄都知道疼我爱我啊！！堂兄看我没新鞋子新袜子都知道买新的给我！你呢！除了抢我手上好吃的身上好看的好玩的你都做了些什么？我不求你什么！但求你不要像命令奴隶一样命"	"label": "disgust"}
{"id": 860	"content": "如果我的人生有520次微笑、那我愿意牺牲518次来换你一辈子的幸福、平安、剩下的两次我要留给自己、一次回报给我的亲人、而最后的一次我会留到下次与你相遇之际、、"	"label": "like"}
{"id": 861	"content": "最幸福的事情就是你爱的人是你们的爱人，可惜我不是，我的幸福乱总糟糟"	"label": "happiness"}
{"id": 862	"content": "只是说不想说话，并没有说不与你说话，躲毛啊！真是。说的话都不能明白。且会自己添油加醋—无意的行为总会被情绪化误解。真心难以沟通。简直不可理喻！安。[照相机][照相机][干杯][照相机][照相机]"	"label": "anger"}
{"id": 863	"content": "遇到很多人爱护我	宠着我	我更应该快乐认真的生活	做出一番成就服务社会"	"label": "happiness"}
{"id": 864	"content": "让我再听听，你的声音。"	"label": "anger"}
{"id": 865	"content": "爱情也许在我的心里还没有完全消亡，但愿它不会再打扰你；我也不想再使你难过悲伤。我曾经默默无语地，毫无指望地爱过你，我既忍受着羞怯，又忍受着嫉妒的折磨；我曾经那样真诚，那样温柔地爱过你，但愿上帝保佑你，另一个人也会像我爱你一样。"	"label": "like"}
{"id": 866	"content": "其实，我不想整天就找好看的壁纸、刷微博、看空间。。。但是又下不了决心做出改变。"	"label": "sadness"}
{"id": 867	"content": "老天爷她还没醒，我却醒了"	"label": "sadness"}
{"id": 868	"content": "前度毕业于知名重点大学，现于一国企工作。我给我妈说了这个，我妈开玩笑说，嘿，后悔分手了吧。我说，他甩我我还不分我这么欠呢？我妈直接一句，他要是回头求你你可以考虑。[生病]擦，前度和我妈是说好的嘛！"	"label": "sadness"}
{"id": 869	"content": "我今天下午听了你说的，怎么觉得好……你说的到底是什么意思，什么意思才能让我看到一个真是的你呢？可不可以让我了解你到底是想表达什么呢？"	"label": "sadness"}
{"id": 870	"content": "比你牛逼的人不可怕，可怕的是比你牛逼的人还比你努力、"	"label": "like"}
{"id": 871	"content": "【偷了10万元外币兑换人民币仅值3角5】吴某在红旗河沟附近小区入室盗窃时，发现一个信封，里面是花花绿绿的外币，其中一张10万元的纸币让他眼前一亮，他决定收手回家。吴某自认为最值钱的那张10万元外币，其实是土耳其已停止流通的“里拉”。民警告诉吴某，这10万里拉兑换成人民币仅值3角5分钱。"	"label": "disgust"}
{"id": 872	"content": "冲上云霄被剧透了😭😭，我也只能同样转告其他人了，别X我，我也是受害者😭😭"	"label": "like"}
{"id": 873	"content": "被迫升级到新版。。。好难看[拜拜][奥特曼]"	"label": "anger"}
{"id": 874	"content": "你知不知道我现在是多么TMD无聊啊我"	"label": "disgust"}
{"id": 875	"content": "人与人有对等的关系好像确实不太容易尊重被接受的人也会背后摆你一道不过好像也很正常。"	"label": "disgust"}
{"id": 876	"content": "当她遇到他的时候，就像烈火碰到了干柴，马上燃起了欲火！他心里最清楚：为了躲避政府对邪教的追剿，自己只有潜心修炼。怎奈遇到一个性欲十足的老太婆，正是自己潜心双修的好助手。怎忍心丢掉这送上口的肥肉！她吃了个魅力十足的大ROUGUN，意犹未尽，竟然想当然的要与他白头到老！"	"label": "sadness"}
{"id": 877	"content": "一家人，在一起，无论身处何地都会有幸福的影子。"	"label": "happiness"}
{"id": 878	"content": "珍惜每一次来之不易的机会"	"label": "like"}
{"id": 879	"content": "@王桂新是个香港商人，做的事叫人感动。[赞][赞][赞][赞][赞][赞][赞]"	"label": "like"}
{"id": 880	"content": "草！唱的难听还不关门，分钱不拿还要求高。"	"label": "disgust"}
{"id": 881	"content": "聊起汪曾祺的关于咸鸭蛋的文章，老师告诉我说学生们都说读完也想吃咸鸭蛋了。于是欢快地聊了好多那篇文章的细节。真高兴现在课文里收录了汪曾祺的作品。真高兴学生们喜欢他的文字。真高兴我还记得那么多细节。"	"label": "happiness"}
{"id": 882	"content": "又一次因为说谎，带来的不安与不忍心~"	"label": "sadness"}
{"id": 883	"content": "上海交警半夜12点在无人无车的地方抄罚单为哪般？教育为主？还以为完成罚单任务？很质疑！凌晨0：00左右被抄了一张罚单，宝山交警真是敬业！吃纳税人的钱找纳税人的麻烦不得民心！"	"label": "anger"}
{"id": 884	"content": "今天公司加班，做完工作实在无聊，同事飞奔而来说：“有一个坏消息和一个好消息要告诉你，先听哪个？”“坏的。”“坏消息就是没有那个好消息。”“擦，那先听好消息。”“好消息就是没有那个坏消息。”"	"label": "disgust"}
{"id": 885	"content": "连续发烧两天，请了病假一天，同事八点过来送早饭，又过来载我去打针，小莉在家做好饭等着。有这一帮同事真的很好"	"label": "happiness"}
{"id": 886	"content": "本季的doctorwho最后一集直接挖了一个大坑哇呜呜呜><"	"label": "anger"}
{"id": 887	"content": "真恶心"	"label": "disgust"}
{"id": 888	"content": "俞晓群(313427656)134829请大家注意哦，下周一开始，我院工会邀请李涵雯老师开设的＂芭蕾形体＂训练又开班了，欢迎有兴趣的老师踊跃参与。时间：周一中午12：00--13：00；地点：A区模特训练房。"	"label": "like"}
{"id": 889	"content": "是不是我看起来太正经了，以至于我说的玩笑话大家就那么容易信……"	"label": "sadness"}
{"id": 890	"content": "潜意识里总是一遍一遍地念着你的名字"	"label": "sadness"}
{"id": 891	"content": "有些人只是你人生中过客，有些人需要你用一生来珍惜"	"label": "happiness"}
{"id": 892	"content": "幸福就是拿得起球拍，找得到球友，空闲的球台"	"label": "happiness"}
{"id": 893	"content": "最近不开心的事情比较多…"	"label": "sadness"}
{"id": 894	"content": "我已经好很多了，不会再把一个人当情感上的寄托，明白孤独与生俱来也必至死相随。少年时期那种情感真愚蠢，真蠢，想起还是会蠢哭。"	"label": "sadness"}
{"id": 895	"content": "某人，善变。第一次碰到这么办事情的，不懂世故，累、"	"label": "anger"}
{"id": 896	"content": "昨天背书背到凌晨五点……结果，卷子反面忘记做了＞＜"	"label": "disgust"}
{"id": 897	"content": "突然间感觉什么都没意思了，微薄也没什么看头了，微信也不想和别人说话，QQ更不想上，两字，"	"label": "disgust"}
{"id": 898	"content": "太糟糕。"	"label": "sadness"}
{"id": 899	"content": "绝望的七夕终于过了，晚安。绝望快乐~[爱你]"	"label": "sadness"}
{"id": 900	"content": "“你幸福吗？”这问题被很多人认为是某电视台不切实际的采访活动，甚至笑料。房价高，就业难，环境污染…生活基本要素都搞不定，还谈精神上的感受？！…然而此时不幸福，打算何时？非要等到因常年过劳、病得动不了了，才开始想，一辈子忙忙碌碌得到什么？只惭愧了自己！你幸福吗？…我姓…"	"label": "happiness"}
{"id": 901	"content": "快来找我说话吧"	"label": "disgust"}
{"id": 902	"content": "我强烈怀疑自己，为什么都这样了我还是不行呢。我该怎么办呢？我看不到前方的路。"	"label": "disgust"}
{"id": 903	"content": "时常看微博微信感觉以前常一起出入的朋友少见面少联系了以前那些跟我一起才认识或才有接触的人也成了比自己当初还要好的伙伴转过身都变陌生了连客套话也僵了打招呼都省了渐行渐远什么都变了也回不去了其实我真的很想说嘿好久不见恩是我当然常被无视的我"	"label": "sadness"}
{"id": 904	"content": "我梦到他。13年。[失望]"	"label": "sadness"}
{"id": 905	"content": "长冻疮难道是吃榴莲糖的惩罚。。"	"label": "anger"}
{"id": 906	"content": "[委屈]上大学来的第一次挂科，心里愁苦难耐。"	"label": "sadness"}
{"id": 907	"content": "不想写作业，不想理人，不想听歌，什么都不想做。。。[衰][衰][衰][衰]"	"label": "disgust"}
{"id": 908	"content": "熟与不熟就是这个对比"	"label": "fear"}
{"id": 909	"content": "终于把报告写完了，明天要回学校了，继续畚斗吧~！"	"label": "happiness"}
{"id": 910	"content": "星期六的一大早不说，还穿鞋踩上去。学校这两个月都干什么去了。[好囧][崩溃][好囧][崩溃][崩溃][崩溃][崩溃][崩溃][崩溃][崩溃][崩溃]莫名的笑意[别烦我]"	"label": "anger"}
{"id": 911	"content": "幸福很容易，不需要任何奢侈，只需要一句嘘寒问暖，一杯他刚刚为你沏好的热茶，这就是幸福，简简单单的小幸福。"	"label": "happiness"}
{"id": 912	"content": "爸妈，对不起，不努力让你们失望了。老师，对不起，又让班级分降低了。琳琳，对不起，每次都麻烦你。云飞，对不起，总是对你小气。同学，对不起，我的喜怒无常让你们不愉快了。前度，对不起，跟我在一起让你很辛苦吧。对不起大家，我不奢望你们会接受，但是我会用行动去改变我能改变的。"	"label": "sadness"}
{"id": 913	"content": "嫉妒乃万恶之源"	"label": "disgust"}
{"id": 914	"content": "正在撕心裂肺的想你时	一个知了飞到我的身边还任凭我拍照	难道……?你也在???[泪][泪][泪]烂手机	发个图片发了两个小时还是发不出	明天发图片[爱你][爱你]"	"label": "like"}
{"id": 915	"content": "忙着准备旅行的行李，一个晚上忽视了你的存在，当我意识到自己的大意时，却发现乖巧的你安静的睡在小床上，没有哭闹、不用讲故事，喝过的奶瓶都帮我放到了水池边儿，[泪]有你的陪伴MM很是幸福。希望仓促的准备能带给你一个快乐的假期！"	"label": "happiness"}
{"id": 916	"content": "本来以为情况慢慢会好些，结果是折磨持续一天又一天。晚上没办法好好睡觉，真的让人好崩溃。如果我不崩溃，不过是换个人崩溃而已。怎么办？"	"label": "fear"}
{"id": 917	"content": "小时候七大姑八大姨经常弄错自己上几年级，当时心里就想：哎，太不关心人了。我都五年级了，还把我当四年级。结果前几天，我问一表弟，大二过英语四级了吗？他很淡然的说：哥，我上班快2年了。"	"label": "disgust"}
{"id": 918	"content": "真不想吐槽老妈的更年期，[抓狂][抓狂]。烦人。。。。真心发现我们这爷爷奶奶特别疼孙女或孙子。我后悔！我找个我们这的，再买个房子多好。隔壁床的爷爷奶奶年轻特别会带孩子，儿子和媳妇在外地，媳妇是外地人，天天和媳妇打电话感情好的。让我好羡慕。妈蛋，怎么好的都在别人家？"	"label": "disgust"}
{"id": 919	"content": "一女生跟男朋友分手了，旁边她同学安慰她：“那男的有什么好，土木工程的，一听就知道又“土”又“木”的！”旁边软件工程的男同学一听，心都凉了半截……"	"label": "disgust"}
{"id": 920	"content": "他是军人	优秀的特种兵教官	战士们询问他的家庭时却三缄其口。他每个假日都会回家	回营时总是幸福洋溢。一场任务	他为了保护新兵被地雷炸死	翻开他的遗书	写的是：对不起	无法第一时间让你知道我的死亡。接到死讯的男人沉默不语	来到军营	战士们在他拿到遗物离开时	轻喊一声大嫂	泪流满面。"	"label": "sadness"}
{"id": 921	"content": "等了快一个小时的375，一个人想要另一个人的拥抱，可是夏天都在说太热，"	"label": "fear"}
{"id": 922	"content": "啊啊啊啊啊啊啊啊我抓狂呀！怎么QQ上N多人喜欢模仿我的日志，模仿网名呀！！！！天呀"	"label": "anger"}
{"id": 923	"content": "很不。"	"label": "happiness"}
{"id": 924	"content": "好久没上啦，在家休息寒假，真的好无聊，去了学校觉得压抑，不好，都不好，，，，"	"label": "happiness"}
{"id": 925	"content": "我无聊到连无聊都会觉得无聊了！"	"label": "disgust"}
{"id": 926	"content": "我日！香川真司跑曼联去了！我怎么现在才知道[衰][衰]还是看今天比赛才知道的…我到底有多脱轨[抓狂][抓狂][抓狂]"	"label": "sadness"}
{"id": 927	"content": "昨天一桌子人喝茶，诗人说：开始，我以为尼玛是藏语呢！大概相当于“你好”的意思……"	"label": "anger"}
{"id": 928	"content": "爱一个人要付出好多好多，好难。甜蜜的爱情固然系好，但系痛苦的爱情为何如此多人愿意受伤[伤心]受伤过后一就分，一就合，谁能坚持到底，谁能一心一意，不出轨，不花心，不变心…在没有真正找到幸福之前，做好两手准备…有爱情的滋润，爱锡很好，但单身的自由，无忧也很好，我是否处于两者之间。"	"label": "sadness"}
{"id": 929	"content": "我爱她，我想她开心想她笑。"	"label": "happiness"}
{"id": 930	"content": "我现在一点也不快乐！"	"label": "happiness"}
{"id": 931	"content": "还有426天就可以和高先生结婚了"	"label": "happiness"}
{"id": 932	"content": "我觉得幸福就是不因为去追求过多的幸福而感到不幸福"	"label": "happiness"}
{"id": 933	"content": "我居然快5000po了完蛋了没福利爆"	"label": "anger"}
{"id": 934	"content": "终于雨后天晴，挽起裤腿，撸起袖子，摘了眼镜，在工程大楼边的一隅——晒太阳，发现最容易让我满足的就是这件事了，无论什么时候，什么心情，只要有阳光，有闲适的心情，就会瞬间满足，恩恩，我一直都知道自己想要的是什么，我一直都知道"	"label": "happiness"}
{"id": 935	"content": "老公一直给我吃进口水果，他吃普通的，不忍心，但是他坚持"	"label": "happiness"}
{"id": 936	"content": "不行我画不出尉迟............完全抓不到感觉........................."	"label": "sadness"}
{"id": 937	"content": "旧小说被我删了，说真的很舍不得，那全是我的作品啊！但没办法，写不下去了就只好重写一篇新小说，祝我成功完结吧！"	"label": "sadness"}
{"id": 938	"content": "感觉什么歌在电台听太多遍都会喜欢上	好糟糕...\"Iknewyouweretroublewhenyouwalkedin.\"&<CallMeMaybe>&<SomebodyThatIUsedToKnow>..."	"label": "disgust"}
{"id": 939	"content": "啊啊啊啊啊啊啊啊啊啊啊啊啊啊啊啊啊啊啊啊啊啊啊啊啊啊啊啊啊啊啊啊啊啊啊啊啊啊啊啊啊啊啊啊啊啊啊啊啊啊啊啊啊别闹=L=。(喂"	"label": "anger"}
{"id": 940	"content": "@我权力与金钱怎么可媲美！"	"label": "happiness"}
{"id": 941	"content": "当有一件事情迟迟未得到宣判，是不是影响着很多事情的进展，甚至是心态，理直气壮地无作为，理由是＂等待那一件事的结果。＂因为就是觉得在那一件事情有结果前无论开始什么事情都是无意义的。但是在无作为的等待中，又像是在虚度，以后回想，那一段时光自己原来一事无成，黑白一片。"	"label": "fear"}
{"id": 942	"content": "命运就是这样蹊跷，无法言说，不是来得太早，就是来得太迟。刚刚好的情感交流，需要得到上天多大的宠爱。"	"label": "sadness"}
{"id": 943	"content": "去年生日，我炒了盘辣子鸡丁，全家人尝了后，睁大眼睛望着我不敢相信是出自我的作品。其实当初学做饭，也不是因为别的，只是当时我在想，自己做饭做得牛逼了，以后两个人在一起生活的时候，我就有一个非常好的理由可以不洗碗了，我会对她说：为了你我创作这么棒的菜，导致太倦，你就收拾一下嘛。"	"label": "happiness"}
{"id": 944	"content": "上厕所蹲了半个小时，被宿舍锁在了在边"	"label": "happiness"}
{"id": 945	"content": "奋斗教给人的就是对你最好的不一定是你最爱的，就算是你最爱的也不一定是最后跟你在一起的。就算是这样我还是愿意对你最好"	"label": "like"}
{"id": 946	"content": "这个世界上最最最没用的三个字——“对不起”[神马][浮云]"	"label": "sadness"}
{"id": 947	"content": "放假真好，翻来复去，我奏是不起床，哼"	"label": "happiness"}
{"id": 948	"content": "朝阳未见就出发，夜幕落下才回家，整日粒米不沾牙，身心俱疲像散架，哪天和钮成正果，好让心灵放个假……"	"label": "like"}
{"id": 949	"content": "记得那年在锡林郭勒，带某外国妞去的。达里诺尔湖看落日时，被那种美震撼得目瞪口呆，和她说Thisisdamnshitfuckingbeautiful.她大笑。"	"label": "happiness"}
{"id": 950	"content": "半夜我又失眠〜听着DJ放的烂音乐〜像在嘲笑我〜最近的恋爱不顺利〜"	"label": "disgust"}
{"id": 951	"content": "是你流淌着爱，是爱浇灌着我，幸福是不管一路多颠簸，双手依然紧握！"	"label": "happiness"}
{"id": 952	"content": "内疚，是可以毁掉一个人生命的。电影《少年汉尼拔》中，汉尼拔眼睁睁地看着自己的妹妹被士兵们煮熟、吃掉。那一刻，汉尼拔就已经死了。只有让曾经的自己死掉，他才能活下来。于是他变成了食人魔，不断地让曾经的创伤经验重现。不同的是，他不再是个被动的受害者，而是拥有主控权的施害者。"	"label": "sadness"}
{"id": 953	"content": "白天果然想错了。。。把PV写成名义变量就对了。重新交叉的结果和想象基本相反。"	"label": "sadness"}
{"id": 954	"content": "本是好心，却伤了一颗单纯的心，是我们低估了喜欢这个词的的含义，"	"label": "sadness"}
{"id": 955	"content": "在网上呆着还要无聊，我看电视去[呵呵]"	"label": "disgust"}
{"id": 956	"content": "爸妈的冷战什么时候结束…	我都在崩溃的边缘了"	"label": "sadness"}
{"id": 957	"content": "此时此刻我才是那个最痛苦的人谁了解呢"	"label": "sadness"}
{"id": 958	"content": "所谓幸福，是生命的平衡状态	就是兼顾生活的方方面面，有工作也有休闲，有爱情也有自己，有财富也有健康。在生活的任何两个极端中，找到属于自己的平衡点，也就找到了幸福！！！"	"label": "happiness"}
{"id": 959	"content": "现在知道结果的我眼泪掉下来"	"label": "sadness"}
{"id": 960	"content": "其实说\"哈哈\"的人比说\"呵呵\"的人更难琢磨因为你不知道他是假高兴还是真难受"	"label": "happiness"}
{"id": 961	"content": "今天公交车上，我看见一个孕妇上车没座位了，我很礼貌地说＂姐你坐吧！＂我站在了她旁边…我问＂姐姐你肚子几个月啦！\"…她没有回答我看着窗外，我以为她没有听到，又说＂我邻居家姐姐四个月了肚子还不明显呢！＂…她满。脸。通。红…然后…我也满！脸！通！红！然后，没有然后了……"	"label": "disgust"}
{"id": 962	"content": "哈哈哈哈哈哈哈哈哈哈哈哈哈哈哈哈哈哈哈哈哈哈哈哈哈哈哈哈哈哈哈哈哈哈哈哈哈哈哈哈哈哈哈哈哈哈哈哈哈哈哈哈哈哈哈哈哈哈哈哈哈哈哈哈哈哈哈哈哈哈哈哈哈哈哈哈哈哈哈"	"label": "anger"}
{"id": 963	"content": "互相伤害有意思吗？[失望][伤心]"	"label": "sadness"}
{"id": 964	"content": "大钟说，不用紧张，当他没用的呀。瞬间打了鸡血。然后接下来又紧张了。上帝与我同在，明天抢个如意学校~~~阿门"	"label": "fear"}
{"id": 965	"content": "相比邻家大两倍的店面，丰富得多的货物，那家文体店要寒酸的多。一次去买螺丝刀，先去货丰的那家，无果，于是转入他家。说明后他叫我等下，他起身回屋，拿出一个螺丝刀：我家倒是不卖，这是我家的你先拿去用吧。良久一股暖流心上流淌不肯离去。"	"label": "happiness"}
{"id": 966	"content": "手的旧伤。无法长时间使用。却老忘记。跟胃有病，却老喜欢吃辣的一样。我到底是多欠抽。[奥特曼][奥特曼][奥特曼]"	"label": "anger"}
{"id": 967	"content": "感冒年年有，今年更频繁！"	"label": "disgust"}
{"id": 968	"content": "稳稳的幸福有一天我发现自怜资格都已没有有一天开始从平淡日子感受快乐我要的幸福能抵挡末日的残酷在不安的深夜能有个归宿我要稳稳的幸福能用双手去碰触我要稳稳的幸福能抵挡失落的痛楚一个人的路途也不会孤独我要稳稳的幸福能用生命做长度无论我身在何处都不会迷途歌词太好"	"label": "happiness"}
{"id": 969	"content": "我不仅仅为自己而活，还要为别人而活。其实活着就是幸福"	"label": "happiness"}
{"id": 970	"content": "我也有抑郁症但是还不想死[浮云]"	"label": "sadness"}
{"id": 971	"content": "19.如无意外这是最后一条了噜。这是一个饭霓虹那边的学妹，很卡哇伊很潮，看上去有点小清新惹，人也不错，最近在外游学惹。和ANN还有鸡RUI玩的挺好的，也是追随日粗的人儿哟，会日语给个赞!!然后粗三加油咯[呵呵]"	"label": "like"}
{"id": 972	"content": "我以为我不会再想起你，可是还是会想起你。"	"label": "like"}
{"id": 973	"content": "就是有那一刻	即使你清楚知道自己比许多人有幸多了	但你还是会有种不自觉的烦躁	感觉全世界都得罪了你	但静下来一想	却说不出烦躁的原因。"	"label": "disgust"}
{"id": 974	"content": "我不要加班，我要每周带你去不同的地方玩儿。我不要约会，我要每天准时回来给你吃饭。我不要长大，我要你永远都这样活泼。我不要寂寞，每次你都是陪我到天亮。我不要哭泣，你的眼神告诉我你爱我。写给我十一岁的茜茜。虽然不知你还会陪我多久！但是我会给你我最多的爱！趁现在多给它们一点爱！"	"label": "sadness"}
{"id": 975	"content": "有些东西，你不想看见，却总进入你眼帘；你不想听见，却总进入你的耳膜；你不想回忆，却总进入你的脑海。你想忘记，却总被提起。"	"label": "sadness"}
{"id": 976	"content": "她说：为什么如此犯贱，自己不睡觉干嘛吵醒别人"	"label": "sadness"}
{"id": 977	"content": "生活中我们常看到的是，身在幸福之中却不自知，失望和遗憾却不挥之不去。对生活充满失望的人，在人海中浮浮沉沉，抱着不切实际的幻想，刻意去追求幸福，收获的却常是失败和忧伤"	"label": "happiness"}
{"id": 978	"content": "虽然有一会和我老妈斗了一下嘴，但是今天总的来说听开心的。买了我爱的好吃的。"	"label": "happiness"}
{"id": 979	"content": "哈哈哈"	"label": "sadness"}
{"id": 980	"content": "从今天开始努力改论文了……我滴神……要命啊……"	"label": "like"}
{"id": 981	"content": "幸福就是结婚10年了他愿意骑自行车送你上班！[可爱]"	"label": "happiness"}
{"id": 982	"content": "[失望]嗯其实我也想谈恋爱"	"label": "anger"}
{"id": 983	"content": "跟世界说讨厌。讨厌，讨厌，讨厌，讨厌。"	"label": "disgust"}
{"id": 984	"content": "我还以为你们真的都讨厌我了"	"label": "happiness"}
{"id": 985	"content": "到底有什么能超过他们！！"	"label": "anger"}
{"id": 986	"content": "劳资被逼无奈剪短发了啊啊啊啊啊啊啊啊啊啊啊啊啊啊啊啊啊啊啊啊啊啊啊啊啊啊啊啊啊啊啊啊啊啊啊啊啊啊啊啊啊啊啊啊啊啊啊啊啊啊啊啊啊啊啊啊啊啊啊啊啊啊啊啊啊啊啊啊啊啊啊啊啊啊啊啊啊啊啊啊啊啊啊啊啊好心塞！！！！！！！！！！！！！！！！！！！！！！！！！！！！！！！！！！！！！"	"label": "anger"}
{"id": 987	"content": "【微信信用卡】3月11日，腾讯与中信众安保险推出首批100W张微信信用卡。此卡可在手机上使用微信支付，还可在中信、微信指定的特约商户进行扫码支付。这是在叫板馀额宝的节奏，还是加速微信支付的扩张？"	"label": "surprise"}
{"id": 988	"content": "哈哈，都是我自己笨，以为自己很重要，原来都只是谎言，哈哈哈哈。"	"label": "sadness"}
{"id": 989	"content": "电梯上楼，十楼的老太太（不知道是永清霸州固安文安亦或是三河大厂的口音）问我…原话：哦你揍四戒呵的淫哪，哪（念三声）浇哲你说话呦垫儿垮内（二声）？嗯，我垮，你不垮，你丫全家说话都不垮，你全家都说普通话…就老子特么的说话垮！我就今天招欠问句您遛弯儿去了啊，我以后再出声我特么2！"	"label": "anger"}
{"id": 990	"content": "按理说，下雨声该算是白噪音，能够令人放松睡的更香啊！特么为什么我会被它吵的睡不着。。"	"label": "anger"}
{"id": 991	"content": "今日外公下葬，葬完了他们才告诉我。明日去爷爷处扫墓，得早起。刚才被老妈子责备不精学业，匆忙打完稿子就被哄走，连字数都没得看，想下点曲子找点图都不行。稿子要找好多天文物理资料，而且下一章还不知道怎么写。最近看的推理小说进展太慢太无聊。"	"label": "disgust"}
{"id": 992	"content": "哇[抓狂]"	"label": "disgust"}
{"id": 993	"content": "好吧，年底了。对这一年做得所有不人奏的事，对不起的人说声对不起。虽然一句对不起不能解决所以事。对不起。。。"	"label": "sadness"}
{"id": 994	"content": "小弟的房子几经波折总算有个结果，突然懊恼自己怎么考虑这么不周全，明明明天就休息在家可以一起跑手续，却让他今天请假开车下来自己去处理，又是政务中心又是地税又是售楼处的折腾，还全程只能靠导航，就当是在锻炼他吧[奥特曼][酷]加油↖(^ω^)↗"	"label": "disgust"}
{"id": 995	"content": "刚才来了一对母子，儿子一进来就说我要配副白色的眼镜，他妈拼命反对说戴着比妖怪还丑，只有帅小伙才戴白色的！儿子怒了直接跟妈吵了一架，最后儿子妥协挑了一副蓝色的框他妈又嫌贵直接挽起lv噔噔噔翘走了！面对他们吵架我低头只想哭抬头却想笑啊啊啊啊啊"	"label": "anger"}
{"id": 996	"content": "奋斗一个月。"	"label": "happiness"}
{"id": 997	"content": "活在当下，忧虑只是一种想象，过去的事情不复存在，未来的事情还未发生，分清悲观的想象和眼前的现实，我们才能鼓起勇气，战胜困难！"	"label": "sadness"}
{"id": 998	"content": "再也不想相信，只信自己。"	"label": "sadness"}
{"id": 999	"content": "你妹的，说好一起睇丧尸自己又唔起身[鄙视][鄙视]剩下世界做么呢[汗][汗]直到移动充无电算了"	"label": "anger"}
{"id": 1000	"content": "看到你和我一样绯红的脸颊，黑白的帽衫。。我不知道是什么情感，不能说有他的影子，有你自己的影子，我爱你的影子"	"label": "sadness"}
{"id": 1001	"content": "我已经无聊的不知道什么是无聊了！啊哈.."	"label": "disgust"}
{"id": 1002	"content": "但我还是回家了'去了一个没有你的地方工作'刚去不久我们又没钱了'刚开始是你去借钱'但哪时到你叫我去借了'当你叫我去的那刻我哭了'我真的不懂能去哪里借'就在那时我们的吵架越来越多了。未完…"	"label": "sadness"}
{"id": 1003	"content": "真真假假，假假真真，我还能相信谁呢？！？[抓狂]"	"label": "sadness"}
{"id": 1004	"content": "那些我错过的人、没有珍惜你。"	"label": "sadness"}
{"id": 1005	"content": "有病阿自己唔信米跟埋黎咯使唔使讲埋晒d甘暗讽噶话阿"	"label": "anger"}
{"id": 1006	"content": "我家CC不见了跑了好多处地方都不见它，会不会给坏人偷走拿去这样那样了？？"	"label": "sadness"}
{"id": 1007	"content": "你摊上事了。你摊上大事了。"	"label": "anger"}
{"id": 1008	"content": "我要上大学我要离开这里还有不到一年的时间熬一熬熬过去了就离开"	"label": "disgust"}
{"id": 1009	"content": "无产阶级奋斗者目前还是靠家里我一定会加倍努力的早日靠自己"	"label": "like"}
{"id": 1010	"content": "一个人在家好无聊[爱你]"	"label": "disgust"}
{"id": 1011	"content": "石阶问佛像：“我们都是石头，凭什么你受人膜拜我却遭人践踏？”佛像嗤笑道：“你只挨了四刀就成了石阶，我却挨了千刀万剐才有现今模样。想成功就要经历磨难啊！”过了几天，石阶带了个同伴又找到佛像：“这是我表亲，砧板，你也给他说道说道。”佛像：“……”"	"label": "happiness"}
{"id": 1012	"content": "[怒][怒][怒]腿上被蚊子绣了幅北斗七星阵！！！"	"label": "sadness"}
{"id": 1013	"content": "短暂的分别是为了今后的长久"	"label": "like"}
{"id": 1014	"content": "傻缺导员明明知道我飞机晚点晚上回不去说好给我补假的嘛结果宿管又开了夜不归的单子给我还说什么没关系我知道情况不会骂你的写张检讨给我我好给二级院交差阿卧槽害我趴在这里写了一节课都不可以睡觉我的错吗啊手机又在飞机上摔坏是我出去玩儿的时候哪尊神仙没拜好吗"	"label": "anger"}
{"id": 1015	"content": "我依然爱你"	"label": "sadness"}
{"id": 1016	"content": "生活不是风景画，不会总是阳光灿烂。有风，有雨，有黑暗，才更真实。"	"label": "happiness"}
{"id": 1017	"content": "好怀念上个星期五在家的感觉"	"label": "anger"}
{"id": 1018	"content": "原来我要走的这条路，早在还未动工之前，就已经完全堵死了。"	"label": "happiness"}
{"id": 1019	"content": "全是神经病啊！[抓狂]"	"label": "anger"}
{"id": 1020	"content": "别管我，哭一下，哭完就好了。"	"label": "sadness"}
{"id": 1021	"content": "今天和针线有缘。在阿姨家，阿姨掏出锋利大针和缝包装袋的线帮我缝包包，我边泡茶边和她有一搭没一搭地拉家常，阿姨说：”其实一家人一起边做针线活边聊天的感觉真好。“同感。若干年前，和妈妈一起各执一针为我在学校用的被子纳四角，一拿针就反手的我被老妈嘲笑了很多遍，此情景温暖了我N年。"	"label": "sadness"}
{"id": 1022	"content": "字词在我身上流动，或快或慢，我不使它固定，而是听之任之。在大多数情况下，我的思想模糊不清，因为它未被字词拴住。思想呈现出可笑的形式，沉没了，立即被我忘得一干二净。"	"label": "disgust"}
{"id": 1023	"content": "每天能有人打个电话和我聊聊天，空了能出去吃吃饭，吃了饭能出去散散步，放假出去旅游，那真真是很幸福的事。"	"label": "happiness"}
{"id": 1024	"content": "刚跟老母打完电话、真心感动、尽管我妈一直是刀子嘴豆腐心…"	"label": "happiness"}
{"id": 1025	"content": "哎，没你斗嘴，每天每天都好无聊。"	"label": "disgust"}
{"id": 1026	"content": "哈哈，其实我有种出了某扇门我就又是一条好汉的感脚……"	"label": "happiness"}
{"id": 1027	"content": "幸福的死敌，名叫——虚荣。"	"label": "happiness"}
{"id": 1028	"content": "其实我真的很害怕"	"label": "fear"}
{"id": 1029	"content": "无奈，为啥你自己这么闲没事干又不写，我忙死了还以为我啥事都没么？。。。有这种时间催我帮你写东西，不如自己去写啦。。。我真的不想说这些东西了，我的忍耐是有限度的，我讨厌那些自己的事情自己不做，只会推给别人做自己却闲得荒的人！。。。"	"label": "anger"}
{"id": 1030	"content": "天还没完全黑，我已经睡一觉起来[汗][汗][汗]"	"label": "disgust"}
{"id": 1031	"content": "我来了你在哪？"	"label": "happiness"}
{"id": 1032	"content": "单曲循环，目测中毒太深，只是没有找到下载源，怎么破~~"	"label": "like"}
{"id": 1033	"content": "诶真的不懂了，为什么人们那么爱来无端端讽刺我，如果是朋友的话，我们不是一国的吗？枪口对外好吗？！到时候自己又忍不住毒舌回去，始作俑者怕是承受不了哦。啊哒！"	"label": "sadness"}
{"id": 1034	"content": "好不容易洗个澡。。。。。居然中间来冷水，，，，，，，，[泪]"	"label": "disgust"}
{"id": 1035	"content": "13个小时睡到自然醒，然后起来热热的喝东西，两个马克杯一个泡铁观音，一个冲蜂蜜橘子，换着喝。喝到全身发热了，再施施然出门去取早就订好的圣诞大餐，今天旁的都不管，得乐且乐，今天好吃好喝，好好乐一乐"	"label": "happiness"}
{"id": 1036	"content": "用实力去证明你自己，相信你会做的更好！加油，追梦者！"	"label": "like"}
{"id": 1037	"content": "徐志森跟陆涛说：我觉得米莱最适合你…………她成熟知道自己想要什么…………但是如果我是你的话我也会喜欢夏琳很难找到不喜欢她的理由不是吗"	"label": "like"}
{"id": 1038	"content": "经济学中有个公式。幸福=效用：期望值。如果你男友发奖金，拿到1000块，可你期望他给自己买10000块的LV包，1000除以10000，幸福感只有0.1。但如果你的期望是让男友请自己吃顿200块的西餐，1000除以200，幸福感是5。要获得爱情中的幸福，最好不要让欲望影响你的生活——郎咸平。你幸福吗？"	"label": "happiness"}
{"id": 1039	"content": "[哈哈][哈哈][哈哈]晚安咯！亲！木马木马木马[猪头]"	"label": "like"}
{"id": 1040	"content": "[转]买房子不要要求太高。又通风好又便宜的，那是报刊亭。又地段好又交通便利的，那是地铁口小卖部。又采光好又居住舒适的，那是房车。又通风好又便宜又地段好又交通便利又采光好又居住舒适的，那是停在地铁口边上用房车当门脸房的小卖部，还在兼着卖报纸。"	"label": "happiness"}
{"id": 1041	"content": "没衣服穿啦！！！[抓狂]"	"label": "disgust"}
{"id": 1042	"content": "吃到什么好吃的，第一反应都是「想和你一起吃」，大概这就是一个吃货能表达出的最深的爱意"	"label": "like"}
{"id": 1043	"content": "它并不是遥不可及也不需要完美主义它是真实而简单地活在主爱里。幸福是珍惜现在拥有的感谢上帝供应幸福是分享自己领受的叫别人得利益幸福是相信圣经所写的每句都是真理幸福是卸下重担给上帝因他必看顾你。"	"label": "happiness"}
{"id": 1044	"content": "107。越来越相信：越是不想做的事不想去的地方不喜欢的人，最后偏偏就做了就去了那地方就和那人在一起了。这都是命，我认了。"	"label": "like"}
{"id": 1045	"content": "今天一边吃口香糖一边和别人聊天，结果。。。结果就。。。不小心把口香糖咽肚里了[泪]"	"label": "disgust"}
{"id": 1046	"content": "要么文艺，要么霸气，要么有气质感	要么有个性再要么你百变	最看不得的就是那些扭捏作态的熊样。"	"label": "anger"}
{"id": 1047	"content": "：如何含蓄地表达对一个人的厌恶？很简单，趴在讨厌的人肩膀上哭诉：「呜呜呜难道我是世界上最丑的人吗？」然后抬头看看她的脸，停止哭泣。"	"label": "disgust"}
{"id": 1048	"content": "回头一想昨天湖人，Canucks，曼联居然都赢了……"	"label": "surprise"}
{"id": 1049	"content": "淋下今日两点半放学就开心"	"label": "like"}
{"id": 1050	"content": "刚准备洗澡，我的手就被刀割了一个老深的口子。我艹。疼疼。。[泪][泪][泪][衰]"	"label": "sadness"}
{"id": 1051	"content": "看到自己进了那么精彩的一个球，特别是把茜茜爸给过了！毛毛高兴极了！回家路上，一再问毛爸，“茜茜爸没有让我吧？他是真的被我骗过了吧？”听到毛爸肯定的答复后，毛毛又问，“茜茜爸是不是足球踢得很好！我是不是也很厉害啊！”一回到家，毛毛就兴奋地把这个好消息告诉了毛妈！"	"label": "surprise"}
{"id": 1052	"content": "会紧张，会激动，但也许不是喜欢，更多的是崇拜。to~"	"label": "like"}
{"id": 1053	"content": "在一个人说“随便”“啥都行”的时候，不一定是因为他好沟通，有时候是因为失望，无奈。"	"label": "sadness"}
{"id": 1054	"content": "“心者，五脏六腑之大主也，精神之所舍也。……心伤则神去，神去则死矣＂"	"label": "sadness"}
{"id": 1055	"content": "我偏爱荒诞的快乐多过不荒诞的快乐，你呢？"	"label": "happiness"}
{"id": 1056	"content": "单片机怎么破，看到何慧灵就觉得尴尬，睡不着啊睡不着"	"label": "fear"}
{"id": 1057	"content": "就是睡到自然醒"	"label": "happiness"}
{"id": 1058	"content": "这么些年来，我都不知道，我是在用想象维持对你的爱情，还是在用你维持想象的能力"	"label": "sadness"}
{"id": 1059	"content": "曾经眷恋的身影已经远去，但我们永远不会忘记牵挂着一个人的那份深情，不会忘记当时的自己。"	"label": "sadness"}
{"id": 1060	"content": "我们究竟是怎么了？熟悉的人却淡漠了些。我还是喜欢和你零距离的日子"	"label": "sadness"}
{"id": 1061	"content": "委屈之所以是委屈，就是你很难三言两语说清楚！"	"label": "sadness"}
{"id": 1062	"content": "：顺姐说打扮漂亮才能让她愉快上课。我们不画妆，简直看着太痛苦了¤_¤。然后买了化妆品，可我不会啊。昨夜敷面膜，睡着了，然后就悲剧了。住在一楼，衣服总是不干，还要吹干才能穿¤_¤。"	"label": "sadness"}
{"id": 1063	"content": "你就像一首即使唱得跑调我还继续唱的歌。因为那是真的喜欢。"	"label": "like"}
{"id": 1064	"content": "回到家感觉像没去过合肥一样。难过啊。心里莫名的难过。[泪][泪][泪][泪]"	"label": "sadness"}
{"id": 1065	"content": "贪官之下无幸福，雾霾之下无福性。"	"label": "happiness"}
{"id": 1066	"content": "为什么要犯二，搁教室里找一位置坐得好好的，就开始玩手机游戏，越坐越感觉不对，周围的人都好活泼的聊天，一选修课不至于大家都认识啊，仔细研究了老师的长相，跟上周那个胖子的确不像，看了下课表，进错教室了，果断脚底抹油，溜。"	"label": "disgust"}
{"id": 1067	"content": "好不容易看到一双喜欢的凉拖，只送美国一刚[拜拜]"	"label": "sadness"}
{"id": 1068	"content": "喜欢可以避免不喜欢可以传染"	"label": "like"}
{"id": 1069	"content": "像被掏空了一样，不知道该去哪里，不知道该做什么，那种折磨，分分秒秒都来的真实，在自己形成的撒哈拉沙漠，感觉呼吸都困难了，我好难受，好难受，我好想好想你......"	"label": "sadness"}
{"id": 1070	"content": "有一类女人她喜欢家里有老公外面有情人，木有情人她就会想方设法的给自己制造机会找情人[汗]对于这种贱人，活该被抛弃，可怜了那个煞笔男人娶了她就等着戴一个一个的绿帽子吧。脑子装便便了"	"label": "anger"}
{"id": 1071	"content": "至从《致青春》播放后我们学校的篝火晚会每次几乎每次都唱那首《红日》我表示。。。，亲注意你的歌喉好不好！我住在北园都为你那撕扯的喉咙感到疼痛！！"	"label": "sadness"}
{"id": 1072	"content": "当生活像一首歌那样轻快流畅时	笑颜常开乃易事；而在一切事都不妙时仍能微笑的人	是真正的乐观。"	"label": "happiness"}
{"id": 1073	"content": "此时此刻我真的什么也说不来就这样很淡定的顺其自然吧"	"label": "disgust"}
{"id": 1074	"content": "刚才聊QQ一不小心，把“我QNMLGB”发给我妈了。。。我妈问我什么意思？我说：我去年买了个表。。。。"	"label": "disgust"}
{"id": 1075	"content": "只是我都会想起你'在那些你不知道的日子里'"	"label": "sadness"}
{"id": 1076	"content": "好吧，又是踏实的一天。我爱男闺蜜还是很好看的！"	"label": "happiness"}
{"id": 1077	"content": "俞晓群(313427656)134829请大家注意哦，下周一开始，我院工会邀请李涵雯老师开设的＂芭蕾形体＂训练又开班了，欢迎有兴趣的老师踊跃参与。时间：周一中午12：00--13：00；地点：A区模特训练房"	"label": "like"}
{"id": 1078	"content": "早上出门拿未来星纸盒要扔，小虎说：妈妈，我拿吧，你太累了！自己拿到电梯，在电梯里平时对他说的话无也没松手，最后出来交给清洁工奶奶。"	"label": "happiness"}
{"id": 1079	"content": "感觉上被背叛的感觉[哼][哼][哼][哼]"	"label": "anger"}
{"id": 1080	"content": "打字太快了，在地铁上被旁边大妈搭讪崇拜。。。"	"label": "disgust"}
{"id": 1081	"content": "明天要走，今天熬夜做微博，我也是蛮拼的了[doge][doge][doge]"	"label": "sadness"}
{"id": 1082	"content": "女人，需要一票好姐妹。互相倾诉衷肠，互相闲聊八卦，互相抨击傻*。想唱歌的时候能陪你吼，想喝酒的时候能陪你醉，有姐妹，真的幸福。希望我们都快乐。[害羞][女孩儿]"	"label": "happiness"}
{"id": 1083	"content": "我因工作繁忙而很少上线	这似乎冷落了各位粉丝	敬请原谅！在此衷心祝愿朋友们健康快乐、好运常伴、心想事成、幸福永远！"	"label": "like"}
{"id": 1084	"content": "昨晚他没有在房间睡，可能在书房，可能没回家，反正我也不想去找他。想了一晚是否离婚，离婚后怎么面对大家，自己怎么过。然后做了一个很长的梦，梦见他出轨了，小三找上门。即使出轨也有个冷淡的理由，不想现在死得不明不白，脑子好乱，心好累。"	"label": "sadness"}
{"id": 1085	"content": "想买块空白的扇面。但一想到小王的毛笔字......内牛满面"	"label": "sadness"}
{"id": 1086	"content": "明天好[生病]！"	"label": "fear"}
{"id": 1087	"content": "幸福不是终点，而是努力走过的道路，路上遇到的风雨挫折痛苦构成了这条路。也是因为有了它们，我们才明白幸福的真谛"	"label": "happiness"}
{"id": 1088	"content": "卧槽乡非的要死在那拽个屁啊，你有什么资格拽啊操没本事考不上大学来当保安不好好干事整天不务正业操，我TM真同情你，因为至少我不用天天花六个多小时坐在巴掌大的保安亭里除了看手机聊天都不知道该干什么，不会天天后悔自己当年没有好好学"	"label": "disgust"}
{"id": 1089	"content": "今年的师弟妹们创造了历史，终于使我们汪门拜托了某项恶名。爱他们！[威武][威武][威武][威武][围观][围观][围观][围观][围观][阴险][阴险][阴险]"	"label": "happiness"}
{"id": 1090	"content": "既然想撇就撇清吧，收回道歉言论。以上。"	"label": "anger"}
{"id": 1091	"content": "我爱你"	"label": "sadness"}
{"id": 1092	"content": "大家端午节"	"label": "happiness"}
{"id": 1093	"content": "祝福，祈福……午安世界……"	"label": "sadness"}
{"id": 1094	"content": "突然想到今年母亲节我没有陪在妈妈身边度过，，好桑心><"	"label": "sadness"}
{"id": 1095	"content": "有时候，会很伤心。也许是我太敏感了。"	"label": "sadness"}
{"id": 1096	"content": "好无聊啊...在重温完魔戒黑客帝国三部曲和派拉蒙英雄系列之后准备把哈利波特重新看一遍..."	"label": "disgust"}
{"id": 1097	"content": "从昨天18点开始，漯河下起了中到大雨，到现在还在下，气温在24度左右，终于凉爽了......"	"label": "happiness"}
{"id": 1098	"content": "在感情中，我们往往觉得自己掏心掏肺，所做所为能够感天动地，闻者伤心，见者叹息，为什么偏偏感动不了你？我们总是容易用一种自虐的方式制造出一种痴情的假象来使得自己站在感情的道德制高点上，获得一种畸形的满足感和安全感。"	"label": "sadness"}
{"id": 1099	"content": "记忆如果成了碎片，那就是因为里面全部都摆满了心痛。原来，你只是把我当做渡口，借我渡过寂寞荒凉的时光。"	"label": "sadness"}
{"id": 1100	"content": "心理诊所来了一位MM，从她红肿疲惫的眼睛可以看出她已经哭了一夜。她进门就开始哭诉她男朋友如何冷落她，一夜QQ在线却一直不理她，他一定是变心了，一定是有别人了，她感觉生命已经失去意义。医生都忍不住感叹爱情带给人几近疯狂的力量和执着。良久，医生轻轻的问她：你是不是升级了新版手机QQ？"	"label": "happiness"}
{"id": 1101	"content": "做左61题啱左8题……"	"label": "sadness"}
{"id": 1102	"content": "我那正在老去的身体从某一天开始就在渐渐死去…"	"label": "disgust"}
{"id": 1103	"content": "在车厢里碰到了一个父亲带着他的智障儿子。父亲把儿子的仪表打理的非常整洁，和正常人一样。如果孩子不出声音的站在那儿，真一点儿都看不出来他是智障。重点是，这个儿子看上去已经有三十了。伟大的父爱，不离不弃的父爱！"	"label": "happiness"}
{"id": 1104	"content": "不管你学什么专业，找工作一定要找个你喜欢的，这样你每天早晨6：00到晚上8：00都是高兴的。再找个喜欢的人在一起，这样你晚上8：00到早晨6：00也是开心的。这就是最幸福的生活~"	"label": "happiness"}
{"id": 1105	"content": "忍不住再发个完整版的。“他带着背后的岁月，呼啸而来。像是一场七年前的洪汛，越过一整个青春，时至今日终于漫到我眼前。”"	"label": "happiness"}
{"id": 1106	"content": "真爱，不是因为你能带给我什么而爱你，而是因为爱你而准备接受你所带来的一切。真爱就是不指望你让我能在人前夸耀，但在我的内心深处有这样的把握：即使所有的人不与我为伍，你也会依然站在我身边。"	"label": "like"}
{"id": 1107	"content": "冷嘲热讽是对你的赞赏，闲言碎语是为你的精彩鼓掌"	"label": "like"}
{"id": 1108	"content": "大清早的被一小娃娃哭醒，这么好睡觉💤的天气，真尼玛忧伤。[抓狂][抓狂][抓狂]"	"label": "sadness"}
{"id": 1109	"content": "因咳嗽去看医生，医生说我不能吃生冷的东西，我问水果可以吃吗。她说水果当然不可以啊，想起我咳嗽厉害的第一天晚因为不知道是哪一种咳嗽不敢买随便凉水喝，然后就去买梨以为这可以清肺那晚就吃了3个然后第二天又陪同学去买了几个……现在宿舍还有好多水果你让我看着然后不能吃吗[泪][泪][泪]"	"label": "disgust"}
{"id": 1110	"content": "大千世界无奇不有啊，这星期开始闭关了，要加班，要奋斗，每天都要这个点才下班了，苦逼的星期啊"	"label": "surprise"}
{"id": 1111	"content": "对不起一个人的感觉是什么呢？会不会很内疚。。。。"	"label": "sadness"}
{"id": 1112	"content": "自己还真是没本事，他说得那么爱我，结果呢？我刚给个冷脸，立马就翻脸了，看，这就是爱。还是自己一个人安分点吧！"	"label": "sadness"}
{"id": 1113	"content": "你用一句我操你她妈有病彻底的伤透了我以后再也不会想起你这个人了，当一个人不在打电话给你、发短信给你、想你的时候、你就彻底的失去她了。"	"label": "sadness"}
{"id": 1114	"content": "大清早堵车，上单位电梯，电梯严重故障，往下突然往下坠落，吓死了众人，楼梯间锁了上不去，神！！！被困负一层。我是不是严重不适合来这里工作，一系列麻烦是要闹哪样？！从今天开始我不会对电梯都有阴影了吧。。。[黑线][实习]"	"label": "sadness"}
{"id": 1115	"content": "如果我不能让你开心我该怎么做才可以让你知道我真的不是想丢下你因为你是很重要很重要的好朋友"	"label": "sadness"}
{"id": 1116	"content": "和我们班一男生聊天，我发了一句233，他问我什么意思我说哈哈哈然后，他就再也没和我说话了"	"label": "anger"}
{"id": 1117	"content": "前进，无惧人生途中的荆棘与利石！"	"label": "like"}
{"id": 1118	"content": "在上数学课"	"label": "disgust"}
{"id": 1119	"content": "[感冒]谁不讨厌这些情况"	"label": "disgust"}
{"id": 1120	"content": "作业画完了"	"label": "happiness"}
{"id": 1121	"content": "我是个胆小鬼没有你我怕我会活不下去所以要紧紧抓住我的手知道了吗我们下辈子再见"	"label": "like"}
{"id": 1122	"content": "小时侯，幸福是一件东西，拥有就幸福；长大后，幸福是一个目标，达到就幸福；成熟后，发现幸福原来是一种心态，领悟就幸福。"	"label": "happiness"}
{"id": 1123	"content": "今天我和她和好了	我收回之前说的那些不好的话~嘿嘿~~~"	"label": "happiness"}
{"id": 1124	"content": "我常觉得有东西骚扰也是一种能力，越恶心越是乐趣，当然能使那玩意头破血流才是真正的大招。"	"label": "happiness"}
{"id": 1125	"content": "思念已经蔓延到了一个我自己都看不见的地方。我要如何告诉你“我想你”。"	"label": "sadness"}
{"id": 1126	"content": "那段回不去的日子。每天在你家一觉到中午起床就能吃到你做的香喷喷的饭菜，下午一家人其乐融融打麻将，晚饭后给你洗碗然后牵手散步逛超市，我躺在沙发上吃榴莲看电视你睡在我腿上找你妹。蚊子吸了你的血你就可怜巴巴得要回房间玩，我就哄你并用实际行动点上了蚊香..."	"label": "sadness"}
{"id": 1127	"content": "今晚开始，每晚都约会。[xkl转圈]"	"label": "happiness"}
{"id": 1128	"content": "嘉：妈妈！你给我设置一个早上清醒晚上休息的模式吗？偶（轻点后脑勺和后背后，嘉：再给我设置个保护模式！偶：啪啪啪啪！搞定！你目前已是保护模式了！嘉：哈哈哈哈…GO！［玩去啦］"	"label": "happiness"}
{"id": 1129	"content": "放暑假在家就是无聊。😔😔"	"label": "disgust"}
{"id": 1130	"content": "〖回家第一晚〗温暖，亲切，自由自在的享受轻松的生活[哈哈][哈哈][哈哈]"	"label": "happiness"}
{"id": 1131	"content": "就是过生日时一群人给你悄悄策划了一个party"	"label": "happiness"}
{"id": 1132	"content": "拒绝别人的认知，是对自己认知的开始。我和别人有何不同，谁都告诉不了结果，课本骗了太多人，谁都不了解谁，完全是一种假设。自己的多变，随纷纭滔滔不尽。"	"label": "surprise"}
{"id": 1133	"content": "太快了，太快了，时间啊，怎么这么快[泪][泪][泪]"	"label": "sadness"}
{"id": 1134	"content": "老婆生日，呼朋唤友围上一桌。秋风得意频举杯，酒香不知菜滋味。醉眼朦胧蹒跚行，翻江倒海呼呼睡。"	"label": "sadness"}
{"id": 1135	"content": "听说现在发微博来自Android客户端都很土鳖了😂我也想买爱疯📱可惜钱包空空💔我也想买小米😳买完积蓄见底[拜拜]"	"label": "like"}
{"id": 1136	"content": "我妈总喜欢在我洗澡的时候每隔五分钟敲一次门问我还好吗，她担心我在浴缸里跳舞摔跤摔到昏迷不醒。拜托，谁会做那种事啊？自从上次我在马桶上转圈掉下来脑震荡之后已经很少跳舞了。。。"	"label": "happiness"}
{"id": 1137	"content": "昨早上病理实验考试候考中，把新买2周的手机从白大褂的兜里掉到了厕所里，丢了。考试时受情绪影响，笔误了，犯了很大的错误。今天吃饭又被热碗给烫了。[泪][泪][泪]人都说破财消灾，我已经花钱送了一身篮球队服给我们家臭臭，可为什么受伤的还是我？谁能告诉我倒霉有没有破解的方法啊？[委屈]"	"label": "sadness"}
{"id": 1138	"content": "中午吃完饭，和友去WC，出门时想着事儿了，开始翻手机，低头径直往前走，直到听到一声：那是男厕～～～哇塞，差点进克了～～～[围观][围观][围观][嘻嘻][嘻嘻][嘻嘻][嘻嘻]"	"label": "disgust"}
{"id": 1139	"content": "我还真是…爱多管闲事明明和自己完全没关系可居然还担心着那孩子是否因此留下很重的心理阴影…传说中的圣母白莲花。"	"label": "happiness"}
{"id": 1140	"content": "[悲伤]不爽死了。。。。。。"	"label": "anger"}
{"id": 1141	"content": "看完金粉世家看奋斗，下一步是不是只有甄嬛传了[懒得理你][懒得理你]"	"label": "disgust"}
{"id": 1142	"content": "做题做题做题，一个都不会，生气生气生气，5555555555555"	"label": "disgust"}
{"id": 1143	"content": "居然有雷声了是要下雨了吗你在学校有没有伞会不会淋成落汤鸡虽然你很喜欢在雨中跑步但是别感冒可以吗"	"label": "sadness"}
{"id": 1144	"content": "[赞啊]给我赞！！！"	"label": "like"}
{"id": 1145	"content": "我感觉新浪微博不如腾讯微博。也许玩新浪的人的确很多，但是，我感觉，新浪，言论不自由。"	"label": "anger"}
{"id": 1146	"content": "放假那是这么无聊的一件事啊......."	"label": "disgust"}
{"id": 1147	"content": "爱他的时候是幸福的吗？"	"label": "happiness"}
{"id": 1148	"content": "我相信，把这三个字紧握在拳头，数年后，你能拿回今天所失去的一切！"	"label": "like"}
{"id": 1149	"content": "来互fo的小伙伴哪个愿意和我的企鹅一起玩耍[拜拜]俺cp儿不喜欢俺了[拜拜]来这里芽子一起玩吗"	"label": "sadness"}
{"id": 1150	"content": "紧急通知：亲爱的游客朋友们，明天（23日）因停电，园区暂停营业（具体营业时间请关注官方微博），造成不便，敬请谅解。另：同程旅游网1元门票有效期延长至9月30日，请注意保管好订单信息。"	"label": "sadness"}
{"id": 1151	"content": "你可以把我的心践踏，使它破碎，你可以伤害我，就像我是毫无感情的，你可以推开我，转身离开。但是，你可不可以别在一开始就说喜欢我。"	"label": "sadness"}
{"id": 1152	"content": "互粉啦互粉啦，，，"	"label": "disgust"}
{"id": 1153	"content": "去厨房洗脸，忽然闻到一股臭味扑鼻，走到厕所一看…………………………卧槽、好大一坨屎！"	"label": "disgust"}
{"id": 1154	"content": "[人性心理]有时候战胜恐惧是对过去的经历做挑战。"	"label": "fear"}
{"id": 1155	"content": "原来剪切的快捷键是ctrl+x啊"	"label": "happiness"}
{"id": 1156	"content": "实验室总共就三个美国人，今天才发现，其中有一个是果粉，一个是果黑，他们共事三年至今竟然能和睦共处。"	"label": "surprise"}
{"id": 1157	"content": "今天粗略算了一下，明天需要买东西的钱大概5000左右😰😰前期投入好大啊！！这箱东西邮回来根本就没收代购费，也赚不了钱😭😭只求没有客人跑单，不要亏本就好了😂😂"	"label": "sadness"}
{"id": 1158	"content": "右手狂往下拉微博的时候老是会莫名其妙的点到不该点的赞"	"label": "disgust"}
{"id": 1159	"content": "88斤，有多久是不以8开头了，之前一直嚷嚷着要减肥，如今真的瘦到这个地步，只有无奈…这个日子什么时候才是个头啊…"	"label": "sadness"}
{"id": 1160	"content": "这学期的旅游计划泡汤了。心情好忧伤!"	"label": "sadness"}
{"id": 1161	"content": "-致每个我亏欠的人。我做的不够做的不好，希望自己能做好，希望自己能改变。拒绝眼泪拒绝脆弱!勿评论"	"label": "sadness"}
{"id": 1162	"content": "不管你去哪我在你身后你心里爱别人我不在乎你怕伤害我没事我愿意我要的不多真的不多只要你快乐幸福就好痛苦和悲伤留给我我离你拉开了距离你爱别人了我在你身后看着你你难过我在身后陪你难过那天你累了希望你能回过头看看我在原地不曾动过不管你爱谁会不会伤害到我我还是爱你"	"label": "happiness"}
{"id": 1163	"content": "如果十七面前不是我的贪玩和疏忽，也许今天家里就不是这样的情况。如果我有个妹妹，我一定会好好照顾她，疼爱她"	"label": "sadness"}
{"id": 1164	"content": "“瞎狗眼拙，有可怜之地必有同情之处。”"	"label": "like"}
{"id": 1165	"content": "对你我也只能说"	"label": "sadness"}
{"id": 1166	"content": "追女孩	没有追到她的心	唉	到底怎样才能获得她的青睐?"	"label": "sadness"}
{"id": 1167	"content": "伤心四月天…"	"label": "sadness"}
{"id": 1168	"content": "世界上最遥远的距离就是：四目相对，相对无言。你刷你的微博，我刷我的微博，而且我们还没有互相关注"	"label": "sadness"}
{"id": 1169	"content": "我在做飞行棋，书睿忽然抱着我对我说：“妈妈，谢谢！”我有点纳闷：“为什么谢谢妈妈？”书睿姑娘很认真的对我说了一句话：“因为妈妈给我做了很多玩具。”一瞬间，我几乎落泪！我紧紧地抱了抱她，许久，说：“宝贝，也谢谢你的爱！”[心]"	"label": "happiness"}
{"id": 1170	"content": "妈蛋刚看完照片感觉自己又长个儿了[拜拜][拜拜][拜拜]"	"label": "sadness"}
{"id": 1171	"content": "练了一星期的乒乓球，可是投篮还是没长进"	"label": "sadness"}
{"id": 1172	"content": "很高兴明天上完班就能放假几天盼星星盼月亮终于快到了没有想到我的脸今天就过敏了次奥有这样的吗[泪][泪][伤心][伤心]"	"label": "disgust"}
{"id": 1173	"content": "\"啊树啊树...\"\"咩树咩树\"\"无树啦...\"[纠结][纠结][纠结][泪流满面][泪流满面][泪流满面]我可不可以relax一个下午。[撒花][啦啦啦啦]"	"label": "happiness"}
{"id": 1174	"content": "悟空：“师父，前方烟雾缭绕，如仙境一般，怕是到西天大雷音寺了吧？”唐僧：“悟空，那是北京市区！如此仙境，难怪是全国幸福指数最高的城市了！要不，你留下吧！”悟空：“师父，我要去西天！”唐僧：“徒儿不知，留在此地是去西天最快的方式”"	"label": "like"}
{"id": 1175	"content": "今天去金刀峡玩，然后手机在看猴子的下面掉峡谷里面了，然后看着10分钟手机屏都亮着，我好忧伤，隔着七尺潭水，却不能捞起来。如果有溪降的朋友捡到了，能把内存卡给我不···我写了几年的东西都在里面呐····"	"label": "sadness"}
{"id": 1176	"content": "猛然想到自己最近常常说讨厌...像撒娇一样......然后前两天物理老师开玩笑......条件反射一句讨厌～就出来了...那个悔的呀"	"label": "disgust"}
{"id": 1177	"content": "十二月开头的书拖到现在才看完，实在难懂。存在的部分绕得头晕，还是男女的故事来得简单点儿。选书真是个费劲的事情。Someofthesedays	You'llmissmehoney.最后一曲好棒。"	"label": "disgust"}
{"id": 1178	"content": "别害怕，幸福离我们很近，不像摘不下来的天上星，不过一枚戒指的距离；真担心，幸福里我们很远，就像不可触及的水中月，不过一张证书的距离。等到我们哪天忽然兴起，那张证书就是我愿意[思考]"	"label": "happiness"}
{"id": 1179	"content": "尼玛，尼玛，尼玛，我怎么那么想骂你呢？逼着我减肥，尼玛，尼玛，尼玛————啊啊啊啊啊，能不能耍赖啊，怎么想要被抽一顿还这么难呢？"	"label": "anger"}
{"id": 1180	"content": "冰冻三尺非一日之寒。"	"label": "happiness"}
{"id": 1181	"content": "2013年的我对不起你。"	"label": "sadness"}
{"id": 1182	"content": "服务还是需要拼干货的。对于报价，我没任何概念，但定价流程和细节，多么不希望看到。一个上午被老板娘虐得我心力憔悴。"	"label": "sadness"}
{"id": 1183	"content": "随便看看"	"label": "happiness"}
{"id": 1184	"content": "昨天和爸妈去乡下时候看到这个特囧的庙？？"	"label": "disgust"}
{"id": 1185	"content": "想你啊想你明晚就能跟你打电话迎接我们的第一个百天了@zyjzkfllllll爱你爱你"	"label": "like"}
{"id": 1186	"content": "很讨厌挺到这种话。。真真觉得耳朵痒。。嘴痒。。"	"label": "disgust"}
{"id": 1187	"content": "考完化学本来还觉得90大概可以妥妥的....今天教授说平均分大概是65-75[拜拜][拜拜][拜拜]呵呵呵这可完蛋了就算以后可以weight65也太特么难看了[拜拜][拜拜]第一次就来个65也是大学给我的第一个教训[拜拜][拜拜]"	"label": "sadness"}
{"id": 1188	"content": "放假就是黑白颠倒的日子吗？"	"label": "disgust"}
{"id": 1189	"content": "没想到博文居然有人转发。"	"label": "surprise"}
{"id": 1190	"content": "我要减肥。我想减肥。我在减肥。"	"label": "disgust"}
{"id": 1191	"content": "搞半天搞不懂竞彩足球怎么玩"	"label": "sadness"}
{"id": 1192	"content": "郁闷的心情，必须得欣赏点美美的东西才行，网上看两张剪纸美图过过眼瘾。"	"label": "sadness"}
{"id": 1193	"content": "纵使智能手机的APP再发达，短信和电话仍是一种不可替代的功能。现代班干真的很超前，要求我们二十四小时在线。尼玛的，我的手机流量还没有达到土豪的级别，再说我也没有二十四小时盯着手机APP的习惯。你TM的是有短信功能障碍症吧！"	"label": "anger"}
{"id": 1194	"content": "餐桌对面和某人撞头—和我一样发型，但是他有胡子！惊呆了；餐厅返回，看到某先生穿凉鞋去餐厅，光身睡凉炕的身体，棒！再次惊呆[偷笑][偷笑]"	"label": "surprise"}
{"id": 1195	"content": "哈哈哈哈哈哈哈哈哈哈哈哈终于要去玩了"	"label": "happiness"}
{"id": 1196	"content": "今天吃饭的气候，感觉的到，你还是不开心，当别人调侃咱们”夫妻”的时候，我不知道你心里的感受是什么，我只知道我很难受，老公，我不知道你心里的疤痕什么时候能没有了痕迹，我愿意付出我的所有来抚慰你的心，现在我突然变得很小心，就怕一不小心说错话惹你不开心"	"label": "sadness"}
{"id": 1197	"content": "昨晚居然是我一个人在家睡的，瘫在床上两眼发直，全身轻飘飘，没有一点力气，身体不是我的，仿佛灵魂升起，很诡异吧。[泪]"	"label": "fear"}
{"id": 1198	"content": "这不只是一只鹅的问题，透过一件事看清一些人！我不是吝啬之人，这是关乎尊重。从一件件的事连起来不到我不想，我单纯但不是傻。"	"label": "sadness"}
{"id": 1199	"content": "我的家，我的家啊……"	"label": "sadness"}
{"id": 1200	"content": "止不住的眼泪，感觉太对不起自己了	不应该不吃饭	眼痛	胃痛	心痛ing！！"	"label": "sadness"}
{"id": 1201	"content": "昨是星期日，我家小四出去疯野了大半天，一进门就大呼今日遇到奇葩，说是在外见着两个和她差不多岁数的女孩，一个姐妹5个加一个弟弟，一个干脆就上演现代7仙女。全家惊诧，问何方人士，曰：五朵金花产地海南，七仙女来自湖北……[汗][吃惊]无语。"	"label": "anger"}
{"id": 1202	"content": "、除了难过只有难过还是难过。"	"label": "sadness"}
{"id": 1203	"content": "今天太忙了，都没时间刷微博。"	"label": "sadness"}
{"id": 1204	"content": "天上的星星不说话地上的鸟儿想爸妈夜夜想起爸妈的话啊闪闪泪光鲁冰花[花]啊啊…啊啊…啊啊………[花]"	"label": "sadness"}
{"id": 1205	"content": "某日	在单位食堂打开水。不小心水溅在了手上	背后一位MM拉着我的手关切的问“手没烫伤吧?”尽管很疼但为了显示男子汉气概我硬是咬着牙说“没事	没事。”并装作若无其事的样子。MM突然回过头和后面排队的人们说“都回去吧	今天的水又没烧开。”O(∩_∩)O哈哈~"	"label": "happiness"}
{"id": 1206	"content": "看非常完美，有人弹《暖心》告白……然后就想到……我也特别喜欢，特别特别喜欢暖暖的《暖心》。。。。。。"	"label": "sadness"}
{"id": 1207	"content": "倒霉的一天。中午穿着球衣去买饭忘记带钥匙和手机，在门口等了4个小时，然后班也没上；下午打篮球比赛，崴到了脚，像屁股一样大，又痛又酸。想死的心都有。[失望]"	"label": "sadness"}
{"id": 1208	"content": "很多话题还是不要说的好，自己忍忍，逼着自己内心强大。"	"label": "sadness"}
{"id": 1209	"content": "有些念念不忘的事，有些若即若离的人，有些半真不假的岁月，有些可望难及的记忆，都渐行渐远……"	"label": "sadness"}
{"id": 1210	"content": "【头条】亚马逊测试一小时送达服务。→_→亚马逊正在纽约测试一项自行车送包裹的新服务AmazonPrimeNow，这项服务可以做到一小时送达，首先在曼哈顿推行，收费较原有当日送费用要高，每个订单收费8.99美元，Prime会员享受5.99美元的优惠价。为了缩短送达时间，亚马逊今年还测试了自建快递服务。"	"label": "like"}
{"id": 1211	"content": "最近发生了好多事难受得要死💢头痛得要死感觉没动力了😞为了别人着想结果变的惹人厌呵呵我是有多悲催👾自己错了还要赖在我头上什么事都要赖在我头上你丫以为我是什么啊！自私自利的家伙怎么就不会为大局着想😡如果是这样，我宁可离开我舍不得的地方。"	"label": "sadness"}
{"id": 1212	"content": "啊我喜欢你呀我喜欢你呀我喜欢你呀我喜欢你呀我喜欢你呀！现在是连说这句话的对象都没有莔rz！"	"label": "sadness"}
{"id": 1213	"content": "你知道被人默默关心的那种感觉吧尤其是被自己在意的人关注。不太容易被感动却常常被自己感动这样真糟糕。失眠"	"label": "fear"}
{"id": 1214	"content": "晚上老鼠真的让人心烦…"	"label": "anger"}
{"id": 1215	"content": "哥哥我就是买不起怎样！！就是穷到一包方便面都买不起怎么样！！！CNM！！！！"	"label": "anger"}
{"id": 1216	"content": "因为我爸比我妈大一岁所以我幼儿园时以为爸一定要比妈大一岁。有天老师让我们回去问爸妈年龄第二天大家交流起来我问同学：你爸妈多大？同学：@¥%（爸比妈大了不只一岁。我（一脸确定及严肃）：不可能，爸爸一定只比妈妈大一岁。同学：真的？！我严肃地点头同学（惊慌地）：我回去再问问！"	"label": "sadness"}
{"id": 1217	"content": "今天脑袋SHI了很多脑细胞[泪]"	"label": "sadness"}
{"id": 1218	"content": "失眠有罪"	"label": "sadness"}
{"id": 1219	"content": "4.第二篇来啦一头秀发又长发色又赞老师总是抓你的小辫子真是不科学。是一个很坚强很有个性很讲义气很朋友很潮的女汉子大富逼大镁铝。你给我的感觉就是那种霸气的大姐大，然后不怕做那个第一个吃螃蟹的人，大好人一枚。顺便一提你家看上去好高级。嗯还有你要继续加油前进咯有缘再见[呵呵]"	"label": "like"}
{"id": 1220	"content": "老是爱戳我的小蛮腰哈哈哈"	"label": "disgust"}
{"id": 1221	"content": "就是泪点很高，笑点很低"	"label": "happiness"}
{"id": 1222	"content": "准备下班时，把文件保存在u盘上，同时关网页，文件夹等，没想到，突然死机了。算了，直接下班吧。可惜侥幸不成，回家发现u盘中没有文件……[汗]文件啊文件，拜托！希望明天上班在单位电脑上有奇迹！[威武]"	"label": "disgust"}
{"id": 1223	"content": "好好学习天天向上"	"label": "like"}
{"id": 1224	"content": "回家就没有几个清醒得晚上过年了更一样对酒产生了抗体。都喝成这B样了不忘了爱美我在"	"label": "happiness"}
{"id": 1225	"content": "早起！明天就又要早起了伤不起伤不起啊啊啊[泪][泪][泪]"	"label": "sadness"}
{"id": 1226	"content": "怎么又扛上了。？ps人家欣赏jen的歌声，需要你大呼小叫的这世界无法活了（晕，以前老是强调自己是丁girl，后来变成山唯l这也没什么，但现在是非常非常的不待见jen，这变化有点儿大，好逮以前也是喜欢人家的(还用某人称呼jen），现在的立场是完全对立的。"	"label": "disgust"}
{"id": 1227	"content": "整整一个星期都在跟数字打架战争交朋友"	"label": "sadness"}
{"id": 1228	"content": "晚上去超市买面包，心想要是超市关门了就去吃一个抹茶甜筒吧~结果证明还是tooyoung	toosimple啊呵呵呵呵。。不要以为超市还开着就能买到你想买的东西，也别以为每家M记都卖抹茶甜筒。。"	"label": "sadness"}
{"id": 1229	"content": "好多亲戚，不认识，我还是躲在一旁玩手机得了……[思考][思考][思考][思考]"	"label": "disgust"}
{"id": 1230	"content": "连跟你说加油的勇气都没有了～～"	"label": "sadness"}
{"id": 1231	"content": "卧槽！朱童鞋，乃的反应弧够长的。还不懂么？服你了…"	"label": "sadness"}
{"id": 1232	"content": "被爱是奢侈的幸福〜!"	"label": "happiness"}
{"id": 1233	"content": "每天不是在学校，就是在去学校的路上。"	"label": "surprise"}
{"id": 1234	"content": "我记得那天的你后来跑出去找我给了我一只棒棒糖我就一点都不难过了可不能体会你的痛[落叶]"	"label": "happiness"}
{"id": 1235	"content": "一切的一切终于结束了	终于分手了	终于解脱了	相恋61天的他	再见!"	"label": "sadness"}
{"id": 1236	"content": "自己的目标是什么自己得很清楚，以后该做什么自己也得都知道。所以不会虚度光阴去追寻一些不切实际的事，唯有对自己负责对家人负责去实现自己的价值，虽然道路很艰辛，但是自己依然可以笑着面对。无法确保一定成功，但是奋斗的路程会让我终身难忘。加油！奋斗！"	"label": "like"}
{"id": 1237	"content": "虽然明天才是我的生日，但我的第二个愿望已经实现了（刚接了一通对我来说最重要的电话），我希望第三个愿望也能实现（希望他能来看我），在这里祝自己明天端午快乐、生日快乐。。[蛋糕][蛋糕]"	"label": "happiness"}
{"id": 1238	"content": "奇迹不是在人们所期待中出现的，而在绝望中才会出现奇迹？"	"label": "surprise"}
{"id": 1239	"content": "当看到别人幸福时你会怎样？"	"label": "happiness"}
{"id": 1240	"content": "金星是逆行了吗衰成这样！"	"label": "sadness"}
{"id": 1241	"content": "大冬天洗衣服都用冷水吗？？？？[吃惊][吃惊][吃惊]只能说好坚强😨😨😨😨"	"label": "anger"}
{"id": 1242	"content": "好比一孩子，刚毕业就被爹妈安排进体制内，爹妈有点能量，但也就这样，人家是科员，你是科长，挺好。人家变成局长，你还是科长。辞职吧舍不得，混下去吧没意思。"	"label": "like"}
{"id": 1243	"content": "没有老婆陪着好无聊好没兴趣[悲伤]"	"label": "sadness"}
{"id": 1244	"content": "一天，老爸看老弟懒洋洋躺在床上，大动肝火骂道：你信不信劳资揍你！老弟淡淡的吐出一句：择日不如撞日。旁边的我听后默默的给了一个赞！然后就是一顿揍"	"label": "happiness"}
{"id": 1245	"content": "我到底造了什么孽，昨天晚上加班开始全身皮肤过敏，回到家折磨了一晚上不得休息，今天上班都戴墨镜。等下去门诊看怎么回事！[泪][泪][泪][泪][泪]"	"label": "sadness"}
{"id": 1246	"content": "有时候，以牙还牙或以暴易暴，只会换来重复又重复的负面情绪，而你自己也绝不好受，如果要停止仇恨，就由自己开始吧，是我主动去停止这痛苦的宿命，也是我主动去扭转这痛苦的纠缠，因为我要追求更快乐的生命。以牙还牙，倒不如以爱赢爱！：《懂得爱，才能享受爱》蒋慧瑜"	"label": "happiness"}
{"id": 1247	"content": "总觉得说这句话的人特别无能因为只能说什么都做不了"	"label": "sadness"}
{"id": 1248	"content": "我们的距离在于你不靠近我我也不靠近你自我的距离在于明明你中有我我却不需要你我喜欢距离永远遥远的距离只有遥远才不会失去和变质远离是我唯一拥有的方式"	"label": "anger"}
{"id": 1249	"content": "喜欢短头发的男人最鸡贼，因为他们深知很多脸型都得靠头发遮掩！"	"label": "happiness"}
{"id": 1250	"content": "犹记在你我初识那刻，虽然是盈盈一水的距离，却是布满春日的盎然，夏日的璀璨。那时，无须太多的言语，我只是一个寂寞如风的女子，而你亦不过是那一颗路边的石，我以为风吹过了，一如春梦，了无痕迹。"	"label": "happiness"}
{"id": 1251	"content": "明明减肥有小成可以塞进0号裤子里了，为什么拉链还会崩开"	"label": "anger"}
{"id": 1252	"content": "刚刚无聊，就和我家的乌龟Titu聊天，蹲在旁边叫ta半天，好不容易给面子回过头来，瞄我一眼，又默默的把头缩到壳里了。。。。我没有欺负它，真的没有！！！！"	"label": "disgust"}
{"id": 1253	"content": "唉怎么形勇（二声）呢现在的心情就像是明天再去捅一小撮病怏怏的小日本儿就解放全中国了可今天还得装模作样地磨刀霍霍"	"label": "sadness"}
{"id": 1254	"content": "我是真的没有力气再去爱另一个人了"	"label": "sadness"}
{"id": 1255	"content": "幸福并不是过着衣食无忧的生活，而是能有一个相知相惜，相互理解，经常拌嘴，却依旧相爱，过着平凡的生活。"	"label": "happiness"}
{"id": 1256	"content": "七天的小堂妹小小软软的，抱着好轻好开心~"	"label": "like"}
{"id": 1257	"content": "这个话题。"	"label": "happiness"}
{"id": 1258	"content": "会不会太没素质还说我态度差心情很不好💢💢💢💢"	"label": "anger"}
{"id": 1259	"content": "晚安了无论你的答复是如何我都会等对吗？[呵呵]"	"label": "surprise"}
{"id": 1260	"content": "当真的要走的时候当初的开心兴奋激动全没了"	"label": "disgust"}
{"id": 1261	"content": "能将自己的感悟和大家一起分享，就是幸福。"	"label": "happiness"}
{"id": 1262	"content": "如果有人愿意在你们聊天结束时，每次都以他的话为结尾，诸如“嗯嗯”之类毫无营养的，甚至把说过的晚安再重复一遍，不要以为他啰嗦，他只是把话语中断的失落感揽到自己身上。这样的人内心是很温柔的，错过了就很难再遇到了。"	"label": "happiness"}
{"id": 1263	"content": "“你说的我都会相信。"	"label": "like"}
{"id": 1264	"content": "我不仅笑点低，而且还笑频高~~~[太开心]"	"label": "happiness"}
{"id": 1265	"content": "白痴一号人格你可以去死了。"	"label": "anger"}
{"id": 1266	"content": "「片段中有些散落，有些深刻的错。」"	"label": "like"}
{"id": 1267	"content": "屋漏偏逢连夜雨，手机完全坏了，都不开机了，这是为什么啊。。。[泪]"	"label": "sadness"}
{"id": 1268	"content": "想念HK的雪糕车[心][心]"	"label": "sadness"}
{"id": 1269	"content": "真心害怕＊＊可是我还是做了。以前很想做的却不敢做，得到某事的经历得到勇气后，记住自己的过往。对"	"label": "disgust"}
{"id": 1270	"content": "一年前可以了起来就在微博上对骂，现在也就只把火压在了四个英文字母上。场景么似曾相识，现在么还要腆着脸不知道是买还是卖人家一个面子。挺好的。"	"label": "anger"}
{"id": 1271	"content": "我终于等到这一天了，洗澡水变温了!！！[泪]"	"label": "happiness"}
{"id": 1272	"content": "外婆弥留之际，妈妈迅速打我电话，我当时正在下班回家的途中。等不及了，说外婆咽着一口气一直不闭眼睛，应该是想回到她的家（外婆当时被接到我家照顾）。我在车上听到妈妈的话，我已然泣不成声！却因为第二天公司的事情不可以离开，而错过了见外婆最后一面。"	"label": "sadness"}
{"id": 1273	"content": "最最最悲伤的莫过于上外教课大家都在乐我却什么也听不明白[泪流满面][泪流满面][泪流满面][泪流满面][泪流满面]"	"label": "sadness"}
{"id": 1274	"content": "心怀感恩，自爱爱人。"	"label": "happiness"}
{"id": 1275	"content": "就是你吃肉的时候我吃馒头	因为无三高。幸福就是你喝酒时我喝水	因为无乙醇	无伤害。幸福就是你开车时我走路	因为锻炼身体	无有病痛	延年益寿。"	"label": "happiness"}
{"id": 1276	"content": "这两天在外面忙，没有怎么发表微博"	"label": "happiness"}
{"id": 1277	"content": "家人健康快乐，有三两真心朋友"	"label": "happiness"}
{"id": 1278	"content": "有没有人跟我玩？我看着你们玩也可以的。。。"	"label": "disgust"}
{"id": 1279	"content": "心花路放票房居然这么高置黄金时代何地？！反正我是去看了麦兜[哼][哼]！"	"label": "anger"}
{"id": 1280	"content": "你真TM卖得一手好萌啊"	"label": "disgust"}
{"id": 1281	"content": "然后这里面出现了一个那个病的病原体，【可能有说它威胁全人类？】，一想到那女的死相那么难看，心里面越来越怕……最后直接吓醒了。就是因为这个梦我醒来到现在那一段时间我都不敢上微博……害怕梦中那场景重现啊"	"label": "anger"}
{"id": 1282	"content": "也许没有手机的辐射我会更加快乐加油"	"label": "happiness"}
{"id": 1283	"content": "一个人的尊严和体面皆来自于个人的奋斗。人生中会有许多关口，你不能计较它是否有道理，你没有时间去抱怨它，总之你就是必须过关！"	"label": "like"}
{"id": 1284	"content": "东莞市给力实业有限公司，挤挤更健康。。。"	"label": "like"}
{"id": 1285	"content": "我很无聊[抓狂][挖鼻屎]"	"label": "disgust"}
{"id": 1286	"content": "竟然霉搬	还要等待通知"	"label": "anger"}
{"id": 1287	"content": "DSS你到底有多喜欢把照片叠合成星轨。"	"label": "sadness"}
{"id": 1288	"content": "一天到晚烦毛线嘎烦!!!!"	"label": "anger"}
{"id": 1289	"content": "wps不能保存，试了n种方法都不行，哪位大神帮帮我，在线等。。。"	"label": "sadness"}
{"id": 1290	"content": "不应该有下文了……"	"label": "anger"}
{"id": 1291	"content": "妹妹拍的悦娃在老家想他了[泪]想起他半夜拍拍我说“妈妈帮我盖上被子好不好”[汗]想念他的强词夺理不听话总是说“要不然我看这样吧”还号称自己点子多甚至想念他动不动耍个赖皮一把鼻涕一把眼泪地说他是黑猫警长不是一只耳[偷笑]"	"label": "sadness"}
{"id": 1292	"content": "他说的对，很多时候真的是无奈的，这个世界上有太多太多的无奈"	"label": "sadness"}
{"id": 1293	"content": "剩下心和自己有时太安静自己都不敢看自己"	"label": "like"}
{"id": 1294	"content": "你此刻无聊么？"	"label": "disgust"}
{"id": 1295	"content": "昨天很"	"label": "happiness"}
{"id": 1296	"content": "忙碌是一种幸福，让我们没时间体会痛苦；奔波是一种快乐，让我们真实的感受生活；疲惫是一种享受，让我们无暇空虚。你的一声浅唤，醉了我倾心已久。一直相信，这世界上有一种相遇，不是在路上，而是在心里；这人间有一种暖，不是在体表，却可以甜在心头。知遇着，便是幸福；相惜着，便是温暖。"	"label": "happiness"}
{"id": 1297	"content": "做基友不好么，真的，万物瞬息万变，这一刻浓情蜜意，下一刻就可能变的仇人相见。所以爱情这种东西是我充其量会幻想而不会去实现的。"	"label": "disgust"}
{"id": 1298	"content": "我在课本的某一页某一角写下你的名字。"	"label": "sadness"}
{"id": 1299	"content": "早上还没睡醒，听到外面热闹非凡，原来是两个老师在我门口外面跳舞，音乐也蛮欢快的。只是我好难受，我想睡觉！[泪]这几天都睡眠不好，怎么回事。"	"label": "anger"}
{"id": 1300	"content": "【每天尝试一件你害怕的事情】如果觉得生活是一种刁难，一开始就输了。如果觉得刁难是一种雕刻，迟早都会赢的。真希望自己变回小孩，因为，摔破的膝盖总比破碎的心要容易修补。每天都尝试去一件你害怕的事情，因为，你所害怕的事情，往往是最值得的。"	"label": "fear"}
{"id": 1301	"content": "我想我依家系最无聊噶人亦都系全世界屋企有电但电视睇五到死有线数字电视无信号顶顶顶"	"label": "disgust"}
{"id": 1302	"content": "@沈自姣"	"label": "happiness"}
{"id": 1303	"content": "对琵琶叶的想念，很美好也很痛苦"	"label": "sadness"}
{"id": 1304	"content": "我前面想好了明年愚人节要发什么微博"	"label": "disgust"}
{"id": 1305	"content": "2007年的时候看，觉得好玩儿。6年以后再看，有很多值得深思的地方。赵宝刚青春三部曲第一部。"	"label": "like"}
{"id": 1306	"content": "如果我失忆，会被多少人抛弃"	"label": "sadness"}
{"id": 1307	"content": "充满感动的一下午、听她们描述说他袖子都没掳、就去给我拿绵签了、"	"label": "happiness"}
{"id": 1308	"content": "每天在307国道来回上下班，有数不清的车辆在穿梭，还得注意上下学的学生，真希望我们镇能在建一条路。"	"label": "fear"}
{"id": 1309	"content": "最近每次晚上跑步，好像都能在夜幕中看到这非常朴素、简单、安详的一对……真让人羡慕！真幸福！"	"label": "happiness"}
{"id": 1310	"content": "【教你怎么把骗子弄哭】1先查出手机号的城市，然后找到那城市的同性恋交友网站，注册帐号，填那个手机号码。2在当地的房屋出租网站发帖，市中心两室一厅，月租300急出手。24小时开机，同样留下那个电话。3看他的卡号是什么银行的，登陆此银行的网上营业厅，输入3次错误此卡就冻结了。"	"label": "surprise"}
{"id": 1311	"content": "很不喜欢被人无中生有，别以为很了解我，姐是你猜不透的！"	"label": "disgust"}
{"id": 1312	"content": "幸福就是猫吃鱼，狗吃肉，奥特曼打小怪兽，。现在的你幸福吗？？如果你也幸福，如果你也感同身受。那就把你的故事分享给我们，与主播彤彤互动吧！"	"label": "happiness"}
{"id": 1313	"content": "真心烦躁，不舒服，讨厌自己如此"	"label": "disgust"}
{"id": 1314	"content": "我退烧啦！（跳下床大喊）我退烧啦！！（光脚奔出卧室在客厅大喊）我退烧啦！！（一一敲开邻居家门大喊）我退烧啦！！！（站在高新密集的车流中间大喊哭泣）我退烧啦！！！！（坐在火箭上发射到月亮一路对着地球人大喊）。"	"label": "happiness"}
{"id": 1315	"content": "我们的感情就是有这些乱七八糟可有可无的事情来打扰😂😂😂我做得再好在你眼里也是胡闹"	"label": "sadness"}
{"id": 1316	"content": "关注又满100人了，必须要清理掉几个把关注数目维持在两位数才能睡得着"	"label": "sadness"}
{"id": 1317	"content": "把去年的衣服翻出来穿才发现自己胖得真不是一点点啊！[泪][悲伤]"	"label": "sadness"}
{"id": 1318	"content": "早上qq被盗密保忘记手机号码换了只能申诉花了我一节语文课花了我所有流量刚才回家烧方便面把头发烧成了爆炸头这样值得吗[泪][泪]"	"label": "sadness"}
{"id": 1319	"content": "别来问我！[鄙视][鄙视][鄙视]"	"label": "anger"}
{"id": 1320	"content": "学校拍毕业一寸照的大爷，您可以拍的在丑一些吗？都不好意思晒出来了！！！"	"label": "sadness"}
{"id": 1321	"content": "拨打奶奶的号码，却已成空号。"	"label": "sadness"}
{"id": 1322	"content": "生命中最难的阶段不是没有人懂你，而是你不懂你自己。"	"label": "happiness"}
{"id": 1323	"content": "每给老师写一次邮件就觉得脑细胞大人们正在窃窃私语互相约定着离家出走了这虽然是个正在进行的时态但是我好像也阻止不了它们"	"label": "sadness"}
{"id": 1324	"content": "即使我有个很棒的理科生男朋友 很棒的理科生彬彬 还有几个很棒的理科生闺密 但我的数学还是差到吃屎 人品吗 我相信我智商还是有问题的!! 我不知道什么是二倍角馀弦正弦乱七八糟的!!我就是什么都不会每次作业晚练我都是抄人的我就是只有三十分!!很好笑是吧"	"label": "happiness"}
{"id": 1325	"content": "我决定了，2.14早上卖汤圆，中午卖玫瑰，晚上卖电影票，深夜卖避孕套，第二天早上卖避孕药，想想都好激动。我这是要发了啊！我即将变成土豪了[害羞]"	"label": "sadness"}
{"id": 1326	"content": "嗷~TT考得好差〉〈"	"label": "sadness"}
{"id": 1327	"content": "今晚虽错过了班级活动，但收获了满满的感动～天协的娃儿们，是你们让我今晚拥有无比美丽的心情～～也谢谢你们对我的肯定和支持～～天协会越来越好，以美好的心情结束今天、迎接更加美好的明天～～"	"label": "happiness"}
{"id": 1328	"content": "真tmd讨厌现在的生活，真想一走了之....操你妈的生活！fuckfuckfuckfuckfuckfuck"	"label": "anger"}
{"id": 1329	"content": "原来思念一个人可以深入骨髓，就算不刻意提起，也是会被想起，但是，那个人却不在意你，笑话，就是这样产生的吧"	"label": "sadness"}
{"id": 1330	"content": "喜欢一个人是心酸的事吧，他把你当朋友，求你去问别的女生的号码，你却还要装没事一样的说：好。"	"label": "like"}
{"id": 1331	"content": "我和爸爸妈妈一块看，好声音，幸福，幸福，[挤眼][太开心]"	"label": "happiness"}
{"id": 1332	"content": "在PAPA单位打印东西……要不要顺便弄两张橡皮章图回去撸OwO虽然不知道是不是真的会回去刻啦23333然后在PAPA单位发现了更大的扫描仪><拖不回家哭瞎QAQ早知道就把要扫的东西拿过来就好了嘤嘤嘤T^T现在PAPA在和一个超级讨厌的叔叔聊天OTL今天的午饭也要拼命的吃XDD"	"label": "disgust"}
{"id": 1333	"content": "爱一个人是不是应该有默契，我以为你懂得每当我看着你。我藏起来的秘密，在每一天清晨里，暖成咖啡安静地拿给你。[飞机][自行车][汽车][音乐]"	"label": "sadness"}
{"id": 1334	"content": "粉丝们对不起，由于我是个小孩，不能经常上网回你们的帖子!商家们对不起，由于我学的才艺很多时间要练习，所以没时间参加商演!导演们对不起，由于我学的是音乐，不能按照你们的思路去表演!所以没能登上你们的大舞台!妈妈爸爸对不起，我的理想是长大要当一名音乐家而不是个明星!所以也……"	"label": "sadness"}
{"id": 1335	"content": "无聊又给自己梳了个小叶子的头毛，梳完后默默地拆掉了。。。。。"	"label": "sadness"}
{"id": 1336	"content": "[泪]腰好酸啊。。。。"	"label": "sadness"}
{"id": 1337	"content": "，我没有我自己想象的那么好。"	"label": "sadness"}
{"id": 1338	"content": "遇见彼此便是倒霉的开始。"	"label": "sadness"}
{"id": 1339	"content": "今天我哭了，一个人在被窝哭的好伤心，好伤心"	"label": "sadness"}
{"id": 1340	"content": "睁开眼又到九点了，锅里有已经煮好的粥，他把剩菜吃了，冰箱里却留着新鲜的拌黄瓜。慢慢的，小冰箱逐渐被我霸占，我的纯牛奶我的各种酸奶我的乳酸菌我的果冻我的碎碎冰我的饮料…不喜欢他的男人拖鞋，带我去买了双好看的。不喜欢他漱口的杯子，带我去超市买了个最喜欢的。好喜欢这些感觉。"	"label": "happiness"}
{"id": 1341	"content": "该不该再见他，可是我想……"	"label": "sadness"}
{"id": 1342	"content": "对不起，我还恋恋不舍。我没有告诉你，你就是第一个。"	"label": "sadness"}
{"id": 1343	"content": "出门掉井里这事都不提，买东西的时候人多的像春运也不说，去交电费人家刚好下班这都不重要，我忘带钥匙又没带手机，跑了三家便利店公共电话都是坏的结果还是一个好心老板借我手机，我妈让我等着，于是我就一件薄外套一条运动裤在寒风中等了将近一小时，回家吃面包从冰箱拿出奶酪才发现昨天过期"	"label": "anger"}
{"id": 1344	"content": "只是客套吧"	"label": "sadness"}
{"id": 1345	"content": "准点下班。先送小马哥上围棋，再送妈妈回家。在家吃了碗老妈包的馄饨，再返校接棋手。中途接到老马慰问电话。下课坚持捎了小马两位同学及其奶奶，因为想到冷天妈带儿子坐公车的情形。回家搜索新闻热词中央编译局，了然。乐于付出，不苦恼工作，不强求自我提升，不再做博士梦。幸福，不过如此。"	"label": "happiness"}
{"id": 1346	"content": "哦额嗯呵呵嘻嘻哈哈"	"label": "anger"}
{"id": 1347	"content": "你是直男嘛，你是腐女嘛，你是小受嘛，你是小攻嘛，你爱火影嘛，此刻的你无聊嘛，想享受二次元带来的欢乐嘛，想接触一群让你又爱又恨的告别烦恼，抛下无聊的伙伴嘛，那就加入Ａ＾ｍ的怀抱吧A^m-火影考试升级①群『55568223备注：贝贝』无聊的孩子们请加群"	"label": "disgust"}
{"id": 1348	"content": "未来老公啊你在哪里啊别要我等那么久好吗？嘻嘻"	"label": "fear"}
{"id": 1349	"content": "我想我已经处在一个比较尴尬的境地，进也不是，退也不是。如若可以选择，我自是希望一切都重头来过，甚至可以提前在脑海里预演过一遍。可＂曾经＂是何其敏感的词汇！我自认不曾热衷于怀古伤今，只是现实过分无奈，唏嘘常伴感怀。我想我已经活得比较尴尬。旧式的圈子如铁链般拴着，我仍不得自由。"	"label": "disgust"}
{"id": 1350	"content": "今天比较累！"	"label": "disgust"}
{"id": 1351	"content": "又是一次撕心裂肺的争吵，你们总说在我身上看不到希望，我知道是我让你们失望了。你们对我的爱与包容我都打心眼里很感激，我不知道该如何表达我对你们的爱。我很清楚自己所处的位置和努力的方向，我只是需要你们对我多一点耐心和信心，因为，能够得到你们的支持与理解是支撑我最大的力量。"	"label": "sadness"}
{"id": 1352	"content": "「我们去吃烧烤啊」「你还吃？我饱了」"	"label": "sadness"}
{"id": 1353	"content": "我拒绝了22年来第一个向我表白的男生"	"label": "disgust"}
{"id": 1354	"content": "高中毕业，同班有个同学请吃谢师宴，然后在前一天通知我说，因为她叫的人数太多，我就不用参加了。。"	"label": "anger"}
{"id": 1355	"content": "导师木有回邮件，难道我木有人要啦？呜呜…"	"label": "sadness"}
{"id": 1356	"content": "脑子里的声音总是这么吵，要怎么睡觉啊[失望]"	"label": "sadness"}
{"id": 1357	"content": "我也是有新身份证的人了，终于可以摆脱旧身份证上那张惨不忍睹，令人质疑的照片了[嘻嘻][嘻嘻]"	"label": "happiness"}
{"id": 1358	"content": "每次整理东西，准确的说是收拾住的环境的时候，就想把超多东西扔掉，那些坏了的，很脏的，所以每次在家整理我房间就会丢很多东西，它们摆在那里看的我好心烦，又占空间。不明白为什么要凑合着用，又不是很贵重的东西，就像我那次扔撑衣杆，现在我想扔鞋架，想扔好多好多东西，什么都丢掉算了。"	"label": "disgust"}
{"id": 1359	"content": "冬天，农夫发现一条蛇冻僵了，他很可怜它，便把蛇放在自己怀里。回到家发现蛇还并未苏醒，农夫便把蛇放进一个罐子之中，为了能让蛇早日康复，农夫又往罐子里放入了人参30克，枸杞子500克，熟地黄100克，冰糖4000克，白酒5000毫升"	"label": "happiness"}
{"id": 1360	"content": "不想面对现实，只能用来逃避"	"label": "sadness"}
{"id": 1361	"content": "很多人问我为什么那么爱游泳有三个缘故一是我天生不畏水爱水尤其爱踩不了底的水二是夏天来了减肥又增强体质三是游泳是外公教我的这是我唯一纪念他的方式三岁就跟着他去湖里游了每一次将身体溶入池中都有在他身边的感觉就多游游泳姿势要到位动作不可以马虎才能游得快游得远"	"label": "sadness"}
{"id": 1362	"content": "虽然家庭不富裕，可是两个人有共同的目标，相亲相爱，一起还房贷，一起照顾宝贝，一起孝敬老人。。。一家人很幸福很快乐地过着自己的小日子，这就是我的幸福想法，我的要求很高吗？但是即使是这样你也实现不了"	"label": "happiness"}
{"id": 1363	"content": "妈妈头发白了。餐桌上，每月都得染。爹笑话她说这种情况叫月月染风霜。我瞅他一眼说，人家好歹还有的染，你这地方支援中央的，连染的都没有[哈哈]。妈妈拍手称快，说总算来一个伶牙俐齿能治的了。[可爱]"	"label": "sadness"}
{"id": 1364	"content": "老师不在家，自己坐在房间里看书，次奥，花钱是来坐的吗，还不如给我一百块去家里坐，这样还更舒服"	"label": "disgust"}
{"id": 1365	"content": "今天我坐木马了，有多久没做木马了呢，呵呵呵好像是很久喽总之今天很开心快乐"	"label": "happiness"}
{"id": 1366	"content": "如今的我生活就像在演戏说着言不由衷的话戴着伪善的面具总是拿着微不足道的成就来骗自己总是莫名其妙到一阵的空虚总是靠一点酒精的麻醉才能够睡去----《水手》"	"label": "disgust"}
{"id": 1367	"content": "既然明天没节目就努力学习吧[哈哈]"	"label": "like"}
{"id": 1368	"content": "你看这位屌丝，在图书馆奴隶么，都还刚开学，你TM有这么多作业可做吗？[抓狂][挖鼻屎]"	"label": "disgust"}
{"id": 1369	"content": "想起你眼泪都是甜的"	"label": "like"}
{"id": 1370	"content": "其实很简单，就是在你想拉屎的时候屙屎，想撒尿的时候尿尿。如果有人在你想拉屎的时候让你吃饭，想撒尿的时候喝水，那你的第一反应肯定是“艹你大爷的”。"	"label": "happiness"}
{"id": 1371	"content": "在高铁上正在听blur刚偷眼看了一下邻座陌生女孩的ipod居然是oasis。。"	"label": "disgust"}
{"id": 1372	"content": "给我给我给我感觉"	"label": "like"}
{"id": 1373	"content": "[泪]要粗去玩"	"label": "disgust"}
{"id": 1374	"content": "订婚的，结婚的，生崽的·····一大波的人脱离剩女的队伍了，我要恐慌一下么？[bm抓狂]"	"label": "sadness"}
{"id": 1375	"content": "心心念念了好久的螃蟹，现在就在锅里蒸着，而我在磨姜汁醋。"	"label": "happiness"}
{"id": 1376	"content": "我勒个去，听众不但没涨几个反而掉了，这样的悲剧，都是忽悠"	"label": "anger"}
{"id": 1377	"content": "家里下这么大的雪全是我的错[泪]"	"label": "sadness"}
{"id": 1378	"content": "只是在孤独的夜里，突然想你。"	"label": "sadness"}
{"id": 1379	"content": "一颗敏锐的心，总是会感受到真的微笑，"	"label": "happiness"}
{"id": 1380	"content": "活在这个操尼玛的时代。凡事都要抱着去他妹的心态、此刻爆粗值得原谅[抓狂][委屈][右哼哼]"	"label": "sadness"}
{"id": 1381	"content": "昨天和同学纠结了下这个该念什么你们念心涩还是心腮告诉我[拜拜]"	"label": "sadness"}
{"id": 1382	"content": "刚一小兵给我按摩，说，你皮很紧哦，都揪不住，我说，你不知道买猪肉都喜欢买皮紧的吗？小战士顿悟似的	是说皮紧的猪都很老吗？我，.........[衰]"	"label": "sadness"}
{"id": 1383	"content": "冲动是魔鬼"	"label": "anger"}
{"id": 1384	"content": "其实我真的是个幸福的孩子，这四十多天每天过得都很悠闲，睡得很舒服，谢谢我最亲爱的爸妈，让处于这个年纪的我还可以如此开心悠闲。最后一天睡懒觉了，明天就该结束了估计是最后一次这么长久的寒假了。"	"label": "happiness"}
{"id": 1385	"content": "在这个物欲横流的社会中，简单快乐地生活着，才是一种幸福。"	"label": "happiness"}
{"id": 1386	"content": "看到有人在求J家各种老档而我在删老档真是"	"label": "happiness"}
{"id": 1387	"content": "36块钱等于36个奶黄包、18次公交车、12瓶纯牛奶、9杯烧仙草、6份猪排饭、3瓶指甲油、2份肯德基套餐……为了这血琳琳的36大洋，我明天就是爬也要爬到教室！！！[泪流满面][泪流满面][泪流满面]至于去教室干嘛，不会写就祸害别人吧，给大家唱'走进新时代‘，整疯一个算一个！！！😱😱😱"	"label": "happiness"}
{"id": 1388	"content": "我真的很想你们，亲人，朋友。"	"label": "sadness"}
{"id": 1389	"content": "你到底在吗？"	"label": "sadness"}
{"id": 1390	"content": "每天都会有很多开心和不开心的事	这是真实的生活	我选择记录前者	比如	今天发现美味的鸡肉回归食堂[亲亲]"	"label": "happiness"}
{"id": 1391	"content": "高中同桌的结婚照！好恩爱啊！小baby都快出来了吧!好幸福啊！各种羡慕！"	"label": "happiness"}
{"id": 1392	"content": "刚买了晨晨的海报！折了一下，郁闷死了…"	"label": "sadness"}
{"id": 1393	"content": "明天就是情人节了!一个人的情人节!"	"label": "happiness"}
{"id": 1394	"content": "十字路口有卖书的小贩，站着翻了下。有一本印象比较深刻，分享了所谓的恋爱经验和技巧。之所以能记住，是因为觉得猥亵和无趣。真心喜欢一个人时，它会伴随有悸动、羞涩、紧张、期待和失落。经验和技巧只能淡化这些情绪，将爱情催熟为发情。真心是世界上最美好的一种东西。我相信这种美好。"	"label": "like"}
{"id": 1395	"content": "奇遇的《一个人的莎士比亚》看完，走胡同至后海，胡同安静，灯光模糊。还沉浸在奇遇中的两人一起轻轻唱起《城里的月光》。"	"label": "happiness"}
{"id": 1396	"content": "午睡前读李碧华的《痛》，其中列举了历代的酷刑之酷，做人之痛，爱别离，怨憎生，等等等，看完只觉窗外暖阳如炽，灼人心肺，睡去二十分，仍不愿醒来，但是想到我辈较前辈幸福何止十倍，顿起身出门。路上见两个大娘在柴火间前布好桌子招呼朋友吃柚，又见幼儿安笑如花，明白了什么是幸福。"	"label": "happiness"}
{"id": 1397	"content": "如果结局不是我想要的，那么我宁愿不去参与这个过程。我有我的骄傲，凭什么要为了你而去卑微自己！"	"label": "sadness"}
{"id": 1398	"content": "好无聊啊，亲们有没有什么好玩的东西，或电视剧可以让我消磨一下时光的，帮帮忙！！"	"label": "disgust"}
{"id": 1399	"content": "今天终于冒着大雨买到了心仪的无线插卡耳机~~~~美滋滋听着音乐织围脖"	"label": "happiness"}
{"id": 1400	"content": "我没有前任。谈恋爱什么的真心离我很远。目测初恋继续保存三年。快点滚粗。艹艹艹！"	"label": "disgust"}
{"id": 1401	"content": "老爸爬上了295台阶的中山陵。"	"label": "like"}
{"id": 1402	"content": "心情好差"	"label": "sadness"}
{"id": 1403	"content": "有人信你，有人陪你，有人等你"	"label": "happiness"}
{"id": 1404	"content": "其实我都知道，她对我比起一般人都要好。只是我没去珍惜。每次骂我都是为了我好。而我却埋怨她不安慰我。"	"label": "sadness"}
{"id": 1405	"content": "[伤心][伤心][伤心]我想回家！"	"label": "sadness"}
{"id": 1406	"content": "又过一年仍然在虚度人生，怎么办"	"label": "sadness"}
{"id": 1407	"content": "吃饱了撑的，整什么批斗会，还说什么诸如要给别人做榜样之类假大空的话，尼玛，还真把自己当跟葱了。。。"	"label": "sadness"}
{"id": 1408	"content": "有些话你当时不说总想着以后还有机会以后再说大多时候以后就没有以后了我大概明白了一件事不抓紧机会就没了"	"label": "sadness"}
{"id": 1409	"content": "我也在用百度地图，我知道你不知道。[呵呵]"	"label": "sadness"}
{"id": 1410	"content": "谢谢这个寒假有你的陪伴[微笑]"	"label": "happiness"}
{"id": 1411	"content": "林断山明竹隐墙，乱蝉衰草小池塘。翻空白鸟时时见，照水红蕖细细香。村舍外，古城旁，杖藜徐步转斜阳。殷勤昨夜三更雨，又得浮生一日凉。——苏轼《鹧鸪天》"	"label": "like"}
{"id": 1412	"content": "除了过年前喝的半醉有哭过…今天痛苦了两回…好累，哭完还是那么累，哭根本无法解压"	"label": "sadness"}
{"id": 1413	"content": "💋睡吧~亲爱的，我爱你~"	"label": "like"}
{"id": 1414	"content": "卖鞋的小帅哥长的真不赖，干净清爽，而且温文有礼，耐心谦逊，关键是个小白脸[偷乐]给人一种买完还想买的赶脚，怪不得生意可以做的蛮大的，有那么一点点小心动[哈哈]ps：广东果然是中国的帅哥多产地啊~"	"label": "happiness"}
{"id": 1415	"content": "@好样的利芬。圣诞送【创业大礼包】[礼物][礼物][互粉][互粉][互粉][互粉]"	"label": "like"}
{"id": 1416	"content": "或许爸爸说的是对的，"	"label": "sadness"}
{"id": 1417	"content": "哭成傻逼了[泪][泪][泪]"	"label": "anger"}
{"id": 1418	"content": "我亲爱的奶奶，愿你一路走好[蜡烛][蜡烛][蜡烛]"	"label": "sadness"}
{"id": 1419	"content": "电影版的奋斗与电视版的奋斗，不是差了一点点。虽然我也没看几集电视版的，但电影版，单纯地来看，戏剧冲突感不强，感情问题，工作问题，选择问题，都不能引人入胜，至少我认为。[电影]"	"label": "like"}
{"id": 1420	"content": "幸福的人生，需要三种姿态：对过去，要淡；对现在，要惜；对未来，要信。人生的答卷没有橡皮擦，写上去就无法再更改，过去的就让它过去，否则就是跟自己过不去。真正属于你的，只有活生生的现在，只有握得住当下，才有可能掌控自己的命运。只有相信未来，相信自己，今天的你才能成就明天的你。"	"label": "happiness"}
{"id": 1421	"content": "每天移除两三个僵尸粉……如果是活人该多好。"	"label": "sadness"}
{"id": 1422	"content": "老爸，中秋节快乐！"	"label": "sadness"}
{"id": 1423	"content": "爸爸妈妈后天来大连～[嘻嘻][嘻嘻][嘻嘻][睡觉][睡觉]"	"label": "happiness"}
{"id": 1424	"content": "一天，restart"	"label": "sadness"}
{"id": 1425	"content": "如果你有吃穿住，你已比世上75%的人富有。如果你有存款，钱包有现金，还有小零钱	你已是世上最富有的8%了。如果你早上起床	没病没灾，你已经比活不过这周的100万人幸福多了。如果你从没经历战乱、牢狱、酷刑、饥荒，你比正身处其中的5亿人幸福多了。"	"label": "happiness"}
{"id": 1426	"content": "大晚上的昏昏欲睡，广播里听到一首老歌“我滴心在等待，永远在等待~我滴心在等待，永远在等待~在等待~”突然热血沸腾了！！在等待！！！"	"label": "happiness"}
{"id": 1427	"content": "实习快两个月了，在医保科，病案室，妇产科，儿科，现在在手术室，突然觉的实习生活也就是这样三线一点，医院；宿舍；家；因为没有什么经济来源；所以生活也变得这样“多娇”但理想从没有放弃，因为我相信，人负天不负。。。。。相信生活还在继续，为爱自己的人而努力，相信明天会更好。。。。"	"label": "like"}
{"id": 1428	"content": "想@人不过不知道@谁内容说什么"	"label": "disgust"}
{"id": 1429	"content": "我每天都在睡前祈祷第二天不要醒来但还是照常醒来老天肯定玩弄得我像个傻逼"	"label": "sadness"}
{"id": 1430	"content": "今天在亲爱的家玩，嘿嘿，runningman挺好的哦，亲爱的思涵后儿个咱就学吉他去啦，嘿嘿，多学点的走起，还有瑜伽和爵士哈哈[嘻嘻][嘻嘻][嘻嘻][嘻嘻][嘻嘻][嘻嘻][嘻嘻]"	"label": "happiness"}
{"id": 1431	"content": "我的妈妈！一生一世！[心]"	"label": "like"}
{"id": 1432	"content": "一群贱婊背后说坏话真是嘴欠不过"	"label": "surprise"}
{"id": 1433	"content": "发现一大堆明星的生日都集中在这几天，为什么。历史上的八月二十叉到底有什么特殊之处。"	"label": "disgust"}
{"id": 1434	"content": "今年蔡阿姨相当不错啊"	"label": "surprise"}
{"id": 1435	"content": "我真的很恨那时候的自己"	"label": "sadness"}
{"id": 1436	"content": "出乎意料，谁能想到。很多事情不是你准备好了就ok了，实力运气缺一不可。努力了半年的东西，如泡汤幻影灰飞烟灭。接下来没有那么多的悲伤时间，我不甘心！"	"label": "sadness"}
{"id": 1437	"content": "我草你妹啊神经病，今晚这天气素仲么啦冒了一身不说还真梦到悟空打死三只妖精了捏[汗][抓狂][怒][衰]"	"label": "anger"}
{"id": 1438	"content": "我今天看到的，最伤人的话：寂寞所以我只是你打发时间的一个用具"	"label": "sadness"}
{"id": 1439	"content": "终于可以明正言顺地在一起了。"	"label": "happiness"}
{"id": 1440	"content": "终于还是散了"	"label": "sadness"}
{"id": 1441	"content": "总在不经意间，珍惜那个在你饥饿的时候二话不说为你煮面条的朋友[爱你][心]"	"label": "happiness"}
{"id": 1442	"content": "祝大家福气永相随，福气安康，愿所有人幸福。。。"	"label": "happiness"}
{"id": 1443	"content": "谢谢晨哥昨天来看我，很开心…"	"label": "happiness"}
{"id": 1444	"content": "继今晚看了西游记之后我悄悄的摸进了高中的贴吧。。。呵呵呵呵呵呵终于发现比我更无聊的人了"	"label": "disgust"}
{"id": 1445	"content": "法海他儿才懂爱我居然落单了落单的学生最怕考试"	"label": "anger"}
{"id": 1446	"content": "干！欺骗我感情！本来是六点上去，却骗我三点上教室，还不给在宿舍！老班真该死！"	"label": "anger"}
{"id": 1447	"content": "现在怎么这么好发脾气呢？"	"label": "sadness"}
{"id": 1448	"content": "考完试，没事干，想了半天不知道该干嘛，最后又打开了秦时明月，我的第四部已经拖了够久的了。。。"	"label": "disgust"}
{"id": 1449	"content": "幸福没有明天，也没有昨天，它不怀念过去，也不向往未来，它只有现在。…"	"label": "happiness"}
{"id": 1450	"content": "10分钟前我醒了，老婆正睡着，我偷偷去亲了她一口，她似乎感觉到了翻过身把我紧紧搂着喃喃地说“老公我爱你”，感动坏了[爱你]老婆乖，我也爱你。[爱你]"	"label": "happiness"}
{"id": 1451	"content": "悲伤地开启假期倒计时模式[泪][泪][泪]"	"label": "sadness"}
{"id": 1452	"content": "怕走不进那个世界…"	"label": "sadness"}
{"id": 1453	"content": "“这一刻，他突然感激命运。多好，所有的曲折迷茫，终于成全了他们的流年共度。”"	"label": "happiness"}
{"id": 1454	"content": "2…这些鬼神传的这些讯息，我们要有智慧来判断，如果是真的，可以相信。有没有鬼神传递假讯息？有。什么假讯息？不合情、不合理、不如法，那是假的。这个地方，你要有智慧鉴别，要不然你会上当，你听他的，你的磁场都乱掉了，你被鬼神牵着鼻子走，那你就可怜了…"	"label": "sadness"}
{"id": 1455	"content": "再不爱护皮肤就稳死吧"	"label": "sadness"}
{"id": 1456	"content": "自个儿对自己说对不起，没能好好活着，自个儿的生活品质，理想的生活习惯，衣服，房子，最重要的还是钱，但我不要变成钱的奴隶。。钱我会挣，但那是我的，不是别人的，自个儿还是好，我没勇气呵和任何人一起生活。。一直都没有。呵。。。"	"label": "sadness"}
{"id": 1457	"content": "今天漏了从家里带回笔记本电脑的电源线	光用电脑的电池大概只能顶用两个小时.所以上网时间只能限量.尴尬!"	"label": "disgust"}
{"id": 1458	"content": "唉...真的该收拾收拾回丽江了.....[悲催]"	"label": "sadness"}
{"id": 1459	"content": "求人回复这条微博。聊天。"	"label": "disgust"}
{"id": 1460	"content": "『总是得到很多，多到麻木自我』又如两年前一样的心境『我会永远相信开始掉下的泪，你和我的世界痛褪去更清晰』"	"label": "like"}
{"id": 1461	"content": "如果宁猜不沟通，你掌握语言文字有个鸟用。"	"label": "anger"}
{"id": 1462	"content": "对手还在那心灵鸡汤呢!"	"label": "sadness"}
{"id": 1463	"content": "怎么让时间证明我有多爱你"	"label": "like"}
{"id": 1464	"content": "一、大早被闹钟吵醒，说明还活着；二、不得不从被窝里爬起来上班，说明你没有失业；三、收到一些短信，搓麻将吃饭聚聚，说明还有朋友想着你；四、上司的话十分刺耳，说明老板在关注你；五、很想休息但没批准，说明有一定位置离不开你；六、幸福其实很简单，想想就能实现。"	"label": "happiness"}
{"id": 1465	"content": "一有事就满脑子都想。不喜欢。"	"label": "sadness"}
{"id": 1466	"content": "好困，好累，晚安〜[月亮]"	"label": "happiness"}
{"id": 1467	"content": "在已经咬破的嘴唇上再不小心狠狠咬了一口……疼得一下子出眼泪了…[泪][泪][泪][泪][泪][泪][泪][泪][泪]"	"label": "anger"}
{"id": 1468	"content": "幸福就是不用做不幸福的事"	"label": "happiness"}
{"id": 1469	"content": "孤独[伤心]"	"label": "sadness"}
{"id": 1470	"content": "MH370[飞机][飞机]"	"label": "sadness"}
{"id": 1471	"content": "周六送小妞上英语课戴了顶红色松垮帽子在那教室间的狭窄过道的拐角处有一棵圣诞树拉了把椅子坐旁边拉低帽檐遮住眼睛无法抗拒地睡觉然后就被一学生家长认作圣诞老人了她很开心地惊讶这儿摆了个圣诞老人自言自语把这情绪道出还用手指头戳帽子一边戳一边还兴奋地喊人：刘英姐刘英姐！"	"label": "like"}
{"id": 1472	"content": "我的一个朋友，和他女友交往了五年都没有破他女友的处，他女友都急了，我们还笑他是不是不行，他只是说了一句话就秒杀了我们：“我现在什么都没有，我怕以后娶她的不是我，她老公嫌弃她不是处，欺负她。”"	"label": "happiness"}
{"id": 1473	"content": "路过主教学大楼，碰见一堆孩子，都是2到3岁左右。他们从不同的地方来，一看见彼此，就呲着小牙，尖笑着，手舞足蹈的。快乐对于他们来说，是如此的具象！"	"label": "happiness"}
{"id": 1474	"content": "裴二二要和张玎玎一样为梦想奋斗！"	"label": "like"}
{"id": 1475	"content": "爸爸打电话了、每次来电显示：爱、Dad就好激动！没想到他看见我说说了，我接电话的第一句他说关心一下～手机彻底崩溃了？还能用嘛？先用着、能打电话就行、想上网用电脑、哈哈、他没怪我把那钱花完手机也没换、麻麻说得对，他有时候把我宠的太放肆～他答应六一给我发礼金了～哈哈"	"label": "happiness"}
{"id": 1476	"content": "太可爱！“这是哪里啊~~我想回去！“"	"label": "like"}
{"id": 1477	"content": "对一些人就是没有办法喜欢。对另一些人，没办法，就是喜欢。"	"label": "sadness"}
{"id": 1478	"content": "午睡朦胧中听到淘气鬼在说，哥这两天要用到自行车，要帮他把车胎气充足了，[泪]那个感动哇，几年的光阴，淘气鬼从一个懵懂的幼儿园小娃长成了快要和我高[害羞]的人儿，留住生活的感动，写入成长纪念册！[心]"	"label": "happiness"}
{"id": 1479	"content": "世界太可怕了，好想回我的故乡——二次元，但我忘记了自己是怎么来这个冷酷的世界，也忘记了回去的路。偷偷的带我走吧，带我去冒险，亡命天涯都无妨，就像我从没来过这里。"	"label": "sadness"}
{"id": 1480	"content": "哎呀，四月二号肿么没人刷2Y[偷笑]"	"label": "disgust"}
{"id": 1481	"content": "【晚安】世上没有绝望的处境，只有没找到的出口；世上也没有做不到的事，只有没想到的方法。任何的限制，其实都是从自己的内心开始的。成功与否，要看你用什么心态对待，人之所以能，是相信能。"	"label": "like"}
{"id": 1482	"content": "不自觉地想要复原撕开的巧克力纸，可是撕破的纸就如伤过的心，无论怎么努力始终能看到裂痕。如果心已破碎，我们还为什么在继续？也许真的只剩煎熬了。"	"label": "sadness"}
{"id": 1483	"content": "找出一条高中买的裤子，当时穿着超大[晕]现在裤腿还是长了不少，但是腰已经快塞不进去了[泪]"	"label": "anger"}
{"id": 1484	"content": "darling你还欠我一个微笑让我孤独时候赶走烦恼疼爱我的人没有多少“可眼泪往下掉”"	"label": "sadness"}
{"id": 1485	"content": "听不到你的声音我睡不着。"	"label": "sadness"}
{"id": 1486	"content": "因为不喜韩剧被正在追星星的大家抛弃了在时代的尘埃里.前几天觉得新闺蜜时代不错却发现越看越伤心弃之.只能依然sheldon."	"label": "sadness"}
{"id": 1487	"content": "到处借钱'房租也交不起了'东西也被我们卖了。这样的日子我们过了大半年'10月份你叫我回去跟你看网吧'我辞工回去了'谁知道那件\"大事\"由发生了'那时节我们还有点钱'我自己又去把\"ta\"给解决了。我以为不会再有下次了'谁知道就在那年我已经\"做\"了三次了。未完…"	"label": "sadness"}
{"id": 1488	"content": "你要明白当你在嫌弃别人的同时可能别人也在嫌弃着你"	"label": "anger"}
{"id": 1489	"content": "总看日文动漫会对英语底子造成大伤害。今天想拼个＂汉堡包＂纠结了半天结果写出了Hambaga。。这是种＂窝整个人都baga了＂的微妙。[泪]"	"label": "disgust"}
{"id": 1490	"content": "天气阴沉沉的[浮云]，心情也跟着好不起来[失望]。最近一直在各种的忙碌，忙都没有时间去心情不好，忙得以为这样就够了。这段时间，有充实，有忙碌，有阳光，有失望，心情就像是股票一样，大起大落[悲伤]。够了，让一切的一切就当从来没有发生过一样，继续我的[奥特曼]"	"label": "like"}
{"id": 1491	"content": "我坚持不下去！"	"label": "sadness"}
{"id": 1492	"content": "喵喵喵，喵喵喵，我是卖报的小画家……→_→"	"label": "anger"}
{"id": 1493	"content": "去酒吧去电影院还是回宿舍？"	"label": "disgust"}
{"id": 1494	"content": "大家好，这里是黑龙江。窗外正下着入夏以来最大的雨。那么，请问我孤身一人没带钱没有可联系熟人的通讯工具在一座除了我就没人的建筑物里还着急回家该怎么办？"	"label": "surprise"}
{"id": 1495	"content": "怀孕到晚期，宝妈能够很明显很明显的感觉到宝宝的胎动！肚子里有个小孩在动，真的好幸福啊！[可爱]。。。"	"label": "happiness"}
{"id": 1496	"content": "看屁，不看也知道"	"label": "sadness"}
{"id": 1497	"content": "规定是应该少定的，但是一旦定下之后，便是得严格遵守。"	"label": "happiness"}
{"id": 1498	"content": "每天都在做作业啊……还有额外任务……奋斗吧，坚持一下就好[赞][呵呵]"	"label": "like"}
{"id": 1499	"content": "他爹不让他待在床头柜上"	"label": "sadness"}
{"id": 1500	"content": "说服你剪指甲，看着你剪指甲"	"label": "happiness"}
{"id": 1501	"content": "越想越委屈"	"label": "sadness"}
{"id": 1502	"content": "我相信你相信我们"	"label": "like"}
{"id": 1503	"content": "人生多少事，只能“虽不能至，心向往之”。人的幸福，其实就到心向往之的地步。整个音乐就是心向往之的境界，是拿不到的东西。——《1989-1994文学回忆录》P535"	"label": "happiness"}
{"id": 1504	"content": "幸福就是和妈妈一起坐着吃冰"	"label": "happiness"}
{"id": 1505	"content": "看到有人在遛猪啊！！！"	"label": "surprise"}
{"id": 1506	"content": "学校早上死了人，真的很诡异。不过真相只有一个。[哼][泪]"	"label": "fear"}
{"id": 1507	"content": "家有丸子大军的小姑娘[笑哈哈]"	"label": "sadness"}
{"id": 1508	"content": "有时候像手被门夹了一下这种说多惨也没有多惨但是真的很疼的倒霉事情发生了也是没有办法的[睡觉]"	"label": "disgust"}
{"id": 1509	"content": "[1/2]樟中十一班让我受尽委屈.让我想转学.让我看清了一切.也许开始就不应该坚持.在你最难过的时候你可以看清一切这句话真的很准.好难受。开始怀念樟小那些人*那些事。好想回到过去，黄芷珊真的很不错，愿意听我罗嗦，唠唠叨叨的把委屈将给她听也没有埋怨。我不要强颜欢笑，我累了。樟小你个坏"	"label": "sadness"}
{"id": 1510	"content": "看来我还是无法忘记你，它已经深深地扎了根。。。。"	"label": "sadness"}
{"id": 1511	"content": "米莱爱得太难过。[泪][泪]"	"label": "like"}
{"id": 1512	"content": "终于睡足了觉[嘻嘻][嘻嘻]"	"label": "happiness"}
{"id": 1513	"content": "湿冷的江南冬日，有太阳晒是件幸福的事"	"label": "happiness"}
{"id": 1514	"content": "我总觉得我今天好像伤了谁的心。我一直都很感谢一直在等我的人，或许有一天，我会选择等我的人，只是现在，我只能说对不起。"	"label": "sadness"}
{"id": 1515	"content": "莫过于梦到自以为早就放下的人共度时光的快乐和梦醒时分的失落通通摆在眼前这才不得不承认原来这么多年的故作遗忘不过是自欺欺人"	"label": "sadness"}
{"id": 1516	"content": "超无语那女的散了么散了咯转发那么多伤心微博干嘛明知一开始就没戏明知一开始就毫无真心转那么多写那么多悲伤给谁看比可怜谁可怜你弄不懂心自己丢脸恶心换来什么例子就在这里是你自己愿意跳进屎坑弄脏自己"	"label": "disgust"}
{"id": 1517	"content": "好久没有这么开心了！[做鬼脸][做鬼脸][做鬼脸]"	"label": "happiness"}
{"id": 1518	"content": "找不到人陪我看致我们终将逝去的青春。"	"label": "sadness"}
{"id": 1519	"content": "考高中我考的是一榜，就是不花钱的，成绩很好，老师盯得我很紧，我那会儿不着调，整天嘻哈，我们地理老师每次上课都要提问我，什么这大洋，那暖流的，烦死我了，我才懒得背呢，又一次地理课，那老师刚把我喊起来，还没问我问题，我就很淡定的，眼神犀利的，慢悠悠的说道，老师呀，我不会啊。。"	"label": "happiness"}
{"id": 1520	"content": "遗传加上遭遇打击引发精神分裂。手机钱财丢完，投江自杀未遂，发疯得罪黑道，被打成重伤。精神分裂才好转，家人就逼人生低谷的我去工作，买房。才找到工作，由于高中毕业证被自己烧了（精分造成），工作也被拒。郁气难出，真希望自己已经死了，免得面对世界可自杀十分痛苦，希望达人给点建议"	"label": "sadness"}
{"id": 1521	"content": "但我理解！头好痛心口好堵睡不着"	"label": "sadness"}
{"id": 1522	"content": "今天让黄永杰不开心了，因为我要临时取消去旅游，可是必须这样做啊，在我心中，只要和他去旅游就行了，以后旅游还有很多机会，这个公司是我想去的。明天如果说不能退钱的话，我还是会开开心心和他去旅游的。"	"label": "sadness"}
{"id": 1523	"content": "对不起，是我无能，做青蛙可以，做王子不行。"	"label": "sadness"}
{"id": 1524	"content": "就是肚子饿有人送来我吃"	"label": "happiness"}
{"id": 1525	"content": "明天的popping加油喽！💪💪"	"label": "like"}
{"id": 1526	"content": "你会因为别人的倾诉而感到幸福吗[害羞]"	"label": "like"}
{"id": 1527	"content": "葡萄，你在哪，在哪啊，我喝醉了，特别特别想你，我该怎样才能忘了你"	"label": "sadness"}
{"id": 1528	"content": "早安！唯一的是我爱他，他也爱我就是爱情之间主要的核心。"	"label": "like"}
{"id": 1529	"content": "究竟系“倒车，请注意”定系“请注意，倒车”呢"	"label": "disgust"}
{"id": 1530	"content": "不看小说了，一看就入迷，害的我上班时没心情上班，晚上孩看到三四点才睡觉，这样下去受不了吃不消啊！[泪][泪][晕][晕][晕]"	"label": "sadness"}
{"id": 1531	"content": "怀着激动的心情戳开B站两声类or多声类主页专题以为会有至少两首赤饭老师的歌居然只有一首吗一人两役还是12fanclub神马心态啊卧槽一人多役居然没赤饭老师的歌居！然！没！有！卧槽而且在列表里只有老师的选曲是撞车的尼玛虽然刚戳开专题看到PIKO音是封面还挺感动谁知道只给了个PIKO的专题连接卧槽"	"label": "anger"}
{"id": 1532	"content": "看着窗外稀里哗啦雨，下个不停，心情真个一郁闷[睡觉][睡觉]"	"label": "disgust"}
{"id": 1533	"content": "住19楼，中午懒得下去吃饭，打电话叫有车的铁哥们送点饭上来，十分钟后接到哥们电话：在电梯里快出来拿！快！飞速到位准备谢谢哥们，门一开电梯里没人啊，低头只见一份饭静静躺在电梯正中央！我我。。。"	"label": "happiness"}
{"id": 1534	"content": "《思想和思想者》林贤治"	"label": "happiness"}
{"id": 1535	"content": "明明就很讨厌你，为什么你送我东西，我还要笑着拿……"	"label": "sadness"}
{"id": 1536	"content": "第一天4000"	"label": "like"}
{"id": 1537	"content": "害怕今天又被批咬字的事……怎么办？上次说的，一点点，不要咬住不丢，这个程度不容易把握好啊"	"label": "fear"}
{"id": 1538	"content": "我一路向北，离开有你的世界。这路标好美，又带我逛回到起点…"	"label": "anger"}
{"id": 1539	"content": "好人可以做快乐的人，并非一定要做辛苦的人。善者可乐，乐非不德也。——林其广"	"label": "happiness"}
{"id": 1540	"content": "「奥巴马老婆去买花，花店老板说：“你真幸运，嫁给了一位总统！”她微微一笑说：“我嫁给你，你也是总统！”」怎样的一种自信！不是我嫁给谁我就幸福，而是我是谁，嫁给谁我都幸福！不要把幸福寄托在任何一个人身上，幸福的主人永远是你自己！[围脖][手套][温暖帽子][蛋糕]"	"label": "happiness"}
{"id": 1541	"content": "无聊了"	"label": "disgust"}
{"id": 1542	"content": "我真佩服我们家的社区工作人员，办理生育证让我老婆回去户口所在地办理？还好没听她的，不然因为她的一句话我们就折腾死了。这样的社区工作员早就应该辞掉算了。"	"label": "anger"}
{"id": 1543	"content": "丑人多做怪"	"label": "anger"}
{"id": 1544	"content": "一个普通的夜晚，黑哥刷着贴吧，我在后面的床上刷围脖。忽然，他回头问道：为什么啊，为什么你没有腹肌呢？然后幽幽叹着气转回去了。Σ（ﾟдﾟlll）这是啥啊！要窝哭给丫看还是练给丫看吗？！有腹肌的妹子不好找还有有腹肌的男唔——被打。。"	"label": "anger"}
{"id": 1545	"content": "十几年同床共枕的姐妹，你竟看不出我的异样，可笑。[拜拜]"	"label": "sadness"}
{"id": 1546	"content": "噢my噶，扎心窝啊扎心窝゛"	"label": "anger"}
{"id": 1547	"content": "上班的公交车上，一女老是朝我这个方向露出那种情不自禁、不能自已、欲笑又止的笑容。哥顿时毛骨悚然、忐忑不安，偷偷的上下打量着自己，没有内裤外穿啊更没有带bra上班，姐姐你是忘记吃药吗？何弃疗？[哼][哼][怒骂]"	"label": "disgust"}
{"id": 1548	"content": "一天，我、我妹妹，还有我BF一起吃饭。桌子上摆了一盘小葱拌鱿鱼丝，鱿鱼丝是我的最爱，却对小葱讨厌到了极点，偏偏这盘里面N多葱，我只好低头吃饭，不一会，我就听见妹妹笑道：姐夫你咋了？怎么光挑葱吃啊！"	"label": "happiness"}
{"id": 1549	"content": "今天看电视注意到杨澜的一则广告，意味深长幸福不是你能左右多少，而是有多少，在你左右。"	"label": "happiness"}
{"id": 1550	"content": "我每天都狠开心幸福除了上学得天，上班得天而已"	"label": "happiness"}
{"id": 1551	"content": "国庆快乐？"	"label": "happiness"}
{"id": 1552	"content": "少年不识愁滋味，爱上层楼。爱上层楼，为赋新词强说愁！而今识尽愁滋味，欲说还休。欲说还休，却道天凉好个秋！"	"label": "disgust"}
{"id": 1553	"content": "好想她啊……"	"label": "sadness"}
{"id": 1554	"content": "[转发]钾钙钠镁铝[得意地笑]锌铁锡铅氢[笑哈哈]铜汞银铂金[偷乐]……【捡个大美女身体细纤轻总共一百斤】"	"label": "happiness"}
{"id": 1555	"content": "我尝试着做一个有趣的人，后来跑偏了，成了一个逗逼。"	"label": "disgust"}
{"id": 1556	"content": "作业1还一笔没动然后发现作业2已经出来了然后再一看群里人家学霸们已经在讨论作业2的最后一题了呵呵呵心塞[拜拜]"	"label": "sadness"}
{"id": 1557	"content": "发现你太了解我了一字不漏一针见血我那么固执呵呵呵呵怕一个人睡得知我幸吧"	"label": "like"}
{"id": 1558	"content": "我爸刚回家现在在撒泼骂人嗓门很大草泥马草泥祖宗原因是我妈晚上没闷新的米饭而是继续吃白天剩馀的[生病]"	"label": "sadness"}
{"id": 1559	"content": "题海战术又怎样智商才是硬道理茫茫题海他永远可以找到你没做过的难题来考你"	"label": "sadness"}
{"id": 1560	"content": "明天没有班，真的好开心。是不是太久太久没有好好休息了？忘了，似乎把自己整的太累了，就算跌的很伤，也依然强忍着泪光。我希望这样的我配得上我所拥有的一切，用自己的双手去取得我想要的一切。即使没人鼓掌，我也要快乐翱翔！加油！所有跟我一样奋斗的人！"	"label": "like"}
{"id": 1561	"content": "希望有奇迹，我懂得了珍惜，学会了爱。每天都在想你，你的离开，好像让空气都凝固了，连呼吸都难受"	"label": "surprise"}
{"id": 1562	"content": "张益达说，算命先生算过他适合找方脸的菇凉，圆脸的克夫。"	"label": "happiness"}
{"id": 1563	"content": "总喜欢开玩笑当有一天你没开玩笑的时候别人却以为你是在开玩笑"	"label": "sadness"}
{"id": 1564	"content": "行事若能遵从理性，一心一意，坚定不渝，不急不躁，不随便分心在别的事情上，保持内心的纯净正直，不奢求，无所惧，行为合乎自然，没有任何虚假，你就能过得幸福，谁也不能阻止你获得这些幸福。——马可·奥勒留"	"label": "happiness"}
{"id": 1565	"content": "昨天错进男厕所，今天又差点进男更衣室"	"label": "disgust"}
{"id": 1566	"content": "我们没有理由不让自己更加优秀，所以现在的自己就是最优秀的自己。"	"label": "like"}
{"id": 1567	"content": "我不懂得爱自己。明天上医院去。应该医生还有在上班吧？！"	"label": "sadness"}
{"id": 1568	"content": "今天吃饭舌根被鱼刺划伤，感觉鱼刺还在里面扎着。[泪]痛并恶心着。"	"label": "sadness"}
{"id": 1569	"content": "慌乱的时候多希望你在我身边，拿人民币甩我的脸叫我冷静点。"	"label": "sadness"}
{"id": 1570	"content": "那些杂志那样写对吗？你们那样的捧一个人，同时又把狠毒的言语送给另一个人。公平吗？"	"label": "sadness"}
{"id": 1571	"content": "和家人奋斗了一个下午，把家里5个坏灯泡6个坏灯管全换了，明天回校也安心了。"	"label": "like"}
{"id": 1572	"content": "宠物和他们的玩具！~萌爆了！"	"label": "like"}
{"id": 1573	"content": "两块德芙，送雷锋。"	"label": "happiness"}
{"id": 1574	"content": "倒霉。微博差点上不去。"	"label": "sadness"}
{"id": 1575	"content": "我有一万种想见你的理由	却少了一种能见你的身份。"	"label": "sadness"}
{"id": 1576	"content": "关注我，关注后，有惊喜，你懂的!33"	"label": "anger"}
{"id": 1577	"content": "「女人帮」才四分钟就让我确定我的下载是正确的，"	"label": "like"}
{"id": 1578	"content": "真的觉得对不起自己，对不起曾经那个怀揣着梦想的小女孩，看看现在的自己，觉得满心的愧疚与自责，不能在这样下去了！面对生活中的困难，不能逃避与退缩，不能再受外界影响！"	"label": "sadness"}
{"id": 1579	"content": "小的时候要在权威中找到自己的起点和信念，慢慢的拥有习惯和思维就可以立志于学，如果没有大的运气或遭遇，基本就奠定了自己一辈子的命运。三岁看大，七岁看老。没有家传，师传和遭遇中的自悟，你只有任生活摆弄，相信这个虚妄的世界。"	"label": "like"}
{"id": 1580	"content": "心中存有希望，那就是幸福！"	"label": "happiness"}
{"id": 1581	"content": "项链找不着了[悲催]严重健忘症患者，永远都在找东西…记忆力越来越差，再这么下去我真的会痴呆!"	"label": "sadness"}
{"id": 1582	"content": "真的不想"	"label": "sadness"}
{"id": 1583	"content": "是一种感觉。"	"label": "happiness"}
{"id": 1584	"content": "虽我的手是白了一点，但不代表我不能做粗活，我可是农村出生，什么事都应该学会做，我只能说天生的"	"label": "like"}
{"id": 1585	"content": "别让我遇到天蝎座的男生"	"label": "fear"}
{"id": 1586	"content": "她们说我遇到的都是好男人。[偷笑]"	"label": "happiness"}
{"id": 1587	"content": "离上课还有11天。"	"label": "disgust"}
{"id": 1588	"content": "一路走来回忆美好的开始，俩人笑的跟傻瓜似的。傻瓜！"	"label": "happiness"}
{"id": 1589	"content": "忠诚7年的下场！薄情的老板！"	"label": "anger"}
{"id": 1590	"content": "老死不相往来的陌生，算不算我给你的长久感情。"	"label": "sadness"}
{"id": 1591	"content": "总是用错方式伤害自己在乎的人"	"label": "sadness"}
{"id": 1592	"content": "想该对你说抱歉两字[围观][围观]"	"label": "sadness"}
{"id": 1593	"content": "亲爱的姐姐你要幸福好吗很久都没跟你说话谈心了我很想你今天听到这个好消息很开心那但是又有点晃不过神来你要和你的那个他还有那个小小的angel幸福幸福幸福快乐快乐快乐。[心][心]"	"label": "happiness"}
{"id": 1594	"content": "看到那些，心里面没有想象中的难受，反而松了一口气，我解脱了。"	"label": "happiness"}
{"id": 1595	"content": "眼睛看着好疼。哎，是不是真要到灵隐寺去拜拜了。"	"label": "sadness"}
{"id": 1596	"content": "品尝大厨的手艺，丰盛，美味，垂涎三尺啊……在视野广阔的楼顶，一轮明月当空照，吹着宜人的夜风，置身于这霓虹都市之中，觉得人生其实真的很美好……晚安!"	"label": "happiness"}
{"id": 1597	"content": "总是没有心里想。"	"label": "sadness"}
{"id": 1598	"content": "【旅游】美食：云南的名茶：大理的三道茶和砣茶、滇西的烤茶、呈贡的十里香茶。云南民间酒：傣族的米酒、昆明的玫瑰老酒和西红花酒是以西红花为主要原材料，经特殊工艺酿制而成。关注【游遍云南】公众微信，让您畅游云南，游遍云南公众微信号：Y4000119001"	"label": "happiness"}
{"id": 1599	"content": "刚嗨完歌回家[嘻嘻][嘻嘻][嘻嘻][嘻嘻][哈哈][哈哈][哈哈]"	"label": "happiness"}
{"id": 1600	"content": "感觉每天午饭是个越来越艰巨的任务了[失望][失望]外卖次到要吐了[馋嘴]"	"label": "sadness"}
{"id": 1601	"content": "今天出门去买吃的见到素某人的背影，然后买完回头就狭路相逢了。。。。"	"label": "anger"}
{"id": 1602	"content": "斑马斑马/你不要睡着啦/再给我看看你受伤的尾巴/我不想去触碰你伤口的疤/我只想掀起你的头发/斑马斑马/你回到了你的家/可我浪费着我寒冷的年华/你的城市没有一扇门为我打开啊/我终究还要回到路上/斑马斑马/你来自南方的红色/是否也是个动人的故事啊/你隔壁的戏子如果不能留下......"	"label": "sadness"}
{"id": 1603	"content": "熊孩子在诊室门口跳格子……"	"label": "anger"}
{"id": 1604	"content": "感动是人的必要情绪。不会感动的人情商很低，爱情中对幸福的感知力比较差。"	"label": "happiness"}
{"id": 1605	"content": "老苏曾说过，如果感觉痛苦，难过，累了，失望，绝望，意志消沉，。请记得回家，第一时间回家还有他在，还有他在家中等我。今夜我和老姐吵了一架，我很后悔也觉得我很消沉，心中暗存的黑暗又在撕扯着我的心。老苏，我笑不出来，我哭不好看，我是一个失败品。"	"label": "sadness"}
{"id": 1606	"content": "谁来陪我玩会儿啊！！！[抓狂][打哈气][困][书呆子][悲伤][伤心]"	"label": "disgust"}
{"id": 1607	"content": "哈哈哈哈！"	"label": "happiness"}
{"id": 1608	"content": "昨晚口渴，接了一杯水放床头柜上，然后刷段子刷的忘记喝了。。。。。今天中午发现媳妇QQ签名换了幸福是什么，幸福就是早上起来发现老公给倒了一杯白开水。。。我要告诉她是我忘记喝了吗？"	"label": "happiness"}
{"id": 1609	"content": "还是克制一下克制一下。。"	"label": "like"}
{"id": 1610	"content": "我是真的怕别人问我最喜欢什么，最喜欢的歌手最喜欢的书最喜欢的男生女生真的好难啊啊啊！没有最喜欢只有都喜欢[生病]"	"label": "sadness"}
{"id": 1611	"content": "现在的我好"	"label": "happiness"}
{"id": 1612	"content": "感冒老不好，好多东西都吃不了，悲催..."	"label": "sadness"}
{"id": 1613	"content": "我已经不太能理解现在年轻人的想法了，明明双箭头的两个人却不在一起只是因为妹子觉得她太爱那个男孩纸了所以不！想！搞！我说她有病她还说因为我没遇到真心爱的人！！去你妹的真爱，老子墙头多的是，就是三次元一个也不在！！"	"label": "sadness"}
{"id": 1614	"content": "鸳鸯戏水，都他妈的淹死。比翼双飞，都他妈的摔死。"	"label": "happiness"}
{"id": 1615	"content": "我对感情有洁癖的"	"label": "sadness"}
{"id": 1616	"content": "我不想放下我们的友谊[猪头][伤心]"	"label": "sadness"}
{"id": 1617	"content": "和二姐讲电话，哭了。她的关心，时刻都在。是我的不知足。"	"label": "happiness"}
{"id": 1618	"content": "这种破手机还能自动转发微博？你怕是成精了哟！这个密码怎么会被盗呢！唉我也是用着小手机醉了。"	"label": "anger"}
{"id": 1619	"content": "，瞥见昨个四级作文，居然是“一屋子不扫，何以扫天下”，是要逆天嘛，两个莫名其妙的单词，让我一知半解，写成环保[泪]！实在是佩服自己[good]！"	"label": "anger"}
{"id": 1620	"content": "今晚终于搞定了一直以来困扰我的tabPanel子面板自适应窗口的问题。[笑哈哈]"	"label": "happiness"}
{"id": 1621	"content": "测试Ha米嘎嘎"	"label": "sadness"}
{"id": 1622	"content": "[做鬼脸]"	"label": "happiness"}
{"id": 1623	"content": "悄悄地想一个人，回忆里，时光静好，一切安然"	"label": "sadness"}
{"id": 1624	"content": "在我梦里，没有一见钟情，只有日久生情！"	"label": "like"}
{"id": 1625	"content": "是夏天快来了吗囍=￣ω￣="	"label": "like"}
{"id": 1626	"content": "怕黑，怕一个人，怕一切会飞会爬的虫子，怕打雷闪电……最怕你离开我"	"label": "fear"}
{"id": 1627	"content": "广告又来了电视台播广告赚商家的钱我们看广告还要给电视台交费所以他们是不应该收有线费的，要收就不要播广告我们大家都不看电视台还能挣到广告费吗商家付了巨额的广告费就要把它加到商品里最终买单的还是我们消费者哎…这是多么不正常大家却习以为常的现象啊!"	"label": "sadness"}
{"id": 1628	"content": "男女有别在全世界都如此？！！男人就高人一等吗？！活的很压抑…"	"label": "sadness"}
{"id": 1629	"content": "今天忘记刷牙了[晕]"	"label": "sadness"}
{"id": 1630	"content": "大年三十，百分之九十九都放假了，那个百分之一还上班。而我就是那百分之一呀！[泪][泪][泪][自行车][自行车][自行车]"	"label": "sadness"}
{"id": 1631	"content": "[1/2]我离开人世那天哈哈大笑，虽然我活着的时候过的并不开心！到了另一个空间有鬼问我，你为啥死的那么开心？我说我死的时候终于扼住了命运的喉咙，生之为人，被命运所折磨，我以为我这一生活着都是个悲剧！那鬼说到，在你死的那一刻我看到的却是，一个魔鬼勒死了一个宿命者！那个魔鬼是你没有"	"label": "sadness"}
{"id": 1632	"content": "我要开始认真学习了。"	"label": "happiness"}
{"id": 1633	"content": "昨晚有些头疼，跟果爸随便念叨了一句。今早阿姨做好饭后先去叫姥姥和大果吃饭，阿姨正准备转身去叫我的时候，大果喊住她说：阿姨，妈妈生病了，你别去叫她了。还有，昨天中午果爸去刮痧拔罐，晚上回到家脱了衣服身上五彩斑斓的，大果心疼的一个劲儿的用嘴巴给爸爸吹。可感人了。"	"label": "happiness"}
{"id": 1634	"content": "我记得曾经看到的一份调查报告中说道：85%的英国人见到一份可口的美食就会感觉很幸福。而作为来之东方文明的我却觉得精神层面的感觉才能引起内心的愉悦，只有让我感觉到足够的愉悦才会有幸福感。所以我眼中的幸福就是我做的事情得到别人的肯定或者对人有益。这样的事情会让我觉得很幸福。"	"label": "happiness"}
{"id": 1635	"content": "你妹的"	"label": "anger"}
{"id": 1636	"content": "去见同学下大雪，车扔我们三环外，打车半路抛锚，回来时丢钥匙，夜班丢手表，现在鼠标也阵亡了。我就呵呵了"	"label": "sadness"}
{"id": 1637	"content": "贼船取消了==我次奥下次去漫展大概要等五一了==+"	"label": "anger"}
{"id": 1638	"content": "自从我肆无忌惮什么都说以后，我感觉自己活的比原来快乐多了[蜡烛]"	"label": "happiness"}
{"id": 1639	"content": "生理期已经推迟5天了，到现在还一点感觉都没有，好害怕，真的好害怕"	"label": "fear"}
{"id": 1640	"content": "现在的人真实在，明明就长得不怎么样把自己的那张脸到处放，"	"label": "anger"}
{"id": 1641	"content": "那个困吖！[生病][困]熬夜做作业的有木有～俗话说，为了明天能够更美好。。今晚只有熬夜啦[囧][熊猫]！！！估计今晚睡不了了～"	"label": "like"}
{"id": 1642	"content": "头痛。。。"	"label": "anger"}
{"id": 1643	"content": "原来有很多的人在我有事的时候她默默无闻感觉若无其事，其实她是一直都在我的身后支撑着我，有些事只是我不知道罢了，有时候真恨自己为何活得那么失败，为不该的人那么重视却忽视了重要的人"	"label": "sadness"}
{"id": 1644	"content": "话说来到武汉囧事百出，纠结中~~~~"	"label": "disgust"}
{"id": 1645	"content": "[怒骂][怒骂][怒骂]"	"label": "disgust"}
{"id": 1646	"content": "做梦梦到外婆。"	"label": "sadness"}
{"id": 1647	"content": "[抓狂]垃圾破电脑，修这坏那，好不容易抬回来，唉，声卡又出问题。去屎吧………………"	"label": "disgust"}
{"id": 1648	"content": "令人最痛苦的是，去外面玩，骑单车居然骑到爆！而且还要勉强地骑回家！妹的！！[泪][泪]"	"label": "sadness"}
{"id": 1649	"content": "现实总是这样残酷，让我好难过"	"label": "sadness"}
{"id": 1650	"content": "所有人的人生核心关键词都是"	"label": "disgust"}
{"id": 1651	"content": "电脑整理完成，现在正在转移数据和安装软件，准备重生"	"label": "happiness"}
{"id": 1652	"content": "对不起对不起对不起对不起对不起对不起对不起对不起对不起真的对不起啊！虽然你也听不到。"	"label": "sadness"}
{"id": 1653	"content": "我知道我即使这么大了，在你眼里永远是个孩子。我只想说对不起，请原谅我的任性。原谅我说不出口的对不起。"	"label": "sadness"}
{"id": 1654	"content": "对不起	原谅我是个任性的人"	"label": "sadness"}
{"id": 1655	"content": "在我每天坚持不懈的签到下，大头吧终于七级了"	"label": "happiness"}
{"id": 1656	"content": "四月转眼过去一半了，似乎很多事都不是很顺利，随便抱怨下吧"	"label": "sadness"}
{"id": 1657	"content": "好像找一个无话不谈的好盆友。。"	"label": "disgust"}
{"id": 1658	"content": "小孩子会说谎，大孩子也会说谎，不过，美名其曰为“借口”，不努力，是因为没了目标，没了动力，习惯了堕落。。。"	"label": "like"}
{"id": 1659	"content": "每天被父母说着要创事业不许玩，而自己每天对着事业看有什么发展，看到的只能说是自己压力好大。而我想要的不是这种，而是简简单单的生活，老天不给我这种，觉得很厌烦了这个世界。还是我无能，不可以让我梦想成真，只能每天过着让你有干不完的活，就这样了此残生吗？？"	"label": "sadness"}
{"id": 1660	"content": "有些人的幸福，仅在转身之间，而有些人，却要赌上许多时间，甚至青春。不存在公平与否，其实得到了幸福，大家不过都是在对的时间遇到了对的人。足矣。"	"label": "happiness"}
{"id": 1661	"content": "那个老师真的疯了！变态了！校长都治不了他！"	"label": "fear"}
{"id": 1662	"content": "越努力越幸运！每天晨起背单词！坚持！"	"label": "like"}
{"id": 1663	"content": "段子手刚发微博4赞2评论刚想抢个前排瞬间320评论[xkl下雪]"	"label": "sadness"}
{"id": 1664	"content": "刚才翻墙出去在某论坛发现某人的理想：努力奋斗，争取早日成为干爹。或者是为能够与多名女性发生或保持不正当关系而奋斗。[衰]"	"label": "anger"}
{"id": 1665	"content": "不必每件事情都在意/不想工作不想困扰自己/不必刻意想你该是我的总会来/就算挑战我不走开/我还不懂坚持正好让我学会去爱/我曾经看见困难变得胆小不够勇敢/但还是要相信相信感觉相信简单"	"label": "like"}
{"id": 1666	"content": "那个时候的我，心里塞满了绝望，每一天，我望着英俊的他，都像是望着天空里到挂着的一个巨大的点滴瓶，里面的液体是他的生命，巨大的苍穹下面都是震耳欲聋的他的生命倒计时的滴答声。"	"label": "sadness"}
{"id": 1667	"content": "纯属给自己找不痛快[怒]"	"label": "anger"}
{"id": 1668	"content": "我忘不了那段时光，或许你以记不起，因为你没有在意。但是对我来说，这是我最刻苦铭心的记忆。"	"label": "sadness"}
{"id": 1669	"content": "与宠物同时如厕，它那个的气味比你的更胜一筹[黑线]"	"label": "disgust"}
{"id": 1670	"content": "愿现世安稳，岁月静好。阿弥陀佛。[雪人][雪人][雪人]"	"label": "happiness"}
{"id": 1671	"content": "我现在不仅是星期一恐惧，而是每天都恐惧…还要熬多少年才是尽头啊[委屈][委屈]"	"label": "fear"}
{"id": 1672	"content": "最好的状态就是我和我爸在客厅开着蓝牙音响听着歌，然后各自扣着手机看新闻，我妈在厨房哼着歌做饭。[心]"	"label": "happiness"}
{"id": 1673	"content": "幸福无处不在，现在的我很幸福，生活在一个充满快乐的宿舍，我姐和丹，是和我最近的，丹啥都分给我吃，我有时都感觉不好意思，幸福围绕着我，我会更努力的！"	"label": "happiness"}
{"id": 1674	"content": "我总是记不得爸爸的车牌号，然后老上错车……在我第n次走向别人的车子后，老爹把我拎到了车前，“看好了！苏K·BSXXX。英文字母是抠鼻屎，记得了吧！”我……我这回真的记住了！"	"label": "happiness"}
{"id": 1675	"content": "我发觉我好憎人讲几句话--无所谓你中意啦随便你[怒][怒][怒]"	"label": "anger"}
{"id": 1676	"content": "想念是会呼吸的痛。想见不能见最痛。"	"label": "sadness"}
{"id": 1677	"content": "我不能原谅你隐瞒的一切"	"label": "sadness"}
{"id": 1678	"content": "想起那天游戏里你觉得好玩上了妹子的独轮马我也发脾气，你是不是就觉得我特别烦人管太多开始有点讨厌我了"	"label": "sadness"}
{"id": 1679	"content": "看到我不喜欢的人遇到不幸的事情，我没办法不闻不问假装没看见。我会亲切关心的询问，嘱咐对方一定要好好照顾自己多注意身体之类。心里早就已经乐开了花，活该傻逼怎么不赶紧去死都不足以形容。[挖鼻屎]"	"label": "like"}
{"id": 1680	"content": "说你元宵过后就走了酸酸涩涩的也不敢跟你表达不舍距离拉长了多少等你回来再一起等你有一天找到我的微博会看到"	"label": "sadness"}
{"id": 1681	"content": "严格遵守每条微博字数不超一行的呆逼规定"	"label": "happiness"}
{"id": 1682	"content": "11点都不到，没事儿做，真舍不得睡啊！"	"label": "disgust"}
{"id": 1683	"content": "大元旦的一直长膘真不吉利，继续睡个午觉减减肥[月亮]"	"label": "disgust"}
{"id": 1684	"content": "最近很讨厌一些人和事，算了，不去理会了。"	"label": "sadness"}
{"id": 1685	"content": "\"那一天我忘了等待你是否还在\"【双子座】和【天蝎座】挺好的"	"label": "sadness"}
{"id": 1686	"content": "对我来说都好奢侈[抓狂]"	"label": "anger"}
{"id": 1687	"content": "别人怎么说别人怎么做，真的可以影响你。但是相信自己，坚定自己"	"label": "like"}
{"id": 1688	"content": "请了一个星期假写论文，虽然我一个字都没写，但是我在淘宝上花了一个月工资啊"	"label": "sadness"}
{"id": 1689	"content": "昨下午去图书馆翻书不得，晚上回家发现馆员妹子发来的电子版，小黄姑娘真是贴心敬业皮肤又好！！"	"label": "like"}
{"id": 1690	"content": "新年第一天尽然就这样感冒了[晕][晕][晕][晕][晕]"	"label": "sadness"}
{"id": 1691	"content": "铁道部仅一句我代表铁路部门给您的不便带来诚挚的歉意！就可以让几百人在候车室等吗？"	"label": "disgust"}
{"id": 1692	"content": "感觉空落落的[悲伤][悲伤][悲伤]"	"label": "sadness"}
{"id": 1693	"content": "球赛还早、我们零食已吃光。"	"label": "disgust"}
{"id": 1694	"content": "向和我一样，奋斗在一线的男同胞们，致以最真挚的问候：辛苦了！！！[偷笑][偷笑][偷笑]"	"label": "disgust"}
{"id": 1695	"content": "伤不起要上七天班"	"label": "sadness"}
{"id": 1696	"content": "我发现我微信上所谓的朋友也很没意思。我发吃发喝，所有人都关心我在哪里快乐逍遥。我发受伤图片，所有人都选择性失明当没瞅见。"	"label": "sadness"}
{"id": 1697	"content": "无尽的深渊，我笔直的坠落。黑夜如墨，喷我一脸。请你告诉我，太阳去哪里了？那些忧伤，贴在月亮的脸。星星的泪水，慢慢流尽。我捡着我们的断片，那些美好的回忆依然。时间给我快乐，也赠我痛苦。夜雨湿了我的发梢，你的声音已经微弱。"	"label": "sadness"}
{"id": 1698	"content": "谢谢你陪我跨过13走向14，1314在一起，爱你。"	"label": "like"}
{"id": 1699	"content": "和同桌吵架了，上课时我俩谁也不理谁。突然手机收到同桌发的短信：对不起。顿时感动，正要回复他短信，同桌突然举手大喊，“老师，他上课玩手机！”我猜中了这开头，却猜不中这结局。"	"label": "happiness"}
{"id": 1700	"content": "上午我去办公室后，拿着茶杯去打开水，女同事对我说：你看我的奶热了没？我说：要注意影响啊，女同事说：我就是让你摸摸，又没有叫你喝……"	"label": "happiness"}
{"id": 1701	"content": "尼玛，吓死我了，以为什么问题那[汗]"	"label": "anger"}
{"id": 1702	"content": "我一直看好的小伙伴居然觉得【一个粉因为喜欢自己的角色而踩别的角色来抬高自己的角色】是件正常的事情，是【只不过有点偏爱自己的角色或者是与你意见不同而已】，呵呵，现在的年轻人都是这样的三观吗？我真是觉得难以置信，算了以后再也不会和年纪太小的人接触了，他们的世界我无法理解。"	"label": "sadness"}
{"id": 1703	"content": "我骗了你们对不起但我必须这样做"	"label": "sadness"}
{"id": 1704	"content": "起来把一排的赞都点再继续睡，请叫我雷锋。"	"label": "happiness"}
{"id": 1705	"content": "@[浮云]"	"label": "sadness"}
{"id": 1706	"content": "无心触碰你痛处，恨不恨我都不能确定[悲伤][可怜]"	"label": "sadness"}
{"id": 1707	"content": "既然不喜欢我为什么要说追我你当我是什么在玩我吗"	"label": "anger"}
{"id": 1708	"content": "道歉能解决问题吗？如果可以解决问题的话我就不会有这么多的内疚感了[怒]"	"label": "sadness"}
{"id": 1709	"content": "男人的吃饭=吃饭；女人的吃饭=吃饭+“哎呀你的包包真好看哪里买的哇真便宜我跟你说哦淘宝一个店化妆品好便宜的还都是正品回去我给你发网址哦对了你知道吗那谁谁谁和她男朋友分手了呢才两个月听说又有新的了呢看不出来她是那种人哦诶是吗我也不喜欢她哈哈哎呀时间过得怎么这么快快走快走！”"	"label": "happiness"}
{"id": 1710	"content": "想看男神图片！！！好心塞！最近总在瞎忙活[泪]伐开心"	"label": "sadness"}
{"id": 1711	"content": "实习生买盒饭事件的时候好多人说：“你啥也不会还不能买买饭啊？”后来又在知乎上看见一个装x犯教训毕业生说你实习啊要掌握公司的核心技能！我操这是两头堵吗"	"label": "anger"}
{"id": 1712	"content": "就那么简单，和你聊天，一个小时过去了，感觉什么大事都没说，又感觉一直在讨论着开心的事。爱你，么么哒！"	"label": "happiness"}
{"id": 1713	"content": "既不想付出与回报相称的努力，又想尽可能获得存在感和成就感，于是靠发出很大的响声来吸引别人的注意，和掩盖自身的贫瘠。"	"label": "sadness"}
{"id": 1714	"content": "以前我向别人提意见的时候，别人只要声音大点，底气足点，我就胆怯地认为是我的错。想想才发现我是有错，但对方没错吗？为什么其他人就看不出来他在欺负我呢？？？我想会有人说我想法偏激，我保证只是吐吐槽，待会就没事了……我喜欢抱怨，但抱怨完以后我还是会认真的完成自己应该要做的事……"	"label": "sadness"}
{"id": 1715	"content": "明天金山去得成么？？？又毛比我去、以后毛理你都"	"label": "sadness"}
{"id": 1716	"content": "大概是爱你爱疯了，才会不顾一切改变自己的人生轨迹，与你同行。"	"label": "like"}
{"id": 1717	"content": "用了一个多星期的原子笔，就是那种一支笔里好几只笔芯的。今天才发现耳朵那里竟然也是一根可以用的笔芯、、、、、、、、、、、、、、、、、、、、、、、、"	"label": "disgust"}
{"id": 1718	"content": "还有18天!加油!为了自己的目标努力!"	"label": "like"}
{"id": 1719	"content": "统臣说把我们当他自己的孩子说他能骂我们但是别人绝对不可以说每次骂完我们回办公室就觉得特别后悔说不管多久以后他永远都是我们在医药学校的后盾[泪]"	"label": "happiness"}
{"id": 1720	"content": "简简单单-[月亮]"	"label": "happiness"}
{"id": 1721	"content": "本以为没有俊男美女的韩剧没什么看头，看完后泪崩了[泪]〜老了以后的我们也能一直拥有这样平凡又真实的爱情吗？值得推荐的好剧[电影]"	"label": "like"}
{"id": 1722	"content": "[脚印]传说中的“郎才女貌”，哥也是个多情种啊！浪里格朗[脚印]"	"label": "like"}
{"id": 1723	"content": "六点过起床，绕过东关又跑过多彩万象城，吃哦一碗特别干勒干面，顶着正午最炙热勒太阳回家，打开冰箱捞出来勒绿色心情居然化哦，奥斯古不停勒拿球丢我，死活不让我补瞌睡[泪][泪][泪]"	"label": "sadness"}
{"id": 1724	"content": "其实该在的，一直都在"	"label": "like"}
{"id": 1725	"content": "爸妈弟弟今天回来中山了[呵呵]现在我窝在床上左边被弟弟抱着再左边被哥哥吵着右边被姐姐烦着床边坐着老妈奶奶和老爸就这么围在一起嘻嘻哈哈就这么围在一起给我上政治课这节政治课我没有吵着想着盼着下课。。。。。[心]"	"label": "happiness"}
{"id": 1726	"content": "失眠怎么破。。。。。。。"	"label": "sadness"}
{"id": 1727	"content": "汪苏泷真可爱，真萌，帅。"	"label": "like"}
{"id": 1728	"content": "我想他！"	"label": "sadness"}
{"id": 1729	"content": "我真的不知道我现在在干嘛''"	"label": "sadness"}
{"id": 1730	"content": "啃鸭脖辣嗨了。"	"label": "happiness"}
{"id": 1731	"content": "很想小狮子。"	"label": "sadness"}
{"id": 1732	"content": "好想来一根、艹…"	"label": "like"}
{"id": 1733	"content": "翻《理性与感性》演唱会时隐约看到了坐在老大各一个隔一个位置的阿沚。。。。。。其实我只是想看看李剑青的嘤嘤。。。。所以我现在心情很复杂"	"label": "anger"}
{"id": 1734	"content": "她一定非常听你的话她一定会顺着你的步伐我故意视而不见"	"label": "like"}
{"id": 1735	"content": "想一个人什么感觉就是好像你身边都是他、"	"label": "sadness"}
{"id": 1736	"content": "至多的影响，现在有时间让你平静"	"label": "sadness"}
{"id": 1737	"content": "你相信。我是个心软的人。那是因为我在乎你。而今。如你转变。我也不会全心全意对你好了。[去旅行]吗？你说呢？"	"label": "like"}
{"id": 1738	"content": "总是有一种弱爆了的感觉好强烈的感觉!我好弱[泪]果然人就是太自卑"	"label": "sadness"}
{"id": 1739	"content": "失望不是自己对自己失望，没有人愿意对自己失望，外界因素和个人心理承受能力的元素，使得这人不得不感到失望，也许是看透了一切的虚伪和邪恶的面具，又或许，他不过是个没有长大的孩子。"	"label": "sadness"}
{"id": 1740	"content": "想到待会就要离开家里，竟无助的想要哭泣。"	"label": "fear"}
{"id": 1741	"content": "自己对号入座~"	"label": "sadness"}
{"id": 1742	"content": "一日听朋友说他老爸献血的事应单位号召去献血他爸爸是个很胖的人当医生抽到100CC的时候感到头晕目眩的就对着医生说了句快给我打回去我不行了…………(转)"	"label": "disgust"}
{"id": 1743	"content": "电脑终于连上机了	昨天居然24小时脱机郁闷死我了世上最大的痛苦莫大于电脑死机	只能看着不能玩	今天早上连上了太开心了	出来冒个泡"	"label": "happiness"}
{"id": 1744	"content": "刚刚我妹从外面捡回来一只狗，我叫他把狗弄出去，记得自己小时候也是这样把流浪狗捡回来，然后被家长要求把狗扔掉，明明自己都会因为大人的命令而难过，却让一个才准备上小学的孩子体会到了这种感觉，但是遇到这种事我没有其他的办法，难过的想哭QAQ"	"label": "sadness"}
{"id": 1745	"content": "小时候幸福就是一件东西，长大了幸福就是一个目标，成熟后发现幸福就是一种心态，中年以后原来领悟就是一种幸福。"	"label": "happiness"}
{"id": 1746	"content": "今晚社团年会聚餐，隔壁桌（不认识的）借着类似于“真心话大冒险”的理由，拿了我们的蛋糕！"	"label": "disgust"}
{"id": 1747	"content": "不是每一句对不起都能换来一句没关系，话都说的这样苍白无力，何来的原谅！"	"label": "sadness"}
{"id": 1748	"content": "如果一个人少年老成，年轻时大家都称赞其成熟老练，那么真有一天老了，估计评价会变成「这人怎么这么多年都没长进」。"	"label": "disgust"}
{"id": 1749	"content": "有没好看的电影，求推荐、、、"	"label": "disgust"}
{"id": 1750	"content": "坚持着，活着的本份。"	"label": "happiness"}
{"id": 1751	"content": "叫我如何不心动…"	"label": "sadness"}
{"id": 1752	"content": "以前那个到床就睡着的自己，晚上睡不着真是好～难～受～啊啊啊啊啊啊[抓狂][委屈][可怜][害羞][泪][泪][泪]现在都是[熊猫]眼了…"	"label": "sadness"}
{"id": 1753	"content": "一想起毕业论文就"	"label": "sadness"}
{"id": 1754	"content": "做错了事[喝多了][震惊][吓到了][moc结冰]，也要[平安果][平安果]，但不知道为什么要开心。。"	"label": "happiness"}
{"id": 1755	"content": "支付宝无钱吖，买唔到野，光棍唔快乐啊"	"label": "sadness"}
{"id": 1756	"content": "呼呼！去打吊针，见一阿伯，聊了几句。他说：看你感觉就素那种读书很好，很乖的孩子！（有吗？一点点拉啦）心情美美滴．．"	"label": "happiness"}
{"id": 1757	"content": "我爱的人很快乐吧、这样就很开心丫～"	"label": "happiness"}
{"id": 1758	"content": "我想你了，我不想失去你。不想给你带来压力@YH"	"label": "sadness"}
{"id": 1759	"content": "妈妈对不起，虽然每次都说要帮忙，但总是懒得动，害得你的工作又多了一项想办法让我起床！"	"label": "sadness"}
{"id": 1760	"content": "太不顺利了[泪]还没开口吃的煎饼就掉了半块里脊肉，吃了两口的冰激凌被自己生生捏碎了下面的米壳，吃一顿顺心的饭好艰难。伤心欲绝，悲愤交加，上天待我不公。"	"label": "sadness"}
{"id": 1761	"content": "起床后一杯咖啡太清肠了"	"label": "like"}
{"id": 1762	"content": "早饭去大包吃油条，豆浆，辣酱面，服务员问：两个人吃阿？"	"label": "disgust"}
{"id": 1763	"content": "[泪流满面][泪流满面][泪流满面]终于，扎账了，吐槽一句…"	"label": "anger"}
{"id": 1764	"content": "任它升降平调，我只淡然一笑。——林其广"	"label": "happiness"}
{"id": 1765	"content": "[呵呵][嘻嘻][哈哈][晕][泪][挖鼻屎][抓狂][哼][抱抱][怒][可爱][偷笑][酷]"	"label": "happiness"}
{"id": 1766	"content": "下雪了！！！！！！！！！！！哈哈"	"label": "happiness"}
{"id": 1767	"content": "涐知道你是婊子但请不要那么耀眼"	"label": "disgust"}
{"id": 1768	"content": "大早上醒了就想开始吐槽昨天剪的头发，MLGB小市场二楼剪头发的你是听不懂什么叫修一下嘛？您倒好直接给我剪成毛寸啊！原来头发在店里都是一剪刀一剪刀慢慢修出来的啊，您倒好10分钟完事儿啊。服务态度差的一逼，还敢要25，给你10块我都嫌给多了啊！"	"label": "anger"}
{"id": 1769	"content": "看来今天又是绝望的一天"	"label": "sadness"}
{"id": 1770	"content": "在情节铺垫方面除了略有中二还是中等水平。演出方面做得很好。以目前的情节展开方面来看张力不足，但是有必要的吸引人的要素，如果抓住这个要点的话会成为很出色的剧本。加入的配角人物角色还看不出定位，但是个性方面做得姑且还算说的过去。音乐和音效很好。"	"label": "like"}
{"id": 1771	"content": "再也无法承受“呵呵”这个词了[伤心]"	"label": "sadness"}
{"id": 1772	"content": "过去的回忆诉说着人世的悲欢离合，留着的回忆记录着生活的多福所乐。"	"label": "happiness"}
{"id": 1773	"content": "台词放在任何时候都不会过时"	"label": "like"}
{"id": 1774	"content": "这女生真强势，直接把人家占座的椅子，放到旁边那个没有椅子的空座上去，让她同学坐。好吧。87。"	"label": "disgust"}
{"id": 1775	"content": "手机坏了。"	"label": "sadness"}
{"id": 1776	"content": "妈妈给她洗脸，她接着哭，不要。妈妈拿报纸上高考事的给她看。她大哭大叫。我带她出去。她一路都在抽泣。我烦，告诉她，她如果觉得我对她严厉，那我可以打电话给她的同学妈妈，让她们互换，让她去看看别的妈妈怎么管教孩子的q，让别的同学来我家过过轻松日子。她哭叫，不要。她又哭着说回来写作业"	"label": "sadness"}
{"id": 1777	"content": "最喜欢老师上课深情并茂得讲相声嘞😘😘"	"label": "like"}
{"id": 1778	"content": "为什么不回我短信啊真让我没存在感为什么不关心我到家没到家呢"	"label": "disgust"}
{"id": 1779	"content": "黯然念起那句自谶——早知今日灰灰去，深悔当年白白来。解不出这终极的Why，我相信五千年地球文明长如万古黑夜，四十六亿年地球史等于一张白卷。所有伟人、圣贤、天才、思想家；所有科学、宗教、艺术、文化，世间种种皆失败得够呛！人死如灯灭？！那还折腾个屁！！！"	"label": "disgust"}
{"id": 1780	"content": "听力还是一样很渣和哈哈哈哈哈哈哈哈哈哈哈哈哈哈哈哈"	"label": "sadness"}
{"id": 1781	"content": "发现越长大身边说好听话的人越多而可信度完全成反比"	"label": "anger"}
{"id": 1782	"content": "每次好激动的时候就会有快升天的感觉！"	"label": "happiness"}
{"id": 1783	"content": "我觉得地图炮这东西其实是逼出来的。人就是这样想说XXX不好的时候，1、不方便指名道姓。2、对XXX不太认识大概就是那几个但又不知道该怎么描述，因为有上述两种情况就只能够概括为对某一类型群体了。个体并不能代表群体这个大家都知道但为了方便表达只能用群体。所以就只能选择地图炮了。【。"	"label": "disgust"}
{"id": 1784	"content": "记得有一次，和一姐们儿去KFC	排队的时候我听她口中念念有词，一个鸡腿汉堡，一对鸡翅......，好不容易轮到她了，一开口就笑翻了所有人，她本想说“小姐，来个鸡腿汉堡”，可话到口中竟成了“小腿，来个汉堡”"	"label": "happiness"}
{"id": 1785	"content": "“其实不想见，就希望下雨。如果很想见，下雨也无妨。”"	"label": "like"}
{"id": 1786	"content": "穿着丑的哭的工作服戴着各种挫的花我真的是有够无聊"	"label": "disgust"}
{"id": 1787	"content": "我爱的人他比爱我，孝敬父母，爱小孩子，有上进心，有责任心"	"label": "happiness"}
{"id": 1788	"content": "我也会有一个很相信的人会安心的自己先睡她后睡因为我没有声音会怕我也会很相信一个人跟相信自己一样我相信你[月亮]"	"label": "like"}
{"id": 1789	"content": "最近睡眠不佳，整晚整晚的做梦，跟拍电视连续剧似的[熊猫]睡前，你在我床头放了俩苹果，没有说一句话••••••还记得你说过，果香有助睡眠[爱你]"	"label": "happiness"}
{"id": 1790	"content": "这东西，就看你怎么对待。不要掂量得太重，世相万千，欲壑千万，拥有得多，苦累就多，你简单了，世界才会简单；不要计较得太众，多少悲剧，都是源于攀比，过自己的日子，比什么都重要；不要抑郁得太久，错过莫癫狂，失去又何妨，风烈心愈静，雨骤神更清，心态摆正了，生活才不易倾斜。"	"label": "happiness"}
{"id": 1791	"content": "烦死了，我是太包子么。“啊我听说中国卖空气罐头。”还带着诡异的笑容。认真了的话会说我只是开玩笑啊，老说这些烦不烦？以后我是不是该反击：嗯我们有很多产业我们喜欢开发新需求我们有广大的市场我们消费得起，贵国不仅没有工作岗位发不出工资吧？有空我要去学习下罗马尼亚的历史经济文化啊！"	"label": "disgust"}
{"id": 1792	"content": "：什么是幸福？幸福就是睡了一个好觉起来～微信收到儿子的留言：生物实验课又拿到了满分！[good][耶]真替他高兴诶！开学一个半月下来，全英语的大学生活教育环境，需要一段适应过程，最难的是专业词汇量大，锻炼动手能力的课程已经2个满分了，打气鼓励！今天我特别幸福！[嘻嘻]"	"label": "happiness"}
{"id": 1793	"content": "“有一种瑟叫得瑟”💋"	"label": "happiness"}
{"id": 1794	"content": "今晚给丫丫打电话，和她说：妈妈就要下班了，过几天就回家了。电话那头，丫丫呵呵的笑出了声！：）"	"label": "happiness"}
{"id": 1795	"content": "翻了下@晃儿大炮大人【不过大家好像叫晃仙】的观注的人…我哭了…完全没有能找到慕寒大人的微博…晃儿大人不能这样子的…谁可以告诉我慕寒大人的微博叫什么？【不过这段艾特晃儿大人话，会不会被打呀…嘛嘛…不管了…】"	"label": "sadness"}
{"id": 1796	"content": "每次下班回来总是想到邻居家的山田君，印象深刻[呵呵]"	"label": "anger"}
{"id": 1797	"content": "一不小心看到班里的群备注，神马文盲，学渣，学霸，专家，教兽······如此随意将人定义或者归类为哪种人。弱弱地说，我们很熟吗？！"	"label": "anger"}
{"id": 1798	"content": "又看《奋斗》，零七年的电视剧，感觉貌似很遥远，但还是好看……没有记住的是向南妈妈还有句台词，“养儿不读书，等于养头猪[猪头][猪头][猪头]。”"	"label": "like"}
{"id": 1799	"content": "每次看见我最最最着重的你和别人有说有笑的，相互面对着又好像好有压力的，是越来越陌生了？各人身边都有朋友，可是我还是觉得好寂寞好寂寞，那种想要一个人一直一直陪你说话的欲望。假如你知道我有多想念你那该多好！"	"label": "fear"}
{"id": 1800	"content": "人生的核心关键词永远都是[挖鼻屎]"	"label": "disgust"}
{"id": 1801	"content": "奋斗的青春，奋斗的时间，奋斗的事迹……"	"label": "like"}
{"id": 1802	"content": "多少人以意见不合为名，从曾经的亲密无间到如今的形同陌路……"	"label": "sadness"}
{"id": 1803	"content": "总是不知道怎么开口，信息也总发错，只是我一直念你。友情也好，爱情也罢，我都错了。"	"label": "sadness"}
{"id": 1804	"content": "我所言的幸福，微笑入睡，微笑醒来；有爱人对我笑，有孩子在身边；努力工作，有值得的回报；有闲暇游玩，不会太远，只要舒心；三五知心好友，可以时常相聚；邻里和睦，家庭和睦；有心事可以诉说；有忧愁可以解开；有快乐可以分享；我所言的幸福不知道还遥远吗？"	"label": "happiness"}
{"id": 1805	"content": "在压抑自卑的人看来那种自由奔放的人，是有罪的，是邪恶的，他们忍不住想去打压，想去拯救。所以在这种人面前，你若盛开，巴掌自来。"	"label": "sadness"}
{"id": 1806	"content": "安心的幸福莫过于三件事：有人信你，有人陪你，有人等你。不要为明天忧虑，因为明天自有明天的忧虑；一天的难处，一天担当就够了。"	"label": "like"}
{"id": 1807	"content": "撒花大工程完成二分之一加油明天继续"	"label": "like"}
{"id": 1808	"content": "我申请到了人人淮北实验高级中学的代言人！"	"label": "happiness"}
{"id": 1809	"content": "是我们无能，发微博吐槽可以，做钉子户抗拆迁不行"	"label": "sadness"}
{"id": 1810	"content": "我相信上天会眷恋我有多大付出就有多少收获😗😙😚😆😑"	"label": "like"}
{"id": 1811	"content": "昨天是大学第一次和室友在校门口租自行车，饭卡抵押，一次不计时2元。骑行到下坡时感受风和速度，还要照顾到长裙子不被卷起。|||今天一行八女生「致青春」的走起，刚认识的也能一边说说笑笑，一边感动珍惜。晚饭后还逗留了会儿等着看主创，无奈里外三层便打道回府，挤上公交还有个座儿。"	"label": "happiness"}
{"id": 1812	"content": "下学期真系要分班嘛？唔想同D唔认识的人在同一间宿舍哦。。[泪][泪][悲伤][悲伤]"	"label": "sadness"}
{"id": 1813	"content": "无论多晚睡、五点多必然会醒。"	"label": "sadness"}
{"id": 1814	"content": "这种困了不想睡，睡了不想起是什么状态？突然感觉开始想念学校了，真是犯贱啊！"	"label": "disgust"}
{"id": 1815	"content": "好久没有看到这么多的星星了，星星有多少，想念有多少。[可爱][可爱][呵呵]"	"label": "sadness"}
{"id": 1816	"content": "找一个让自己可以专注的工作才能不被小事伤心[爱你]"	"label": "happiness"}
{"id": 1817	"content": "所谓过年就是听见鞭炮声！"	"label": "disgust"}
{"id": 1818	"content": "对不起，是我错在先，是我太自私。对不起，2012纠结的自己，2013幸福圆满。"	"label": "sadness"}
{"id": 1819	"content": "无奈成绩没到50％啊，辅导员助理真心挺不错的。虽然没有达到要求，但是我也挺不错的。崛起！！"	"label": "like"}
{"id": 1820	"content": "问陌生人直接讨VIP卡来用的女人，我都会借给对方使用，并不代表我是那种不容易拒绝他人的性格；而是因为我可怜她们，可怜的原因并不是因为她们没有VIP卡，而是从小到大都看这种人到今天，已经没有说教的冲动了，如果遇见一个老手，她们这种人是非常容易被人骗走给卖掉的，因为贪小便宜。"	"label": "sadness"}
{"id": 1821	"content": "肚子饿泡了碗面，刚想吃，某人闻香跑来，让我看看什么面，一看不复返啊，嗤啦嗤啦全部下肚一口也不留，苦逼的我只好烧水再泡"	"label": "anger"}
{"id": 1822	"content": "不一样的年龄，一样的爱情。老奶奶额前的发夹真美。亲爱的们，多回家陪陪父母吧。"	"label": "like"}
{"id": 1823	"content": "飞凤飞飞"	"label": "happiness"}
{"id": 1824	"content": "冬天里用手指在窗玻璃上划出你的名字。写完之后又心急地划去，你是我心里的秘密，生怕被人窥视。这应该是喜欢。我偏心你以至于全部的耐心与温柔都只给了你。这样的“你”，只有两个，一个姓鹿，一个姓金。世界越说你坏你不好，我偏喜欢你。有人说没有lb饭，只有唯饭，我说，那我做第一个。晚安。"	"label": "like"}
{"id": 1825	"content": "货币战争。。公测了。。"	"label": "surprise"}
{"id": 1826	"content": "【童话镇】教了好多道理啊。吼。"	"label": "happiness"}
{"id": 1827	"content": "是不会创造在我身上的[照相机]"	"label": "surprise"}
{"id": 1828	"content": "问：“为何至此联合国都没对此次钓鱼岛事件表个态？”答：“小国和小国之间有矛盾，联合国一调解，矛盾没了。小国和大国之间有矛盾，联合国一调解，小国没了。大国和大国之间有矛盾，联合国一调解，联合国没了。”【段子】"	"label": "happiness"}
{"id": 1829	"content": "即使过渡期刺得我好难受但我爱你不会放手"	"label": "like"}
{"id": 1830	"content": "才发现丢了，看来是找不回来了	心里空荡荡的！"	"label": "sadness"}
{"id": 1831	"content": "和妙少相处，他每天等我回来。心情好的时候就容忍他在身上打呼，没耐心的时候就随便揉揉赶走，今天回来晚了有点累，不想陪他，粗暴的把它塞在阳台上，喵喵叫也不理，刚洗完澡发现他不叫了，以为睡了，却看见他扒着玻璃门委屈地朝外看，我过去，他用头隔着玻璃拱拱手在的位置，自己进窝去睡了。"	"label": "sadness"}
{"id": 1832	"content": "睡不着是件值得伤心的事儿"	"label": "anger"}
{"id": 1833	"content": "看完了一本电子书，桐华的长相思，想在假期给自己买一个kindle…这样妈妈再也不用担心我的学习了，因为这样再也不用学习了[好囧]"	"label": "disgust"}
{"id": 1834	"content": "这一年的最后两天下雪了，外公离我而去。"	"label": "sadness"}
{"id": 1835	"content": "中午看《云图》，坐在影院里哭得停不下来，坐在那里掉泪直到字幕表都走完。但是，还能有这样的动容，真是好事><"	"label": "happiness"}
{"id": 1836	"content": "男的有时候表白说的话还真是肉麻QAQ"	"label": "disgust"}
{"id": 1837	"content": "暖暖已不再，不见一点残存的温柔。"	"label": "sadness"}
{"id": 1838	"content": "我不知道明天会不会很美丽虽然今天天很蓝而云很白风很凉今天日记空白没有关系不必每件事都在意"	"label": "like"}
{"id": 1839	"content": "真想撂挑子不干了，丫的，一个二个都有事。[抓狂][抓狂][抓狂]"	"label": "anger"}
{"id": 1840	"content": "无聊的时候你想干吗？"	"label": "disgust"}
{"id": 1841	"content": "[熊猫]我说过绝不会勉强你的意思这次我相当理性感谢一路上有你对我的关怀我明白我不能误了你的青春也许我现在能够给你的太少等我拥有足够的一切你还是我的首选我会好好记得我们曾经里的一切再见了我最亲爱的你！我生命中有你永远是最美的风景！我爱你！[心]"	"label": "like"}
{"id": 1842	"content": "见到阔别多年的好友近10年见面后仿佛分别不久觉得很亲近分开时有些小伤感所幸再见不会太久人和事都会变但有些人有些感情终究还在[呵呵]"	"label": "happiness"}
{"id": 1843	"content": "【管理的境界】①看似管理人心，实则管理文化；②看似管理文化，实则管理价值理念；③看似管理事务，实则管理团队；④看似管理团队，实则管理人心；⑤企业没有牵引心智的价值理念，不可能走得稳健久远。⑥管理者没有宽阔的胸怀，不可能从管理技术升华到管理艺术的境界。"	"label": "surprise"}
{"id": 1844	"content": "用筷子吃饭时怎么喝汤呢"	"label": "happiness"}
{"id": 1845	"content": "虽然不是女人，但每个月，也有这么几天。。。Fuxk!!!"	"label": "disgust"}
{"id": 1846	"content": "拿着男友的手机到闺蜜家wifi自动连上了[衰]"	"label": "happiness"}
{"id": 1847	"content": "愿沐儿天天开心~"	"label": "happiness"}
{"id": 1848	"content": "你的虚荣吓跑了我。"	"label": "sadness"}
{"id": 1849	"content": "面对有些人有些事原来我也会这么伪善时光催人老"	"label": "sadness"}
{"id": 1850	"content": "象我们这种上了年纪的一段时间不见一个人了不会想念他而是认为他可能死了罢"	"label": "happiness"}
{"id": 1851	"content": "遇见一个人，你们真心相爱.因为你们真心相爱，所以就算吵架也会很快和好.[心]"	"label": "like"}
{"id": 1852	"content": "今天Sheila被选去比3000m赛跑哈哈得了第二名"	"label": "happiness"}
{"id": 1853	"content": "人人上目前相册以结婚照，宝宝照，准妈照居多，状态以苦逼感叹没对象的居多！当我还屁颠屁颠刚从学校解放出来没多久刚开始认识这个社会学做大人的时候，你们TMD已经结婚的结婚、当爹的当爹、当妈的当妈，还TM有离婚带娃的主了，你们这是要闹哪样？人人，你太伤我的心了，我觉得以后得少上。"	"label": "like"}
{"id": 1854	"content": "昨个办手续，一哥们儿满面严肃：你你你，给解释下为毛要离职？职是随便离的么？夺了我的单子抢了我的书搁那一字一字的念：个人原因？什么是个人原因？我扭头问他旁边儿的山羊：这货谁啊？嘛时候混进来的？这么好奇这单子我借你抄一份好了，对了咱俩很熟吗？山羊古道热肠拍案而起：我不认识他!"	"label": "happiness"}
{"id": 1855	"content": "这一生，我们都走在回家的路上～～"	"label": "happiness"}
{"id": 1856	"content": "有这个一个人对你执着，如此的爱你，但是你又不能给他未来，觉得对他有点亏欠，对不起我不能给你想要的，所以请你赶快找个女孩子好好的谈恋爱[呵呵]"	"label": "sadness"}
{"id": 1857	"content": "该长肉的地方不长，不该长的地方却猛长。有没有搞错啊！"	"label": "sadness"}
{"id": 1858	"content": "欢喜欢喜就好"	"label": "happiness"}
{"id": 1859	"content": "如果有一个人等了你5年，默默的陪伴，你会不会转身多看看他，感受一下那份爱和温暖，也许就不会如此孤单。可是我们都缺乏那份选择的勇气。"	"label": "happiness"}
{"id": 1860	"content": "我和甲去看手链在店里试戴。甲在看其他的营业员给我试戴完我给甲看甲走过来说不好看就飘走了。可是，突然好臭好臭。百分之百是甲放了个臭屁我看营业员脸色都变了〜然后我迟疑了半分钟很镇定的说好臭[可怜]。营业员无奈撇了个嘴＂嗯＂。我尴尬的走到甲那儿还闻到馀味。当作没事走了。"	"label": "disgust"}
{"id": 1861	"content": "坐哪都没用，只要监考的是女老师。平时也没发现有这么多女老师，现在，一考试就全出来了![泪][泪]"	"label": "disgust"}
{"id": 1862	"content": "一天又要过去了，过得怎么样？是不是离梦想越来越远了呢？"	"label": "like"}
{"id": 1863	"content": "弟子问师傅：“您能说说人的奇怪之处吗？”师傅答：“他们急于成长，然后又哀叹失去的童年；他们以健康换取金钱，不久后又想用金钱恢复健康。他们对未来焦虑不已，却又无视现在的幸福。因此，他们既不活在当下，也不活在未来。他们活着仿佛从来不会死亡；临死前，又仿佛他们从未活过。”"	"label": "happiness"}
{"id": 1864	"content": "简直觉得自己老了，看见原来CP的萌段子萌不起来了，满脸都是过去带来的忧伤和嘲讽。求解怎么办，现在每天不来一段大小黑日常难平我心头之恨、。"	"label": "sadness"}
{"id": 1865	"content": "一年又一年…俺的愿望是爱我的人依然爱我…并且身体健康，开开心心！！欧耶！！[哈哈][哈哈][爱你][亲亲]"	"label": "happiness"}
{"id": 1866	"content": "【[话筒]一起为环卫工发条微博：拒绝乱扔垃圾！】听说清洁工叔叔阿姨们竟然因中暑去世，为捡垃圾遇车祸身亡。今年入夏	国内有多名环卫工人殒命。饮料瓶、废纸巾、瓜果皮…你的随手一丢，环卫工人就可能要冒生命危险去为你收拾烂摊子！近日，多地又出现历史罕见的高温，体谅他们，拒绝乱丢垃圾！"	"label": "sadness"}
{"id": 1867	"content": "买外套买大了，突发奇想去童装部看了看，合适穿到一个小毛套。"	"label": "happiness"}
{"id": 1868	"content": "哦也[哈哈][哈哈][害羞]到家了，天气亦是晴天[鼓掌][鼓掌][亲亲][思考]如果明天起给我出现个大大的太阳我会更更加开心开心的[害羞][嘘]其实我想说，不是下雨天那已经是最美的了。[爱你]可爱可亲唯一最亲爱的爹地。暖暖的。"	"label": "happiness"}
{"id": 1869	"content": "【旅游】夏不睡石，秋不睡板。春不露脐，冬不蒙头。睡前洗脚，胜吃补药。晚上开窗，一觉都香。贪凉失盖，不病才怪。关注【游遍云南】公众微信，让您畅游云南，游遍云南公众微信号：Y4000119001"	"label": "happiness"}
{"id": 1870	"content": "很久没刷微博了…今早一刷才知道我是个多少自私，冷血的人…"	"label": "sadness"}
{"id": 1871	"content": "一个人看恐怖片比一个人看爱情片还要孤独孤独到一直站在你身后的那只鬼都忍不住想要拍拍你的肩膀想要安慰你说不要怕不要怕电影里演的全都是假的"	"label": "fear"}
{"id": 1872	"content": "好久没来这里的，刚下载回来"	"label": "happiness"}
{"id": 1873	"content": "又在等洗澡[挖鼻屎]"	"label": "anger"}
{"id": 1874	"content": "幸福就是你永远都不用想着去问答别人问你幸福不幸福。"	"label": "happiness"}
{"id": 1875	"content": "【旅游】云南人说自己是家乡宝，有两层意思：一是云南人爱家乡，不管走到哪里，都是家乡最美。二是云南有全球独一无二的舒适气候，冬暖夏凉，因此云南成为了避暑和御寒的胜地，云南人即便走出去，也会念念不忘家乡。关注【游遍云南】公众微信，让您畅游云南，游遍云南公众微信号：Y4000119001"	"label": "happiness"}
{"id": 1876	"content": "临时叫人交论文的导师最坑爹了，我现在真的想睡觉…不想盯电脑，想死！[衰]"	"label": "sadness"}
{"id": 1877	"content": "明天终于要放假了"	"label": "happiness"}
{"id": 1878	"content": "很多东西缩小化都能用“可爱“”这词形容。"	"label": "like"}
{"id": 1879	"content": "我在淮南，我想念的人在佛山，合肥，芜湖，南京，滁州"	"label": "sadness"}
{"id": 1880	"content": "我怀疑掉在牛顿头上的不是苹果而是鸟屎"	"label": "disgust"}
{"id": 1881	"content": "事后发觉，20岁到30岁的十年，就好像一部美剧那么长，中途时有断篇儿，直到下一季回归，却又天衣无缝。而30岁到40岁的十年，只不过是饭后的一个饱嗝儿，还没来得及掩饰，已经打完了。"	"label": "anger"}
{"id": 1882	"content": "做了几道四级题，瞬间感到深深的恶意，但是又突然感觉生活又有希望了"	"label": "like"}
{"id": 1883	"content": "xl明明是光棍节生日，结果我大半夜给人家打国际长途，活生生给她吵醒了，更囧的是她连声谢谢，果然是好姐妹，第一个祝她生日快乐，这么远都记得。结果刚刚看她留言她也弄错了，是下个月11.11，不是10.11[汗][汗]"	"label": "disgust"}
{"id": 1884	"content": "戴维迈尔斯出的两本书我都特喜欢	有好书相伴不孤单"	"label": "happiness"}
{"id": 1885	"content": "有什么那么多好烦的有什么那么多在乎的有什么那么多要不爽的有什么那么多该糟的自己看自己都烦起来他妈有什么那么多可以想的"	"label": "anger"}
{"id": 1886	"content": "都是我不好让我家狗狗的名字跟你小名一样[嘻嘻][兔子][互粉]"	"label": "sadness"}
{"id": 1887	"content": "不知说了多少次总有一天，也不知说了多少次如果当时，可惜握不住当下，一切皆是虚无。"	"label": "like"}
{"id": 1888	"content": "把脚抬高靠在墙上很舒适，可以看书，放空的想尽所有，这盏灯照亮的不仅是一间房，而是整颗心，如果世界很纯粹，我们的心也会简单，我本善良，尽管心直口快，但绝非有伤人之意。且行且珍惜吧!"	"label": "happiness"}
{"id": 1889	"content": "《生查子元夕》欧阳修去年元夜时，花市灯如昼。月到柳梢头，人约黄昏后。今年元夜时，月与灯依旧。不见去年人，泪湿春衫袖。祝各位至爱亲朋元宵节快乐"	"label": "sadness"}
{"id": 1890	"content": "想你的时候心还是会隐隐做痛，我知道本不该如此的，不该的。果然旧情复燃的后果是重蹈复折"	"label": "sadness"}
{"id": 1891	"content": "傻老公"	"label": "like"}
{"id": 1892	"content": "操你妈，完。"	"label": "happiness"}
{"id": 1893	"content": "前几天的抽奖扇子俺明天就快递出去！之前和朕哥哥在外面住，没有在家，所以耽搁了十分抱歉呀！总之……丫又回去了，留下了寂寞的我。。。//点背到家的我钱包丢了，所以这段时间都无法用网银了。。。小伙伴们我就指着你们接济我了！！十天就能补办好。。。。。……"	"label": "sadness"}
{"id": 1894	"content": "在学校的时候你写信给我`我没有犹豫就答应了'那时候对你没有任何感觉'在学校只有爱面子罢了'在学校有一个男朋友就有多一份依靠。慢慢的你毕业了而我在学校却突然感到有钟失落感'开始会想你了\"终于周末来了我骗着家里人说我去外婆家'而我却陪你来了。未完…"	"label": "sadness"}
{"id": 1895	"content": "伞下，相携的手，风雨里相暖，阳光下同行，若两颗心共鸣，无论在什么情景下，都能感觉有一把伞保护着彼此，或是挡雨或是遮阳！想念，是心灵的一把伞，蔽护着相互牵挂的两颗心，无论距离有多远，都能感觉俩人同在一把伞下！愿此伞一直为你我撑开！"	"label": "sadness"}
{"id": 1896	"content": "外面的世界很精彩，外面的世界很无赖，岁月让我们的额头印上皱纹，但是千万不要让我们的心老去"	"label": "disgust"}
{"id": 1897	"content": "无聊的人生，无聊的生活，无聊的工作。死佐去好过做人"	"label": "disgust"}
{"id": 1898	"content": "我喜欢的男生是个闷骚啊[拜拜]他是学霸我是学渣啊[拜拜]我根本找不到话题去找他[拜拜]和他对视几秒总是他先移开视线[拜拜]我就没听到他教过我几次名字[拜拜]我还打算毕业告白啊忽然发现这踏马根本没机会啊[拜拜]"	"label": "sadness"}
{"id": 1899	"content": "一个人栖身他乡，最想念的却是那在家时唠叨的家人。[悲伤][悲伤]"	"label": "sadness"}
{"id": 1900	"content": "话说最近好不容易迷上了陆花，一直以为双张版才是王道，最近要出的什么林峰和张晓龙版简直太瞎，不堪入目，可怜我陆花就这么被毁了，最近越看张智尧和张智霖越好看~~~~"	"label": "anger"}
{"id": 1901	"content": "昨天空间访客120以上诶~"	"label": "happiness"}
{"id": 1902	"content": "下午妇科体检，去营业厅帮老娘去补卡，顺便买了三星一款手机，四点回家和颖姐逛了逛大润发，买了两盒蓝莓味的百奇。出来恰逢交警拖车，万幸，晚出来两分钟就被拖有了，"	"label": "disgust"}
{"id": 1903	"content": "这么大好的时光，被一通电话吵醒，再也睡不着了，"	"label": "disgust"}
{"id": 1904	"content": "一朝被蛇咬，十年怕井绳。明明自己已经很怕再一次伤…可是其实还是控制不住的想要去得到，祈求那种遥不可及的感觉…俄很矛盾，纠结。"	"label": "fear"}
{"id": 1905	"content": "有很多难受我不说，我知道不是谁都想听"	"label": "sadness"}
{"id": 1906	"content": "佳能的Canon，原来居然是取自“观音”的日语发音！不可思议。"	"label": "surprise"}
{"id": 1907	"content": "哦对！我解了一个纠结就是到底用手机还是用相机[鼓掌][鼓掌][鼓掌][酷][酷][酷]"	"label": "happiness"}
{"id": 1908	"content": "在LINE上喜欢你说＂想想你要等我已读的＂再开飞行。"	"label": "like"}
{"id": 1909	"content": "本来电脑一运行就巨烫，打算天冷时当暖气用。半月前一时兴起清了灰换了硅脂，现在天冷了，电脑跟个小空调似的……生活啊。"	"label": "sadness"}
{"id": 1910	"content": "一脸无奈的找不到讲的内容，原来蒋爷爷都讲到下册了，我还执着的拿着上册的书"	"label": "disgust"}
{"id": 1911	"content": "穿着喜欢的风衣，一路昂首挺胸，自认为英姿飒爽，到教室放下书包，囧了——书包拉链又没啦！！！"	"label": "disgust"}
{"id": 1912	"content": "为什么人倒霉的时候！连走路都会被石头伴摔跤！[围观][囧][囧][泪]"	"label": "sadness"}
{"id": 1913	"content": "忙着玩他的搅拌机🚂🚁✈，姥姥问你一天这么忙，挣多少钱啊？高兴想也没想，答＂三十钱！＂[钱]＂那能够么？＂[思考]＂还有剩呢！＂[嘻嘻]＂那你剩的钱放哪儿了？＂高兴还是不抬头＂垃圾桶里！＂[晕]"	"label": "happiness"}
{"id": 1914	"content": "信用卡的账单简直不敢直视，是不是我太善良了，花钱都没有罪恶感啊[可怜]，好累，感觉不会在爱了[悲伤]"	"label": "anger"}
{"id": 1915	"content": "终于找到你了[心][害羞]"	"label": "fear"}
{"id": 1916	"content": "我长胖的原因是因为我没长高没长高是因为我心情不好心情不好的原因是因为生活费不够外加学习太难[懒得理你]所以看到我的人不要在问我为什么又长胖了[疑问]我实在是无奈啊[泪]"	"label": "sadness"}
{"id": 1917	"content": "我只是个路人，不能陪谁一辈子"	"label": "sadness"}
{"id": 1918	"content": "今天好开心，好开心……"	"label": "happiness"}
{"id": 1919	"content": "是真tm烦确实没意思"	"label": "disgust"}
{"id": 1920	"content": "有一天，真是无聊，真无聊，史无前例。对着电脑，拿着手机，发呆，心里痒痒的，灵魂想要挣脱出身体，怎么都不舒爽，肚子连吃东西的欲望都没有，时间像鼻涕一样黏在身上，恶心。"	"label": "disgust"}
{"id": 1921	"content": "我十分需要一个膑儿的单独版头【抹泪】【我不能对着老四满心满眼却只有膑儿——老四：你每次看自己版头的时候能不能不要只盯着右上角！】【唔唔唔视，视线完全从膑儿脸上移不开。。。[悲伤]"	"label": "sadness"}
{"id": 1922	"content": "Day5，越位都不懂。"	"label": "like"}
{"id": 1923	"content": "我没有能力压住他他会自己跑出来的太厉害了我打不过他"	"label": "disgust"}
{"id": 1924	"content": "晚安，亲爱的。总是这样熬夜是因为害怕结束这一天；赖床，是因为害怕开始这一天。时间总是这样悄然逝去，来不及对你说一句：其实，我想你。你在我生命中留下不到万分之一的痕迹，我该多么小心翼翼的保留它！傻逼，我很少这样叫你，因为我喜欢被你这样充满溺爱与呵护的叫着。愿你安好，一路顺风！"	"label": "like"}
{"id": 1925	"content": "感觉又是那么的不自在，心里是那么的烦躁…"	"label": "disgust"}
{"id": 1926	"content": "我能看见你写的东西，还总是对号入座，就当你是写给我的吧，希望你的新生活没有我会更好…"	"label": "sadness"}
{"id": 1927	"content": "一切都被了解深知懂幸福之感溢于言表嘿嘿晓得我这儿天气天天关注还晓得我啥子时候用过电脑一开机就晓得这困扰了我好久好久一直在纠结你是咋个晓得的啊！！！"	"label": "happiness"}
{"id": 1928	"content": "好像上次在杯赛赛场上看到的6：0比分已经是8年前的德国世界杯小组赛比赛中阿根廷对塞黑的那一场了。。可是，今天的这场是半决赛啊！！段暄的声音都沉下去了"	"label": "surprise"}
{"id": 1929	"content": "今天早上七点半，我外婆说我睡懒觉，一天看了五小时书，结果晚上九点叫我不要看电视了，去看书，最无语的就是，九点半，我外公说一句，你弟回来一直在看书（四点多到的家），现在都洗澡睡觉了，你还在看电视！我弟一直在玩手机，早睡也是为了躺着玩啊，到底是他太会演，还是外公故意看不见啊"	"label": "sadness"}
{"id": 1930	"content": "竟然不习惯了"	"label": "anger"}
{"id": 1931	"content": "这一生，除了自己谁也不能对我们负责，所以，我们一定要将自己修炼得强大。要对自己有信心，相信自己能做出好的决定，养成自己思考的习惯，不要随意附和别人，大胆地承担失败的后果。其实，凡事只要我们认真做了，只要我们今天做得比昨天好，我们就应该为自己喝彩，为自己鼓掌加油！[鼓掌]"	"label": "like"}
{"id": 1932	"content": "今天放学好高兴哦，因为我终于在放学的时候遇见了ta."	"label": "happiness"}
{"id": 1933	"content": "亲爱的肚子君。抱歉虐待了你那么久……我知道你很饿很饿、可是为了大腿小姐，忍了吧[衰][衰]"	"label": "sadness"}
{"id": 1934	"content": "一天一天失去知觉。"	"label": "sadness"}
{"id": 1935	"content": "卧槽，卧槽"	"label": "anger"}
{"id": 1936	"content": "玛德，请假三天要扣工资……"	"label": "sadness"}
{"id": 1937	"content": "李老师患病住院，至少两周不能到校，学校正闹人荒，她的班级怎么办？思量再三，想到孙老师（今年8月即将退休）。早晨，看到孙老师，刚说李老师病了，短时间不来不了，孙老师马上说：我去，昨天我就想去，没好意思太主动。顿时满满的感动在心中流淌，这下倒是让我陷入思维混乱，不知该如何表达。"	"label": "happiness"}
{"id": 1938	"content": "虽然我很愿意做作业	但是一听到外婆房放戏我就忍不住………"	"label": "sadness"}
{"id": 1939	"content": "我我我我"	"label": "happiness"}
{"id": 1940	"content": "一块青石，听得一仙人颂读天书而修成仙胎，却因无意中放走天妖，和为她求情的仙人双双获罪，二人在堕入轮回前相约三生。故事的开端就是转世的仙人恢复记忆，欲往昆仑修仙并寻到青石，一同登仙，他走啊走，快到的时候，路过了龙门客栈……然后……被下了蒙汗药……做成人肉包子……死……了……"	"label": "anger"}
{"id": 1941	"content": "有个傻逼天天跟我聊天等我睡着才睡有个傻逼把口口密码给我我就每天拿着瞎聊天"	"label": "happiness"}
{"id": 1942	"content": "哪里觅得双全法，不负如来不负卿。去留无意。孑然独往。不患汝之不念人。而患汝去无全回。安心，不在于周遭平静如常，而是有人一同前往，哪怕赴难又有何妨。"	"label": "happiness"}
{"id": 1943	"content": "小时候..幸福很简单长大后..简单很幸福...[心][心]"	"label": "happiness"}
{"id": 1944	"content": "我最幸福的是在学校吃饭，每次都有人帮我洗碗…"	"label": "happiness"}
{"id": 1945	"content": "我能教别人暧昧，自己却学不会暧昧！这样的人注定嫁不出去。"	"label": "surprise"}
{"id": 1946	"content": "路上的人那么多，开心的又有几个"	"label": "happiness"}
{"id": 1947	"content": "[给力]前天考小路，考了100分呵呵呵，"	"label": "happiness"}
{"id": 1948	"content": "讨厌不诚实！假的娃儿！[鄙视][鄙视][鄙视]活就要活的开心。为毛要整天算计！！！"	"label": "disgust"}
{"id": 1949	"content": "别等我离开再说我爱你，这样的话你说的太多，你一次一次对我戏言，又一次一次背弃诺言，别等我离开再说爱我，这样的话听得太多，爱一点一点慢慢缩合，又一点一点被你挥霍。"	"label": "happiness"}
{"id": 1950	"content": "突然发现几年前就没用了的支付宝上有五十多块钱"	"label": "happiness"}
{"id": 1951	"content": "你是场里面的社工吗？社工好做吗？你有实习或者老师带吗？你认识场长吗？这里挺热的你回去休息吧～你是新来的吗？你是文盲吗？你没有智商吗？你很腐败吧？你在这个位置也是搜刮老百姓得来的钱吧？"	"label": "anger"}
{"id": 1952	"content": "平安和健康，是最大的幸福！"	"label": "happiness"}
{"id": 1953	"content": "每日签到（3）"	"label": "like"}
{"id": 1954	"content": "任性的我任性了一年又一年，对不起很多人，对不起爸妈，对不起我的好同学，对不起我的好朋友…我只求来年能让我活过来，不在这样的消沉与无助！对不起…"	"label": "sadness"}
{"id": 1955	"content": "【无论你有多好看，无论你有多难看，无论你有多么贫穷，无论你有多么富有，我都想认识你。因为你是坦克世界女玩家。我很想认识你】大哥这不是要认识我你这是要吓死我"	"label": "anger"}
{"id": 1956	"content": "【陕西汉中】我创造了奇迹、却输给了现实、是自己的不努力、还是现实太做作"	"label": "surprise"}
{"id": 1957	"content": "每日，我都生活在恐惧与担心中，不仅仅是生活，更多的是工作，看来我还是太看重金钱，如果一年本着被罚一万是正常的心态，我想我会活得更开心些〜泥马[懒得理你]"	"label": "fear"}
{"id": 1958	"content": "人生最大的幸福莫过于还能看到第二天清晨冉冉升起的太阳，其它的一切都是过眼云烟。人成功所有的根基都在于生命的存在，否则一切都将无从谈起。"	"label": "happiness"}
{"id": 1959	"content": "这几天很烦躁，看到谁都不顺眼，是因为我不大度呢还是因为我烦躁呢！大神啊！指条明路吧！！[lxhx奋斗]"	"label": "disgust"}
{"id": 1960	"content": "记不住，写不完"	"label": "sadness"}
{"id": 1961	"content": "幸福为什么不能握得太紧呢？因为太紧会碎。今天的你，还幸福吗？我呢？"	"label": "happiness"}
{"id": 1962	"content": "为什么我妈总是不懂我总是逼我按到她的要求去做这样大家整起都累你能稍微尊重一下我的想法吗？"	"label": "anger"}
{"id": 1963	"content": "一句对不起，换不回什么。在你想到要说对不起的前一秒，为什么没想到会给别人带来过什么后果？"	"label": "sadness"}
{"id": 1964	"content": "福者，—人—口衣食福田，各自修行于业田，衣食无忧即为福，即个人之福；十人同辛是为幸，有幸—同修行业田，是为幸福，即共业之福。所以有幸，大家才共同做事，惜缘为幸，惜福得福，幸福就是惜缘、惜福、修业田。"	"label": "happiness"}
{"id": 1965	"content": "小盆友今天讲的笑话：部首“尸”造字，至少三个。她写了“展”和“层”，还有一个想不出没写。看到同桌的答案是“屎、屁、尿”，还嗤之以鼻，和老师说，我知道，但就是不想写，因为太臭了。。。[汗][汗]"	"label": "disgust"}
{"id": 1966	"content": "我想我终于明白了为什么当初的你是如此坚持"	"label": "sadness"}
{"id": 1967	"content": "实在是一个脑残的功能啊。"	"label": "like"}
{"id": 1968	"content": "cn，昨晚和你们讨论了太多，结果晚上做梦真的梦到了，前任穿着总监的制服，豪气万丈的在众人面前走过。我只能在后面默默看看，互相假装不认识。"	"label": "anger"}
{"id": 1969	"content": "今天很疑惑，一直是公交派的我为什么突然之间去坐地铁……后来我明白了，冥冥之中，我已经预测到我会拉肚子，所以去了地铁……地铁有厕所！！！！"	"label": "happiness"}
{"id": 1970	"content": "姥姥拿的爱心芦柑好懂我！～好吃"	"label": "happiness"}
{"id": 1971	"content": "【幸福女人新指标】1.不抱怨生活，努力去想解决问题的方法；2.不贪图安逸；3.感受友情，广交朋友；4.勤奋工作；5.降低负面影响，少接受负面消息；6.生活的理想，树立目标；7.给自己动力；8.规律的生活；9.珍惜时间；10.心怀感激，把注意力集中在快乐的事情上。11.每天尽可能打扮优雅从容再出门。"	"label": "happiness"}
{"id": 1972	"content": "好安静，只听见墙壁上滴答的钟声。我把气撒在妈妈身上。对不起，我也不想这样!!!"	"label": "fear"}
{"id": 1973	"content": "我现在的状态只能用这首来形容了。长沙这鬼天气[泪]"	"label": "sadness"}
{"id": 1974	"content": "E神，我先睡了，这节目看的我好困。"	"label": "sadness"}
{"id": 1975	"content": "对不起，对不起在这一年里欣赏我的男孩们，我为我对你们曾经的不理不睬甚至冷漠的态度感到抱歉，对不起，原谅我心里只能住着一个人。"	"label": "sadness"}
{"id": 1976	"content": "有美女么，亮个像吧！"	"label": "happiness"}
{"id": 1977	"content": "我们活得那么糊涂，却要那么努力。"	"label": "sadness"}
{"id": 1978	"content": "那个用心对我好的人…对不起…LFX…"	"label": "sadness"}
{"id": 1979	"content": "有点失落……总觉得有什么事情要发生[熊猫]"	"label": "sadness"}
{"id": 1980	"content": "下课了去买寿司，原来这时候的寿司六折哒！开心～之前这时候都卖光了所以今天才知道。"	"label": "happiness"}
{"id": 1981	"content": "九点钟就睡了，被各种狂叫喊醒，打个联盟你叫唤什么啊！！！"	"label": "anger"}
{"id": 1982	"content": "第一次把洗面奶挤到牙刷上，"	"label": "surprise"}
{"id": 1983	"content": "唉！！！"	"label": "sadness"}
{"id": 1984	"content": "有些人	不必特意去提起	却会在一些时候情不自禁莫名地想起。也许是种习惯	我们将他们完美地摆放在心里某个位置	不需要天天惦记着	却不会忘记。。他们总是悄悄地来到你思念的桥梁	悄悄的离去	留下你脸上的一丝笑意。他们也是只是个生命中的过客	却有能力在你心中留有这样一个重要的位置。"	"label": "sadness"}
{"id": 1985	"content": "自从放假到现在，已经心塞了无数次，每天都会心塞，每天都在心塞，一点点小事就能心塞。所以是因为我的心太小了吗。依旧是每天累成狗的生活，却过得猪狗不如。躺在床上的时候双脚已经是快没有知觉，从前从来不觉得原来能坐着不站着也是一件异常幸福的事情。"	"label": "sadness"}
{"id": 1986	"content": "真心不想晚上上大课，好点无聊的。[泪]困了。"	"label": "sadness"}
{"id": 1987	"content": "艹＂FML！！码着字居然卡了！2000多字刚打的没了啊！好不容易想码的！！真是不爽今天！[哼][哼][哼]"	"label": "anger"}
{"id": 1988	"content": "越是被人瞧不起的梦想，就越有实现的价值。"	"label": "like"}
{"id": 1989	"content": "如果小道消息是真的，那这是……学校要逼死我们么？？？下周考运筹学、管理信息系统、市场调查与预测、数据库。。。休息一周，再留四门考到七月十三号去……[被电]天气很热的！"	"label": "anger"}
{"id": 1990	"content": "刚做好放弃格拉斯哥也无所谓的心理准备和心理建设，就看新闻说去斯诺登去格拉斯哥当校长了。"	"label": "anger"}
{"id": 1991	"content": "……谢特…29号外景有个妹子求俺CN…她甚至把微博号都告诉窝了…但是窝忘记了…OTL"	"label": "sadness"}
{"id": 1992	"content": "好了吧，还任性吧？！这次伤到人了，你就接着任性吧。开心了吧？！难道你就不内疚吗？！谭倩影，你他妈就一贱人，成事不足败事有馀的失败者！你他妈接着贱吧。继续接着贱，看谁还会接近你！"	"label": "sadness"}
{"id": 1993	"content": "婚姻真的是坟墓，不光是爱情的坟墓，还是自由生活的！以前还过得潇潇洒洒，想买撒只要不是太贵，基本上就买了！现在？呵呵呵，我tm已经一年没买过像样的衣服鞋子裤子了！日子过得从来没这么磕碜，哎！我已经决定这次带着所有积蓄，想买撒就买撒，潇洒一回！"	"label": "sadness"}
{"id": 1994	"content": "眼泪告诉我，带着撕裂的痛的蜕变是幸福。"	"label": "happiness"}
{"id": 1995	"content": "看了全民目击女儿杀人爸爸不顾一切的为她努力脱罪到最后甚至不惜自己的一切去顶罪如果是我老爸一定也会这样只是他一定没林泰那么聪明制造么那多所谓证据[泪][泪][泪][泪]"	"label": "happiness"}
{"id": 1996	"content": "异国超市，水果不识。语言不通无法交流，以手势询问工作人员小帅哥。他示意我稍等，迅速离开旋即回转，手中托盘水果已削皮切块，笑意盈盈示意我品尝。"	"label": "happiness"}
{"id": 1997	"content": "一而再再而三"	"label": "anger"}
{"id": 1998	"content": "停电两天，吃了几顿面条，真心受不了，伤不起，还好，来电了，终于，，"	"label": "sadness"}
{"id": 1999	"content": "天皇皇地黄黄，风吹草低见流氓~此事无关风与月，吃什么都会长胖~左青龙右白虎全年收入贰佰伍~云想衣裳花想容，发个微博就想红！？画楼西畔桂堂东，你又不是王思聪~路见不平一声吼，满城都是单身狗。自古美人爱英雄，可惜英雄是基佬。君不见高堂明镜悲白发，想认马云当老爸~"	"label": "disgust"}
[truncated: 1,966 more rows]
