# Supplementary material for: Enhanced industrial text classification via hyper variational graph-guided global context integration
Source: PeerJ Comput Sci. 2024 Jan 5;10:e1788. doi: 10.7717/peerj-cs.1788 (PMC10773843; doi:10.7717/peerj-cs.1788)
Supplement: Supplemental Information 2 — CLUEEmotion2020 dataset is emotion analysis corpus labeled with each sample annotated with one emotion label, and contains train, validation and test dataset. CHIP-CTC dataset is categorized based on the screening criteria utilized in clinical trials. It is sourced entirely from authentic clinical trial cases with the abbreviated data, and obtained from the standardized module within the public Chinese clinical website. N15News dataset is generated from New York Times with 24 categories and contains both text and image information in each news. Here we use the text with body tag for news classification as test dataset. PatentsDataset corpus comes from industrial domain texts extracted from China’s national patent database, with over 3500 self-built industrial equipment patent information used for industrial field text classification. [file peerj-cs-10-1788-s002.zip › data/IndustryData/data-v1.4.csv]

index	class	content
1978	0	本发明公开了一种改性石墨材料及其制备方法和应用、锂离子电池。该改性石墨材料的制备方法包括以下步骤：S1、制备石墨颗粒：将石墨原料依次进行热处理和石墨化,得石墨颗粒；S2、一次包覆：将所述石墨颗粒和油性石墨烯浆料融合,进行第一碳化,得一次包覆石墨颗粒；S3、二次包覆：将所述一次包覆石墨颗粒和聚乙烯吡咯烷酮水溶液融合,进行第二碳化,得所述改性石墨材料。采用本发明的改性石墨材料制得的锂离子电池的放电容量高,倍率性能和阻抗性能优异。
471	1	本发明属于锂离子电池领域,具体涉及一种高倍率锂离子电池石墨负极材料及其制备方法,包括如下步骤：(1)原料粉碎整形；(2)石墨化；(3)除磁筛分；(4)液相包覆造粒；(5)表面氧化处理,本发明首先通过优选小粒度石墨利用液相包覆造粒工艺来代替传统的二次造粒,以实现石墨表面的均匀包覆,来降低其各向异性,缩短锂离子的扩散路径,再通过表面氧化造孔工艺在石墨表面形成微孔结构,增加基面的锂离子迁移通道,提高其迁移速度,该方法得到的石墨不仅充电倍率＞8C,同时在＞30C的放电倍率下容量能保持≥80％。
3218	5	本实用新型涉及一种新型的积木式整体内串石墨化炉墙体,包括底座、第一边墙、第二边墙、中间隔墙和炉头墙,所述第一边墙和第二边墙结构相同,所述第一边墙和第二边墙平行设置在底座上,所述第一边墙和第二边墙之间均匀设置有若干排相互平行的中间隔墙,每相邻的两排墙体的两个同侧端通过所述炉头墙连接,所述第一边墙包括边墙A、边墙B和边墙C,所述边墙A和边墙C之间设置有若干边墙B。本实用新型维修简单,成本低,生产周期短,使用周期长,结构牢固,在安装过程中工序简单,效率高,炉头整体性能好,生产过程中造成的移位复位方便、炉体安装时积木式吊装方便、理化指标性能稳好。
1225	0	本实用新型公开了一种具有快速降温功能的石墨用碳化炉,包括：卧式炉体,所述卧式炉体两端连接有炉盖；真空碳化室,所述真空碳化室安装于所述卧式炉体内,所述真空碳化室靠近炉盖端呈敞口设置；带阀惰性气体连接管,所述带阀惰性气体连接管穿设所述卧式炉体,并连接于所述真空碳化室内；循环水夹套,所述循环水夹套连接于所述卧式炉体外表面,所述带阀惰性气体连接管穿设所述循环水夹套设置；电阻加热单元,所述电阻加热单元安装于所述真空碳化室内。
3364	0	本实用新型公开了一种适用于锂电池石墨负极材料生产线的石墨化炉,包括炉盖和炉体,所述炉盖设置在炉体顶端,所述炉体内部从外到内依次设置有加热腔、隔热层、绝缘保温层和反应腔,所述加热腔内环绕有感应线圈,所述炉盖顶端中间安装有电机,所述电机底端的输出轴连接有搅拌轴,所述搅拌轴设置在反应腔内部,所述搅拌轴上安装有多个搅拌片,所述炉盖顶端左侧设置有通孔,所述通孔处安装有温度检测装置,所述温度检测装置的底端设置在反应腔内部,所述炉体底端中间设置有出料管道,所述出料管道底端连接到冷却储料室,本实用新型结构简单,能量利用率高,能源损耗小,节能环保,原料反应均匀,使用简单,易于操作。
703	0	本发明实施例公开了一种快速冷却系统,该冷却系统用于间歇式碳化炉上,所述快速冷却系统包括鼓风机和冷却风道,其中,所述冷却风道设置在所述间歇式碳化炉的马弗真空罐外部,并与所述鼓风机相连通。快冷阶段,通过离心鼓风机将外部空气作为冷却介质从炉底通入炉内,冷却介质经风道将炉内热量带出,再通过排气装置高空排放,鼓风机持续鼓风,实现快速冷却。该装置直接冷却密封炉体,冷却介质不与产品接触,不会造成产品氧化,保证了产品的质量稳定性。另外,冷却介质为空气,节约了成本；且结构简单、操作方便、安全性好。本发明实施例还公开了一种间歇式碳化炉。
1838	5	本发明提供了一种复合颗粒的制备方法、利用其制备的复合颗粒及应用。所述制备方法包括如下步骤：将生焦粉和破碎后的粘结剂混合,经过石墨化和破碎解聚后得到一次复合品；再将所述一次复合品与破碎后的粘结剂混合,复合后得到二次复合品；所述二次复合品经碳化和筛分后,得到所述复合颗粒。根据上述方法制备得到的复合颗粒复合程度较高,均一性较好,可改善材料的电化学性质,提高锂离子电池在循环过程中的稳定性；所述方法简单高效,人为可控,生产成本较低,具有广泛的应用价值。
2261	0	本发明涉及一种竹炭的生产方法及该生产方法所用的炭化装置。所述生产方法包括：原料处理：将竹材切碎、烧碱浸泡、烘干和粉碎,获得竹材粉；炭化：将所述竹材粉先进行闪速低氧炭化,再进行绝氧炭化；换热冷却：将炭化后的产物在无氧环境下进行换热冷却,冷却后的产物为第一竹炭粉；转化：将所述第一竹炭粉在石墨化炉中进行转化,获得第二竹炭粉；成型：将第二竹炭粉和粘结剂混合,制成成型料；电热炭化：将成型料进行电热炭化；蒸汽活化：将电热炭化后的产物进行蒸汽活化,得到竹炭。利用该方法可以制得超高比表面积、高碘吸附值和高强度的竹炭,并且还可回收合成气、竹焦油和竹醋酸副产物。所述炭化装置可广泛用于其它生物质炭化。
2328	1	本发明公开了一种大型移动式石墨化系统,包含石墨化炉和变压器,其特征在于：还包含有水池,所述石墨化炉通过底部设有的浮箱浮设在水池中,并通过卷扬机牵引石墨化炉在水池中移动,所述变压器设置在水池外边沿。本发明通过在石墨化炉底部设有浮箱使石墨化炉浮设在水池,并在水池的不同区域按照石墨化系统配置需求对应划分有装炉、出炉、送电、冷却、筑炉维修等工位区,使传统固定石墨化炉变为移动石墨化炉在卷扬机牵引作用在各工位之间来回穿行,有效缩短了变压器的送电距离,降低了电耗损失,保证了生产现场的干净、整齐及有序,克服了传统石墨化系统的高污染、高能耗、效率低等问题,具有机械自动化程度高、作业场地节省以及投资回报高等优点。
2215	1	本发明属于石墨制品制备技术领域,具体地说,涉及一种小型石墨模压块及其制备方法。所述的小型石墨模压块包括骨料和粘结剂,骨料与粘结剂的质量比为70:30～75:25,其中,骨料为石油煅烧焦或沥青焦,粘结剂为中温沥青。该小型石墨模压块的制备方法包括配料、一次磨粉、混捏、晾料、轧片、二次磨粉、模压成型、焙烧、浸渍和石墨化,其中,所述的模压成型为冷模压成型。本发明采用冷模压成型法可以将糊料提前混捏完毕通过工艺轧片、二次磨粉后进行糊料存放,不影响其原料特性,不用等待混料时间。本发明制得的小型石墨模压块抗变形性好,能够控制模压制品变形,变形量小于0.1％,完全可满足使用要求。
2829	5	本实用新型公开了一种具有烟气收集功能的石墨化炉炉盖及其石墨化炉,其中石墨化炉炉盖包括：封头；密封板,所述密封板安装于所述封头开口端,循环水室形成于所述封头内和密封板之间；抽烟单元,所述抽烟单元安装于所述循环水室内,所述抽烟单元出烟端穿设所述封头设置,所述抽烟单元进烟端连通于所述密封板上。
1041	4	本发明涉及一种纳米新材料的制备方法,特别是一种高导热石墨膜的制备方法。首先在一定温度下,将添加酸二酐、二胺化合物以及有机极性溶剂在反应釜中聚合成聚酰胺酸溶液；再将聚酰胺酸溶液与酰亚胺化促进剂、脱水剂、封端剂、微波发热材料以及纳米黑液材料在搅拌釜中进行搅拌后,放置于支持体上流延成膜状,然后在烘箱中加热烘干,得到聚酰亚胺膜；再将制得的聚酰亚胺膜做为原料,交叉堆叠,碳化以及石墨化,最后制备出高导热人工石墨膜。本发明工艺先进,制得的石墨膜具有较高的导热性能和优异的抗弯曲性能。
1336	0	本实用新型涉及稻壳碳化炉技术领域,提供了一种方便进料的稻壳碳化炉,包括底座、碳化炉本体、进料装置和导料装置,底座的上表面通过螺栓固定设置有碳化炉本体,碳化炉本体的左侧表面贯穿设置有进料装置,进料装置的左侧设置有导料装置。本实用新型开启电磁阀和旋转电机,稻壳通过进料斗掉落,通过进料斗进入到进料倾斜管内,旋转电机带动旋转杆旋转,使得旋转杆带动螺旋叶片旋转,螺旋叶片带动进入于进料倾斜管的稻壳往右侧移动,进入到碳化炉内,达到进料的效果,需要碳化时,关闭电磁阀即可对碳化炉本体达到密封的效果,无需不断的开启碳化炉的盖体,操作更加简单方便。
587	0	本发明公开了一种土壤改良剂,包括以下重量份的原料：禽畜粪便10～20份、膨润土15～25份、海泡石12～23份、龙虾壳酶解液8～16份、植物秸秆9～14份、小麦壳7～11份、改性草木灰8～14份、改性竹粉5～12份、腐殖酸2～3份、果酸1～2份、蔗糖2～4份、混合菌剂0.5～1份。本发明所述的土壤改良剂能够改善土地板结、改良土壤生态环境,增加土壤有机质且能预防植物病虫害、提高产量。
858	0	本发明公开了一种多功能秸秆加工设备,包括上壳体、进料口、粉碎腔、粉碎刀、下壳体、震动筛网和碳化炉；所述上壳体、下壳体、碳化炉为一体成型设置；所述上壳体内设粉碎腔,粉碎腔的底部设有开口,开口处设有开关；在粉碎腔的中心处设有转轴,转轴通过键条驱动连接粉碎刀；所述下壳体设有震动筛网,震动筛网由震动电机驱动连接,且震动筛网卡接固设于下壳体的内部,且震动筛网上方正对粉碎腔的开口设置,震动筛网下方正对出料筒设置；所述出料筒呈螺旋线状,且螺旋线状出料筒由上到下其直径逐渐缩小；所述出料筒底部设有阀门；本发明提高产品质量,保证产品的合格率,避免烟气对环境造成污染,工作效率高,生产成本低。
1927	0	本发明涉及电池负极材料制备技术领域,具体涉及一种石墨负极材料块烧石墨化方法,包括以下步骤：(1)磨粉：原料磨粉；(2)混沥青：将磨粉后的原料和沥青粉混合得混合料；(3)混捏；(4)过筛；(5)等静压成型：将过筛后的物料装入模具等静压成型；(6)装炉；(7)石墨化处理；(8)破碎打散；(9)筛分包装。本发明将过筛后的物料装入内腔形状为方形或者圆柱形的模具等静压成型为块料,直接将块料装入石墨化炉中摆放整齐,不再使用坩锅,加大了装炉量,装炉量由50t/炉提升至100t/炉,原料利用率高,还节约用电成本；使用本发明还保证了炉内电流密度的均匀性,确保炉内上下石墨化物料的质量均一性、同质性。
1679	0	本实用新型公开了一种黏胶基碳纤维毡生产线,其特征在于：依次包括原料梳理机、中频针刺机、浸泡池、烘筒式干燥机、预氧化炉、低温碳化炉、高温碳化炉、石墨化炉和分切裁剪机,所述预氧化炉内设置有三个不同温度的氧化区,第一氧化区的温度设定为150℃、第二氧化区的温度设定为240℃、第三氧化区的温度设定为400℃,所述低温碳化炉内设置有三个不同温度的碳化区,第一碳化区的温度设定为400-600℃、第二碳化区的温度设定为600-800℃、第三碳化区的温度设定为800-950℃。本实用新型的优点是：各设备间紧密结合,容易操作,利用其生产不仅能够提高产品的收率,而且还使得产品具有更高的强度和纯度。
376	0	本发明的高温碳化炉,包括有：一腔体、至少两组微波单元,以及一控制电路；各微波单元,依序沿着腔体的加工路径配置；其该控制电路用以接收复数个分布于腔体的加工路径处的温度感测器的讯号；可透过控制电路产生控制讯号以控制不同微波单元当中的磁控管开启或关闭,或是控制调节不同微波单元当中的磁控管功率的方式,使加工路径在每一组微波单元的位置呈现预期的温度条件。此外,腔体内温度亦可以作准确的调控,使得腔体内的温度分布能够均匀及对加工对象的加热均匀性能够提升,并且可调整不同温区的温度梯度控制,达到可依照加工对象的需求调控加工路径温度条件的优势。
944	3	本发明公开了一种类模板法处理城市污水处理厂污泥合成介孔碳材料的方法,该方法以市政污水处理厂内污泥为碳源前躯体,絮凝剂作为模板剂。该种方法主要涉及下列几个过程：(1)絮凝剂的配置；(2)污泥与混凝剂的混合；(3)污泥混合液的热固干化；(4)干化污泥的碳化。本发明可根据模板剂浓度、污泥浓度、碳化温度,进行介孔碳材料结构的调控,合成出的污泥基介孔碳材料吸附性能优于传统活性炭材料,能够用于水体中污染物的去除,特别适合水处理,也可以用于处理废气、改良土壤和载体材料。
2096	0	本发明涉及一种人造石墨负极材料及其制备方法和应用,在低温条件下催化煤基材料制备高石墨化结构的负极材料,并将其应用在锂离子电池负极材料,将煤炭进行粉碎筛选,将催化剂与煤炭充分混合均匀,经过石墨化处理得到具有高度石墨化结构的人造石墨材料；催化剂为金属氧化物或非金属酸。与现有技术相比,本发明能有效降低石墨化过程中热处理温度,并提高人造石墨的石墨化程度,生产工艺简单,成本低,同时将其应用到锂离子电池负极材料中,具有首次库伦效率高、倍率性能好、循环寿命长等优点。
1341	3	本实用新型公开了一种医疗垃圾用高温碳化炉出渣系统,解决了现有技术中医疗垃圾出渣不能有效过滤、分类的问题。本实用新型包括设置在碳化炉内的螺旋输送轴和筛分机构,螺旋输送轴与设置在碳化炉一端的驱动电机相连接,所述在碳化炉的出渣口连接有波纹管,波纹管的出口端与筛分机构相连接。本实用新型结构简单,与现有碳化炉融合性高,实现出渣的同时进行筛分,过滤出较大渣物和金属物,有效防止燃烧后直接掩埋对环境造成的二次污染,具有较高的推广价值。
128	0	本发明公开了一种秸秆干馏装置,包括：秸秆输送机、秸秆加料仓、秸秆干馏机、干馏碳冷却槽、干馏碳储仓、干馏碳研磨机、干馏碳酸洗槽、酸洗料浆过滤机、干馏碳碱洗槽、碱洗料浆过滤机、干馏碳精品储仓、干馏碳精品烘干机、干馏碳成品储仓、石油沥青储仓、混合料搅拌槽、混合料输送桶、粉状碳化炉和粉状石墨化炉。本发明还公开了一种干馏工艺：(1)冲洗粉碎；(2)干馏；(3)冷却研磨；(4)酸洗；(5)碱洗；(6)烘干；(7)混合；(8)碳化、石墨化。本发明既实现了农作物秸秆的高附加值利用,提高了农民收入,又解决了天然石墨资源枯竭的问题,变废为宝,一举两得。
267	5	该发明公开了一种碳化炉系统,包括：碳化装置,所述碳化装置设有适于放置碳化工件的碳化内胆；碳化钟罩,所述碳化钟罩可分离地罩设在所述碳化内胆外部以用于对所述碳化内胆加热和保温；吊装装置,所述吊装装置与所述碳化钟罩相连以带动所述碳化钟罩活动,在所述碳化内胆进行加热时,所述碳化装置罩设在所述碳化内胆外部,在所述碳化内胆降温时,所述吊装装置将所述碳化钟罩从所述碳化装置吊离以将所述碳化内胆暴露出来。根据本发明实施例的碳化炉系统,能够节能且减少降温时间,缩短加工周期,提高设备利用率。
176	0	本发明涉及铝合金技术领域,尤其是一种环保型重铸铝合金锭配方以及制备工艺；93-96份易拉罐碎片和4-7份铜锈；先将易拉罐碎片表面的塑料膜碳化,既可以对后续的铜锈进行还原反应又可以防止塑料等有机物在物料投入熔炼炉时产生大量烟气；铝是良好的导热体,在预热时可将热量较为均匀的传递给碳和铜锈,故即使将物料随意堆叠或者堆放在预热炉内,也不影响它们之间进行还原反应,又因为易拉罐碎片堆放后相互之间必然存在间隙,故还原反应产生的气体具备逃逸通道,不容易积攒在物料堆内部,故熔炼时物料密度高、个体小,熔炼速度快,产生烟气少,熔融不容易产生气泡,使得最终的铝合金锭品质较佳。
2046	1	本发明公开一种快充石墨负极材料的制备方法,包括有以下步骤：(1)复合造粒：将石墨前驱体、粘结剂、增粘树脂按照一定比例加入机械融合机中处理5-20min,得到快充石墨前驱体；(2)将步骤(1)制备的快充石墨前驱体置于石墨化炉中进行高温石墨化处理20-50h,得到快充石墨负极材料。通过此方法,沥青不仅在石墨的表面包覆一层均匀的无定形碳,而且高速搅拌下强粘结性粘结而成的二次颗粒不同于普通低温低速搅拌热处理制备的二次颗粒,石墨颗粒的表面光滑平整、无毛刺,结构更稳定,各向同性度更高,倍率性能和循环性能更好。本发明工艺流程简单、可操作性强,成本低,适合大批量制备。
2806	1	本实用新型公开了一种复合顶推装置和具有该复合顶推装置的石墨化炉供电台车。复合顶推装置包括嵌套设计的主顶推装置和副顶推装置。主顶推装置接通石墨化炉供电主回路,包括：两端可伸缩的主顶推油缸；油缸一端的炉芯活动导电顶板；油缸另一端的主母线活动导电顶板；连接两组活动导电顶板的导电软带。副顶推装置在活动导电顶板缩回、石墨化炉断电时继续顶紧炉芯,包括：两端可伸缩的副顶推油缸；油缸一端的炉芯活动绝缘顶块；油缸另一端的主母线活动绝缘顶块。复合顶推装置解决了停、送电切换时松开活动导电顶板而造成的炉芯移位、漏料问题,并提高装置的自动化程度,消除了人工操作的安全风险。
2646	0	本发明公开了一种灰口铸铁亚热温处理方法,加热温度在Ac1下限温度和上限温度之间：首先将灰口铸铁铸件放入加热炉内,加热炉从炉温低于200℃开始加热,以95℃/h—110℃/h的加热速度使炉温加热至790℃—810℃；然后,进行保温2—4h；再取出进行炉冷,以低于50℃/h的冷却速度冷却至300℃以下；最后将灰口铸铁铸件取出,空冷至常温。本发明间于高温石墨化退火和低温石墨化退火,在改善铸件切屑性能的同时,还保证了灰口铸铁铸件组织不被大量聚集的石墨影响其性能,同时还适用于高温石墨化退火后性能不能达到要求的灰铸铁铸件。?
2517	0	本发明属于铝合金材料领域,涉及一种镍铝合金材料,特别涉及一种掺杂石墨烯的镍铝合金材料及其制备方法,本发明将利用石墨烯的三维网状结构和良好的伸展性和柔韧性,将其掺入到镍铝合金材料高温熔融化状态中,将石墨烯材料作为镍和铝熔融态的联接剂,使镍铝合金材料的相互间的相容性提高,粘结力增强,整体的性能提高。
840	0	本发明公开了一种利用柳编制品的回收秸秆制备生物碳的方法,属于秸秆材料加工技术领域,包括如下步骤：(1)清洗处理、(2)蒸汽处理、(3)调质处理、(4)加热碳化处理。本发明针对现有碳化处理工艺的不足进行了针对性的改进处理,通过调节回收秸秆的内部组织结构,调整内部物质含量及比例,控制碳化处理的工艺参数,最终有效提升了整体的碳化率和碳化质量,其中秸秆的碳化率高达99.0%以上,制得的生物碳的比表面积不小于3200m2/克,较现有技术提高了20%以上,且本发明制得的生物碳内微孔比例在95.2%以上,有很强的吸附能力,使用价值较高。
3642	0	本实用新型公开了一种锂离子电池用石墨负极材料高温石墨化碳管炉,涉及高温石墨化碳管炉领域,它包括支架,装在该支架上的炉体,加热该炉体的升温加热系统,冷却该炉体的循环冷却水系统；所述炉体内设有中空石墨管,该中空石墨管的两端分别与进料管和出料管相连；所述升温加热系统的结构为,一配电器,该配电器通过导线分别与设置在所述炉体两端的电极相连。本实用新型升温、降温速度快；石墨材料在烧制过程中可以连续式推进,生产速度更快,生产效率高,且成本低。本实用新型可用于烧制锂离子电池用负极材料,包括天然石墨和人造石墨,以及其他需要烧制温度2000℃以上的材料。
3162	0	本实用新型公开了一种内串式石墨化炉中间挡墙墙砖结构,包括左端头,所述左端头的左侧固定连接有连接块,所述前限位槽的内部贯穿连接有前限位板,所述第一墙砖本体的左侧后方固定连接有后限位板,所述第一墙砖本体的内部等间距预留有吊装孔,所述第二墙砖本体的右侧内部卡槽连接有右端头,所述限位块贯穿连接在右限位槽的内部,且右限位槽预留在第二墙砖本体的上方右侧,所述前限位板的内部设置有散热孔。该内串式石墨化炉中间挡墙墙砖结构,稳定性更强,能够有效防止滑脱,提高安全性能,能够有效安装,避免因堆砌空间不够造成的二次切削等情况,连接处也能有效散热,避免连接处的导电性过好被电击穿影响稳定性。
914	0	本发明提供了一种提高碳纤维成品率的方法,所述方法包括：以碳纤维原丝丝束为经纱,以氧化后的碳纤维原丝丝束为纬纱进行编织,将编织后的碳纤维原丝丝束进行预氧化,碳化,去除纬纱和后处理,得到碳纤维。本发明提供的提高碳纤维成品率的方法通过使用纬纱对进入氧化炉和碳化炉的所有碳纤维原丝进行编织,降低了碳纤维原丝在氧化炉和碳化炉内的扰动,解决了相邻碳纤维原丝在氧化和碳化过程中由于扰动产生的搭接和受热不均产生毛丝和断丝的问题,从而提高了碳纤维的成品率,碳纤维的成品率可由2.5:1提高到2.23:1。
1437	3	一种碳化炉尾气处理装置,包括列管式换热器、第一喷淋装置和第二喷淋装置,列管式换热器的上端连接有进气管,列管式换热器的的下端与第二喷淋装置的下部连通；所述第二喷淋装置的内部设置有过滤装置和喷淋头,第二喷淋装置的下端设置有可拆卸过滤接头,第一喷淋装置的下部与第二喷淋装置的上部连通,第一喷淋装置的内部设置有过滤装置、喷淋头和隔水板,隔水板的上方通过管道连通有燃烧炉,第一喷淋装置的下端设置有可拆卸过滤接头,可拆卸过滤接头的下端连接有储液槽；所述储液槽连通有循环泵,循环泵通过管道与喷淋头连通。总之,本实用新型可有效对秸秆碳化炉产生的废气进行收集处理,减少了环境污染,提高了资源利用效率。
2161	1	本发明公开了一种新型提纯石墨的方法,浸渍剂混料,将氟化盐加入到石墨浸渍剂中,混合均匀后得到混合浸渍剂,将一次焙烧后的石墨产品用所述步骤一中制备得到的混合浸渍剂浸渍,然后再次进行焙烧处理；石墨化纯化处理,将所述步骤二所得的石墨产品放入石墨化炉内,并向炉内通入氯气；当炉芯温度超过1700℃后石墨产品中的氟化盐分解产生氟气。本发明的有益效果是其一方面了避免了现有技术中使用氟利昂进行纯化造成对环境破坏的问题,另一方面由于其自身内部能产生氟气从而省去了外部设备往炉内通过氟利昂的工序,简化了工艺的同时保证了石墨纯化的效果。
1948	0	本发明公开了一种石墨质增碳剂的生产方法,包括以下步骤：步骤一：物料准备,将锻后石油焦放置于震动筛中进行震动筛选,将大块石油焦筛选在震动筛内,小于震动筛网孔的物料由网孔向下自由下落,将筛选后的小块石油焦集中收集,备用；步骤二：清洗,将步骤一中收集的小块石油焦,清洗后进行烘干,备用。本发明通过在生产前对石油焦进行逐步清洗,使得在后续加工过程中不会出现原料中夹杂杂质的现象,同时能够对尾气余热进行回收,解决了石墨质增碳剂在生产过程中,若原料表面的杂质若不进行处理,很容易造成石墨烯增碳剂产品的质量变差,从而影响其后续使用,且排放的尾气若不处理,会对环境造成污染的问题。
194	0	本发明提供了一种医用塑料炼油系统。其构造为：分拣装置、破碎装置、进料装置三者依次接续,进料装置伸入至炭化炉中,在炭化炉外部设置有烧嘴,炭化炉通过气体管路连接至油气分离器,在该气体管路上设置有除尘器,油气分离器的液相连接至分馏塔,油气分离器的气相连接至缓冲罐,缓冲罐和燃气源分别连接至烧嘴,炭化炉通过烟气管路连接至喷淋塔,喷淋塔的输出端连接至烟囱,在炭化炉的末端设置有出渣装置。本发明在有效处理医疗废物的同时获得了燃料油,提升了整体经济效益。同时,碳化炉在绝氧状态下裂解,可有效降低颗粒物及有害物质的产生,充分克服了环境污染问题。本发明可24小时连续运转,具有处理效率高、污染性低、经济效益突出等优势。
3140	0	本实用新型公开了一种超高温石墨化炉,包括卧式炉体外壳,炉体外壳两端设置有用于碳纤维进出的炉嘴,所述炉体外壳中部横向固定有供碳纤维穿过的空心的石墨发热体,石墨发热体的一端为自由端,石墨发热体的另一端连接有两个引电装置,引电装置的端部贯穿炉体外壳一端的外壁延伸至炉体外壳一端外,引电装置的端部位于炉体外壳一端的炉嘴内,所述引电装置的端部与设置于炉体外壳外部的整流变压器电连接,石墨发热体外壁与炉体外壳内壁之间填充有隔热保温材料,所述炉嘴外设有气封装置。与现有技术相比,本实用新型有效的解决了设备整体气密和发热体膨胀损坏的问题,达到了连续使用的目的,同时由于其简单的设计结构、使该类设备的制造成本和运行维护成本大大降低。
3396	1	本实用新型涉及一种石墨负极材料石墨化降温装置,包括石墨化炉的炉体,炉体顶部安装有喷淋式冷却回路系统,炉体底部铺设有换热式冷却回路系统,喷淋式冷却回路系统与所述换热式冷却回路系统相并联后,连接水源。本实用新型的降温装置可上下同时对石墨化后的高温材料进行冷却,冷却速度快,可有效降低冷却时间,提高生产效率。本实用新型的降温装置设置的喷淋式冷却回路系统为自动移动洒水冷却方式,这样可以使材料各部分均匀散热,保证了产品质量；同时节省了人工,降低了劳动强度,改善了工作环境。
1935	0	提供能够连续进行碳化工序和石墨化工序的加热炉、以及石墨的制造方法。加热炉为由高分子材料制造石墨的加热炉,其具备对高分子材料进行热处理的加热炉主体(2),在上述加热炉主体(2)的内部具有容纳高分子材料的密闭容器(8),在上述密闭容器(8)上连接有气体排出管(11),所述气体排出管(11)将从高分子材料产生的热分解气体排出到加热炉主体(2)的外部。
1791	1	本发明公开了石墨基负极材料的制备方法、石墨基负极材料及其应用。石墨基负极材料的制备方法包括步骤：对碳质物料于500℃至750℃下进行半煅热处理；将第一前驱体进行石墨化得第二前驱体；将第二前驱体加入到融合机中,并加入配方量的液相改性剂进行融合得第三前驱体；将第三前驱体进行碳化。本发明的制备方法中先通过对碳质物料进行半煅热处理,可去除焦中部分挥发分有机小分子,使碳质物料的碳框架结构发生轻微的重组排列,以便于后续在石墨化过程中形成更加规整的石墨层状结构,提高其储能能力,同时保留较好的动力学性能。再于融合机的剪切挤压作用力下进行液相改性包覆,最后经碳化可使得到的石墨基负极材料具有良好的动力学性能和循环性能。
1078	0	本发明公开了一种硅基复合材料的制造工艺：在亚微米级的金属粉末的存在下,用过氧化物引发反应原料：聚碳硅烷和/或聚硅氧烷进行交联聚合反应得交联固化产物；聚碳硅烷或聚硅氧烷的分子量为800-5000g/mol；所述的聚碳硅烷或聚硅氧烷中至少具有一个活泼H；将所述的交联固化产物于600-1000℃焙烧得中间材料；将所述中间材料、石墨以及粘结剂混合并湿法球磨,喷雾干燥得球状颗粒；将所述球状颗粒于400-800℃进行热处理。本发明还提供了由该方法得到的硅基复合材料及其应用,和一种以该硅基复合材料作为负极材料的锂离子电池。本发明的硅基复合材料颗粒的形状良好,具有良好的初始充放电性能和电循环性能,本发明的制备方法适合工业化成生产,对环境的污染低,成本低廉。
3320	0	一种用于艾奇逊石墨化炉的石墨化装置,它涉及石墨化技术领域,本实用新型以解决煅后石油焦在石墨化过程中,炉墙会因为高温而损坏,生石油焦不会被完全石墨化的问题。本实用新型它包括坩埚、炉墙、导电墙和两个三层炉心板,坩埚设置在两个炉墙和两个导电墙之间,两个三层炉心板立在坩埚的两侧,每个三层炉心板中的中间板与邻近坩埚的内层板之间填充有石墨化焦层,每个三层炉心板中的中间板和远离坩埚的外层板之间填充有生石油焦层,邻近炉墙一侧的每个炉心板的外层板与炉墙之间填充有石墨化焦层,每个三层炉心板上设有吊钩,两个三层炉心板之间填充有生石油焦层。本实用新型适用于艾奇逊石墨化炉。
1330	0	本实用新型公开了一种生物质碳化炉中的冷却装置,本实用新型包括：底座、碳料冷却组件、冷却水箱、水液降温组件和滴水蒸发组件,底座下方固定连接有支脚,支脚两端上方固定连接有支架,支架上方安装有碳料冷却组件,散热片上方固定连接有金属板,金属板上方固定连接有导温杆,下流管中部安装有阀门,阀门外表面一侧设有旋钮,能够由上下方的导温金属板同时冷却传导温度,配合侧面的侧冷却管,全方位包裹经过的高温碳化颗粒,使得其快速冷却降温,避免缓慢冷却的受潮等现象,提高了生产效率,便于后续的工序操作,同时由风机和散热片来对降温水管中的水液进行降温,使得冷却水液的温度始终保持相对较低的情况下,保证其能够有效而稳定的工作。
2667	0	本发明提供了一种生产炉的炉盖,其特征在于,包括：支撑横梁；吊扣圈架,设置在支撑横梁下方,并与支撑横梁连接；T型金属栓,包括横栓和竖栓,T型金属栓的竖栓吊扣在吊扣圈架上；由多块耐火砖构成的至少一层耐火砖层,通过多个T型金属栓吊挂在吊扣圈架上；每层耐火砖层包括通过一个T型金属栓连接固定的相邻两块耐火砖,每块耐火砖具有插缝,一个T型金属栓的横栓分别插入到相邻两块耐火砖对应的插缝中。本发明具有使用安全、耐高温、结构简单、维修简便的优点。
1107	0	本发明的煤重整系统包括用于将低品位煤干燥的干燥炉,用于将干燥后的低品位煤碳化的碳化炉,用于将热空气提供至所述干燥炉或所述碳化炉的热空气生成炉,以及用于提供碳化气的碳化气循环管线,所述碳化气在所述碳化炉中生成,并且在保持所述碳化气的温度的同时,所述碳化气被作为用于所述热空气生成炉的燃料。
1566	0	本实用新型实施例公开了一种炉前焦油自动清理装置,包括直立碳化炉炉体,所述直立碳化炉炉体的下表面设置有导焦槽；所述导焦槽上设置有水夹套；所述直立碳化炉炉体的下端设置有推焦机；所述第一支撑柱的上端与第二支撑柱的上端之间设置有水平刮板输送机清油装置；所述清油装置包括焦油收集箱；所述焦油收集箱的侧壁上设置有电动推杆；所述电动推杆的伸缩杆端部固定有滑动清理块；所述焦油收集箱的侧壁上连接有第二输焦油管；所述第二输焦油管的另一端连接有液泵；所述液泵的出液口连接有第一输焦油管；所述水平刮板输送机的另一端连接有倾斜刮板输送机。该实用新型的有益效果是自动化程度高,使用便捷和焦油清理效果好。
2393	0	本发明的碳纤维连续石墨化炉(1)具备：供给部(2),供给由碳纤维构成的被处理物(W)；腔(3),对从供给部(2)供给的被处理物(W)进行石墨化处理；回收部(4),回收从腔(3)导出的石墨化处理后的被处理物(W)。腔(4)具有：预加热区(7),对供给的被处理物(W)进行预加热；通电加热区(8),对预加热后的被处理物(W)进行通电加热。通电加热区(8)具有：一对通电辊(11),架设预加热后的被处理物(W)并使其行进；直流电源(13),与一对通电辊(11)连接、使电流经由架设在一对通电辊(11)上的预加热后的被处理物(W)而在一对通电辊(11)之间流通。
2609	0	本发明公开了一种复合碳块及其生产工艺,其特征在于：由石油焦、石墨化焦、煤沥青、超细碳化硅粉经细粉、糊料多次轧辊、等静压成型、焙烧、石墨化制成,所述各成分的质量百分比如下：石油焦67～69%,煤沥青28～30%,碳化硅粉1～2%,石墨化焦粉2～3%。本发明所得碳块不是一般质量的碳块,是一种等静压特种石墨,同时采用高温抗氧化涂料涂覆一薄层和采用高温抗氧化涂料直接浸渍,不同以往的二次焙烧,完全可以解决高温抗氧化问题,并且不腐蚀碳块,延长设备寿命,降低碳的排放,抗渣性好,不损失碳块导电性,电阻率能保持在10-15μΩ·m。
913	0	本发明公开了一种由甘蔗渣制备高比表面积氮气碳分子筛的方法,采用的原材料是甘蔗渣,其来源广泛,而且价格低廉；制备的碳分子筛孔径均匀、比表面积高,通过调节孔径,适合氮气制备,是一种甘蔗渣的新型利用方法。
2550	1	本发明公开了一种石墨膜/金属复合散热片及其制备方法,该复合散热片由高导热石墨膜涂、导热胶黏层以及金属层通过复卷机进行复合成型,具有高导热性和高抗拉强度；该复合散热片在三维方向上均有极高的导热系数,能快速把集中于一点上的热传导到复合导热片上,使电子装置中的热源温度降低,同时具有良好的柔韧性、可加工性、EMI屏蔽和吸收特性；并且制备工艺简易、成本低,适于工业化生产。
410	0	本发明提供了一种有机质微碳化处理设备,包括上料池、上料绞龙、烘干炉、微碳化炉、冷渣机、斗提机和灰仓,上料池一侧设有上料绞龙,上料绞龙的进料口与上料池连接,上料绞龙的出料口与烘干炉的进料口连接,烘干炉的出料口与微碳化炉的进料口连接,微碳化炉的出料口与冷渣机的进料口连接,冷渣机的出料口与斗提机的进料口连接,斗提机的出料口与灰仓的进料口连接,本发明还提供了一种有机质微碳化处理工艺,本发明自动化程度高,易于按工艺要求控制炉温和物料速度,产品质量稳定,密封性好,无氧的碳化环境,提了高碳化效果,尾气可综合处理,无恶臭、无危害、低污染。
1410	0	本实用新型公开了一种秸秆生物碳制造装置,包括出料机构和碳化炉,出料机构的上方设有碳化炉,碳化炉通过支撑杆固定安装在出料机构上,碳化炉的进料端贯通连接加料筒,加料筒的内腔左右对称设有隔板,两个隔板之间形成粉碎腔,粉碎腔的顶端贯通连接有与加料筒相配合的加料斗,隔板与加料斗以及加料筒之间形成两个动力腔,动力腔通过刀具孔贯通连接粉碎腔,动力腔内转动连接有刀轴,刀轴上均匀的套设有若干与刀具孔相配合的粉碎刀片；本实用新型通过粉碎刀片粉碎秸秆时,带动粉碎刀片旋转的刀轴设在动力腔内,与粉碎腔相互独立隔开,能有效的防止秸秆缠绕刀轴,保证粉碎工作的顺利进行,保证设备的开动率。
399	0	本发明公开了一种污泥制备活性炭的生产工艺,包括如下步骤：1、原料的制备：城市污泥和增碳剂、表面强度添加剂混合后物料进行干燥脱水后造粒,造粒后的物料进入热解碳化装置加工处理；2、热解碳化：采用内热式回转窑炉或者采用内加热隧道窑式热解碳化炉,热解碳化温度控制在500℃~700℃之间,热解碳化时间控制为30~45分钟；3、活化：采用物理活化方式,在750℃~900℃之间,以二氧化碳和水蒸汽为活化介质,活化时间控制在2~3小时。本发明以生物污泥为主要原料制备生物污泥基活性炭,不仅可实现污泥的“减量化、无害化、资源化”的三化目标,更可将其作为新型的环保材料用于环保治理,有效解决当今国内污泥处置的难题。
1562	0	本实用新型公开了一种生物质碳化炉中的冷却装置,其结构包括生物质碳化炉壁、冷却室、监测装置、防堵通道、鼓风机、导流口、轴承座、过滤网、卸灰阀、进出料口,所述冷却室与生物质碳化炉壁采用过盈配合方式活动连接,所述冷却室顶部设有监测装置,所述冷却室通过生物质碳化炉壁与防堵通道连为一体,本实用新型设有监测装置,通过冷却室和生物质碳化炉壁配合操作,用鼓风机对工作时内部的气体进行更换,通过温度感应器对生物碳进行感应,用显示屏来显示温度和内部情况,用控制面板和调节器来调节,防止生物碳在与空气接触易出现燃烧现象,提高冷却效果。
361	0	本发明公开一种印制板非金属散热板的制备方法,包括步骤：三维编织MPCF预制体的成型；对所述预制体进行硬化处理；对硬化处理后的所述预制体进行真空压力浸渍；对真空压力浸渍后的所述预制体进行碳化制备成C/C复合材料坯体；对所述C/C复合材料坯体加工成C/C散热板初样；对所述C/C散热板初样进行CVD碳涂层处理；对碳涂层处理后的所述C/C散热板初样进行石墨化处理；对石墨化处理后的所述C/C散热板初样进行清漆处理；通过本发明生产的散热板轻质高导热,密度为2.03g/cm3,仅为为铝合金的76％,面内热导率最高可达380W/(m·K),比导热性能最佳的铝合金材料还要高出60％以上。
2448	5	本发明公开了一种碳纤维石墨化炉抽气管道连接弯头,包含一第一连接部和一第二连接部,所述的第一连接部和第二连接部的交接处设有一观测窗体,所述的观测窗体向观测者显露第一连接部和第二连接部的内部状态,所述第二连接部的末端设有一管道接口,所述的管道接口上设有一紧固旋钮,所述的观测窗体为双层中空结构,所述的观测窗体由耐热玻璃制成。由于本发明的碳纤维石墨化炉抽气管道连接弯头在两个连接部的交接处设置了一个观测窗体,该观测窗体可以显示两个连接部的内壁状况,不用将抽气管体拆下就能清楚地了解管体内污垢的凝结状况,方便了碳纤维石墨化炉的日常维护,保障了产品品质的稳定。
3390	1	本实用新型公开了一种U型内热串接石墨化炉,设置有若干串联的石墨化炉,在每个石墨化炉的内腔内设置有两个独立的耐火料箱；在每个石墨化炉内腔内,一端设置有连接电极；在所述石墨化炉的另一端,在每个料箱外对应设置有导电电极；还设置有两个或多个顶紧装置,所述顶紧装置将进电软母线与导电电极、固定母线连接；同时将出电软母线与导电电极、固定母线连接。上述结构实现了固定母线在石墨化炉内的设置,降低了设备的整体费用。此外,本实用新型所述的石墨化炉设置有两个或多个顶紧装置,从而可以根据工程需要选择顶紧装置,即便在顶紧装置需要维修的情况下也不需要进行停机处理。同时,设置导电电极为实心电极,并通过外冷却方式实现了冷却。
2641	0	本发明公开了一种冷等静压石墨制造方法,一次焙烧：300℃以下升温用三天,每班升温50℃,温度达到300℃后保温；300℃～600℃升温用五天,每班升温20℃。600℃以上升温六天,每班升温50℃,温度升到1100℃后停止升温,保温6天后一次焙烧结束,一次焙烧过程用时20天；一次浸渍,浸渍采用液态沥青,浸渍时间为4个小时；大大缩短生产周期,提高产品的强度、密度及其它各项理化性能。
1846	5	本发明公开了一种蜂窝状电极的制备方法,包括下述步骤：S1.首先使用涂胶辊对碳纤维纸进行涂胶操作；然后将多层涂胶后的碳纤维纸叠合；最后对叠合的碳纤维纸进行热压处理,得到蜂窝叠纸；S2.将蜂窝叠纸拉伸形成蜂窝结构后烘干定型,得到定型后蜂窝；S3.首先用有机溶剂与离子液体复配得到的溶剂溶解树脂后得到浸胶液；然后采用浸胶液对定型后蜂窝进行浸胶固化处理,得到浸胶固化蜂窝；S4.将浸胶固化蜂窝依次进行炭化处理、石墨化处理和活化处理后,得到所述蜂窝状电极。本发明蜂窝状电极具有较高的比表面积,能够增加钒离子电极反应的有效面积,为反应提供更多的活性位点,从而提高全钒液流电池的性能。
966	0	本发明提供了一种超级电容所使用的多孔炭的制备方法,属于电容制备技术领域。包括如下步骤：将石油焦粉碎、研磨后,取细粉；将细粉与乙烯-醋酸甲酯共聚型高分子聚合物按照混合均匀,升温,边搅拌边保温,得到改性细粉；将改性细粉与氢氧化钾混合均匀,研磨后,作为混合粉末；将混合粉末碳化、活化,再用去离子水清洗至中性,烘干,研磨,即得到多孔炭。本发明通过采用乙烯-醋酸甲酯共聚物对石油焦进行改性,在其表面形成聚合物层,使其在与氢氧化钾进行碳化和活化时,提高多孔材料的孔隙结构,进而提高其电容性能。
3640	1	本实用新型的目的是提供一种具有反射热能聚热作用的高温真空炉用聚热石墨化软炭毡,包括石墨化软炭毡基质,在所述基质上复合一层陶瓷层,在所述陶瓷层上复合一层石墨箔层。本实用新型的高温真空炉用聚热石墨化软炭毡具有反射热能聚热作用,从而使得炉膛内部温度均匀,温控误差小,绝热保温效果好。
2741	2	本实用新型涉及种竖式石墨化炉圆环形轨道吊装车,包括轨道,轨道车,吊装机构,所述的轨道为圆形,轨道的截面为“工”字型,所述的轨道车包括对称设置在轨道两侧的安装座,安装座盖和驱动装置,所述的驱动装置包括对称设置在轨道两侧主动滚轮,从动滚轮,主动齿轮,从动齿轮和电机,本实用新型采用圆环轨道,在圆环轨道上设置轨道车,再在轨道车上再设置吊机的方式,实现在石墨化炉狭小空间内的工件吊装,采用圆形轨道,能够将工件吊装到石墨化炉的任意方位,轨道车的驱动装置采用齿轮传动,传动效果好,本实用新型结构简单,实用性强。
58	0	本发明涉及锂电池材料。一种天然石墨快充锂电负极材料的制备方法,所述负极材料为多个微粒复合颗粒结构,该颗粒结构表面镶嵌着石墨烯微粒形成网状结构,并包括如下步骤：1)包覆,石墨前驱体材料和包覆剂、石墨烯粉末混合的比例为：100:3～30：0.0001～0.01按该比例混合均匀；2)热处理,在惰性气体保护下在高温炉内进行热处理4-10小时,再冷却至室温；3)分级；将物料加入分级机内除去大颗粒；4)石墨化,物料在2800～3200℃石墨化处理；5)筛分,将石墨化后的物料打散过筛；6)混合,将过筛物料和粘结剂按比例混合；7)碳化,混合后的物料进入碳化炉在600-1200℃碳化；8)经除磁、筛分后即可。本发明提高了电子的转移速度,使快充性能得到大幅提高。
1953	5	本发明公开了一种艾奇逊石墨化炉装置及其移动送电方法,包括艾奇逊石墨化炉组、两组母排、两部送电车、轨道、整流器,所述艾奇逊石墨化炉组由1-N个炉并排放置,在艾奇逊石墨化炉组的两端分别设置一组母排,分别与整流器正、负极极相连；送电车上均设有母排夹紧机构、电极夹紧机构、导电铜板；其母排夹紧机构与电极夹紧机构之间通过车上的导电铜板相连接,一组母排与炉头电极之间通过送电车上的母排夹紧机构相连接,另一组母排与炉尾电极之间通过另一部送电车上的电极夹紧机构相连接。本装置的移动送电方法简单便捷,可以快速送电,解决各炉之间送电切换采用人工接线工程量大、耗时长、安全性低、铜铝排用量成本高、自动化程度低等问题。
3261	1	本实用新型公开了一种卧式感应加热石墨化炉的绝缘炉膛,包括至少两层相互嵌套的炉壁,炉壁包括底侧壁、左侧壁、右侧壁、分别连接于底侧壁与左侧壁之间和底侧壁与右侧壁之间、具有倒圆角状结构的左过渡侧壁和右过渡侧壁,以及两侧分别与左侧壁的顶部和右侧壁的顶部相连且具有拱形结构的顶侧壁。倒圆角状结构与拱形结构,缓解了绝缘炉膛的集中应力,降低了炉壁因局部应力过大而破裂的风险,防止因炉壁泄漏而加快热交换而出现线圈短路停机,以保证绝缘炉膛内温度稳定；多层炉壁使绝缘炉膛的强度增加,进一步减少绝缘炉膛热量泄漏的风险,使绝缘炉膛内温度相对恒定,因此绝缘炉膛的温度较稳定。本实用新型还提供一种包括上述绝缘炉膛的卧式感应加热石墨化炉。
2578	5	本发明属于锂离子电池技术领域,尤其涉及一种锂离子电池用复合石墨材料的制备方法。包括以下步骤：在惰性气体氛围下,将人造石墨和天然石墨分别加入石墨化炉中,搅拌均匀后,加入沥青,继续搅拌；将石墨化炉升温使沥青碳化,得到复合前驱体材料,同时抽真空,然后向石墨化炉中注入体积比为1:2的氧气和氢气,并用电火花点燃,进行石墨化,冷却后得到复合石墨材料。相对于现有技术,本发明人造石墨和天然石墨的复合,能够有效地发挥二者的优点,使得本发明的复合石墨材料不仅具有压实密度高和克容量高的特点,而且使得包含采用本发明的方法制备的石墨材料的锂离子电池具有压实密度高,循环性能好的优点。
2564	5	本发明涉及一种基于强制冷却的石墨化炉余能利用方式,将石墨化炉的冷却方式由自然冷却改为强制冷却,将石墨化产品冷却过程中的余热通过载热气体转化为蒸汽并发电供热,其中炉体内设置冷却盘管,冷却盘管的进风口与进风集管相连,进风集管通过冷却风机与余热锅炉相连,冷却盘管的出风口与出风集管相连,出风集管与余热锅炉相连,蒸汽进入汽轮机系统发电供热。每条石墨化炉生产线包括多个独立炉体,其冷却过程对单个炉体是间歇式的,但生产线整体则可保证任一时点都有炉体冷却,使余热锅炉总有高温气体进入、汽轮发电机组可连续工作。该新型石墨化炉冷却工艺显著提高了石墨化产品的产能、降低了综合能耗,实现了石墨化生产工艺的大幅改进。
1303	0	本实用新型公开了一种用于污泥碳化的运载装置,作为污泥碳化炉的配套设备,用于转运污泥,包括车架、车轮、隔热层、硬质耐火层和网孔状料斗；所述车轮安装在车架下,所述隔热层安装在所述车架上,所述硬质耐火层安装在所述隔热层上；所述硬质耐火层上设有若干个孔网状料斗,所述孔网状料斗的侧壁开设有蜂窝状网孔,所述硬质耐火层上安装有网格板,所述网格板上开设有矩阵排列的方孔,每个孔网状料斗对应放置在所述网格板的方孔中；所述车架底部还安装有被动移动触台,用于与驱动装置连接。本实用新型作为污泥碳化炉的配套设备,用于转运污泥,结构简单,使用寿命长,污泥处理效率高,装料卸料方便。
1779	0	本实用新型涉及的是一种城市垃圾生产活性炭的碳化炉,其结构由上炉口、炉顶、转动水冷管、炉体水夹套、炉内耐火内衬、水冷搅拌器、水蒸汽盘管、搅料刀、炉下集料斗、炉底部刮料板、转动齿轮、可燃气体出口管、炉上部干馏氧化层、炉中部还原层、炉下部碳化层、阶梯式炉箅、可燃气体抽吸管、炉下转动套管、炉底出料管口、炉体支撑柱组成。优点：1.碳化炉结构简单合理,制造、操作、使用方便；2.活性炭产品可用于工业生产,化工及环境保护等方面的吸附剂和脱色剂；3.为我国节省用于卫生填埋垃圾时所需占用大量宝贵的土地资源,同时又能消除在用垃圾焚烧发电时所造成大气污染的危害,4.保护环境又能为发展社会经济节省大量的能源资源。
2799	5	本实用新型实施例公开的一种连续石墨化系统例如包括：石墨化炉,设置有负极材料入口、负极材料出口、保温材料入口以及保温材料出口；保温材料输送装置,连通所述石墨化炉的所述保温材料入口；负极材料输送装置,连通所述石墨化炉的所述负极材料入口；冷却装置,设在所述石墨化炉的所述负极材料出口处；以及出料装置,连通所述冷却装置；以及保温材料回用装置,连通所述石墨化炉的所述保温材料出口、所述负极材料输送装置和所述保温材料输送装置。本实用新型实施例可实现电池负极材料的连续石墨化,短了生产周期,提升负极材料的石墨化效率。
1895	1	本发明涉及锂离子电池技术领域,特别涉及一种人造石墨烯超级导电剂的制备方法；在本发明内,通过选取高导电的针状焦原料,利用湿法研磨工艺实现针状焦颗粒的纳米化,通过高温石墨化获得石墨烯结构,使之与石墨烯一样的优异性能,其独特的柔性二维平面结构可以将活性材料之间紧紧地包裹住,有利于加快电子和离子的传输速率,进而改善整个电极体系的电导率,降低电池的内阻；本发明能够提升电池的放电比容量、倍率性能和循环性能。
3278	1	本实用新型公开了一种艾奇逊石墨化炉炉头块水冷却循环装置,包括炉体,所述炉体的上表面与炉头块的下表面相连通,所述炉头块的外表面卡接有连接块,所述连接块的上表面与四个密封垫的下表面搭接,所述密封垫的上表面通过滑杆与挡块的下表面固定连接。该艾奇逊石墨化炉炉头块水冷却循环装置,通过设置水箱、第二水管、水泵、第一水管、第一导管、炉罩、第二导管、第三水管和冷却器,当水进行流动后并且从第二导管流出进入第三水管,使得第三水管内的水通过冷却器并且进入水箱内,使得冷却器可以对水进行降温,使得水泵可以持续从水箱内抽水对炉头块进行冷却,不会造成水资源的浪费,还降低了加工产品所需要的成本。
561	1	本发明提供一种氟掺杂氧化锡负载石墨烯的合成方法,其特征在于,包括以下步骤：将氟苯胺单体和氯化亚锡溶于去离子水中,加入氧化石墨超声搅拌形成溶胶,另取引发剂溶于另一盛有去离子水的烧杯中,再以两秒每滴的速度加入之前配制的溶胶中,加入过程中持续搅拌,室温～40℃搅拌反应12～24小时后得到沉淀,过滤洗涤烘干后粉末放入800～1000℃碳化炉中煅烧6～8小时得到氟掺杂氧化锡负载石墨烯粉末。本发明在氧化石墨溶胶中原位合成氧化锡负载聚氟苯胺修饰的氧化石墨烯,后经过碳化方式获得氟掺杂氧化锡纳米颗粒修饰的石墨烯,易于量产,产物电导率高,可用于各类导电填料、抗静电涂层、微波涂层等领域。
112	0	本发明公开一种软质保温碳毡的制备方法,涉及保温隔热材料技术领域,包括以下步骤：在真空或惰性气体氛围下,将三聚氰胺泡沫置于碳化炉中进行碳化处理,冷却后即得所述软质保温碳毡。本发明还提供采用上述制备方法制得的软质保温碳毡及其应用。本发明的有益效果在于：本发明采用三聚氰胺泡沫经一步碳化后制备软质保温碳毡,无需使用常规的炭纤维经过粘结压制成型,制备工艺简单,无需复杂的加工工序,生产成本低,易于实现工业化生产,且制备得到的保温碳毡质软富有弹性且不易开裂,具有保温性好、机械性能强耐撕裂、回弹性好、使用方便且耐用等特点,解决了目前保温炉碳毡使用过程存在的系列问题,可广泛应用于多种领域的保温炉中。
803	0	本发明公开了一种基于樱花的生物质多孔碳及碳硫复合材料的制备法,以成本低廉的樱花生物质为材料,先用清洗液将其洗涤干净,然后再用氢氧化钾进行活化处理,之后放在炭化炉中进行保温碳化得到多孔碳,通过将多孔碳和硫按照一定的质量比混合,然后球磨至粉状,最后将多碳孔与硫组成的粉状混合物放在真空烘箱中进行复合,得到多孔碳硫复合材料,其制备方法相对简单,大大降低了多孔碳以及多孔碳硫复合材料的制备成本。
3331	1	本实用新型公开了一种石墨毡生产用石墨化装置,涉及石墨毡生产设备技术领域,解决了现有石墨化炉进料与出料方式麻烦,导致工作效率低、连续生产能力差的问题,本实用新型包括立式炉与支撑平台,支撑平台通过若干支柱支撑,立式炉底部嵌设在支撑平台上,立式炉底端开设有进料口,支撑平台下方设置有上料机构与可升降的端盖,端盖通过升降机构驱动,上料机构包括套设在端盖一侧支柱上的可旋转的套筒,套筒通过动力机构驱动,套筒两侧外壁上下两端均水平设置有扇形的支撑板,上下支撑板之间设置有工字形的上料架,上料架上裹卷有碳毡。
3344	1	本实用新型的一种竖式连续石墨化炉的电极冷却套,包括冷却套本体,所述冷却套本体包括同轴设置的外筒体和内筒体,外筒体和内筒体上端和下端均密封连接,外筒体和内筒体之间形成冷却水通道；在外筒体和内筒体之间周向间隔设置有若干上导流板和下导流板,在上导流板的上方留有上水流经口,在下导流板的下方留有下水流经口；外筒体外壁设置有出水口和进水口,本实用新型能够有效的保护电极,降低高温对电极的损伤。
192	0	本发明公开了一种指定厚度石墨烯膜材及其制备方法,配方包括：氧化石墨烯分散液,组分的百分比是：100%的氧化石墨烯分散液；该发明,只需生产少数集中标准厚度的石墨烯薄膜,再用该方法粘结堆叠组合成所需任意厚度的石墨烯膜材,便于标准化生产,降低了涂布环节的生产难度与成本,有利于石墨烯膜材的大规模生产,粘结剂与氧化石墨烯分子间形成化学键,经历高温热还原后C-C键得以保留,形成的碳链连接石墨烯片层,可进行声子传热过程,相比其他组合石墨烯薄膜的方式,最大程度的避免了热导率在层与层之间的损失,且粘结剂为常见工业原料,成本低廉、便于获取,与氧化石墨烯的亲和性好,为大规模生产提供了便利。
1981	1	本发明属于石墨化窑炉技术领域,具体为一种多联体并列式高温石墨化炉,包括集烟罩,所述集烟罩上通过多个合页转动连接有密封盖,所述集烟罩的内底部设有多个并列平行排放的单体石墨化炉本体,所述集烟罩一侧的顶部固定连通有过滤箱,所述过滤箱的顶部设有插口,所述插口内滑动插设有过滤网,所述过滤网的顶部固定连接有固定块,所述过滤箱远离集烟罩的一侧固定连通有排烟管,所述排烟管内设有抽风机,本发明通过集烟罩、过滤网的设置,解决了传统艾奇逊炉开放式升温作业,热解烟气无组织排放,造成环境污染及的问题。
1442	0	本实用新型涉及过热蒸汽技术领域,尤其是涉及一种过热蒸汽连续无氧碳化裂解炉新型装置,包括：上料机构、碳化炉运行机组和出料机构；所述上料机构用于将待处理物料提升至碳化炉运行机组的上方并连续输送至所述碳化炉运行机组,所述碳化炉运行机组包括多个碳化炉,各个碳化炉依次垂直设置或依次水平设置,各个碳化炉均通入过热蒸汽,各个碳化炉依次连接以使待处理物料能够依次进行过热蒸汽连续无氧碳化,所述出料机构包括多个依次连接的螺旋输送机,各个螺旋输送机相互配合以使经过碳化炉碳化后的物料进行连续冷却,以解决现有技术中存在的待处理物料碳化不彻底、无法实现过热蒸汽连续无氧碳化有机物的技术问题。
3374	0	本实用新型公开了一种便于清洗的石墨化炉,包括外壳,所述外壳内部左侧的上部贯穿连接有螺纹杆,所述螺纹杆外侧的中部螺纹连接有螺纹套,所述连接杆的底部固定连接有刮板,所述螺纹杆的左侧贯穿外壳套接有手柄,所述手柄左侧的顶部和底部均贯穿连接有定位螺栓,所述外壳左侧的上部等距离开设有定位孔,所述机轴的右侧套接有斜齿轮,所述转盘的顶部固定连接有炉内胆,所述炉内胆的左侧与外壳内腔的左侧均开设有滑槽,所述炉内胆的左侧开设有插槽,所述插槽的内腔插接有挡板,所述炉内胆底部的外侧固定连接有斜齿条。本实用新型通过刮板、螺纹杆、斜齿轮、斜齿条、挡板、插槽和排污管,使得该石墨化炉便于清洗。
1648	0	本实用新型涉及一种碳纤维高温碳化炉炉口气体抽送装置,属于碳纤维生产装置领域。设有气体密封腔,其特征在于,气体密封腔端部安装有两端设有进风口的排风罩,排风罩的出风口经排风管道接进风调节阀,进风调节阀与排风机相连接,排风机的出风管经排风机变径管与出风调节阀相连接。本实用新型的目的是为了解决无法完全收集从高温碳化炉气体密封腔中逸出的气体的问题。该设备在气体密封腔出口处安装了排风罩,在排风罩上接有排风管道,利用排风机将气体密封腔逸出的气体经由排风管道抽送到焚烧炉中进行无害化处理,使气体密封腔逸出的气体不会扩散到周围的环境中去。
3185	1	本实用新型公开了一种硬炭生产用石墨化炉,包括炉体,所述炉体的顶部设置有炉盖,所述炉盖的内部转动连接有延伸至炉体内部的第一旋转轴,且第一旋转轴的末端连接有搅拌叶片,所述第一旋转轴外侧的上方安装有第一锥形齿轮,且第一锥形齿轮位于炉盖的内部,所述炉盖的一侧安装有电机,所述电机的输出端设置有延伸至炉盖内部的第二旋转轴。本实用新型通过电机带动第二旋转轴转动,进而使第二锥形齿轮转动,第二锥形齿轮带动第一锥形齿轮带动,进而使第一旋转轴转动,以使第一旋转轴带动搅拌叶片在炉体内部转动,对炉体内部的原料进行搅动,使原料受热均匀,给硬炭的生产带来方便。
3115	0	本实用新型公开了一种节能型气相沉积石墨化提纯炉,包括石墨化炉炉体以及设置在石墨化炉炉体内的坩埚,在所述坩埚内装有负极材料粉末,在所述坩埚的两端设置有正极电极和负极电极,所述正极电极和负极电极直接与坩埚内装填的负极材料粉末接触,所述正极电极和负极电极在两端产生的电压通过负极材料粉末,并直接在负极材料粉末内形成电流而发热。本实用新型采用电极直接加热负极材料的方式,并利用负极材料粉末自身通电发热,与现有技术相比,无需使用辅助发热的电阻料和石墨粉,因此,大大提高了产品装炉量,并节约了大量材料成本,而且加热效率更高,有效较低了能耗。
1676	5	本实用新型公开了一种碳化处理装置,包括第一供氮回路和第一排出废气通道；还包括第二供氮回路,所述第二供氮回路包括液氮罐,以及液氮罐通过管道连接所述析氰精馏塔,再输送至碳化炉通过所述第一排出废气通道排出的回路；还包括第三供氮回路,所述第三供氮回路包括液氮罐,以及液氮罐通过管道连接所述析氨精馏塔,再输送至碳化炉通过所述第一排出废气通道排出的回路；本实用新型的装置能够利用液氮气化时所提供的冷量将碳化炉碳化过程中产生的废气中的焦油、CO、HCN和NH3有毒有害物质冷凝析出,转化为达到排放标准后的无毒无害的气体排入大气；既充分利用了液氮罐通过三个供氮回路液氮产生的冷量,又能全面处理碳化过程中产生的废气,对环境影响小,节能环保。
1340	3	本实用新型公开了一种医疗垃圾用高温碳化回转炉,解决了现有技术中医疗垃圾处理不充分、易造成二次污染的问题。本实用新型包括机架,机架上设有湿法消毒罐、高温杀菌罐和高温碳化炉,湿法消毒罐与高温杀菌罐相连接,且高温杀菌罐与高温碳化炉相连接,所述高温碳化炉与高温杀菌罐之间设有高温循环管,高温循环管上设有开关阀和过滤器。本实用新型结构简单,设计巧妙,集成度高,实现机械送料,分级处理,提高对医疗垃圾的处理效率,同时有效减少二次污染,提高对医疗垃圾的安全处理,具有加高的实用性和市场价值。
1421	0	本实用新型涉及一种浮动式炉膛结构,包括支架、炉体、推舟器和设于炉体上的进氢装置,所述炉体安装在所述支架上,所述推舟器将盛有待处理物料的器皿推入所述炉体内,所述炉体内沿所述器皿推入方向设有数根炉管,任意两相邻炉管间设有定位块。本实用新型不仅温度均匀性好、产量高、单产能耗低、使用周期长、生产成本低；而且采用两种冷却方式进行冷却,产品质量好。
670	0	本发明公开了一种以废弃物为原料的土壤改良剂,包括以下重量份的原料：龙虾壳5～12份、贝壳粉7～15份、蚕沙10～20份、桑叶残体8～14份、玉米秸秆15～25份、改性浊沸石10～16份、脱硫废弃物4～9份、硅藻土10～20份、膨胀珍珠岩7～13份、冬葵子2～3份、藜芦1～3份、有机肥6～11份、聚氨基酸类超强吸水剂3～5份。本发明所述的制备方法简单、易操作,制备出的产品可有效改善土壤板结的问题,并且可以提高土壤肥力,促进作物生长。
423	1	本发明公开了一种多孔碳材料及其制备方法和应用,属于材料技术领域。本发明方法将干燥的秸秆燃料乙醇废渣置于KOH和含磷铵盐的混合溶液中浸泡,然后经过干燥、高温碳化、清洗、干燥等步骤,最后置于球磨机中球磨制得多孔碳材料。本发明方法采用秸秆燃料乙醇废渣作为碳源,充分利用秸秆燃料乙醇废渣的结构特点制备高微孔比表面积的多孔碳材料,制备工艺简单、成本低廉、环境友好,适合大规模生产。
290	0	本发明提供一种碳纤维低温碳化炉,包括碳化炉本体,所述碳化炉本体具有沿丝束的运行方向的丝束运行通道,在所述丝束与所述碳化炉本体的顶壁之间具有吸附运输载体,所述吸附运输载体能够在所述碳化炉本体的炉腔的内外循环运转。根据本发明的一种碳纤维低温碳化炉,采用吸附运输载体对碳化过程中形成的碳粉等可能产生沉积的颗粒实现吸附,能够在丝束碳化的同时实现炉内沉积物的同步转移运输,有效降低炉内颗粒沉积于碳化炉的炉体顶壁的几率,极大程度的降低对炉顶沉积物的清理工作难度,最大程度的延长炉膛的使用寿命。
372	0	一种轻质高强微球型酚醛树脂基泡沫碳的一步制备方法,属于泡沫碳制备技术领域,解决微球型碳泡沫的传统制备工艺路线长、工艺复杂的技术问题,解决方案为：将真空抽滤处理后的发泡用水溶性酚醛树脂作为发泡原料,用蒸馏水和无水乙醇的混合溶液做溶剂,再加入一定量的发泡剂、发泡稳定剂和偶联剂后混合溶解均匀,倒入发泡模具中,放入高温高压釜中,加压保持在1.0-3.0MPa,按一定的温度程序加热到120-250℃发泡和固化,制得酚醛树脂基泡沫固化体,最后将泡沫固化体放入碳化炉中以一定的升温程序加热碳化,制备得轻质高强微球型酚醛树脂基泡沫碳。本发明制备微球型泡沫碳体积密度低、力学性能高、隔热性能好,制备工艺操作简单方便,制备过程耗时短,工艺可控性强。
578	0	本发明公开了一种高拉伸强度高拉伸模量碳纤维,其制备方法包括：(1)以纤维内部H元素含量作为纤维结构控制指标,采用预氧化炉对聚丙烯腈纤维进行六温区的预氧化处理,制得H元素含量为4.0～4.4％的预氧化纤维；(2)使用低温碳化炉对预氧化纤维进行五温区的低温碳化处理,再用高温碳化炉进行四温区的高温碳化处理；(3)采用超高温石墨化炉对高温碳化纤维进行超高温石墨化处理,制备得到所述碳纤维。在纤维连续制备过程中,通过对预氧化、低温碳化、高温碳化及石墨化的温度、牵伸倍率及停留时间进行匹配设计,实现碳纤维的高拉伸强度、高拉伸模量,通过本发明方法制备得到的碳纤维拉伸强度高于4.5GPa、拉伸模量高于540GPa。
2910	1	本实用新型公开了一种石墨化炉的节能装置,包括混凝土池和石墨化炉主体,石墨化炉主体设置在混凝土池的内部,并且石墨化炉主体的底部设置有垫板,石墨化炉主体包括上盖和下盖,上盖和下盖密封连接,石墨化炉主体的左右两端分别设置有正极和负极,所述上盖和下盖上连接有连通的进气循环管和出气循环管。本石墨化炉的节能装置,利用粉末清除机构对过滤的灰尘清除,避免发生堵塞；并且电机上安装无线蓝牙,通过外部无线控制电机工作,并且蓄电池对电机提供电能,清灰刷的一端插入滑块内,设置的电机驱动齿轮旋转,两侧的滑块沿着齿圈移动,从而在滑块的移动过程中带动清灰刷移动,从而清理过滤网上灰尘,并且灰尘落下可以拆卸将灰尘去除。
2034	0	本发明涉及高纯石墨生产技术领域,特别涉及一种高纯石墨生产系统。一种高纯石墨连续生产系统,它包括：石墨化炉,布料器,冷却窑,供电装置,沉降罐与洗涤塔,以及控制装置；石墨化炉采用阴阳电极送电产生电弧,直接加热置于阴阳电极之间的石墨,电功率利用率可达到90％以上；易满足石墨提纯过程所需要的高温,石墨提纯质量等级高,合格品率几乎100％,无混料现象。布料器设有物料疏松装置,直接对石墨原料进行疏松助流效果好。石墨加热区内气体和灰分排出后经沉降罐、洗涤塔进行冷却及环保处理,达标后即可排放。冷却窑具有良好的冷却降温效果。本发明质量稳定、能耗低、可有效排放挥发性成分且环保可靠,能够实现高纯石墨的连续生产。
2731	5	本实用新型公开了一种石墨化炉的热量回收装置,属于能源回收利用技术领域。一种石墨化炉的热量回收装置,包括炉体,所述炉体的顶部设置有封盖,所述封盖的上部设置有水包,所述封盖的下部垂直滑动设置有热管盘,所述热管盘与水包相连通。本实用新型,水包为扁平结构,与封盖相匹配；通过热管盘与水包内的液体流动,将填料的热量运输走,进行回收、再利用；热管盘的截面为水滴形,便于插入顶部的填料内,可获得更大的接触面积,增强热交换。
1258	3	本实用新型公开了一种医疗垃圾用高温碳化炉出渣系统,解决了现有技术中医疗垃圾出渣不能有效过滤、分类的问题。本实用新型包括设置在碳化炉内的螺旋输送轴和筛分机构,螺旋输送轴与设置在碳化炉一端的驱动电机相连接,所述在碳化炉的出渣口连接有波纹管,波纹管的出口端与筛分机构相连接。本实用新型结构简单,与现有碳化炉融合性高,实现出渣的同时进行筛分,过滤出较大渣物和金属物,有效防止燃烧后直接掩埋对环境造成的二次污染,具有较高的推广价值。
3473	1	本申请公开了一种石墨化炉,包括内炉体、外炉体、加热机构,其特征在于,内炉体设置在外炉体内部,内炉体内部设置有坩埚,加热机构用于对坩埚内部腔体进行加热,加热机构包括IGBT供电装置和感应线圈,IGBT供电装置设置在外炉体外部,感应线圈设置在内炉体与外炉体之间,IGBT供电装置用于给感应线圈提供电能,IGBT供电装置包括IGBT模块、驱动电路、控制电路、变压器和电容器,驱动电路用于驱动IGBT模块,控制电路用于控制IGBT模块,IGBT模块分别与变压器、电容器和感应线圈串联。本实用新型采用IGBT供电装置串联感应加热方式,解决了设备启动困难、对电网冲击大的问题,提高了产品质量。
898	0	本发明涉及一种耐高温底部填充胶的制备方法,属于填充胶制备技术领域。本发明首先将轻木屑与椰子壳粉碎后,浸泡于双氧水中,再经过滤,干燥,挤压,接着将其进行梯度煅烧碳化,再将其与乙醇溶液、硅酸钠等物质进行加热反应,并添加燃烧的镁条,得到出料物,接着将其煅烧,得到填料,最后将其与双酚A型环氧树脂等物质进行加热搅拌混合,即可得到耐高温底部填充胶。本发明制备的耐高温底部填充胶具有耐高温性能,其熔点达到170～200℃；导热性能好,导热系数达到0.958～1.123W/(m·k)。
2930	0	本实用新型公开了一种新型内热串接石墨化炉导电电极,包括石墨块A、石墨块B、石墨块C和石墨块D组合形成的电极本体,所述石墨块A、石墨块B、石墨块C和石墨块D的主体均为正四棱柱,石墨块A、石墨块B、石墨块C和石墨块D的表面开设的T形凹槽且在配合时形成的“工”字形凹槽,“工”字形凹槽内嵌入连接“工”字形石墨卡块A,以实现石墨块A、石墨块B、石墨块C和石墨块D的彼此连接。本实用通在易开裂处对各分体石墨块采用“工”字型同石墨块同品质的石墨楔结构进行固定处理,避免了因内串导电电极因粘结开裂而造成导电电极开裂处高温部分氧化,提高了内串导电电极的使用命,减少了停产检修时间,提高了生产效率,降低了生产成本。
3194	0	本实用新型公开了一种便于聚热的增碳剂石墨化炉,属于增碳剂石墨化炉领域,一种便于聚热的增碳剂石墨化炉,包括炉体和炉盖,且炉体和炉盖通过卡扣卡接,炉体和炉盖之间设有反热板,反热板的侧端连接有隔板,隔板远离反热板的一端连接有密封垫,且密封垫与炉盖的下端连接,反热板的下端连接有弹性密封环,弹性密封环的内部开凿有挤压腔,且挤压腔与反热板的内部连通,炉体的内端开凿有环形密封槽,反热板的上端连接有连通管,反热板通过连通管连接有储气球,炉盖的上端开凿有半球槽,且储气球放置在半球槽内,可以实现有效避免热能从炉体和炉盖的连接处散出,增强炉内热能的利用率,提高炉体的聚热效果。
2801	5	本实用新型公开了一种石墨块排布辅助工具,属于石墨化炉技术领域。一种石墨块排布辅助工具,包括横梁,所述横梁放置在石墨化炉的上部,所述横梁的外表面滑动设置有移动卡块,所述移动卡块的前侧插设有纵向挡板、横向挡板,所述纵向挡板、横向挡板分别与石墨化炉的纵向壁、横向壁相平行。本实用新型,对石墨块进行阻挡、限定、辅助摆放,实现精准排布,降低操作人员的劳动强度；装置部件可调整,匹配多规格的石墨块。
734	0	本发明涉及一种碳化炉,尤其涉及一种全自动超粗碳化钨连续高效碳化炉。本发明为了克服传统的超粗碳化钨粉制备方法存在工序繁琐、效率低、制备出的超粗碳化钨粉不能满足越来越高的生产要求的缺点,提供了这样一种全自动超粗碳化钨连续高效碳化炉,包括有电机Ⅰ、控制系统、电机Ⅱ、挡板Ⅰ、电机Ⅲ、加热板Ⅰ、钨粉罐、阀门Ⅰ、碳化炉、碳粉罐、阀门Ⅱ、加热板Ⅱ、挡板Ⅱ、加热板Ⅲ、压力传感器、扩散风机、阀门Ⅲ、气泵、钨粉管、碳粉管、气管、出料管和阀门Ⅳ,所述电机Ⅰ安装在碳化炉的底部外面,所述扩散风机安装在碳化炉的底部里面。本发明达到了使超粗碳化钨粉的制备工艺更简单、效率更高,产品更优良的效果。
2348	1	本发明涉及一种高效密封连续石墨化炉,包括炉体,炉体的上方设置密封罩,密封罩上设有进料斗及挥发份排出装置；炉体的内部设置石墨加热腔,石墨加热腔轴向从上至下分为预热焙烧区、慢速升温区及自由升温区,石墨加热腔的中心设置阳极电极,阳极电极的外圈为阴极电极,待加热石墨置于阳极与阴极之间;石墨加热腔的底端通过排料阀与密封回转冷却窑的进口端连通,密封回转冷却窑的出料端连接称量装置。本发明质量稳定,极易保证石墨化质量、石墨纯度、比表面积等技术指标,能耗低,有效的排放挥发份,环保高效。
3627	0	本实用新型公开了一种结构简单、使用安全的移动式石墨化炉电极连接母线排,包括母线排、底座、安装在底座上的轨道轮和与轨道轮匹配的轨道,轨道设置在石墨化炉一端对应的地面上,轨道的长度与并列的石墨化炉的宽度相适应；该移动式石墨化炉电极连接母线排的母线排安装在带有轨道轮的底座上,可以方便的实现相邻石墨化炉的电极之间的连接,同时不需要拉许多电线,保证了车间的整齐和安全生产。
827	0	本发明公开一种高效碳纤维低温碳化炉排废管道系统。不锈钢管道总长度不大于10米,内径不小于200毫米,壁厚不小于4毫米；单侧弯管的数量不大于4个；从清洁舱可以清洁弯管两端的管道；设置有收集毛丝用的网状过滤器；单侧排废口有不少于2个的管道柔性联结器；所有管道、弯管均带有法兰盘；清洁舱之后都安装有热电偶,之前安装有氮气注入设施；单侧排废口阀门的数量不大于3个；所有管道做不同的保温处理,管道内废气的温度控制在300#400摄氏度；阀门、管道、清洁舱与支撑架之间安装隔热材料。本发明最大限度的让操作人员既安全又高效的清洁低温碳化炉排废管道得以实现,而且有效的消除了为了低温碳化炉排废管道的清洁而去停运碳纤维生产线的情况。非常适合碳纤维生产线高效率运行,碳纤维低成本产出。
792	0	本发明提供了一种中药渣制备硬碳负极材料的方法,包括：A)采用酸溶液浸泡中药渣,得到浸泡后的中药渣；B)将浸泡后的中药渣惰性气体保护下热处理,得到硬碳前驱体；所述热处理温度为200～700℃；所述热处理时间为0.5～5h；C)在惰性气体保护下将硬碳前驱体碳化,得到碳质材料；所述碳化的温度为1000～1600℃；所述碳化的时间为1～10h；D)将碳质材料改性处理、球磨、分级得到硬碳负极材料。本发明采用废弃中药渣为原料制备硬碳材料,成本低廉,来源广泛；同时本发明采用酸处理、特定的热处理以及碳化参数,同时结合改性处理,可以降低锂离子的损耗,最终制备得到的硬碳材料的首次库伦效率高,放电容量高。
487	0	本发明提供了有机物干馏碳化炉,包括第一壳体、顶盖及第三壳体,所述第一壳体内部为空腔结构,所述第一壳体顶部焊接有第二壳体；本发明通过弧形齿、第二导杆、第二弹簧、第三滑动块、转动杆、第一弹簧、第一导杆等零部件组成结构,此结构可以使第三壳体转动,达到对有机物快速干馏的目的,且本发明通过顶盖、螺块、第一滑动块、转动盘、第一固定块、齿轮、电机、顶盖、吊耳等零部件组成结构,此结构可以将第三壳体运这装置外部,达到快速、有效清理有机物的目的,且本发明通过弧形齿条、齿轮、搅拌杆、转动板、第二电机等零部件组成结构,此结构可以对需要干馏的有机物进行搅拌操作,提高有机物干馏速度。
2379	0	本发明涉及一种缓解挥发分通道结焦的方法,尤其涉及炭素行业生产铝用阳极、阴极、电极以及炭素石墨化材料的罐式炉挥发分集中通道结焦处理的方法。将前墙的压缩空气引至后墙,再用普通钢管分送至挥发分集中通道中,采用阀门控制压缩空气通过量。本发明的优点效果：本发明从源头上控制挥发分温度,降低挥发分结焦概率,大大提高了劳动效率,降低了工人劳动强度。
1706	0	本实用新型公开一种规模化生产碳纤维的高温碳化炉,加热温度在1000℃-1600℃。其结构为石墨马弗炉膛,炉膛分匀温区和加热区两个部分,炉膛上、下两面均有加热装置,加热装置是由石墨加热元件和石墨电极螺纹连接而成。炉体内部大量采用石墨硬毡作为保温系统,保温系统的外层是钢结构的炉壳,炉壳外面贴有可拆卸的冷水板。使用带抽头的变压器来抵消石墨发热元件由于氧化的进行和横断表面的老化而引起的加热电阻变大和石墨阻抗性变大所引起电压的不稳定。
1983	1	本发明提出一种焦煤基高倍率石墨负极材料的制备方法,包括以下步骤：步骤一、焦煤粉碎,将焦煤粉碎至平均粒度为4-8μm的粉体；步骤二、成型,焦煤粉体经模压成型变为块体焦煤,成型压力为2MPa；步骤三、焙烧,块状焦煤在1000℃的焙烧炉中进行焙烧；步骤四、二次粉碎,焙烧品经过二次粉碎得到平均粒度为10-14μm的碳化焦煤粉体；步骤五、石墨化,碳化焦煤粉体在3000℃的艾奇逊石墨化炉中进行石墨化。本发明将一定指标的焦煤先后经粉碎、成型、焙烧、二次粉碎、石墨化等工序,制得应用于高倍率锂离子电池的石墨负极材料；与市场现有的高倍率负极材料制备方法相比,本发明所示方法生产成本更低、产量更高、电池加工性能更好。
1664	3	一种医疗废弃物碳化设备,包括依次连接的破碎机构、裂解机构与回收机构,所述进料机构包括破碎设备,其通过输送机连接自动进料机,破碎设备设有消毒装置；裂解机构包括碳化炉,回收机构包括出渣装置、气分设备、水油罐与废气燃烧室,碳化炉连接出渣装置,出渣装置连接出渣车与气分设备,气分设备连接重油管,气分设备通过油冷凝器连接水油罐,水油罐通过水封连接废气燃烧室,碳化炉通过烟冷凝器连接除尘室,在烟冷凝器与除尘室之间设有引风机。现有技术中,废水是含有氯、硫元素的酸性废水,排入下水管道会污染地下水资源。本装置设有废水消毒池和废水净化池,采用加入碱性溶液,脱硫工艺等并沉降过滤,使废水净化。
2469	0	本发明提供了一种生命体含骨组织中的碳的提纯方法,涉及碳提纯技术领域。该生命体含骨组织中的碳的提纯方法包括研磨、酸洗、进一步提纯、纯度检测几个步骤,本发明提供的生命体含骨组织中的碳的提纯方法能够从生命体上提取碳,而且提取出的碳的纯度非常高,满足钻石培育要求。
2037	5	本发明涉及盾体制造技术领域,具体涉及一种用于负极材料高温提纯的石墨化炉用坩埚,包括坩埚以及导热电极,所述坩埚设置为竖向；导热电极设置在所述坩埚内部,且与所述坩埚的壁面接触或紧邻,所述导热电极与坩埚内的负极材料接触且用于加热负极材料。本发明的石墨化炉用坩埚能使负极材料加热均匀,加热时间短,坩埚大型化突破现有坩埚Φ600以下的极限,可解决Φ600以上的坩埚由外向内传热慢且坩埚心部温度低、外部高的弊端。
397	0	本发明公开了一种负极材料连续碳化炉装置,包括预热组件和提纯组件,所述预热组件包括交错供热装置、预热炉、废气排出装置、密封门和封闭室,所述封闭室位于所述预热炉左侧,且与所述预热炉固定连接；将原有的连续碳化炉的预热炉和碳化炉本体设为分体式和一体式,预热炉由多个不等的箱体组成,箱体内通过窑车,窑车上码放装载球状粉体的坩埚,将需碳化的球状粉体用碳化硅坩埚装载,坩埚有密封盖,挥发分可排出,而外部空气无法进入,坩埚码放在窑车上,预热炉的热量由煅烧炉高温烟气提供,热能充分利用,可以高温提纯时提高装炉量、挥发分在碳化炉里挥发能耗较低、提高提纯产量和提高产品提纯纯度。
909	1	本发明公开了一种低温碱尿素法纤维素基碳纤维毡的制备方法,将纤维素浆粕在常温下搅拌在氢氧化钠、尿素、硫脲、水溶性炭黑和水的溶剂组合物中制得纤维素的悬浮液,然后进入预冷冻的双螺杆挤出机,得到黑色的纤维素溶液,最后经过过滤、脱泡后喷入凝固浴中进行纺丝,进一步经过水洗、牵伸、上油和干燥后得到纤维素纤维；将此纤维素纤维经针刺法非织造工艺加工成纤维素纤维毡,进一步催化浸渍、预氧化、碳化获得纤维素基碳纤维毡。本发明工艺简单,所采用的溶剂绿色环保,价格低廉、回收率高,纺制的纤维素纤维结构致密、热稳定好、耐烧蚀,加工所得的纤维素基碳纤维毡较未添加炭黑的碳纤维毡具有更高的碳得率。
169	1	本发明公开了一种局部钙循环耦合废弃物处置的水泥生产碳捕集装置及工艺,属于水泥生产、钙循环碳捕集与废弃物协同处置的交叉技术领域,水泥生产碳捕集装置由离线式分解炉模块、预热器-碳化炉-回转窑模块、辅助与纯化装置组成。碳捕集工艺指利用分解炉与碳化炉间“CaO-CaCO-3-CaO”循环完成CO-2捕集,采用离线式分解炉设计,避免熟料烧成与生料预热过程中产生的SO-2、氯碱硫等杂质进入分解炉模块。同时联用废弃物协同处置降低烟气温度,提高CaO固碳的速率与效率,利用废弃物热裂解产物还原回转窑产生的NOx,实现了空气燃烧情况下烟气CO-2自富集与多污染物协同控制,降低后续CO-2纯化与再利用难度,显著提升了技术经济性,将有力促进水泥工业碳捕集与再利用的推广。
1152	0	本申请提供一种用于兰炭燃烧提效的碳化炉装置,包括碳化炉,碳化炉的顶部开设有进料口,碳化炉的内顶部设置有存储料仓,碳化炉内于存储料仓的下方设置有两个碳化室,每个碳化室的顶部设置有一个用于收集碳化室内燃烧所产生废气的废气收集装置,每个碳化室的内部底端水平均匀间隔设置有火道墙,每个碳化室的底部均匀开设有出料口。本申请通过在每个碳化室的内部底端水平均匀间隔设置有火道墙,并在火道墙之间设置出料口,使得火道墙和出料口分布更加合理,能够利用火道墙缓冲落入碳化室内的原煤,使得原煤分散开来,减缓出料速度,使得原煤燃烧更加充分,提高兰炭生产质量。
1001	0	本发明涉及一种用γ射线辐照制备聚丙烯腈碳纤维的方法,包括：将聚丙烯腈纤维在空气、真空或惰性气氛中进行合适剂量的γ射线辐照,产生部分环化、交联结构,然后在空气气氛下进行0～100min的热氧稳定化,使其充分的环化和交联,进而经低温碳化和高温碳化处理制备高性能碳纤维。本发明在热稳定化之前进行预辐照处理,不仅能够缩短热稳定化时间、提高生产效率,而且能够使聚丙烯腈分子形成结构规整的耐热性强的刚性结构,在热稳定化过程中能够施加更高的刚性牵伸,有助于提高碳纤维中类石墨层片取向程度,制备高性能碳纤维。
1692	5	本实用新型属于余热回收技术领域,尤其涉及一种碳化料余热回收装置,包括：碳化料通道；设置在碳化料通道的外侧壁上且靠近进口端的若干集热箱,每个集热箱均设有导热介质进口和导热介质出口；沿碳化料通道长度方向设置的若干热管,每根热管均包括蒸发段和冷凝段,蒸发段与碳化料通道外侧壁紧密贴合,冷凝段伸入集热箱中；在碳化料通道的出料口设有控制卸料的旋转卸料阀；使用时,热管的蒸发段与碳化料通道外侧壁紧密贴合,可从碳化料通道上吸收碳化料的余热,冷凝段伸入集热箱中,可将吸收碳化料的余热传输到集热箱内的导热介质中,回收再利用,解决了现有碳化炉出料冷却方式浪费很大一部分热量及会对环境造成热污染的问题。
436	0	本发明公开了一种适于多源污染的土壤的修复剂的制备方法,包括如下步骤：(1)秸秆浸泡处理、(2)碳化处理、(3)菌种培养、(4)液体培养基培养处理、(5)裹覆处理、(6)干燥处理。本发明方法整体步骤简单,方便复制推广应用,制得的土壤修复剂能对多种污染源进行吸附、分解,很好的实现了土壤的修复处理,且使用方便、见效时间快、品质稳定,极具市场竞争力。
1529	0	本实用新型公开了一种生物质气、炭、肥、醋酸、热的多联产装置。整套装置由生物质进料、碳化、制取生物质燃气,制炭、提取生物质醋酸、制备碳基肥、余热回收制蒸汽等几个部分组成。碳化的过程中的可燃气体全部回收可用于发电或供热,炭可以制成碳基肥用于改良土壤,也可以制成活性炭,用于净化空气,提取的生物质醋酸可以制成除草剂替代草甘膦等,也可以替代化学农药,消除人们对蔬果中的农药残留担忧；蒸汽用于供热,替代煤或天然气。整个过程零排放,无污染,高附加值,可持续发展。
1448	0	本实用新型涉及过热蒸汽技术领域,尤其是涉及一种过热蒸汽碳化炉连续出料冷却输送装置,包括：第一螺旋输送机、第二螺旋输送机和第三螺旋输送机；第一螺旋输送机的较低端的上部设置有用于使过热蒸汽碳化后物料进入的进料口,第一螺旋输送机的较高端的下部设置有出料口；第二螺旋输送机的较低端的上部设置有进料口,第二螺旋输送机的较高端的下部设置有出料口；第三螺旋输的一端上部设置有进料口,第三螺旋输的进料口与第二螺旋输送机的出料口连接。本实用新型提供的过热蒸汽碳化炉连续出料冷却输送装置,可以保证高盐、高COD及其它有机物通过过热蒸汽连续无氧碳化裂解后的渣盐及其它碳渣,顺利出渣、包装或回收再利用。
2813	5	本实用新型公开了一种高纯石墨化炉用石墨炉衬装置,包括壳体,所述壳体内腔底部的两侧均固定连接有限位壳,所述壳体内腔两侧之间的底部固定连接有隔板,所述隔板的顶部设置有炉衬本体,所述壳体两侧的顶部和底部均设置有陶瓷螺栓,两个陶瓷螺栓相对的一侧均贯穿壳体并与炉衬本体螺纹连接,所述炉衬本体底部的两侧均固定连接有安装杆。本实用新型通过设置限位壳、陶瓷螺栓、安装杆、安装孔、活动板、固定杆、弹簧、推块、螺杆、推板、推杆、手轮、螺纹杆、调节板和定位杆,解决了现有高纯石墨化炉用石墨炉衬装置拆装过程麻烦,费时费力的问题,该高纯石墨化炉用石墨炉衬装置,具备拆装过程快速方便,省时省力的优点。
1973	0	本发明的目的在于提供一种超厚石墨导热膜,所述石墨导热膜由聚酰亚胺膜经过碳化、石墨化、压延及裁切处理得到,所述石墨导热膜的厚度为40-90μm,所述石墨导热膜导热率＞1600W/(m·K)。所述聚酰亚胺薄膜为三层共挤式聚酰亚胺膜,两侧为发泡层,中间层为芯层。本发明制备的超厚石墨导热膜,避免了在烧制过程中由于气体排出不畅导致的石墨膜分层、掉粉、破裂等缺陷。
2763	1	本实用新型公开了一种并联石墨化炉强制通风冷却隔墙,包括由侧墙、端墙和压盖围成内部中空的隔墙,在隔墙内的下部沿隔墙的长度方向设有多个纵向挡块,纵向挡块将隔墙中空的下部分割为多个纵向风道,在隔墙内纵向挡块的上方与压盖下方之间形成横向风道,在横向风道两端相对的端墙上设有与横向风道连通的进风孔,在进风孔上设有冷却风机；侧墙的上部设有多个排风孔。本实用新型在中空的隔墙内设置纵向挡块、风道挡块,将隔墙内分隔成纵向风道和横向风道,纵向风道内的空气吸收隔墙热量后上升至横向风道,通过冷却风机向横向风道通入冷风将隔墙内的热量带出,在砌筑隔墙时即可同步进行,具有结构简单、施工造价低、运行费用低的优点。
3286	0	本实用新型公开了一种利用内串石墨炉生产石墨碎的装置,其包括：支撑架；炉体,其包括电极柱冷切炉、电极柱坯料石墨化炉和石墨碎冷切炉,所述电极柱冷切炉、电极柱坯料石墨化炉和石墨碎冷切炉分别设置在所述支撑架上,所述石墨碎冷切炉的上端与所述电极柱坯料石墨化炉的下端连接,所述电极柱坯料石墨化炉的上端与所述电极柱冷切炉的下端连接,所述电极柱冷切炉与电极柱坯料石墨化炉连接处设置有一对炉头电极,所述石墨碎冷切炉与电极柱坯料石墨化炉连接处设置有一对炉尾电极；石墨碎收集装置。本实用新型能够充分的利用石墨化过程中产生的热量,并且能够持续不间断的进行生产。
1488	5	本实用新型公开了一种下料装置,包括管体、下料管和排气管,所述排气管和所述下料管相对于内管的轴线相对设置,且所述排气管的管径小于所述下料管的管径,所述管体包括内管以及套设于所述内管上的外管,所述外管与所述内管间隔设置形成一空腔,所述下料管和所述排气管均贯穿于所述外管和所述内管设置,所述外管沿径向的方向上设有进水管和出水管,所述进水管和所述出水管相对与内管的轴线相对设置,且均与外管与内管之间的空腔相连通。与相关技术相比,该下料装置结构简单,下料方便,经久耐用,节约成本。
2913	3	本实用新型公开了一种新型石墨化炉的尾气处理装置,涉及尾气处理领域,包括安装箱、喷淋塔,所述安装箱的内侧壁固定连接有过滤箱,所述喷淋塔固定连接在过滤箱的上端侧壁上,所述喷淋塔的上端贯穿安装箱的上端侧壁并向上延伸,通过伺服电机、螺纹杆、螺纹套、刮板、推杆、收集盒之间的配合使用,净化后的碱液携带粉尘向下流动,可流入到过滤箱中进行过滤,过滤后的碱液可由排水管排出收集,以便循环使用,而过滤网上的粉尘可通过启动伺服电机带动螺纹杆进行转动,使刮板将过滤网上的粉尘从过滤网上挂下,并通过过滤箱侧壁上的排渣口自动排入到收集盒中进行收集,以此实现对粉尘的自动清理功能,相比传统人工清理的方式,清理起来简单快捷。
2300	0	本发明属于碳/碳复合材料领域,公开一种Cu#Mo混合浸渗制备C/C#Cu复合材料的方法。采用碳纤维针刺毡作为预制体,经化学气相渗透工艺制备得到C/C多孔体；将Mo粉和Cu粉混合后,在N2保护下研磨均匀；将C/C多孔体包埋于混合粉末中,在真空或惰性气氛保护下进行热处理,先在900~1100℃下保温1~2h,继而在1100~1300℃下保温0.5~2h,之后自然降温冷却；取出石墨坩埚内所得坯体,即得C/C#Cu复合材料。本发明通过添加Mo元素改善现有技术中铜与碳界面润湿性较差等缺点,具有工艺简单、易控制等优点。
277	0	本发明涉及一种聚酰亚胺活化布及其制备方法,属于聚酰亚胺活化布技术领域,包括以下步骤：酸洗处理、催化剂浸渍、空气预处理、碳化处理、活化处理；步骤一：酸洗处理去除杂质同时提高催化剂担载率；步骤二：催化剂浸渍为降低反应活化能提高收率和活化点位；步骤三：空气预处理为纤维定型同时植入氧活位点；步骤四：碳化处理为纤维热定型同时排除部分非碳元素；步骤五：活化处理为刻蚀纤维表面实现纤维比表面积增加；本发明方法制备的聚酰亚胺活化布,能获得比表面1200m~2/g以上,平均比强度132N/25cm的活化布,同时具有极好的柔韧性可广泛应用于水处理、空气净化、电容器制备及储能领域。
569	0	一种自动运料的碳化设备,包括运输装置、与所述运输装置活动连接的碳化炉；所述运输装置包括安装座、一端与所述安装座转动连接的皮带组件、位于所述皮带组件上方与安装座固定连接的切割机构；所述碳化炉包括外壳,所述外壳靠近所述皮带组件处设有进料口；所述皮带组件的另一端与所述外壳靠近所述进料口处转动连接。本发明中将运输装置与碳化炉活动连接,适用于大型碳化炉,运输装置使得操作人员与碳化炉保持一定的距离,进而降低操作危险性；运输装置中的皮带通过红色标记线段可以控制投放碳化炉一次碳化过程所需的碳化物料,提高操作人员工作效率；该设计简单,安全性高,工作效率高,提高生物质炭的纯度,优化生物质炭的质量。
1505	0	本实用新型属于生物质碳化技术领域,涉及一种用于生物质裂解碳化炉的提升机,包括提升筒和穿设于提升筒内的螺旋送料轴,所述提升筒的一端设有连接生物质裂解碳化炉出口的进料口,另一端设有高于进料口的卸料口,所述提升筒的外围设有一个冷却套筒,所述冷却套筒从一端进水,另一端出水。本实用新型能够在裂解稳定之后不需要加热成本地持续生产焦炭,具有很好的经济效益。
920	0	本发明提供了一种碳分子筛的生产系统,其包括依次连通的碳化装置、活化装置和调孔装置,其中所述碳化装置的出料口与所述活化装置的进料口相通,所述活化装置的出料口与所述调孔装置的进料口相连通；其中所述活化炉气体出口与所述第一中空筒体连通,所述第一中空筒体的另一端与所述第二中空筒体连通。本发明的碳分子筛的生产系统充分利用了碳化炉和活化炉产生的余热,同时根据生产工艺的特点,利用活化炉的余热加热碳化炉,利用碳化炉的余热加热调孔炉,从而最大限度的利用了余热,降低了能耗,同时减少了环境污染。
1984	5	本发明提供一种移动式石墨化炉系统及其供电装置,属于石墨化炉领域,移动式石墨化炉系统包括：道轨,呈环形结构；石墨化炉本体,沿所述道轨可移动设置；工位,设有多个,多个所述工位沿所述道轨分布,以使石墨化炉本体依次通过；沿所述道轨依次设有通电升温工位、第一降温冷却工位、第二降温冷却工位、出炉工位、整修工位、装炉工位、以及待通电工位。本发明的石墨化炉本体沿道轨可移动设置,可以根据需要移动石墨化炉本体,因此可以减少母线的使用,母线使用量仅为现有设计的15％,在减少有色金属用量的同时,极大的减少了线路损耗,沿道轨设有多个工位,这样可以同时在各个工位完成固定的作业项目,非常有利于标准化作业。
203	0	一种采用溶胶-凝胶法制备ZrO-2-SiO-2-SiC涂层C/C复合材料的方法,属于先进复合抗氧化涂层材料技术领域。该方法首先制得均匀的包覆在C/C复合材料表面的SiC涂层,随后采用溶胶-凝胶法制得ZrO-2-SiO-2二元混合溶胶涂层。将SiC涂层C/C复合材料试样常压浸渍于ZrO-2-SiO-2溶胶中,然后经过干燥和高温热处理工序,制得高纯度ZrO-2-SiO-2-SiC三元混合溶胶涂层。该复合涂层能均匀致密地覆盖C/C复合材料,大幅提高C/C复合材料的抗氧化性能。该发明使单层SiC涂层表面的微孔、裂纹等缺陷被SiO-2、ZrO-2填充,大大提高了涂层的致密性,因而获得了抗氧化能力极强的复合涂层材料。
2929	3	本实用新型公开了一种车间节能降耗型照明灯,包括反光罩,所述反光罩的尾端通过螺柱套有后盖,反光罩的前端口加工的螺纹啮合有前罩,反光罩的内部还安装有灯体,所述后盖的内部分别安装电源和盖板,电源固定在盖板一侧上,盖板的另一端上安装散热器,所述前罩的开口上固定透明玻璃。本车间节能降耗型照明灯,车间节能降耗型照明灯,多个发动机构的进气管和出气管相互连接,进气管和出气管内流入炉气,发动机构受外部气体驱动工作,电源与灯体之间通过导线连接,发电机的导线与电源之间连接,发电机在外部的风扇旋转的过程中,通过旋转做磁生电,产生的电能驱动灯体发光,从而利用石墨化炉的多余热气流转化为电能,减少其照明所需的能源。
505	5	本发明涉及一种锂离子电池,具体涉及一种移动电源用高安全快充型锂离子电池,属于锂离子电池材料领域。本发明锂离子电池包括正极、负极、隔膜、电解液及电池外壳,所述正极包括集流体以及涂覆在集流体表面的正极材料,所述正极材料中的正极活性物质为NCM811和锰酸锂的混合物,且两者的份数比为(2-3)：1。本发明采取NCM811与锰酸锂材料复合使用,利用NCM811优异的循环、高温、高克容量及压实结合锰酸锂高的电压平台及优异的低温、倍率及加工性能,降低移动电源成本,延长其使用寿命,提升其快充性能。
173	0	一种生物质与低阶煤分离耦合传热板和低品位铁矿石共热解系统,包括载气供应系统1、热解系统2和热解产物分离系统3,所述载气供应系统通过导气管分别与热解系统的低阶煤料仓、生物质料仓和铁矿石料仓相连,所述热解系统通过热解碳化炉分别与热解产物分离系统的折流板除尘器和水冷熄焦箱相连。生物质由胶带输送机运至红外加热炉,产生大量含有H元素和碱金属的热解气氛,作为氢源和催化剂被载气吹入热解炭化炉中参与低阶煤的热解,生物质与低阶煤通过电热与红外两段式热解能提高两者的共热解协同作用,从而产生更多高品质的油气资源。本发明对于生物质与低阶煤共热解的科学研究和生产实践应用都具有重要意义。
1268	0	本实用新型公开了一种水蒸气发泡炭化装置,包括碳化炉体,所述碳化炉体的下端固定焊接有支撑架,所述支撑架的上端固定安装有驱动电机,所述驱动电机输出轴的一端通过联轴器固定连接有传动杆,所述传动杆的一端贯穿碳化炉体的下表面位于碳化炉体的内部,且传动杆上固定焊接有搅拌螺旋片,所述碳化炉体的上端通过阻尼铰链铰接有上盖,所述上盖上一体成型有进料管,所述进料管的管口处设置有密封盖板,所述碳化炉体的外壁上固定焊接有水箱,且所述水箱设置为横截面为凹形的水箱。本实用新型通过驱动电机带动传动杆转动,传动杆带动搅拌螺旋片转动对秸秆、稻草等农林废弃物进行翻料,一定程度上确保了物料受热均匀。
2427	1	一种制备硒化钴复合碳纸的工艺。本发明先采用水热法制备了表面由硒化钴片层包裹的纤维素纤维,然后采用湿法抄纸的办法制作硒化钴纤维素复合纸,将其经过裁剪或折叠成任意形状后,再在惰性气体保护下经高温碳化工艺最终制备了硒化钴复合碳纸。将该硒化钴复合碳纸用于电解水的电极,同时具有较高的催化析氧和析氢活性。
604	1	本发明公开了一种石墨导热膜碳化和石墨化连续生产系统及方法,由于本发明中的石墨导热膜碳化和石墨化连续生产系统碳化舱和石墨化舱通过过渡舱连接,碳化处理后能够在推进机构的作用下直接推入至石墨化舱中进行石墨化处理,与现有技术相比,中间无需降温处理,大大节省了时间,提高了石墨导热膜的生产效率。另外,由于不需要出炉,转炉,装炉作业,也就避免了在执行上述操作过程中卷材破损现象的产生,保证了石墨导热膜的成品质量。
777	1	本发明公开了一种由甘蔗渣制备氮气碳分子筛的方法,采用的原材料是甘蔗渣,其来源广泛,而且价格低廉；制备的碳分子筛孔径均匀,适合氮气制备,是一种甘蔗渣的新型利用方法。
3392	1	本实用新型公开了一种艾奇逊石墨化炉头导电电极保护装置,包括炉头导电电极、循环水入口、循环水出口、循环水泵、循环水箱、热电偶、温度分析器、温度控制器；所述循环水入口从矩形截面的炉头导电电极底部穿入,所述循环水出口从矩形界面的炉头导电电极侧面穿出,循环水入口底部连接到循环水泵,循环水泵安装在循环水箱顶部,其下端的入水管线深入到循环水箱中,循环水出口的管线也延伸到循环水箱中。本实用新型结构简单、连接简便,在炉头导电电极上安装测温系统可根据炉头电极的温度来控制循环水泵的启闭,在石墨化送电的初始期间不需要进行水冷却,而在大功率送电期间炉头电极温度升高,水泵根据温度传感器启闭循环。
2381	0	本发明涉及一种改进高合金球铁机械性能的球化退化方法。一种含SiMoCr等高合金球铁铸件,在经过常规热处理如高温石墨化退火后,其拉伸后延伸率低,韧性差,表面硬度高,有微小裂缝,加工性能差。经反复试验,针对含高合金带来的不同特性,重新测定相变温度,选择了一种在高温保温后,炉温至800℃再加热到840℃,连续二次后再炉冷至750℃,然后出炉空冷。这样热处理后,高合金球铁的延伸率增加50％左右,表面硬度降低HB15左右,极大改善了加工性能。
132	2	本发明公开了一种碳纤维布生产工艺,包括以下步骤：S1,设置原料；S2,设置加工设备；S3,分纱；S4,一次浸泡；S5,一次挤压；S6,一次烘干；S7,编织；S8,二次浸泡；S9,二次挤压；S10,二次烘干；S11,碳化；S12,高温火化；S13,收卷；本发明碳纤维布生产工艺；通过将碳纤维原丝进行浸泡、挤压、烘干处理,使得每一根碳纤维原丝的表层完全包覆有胶粘剂,然后再将碳纤维原丝编织成碳纤维布,之后再次将碳纤维布进行浸泡、挤压及烘干处理,将碳纤维原丝之间的空隙内进行胶粘剂填充处理,同时增加碳纤维布表层的胶粘剂,提高了碳纤维布与胶粘剂的粘附度,避免出现胶粘剂固化与碳纤维布出现分离掉落的情况。
1542	3	本实用新型公开了一种污泥碳化炉烟气余热发电装置,余热换热装置中的换热器上的多片翅片布满整个换热管,从而使得翅片布满整个壳体空间；一方面可以使烟气通过翅片散开均匀；烟气通过换热器上的多片翅片迂回上升或曲线前进；可以使烟气迅速减速,达到重力滞留烟尘效果。同时,高温烟气与多片翅片接触,与换热管内的低温工质热交换,使高温烟气迅速降温,换热管内的工质通过与烟气热交换,温度上升形成蒸汽,蒸汽从蒸发器进入汽轮机,蒸汽推动汽轮机做功,进而驱动发电机,产生电能。本实用新型利用工质蒸气推动汽轮机做功发电,工质在换能系统中闭式循环,真正实现零排放。
2388	1	本发明涉及一种石墨化生产工艺和专用炉,埋钵法石墨化生产工艺及密闭式石墨化炉,该石墨化生产工艺步骤为制品的放置、装炉、煅烧、卸料等步骤。该石墨化炉包括一端或两端可开启的密闭的承压釜,在承压釜上安装有进气管、排气管和安全阀,其特征在于在承压釜内固定安装有水平导轨,在承压釜两端安装有与承压釜密闭、绝缘的电极母线,电极母线的一端在承压釜内,另一端与供电系统相连,石墨化过程中可移动炉槽车装在承压釜内。本技术方案是采用密闭式承压釜和可移动式炉槽相结合的炉型,生产中可根据装在钵内制品的需要控制釜内的压力和反应氛围,可有效降低生产周期、减少能耗和对环境的污染,提高承压釜的利用率。
883	1	本发明公开了一种催化石墨化制备高导热石墨的方法,包括以下步骤：(1)将聚酰亚胺薄膜进行碳化处理制备成无定形碳结构的碳膜材料；(2)采用溶液浸渍、电镀、化学镀和液相沉淀中的任一种方法,将催化剂加载在步骤(1)得到的碳膜材料表面；(3)对步骤(2)表面加载有催化剂的碳膜材料进行石墨化处理,即得到所述高导热石墨。本发明先将PI膜碳化制成无定形碳结构的碳膜,然后在碳化后形成的碳膜上加载催化剂,使得催化剂是从外至内与无定形碳结构薄膜发生接触反应,避免了催化剂从内部溢出造成的破坏。本发明的制备方法制备的石墨膜在较低的石墨化温度下即可获得高的石墨化度、优异的导热性能和良好的抗绕曲性能。
2459	0	本发明涉及一种负极材料无舟皿石墨化工艺,特别是一种不采用间歇炉石墨化工艺中普遍使用的物料容器,也不采用连续炉石墨化工艺中普遍使用的物料舟皿的锂离子电池负极材料无舟皿石墨化工艺；而是采用立式感应加热连续石墨化炉将负极粉原料直接置于炉膛中实施连续石墨化,本负极材料无舟皿连续石墨化工艺省掉了物料容器或物料舟皿,且温度、时间、物料流动速度可控、可调,具有品质稳定、工作可靠、高效率、低成本、绿色环保的特点。
967	0	将移动中的前体纤维进行碳化的碳化方法,是在移动方向上存在多个加热纤维的碳化炉,在多个的碳化炉之中的至少一个的碳化炉中,利用等离子加热通过炉内的纤维。在包含将移动中的前体纤维碳化的碳化工序的碳纤维的制造方法中,上述碳化工序通过上述记载的碳化方法进行。
2728	5	本实用新型提出一种用于负极材料的立式连续石墨化炉,包括立式炉体、支撑顶台、支撑底台、送料机构、封闭罩体、水冷装置、集料装置,立式炉体底部依靠支撑底台支撑并连接水冷装置,顶部设置有进料筒体,水冷装置的出口连接集料装置,支撑顶台固定在立式炉体顶部,送料机构固定在支撑顶台上,并与进料筒体之间连接封闭罩体；立式炉体从上至下分为预热段、高温段和冷却段,冷却段的底端和顶端分别设置有冷气入口通道和热气出口通道,预热段的底端和顶端分别设置有热气入口通道和气体出口通道,热气出口通道与热气入口通道连通,气体出口通道与冷气入口通道经过冷却装置连通。本实用新型整体生产过程连续,提高生产效率,降低对环境的污染。
1861	0	本发明提供了一种具有安全保护机构的竖式石墨化炉,包括炉体、盖体、支撑架以及安全保护机构,支撑架固接于炉体外壁,炉体内开设有传动腔,传动腔通过第一通道和炉体顶部连通,传动腔通过第二通道和炉体右壁连通,传动腔内设有固定板、活动板、旋转轴、传动条、第一固定条、棘轮、第二固定条、限位块、直齿轮、连接杆以及齿条。本发明能够方便地盖合和打开盖体。
1871	0	本发明公开了一种提高石墨各向同性度的方法,涉及石墨制备技术领域,为解决在确保石墨产品的各向同性度的同时,其性能难以保证,不能满足使用需求的问题；本发明包括以普通石墨为原料,将其破碎磨粉；将步骤S1获得的石墨粉与适量沥青一起加入混捏锅中进行混捏,混捏结束待物料冷却后二次磨粉,并筛分成若干种粒级的混捏粉；按一定比例配置不同粒级的混捏粉,在混料机中充分混合,然后将混料装入模具中压型；将成型料依次进行一次焙烧、浸渍、二次焙烧和石墨化,制得各向同性度不大于1.05的石墨产品；本发明工艺简单,可有效提高石墨各向同性度,同时兼顾其它性能,所制石墨性能整体表现优越,可以满足特殊行业需求。
2244	0	本发明公开了一种用于气炮/火炮预加热冲击实验的石墨支撑系统,包括：水冷盘,其中部开设容纳槽；金属底座,其连接在水冷盘的容纳槽内；石墨支撑体,其连接在所述金属底座内；石墨支撑体上均匀设置有用于固定预加热冲击实验样品的多个凹槽；预加热冲击实验样品的多个支撑腿可置于多个凹槽内以实现预加热冲击实验样品的固定。本发明样品采用带腿支撑的方式,石墨支撑体远离感应线圈,使感应线圈产生的电磁场更有效地作用于样品；石墨支撑体通过金属底座固定于水冷盘上,使得通过石墨支撑体传递出去的热量被冷却水带走,使得水冷环后设备的温升在可接受范围内。实验证明,这种方式可对2200℃高温样品进行有效支撑,石墨支撑体保持其完整性。
2076	0	本发明提供一种高导热中间相沥青基石墨纤维长丝的制备方法,包括以下步骤：步骤一,采用石油系中间相沥青进行熔融纺丝,喷丝孔横截面为圆形,喷丝孔直径为0.1～0.3mm,喷丝孔长度为0.2～0.4mm,得到纤维原丝；步骤二,将纤维原丝退绕到不锈钢网篮中,依次进行间歇式不熔化、炭化及连续式石墨化处理,并在石墨化处理过程中采用含硼化合物对纤维进行催化石油系中间相沥青原料具有更高导热提升潜能,采用大长径比喷丝孔结构纺制的纤维具有辐射状截面结构,具有更高的取向度,有利于导热率的提升；对于石墨化过程,利用硼元素的催化作用,可在2800℃以下制得高性能石墨纤维,适用于工程化生产。
160	1	本发明公开了一种利用整体针刺成型制备碳纤维固化硬毡的方法,包括：将有机纤维网胎依次循环叠加,然后采用带下倒钩刺的针对有机纤维网胎进行反复针刺制成有机纤维毡；将有机纤维毡碳化,之后在氩气或氮气保护下进行石墨化处理,得到碳纤维软毡；将碳纤维软毡置于树脂溶液中,浸透,取出、滤干；将浸渍后的碳纤维毡,在70℃和90℃之间进行除水后,进行升温预固化,然后进一步升温固化；将固化后的坯体进行碳化,得到碳纤维固化硬毡。本发明的碳纤维固化硬毡避免了层与层脱落以及整体结构不均匀,提高了产品的保温性能。
2182	0	本发明公开了一种石墨导热膜碳化和石墨化连续生产系统及方法,由于本发明中的石墨导热膜碳化和石墨化连续生产系统碳化舱和石墨化舱通过过渡舱连接,碳化处理后能够在推进机构的作用下直接推入至石墨化舱中进行石墨化处理,与现有技术相比,中间无需降温处理,大大节省了时间,提高了石墨导热膜的生产效率。另外,由于不需要出炉,转炉,装炉作业,也就避免了在执行上述操作过程中卷材破损现象的产生,保证了石墨导热膜的成品质量。
2370	0	一种超薄石墨片的制作方法,包括步骤：将19U的PI膜放置于碳化炉内进行加热升温,使碳化炉内的温度升到1300℃,在升温的过程中,在300℃以下的温度区间段维持40#50分钟,300#650℃的温度区间段维持230#250分钟,650#850℃的温度区间段维持65#75分钟,850#1300℃的温度区间段维持165#175分钟,然后得到半成品,冷却后再放入石墨化炉中,使石墨化炉的温度升到2930℃,在升温的过程上,控制相应的维持时间,从而得到10U的石墨片成品。本发明制作得到的石墨片导热性能好。
2938	5	本实用新型公开了一种艾奇逊石墨化炉用石墨板拼装式箱体匣钵。包括前端挡板、后端挡板、左侧挡板、右侧挡板、底板、导电发热体；前端挡板、后端挡板、左侧挡板、右侧挡板垂直固定并围挡住底板的四周；导电发热体由多块导电发热单元构成,导电发热单元为方框状,多块导电发热单元插接连接,从前端挡板连接至后端挡板。之前艾奇逊石墨化炉都是使用石墨坩埚,装填量较小,而本技术方案直接将碳粉装填入箱体,提高了装填处理量；另外,在石墨坩埚中装填碳粉之后,最后烧成的石墨都是不规则的形状,而在箱体中,碳粉可以直接烧成规则长方体状,后期稍加切割即可成型。
2502	0	本发明提供了一种具有高隔热性能的石墨化炉,包括：内炉体、设置于内炉体外部的外炉体以及第一隔热夹层、第二隔热夹层以及第三隔热夹层；内炉体侧面设置有内炉墙,外炉体侧面设置有外炉墙,第一隔热夹层、第二隔热夹层以及第三隔热夹层并行设置于内炉墙内,其中第一隔热夹层为炭黑层,第二隔热夹层为碳砖层,第三隔热夹层为石油焦粉层。本发明实施例的石墨化炉具有高隔热保温性能,还能保护炉墙,延长炉墙的使用寿命。
3277	0	本实用新型公开了一种艾奇逊石墨化炉炉头块水冷却循环装置,包括炉体,所述炉体的上表面与炉头块的下表面相连通,所述炉头块的外表面卡接有连接块,所述连接块的上表面与四个密封垫的下表面搭接,所述密封垫的上表面通过滑杆与挡块的下表面固定连接。该艾奇逊石墨化炉炉头块水冷却循环装置,通过设置水箱、第二水管、水泵、第一水管、第一导管、炉罩、第二导管、第三水管和冷却器,当水进行流动后并且从第二导管流出进入第三水管,使得第三水管内的水通过冷却器并且进入水箱内,使得冷却器可以对水进行降温,使得水泵可以持续从水箱内抽水对炉头块进行冷却,不会造成水资源的浪费,还降低了加工产品所需要的成本。
2539	0	本发明公开了一种制备石墨烯的方法,属于材料技术领域。本发明以石墨化的螺旋形碳纤维为原料,在浓硫酸/浓磷酸混合溶液体系中进行反应制备石墨烯。具体步骤是,采用改性的Hummers法对石墨原料进行氧化,然后进行离心分离得到片层厚度均匀的氧化石墨；在管式电阻炉中进行氧化石墨的还原,再经过超声处理、干燥得到石墨烯固体。本发明克服现有石墨烯制备方法的不足,提供了一种使用新型石墨原料大规模制备层数可控石墨烯的方法；该方法具有工艺简单、产率高、可控性好且产物性能好等优点,可在石墨烯及相关产品生产和应用中发挥作用,尤其在新能源如锂电池、太阳能电池等领域具有广阔的应用前景。
1853	0	本发明公开一种等静压特种石墨的生产工艺,包括破碎、磨粉、混捏、筛分、等静压成型、焙烧,浸渍和石墨化的工序,其中,所使用的原料包括煅后焦、沥青焦和改质沥青。通过采用改质沥青粉作为粘结剂,在混捏过程中将煅后焦粉、沥青焦粉及改质沥青粉同时加入混捏机中搅拌、捏合,随着温度的提升,沥青逐渐熔化,并均匀地渗透到煅后焦及沥青焦粉中,部分沥青均匀地包覆在煅后焦及沥青焦粉表面,这样不仅省略了单独的沥青熔化步骤,而且使沥青的分布更加均匀,从而提高了制品的成品率及理化性能指标。
3552	0	本实用新型提供的炉底悬空新型石墨化炉,涉及化工生产领域,包括炉体和电力系统；电力系统包括电源、第一导电电极和第二导电电极,电源两极分别与第一导电电极和第二导电电极电连接；炉体包括内炉体和外炉体,内炉体与外炉体之间形成封闭的用于流通废气的空腔,内炉体的上端开设有与空腔连通的进气口,外炉体开设有与空腔连通的出气口。实现了石墨生产过程中的有毒有害的废气从无序排放到先收集再定向排放的转变,减少了有毒有害的废气向外界随机逃逸,让有毒有害的废气更加容易收集和处理,保护了操作人员的身体健康和环境,同时,炉底悬空新型石墨化有利于提高炉底悬空新型石墨化炉的生产效率和生产的石墨的产量。
1684	0	本实用新型实施例公开了一种快速冷却系统,该冷却系统用于间歇式碳化炉上,所述快速冷却系统包括鼓风机和冷却风道,其中,所述冷却风道设置在所述间歇式碳化炉的马弗真空罐外部,并与所述鼓风机相连通。快冷阶段,通过离心鼓风机将外部空气作为冷却介质从炉底通入炉内,冷却介质经风道将炉内热量带出,再通过排气装置高空排放,鼓风机持续鼓风,实现快速冷却。该装置直接冷却密封炉体,冷却介质不与产品接触,不会造成产品氧化,保证了产品的质量稳定性。另外,冷却介质为空气,节约了成本；且结构简单、操作方便、安全性好。本实用新型实施例还公开了一种间歇式碳化炉。
2769	0	本实用新型的技术方案是构造一种竖式石墨化炉进料装置,包括进料圆筒,所述进料圆筒底部和顶部为开口设计,所述进料圆筒顶部焊接筒盖,所述筒盖上开设有正极石墨口,所述筒盖上设置有阻断缺口。本竖式石墨化炉进料装置的筒盖上设置有阻断缺口,而阻断缺口的设置可以阻断筒盖电涡流的形成,从而减少电能的损失,防止正极石墨的氧化。
2374	5	一种艾奇逊石墨化炉生产电极的装炉方法,将炉内填装制品、电阻料的区域与填装保温料的区域钢板进行分隔,然后先在填装制品的区域先平铺一层冶金焦,上部码放电极制品,然后在电极制品间填充电阻料,在电极制品码放时,使电极制品之间具有纵向间距和横向间距。本发明针对直径Φ500—Φ800mm石墨化电极在不改变炉芯内电流密度的前提下,在电极制品码放时,使电极制品之间以及电极制品与填装保温料的区域之间留有相同的横向间距,产品横向之间的间距便于电阻料的填充,改善炉内的发热环境,可以有效防止送电过程中电阻料的烧空和提高产品周围的发热值、降低产品电阻率。
2581	0	本发明为一种石墨化炉(100),具备：导电性的分离电极(122),其移动自如地设置；导电性的坩埚(120),其在上述分离电极(122)的下端部(122a)埋设于碳粉的状态下容纳上述碳粉；上方电极棒(190),其以与上述分离电极(122)对置的方式配置；下方电极棒(192),其以与上述坩埚(120)对置的方式配置；以及电源部(132),其在上述上方电极棒(190)的下端部(190a)抵接于上述分离电极(122)的上端部(122b)且上述下方电极棒(192)的上端部(192a)抵接于上述坩埚(120)的底部(120b)的状态下,在上述上方电极棒(190)与上述下方电极棒(192)之间附加电压。
3124	0	本实用新型属于炭素串接石墨化炉生产领域,公开了一种石墨化炉头液压拉力架系统,包括移动板车、液压系统和拉力架体,拉力架体包括着力拉力架和炉头拉力架,着力拉力架竖向安装于移动板车上,炉头拉力架的一端与着力拉力架连接,另一端与炉头电极的压板连接；所述液压系统包括液压反推油缸和复位液压油缸,两组液压反推油缸的活塞杆端头接触作用与炉头护墙上构成炉头着力点,液压反推油缸的缸体与着力拉杆架连接,两组复位液压油缸的缸体固定于移动板车上,复位液压油缸的活塞杆端与着力拉杆架的底部连接。该系统实现了炉头电极的液压自动操作,相比传统的拉出方法,能有效降低操作工人劳动强度、减少操作时间、节约操作人员。
1101	0	本发明公开一种规模化生产碳纤维的高温碳化炉,加热温度在1000℃-1600℃。其结构为石墨马弗炉膛,炉膛分匀温区和加热区两个部分,炉膛上、下两面均有加热装置,加热装置是由石墨加热元件和石墨电极螺纹连接而成。炉体内部大量采用石墨硬毡作为保温系统,保温系统的外层是钢结构的炉壳,炉壳外面贴有可拆卸的冷水板。使用带抽头的变压器来抵消石墨发热元件由于氧化的进行和横断表面的老化而引起的加热电阻变大和石墨阻抗性变大所引起电压的不稳定变化。
1585	2	本实用新型公开一种连续化生产石墨烯导热膜的设备,包括流延系统、拉伸系统、传送带、炭化炉、石墨化炉、压延机。目前,许多工厂都是分段生产石墨烯导热膜,没有连续化,这样生产出的导热膜性能不好。通过将PAA流延到传送带,形成PI熔融体均匀洒在传送带上,形成薄膜,在经过炭化炉和石墨化炉高温烧结。最后通过压延机压成石墨烯导热膜。本工艺构造简单,过程可控,自动化程度高,整条生产线基本实现无人化工作。
142	0	本发明涉及战略性新兴产业技术领域,且公开了一种自燃式外热碳化炉,包括中心筒,所述中心筒的两端卡接有两个对称的滚筒,所述滚筒的内腔壁上固定连接有均布的冷却叶,所述滚筒的一端上设有从动齿,所述从动齿的底端啮合有变速齿轮组件,所述滚筒的中心活动套接有加热筒,所述加热筒中心固定套接有燃烧管。发明通过设计的加热筒、滚筒、冷却叶,使碳化炉的加热方式变更为中心加热,是炉内各待碳化物与加热源距离接近,使待碳化物受热均匀,并通过滚筒的滚动和冷却叶的抬起翻动,使碳化炉内的待碳化物能被缓慢的翻动,从而使各部位的待碳化物受热均匀,不会阻碍气体排放物的排出,同时在冷却阶段,能通过翻动碳化物进行快速冷却。
268	0	本发明提供一种通过纳米碳化植物改性活化技术来产生负离子的方法,以锦葵科植物作为原料,通过纳米碳化植物改性活化技术来产生负离子,将多种植物收割后,进行碳化并加工成纳米级别的粉末以及精华液,并且对这些植物粉末和精华液进行改性,使其具有高活性的小粒径负氧离子释放量,相比传统的负离子生成技术,其产生的负离子浓度更高,平均每立方厘米释放的负离子数可达3000以上,释放负离子的颗粒物的粒径更小,粒径只有10-400nm,能有效降解甲醛、苯、二甲苯、TVOC、PM2.5等有害物质,净味除烟,杀菌降尘,将空气变得像森林中一样清新,持久快速呵护家人健康。
3129	0	本实用新型公开了一种用于石墨化炉保温料再利用的冷却装置,包括冷却池及冷却池内的输送装置；冷却池的两端分别设置有进料台及卸料台,传送网的两端分别与进料台及卸料台平滑衔接,冷却池内设置有清扫辊；所述输送装置包括传送网、传送托辊及驱动电机；传送网的两侧设置有搅拌装置,传送网套设在传送托辊上形成闭合回路,冷却池内中部的两侧壁上分别对应设置有两对压辊。本实用新型整体结构合理简单,便于维修,省时省力,降低工人的劳动强度,提高了工作进程；提高冷却的均匀性及高效性,避免成型物料的堆积,有利于提高保温料的回收再利用的工序的效果,环保节约,有较高的使用价值。
2148	0	本发明公开了一种石墨化炉及石墨化方法,包括石墨化炉本体,所述石墨化炉本体的底部焊接有两个支撑板,支撑板的底部滚动安装有两个行走轮,石墨化炉本体的底部开设有安装槽,安装槽内安装有旋转电机,旋转电机的输出轴上焊接有旋转轴,旋转轴的外侧固定套设有第一齿轮,石墨化炉本体的底部开设有两个第一槽,第一槽内转动安装有第一轴,第一轴的外侧固定套设有第二齿轮,第一齿轮与第二齿轮相啮合,两个支撑板相互靠近的一侧滑动安装有同一个移动板,移动板的顶部开设有两个螺纹槽,第一轴的外侧开设有外螺纹。本发明实用性高,第一防滑垫和第二防滑垫的设置能够很好的保持石墨化炉本体在使用时的稳定性。
3342	0	本实用新型属于接料盘领域,涉及用于竖式连续石墨化炉的接料盘,包括同轴设置的上盘与下盘；上盘与下盘均设于炉体的外围；上盘包括一环形的密闭腔体、设于密闭腔体中的两个隔板、若干个上导流板以及若干个下导流板；两个隔板对称设于密闭腔体中并将密闭腔体分割成第一腔体与第二腔体；上导流板与下导流板间隔设置,即两个上导流板之间设有一下导流板,两个下导流板之间设有一上导流板；其能有效降低出料温度。
2013	0	本发明公开了一种长循环石墨的制作方法,本方案通过用球磨机,加入一定比例不同大小的玛瑙珠,将人造石墨前驱体进行球磨处理,去除前驱体微观表面上不规则的棱角,提高粉体的球形度,以便后续高温处理后能得到更好的石墨表面形貌,在锂电池中应用时能在负极表面形成坚韧的SEI膜,减少SEI膜反复破损重组所造成的容量不可逆化,提高循环时的库伦效率,进一步延长锂电池循环寿命。
2823	0	本申请涉及锂离子电池负极材料的石墨化生产技术领域,尤其是涉及一种轨道移动式石墨化炉系统,轨道移动式石墨化炉系统包括：轨道；多个处理区,多个处理区沿着轨道顺次设置；石墨化装置,石墨化装置可移动地设置于轨道,以使得石墨化装置经过对应的处理区。本申请提供的轨道移动式石墨化炉系统中,配设有轨道并且沿着轨道顺次布置多个处理区,石墨化装置可依次经过上述各个处理区进行相应的处理,最终形成石墨化产品,整个生产过程有序进行,并且各处理区有序排布,避免杂乱无张地聚集在一起,有助于提升生产效率,并且注意,现场更加规整、安全,提升工人的工作环境。
691	0	本发明公开了一种装修垃圾与污泥的并联碳化处置系统,包括装修垃圾处置系统,混料装置、污泥干燥处置系统和碳化处置系统,所述装修垃圾处置系统与污泥干燥处置系统并联且其尾端均与混料装置连接,所述混料装置与碳化处置系统连接。通过上述技术方案,在污泥干燥处置系统和碳化处置系统的内部以及污泥干燥处置系统和碳化处置系统之间设置气体通道和引风机,将污泥干燥过程中产生干馏气和装修垃圾中热值较高的轻物质与污泥进行混合碳化过程中产生的干馏气导入污泥干燥处置系统和碳化处置系统中燃烧,实现了能源的回收利用,减少了燃料的使用,降低了污泥碳化处置的成本,使运行成本低于100元每吨。
260	0	本发明涉及一种生物质石墨烯的制备方法,生物质石墨烯按质量比为：生物质植物秸秆果壳树脂150份、a-呋喃甲醇30份、谷物油酸6份和氨基磺酸3份。制备过程为：⑴原料在反应釜预热30～35℃；⑵升温45～50℃,反应1～2小时；⑶升温80～140℃,保温2～3小时；⑷升温160～200℃,固化后取出固化物；⑸固化物到碳化炉碳化32～48小时,升温1800～2600℃进行石墨化；⑹降温至30～40℃,取出碳化物进行超声分层喷出粉末即为生物质石墨烯。本发明充分利用了生物质植物秸秆果壳树脂新材料,优化了制备工艺条件,生产出的生物质石墨烯具有良好的力学和热稳定性能,广泛用于隔热材料等,扩大了石墨烯的用途。
1416	0	本实用新型公开了一种石墨负极材料固相包覆自动化生产线,包括两个无尘投料站,每个所述无尘投料站均连接有一个第一真空上料机,每个所述第一真空上料机均连接有一个称重罐,两个所述称重罐共同连接有一个立式混合机,所述立式混合机的出料口连接有缓冲罐,所述缓冲罐连接有第二真空上料机,所述第二真空上料机连接有第一匣钵,所述第一匣钵连接有碳化炉,所述碳化炉的出料口连接有第二匣钵,所述第二匣钵连接有第三真空上料机。本实用新型各设备间通过全密封管道连接,能够实现无尘化生产,且各设备间全部通过管道连接并输送物料,能够实现连续化生产；所有设备均采用PLC及中控电脑控制,能够实现全自动化生产。
320	5	本发明公开了一种碳载铂催化剂粉体及其制备方法和应用,所述制备方法包括在氢气气氛下以150-400℃的温度煅烧碳载铂前驱体粉体,得到碳载铂催化剂粉体。由于单独的铂盐能够在氢气气氛、150-400℃的温度下发生还原反应,因此,将碳载铂前驱体粉体置于150-400℃的温度下进行还原处理,能够有效降低铂颗粒的团聚趋势,使得还原后的铂颗粒粒径处于1-5纳米内,从而保证碳载铂催化剂粉体的活性和稳定性。
118	0	本发明属于离子推进器技术领域,公开一种用于空间离子推进器用的法兰一体化碳/碳屏栅极结构及其制备方法；所述方法包括：步骤1、制备面密度为100-200g/m～(2)的纤维单向预浸料；步骤2、将若干层纤维单向预浸料由下至上逐层铺贴于金属一体化屏栅模具中,进行压制固化形成边缘带有加强筋法兰结构的坯板；步骤3、将屏栅极薄坯板安装于石墨一体化屏栅模具中,进行碳化；步骤4、致密化处理；步骤5、加工栅极离子通过孔和法兰连接孔。本发明采用栅极支撑环和栅极一体化结构和制备方法,解决了现有碳碳屏栅极加工后变形大,平面度差的问题,减少装配应力。同时省去栅极支撑环和栅极的连接螺钉,降低装配难度。
477	0	本发明公开了一种新型秸秆煤的制备方法,包含如下步骤：(1)秸秆预处理,对秸秆进行除土处理；(2)单种秸秆粉碎,玉米秸秆放入粉碎机内进行粉碎,达到210目；(3)混合粉碎,将粉碎后的玉米秸秆与花生壳及稻壳放入粉碎机中进行粉碎,制成秸秆混合料；(4)碳化处理,将粉碎后的秸秆混合料加入到碳化炉中进行处理；(5)加入添加剂；(6)压缩成型,将配料通过秸秆煤成型机中进行压缩成型；(7)冷却包装。本发明一种新型秸秆煤的制备方法,具有碳化成碳时间短,碳化后碳粉质量好、纯度高,产品可塑性强,热值高且用途广泛,同时在制作过程中无废物排放,生产效率高,经济效益明显,具有广阔的市场前景。
3510	0	一种石墨化炉装炉结构,它涉及一种装炉结构,具体涉及一种石墨化炉装炉结构。本实用新型为了解决现有石墨化炉装炉结构生产石墨效率较低,且运行不稳定的问题。本实用新型包括两个装炉层,每个所述装炉层包括两个炉墙、两个炉芯板、两个旧料保温层、两个新料保温层和两个石墨粒层,两个炉墙并排平行设置,两个炉芯板设置在炉墙的两侧,两个炉墙和两个炉芯板组成封闭的矩形框体,所述矩形框体内沿长度方向并排设有二十八组坩埚,每组沿宽度方向设有四个坩埚,所述矩形框体内还填充有电阻料,每个炉墙的内侧壁上由外至内依次设有旧料保温层和新料保温层,每个炉芯板的外侧面设有石墨粒层。本实用新型用于石墨生产领域。
3572	5	本实用新型公开了一种碳化石墨化一体型高温炉,该一体型高温炉为立式结构,由内至外设有设有发热石墨坩埚、石墨毡保温层,电磁感应线圈,具有冷却水夹层的不锈钢炉体,并具有两套控温系统,可以分别单独控温,通过与外部变频感应电源连接的电磁感应圈加热。本一体型高温炉可以实现碳化和石墨化的连续化生产,有效降低碳化成品放入石墨化炉加热前冷却时间。
585	0	本发明公开了用于生产碳纤维的连续碳化装置,其结构包括连续碳化炉、温度表、挂钩、炉盖、把手、支脚、电控箱；连续碳化炉由炉体、动力机构、气体循环机构、烟尘处理室、排烟机构、气体输送管、高温燃烧室、排液机构、液体输送机构、液体单向输送管道、液体回收室组成,本发明采用动力机构带动排烟机构将高温燃烧室内的烟尘进入烟尘处理室,通过液体输送机构带动液体单向输送管道将液体回收室内的水注入烟尘处理室,对烟尘进行净化,也避免了水资源的浪费,再利用气体循环机构让处理后的空气从新注入高温燃烧室形成一个真空燃烧,避免了热能的损耗,该设计提高了生产效率、降低能耗,并且还不会对环境造成污染。
3182	3	本实用新型公开了一种石墨化生产加工用废气处理装置,包括燃烧炉、连接筒和挡盖,所述燃烧炉的进料口处固定设置有连接筒,所述连接筒远离所述燃烧炉的一端设置有封板,废气输入管穿过所述封板插入所述连接筒内,所述连接筒靠近所述燃烧炉的一端设置有凸台,所述凸台内设置有助燃剂添加舱,且所述助燃剂添加舱与所述连接筒相连通。有益效果在于：能够在有废气通入时,才添加助燃剂,无废气通入时,停止助燃剂的供应,从而节省助燃剂；利用废气的压力控制挡盖启闭,从而避免连接其他驱动源,不仅结构简单,且节约能源。
2265	0	本发明公开了一种人造石墨坩埚及其制备方法。以重量百分含量表示,该人造石墨坩埚主要由原料焦炭45～65％、人造石墨粉15～25％和高温改质沥青20～30％制成。首先将配制的焦炭和人造石墨粉粉碎,高温改质沥青熔化成液体；将处理后的原料混捏均匀,得到糊料；糊料凉料后成型,得到石墨坩埚生制品；将石墨坩埚生制品送入带盖环式焙烧炉焙烧,得到一次焙烧品；将一次焙烧品送入高压浸渍罐加压浸渍,得到石墨坩埚浸渍品；所得浸渍品送入车底式焙烧炉焙烧,得到二次焙烧品；所得二次焙烧品送入石墨化炉,石墨化后得到石墨坩埚石墨化品；最后进行常规加工,得到产品人造石墨坩埚。利用本发明制备的人造石墨坩埚容量大、使用性能良好。
2097	1	本发明涉及一种人造石墨负极材料及其制备方法和应用,在低温条件下催化煤基材料制备高石墨化结构的负极材料,并将其应用在锂离子电池负极材料,将煤炭进行粉碎筛选,将催化剂与煤炭充分混合均匀,经过石墨化处理得到具有高度石墨化结构的人造石墨材料；催化剂为金属氧化物或非金属酸。与现有技术相比,本发明能有效降低石墨化过程中热处理温度,并提高人造石墨的石墨化程度,生产工艺简单,成本低,同时将其应用到锂离子电池负极材料中,具有首次库伦效率高、倍率性能好、循环寿命长等优点。
1294	3	本实用新型涉及一种低温碳化炉竖直排烟管道清灰装置,属于管道清洁领域。竖直排烟管道上端焊接固定法兰,法兰上端安装上盖,并使用硅酸铝盘根将法兰与上盖之间间隙密封,使用活节锁紧装置将法兰和上盖固定连接,上盖中心位置使用螺钉安装填料箱,填料箱上端安装填料压盖,填料压盖与填料箱之间安装石墨盘根,并使用螺栓和调整螺母将填料箱和填料压盖丝接固定,将清洁杆通过填料压盖和填料箱伸入竖直排烟管道,清洁杆下端安装清洁刷,清洁杆上端安装调节把手,通过调节把手的上下反复移动,带动了清洁杆和清洁刷对竖直排烟轨道内壁进行全面清洁,提高了生产效率,降低了人工操作带来的身体健康危害。
3310	0	本实用新型公开了一种石墨化炉头防护装置,包括壳体,所述壳体下端设有下端盖,所述壳体内的下部设有下炉体,所述壳体中部设有连接部,所述连接部中部设有放电部,所述放电部上端套设有上炉体,所述壳体上端设有固定环,所述固定环内侧设有上端盖,所述上端盖左右两侧均设有紧急出气口,所述紧急出气口上方设有防护盖,所述上端盖中部设有炉头电极,所述炉头电极与防护盖之间的上端盖上设有一号出气孔。本实用新型加入的防护盖,可以防止当炉头电极断裂后炉头电极冷却水会进入石墨炉内,由于水进入高温炉内会发生剧烈的反应,即石墨化喷炉事故的发生,当发生喷炉事故后由于防护盖具有有防护功能,不会造成严重的后果。
1713	0	本实用新型提供了一种自动进料的秸秆微波碳化装置,属于机械技术领域,包括内部具有腔室,上部具有进料口一,底部具有出料口一的碳化炉,所述碳化炉固定在支架一上,所述进料口一的上部安装有进料机,所述进料机上设有进料斗,所述出料口一的下方安装有出料机,所述的碳化炉的侧面至少安装有一个可以连续产生微波的微波发生器,所述微波发生器通过微波导管与碳化炉的腔室相连通,所述进料斗的上方还设有自动往进料斗输送秸秆的输送装置。本实用新型通过微波发生器产生的微波直接使秸秆等农业废弃物碳化,解决了目前传统农用生物碳化技术不仅污染环境,还浪费资源等技术问题,具有节能,绿色环保等优点。
3312	0	一种锂电池负极材料高温加工使用的新型石墨化炉,包括炉体装置、收容于所述炉体装置内的支撑装置、设置于所述炉体装置上的盖板装置、设置于所述盖板装置上的电缸装置、设置于所述电缸装置上的搅拌装置。本实用新型密封性好,而且能带动石墨粉充分的移动,使得石墨粉混合的效果好,效率高,且使得石墨粉受热均匀。
2167	1	本发明公开了一种氧化剂氧化还原制备生物质基石墨化分级多孔碳材料的方法,它包括氧化剂和生物质前驱体,其中氧化剂与生物质前驱体质量比为大约0.5:1.0~10:1.0。称取定量的氧化剂和生物质前驱体进行混合均匀,再按氧化剂与水的质量:体积比0.01:1.0~1.0:1.0(g/ml)称取确定体积的水与前驱体氧化剂混合均匀,煮沸蒸干,惰性气氛保护下同步碳化活化,再经盐酸洗和水洗,即得石墨化分级多孔碳材料。本发明还公开了由该方法制得的分级多孔碳作为超级电容器电极材料。
1513	0	本新型涉一种高浓度含盐废水液中焚烧装置,包括RTO焚烧炉、热解炉、碳化炉、废液炉、二燃室、尾气分子裂解装置及换热机构,其中废液炉通过增压泵分别与热解炉、碳化炉相互连通,碳化炉与热解炉间通过输送机构相互连通,热解炉通过增压泵与RTO焚烧炉和尾气分子裂解装置相互连通,RTO焚烧炉通过增压泵与二燃室相互连通,二燃室通过增压泵与尾气分子裂解装置相互连通,尾气分子裂解装置通过换热机构与废液炉相互连通,热解炉、碳化炉分别与尾气分子裂解装置相互连通。本新型结构简单,使用灵活方便,通用性好,成本低廉,固废处置成本低于1000元/吨,且燃烧效率≥99.9%；焚毁去除率≥99.9%；焚烧残渣的热灼减率<5%,二噁英类排放浓度<0.1ngTEQ/Nm3。
3388	1	本实用新型公开了一种双变压器内热串接石墨化炉,设置有若干石墨化炉,并首次提供了两个不同功率的变压器供电机组,从而将串接石墨化炉设置为两个选择回路,即任一石墨化炉可选择通过第一固定母线、第一软母线并且配合第一顶紧装置实现和第一变压器供电机组的连接供电,同时也可以选择通过第二固定母线和第二软母线并且配合第二顶紧装置实现和第二变压器供电机组的连接供电,从而实现了在石墨化炉大部分的低负荷运行时可以选择使用第一变压器供电机组进行供电,需要高负荷运行时则选择第二变压器供电机组进行供电,不仅节约了电力成本也提高了串接石墨化炉的工作效率。
880	0	提供了用于具有增强可模塑性的复合材料的连续碳纤维的生产方法。在碳纤维制造过程中,将离散区域引入到包含诸如聚丙烯腈(PAN)的丙烯酸类聚合物材料的连续前体纤维中。当前体纤维在烘箱或炉中时,可向其施加激光能量以产生带有已施加激光能量的离散区域的异质纤维。在其它方面,可间歇性地施加机械压力以产生离散区域。在对连续前体纤维进行充分加热以进行碳化和/或石墨化后,该前体纤维形成具有多个离散薄弱区域的连续碳纤维。这些相对薄弱的区域提供了非邻接断点,其降低碳纤维聚合物复合材料硬度且提高其可模塑性,同时保持高强度水平。还提供了掺有具有多个离散不邻接薄弱区域的连续碳纤维的碳纤维聚合物复合材料。
3251	0	本实用新型公开了一种可连续对石墨粉料提纯处理的石墨化炉,包括底座,底座包括底座主体,底座主体上表面的前后两端内部开设有滑槽,滑槽的内部套接有固定板,两块固定板之间的内侧壁固定安装有接料体,底座主体的上表面中部固定安装有炉体,炉体的内部侧壁固定安装有石墨加热棒,炉体的内部侧壁固定安装有分级处理装置,炉体的顶部铰接有密封盖,本实用新型利用了沙漏的原理,将石墨原料通过二级的漏斗筛选,扩大碳分子的加热面积,同时采用了一种左右拉伸的“抽屉”型取料装置,持续加工着石墨,并有加工好的石墨落入冷却区,整个装置结构简单,维护和使用方便,使得设备在出料的同时,可继续连续提纯,节约了时间和成本。
130	0	本发明提供金属陶瓷闸片、碳陶制动盘的制备方法及摩擦副对偶,闸片制备方法：将MAX相陶瓷粉末和强化粉末依次经过混合、压制、烧结、树脂浸渍、固化以及碳化处理,得到金属陶瓷坯体；将金属陶瓷坯体依次经过机加工、焊接,得到金属陶瓷闸片。制动盘制备方法：将炭纤维预制体依次进行前热处理、化学气相沉积处理、树脂浸渍、固化、碳化处理以及后热处理、一次机加工、熔融渗硅处理、二次机加工和组装,得到碳陶制动盘。摩擦副对偶包括上述制备方法得到的金属陶瓷闸片和碳陶制动盘。本发明的摩擦副对偶摩擦学匹配性好、摩擦系数低、制动平稳、抗磨性优良,满足时速400km及以上速度的高铁基础制动要求。
596	0	本发明适用于碳化技术领域,提供了一种农业用高效环保碳化炉,包括壳体组件、调控组件、排气组件和过滤中和组件,所述壳体组件包括固定底盘,保护壳、密封炉盖、控制箱、连接板和连接轴；通过安装托物板,用于盛放原料,设置滚轴,便于托物板滑动,通过设置进水口和出水口可对炉内进行降温,通过设置抽真空机,将炉内空气抽出,避免原料在有氧情况下燃烧,通过设置排烟口,使炉内产生的烟雾通过排烟管道,进入中和箱中,通过在炉内四周设置加热层,使得炉内原料受热均匀,利用率高,碳化效率快,安装中和箱,对炉内排出的气体进行中和反应,除去碳化气体中有害成分,避免碳化气体对环境造成污染。
1385	3	本实用新型公开了一种碳化炉烟气利用净化装置,包括蒸馏混合干燥器、烟气出口、废气利用旋风除尘装置、蝶阀一、集尘仓、蝶阀二；所述整流混合干燥器的进气口设置于所述废气利用旋风除尘装置的上端排气口处,所述整流混合干燥器的一侧设置所述烟气出口,所述废气利用旋风除尘装置的下端通过所述蝶阀一与所述集尘器的入口连接,所述集尘器的出口设置有所述蝶阀二。本实用新型烟气持续通过,不间断处理,可使设备持续不间断运行；即采用旋风处理方式,使混合燃气因快速旋转而使残留在其内的悬浮碳粒、焦油、重金属蒸气、烟尘及二恶英类微粒等有害成份,被离心分离出来,落入集尘仓；采用双蝶阀闭风结构,杜绝空气进入及清理灰尘。
2375	0	本发明公开一种金属炉用石墨内衬的制备方法,通过采用煅烧石油焦为骨料,煤沥青为粘结剂,经过原料破碎、配料、混捏、晾料、振动成型、焙烧、浸渍、二次焙烧、石墨化、机械加工等一系列工艺过程生产一种高体密、低气孔、耐高温、耐腐蚀、抗氧化石墨质材料,此石墨内衬材料大大的提高了石墨内衬的各项指标,使其使用寿命大大增加,解决耐腐蚀、耐磨性、抗折、抗压差及使用温度低的问题。
3359	0	本实用新型公开了一种高效密集型石墨化炉,包括石墨化炉外壳体,所述石墨化炉外壳体的底部设置有固定盘,所述固定盘的底部通过转轴固定设置有承重杆,所述承重杆的一侧通过螺栓固定设置有滚轮,所述滚轮的一侧通过焊接固定设置有凸型卡块,所述滚轮和履带通过凸型卡块连接,所述固定盘的中心位置设置有万向盘,所述石墨化炉外壳体的另一侧通过焊接固定设置有气孔。通过设计安装在石墨化炉底部的万向转轮,实现了石墨化炉的自由移动,大大增加了石墨化炉的灵活性,减少了对其搬运成本的使用,通过设计安装在万向轮上的履带,实现了石墨化炉在较为恶劣地形的条件下也能正常移动,大大减少了移动难度,解决了石墨化炉不便搬运的问题。
1083	0	本发明涉及一种炭泡沫原位增强炭气凝胶高温隔热材料及其制备方法。本发明中的炭泡沫增强炭气凝胶高温隔热材料具有耐温高、热导率低、强度高的特点,可用于高超声速飞行器的热防护系统,属于高温隔热材料技术领域。该隔热材料以原位形成的炭泡沫作为增强骨架,炭气凝胶作为基体,通过共同碳化消除了传统增强方法造成的炭泡沫骨架与炭气凝胶之间的孔隙,制备的炭泡沫增强炭气凝胶具有耐温高、热导率低、强度高的特点,具有可加工性,室温热导率可低至0.04W/m·K,惰性气氛下最高使用温度可达3000℃。
2898	5	本实用新型公开了一种人造石墨加工设备之石墨化箱式炉,其特征在于：多组石墨柱布置成两排,石墨柱固定在基础板的上部,石墨柱为矩形柱状结构,石墨柱横向的两侧设有竖直方向的T形槽,石墨柱纵向的两侧设有竖直方向的条形槽,多组侧板的两端插入到相邻两组石墨柱的条形槽中,端板的数量为两组,端板两端的截面为T形结构,两组端板的两端分别插入到位于两端的两组石墨柱的T形槽中,端板、侧板组合成一上方开口的矩形盒装腔室,支撑板的边部为T形结构,支撑板插入到位于中部的石墨柱的T形槽中,支撑板的前部的下端固定有凸块,支撑板下端的凸块与基础板上的凹槽相适配。本实用新型具有施工工期短、维护成本低、强度高的优点。
1523	0	本实用新型公开利用废弃物热解气化碳化生产再生油的装置,包括相互连接的供应系统、预处理系统、热分解碳化装置、燃烧气化装置、余热回收利用系统、碳回收系统和再生油制备收集系统,再生油制备收集系统包括快速冷却塔、再生油凝缩器、再生油净化塔和再生油储油箱,快速冷却塔与热分解碳化装置连通,快速冷却塔中与再生油凝缩器连通,再生油凝缩器和快速冷却塔均与再生油储油箱连通,再生油凝缩器与再生油净化塔连通,净化塔上与燃烧气化装置和再生油储油箱连通。本实用新型利用废弃物热解气化碳化生产再生油的装置结构简单、充分利用废旧轮胎和农业废弃物制备再生油,有效降低废弃物含水量并将产生热量再次循环利用,节省能源,避免着火和爆炸。
384	0	本发明涉及碳化方法,其具体是一种生物质燃料碳化干燥成型方法,本发明通过将先将原料破碎,以便于提高后期的碳化效率,通过调整生物质原料的含水量使其处于合理水平,便于后续程序中混入催化剂时与原料充分融合均匀,以保证碳化动作的连续性和稳定性,通过对生物质原料进行预热和热碳化,可以使原料形成稳定的孔洞结构,通过后续进行二级阶梯碳化成型,使最终制备的成品特效优良。
240	1	一种微观形貌可控的煤沥青基碳材料的制备方法,属于高分子化工、煤化工与碳材料制备工艺领域。首先用还原剂屏蔽或除去煤沥青中羰基、醛基等对自由基聚合反应的干扰；将煤沥青与单体共溶,煤沥青为溶质,形成本体溶液聚合体系,进行热引发本体聚合制备聚合物改性煤沥青；减压蒸馏脱除残余单体和轻质组分,得到高软化点聚合物改性煤沥青；将高软化点聚合物改性煤沥青进行程序碳化,得到不同形貌结构的煤沥青基碳材料。本发明解决了单纯聚合物在煤沥青体系中单链段分散困难的问题,同时改进了煤沥青基前驱体,碳化调控方法单一的问题,实现高分子改性煤沥青精细化的要求,以及碳材料结构制备的可控,为高性能碳功能材料的制备提供了新方法和新思路。
687	0	本发明公开了一种新型节能环保砖,包括如下重量份的原料：生活污泥30～50份、页岩20～30份、粉煤灰18～27份、生石灰7～15份、废砖粉10～20份、陶粒15～25份、凹凸棒石粘土10～20份、水泥13～22份、煤矸石5～10份、铝矾土3～9份、消泡剂1～2份、减水剂0.5～1份、早强剂0.7～1.2份、生物炭2～5份。本发明所述的新型节能环保砖其制备方法简单,成本低,制备出的产品抗压强度高、抗折性好,性能优,适合多种场合。
494	0	本发明公开了一种可降低蔬菜吸收抗生素的厨余垃圾生物炭处理方法,涉及厨余垃圾处理技术领域。包括以下步骤：步骤一,将厨余垃圾固液分离；步骤二,将步骤一得到的固体厨余垃圾粉碎；步骤三,将步骤二粉碎后的厨余垃圾烘干,烘干后过筛；步骤四,将步骤三得到的产物放入碳化炉内高温缺氧碳化裂解；步骤五,将步骤四得到的碳化物浸泡在HCL溶液中12h,去除灰分,过滤,用去离子水洗至中性；步骤六,将清洗后的碳化物烘干得到厨余垃圾生物炭。本发明通过将厨余垃圾中固态物碳化成生物炭吸收土壤中的抗生素以及厨余垃圾液态物发酵后制成有机液体肥料反哺给土壤增加土壤的肥力,解决了现有土壤抗生素难处理及厨余垃圾难处理的问题。
666	0	一种碳纤维的制造方法及连接方法,该碳纤维的制造方法包括连接工序和碳化工序,连接工序经连接纤维束将第一被连接纤维束和第二被连接纤维束连接,碳化工序使连接了的纤维束在一个或多个碳化炉行走进行碳化,其中,连接工序通过下述方式进行,即,使连接纤维束的一端部和第一被连接纤维束的另一端部重合,喷射流体,形成第一交织部,并且使连接纤维束的另一端部和第二被连接纤维束的一端部重合,喷射流体,形成第二交织部,在各交织部的交织点数量在两个以上且各交织点的拉伸强度在400[N]以上的情况下,满足下述式的关系,40＞{L2/(L2#A)}×(S+13),L2表示从纤维束的行走方向的上游侧开始第一个存在的碳化炉中的延伸区间的距离[mm],A表示第一交织部中的交织点和第二交织部中的交织点之间的最大距离[mm],S表示在碳化炉中行走时对连接了的纤维束赋予的延伸率[％]。
660	0	本发明公开了一种聚丙烯腈基碳纤维的生产工艺,该方法步骤如下：将丙烯腈原液进行共聚、氨化得到聚丙烯腈原液,然后制成聚丙烯腈原丝；将聚丙烯腈原丝放入碳化炉中,1000#1300℃下保持恒温碳化1#2h；碳化炉快速升温至1600#1900℃,再次保持恒温碳化0.5#1h；将碳化完成的纤维转入通入活化剂的活化炉中活化处理1#2.5h；将碳化完成的纤维转入温度为2600#3000℃的石墨化炉中碳化1#3h,继续通入氩气进行保护并冷却至常温即可得到聚丙烯腈基碳纤维。本发明制得的聚丙烯腈基碳纤维的密度为1.45～1.62g/cm3、拉伸强度为3.5～6Gpa、拉伸模量为600～700Gpa。
324	0	本发明公开了一种原煤碳化活化联产工艺及其系统,涉及煤炭处理技术领域,所述系统包括原煤碳化炉、流化床活化反应器和斯列普活化炉,所述原煤碳化炉分别与所述流化床活化反应器和所述斯列普活化炉联产；所述原煤碳化炉依次连接有第一焚烧室和余热蒸气锅炉与所述斯列普活化炉连接。本发明一种原煤碳化活化联产系统包括原煤碳化炉、流化床活化反应器和斯列普活化炉,对原煤碳化炉所产生的碳化料进行粒径分级,细颗粒送入流化床活化反应器活化,大颗粒送入斯列普活化炉活化,实现了碳化产品全部有效利用,活性炭产品多样化,覆盖不同市场,提高了对市场波动的适应能力,同时实现了原煤的高效利用。
3434	1	本实用新型涉及一种高效密封连续石墨化炉,包括炉体,炉体的上方设置密封罩,密封罩上设有进料斗及挥发份排出装置；炉体的内部设置石墨加热腔,石墨加热腔轴向从上至下分为预热焙烧区、慢速升温区及自由升温区,石墨加热腔的中心设置阳极电极,阳极电极的外圈为阴极电极,待加热石墨置于阳极与阴极之间;石墨加热腔的底端通过排料阀与密封回转冷却窑的进口端连通,密封回转冷却窑的出料端连接称量装置。本实用新型质量稳定,极易保证石墨化质量、石墨纯度、比表面积等技术指标,能耗低,有效的排放挥发份,环保高效。
1280	0	本实用新型公开了一种防碳化炉内部物料倒向的挡板结构,包括设置在碳化炉中的挡板,所述挡板周端沿环形等距固接有导块,且碳化炉内部设置有与导块适配的导向槽,所述挡板的轴心处通过螺纹通槽螺纹贯穿有调节丝杆,所述调节丝杆下端传动连接有正反电机,且正反电机安装与碳化炉的外端；本实用新型便于根据碳化物料的多少灵活调节挡板位置,进而实现碳化区域的调节,提高了该挡板的使用效果。
19	0	本发明属于粉末冶金技术领域,具体涉及一种超粗钨粉和超粗碳化钨粉及其制备方法。本发明提供的制备方法：将氧化钨成型,得到氧化钨坯体；将所述氧化钨坯体加热熔化,熔体滴入水中淬火,得到重构氧化钨；将所述重构氧化钨进行破碎,得到重构氧化钨颗粒；在还原性气氛中,将所述重构氧化钨颗粒进行还原反应,得到所述超粗钨粉。本发明提供的制备方法将成型的氧化钨坯体加热熔化滴入水中淬火,通过淬火促使氧化钨晶体重构,得到的重构氧化钨晶粒粗,且具有较大的致密度和脆性,通过破碎得到粒径均匀的超粗晶颗粒后,在还原性气氛中利用重构氧化钨的晶体遗传性,获得超粗钨粉,且制备方法简单,成本低。
589	0	本发明公开了一种烟气脱硫剂的制备方法,属于空气净化技术领域。将明胶与水按混合,得明胶溶液,将明胶溶液与改性硅溶胶混合,调节pH至7.0～7.5,并加入处理剂,改性沸石和脲酶,搅拌混合后,静置,得预处理明胶混合物,将预处理明胶混合物进行预冻后,冷冻干燥,得混合明胶坯料；将混合明胶坯料于氮气保护状态下碳化后,得预处理烟气脱硫剂,将预处理烟气脱硫剂粉碎,并加入粉碎后烟气脱硫剂质量1～2倍的氢氧化钾,搅拌混合后,活化,得烟气脱硫剂坯料,将烟气脱硫剂坯料与氢氧化钠溶液按质量比1：3～1：5混合,浸泡,过滤,干燥,得烟气脱硫剂。本发明技术方案制备的烟气脱硫剂具有优异的脱硫性能的特点。
198	0	一种采用溶胶-凝胶法制备ZrO-2-SiO-2二元混合溶胶涂层的方法,属于先进的抗氧化涂层材料技术领域。将制备的ZrO-2溶胶和SiO-2溶胶按不同摩尔比充分混合,将C/C复合材料试样常压浸渍于ZrO-2和SiO-2混合溶胶中。随后经过干燥和高温热处理工序,制得高纯度混合溶胶涂层。该涂层能较为均匀致密地覆盖C/C复合材料,提高C/C复合材料的抗氧化性能。本发明使用的SiO-2在高温下呈液态,具有良好的流动性与浸润性,可以有效填补C/C复合材料表面微孔等缺陷,从而避免O-2直接与C/C复合材料接触。由于C/C复合材料存在孔洞等结构,使得硅锆混合溶胶能通过这些孔洞进入C/C复合材料内部,为此,本发明通过这种结构设计的方式,得到了具有良好抗氧化性能的C/C复合材料涂层。
2870	5	本专利介绍了一种石墨化炉装炉用双层料板组件,包括料板本体和料箱；若干料板本体分别通过子端和母端的结构配合插接连接；料箱通过挂耳挂均匀间隔挂设在若干连接后的料板本体的外侧。本实用新型的料板本体与料箱的配合使用,在填充物料时相较于单层料板结构更加稳固,提高生产安全性；料板本体与料箱内新料设置保证绝缘保温效果的同时,减少了装炉时绝缘保温粉料的投入,节约生产成本,中间料板过料孔不影响物料填充,端板及中间隔板的设置,保证了双层料板本体的结构刚度。
507	0	本发明公开了一种连续制备酚醛基活性炭纤维的碳活化一体炉,包括卧式的炉体和蒸汽罐,所述蒸汽罐连接有蒸汽管,所述炉体内部依次设置有碳化区、活化区以及过渡区,所述碳化区、活化区以及过渡区内均设置有传送辊组和加热组件,所述蒸汽罐为两个,且设置在炉体外部的活化区两侧,每个蒸汽罐连接有多根直线型的蒸汽管,每根蒸汽管水平插入活化区内,且活化区内的传送辊组的上方和下方均具有蒸汽管,且蒸汽管上设置有蒸汽孔眼。本发明可实现原料的碳化和活化,减少设备数量,且方便蒸汽管的更换检修,保证纤维活化均匀,从而提高产品质量。
987	0	本发明公开一种以聚烯烃为基体制备活性碳纤维的方法。该方法是以聚烯烃为基体,代替现有的聚丙烯腈,首先进行低温预磺化处理形成表面耐热层,避免纤维粘连,有利于提高磺化温度,缩短磺化周期,然后进行高温磺化处理,最后高温碳化处理得到活性碳纤维。该方法利用聚烯烃自身的热解直接造孔,孔径可调节范围宽,适合于制备高中孔率的活性碳纤维,无需活化,工艺简单,可有效降低生产成本。
1699	0	本实用新型公开了一种碳化炉炉膛,包括炉膛壁,该炉膛壁包括内壁和外壁,该内壁和外壁之间形成空腔,该空腔内设有水冷换热器,该水冷换热器包括盘管。本实用新型的炉膛壁内形成空腔,实现了将水冷换热器容置在空腔内,在节省空间的同时将烟气中的热能回收,提高了燃气的利用率。
1744	0	本实用新型涉及一种模拟炼焦生产的试验装置,具体地说是一种可调节碳化炉。它包括炉壳和粘贴在炉壳内壁上的炉壁,其特征是：炉壁的四周嵌入有T型砖,T型砖的中间形成炉膛,炉膛内嵌入有加热元件固定架,加热元件固定架上固定有加热元件；所述的炉壳上边沿四周设有长方形槽,长方形槽内活动装有绝缘瓷套管；所述的炉膛上设有炉膛盖,炉膛盖上装有烟囱。本实用新型具有结构简单、使用方便的优点。它解决了现有试验焦炉长宽比与焦炉不匹配等技术问题,在一台加热炉上可对炭化室长宽进行任意调节,能够很好应用于炼焦用煤、配煤技术及焦炉热工等技术研究。
3172	1	本实用新型公开了一种石墨生产反应炉,包括箱体,所述箱体内腔的底部固定连接有冷却机构,冷却机构的顶部固定连接有反应炉本体,箱体的顶部固定连接有液氮存储罐,箱体的两侧均连通有排吸机构,排吸机构包括烟道,烟道内腔的顶部和底部均固定连接有支撑杆,支撑杆远离烟道内壁的一端固定连接有换气扇。本实用新型通过设置液氮存储罐,起到了储存氮气的效果,通过设置冷却机构,起到了对反应炉本体进行散热加速冷却的效果,通过设置排吸机构,起到了加速外排热空气,从而加速降温的效果,解决了石墨化过程需要高温,因此石墨生产后存在一个长时间的降温的过程,大大拉长了石墨化生产的工序时间,降低了石墨生产效率的问题。
328	4	本发明提供了一种钯量子点掺杂石墨烯基电加热板,包括绝缘层及设置于所述绝缘层上的石墨烯导电膜；所述石墨烯导电膜的制备方法按重量份计,包括以下步骤：制备氧化石墨烯丙酮分散液、制备钯量子点掺杂石墨烯分散液、制备钯量子点掺杂石墨烯-炭黑色浆、制备树脂浆体、制备钯量子点掺杂石墨烯基混合液、制备钯量子点掺杂石墨烯基导电油墨及制备钯量子点掺杂石墨烯基电加热板。本发明还提供了一种电加热装置。本发明钯量子点掺杂石墨烯基电加热板具有制作过程快速、便于控制厚度、制备过程快捷,制备出的钯量子点掺杂石墨烯基导电膜具备柔性且抗撕裂或者抗折断功能。
2755	0	本申请实施例公开了一种石墨化炉烟气处理设备,能够有效去除烟气中的硫、硝、HCl以及重金属,使从烟囱排出的气体满足排放标准。本申请中采用协同脱硝装置与循环流化床干法脱硫吸收塔协同作用,进行烟气处理,有效脱除第一烟气中的SO-x、NO-x、HCl以及重金属,使得烟气中的NO-x控制在50mg/m～3以下,SO-2控制在35mg/Nm～3以下,烟尘控制在5mg/Nm～3以下,实现大气污染物的超低排放,整套系统无需防腐,同时脱硝剂带入的水分迅速被蒸发,脱硫反应产物及未被利用的脱硝剂呈干燥颗粒状,随第二烟气带出循环流化床干法脱硫吸收塔,不需要设置废水处理装置,实现零废水排放,有效降低了石墨化炉的烟气处理的成本。
689	0	本发明公开了一种建筑用节能砖,包括以下重量份的原料：赤泥10～20份、锅炉渣15～30份、粉煤灰20～30份、水泥24～36份、海泡石12～18份、改性硅藻土7～13份、聚合氯化铝废渣6～11份、秸秆3～9份、矿渣超细纤维1～3份、激发剂2～4份。所述建筑用节能砖性能优良、节能环保,具有质轻、强度大、保温、隔音效果好,耐水性好、不易变形等特点。
2747	3	本实用新型公开了一种具有烟气脱硫设备的石墨化炉,包括炉体和清理组件；炉体：其内壁设有电热丝,电热丝的输入端与炉体外弧面左端设置的单片机输出端电连接,单片机的输入端电连接外部电源,炉体的外弧面右端设有脱硫箱,所述脱硫箱的内壁滑动连接有滑块,脱硫箱的右侧壁上端设有排气管,排气管与滑块配合设置,脱硫箱的后侧壁下端设有导管,导管的上端与炉体上端设置的排气口固定连接,炉体的上端设有温度传感器,温度传感器的输出端电连接单片机的输入端；清理组件：设置于炉体的中部,该具有烟气脱硫设备的石墨化炉,提高了脱硫的效率和质量,减少材料的浪费。
3540	5	本实用新型公开了一种内串石墨化炉炉体侧墙的墙砖,主要由长方形的墙砖构成,其结构特点是在墙砖的长度方向的一端设置内扣,在其另一端设置外扣,在墙砖的垂直方向上设置多个孔。具有结构简单,单块体积大,重量轻,施工进度快的优点。
2335	0	本发明涉及一种石墨化炉及其制造方法,石墨化炉包括导电墙、炉芯板、碳块和保温料层,在制造该石墨化炉时,先计算炉芯面积；然后按照计算出的炉芯面积砌筑两面左右相对的导电墙,并且导电墙的四周用碳块包覆；然后在导电墙的两侧围设炉芯板,围合成的炉芯的宽度与导电墙的宽度一致；最后在碳块和炉芯板的外侧增设保温料层。碳块的电阻值较大,可有效的阻止电流向外扩散,另外,炉芯宽度与导电墙宽度一致,且保温料层采用的是电阻值较大的保温料,可进一步防止电流扩散,从而达到提高炉温和杜绝炉内坩埚打弧氧化现象。
602	5	本发明公开一种锂离子电池用改性碳负极材料的制备方法,包括有以下步骤：1)掺硼硬碳材料的制备：将聚合物前躯体加入到硼酸溶液中加热、搅拌、过滤、烘干后放入碳化炉中碳化得到硬碳材料；2)软碳包覆的硬碳材料的制备：将硬碳材料与沥青按一定质量比混合均匀后加入到立式釜中升温至900℃恒温2h,再石墨化处理；3)复合材料的制备：将步骤2)中所得到的包覆后的硬碳材料与有机碳源以质量比为100：(5#15)混合,在氮气保护下以5#20℃/min的升温速率升温至600#1000℃,恒温2#5h。本发明方法通过对聚合物热解炭的一系列改性,包括掺硼,包覆沥青,混合有机碳源等方法,以获得一种经济、可逆容量高、循环性能好的改性碳材料,并能应用于锂离子电池负极材料。
2222	0	本发明涉及一种多孔竹炭石墨化的方法,该方法是以多孔竹炭为原料,对多孔竹炭依次进行干燥过筛处理、石墨化剂混合处理、升温处理、降温处理、洗涤处理和烘干处理,最终得到多孔石墨烯。本发明的有益效果是,利用资源丰富的多孔竹炭作为材料进行石墨化,降低了成本；将多孔竹炭进行干燥过筛处理、石墨化剂混合处理、升温处理、降温处理、洗涤处理和烘干处理制备多孔竹炭石墨烯,工艺安全性高,生产效率高而且环保；得到的终产物多孔石墨烯为少层石墨烯,相对于用石墨粉为原料制备的石墨烯,受损程度较小为下游产品(导电碳浆料,石墨烯电池,轻质防弹衣等等)提供了质量保证。
1	0	本发明公开了一种用于金属陶瓷3D打印的金属粉末生产方法,包括如下步骤：S1、制备TiC,将钛粉与石墨粉按摩尔比1∶1混合后,通过燃烧合成制成多孔TiC预成形体；S2、将TiC材料与Ni进行混合,然后将混合物与成型剂进行湿磨混合；S3、将湿磨混合料进行干燥,将干燥料加入球磨机进行研磨,将研磨后的干燥料过筛,得到筛分料；S4、将筛分料在真空环境中进行煅烧,得到金属陶瓷粉末坯料；S5、将金属陶瓷粉末坯料放入破碎机进行破碎,然后再次加入球磨机进行研磨,并将研磨后的金属陶瓷粉末坯料过筛,得到成品。本发明采用金属冶炼的方式制备的粉末球形度好且较为稳定,适用于3D打印,并且成本较低,金属粉末粒度大小可控,工艺较为简单。
3571	0	本实用新型提供一种石墨化炉后处理装置,解决现有的石墨化生产过程中石墨化炉后处理过程影响生产环境、又占用大量时间和场地的问题。一种石墨化炉后处理装置,包括依次连接的冷渣机、输送装置和筛分机,冷渣机包括滚桶,滚桶两端分别设置有渣入口管和渣出口管,滚桶由外筒和套于外筒内的内筒构成,内筒连接有位于滚桶中心的进出水管,且内筒的内壁设置有螺旋叶片,外筒的外壁中部固定安装有与传动装置连接齿圈,外筒外壁前、后段分别固定安装有滚圈。本实用新型实现了石油焦的后处理全机械化输送,有效的提高了生产效率,且将石油焦堆场的无组织排放粉尘的问题通过机械式的自动传输彻底解决,有效的改善了石墨化生产过程中环境污染问题。
2183	1	本发明公开了一种石墨导热膜碳化和石墨化连续生产系统及方法,由于本发明中的石墨导热膜碳化和石墨化连续生产系统碳化舱和石墨化舱通过过渡舱连接,碳化处理后能够在推进机构的作用下直接推入至石墨化舱中进行石墨化处理,与现有技术相比,中间无需降温处理,大大节省了时间,提高了石墨导热膜的生产效率。另外,由于不需要出炉,转炉,装炉作业,也就避免了在执行上述操作过程中卷材破损现象的产生,保证了石墨导热膜的成品质量。
590	0	本发明提供一种氟掺杂氧化锡纤维的合成方法,其特征在于,包括以下步骤：将二价锡盐和氟树脂溶解在N#甲基吡咯烷酮中；制得混合溶液在静电纺丝设备中进行喷射纺丝,喷射器与收集器之间的距离为15#30cm,电压为10#25KV；得到的纤维在真空碳化炉中700#900℃中热处理2#3小时,再放入马弗炉500～800℃煅烧2#3小时,得到氟掺杂氧化锡纤维。本发明原料廉价,的获得氟掺杂氧化锡纤维结构形貌及成分控制稳定,工艺简单,产物可用于透明抗静电涂层、红外阻隔透明隔热涂层等领域。
648	0	本发明公开了一种微米级双金属氧化物微球的制备方法,以水滑石为原料,将其在一定的氮气流速保护下进行煅烧得到微米级双金属氧化物微球,其直径在1—30μm。该方法制备过程简单、成本低、易调控。
1329	1	本实用新型公开了一种超低灰分活性炭制备装置,包括支撑架和电动传送板,所述支撑架内壁分别设置有两个第一电动滑轨,两个第一电动滑轨内壁分别滑动连接有两个滑动板。本实用新型通过设置合成树脂储存罐、活化剂储存罐、流量计和搅拌轴,合成树脂储存罐和活化剂储存罐可以向储存箱内加入热固或者热塑性树脂和氢氧化钾活化剂,流量计可以将合成树脂和活化剂加入的量实时传输给控制面板,当合成树脂和活化剂加入了设定的量时,控制面板会控制电控水阀关闭停止加料,此时再通过第二电动滑轨将移动板下移,让搅拌轴进入储存箱内加进行搅拌,搅拌均匀后再通过后续的压块、烘干和粉碎处理后即可得到灰分极低的活性炭制品。
2792	1	本实用新型涉及石墨电极技术领域,且公开了一种负极材料石墨化生产车间用冷却装置,包括加工炉体和冷却管道,冷却管道呈“C”字形状,冷却管道的底端处在加工炉体的内部,冷却管道的外侧壁上固定安装有扩展框,冷却管道的内部靠近扩展框的一端固定安装有固定架,固定架的侧壁上固定安装有输出轴上固定安装有扇叶的驱动电机,冷却管道的内侧壁滑动连接有密封板,密封板的侧壁靠近扩展框的一端固定安装有与冷却管道内侧壁固定连接在一起的支撑弹簧。本实用新型中,使冷却管道内部的气流和液体会吹到驱动电机上扇叶的侧壁,带动驱动电机上扇叶旋转,使驱动电机上电机部分产生电流,对冷却装置中吸收到的热量进行回收,避免能源浪费的情况发生。
3429	0	本实用新型属于石墨炭化装置技术领域,提出了艾奇逊石墨化加热用电极,包括内部设置有散热通道的电极本体,且一端封闭、另一端设置有封盖,封盖上设置有入水管和回水管,入水管延伸至电极本体的封闭端,封盖将散热通道封住,且两者之间设置有密封层,密封层为水泥油漆复合密封层；本实用新型还提出一种艾奇逊石墨化加热炉,包括石墨化箱体和若干个的艾奇逊石墨化加热用电极,艾奇逊石墨化加热用电极设置在石墨化箱体的两端,分为若干排,且上排艾奇逊石墨化加热用电极的回水管依次与其下排的入水管依次连接。本实用新型解决了现有技术中艾奇逊石墨化加热炉的加热电极冷却水的密封效果不能持续保证,使用过程中容易漏水的技术问题。
3232	0	本实用新型属于人工合成石墨导热膜生产领域,具体为一种石墨化炉保护气体回收循环装置,其包括石墨化炉、除尘过滤器、无油压缩机、脱氧塔、冷却器、吸附塔组和储气罐,所述石墨化炉的顶部连接氩气管道,石墨化炉的底部连接除尘过滤器,除尘过滤器与无油压缩机、脱氧塔、冷却器、吸附塔组和储气罐通过管道依次连接,储气罐的顶部与石墨化炉的顶部之间连接补气管道。本实用新型将保护气体即氩气回收纯化并循环使用,降低了生产成本,带来一定的经济效益；通过对氩气回收循环利用消除了现有废气排放对环境的污染。
1748	5	本实用新型涉及一种感应加热超高温连续碳化炉,该碳化炉包括由上炉体、中间水冷连接套和下炉体三部分所形成一个垂直通道和一个水平通道,上下炉体之间通过中间水冷连接套连通,上炉体主要承担加热等任务；中间水冷连接套是垂直通道的冷却区部分；下炉体主要承担冷却、出料等任务,将装有物料的舟皿依次重叠步进进入炉体垂直通道,通过机械手将碳化完毕的物料舟皿推入水平通道并步进顶出炉体外；本实用新型采用立式加热、连续碳化,水平冷却出料,高温炉膛不需要支撑舟皿及物料重量,而且冷却速度快,产量高,产品质量好,可较好地解决卧式连续炉和立式间歇炉存在的上述问题。
572	0	本发明公开了一种石墨膜卷材的生产治具,包括底板和顶板,顶板平行设置在底板的上方；在底板与顶板之间设有绕卷筒,在底板与顶板之间设有至少一中层板,中层板套设在绕卷筒上且将其分隔成至少两个相互独立的用于卷绕PI膜的PI膜绕卷位,在底板上且与绕卷筒的下端相对应的位置开设有用于抽风的下抽风孔,在顶板上且与绕卷筒的上端相对应的位置开设有用于抽风的上抽风孔,在中层板上且与绕卷筒的中部相对应的位置开设有用于抽风的中抽风孔。本发明生产效率高,能够实现石墨膜卷材的规模量产,同时还能够使石墨膜卷材在生产制造过程中产生的大量气体快速完全的从石墨膜卷材表面抽离,提高了石墨膜卷材的生产质量。
2590	0	一种拉晶炉用保温材料的生产方法,其技术要点是,包括以下步骤：选择碳化或石墨化的碳纤维复合材料；将碳纤维复合材料用有机复合树脂浸泡或涂刷表面1~3次后,干燥备用；固化后,在碳纤维复合材料表面涂敷封孔剂,干燥备用；选择碳化或石墨化的碳纤维毡；将碳纤维毡用有机复合树脂浸泡或涂刷表面后,干燥备用；在处理过的碳纤维复合材料和碳纤维毡表面分别涂敷胶黏剂,将两种材料缠绕贴合在一起,用模具固定后固化；然后将产品送入高温炉在进行碳化、石墨化,表面处理后送入纯化炉,在惰性气体、氯气中纯化,取出即得成品。解决了现有技术生产工艺难以掌控,成品质量差等问题。
379	0	本发明公开了一种污泥碳化协同技术成套装备,其特征在于：包括污泥焚烧室、低氧低温热解室、高温分离器、烘干机、碳化炉；本发明利用污泥碳化协同技术,利用污泥焚烧后产生的高温烟气烘干高水分的污泥,烘干后的干污泥送入碳化炉内在无氧低温的状态下热解碳化,将有机物转化成水蒸汽、不凝性气体和碳,在此过程中不产生氮氧化物和硫氧化物,减少了初始污染物的排放。且90％的重金属和与碳作用转化为结晶态存在,起到固化的作用。由于供热源为污泥碳化颗粒料,所以在成套装备中减少了额外能源,热量物料形成循环利用,大大提高了污泥的处理能力,真正做到污泥减量化、无害化,资源化,解决了污染治理与资源循环再生利用的矛盾和难题。
3451	0	本实用新型公开了一种石墨化炉,其包括炉头、炉尾和两侧的侧墙体构成的炉体,在炉头和炉尾上对称设置石墨电极；石墨电极的一端伸出到炉头和炉尾外与导电母线通过导电铜排电连接；导电铜排包括依次连接的母线铜板、铜铝连接线、水冷铜板；母线铜板通过螺栓固定在导电母线上；水冷铜板通过螺栓固定在石墨电极上,水冷铜板由两块水冷铜板组件相对扣合组成；在两块水冷铜板组件相对的面上开设有对应的水冷槽,两块水冷铜板组件上的水冷槽组成水冷通道；水冷通道的两端端口分别置于水冷铜板的端面上。有益效果：降低了维修成本,提高了石墨化效率,提高了石墨电极的使用寿命,杜绝了喷炉现象的发生,提高了生产安全性。
2512	0	本发明公开了一种特种炭素材料内热串接石墨化生产装置,包括石墨化炉(1),石墨化炉(1)两端分别为炉头导电电极(2)和炉尾导电电极(3),炉头导电电极(2)和炉尾导电电极(3)外侧分别设置有炉头双向顶推装置(4)和炉尾双向顶推装置(5),炉头双向顶推装置(4)两端与炉头软母线(6)相连,炉尾双向顶推装置(5)两端与炉尾软母线(7)相连,炉头双向顶推装置(4)和炉尾双向顶推装置(5)外侧为固定母线(8)。本发明通电时间短、装炉量大、能耗低、无炉尾跨接电极、母线与导电电极的连接方式简单、冷却水用量少、维修成本低。
1028	0	本发明涉及一种高模量石墨纤维的制备方法。现有石墨纤维制备方法的碳纤维的强度降低过大,应用领域有限,生产成本高。本发明将PAN基原丝放置在放丝架上后用去离子水加湿,干燥炉干燥牵伸后,经6台连续式氧化炉进行预氧化；进入低温炭化炉,两个温区运行,再进入高温碳化炉,两个温区运行；进入石墨化炉得到石墨化纤维,再经表面处理和上浆,最后干燥收卷,得到高模量石墨化纤维。本发明选用PAN基原丝,经预氧化、低温炭化、高温炭化及石墨化连续制备高模量石墨化纤维,简化了生产流程,提高生产效率,所得高模量石墨纤维的最高模量为395GPa,强度为3500MPa,既保持了较高的强度,又具有较高的模量。
2876	3	本实用新型的目的是提供一种石墨化炉烟气的脱硫设备,包括循环池、脱硫塔、再生池及沉淀池。本实用新型提供的石墨化炉烟气的脱硫设备,能够实现采用片碱及电石渣两种碱性原料进行石墨化炉烟气的脱硫脱硫剂的再生,无需频繁补加片碱,降低了脱硫的原料成本,生成的石膏无需进行特殊处理,设备改动成本低。
2995	0	本实用新型是关于一种石墨化炉的可延展式炉体结构,包括炉门、第一炉体和第二炉体,第一炉体位于炉体结构的首尾两端,第一炉体中部设有可放置待提纯产品的第一通孔,第一炉体两端分别设有第一连接凸部和第一法兰,第一连接凸部外周壁上还设有若干个均匀分布的炉门固定件；炉门一端与第一炉体一端转动连接,炉门外侧端面设有若干个均匀分布的固定块,固定块一端设有固定槽并伸出炉门外边缘,固定槽与炉门固定件插接；第二炉体位于炉体结构的中段,第二炉体两端均设有第二法兰,炉体结构的中段最外侧的两个第二法兰与第一法兰固定连接。本实用新型通过多个炉体相互对接来加大炉内空间,大大提高了石墨粉料的提纯产量。
3606	0	一种石墨化炉采用的高功率石墨电极包括长方体形的电极本体,电极本体的一端面上开设有冷却孔,冷却孔的开口处固定有压盖,压盖上有进出水孔,进水管和出水管通过压盖上的进出水孔插入冷却孔内。压盖中间还设有固定孔,拉杆插入固定孔内并固定,拉杆一端具有环体,另一端为直杆,电极本体上横向设有通孔,螺杆销穿设于通孔内,穿过拉杆的环体并固定。拉杆插入固定孔内,并通过螺母固定,螺母下方垫有平垫,于平垫和压盖之间通过第二密封垫密封。通孔设于电极本体上靠近冷却孔孔底的位置。压盖和电极本体之间通过第一密封垫密封。本实用新型电极功率大、节约电能、降低成本、质量高、寿命长。
3186	0	本实用新型公开了一种环保型的石墨化炉,包括炉体,所述炉体包括第一凹槽和第一凸块,所述炉盖包括第二凸块和第二凹槽,所述吸收罐的内部由上至下依次设置有吸收层、挡板和过滤层,所述水泵的出水口连接有分流管,所述喷淋管的底端安装有雾化喷头。本实用新型通过在炉盖的底端设置第二凸块和第二凹槽,与炉体顶端的第一凸块和第一凹槽配合使用,实现了炉盖和炉体的闭合,通过设置的耐高温密封条加强了石墨化炉的密封性,减少了加热升温的时间,降低了生产成本,通过水泵将吸收液抽入到喷淋管中,通过雾化喷头喷出,通过设置的挡板,使得废气在吸收罐中形成“S”形路线,增加废气在吸收罐内的停留时间,雾化吸收废气效果更好。
2635	0	本发明公开了一种具有高取向发射特性的碳基复合阴极材料的制备方法,包括下述步骤：1)编织高取向碳纤维预制体,使得碳纤维预制体中的碳纤维沿轴向分布,夹角为0～15度；2)将碳纤维预制体置于化学气相渗碳炉中,以C3H6为碳源气、N2为稀释气,实施化学气相渗碳在碳纤维预制体内得到基体碳,控制C3H6∶N2体积比为1.5～4∶1、炉温为1000～1100℃、炉压为21～30kPa,累计化学气相渗碳400～500h后出炉,其间进行3～6次中间石墨化处理；3)置于高温炉实施最终石墨化处理,控制炉内气氛为氩气0.11～0.13MPa、炉温为2400～2700℃、保温时间为1～2h,随炉冷却即可。本发明通过采用高取向碳纤维预制体,控制碳源气体在预制体中的流动、裂解和沉积过程,获得高织构热解碳基体。
232	1	本发明公开了一种超级电容器材料的制备方法,包括以下步骤：S1：椰壳碳化,专用椰壳经破碎、风选除尘处理,烘干,碳化,出炉冷却,制得超级电容活性炭初品；S2：去除金属离子,往S1步骤中的中间产品加入HCL,HCL与金属离子生成氯化物；S3：过滤洗涤,往S2步骤中产物中加入水并加热至温度90℃±10℃,反复经板框压滤机压滤,直到洗至PH值合格。S4：去除官能团,对S3步骤的产物进行烘干,将烘干后的级电容活性炭粉移入红外线热处理炉内。S5：磨粉,采用不锈钢超细磨,粒度范围控制在800～1000目。优点在于：本发明生产的超级电容活性炭材料,具有超大的比表面积,孔集中,和导电性好等特点,适用制造高性能电池,双电层电容器产品及重金属回收的载体。
93	0	本发明提供一种碳化钽的制备方法及装置,涉及炭化炉技术领域,五氧化二钽和工业炭黑混合均匀,装料放进碳化炉进行炭化反应,升/降温过程中通入氩气进行保护,生成碳化钽。装置中包括所述支撑架顶端的前后两端均开设有螺孔；所述支撑架中部的上端均匀的开设有圆孔；所述支撑架中部的上端固定安装有主体；所述主体的内腔中安装有加工管道；所述主体环形侧壁的下端安装有承载板。本发明中侧盖中部的出料孔就会露出,这样就方便于观察出料口,还能进一步的观察主体内腔中的情况。
1143	0	本实用新型涉及生物质炭化炉尾气处理装置技术领域,尤其为一种生物质炭化炉尾气处理装置,包括碳化炉本体,所述碳化炉本体基面的后侧设置有降温箱,所述降温箱内部的下侧滑动设置有过滤板,通过在生物质炭化炉尾气处理装置上设置降温箱、除尘箱、过滤箱和过滤桶,通过降温箱可对尾气进行降温,通过除尘箱可起到预除烟气里的粉尘大颗粒和降温的作用,通过过滤箱内部的活性炭可将尾气中的异味和一些有毒气体吸附,最后在过滤桶的内部加入中和药剂,当尾气进入到过滤桶后,可对尾气中的氮氧化物和部分硫进行彻底处理,从而使排出的烟气可达到排放标准,排入到空气中不会污染空气,整体装置结构简单且实用性更高。
140	2	本发明公开了一种基于环境友好型活性碳纤维厚毡制备炉体,属于活性碳纤维生产设备技术领域,包括：炉体以及安装在炉体底部的底座,炉体的内部设有多个筋骨,每两个筋骨之间设有温区,炉体的外壁安装有多个温度控制箱,温度控制箱的顶部安装有用以显示温区内部温度的仪表盘,炉体的内壁设有保温层,保温层的内部设有多个升温罩,升温罩的内部设有电热丝,升温罩远离电热丝的一端设有气阀,气阀上设有插入升温罩内部的电动伸缩杆。本发明通过在炉体的外部设有多个温度控制箱和仪表盘便于直接观察每个温区内部的温度情况操作简单,无需设立单独的操作室,减少占地面积。
3448	0	本实用新型公开一种适用于高挥发性粉体的石墨化炉炉芯,包括底板,底板的一端设有炉头端板,底板的另一端设有炉尾端板,炉头端板和炉尾端板通过至少两组立板组件连接,底板和立板组件和炉头端板和炉尾端板围成一个或多个用于填装待石墨化粉料的腔体,腔体的上端分别盖有一个具有排气作用的顶盖毡,每个腔体内间隔设有多块芯板；芯板水平排布在腔体内,顶盖毡边缘四周与炉头端板、炉尾端板、立板组件相连接,立板组件由多块立板组成,每两块相邻的立板相互拼接。本实用新型利用碳毡或者石墨毡作为腔体顶盖,提高了石墨化炉的排气能力,同时截留粉体物料从而避免被石墨化物料随大量排气溢出,提高了产品收率和生产的安全性。
1146	0	本实用新型涉及碳化炉技术领域,且公开了一种碳化炉上料装置,包括设置在碳化炉上的料仓(1),还包括上料机构,上料机构包括提升单元和用于将物料输送到料仓(1)的输料单元,提升单元包括上料斗(201),上料斗(201)的下部设置有补料口(202),上料斗(201)上部设置有出料口(210),上料斗(201)内设置有用于将上料斗(201)底部的物料经由出料口(210)提升至输送单元的提升组件；本实用新型通过机械设备完成将物料从地面补充进碳化炉的过程,使物料可以自动送入碳化炉内,方便快捷的完成碳化炉的上料工作。
2541	0	本发明公开一种压电式发电机用细菌纤维素基纳米碳纤维的制备方法,包括如下步骤：(1)将细菌纤维素湿膜、LiFePO4、吐温-80和机粘结剂一起混合在氯化1-烯丙基-3-甲基咪唑中,将以上材料均匀搅拌混合得到纤维素纺丝液；(2)将制备好的纤维素纺丝液采用湿纺工艺制得细菌纤维素纤维；(3)将真空冷冻干燥后的细菌纤维素纤维放置于马费炉中,在纯氩的保护气氛下在600℃~1500℃的条件下进行碳化,从而制备出LiFePO4/C纳米纤维；(5)将碳化后的试样放置在高温石墨化炉中,在纯氩的保护气氛下分别在2200℃~2800℃的温度下进行石墨化,形成石墨化LiFePO4/C纳米纤维。
739	0	本发明涉及石墨膜卷材技术领域,特别地涉及一种石墨膜卷材治具,所述治具为扁平型治具,所述治具具有用于卷绕PI膜的两个卷绕端,其中至少有一个卷绕端可自由伸缩。本发明的目的是提供一种石墨膜卷材治具,在对PI进行卷绕时不再需要在卷材中间夹杂PI以外的材料,绕卷一步成型,提高了PI绕卷效率；并且该治具是一种具备可自由伸缩卷芯的石墨治具,保证了靠近卷芯的卷材不被拉断,卷材良率更高；该石墨膜卷材治具为石墨治具,在PI碳化收缩的过程中,卷材始终与高导热石墨膜卷材治具紧密相靠,保证了卷材从内到外受热的均匀性。
37	0	本发明公开一种超粗晶碳化钨粉末及其制备方法,包括有原料选择、氢气还原、粒度分级、配碳、中频碳化、气流破碎、合批等工序,通过采用蓝色氧化钨粉末原理并对其粒度和杂质元素的含量如Na、K进行严格控制,确保还原和碳化过程中不出现异常长大现象；通过采用H-2还原确保钨粉的粒度控制和氧含量控制；通过采用气流分级设备对钨粉进行分级,去除可能存在的较细和较粗的钨粉颗粒,确保碳化的均匀性；通过采用犁刀配碳机进行配碳并进行循环混合,确保配碳过程中炭黑与钨粉的均匀,使炭黑与钨粉充分接触；)采用球磨合批的方法对碳化钨粉末表面进行改性,改善粉末颗粒表面状态为类球形,增大碳化钨粉末的松装密度,降低残余应力,提升耐磨性能。
3636	0	本实用新型提供了一种具有抗氧化耐烧蚀的高温真空炉用抗氧化石墨化软炭毡,包括石墨化软炭毡基质,在所述基质上复合一层石墨-碳化锆粉末层。本实用新型的高温真空炉用抗氧化石墨化软炭毡具有抗氧化耐烧蚀的优点,能防止毡体在高温下产生挥发物,并有效防止发生毡体掉毛和脱油现象。
1942	5	本发明公开了一种木材基高密度固态电极及其制备方法；包括以下步骤：(1)将木材切割成尺寸相同的块状体；(2)采用酸性亚硫酸钠溶液蒸煮切割的木块,得到脱木质素的木块；(3)将蒸煮后的木块利用真空浸渍技术实现氧化石墨烯的有效负载,然后在热压机下进行热压；(4)将热压后木块在无氧环境中加热至900℃,即为高密度固态电极。本发明利用了木材中丰富的类管胞结构和纤维方向特征,通过热压和石墨化技术大大提高了木材的体积比电容。
3307	1	本实用新型公开了一种新型可提高反应效率的石墨化炉,包括炉体,所述炉体的外侧设置有壳体,且炉体的顶部安装有炉盖,所述炉体的前侧设置有出料口,且炉体的底部固定安装有支撑腿,所述炉体的内部设置有第一加热室,所述第一加热室的下方设置有第二加热室。本实用新型结构科学合理,操作方便,通过第一加热室能够对石墨粉料进行初次加热,同时通过第一搅拌叶能够对石墨粉料进行搅拌,使得炉内气流形成对流,防止其出现受热不均匀的现象,提高反应效率,从而提高石墨化的质量,通过第二加热室能够对经过初次加热后的石墨粉料进行再次加热,保证其受热的均匀性,防止因受热不均影响产品质量的现象。
860	0	本发明涉及一种基于棕榈叶制备粉煤灰激发剂的方法,属于粉煤灰激发剂技术领域。本发明提供了一种利用超声震荡及气爆提取棕榈叶中的有机酸类物质及有机盐,添加氢氧化钠与其中的有机酸类物质进行反应,增加有机盐含量,以五氧化二钒为催化剂,使用二巯基丙醇对提取物进行改性,增加其与金属的结合能力,最后以活化改性后碳化物作为载体,吸附改性后的提取物中的有益成分,从而制得粉煤灰激发剂。本发明制备的粉煤灰激发剂可有效地激发粉煤灰的潜在活性,增加混凝土中粉煤灰的用量,不仅可以改善混凝土的和易性,且在不影响混凝土强度的情况下大幅节省水泥,降低混凝土及其制品的成本,具有显著的经济效益和社会效益。
54	0	本发明涉及耐高功率微波吸波材料生产技术领域,具体公开了一种耐受25KW功率吸波材料的制备方法,包括如下步骤：将过滤海绵浸渍在部分水泥浆料中,并经过烘干得到无机泡沫；再将剩余的水泥浆料浸渍在无机泡沫上,形成水泥无机泡沫并烘干；将烘干后的水泥无机泡沫浸渍在聚丙烯腈溶液中,经过干燥,预氧化,低温碳化,高温碳化,得到成品。该材料具有优良的阻燃性能和耐功率辐射性能,有望成为耐高功率角锥吸波材料发展方向。
1535	0	本实用新型公开了一种石墨毡生产用碳化炉,涉及石墨毡生产设备技术领域,解决了碳化炉对低温、高温碳化单独进行,导致热量浪费、生产成本增加的问题,本实用新型包括卧置的外炉体,外炉体内部设置有内炉体,外炉体内炉体,内炉体外壁与外炉体内壁之间为低温碳化区,内炉体内部为高温碳化区,内炉体长度小于外炉体长度,内炉体左端与外炉体左端齐平,外炉体左端与内炉体左右端均开设有用于碳纤维进出的通孔,内炉体右端面与外炉体右侧内壁之间为导向室,导向室中设置有若干导向机构,导向机构包括导向滑轮a与导向滑轮b,导向滑轮a与低温碳化区对应,导向滑轮b与高温碳化区对应。
1586	0	本实用新型公开了一种用于碳纤维生产的迷宫式气锁及其控制装置,属于碳纤维生产技术领域。该迷宫式气锁包括氮气入口,膨胀室,整流室,密封腔以及迷宫密封通道。其中,氮气入口与膨胀室连通,膨胀室底部通过整流板与整流室分割,同时通过整流板上的导流孔与整流室连通,整流室底部为设有导流孔的气封板,气封板内部形成供纤维丝束通过的密封腔,在密封腔的丝束出口端通过迷宫入口与迷宫密封通道连接。本实用新型采用线切割与迷宫密封相结合的原理,在纤维丝束前进方向的垂直方向上形成气态幕墙,有效的阻挡外部空气进入到炉体内部。同时,在丝束出口端还是由迷宫道结构,能够有效降低氮气外泄,大大减少了氮气的消耗,大幅度降低了生产成本。
1025	0	本发明公开了一种新型秸秆煤的制备方法,包含如下步骤：(1)秸秆预处理,对秸秆进行除土处理；(2)单种秸秆粉碎,玉米秸秆放入粉碎机内进行粉碎,达到200目;(3)混合粉碎,将粉碎后的玉米秸秆与花生壳及稻壳放入粉碎机中进行粉碎,制成秸秆混合料；(4)碳化处理,将粉碎后的秸秆混合料加入到碳化炉中进行处理；(5)加入添加剂；(6)压缩成型,将配料通过秸秆煤成型机中进行压缩成型；(7)冷却包装。通过上述方式,本发明指出了一种新型秸秆煤的制备方法,具有碳化成碳时间短,碳化后碳粉质量好、纯度高,产品可塑性强、机械强度强,热值高且用途广泛,同时在制作过程中无任何废物排放,不污染环境。
955	0	本发明涉及一种生产低离散系数碳纤维的装置和方法,主要解决现有工艺和设备制取的碳纤维力学性能离散系数大、稳定性差的技术问题。本发明通过在原丝开卷(1)、预氧化(4)、低温碳化(5)、高温碳化(6)、表面处理和上浆干燥(7)和收卷(8)之间,增加饱和蒸汽牵伸(2)和干燥(3)工序,同时通过各工序前后传动系统中罗拉的线速度对纤维张力进行调控。使得聚丙烯腈原丝在预氧化前取向度得到最大程度的提高,从而使纤维在后续处理过程中更加均质化。该技术能有效降低碳纤维力学参数的离散系数,较好的解决了上述技术问题,可应用在碳纤维工业化生产领域中。
538	0	本发明公开了一种间接推进式污泥高温碳化炉,包括内筒、外筒、进料管道和出料管,内筒转动安装于外筒内,且外筒和内筒之间具有环形腔室,外筒设有与环形空腔连通的进气口,以向所述环形腔室内通入热气体加热,内筒的内壁上轴向均布有多个拨料齿,拨料齿朝向出料方向倾斜设置,外筒与进料管道相对的一端设有出料管,外筒位于出料管的一端设有与环形腔室连通的出气口,出料管与外筒转动连接,出料管通过热交换装置后与碳化污泥储存仓连接。本发明通过向环形空腔内输入热气体,不与碳化污泥直接接触,从而保证了排放气体的无害无臭性,另外通过在进料管道设置一道加热,充分利用了第一次排出的气体的热量,节省了能源。
299	0	一种树脂/沥青碳化管路防堵塞的方法,其步骤：1)将浸有树脂或沥青的C/C复合材料半成品装入碳化炉内；2)碳化炉抽真空,而后充氮气至炉内微正压；3)关闭冷凝罐排水管,打开冷凝罐进水管,冷凝罐内注水至液面低于排气管；4)接通碳化炉加热电源,充氮气,打开过滤罐后管道阀门,冷凝罐排气管道阀门；5)碳化完成后,停止通氮气,关闭排气管道阀门,打开随炉降温至100℃以下出炉；6)打开冷凝罐排水管,排放出冷凝罐内杂质水。本发明解决了现有设备常规发放碳化管路堵塞的问题,同时又减少通气量,节约原材料,排除因炉压升高造成的安全隐患。
1447	0	本实用新型涉及过热蒸汽技术领域,尤其是涉及一种过热蒸汽无氧碳化裂解的上料装置。该上料装置包括：储料仓、斗提机、送料通道、投料仓、投料搅笼和卸料器；所述储料仓设置于斗提机的底部；所述斗提机的上部通过送料通道与投料仓连接,所述斗提机能够将储料仓内待处理的物料提升至送料通道中；所述储料仓的底部与投料搅笼的进料口连接；所述投料搅笼的出料口与卸料器连接,所述卸料器用于连接碳化炉。本实用新型保证过热蒸汽无氧碳化裂解工艺存在的先决条件,确保过热蒸汽能有效地碳化有机物。
932	0	本发明涉及一种带自动上料、装料及卸料功能的热解设备,包括可移动输送台A、周转装置、可移动输送台B、行吊B、送料装置、炭化炉和冷却炉；周转装置设置在可移动输送台A和可移动输送台B之间,可移动输送台A和可移动输送台B平行设置；送料装置设置在周转装置一侧且与可移动输送台B平行设置；炭化炉和冷却炉设置在行吊B一侧,炭化炉和冷却炉平行设置；本发明还涉及一种带自动上料、装料及卸料功能的热解方法,包括肉尸自动化输送、肉尸的热解碳化、热解碳化产物的冷却等步骤。本发明解决了生产过程自动化程度低的问题,降低了工人劳动强度,提高了生产效率。
108	5	本发明公开了一种人工石墨膜卷材的生产冶具,由第一圆筒和第二圆筒组成,二者所围成的内腔形成容置腔；第一圆筒与第二圆筒端面上分别设置有带限位螺母的底板,第一圆筒及其底板、第二圆筒分别设置通气圆孔,第一圆筒上设置限位梢,第二圆筒上设置限位缺口。本发明还公开了利用上述冶具生产人工石墨膜卷材的工艺,其包括1)将聚酰亚胺薄膜卷绕于容置腔内；卷材剪裁一长方孔并置于限位梢内；2)将冶具送入碳化炉中处理得到碳膜卷材；3)将卷材通过限位缺口伸出至冶具外圈,再送入石墨化炉中处理得到石墨膜卷材；4)开卷收料；5)压延处理。本发明生产冶具的容置腔可充分利用,结合辅助结构,利用其烧制人工石墨膜可大幅度减少表观明显缺陷。
1144	0	本实用新型公开了一种碳化炉尾部酸雾的沉降装置,包括碳化炉主体、与其连通的排雾管,所述排雾管距离碳化炉主体较远一端连通有沉降罐,所述沉降罐的外壁卡接有抽水泵,所述抽水泵的输出端连通有排水管,且排水管距离抽水泵较远一端连通至沉降罐内腔,所述抽水泵的输入端连通有抽水管,所述抽水管距离抽水泵较远一端连通有储水箱,且储水箱的顶端与沉降罐连通,所述沉降罐的内壁焊接有活性炭吸附网,且活性炭吸附网位于排雾管与沉降罐连通处下方；通过设置的储水箱、抽水泵、抽水管、活性炭吸附网与排水管,有效的避免了现有装置无法循环利用造成水资源浪费,有利于对水资源循环利用,降低了装置使用成本。
3488	0	本实用新型公开了一种分布式粉体加热炉。所述粉体加热炉包括具有炉膛的炉体；所述炉膛的上部设有上电极,炉膛的下部设有下电极,该上电极和下电极组成电极对；所述上电极装在一固定盘上,该固定盘与一贯穿炉盖的通电电极相连；所述通电电极、固定盘和上电极内设有依次贯通的排气通道。本实用新型的加热炉具有上电极和环形下电极,上下电极通电后利用中间物料为电阻发热,形成立体加热区,加热效率更好；同时形成排气通道,便于杂质气体及时排出。
2571	0	一种无铅易切削石墨黄铜及其制备方法,成分含量(wt%)为：铜57~61%,铁4.5~18.5%,石墨0.2~0.5%,硅0.1~0.3%,锰＜0.08%,磷＜0.03%,余量为锌；按57~61wt%电解铜,5~20wt%铸铁,余量为电解锌的配比,先将电解铜和铸铁放入中频或工频感应炉中,铸铁放在坩埚底部,木炭做覆盖剂,待全部熔化后降低炉温,加入电解锌,待炉料全部熔化并混匀后,浇铸成棒材,石墨化退火：H2气氛下800~900null℃下保温8~15h。本发明克服了直接使用石墨粉铸造石墨黄铜时石墨偏聚问题,避免了粉末冶金法制备石墨黄铜时孔隙率大的缺点；产品的石墨颗粒呈球状,细小分散,具力学和切削加工性能良好；对环境友好,对人体无害；生产工艺简单,成本低。
2817	0	本实用新型公开了一种用于电极负极材料生产的串接石墨化炉的节能装置,包括排气管、安装板、安装孔、外壳、进气口和辅助机构,本实用新型通过设置了辅助机构于外壳内侧,通过滤网板对高温气体中的杂质进行过滤,同时通过滤网板转动与橡胶板顶端面形成碰撞,从而使得滤网板上过滤到的杂质向下掉落,并且杂质穿过固定框和衔接口后向外排出,达到了快速对高温气体中的杂质进行过滤,同时方便对过滤的杂质进行收集,为工作带来方便的有益效果。
990	0	本发明涉及含纤维树脂的处理装置和处理方法。根据本实施方式的处理方法是在基体树脂中包含有纤维的含纤维树脂的处理方法。该处理方法包括：使所述含纤维树脂中的基体树脂热分解的工序；以及在热分解之后在溶剂中搅拌所得到的纤维束的工序。在热分解时,可使所述基体树脂例如在干馏碳化炉(101)中碳化。
3446	0	本实用新型公开了一种碳纤维可控激光式超高温石墨化装置,主要包括放丝装置、密封装置、炉体、可控激光器、观测摄像机、气阀、气管、微型抽气泵、石英玻璃视窗、超高温红外测温仪、氩气净化机和收丝装置,炉体侧壁碳纤维出入口处有有入口密封和出口密封,入口密封和出口密封有氩气注入口和碳纤维穿过,炉体还有气体出口和氩气入口,气体出口连接气阀、气管、微型抽气泵；微型抽气泵由气管连接在炉体的出气口处；可控激光器的激光头固定在炉体上用来对碳纤维进行超高温加热；超高温红外测温仪可以通过石英玻璃视窗实时测量加热点温度,并将数据传送至控制器,控制器实时控制收放丝装置的速度和可控激光器的功率,从而保证加热区域的温度保持动态平衡。
1660	0	本实用新型公开了一种生物质碳化炉中的冷却装置,包括位于生物质碳化炉炉腔下部的冷却室,生物质碳化炉炉腔内碳化后的高温生物碳从冷却室顶部的进料口进入冷却室内,在冷却室底部设置有出料口,在冷却室的进料口处设置有活动炉栅,从进料口进入的高温生物碳能堆积在活动炉栅上,并通过活动炉栅上的间隙掉落至冷却室内；在冷却室底部设置有与出料口相连通的卸料斗,卸料斗出口与卸灰阀相连接；在卸料斗侧壁上设置有与冷却室相通的通孔,冷却气体能通过通孔进入冷却室内。本实用新型的优点是：能均匀、充分冷却高温生物碳,避免出现输出的生物碳与空气接触而氧化的现象。
586	0	本发明公开了一种耐腐耐磨的喷塑用涂料,由下列物质组成：聚丙烯酸酯粉末、聚氯乙烯粉末、乙酸丁酯、甲基硅油、四氢吡喃、聚四氢呋喃、羧乙基纤维素、季戊四醇、二乙烯三胺、2#二甲氨基苯甲酸甲酯、邻苯二甲酸丁基苄酯、改性填料、十二烷基苯磺酸钠、去离子水。本发明合理组合搭配了多种原料成分,有效的改善了喷塑涂料的使用特性,提升了喷塑涂料处理后膜层的耐水性、耐磨性、耐候性等,提高了防护的效果,延长了被喷塑工件的使用寿命,极具推广应用价值和市场竞争力。
3518	0	本实用新型提供了一种卧式艾奇逊石墨化炉,属于石墨化炉技术领域,包括由炉基底、炉头墙体、炉尾墙体和炉墙板围成的炉体,炉头墙体和炉尾墙体分别由导电电极、衬块、石墨粉和耐火砖组成,所述炉基底的上部由下而上依次设置石英砂层和炭黑层,所述炭黑层的上部设置炉芯,所述炉芯包括若干层坩埚、设置在所述坩埚外表面的煅后焦层、及设置在所述煅后焦层外表面的石油焦层,所述炉芯的顶部和侧面设置成型板,所述成型板的顶部和侧面设置保温材料层,炉体的顶部设置集气罩。本实用新型的石墨化炉能达到更高的石墨化温度,负极材料原料及辅材的石墨化程度更高,产品的性能更好,降温快,出炉快,增产节能效果显著。
960	5	本发明涉及一种负极材料无舟皿碳化工艺,该碳化工艺在负极粉原料碳化过程中,不采用传统卧式推板隧道窑连续炉碳化工艺中普遍使用的物料舟皿和推板,而是采用立式感应加热连续碳化炉将负极粉原料直接置于炉膛中实施连续碳化处理,原料采用石墨类负极粉原料,经带预热进料装置在氮气保护环境下对该原料进行碳化前预热处理,在立式感应加热连续碳化炉中进行碳化,实现无舟皿连续碳化生产,本碳化工艺省掉了物料舟皿和推板,且温度、时间、物料流动速度可控、可调,具有品质稳定、工作可靠、高效率、低成本特点。
533	0	本发明提供一种垃圾碳化处理设备,该设备包括碳化炉和设置在碳化炉炉体外侧的加热保温装置,加热保温装置包括太阳能反光板和燃气底座,太阳能反光板用于将太阳光集中反射到碳化炉炉体并为碳化炉炉体预热,燃气底座位于碳化炉炉体的底部且用于对碳化炉炉体进行加热及固定。本发明以太阳能反光板的集热作用来代替现有的燃料或燃气预热,可节约燃料或燃气资源,降低垃圾碳化的成本,提高了太阳能的利用率,可降低碳化过程中的污染性气体的排放量,减少对环境的污染和破坏,增加操作的安全性。同时整体设备的结构简单,占用较少的土地资源,且能处理大量的垃圾,可以多次重复利用,简化生活垃圾碳化处理操作过程,环境压力小。
2248	1	本发明涉及一种炭制品的制备方法,包括成型、一次焙烧、浸渍、二次焙烧、石墨化和加工,一次焙烧过程中,在150#550℃时,升温速率为0.5#3℃/h。现有技术在焙烧前期一般采用较快的升温速度,以加快沥青的炭化,使沥青与固态炭质材料结合,但存在表面的沥青快速氧化,形成表面硬壳,影响内部的沥青氧化的问题,而本发明的升温速度避免了上述问题,同时使氧化产生的挥发物及时排出,避免在制品内部形成气泡,造成制品在后续升温过程中出现膨胀开裂,本发明的升温速度还避免了沥青在低温区沿制品中固态炭质材料之间的间隙流动,造成制品变形的问题,因此,本发明得到的制品结构更稳定,性能更优越。
3351	3	本实用新型涉及一种石墨化炉废气的喷淋雾化除尘装置,包括水洗塔,所述水洗塔顶部设有进气管,且所述进气管贯穿水洗塔顶部,所述进气管上设有加压风机,所述进气管一端设有分散装置,所述水洗塔内腔设有过滤网,且所述分散装置设于过滤网下方,所述水洗塔底部设有出水管,所述出水管一端连接有沉淀池,所述沉淀池内腔设有过滤器,所述过滤器顶部连接有循环管一,所述循环管一上设有循环水泵,所述循环管一另一端与水洗塔侧壁连接,所述水洗塔右侧设有脱硫塔,所述进气管一侧设有连接管,且所述连接管贯穿水洗塔顶部与脱硫塔侧壁,通过设有分散装置,可以使废气与水充分接触,与水接触后向下沉淀,避免微尘颗粒对脱硫环节影响。
3386	1	本实用新型公开了一种多功能并排石墨化炉,包括炉体、温度传感器、排气孔调节装置和控制装置,炉体由并排设置的多个分炉体构成,每相邻的两个分炉体的炉腔之间通过一个中间墙板分隔开。其优点在于,本实用新型在生产一种类型的产品时,通过控制排气孔的排气速度,防止了气体膨胀产生的喷炉事故,极大提高了生产安全性和炉体的稳定性；当生产的产品类型发生改变时,通过调整排气孔的横截面面积大小,使排气速度满足产品生产的要求,增加了生产产品种类；本实用新型的炉体由并排设置的多个分炉体构成,每相邻的两个分炉体的炉腔之间通过一个中间墙板分隔开,提高了空间利用率,炉体上方设有天车喷水装置,减少了开炉后炉体和中间墙板的冷却时间。
643	0	本发明公开了一种用于生物质碳化炉的冷却装置,其结构包括上碳化仓、碳化冷却装置、下碳化仓、操作底座、进料口,所述上碳化仓设于下碳化仓上方,并通过螺栓加固连接,所述碳化冷却装置设于下碳化仓内部,所述操作底座设于下碳化仓前端外侧,所述进料口与下碳化仓贯通连接,并设于操作底座上方,所述碳化冷却装置设有冷却进料口、冷却室、温度自动检验机构、灰料收集盒组成,所述冷却进料口设于冷却室上方,并贯通连接,本发明实现了该生物质碳化炉的冷却装置在冷却后在送出碳化物料时可以通过对物料温度的检验,避免冷却不彻底,接触空气后复燃的情况,并重新送回冷却室进行冷却,提高回收效率,并提高安全性。
2996	1	本实用新型是关于一种石墨化炉的可延展式炉体结构,包括炉门、第一炉体和第二炉体,第一炉体位于炉体结构的首尾两端,第一炉体中部设有可放置待提纯产品的第一通孔,第一炉体两端分别设有第一连接凸部和第一法兰,第一连接凸部外周壁上还设有若干个均匀分布的炉门固定件；炉门一端与第一炉体一端转动连接,炉门外侧端面设有若干个均匀分布的固定块,固定块一端设有固定槽并伸出炉门外边缘,固定槽与炉门固定件插接；第二炉体位于炉体结构的中段,第二炉体两端均设有第二法兰,炉体结构的中段最外侧的两个第二法兰与第一法兰固定连接。本实用新型通过多个炉体相互对接来加大炉内空间,大大提高了石墨粉料的提纯产量。
2101	1	本发明属于石墨化内串炉控制技术领域,具体涉及石墨化内串炉送电小车反推断电系统,包括油缸支撑座,所述油缸支撑座连接有四个双向油缸,所述双向油缸的左右两侧分别连接有左限位柱和右限位柱,所述左限位柱匹配连接有左连接座,所述左连接座设有左活动孔,所述左连接座连接有左连接板,所述左连接板连接有前铜板,所述右限位柱匹配连接有右连接座,所述右连接座设有右活动孔,所述右连接座连接有右连接板,所述右连接板连接有后铜板,所述油缸支撑座固定连接有两个油缸,所述油缸支撑座固定连接有两个油缸,所述右连接板设有与油缸相匹配的通孔,所述通孔贯穿前铜板,所述双向油缸和油缸均连接有液压站。
2394	0	该石墨化炉(1A)具备：第1电极(8)；第2电极(9),与第1电极对置地配置；第1通电加热发热体(11),被设置在与第2电极对置的第1电极的表面上；第2通电加热发热体(12),被设置在与第1电极对置的第2电极的表面上。第1以及第2通电加热发热体,构成为在它们之间能够配置被处理物(W1)。此外,该石墨化炉以如下的方式构成：通过对第1电极和第2电极之间通电,加热被配置在第1以及第2通电加热发热体之间的被处理物而使其石墨化。
1155	0	本实用新型涉及一种碳纤维生产设备技术领域,且公开了一种新型低能耗高效低温碳化炉,所述炉壳的右侧固定有氮气冷却腔,所述氮气冷却腔的右侧装设有出口氮气密封腔,所述炉壳的内腔上部均匀布设有顶部加热棒,所述炉壳的内腔中部横向装设有金属马弗。加设的温度控制区域有6个,加热方式采用顶部加热棒、底部加热板的方式,从而减少一个温区设计,在能源功耗上大大降低,加设的金属马弗放置于光滑的支撑刚玉梁上,两端由气缸牵引,确保金属马弗受热膨胀后均匀伸展,确保炉壳保温泄露点减少；加设的金属马弗在第四、第五、第六温区弧形板顶部均装设有马弗吊杆,使得金属蠕变而金属马弗的顶部不会垮塌。
2579	0	本发明属于锂离子电池技术领域,尤其涉及一种锂离子电池用石墨材料的制备方法,包括以下步骤：在惰性气体氛围下,将活性炭加入高温碳化炉中,加热至900～1100℃使活性炭碳化,同时抽真空,冷却后,得到碳化后的活性炭；在惰性气体氛围下,将步骤一得到的碳化后的活性炭加入石墨化炉中,然后注入沥青,充分搅拌,抽真空,然后在2500～2700℃下进行石墨化,冷却后得到石墨。相对于现有技术,本发明首先将活性炭在高温高压釜中碳化,然后再注入沥青,液态的沥青可以填充碳化后的活性炭上的孔,再经过后续高温高压的石墨化处理后,就可以得到真密度较高的石墨,从而提高使用该石墨的克容量和使用该石墨的锂离子电池的首次放电效率。
3151	0	本实用新型公开了一种石墨化炉炉头电极冷却结构,涉及石墨化炉技术领域,解决了现有电极冷却结构冷却效果不佳的问题,本实用新型包括内部开设有圆柱状的冷却腔的电极本体,冷却腔开口处密封有端盖,端盖侧面中心设置有具有隔热功能的内管,端盖上设置有套在内管外的外管,外管末端面与冷却腔底部密封接触,内管末端靠近冷却腔底部,外管外侧与内侧分别为进水通道与出水通道,外管靠近冷却腔底部处开设有若干通孔,端盖上设置有若干与出水通道连通的出水管以及若干与进水通道、内管分别连通的进水管。
1272	1	本实用新型属于活性炭生产设备技术领域,尤其为一种生产活性炭的炭化装置,包括碳化炉主体和碳化框,所述碳化炉主体的底部开设有滑动槽,所述滑动槽内部滑动连接有滑块,所述滑块固定连接在碳化框的底部,所述碳化框两侧均开设有滑动导轨,所述滑动导轨的内部滑动连接有滑动引导块,所述滑动引导块之间固定连接有出料推板,所述出料推板的左侧固定连接有出料斜块,所述碳化框的左侧内壁的顶部固定连接有固定块,所述固定块的内部滑动连接有引导柱,所述引导柱的底部固定连接有斜角卡块。本实用新型通过设置活动出料板、出料推板、碳化框、引导柱、按压板、卡勾和斜角卡块相配合,解决了刚出炉的活性炭温度较高不方便卸料的问题。
1275	4	本实用新型公开了生物样品中放射性核素分析自动前处理装置,中央微型控制器MCU,用于数据接收、获取样品含水率参数,获取移动终端破碎指令,将样品进行粉碎处理,获得加热参数启动微波灰化碳化炉进行灰化碳灰处理；矿物成份分析仪对样品矿物成分、含水率、灰鲜比、灰化时间等参数分析反馈给中央微型控制器MCU,最终显示在移动终端；本实用新型实时显示当前物料的温度,处理状态,设置物料通过移动端观看样品前处理的情况,是否着火。时时控制加热温度,加热时间及时刻关停功能,处理异常随时关停功能,引用空气净化装置,吸收生物灰化碳化过程中产生的废气。
2652	4	本发明涉及一种用于制备石英坩埚的石墨电极的制备方法,其特点是,将煅烧后石油焦和石墨粉经过破碎、配料,添加20％～30％熔融态的沥青混捏；经过挤压机挤压成型,在830～880℃条件下焙烧240～300小时；再采用10％～20％熔融态的沥青浸渍；在750～800℃条件下焙烧180～220小时；最后在2500～2700℃条件下提纯石墨化50～70小时完成。本发明制备工艺操作简单,成品率高,充分利用资源,节约成本,同时还保持了较高的体积密度,实用性强。
2920	0	本实用新型涉及石墨化内串炉技术领域,具体地说,涉及一种石墨化内串炉导电小车液压自动控制系统。其包括支撑板,所述支撑板顶部靠近边缘处设置有安装板,所述安装板表面设置有液压推杆,所述支撑板表面滑动设置有支撑装置,所述支撑装置包括下弧槽和上弧槽,所述上弧槽与下弧槽通过螺栓螺纹固定在所述液压推杆活塞杆端部,所述支撑板底部设置有底座,所述底座包括底板,所述底板靠近中心处设置有螺母,所述螺母内部螺纹设置有螺杆,所述螺杆端部转动设置在所述支撑板底部,所述下弧槽外壁设置有滑板,所述滑板底部转动设置有两个滚轮,本实用新型可以微调高度,且可以支撑液压推杆,避免晃动。
664	0	本发明涉及一种特种纤维的生产方法,尤其是涉及一种硼硅陶瓷纤维的制备方法。一种硼硅陶瓷纤维的制备方法,所述的制备方法包括以下步骤：(a)在氮气保护下,将硼酸酯、烷基三烷氧基硅烷、四乙氧基硅烷、甲基乙烯基二甲氧基硅烷、乙醇、去离子水以及催化剂依次加入到反应釜中,最终得到聚硼硅氧烷纺丝原液；(b)将步骤(a)中得到的聚硼硅氧烷纺丝原液,经干法纺丝装置挤出得到聚硼硅氧烷初纺纤维；(c)将步骤(b)中得到的聚硼硅氧烷初纺纤维置于预氧化炉、低温炭化炉以及高温碳化炉进行裂解炭化,得到硼硅陶瓷纤维。本发明具有如下有益效果：(1)反应原料安全；(2)反应副产物不污染环境；(3)反应步骤简单。
44	1	本发明公开了一种硬碳和软碳共修饰的人造石墨负极材料及其制备方法,该负极材料包括人造石墨材料以及依次均匀地包覆在所述人造石墨材料表面的硬碳层和软碳层,所述人造石墨材料、硬碳层、软碳层的重量比为1：(0.1-0.35)：(0.08-0.2)。上述人造石墨负极材料通过硬碳和软碳对人造石墨的修饰作用,硬碳类材料在高温石墨化之后仍然是无定型程度较高的硬炭结构,构建单颗粒之间的锂离子快速扩散通道,软碳包覆以解决硬碳地比表和电解液的刻蚀问题,使最终的产品具有较好的倍率性能和循环性能。
1591	0	本实用新型的多重绝热保护秸秆碳化炉涉及一种碳化炉,包括保温外箱与内胆碳化炉,保温外箱为箱体结构、其一侧面铰接有箱门,该保温外箱的内底面铺设有耐高温水泥层且该内底面上设有碳化炉支架；该保温外箱的后侧壁顶部设有烟气排放孔、其他侧壁分别设有一个或一个以上的空气入口；保温外箱的侧壁与箱门内均设有保温材料夹层；内胆碳化炉座于碳化炉支架上。本实用新型的多重绝热保护秸秆碳化炉,结构简单,成本经济,适于大规模推广,在碳化的过程中,由于采用了碳化列管结构,能够容易掌握碳化过程,而且采用了保温外箱的结构,令碳化炉在碳化生产的过程中产生的热量能够积蓄,减少了燃料的损耗,降低了生产成本。
1267	0	本实用新型公开了一种复合毡高温碳化炉,包括炉体、炉门、碳化腔和对接管,所述炉体的一侧安装有炉门,所述炉体底端的两侧均固定有固定结构,所述炉体的底端设置有安装板。本实用新型通过设置有过滤结构实现了对气体进行过滤,当内部在进行碳化处理时会产生一些气体,需要对气体进行过滤,气体通过进气口进入到输气管的内部,输气管将气体传输到过滤箱的内部,接着气体进入到进气道的内部,气体从进气道进入到过滤槽,过滤槽的内部设置有过滤液,因过滤箱内部设置有隔气板,隔气板将气体隔离在液面上部,气体仅能通过过滤液,被过滤液过滤后的气体进入到出气道的内部,接着通过输气管排出,从而提高了使用的安全性。
2894	5	本实用新型公开了一种节能环保型石墨化炉排气处理装置,其结构包括第一筒体、进液管、排气管、进水管、雾化喷头、第一连接管、第二筒体、检修门、底座、布袋除尘器、第二连接管和收集装置,本实用新型通过第一筒体下端设置了收集装置,由第一筒体内部的液体经过连接斗进行缓冲后,缓慢落在移动滤网中的滤网内部及进行过滤后,落在底座壳内部进行收集,从而实现了过滤的作用,保证了后续的能源利用效率,直接或间接地提升了经济效益,接着电动推杆推动连接板,连接板带动滑框与滑轨进行滑动,使得滤网滑出底座壳,以及方便收集和清理滤网上端面的固体,从而提升了装置的便捷性。
3143	0	本实用新型涉及石墨化内串炉领域,更具体地说,是一种石墨化内串炉用蓄电池供电驱动导电小车,包括车架、滚轮支架、驱动电机、支撑板、铜板和螺旋电缆,所述车架的底部固定连接有滚轮支架,滚轮支架的侧壁安装有驱动电机,车架的上表面转动连接有伸缩机构,伸缩机构的顶端固定连接有支撑板,支撑板的上表面固定连接有绝缘支架,绝缘支架上安装有双轴电机,双轴电机的两个轴伸端分别固定连接有丝杆,丝杆上套设有套筒,双轴电机的左右两侧分别设有铜板,两个铜板之间设有若干螺旋电缆,本实用新型可以快速在每台石墨化炉之间进行导电作业,大大提高了工作效率,解决了现有的石墨化内串炉导电作业仍需人工进行,导致工作效率低下的问题。
2596	0	本发明提供了一种高效环保的石墨化炉冷却工艺,该工艺包含以下具体步骤：步骤1,利用多功能行车,以时间为运行方向,逐步加大吸料深度及吸料频率,控制产品降温幅度不超过30℃/小时,当产品露出时,产品表面温度不超过400℃；步骤2,将多功能行车主料仓内的保温料进行筛分处理；步骤3,将筛分处理后的粒料进行除尘处理。本发明提供的多功能行车用于石墨化炉冷却工艺,能独立完成冷却过程；利用该多功能行车系统,将缩短石墨化炉的冷却时间,提升工作效率,降低生产成本,同时提升石墨化炉冷却过程的环保水平。
2928	1	本实用新型公开了一种电接头快拆式的内串石墨化炉,包括炉底板,所述炉底板左右两侧固定连接有炉侧板,所述炉底板前侧固定连接有炉头墙,所述炉头导电电极外壁设置有导电接电头,所述炉尾墙内部固定连接有两根炉尾导电电极,两根所述炉尾导电电极之间固定连接有船接导体,所述导电接电头内部开设有下连接槽和接地槽,所述导电接电头顶部内壁开设有上连接槽,所述上连接槽内部固定安装有固定块,所述下连接槽内部螺纹连接有转动杆。本实用新型中,当发生故障时,先切断电源,同时顺时针转动转动杆,使转动杆沿着下连接槽向下移动,使转动杆与固定块之间的间距变大,将导电接电头从炉头导电电极处拆卸下来,便于拆卸进行维修。
239	0	一种微观形貌可控的煤沥青基碳材料的制备方法,属于高分子化工、煤化工与碳材料制备工艺领域。首先用还原剂屏蔽或除去煤沥青中羰基、醛基等对自由基聚合反应的干扰；将煤沥青与单体共溶,煤沥青为溶质,形成本体溶液聚合体系,进行热引发本体聚合制备聚合物改性煤沥青；减压蒸馏脱除残余单体和轻质组分,得到高软化点聚合物改性煤沥青；将高软化点聚合物改性煤沥青进行程序碳化,得到不同形貌结构的煤沥青基碳材料。本发明解决了单纯聚合物在煤沥青体系中单链段分散困难的问题,同时改进了煤沥青基前驱体,碳化调控方法单一的问题,实现高分子改性煤沥青精细化的要求,以及碳材料结构制备的可控,为高性能碳功能材料的制备提供了新方法和新思路。
1786	0	高效节能碳化炉是一种加热炉,它是用于木材和其它废料(如锯末、稻糠、糠醛渣等)压制而成的棒形或块状物进行碳化处理的设备。本实用新型特征是：箱形炉体,在炉体上部的木焦油回收装置以及炉体下部的引火室,引火道等。本碳化炉的主要优点是：通过引火加氧的综合技术保证碳化质量,引火用的燃料少,只是被碳化料的百分之一,故能耗极低。此外,由于采用了冷凝回收装置,故既缩短了碳化过程,也增加了副产品木焦油的回收。
2960	0	本实用新型公开了一种工业生产用石墨化炉,涉及石墨化炉技术领域。包括石墨化炉本体,所述石墨化炉本体顶部可拆卸连通设置有螺旋输送机的出料口,所述螺旋输送机顶部设置有进料口,螺旋输送机由第一电机进行驱动转动,且所述螺旋输送机由上下调节机构驱动上下运动,所述石墨化炉本体底部一侧活动连接有液压缸,所述液压缸固定安装在底座上,石墨化炉本体另一侧通过连杆铰接安装有支撑架,所述支撑架固定安装在所述底座上。本实用新型使用时,可以利用螺旋输送机连续性的向石墨化炉本体内部送料,操作方便,有利于提高石墨化效率,同时无需人工进行出料操作,节省作业人员的时间与精力,进一步提高生产效率。
863	0	本发明涉及一种裂解碳化炉废气净化工艺,包括以下步骤,步骤一,燃烧炉燃烧产生高温气体供热,步骤二,有机原液在氧化炉中呈雾状喷出,进行高温氧化干燥,返料机取样检测,然后碳化,步骤三,冷却、包装物料,步骤四,对碳化炉中产生的废气进行处理,采用上述步骤,对有机原液进行了干燥、碳化以及尾气回收处理,在处理有机原液中污染物的同时对处理过程中产生的尾气进行了收集处理,实现了真正的无污染处理,避免了有毒气体如二噁英的排放,同时步骤二中氧化炉产生的高温气体对预热浓缩装置进行供热,提高了热能的回收利用率,做到了节能减排的效果,同时降低了排出的气体的温度,避免了高温气体中二噁英的产生。
943	3	本发明公开了一种水热活化城市污水处理厂污泥合成介孔碳材料的方法,该方法以城市污水处理厂污泥为碳源前躯体,加入活化剂进行搅拌,将得到的污泥活化剂混合液进行水热活化,再将得到的污泥混合液置于烘干装置内烘干,将得到的污泥干化物在惰性气氛下焙烧,筛分和制粉后得到污泥基介孔碳材料。本发明可根据活化剂与污泥前躯体的比例关系、水热温度、碳化温度,进行介孔碳材料结构的调控,合成出的污泥基介孔碳材料以介孔为主,吸附性能优于传统活性炭材料。另外,水热反应大大提升了活化剂的活化效果,可减少活化剂的使用量。本发明的污泥基介孔碳材料适用于处理污水和废气,同时也可以用于改良土壤,载体材料。
1599	1	本实用新型公开了一种用于连续生产的节能型碳化炉,包括一号炉、二号炉、烟道、热换水箱和氢氧化钠溶液箱,所述一号炉和二号炉的底部皆砌筑有炉底支撑体,所述一号炉和二号炉的外壁上通过不锈钢钩固定有炉体轻质保温毡,且一号炉与二号炉之间设置有第一炉间烟道通道和第二炉间烟道通道,所述一号炉和二号炉的底部皆与烟道连通,排烟管的另一端延伸至热换水箱内部的底端,且排烟管上安装有引风机,导烟口与导烟管的一端连接,所述导烟管的另一端延伸至氢氧化钠溶液箱内部的底端。本实用新型不仅缩短了建设周期,减少了建设成本,减轻了炉体的自重,便于炉体的维护,而且便于对待烧产品进行预热,缩短了生产周期,减少了能源的消耗。
563	0	本发明涉及一种碳空心微球的制备方法,该方法包括：使用酚醛空心微球为前体,在惰性气体保护下,以0.2-1℃/min的升温速率升温至失重温度,保温1-4小时,所述失重温度为300～700℃；然后继续以0.2-1℃/min的升温速率升温至碳化温度,并保温1-3小时,所述碳化温度为800-1200℃；完成热解碳化后,以采用1-5℃/min的降温速率降到室温。通过对酚醛空心微球热解碳化工艺的控制,有效避免了微球空心结构的破损,从而获得了高圆度、高强度以及低破球率的碳空心微球。
511	0	本发明公开了一种可降低蔬菜吸收抗生素的厨余垃圾生物炭处理方法,涉及厨余垃圾处理技术领域。包括以下步骤：步骤一,将厨余垃圾固液分离；步骤二,将步骤一得到的固体厨余垃圾粉碎；步骤三,将步骤二粉碎后的厨余垃圾烘干,烘干后过筛；步骤四,将步骤三得到的产物放入碳化炉内高温缺氧碳化裂解；步骤五,将步骤四得到的碳化物浸泡在HCL溶液中12h,去除灰分,过滤,用去离子水洗至中性；步骤六,将清洗后的碳化物烘干得到厨余垃圾生物炭。本发明通过将厨余垃圾中固态物碳化成生物炭吸收土壤中的抗生素以及厨余垃圾液态物发酵后制成有机液体肥料反哺给土壤增加土壤的肥力,解决了现有土壤抗生素难处理及厨余垃圾难处理的问题。
3011	0	本实用新型公开了一种实验室用高速石墨化炉,解决的技术问题是目前的石墨化炉体积较大,加热的速度较慢,需要时间较长,不能满足实验的要求。本实用新型包括支撑架,所述的支撑架下部设有支撑台、上部设有螺纹孔,与螺纹孔相配合设有紧固杆,支撑台上设有加热腔,所述的加热腔上部设有密封盖、下部设有底板,紧固杆下端穿过螺纹孔后与密封盖连接；所述加热腔的外壁上缠绕有加热丝,与加热丝相连接设有高频加热炉。本实用新型使用体积小、超高速石墨化的石墨化炉；体积的大小,石墨化时间的长短均符合实验室的需求。
2164	5	本发明公开了一种铁路电机用电刷及其制备方法,属于电刷加工技术领域。该电刷通过两个阶段生产制备而成,一阶段生产是通过将炭黑、改质沥青和煤焦油加热混合后焙烧,焙烧完成后磨粉制得一阶段产物；二阶段生产是通过将一阶段产物,炭黑,改质沥青和硫磺加热混合,经过轧辊、磨粉、压制、焙烧、石墨化、浸渍、精磨、钻孔和装配制得电刷。本发明还提供了一种上述电刷的制备方法。本发明电刷的性能均匀性由原来60％提高到98％；电刷产品的脱出拉力可提高2#3倍,高达750kgf,产品增重率明显增大,增重率高达12％,气孔率显著降低,气孔率可达1％,更能满足市场的需求,该电刷适用于铁路电机。
2840	0	本实用新型公开了一种石墨化炉,包括炉体和圆筒,所述炉体外侧套设有用于对炉体内腔进行感应加热的感应线圈,炉体底壁开设出料孔,出料孔处设置出料阀门,炉体的顶部具有进料孔,进料孔处具有进料阀门,炉体顶部开有排气孔；所述圆筒套设在感应线圈外部,圆筒的外壁与内壁之间具有空腔,所述空腔侧壁开有进气孔和出气孔,进气孔与炉体上的排气孔通过进气管连通,出气孔处连接有出气管,出气管内设置有出气阀门和负压风机,炉体上方设置有电机,电机的输出轴上连接有搅拌轴,搅拌轴穿过炉体的顶壁进入炉体内腔,本装置可以对废气进行集中化处理,从而降低废气排放时空气净化设备产生的能耗。
2113	0	本发明公开了一种超高温石墨化炉,包括卧式炉体外壳,炉体外壳两端设置有用于碳纤维进出的炉嘴,所述炉体外壳中部横向固定有供碳纤维穿过的空心的石墨发热体,石墨发热体的一端为自由端,石墨发热体的另一端连接有两个引电装置,引电装置的端部贯穿炉体外壳一端的外壁延伸至炉体外壳一端外,引电装置的端部位于炉体外壳一端的炉嘴内,所述引电装置的端部与设置于炉体外壳外部的整流变压器电连接,石墨发热体外壁与炉体外壳内壁之间填充有隔热保温材料,所述炉嘴外设有气封装置。与现有技术相比,本发明有效的解决了设备整体气密和发热体膨胀损坏的问题,达到了连续使用的目的,同时由于其简单的设计结构、使该类设备的制造成本和运行维护成本大大降低。
1168	0	本实用新型涉及碳纤维材料装备技术领域,且公开了一种低功耗高效能的碳纤维高温碳化炉,包括炉体,所述炉体的一侧连接有排废腔,所述排废腔的外侧连接有进料侧密封腔,所述进料侧密封腔的外壁上部安装有排气罩,所述进料侧密封腔的底部装设有调节螺柱,所述调节螺柱的末端连接有密封腔支架,所述密封腔支架的表面设置有调节螺母,且调节螺母与调节螺柱的外壁相螺接。该低功耗高效能的碳纤维高温碳化炉,采用在丝束进口侧设置排废腔进行排废,而非现有技术采用的在炉体中间设置排废口进行排废；高温废气从炉体中间位置向丝束进口侧流动,高温废气与丝束逆流换热而对丝束进行加热,实现了高温废气热量回收利用。
3458	1	一种石墨化炉用炉芯板伸缩装置,它涉及一种炉芯板伸缩装置。本实用新型解决了现有的石墨化炉在装炉过程中,由于炉体会受热变形,炉芯板与炉墙之间的接触不严,产生缝隙,导致炉芯板内的外料会相互渗漏,存在影响生产的问题。本实用新型的连接板沿其长度方向的一侧与炉体固定连接,多个滑销固定安装在炉芯板上,连接板上由上至下依次开设有多个滑销口,连接板沿其长度方向的另一侧与炉芯板之间通过多个滑销活动连接,多个伸缩件的一端固定在炉芯板上,多个伸缩件的另一端抵靠在连接板沿其长度方向的另一侧上。本实用新型用于石墨化炉。
632	0	本发明涉及一种新型铝合金材料及其制备方法,包括内芯铝合金材料及包覆于内芯铝合金材料外的外层铝合金材料；内芯铝合金材料按重量百分比由以下组分组成：8#9％的硅,2.5#3.0％的铜,1.2#1.5％的镁,0.3#0.5％的镍,0.3#0.5％的锶,0.3#0.5％的钛,0.1#0.3％的硼,0.1#0.3％的钒,0.1#0.3％的铌,0.1#0.5％的钼,1.0#1.5％的锌,0.8#1.0％的锡,余量为铝；外层铝合金材料按重量百分比由以下组分组成：8#9％有硅,0.1#0.3％的铜,0.5#1.0％的镁,0.3#0.5％的镍,0.3#0.5％的锶,0.3#0.5％的钛,0.3#0.5％的硼,0.1#0.3％的钒,0.1#0.3％的铌,0.1#0.5％的钼,1.0#1.5％的锌,0.8#1.0％的锡,0.3#0.5％的钴,0.1#0.3％的镉,0.1#0.3％的锆,余量为铝。
1077	0	碳纤维丝束分层传输装置,它具有丝束收幅装置和丝束扩幅装置,丝束收幅装置具有的机架一侧的上部装有第一转动导辊和第二传动导辊,机架上位于第二转动导辊的下方固定有第一引导辊,机架上位于第一引导辊的下方固定有第二引导辊,机架的另一侧的上部固定有第一支承辊、第二支承辊,机架上位于第一支承辊的下方固定有第三引导辊,机架上位于第三引导辊的下方固定有第四引导辊,丝束收幅装置与丝束扩幅装置呈对称的相同结构。将丝束收幅装置及丝束扩幅装置分别设置在碳化炉前方及后方,由丝束收幅装置可实现丝束的分层、收幅,由扩幅装置可实现丝束的扩幅。
2284	5	本发明涉及锂离子电池负极材料技术领域,具体地说是一种锂离子电池石墨负极材料的制备方法,其包括下述步骤：(1)、混料；(2)、石墨化处理；(3)、粉碎分级处理；(4)、常温改性,得到改性包覆体D50粒径为11～17μm,物料填充体积65～80％。本发明与现有技术相比,制备的锂离子电池石墨负极材料具有较高的振实密度,电池容量相对较高,工序简单、生产成本低；其电化学性能总结如下：首次放电容量在350mAh/g以上,首次充放电率在90％以上；放电平台及平台保持率较高；循环性能好,350次循环,容量保持＞90％；加工性能比较好；加工制备方法比较简单,生产成本较低,适合工业化生产。
3531	5	一种石墨化炉炉头导电自动连接装置,包括钢压板、双向液压油缸、绝缘小车,其特征在于,绝缘小车上安装钢压板,两块钢压板的上下端之间分别设置双向液压油缸,双向液压油缸可调节两块钢压板的间距,供电导电铜排与弹簧压板相连,并通过螺栓螺母与钢压板连接,钢压板及供电导电铜排上设有冷却水路。本实用新型的石墨化炉炉头导电自动连接装置,通过控制双向液压油缸的双向运动,使供电导电铜排与导电石墨炉头自动断开或导通,连接可靠性大大提高,且相应减小工人劳动时间和强度,并提高生产效率。
1763	0	本实用新型涉及一种高温碳化炉内进气孔清理装置,属于碳纤维生产设备领域。设有总管道,总管道经过一个减压阀之后再通过流量计最终进入高温炉内,流量计两端分别安装有一个阀门,总管道上开有一个接孔,接孔与管道相连通,管道上安装一个控制阀门,管道的另一端搭接在流量计与高温炉体之间的管道上。本实用新型不用拆开炉体,就可以对炉内的进气小气孔进行有效的清理。
546	0	本发明公开了利用废聚丙烯腈纤维制备的聚丙烯腈碳纤维及其制备方法,方法包括：(1)将废聚丙烯腈纤维进行脱水处理,得到完全脱水的废聚丙烯腈纤维；(2)将所述完全脱水的废聚丙烯腈纤维短切后与溶剂混合室温溶胀、高温搅拌溶解配制聚合物溶液,经过滤、脱泡得到纺丝溶液；(3)将所述纺丝溶液进行纺丝,得到聚丙烯腈原丝；(4)将所述聚丙烯腈原丝进行预氧化和碳化,得到聚丙烯腈碳纤维。采用该方法得到完全脱水废丝,配制聚丙烯腈质量浓度为19～22wt％的碳纤维原丝用纺丝溶液,以此纺丝液制备的原丝经预氧化和碳化后,最终制备得到线密度38～66g/km、拉伸强度3.8～5.6GPa、拉伸模量230～300GPa的聚丙烯腈碳纤维。
2262	0	本发明涉及一种竹炭的生产方法及该生产方法所用的炭化装置。所述生产方法包括：原料处理：将竹材切碎、烧碱浸泡、烘干和粉碎,获得竹材粉；炭化：将所述竹材粉先进行闪速低氧炭化,再进行绝氧炭化；换热冷却：将炭化后的产物在无氧环境下进行换热冷却,冷却后的产物为第一竹炭粉；转化：将所述第一竹炭粉在石墨化炉中进行转化,获得第二竹炭粉；成型：将第二竹炭粉和粘结剂混合,制成成型料；电热炭化：将成型料进行电热炭化；蒸汽活化：将电热炭化后的产物进行蒸汽活化,得到竹炭。利用该方法可以制得超高比表面积、高碘吸附值和高强度的竹炭,并且还可回收合成气、竹焦油和竹醋酸副产物。所述炭化装置可广泛用于其它生物质炭化。
3348	1	本实用新型涉及石墨化窑炉技术领域,主要适用于以煤基焦粉制备锂离子电池复合负极材料,属于硬碳石墨化技术领域。本实用新型多联体并列式高温石墨化炉,由多个单体石墨化炉并列平行排放组成,每个单体石墨化炉都是由石墨化炉本体和集烟罩组成,所述石墨化炉本体的两侧墙壁为空腔结构,在石墨化炉本体的两端墙壁上分别设有百叶窗进风口,在两侧墙壁的顶部开设48×2个烟气出口,在两侧墙壁的内壁靠火面上开设多个烟气溢出孔,烟气溢出孔与两侧墙壁的空腔相通,石墨化炉本体内烟气经烟气溢出孔进入两侧墙壁的空腔再至烟气出口排至集烟罩内,在集烟罩的顶部设有排烟口,所述排烟口与外接的烟气净化装置相连接,在集烟罩的顶部设置多个测温孔。
3563	0	本实用新型涉及石墨导热膜生产装置技术领域,具体的说是一种用于石墨导热膜生产的石墨化装置,炉体及设置在炉体上的电控系统,设置在炉体侧面的抽真空系统,设置在炉体内部的石墨化装置,所述炉体包括炉壳,炉壳上端设置有电控系统,所述炉壳内部设置有石墨化装置,本实用新型设备大型化,单炉产量达1500kg以上,为市场上的炉型的7倍以上,大大提高了生产效率,降低了生产成本,本实用新型温度均匀性好,生产的石墨导热膜质量稳定;采用铜管、刚玉层、多层碳毡设计,设备绝缘性好,由于大量的挥发物往往造成炉膛内和绝缘材料的污染,影响绝缘性能,经多燎欠烧结后,实践证明,对地电阻仍然在2KQ以上。
1456	0	本实用新型提供一种钨粉生产用碳化炉,包括工作炉,支撑架,出料头,密封阀,左连接管,第一控制阀,第一预热器,第一放置筒,右连接管,第二控制阀,第二预热器,第二放置筒,PLC,控制按钮,风机,连通管,过滤网,二次材料搅拌混合架结构,均匀加热连接板架结构和连接观察处理框架结构,所述的支撑架分别焊接在工作炉下表面的左右两侧；所述的出料头焊接在工作炉下表面的右侧；所述的密封阀螺纹连接在出料头和出料头之间。本实用新型的有益效果为：通过二次材料搅拌混合架结构的设置,在搅拌叶旋转时,能够对材料进行搅拌并混合的工作,且增加了材料的混合效果,进而避免了材料过多并不方便通过风力进行混合的问题。
1483	1	本实用新型公开了一种碳化炉,包括炉体和炉门,炉体整体上呈长方体,炉门设置在炉体的一端；炉体的顶部设置有至少一个排气口,炉体的两侧以及与炉门相对的那一端上分别设置有一个进气口；所述炉门包括与炉体铰接的门板,以及设置在门板内侧的隔热层；门板内侧的边缘设置有密封垫。本实用新型提供的碳化炉的炉体的3个不同面上分别设置一个进气口,从而使得氮气可以从三个不同方向进入炉内,从而使炉内原有的空气更快速地被排出。
3156	5	本实用新型提供一种解决镍铁电炉短寿问题的镍铁电炉用炭复合炉衬结构,包括炉底和炉墙,炉墙紧贴炉壳处采用高铝捣打料,紧贴高铝捣打料砌筑特级高铝砖,特级高铝砖热面一定距离外砌筑高导热耐侵蚀的半石墨化炭砖,在特级高铝砖和半石墨化炭砖宽缝间捣打炭素捣打料；炉底上设置有炭素捣打料,紧贴半石墨化炭砖热面靠近炉底炭素捣打料上部砌筑保护砖。炉墙的半石墨化炭砖是立砌的整体大炭块。本实用新型采用适宜的耐材和合理的炉衬结构,使镍铁电炉的寿命有原来的1-3年提高到5-8年,甚至更长,大幅度提高了炉衬的使用寿命,同时降低了维修费用,提高了生产效率,综合效益显著。
2372	0	本发明公开了一种高导热石墨膜的制备方法,包括以下步骤：(1)在氮气保护下,将二胺单体溶于有机溶剂中,然后加入二酐单体A,反应得到低粘度聚酰胺酸预聚体；(2)向步骤(1)得到的低粘度聚酰胺酸预聚体中加入水性炭黑,搅拌并超声分散均匀；(3)将二酐单体B加入步骤(2)后的聚酰胺酸预聚体中,反应完成后得到改性聚酰胺酸树脂；(4)通过流延涂膜法将所述改性聚酰胺酸树脂涂成湿膜,进行亚胺化处理,得到改性聚酰亚胺薄膜；(5)将所述改性聚酰亚胺薄膜交叉堆叠,依次放入炭化炉和石墨化炉中进行碳化和石墨化处理,处理完成后即得到所述高导热石墨膜。本发明的制备方法制成的高导热石墨膜具有较高的导热性能和优异的抗拉强度。
306	0	本发明提供了一种PTC石墨烯基导电油墨的制备方法,按重量份计,包括以下步骤：制备钛量子点掺杂石墨烯分散液、制备钛量子点掺杂石墨烯-炭黑色浆、制备PTC混合液、制备钛量子点掺杂石墨烯基混合液及制备PTC石墨烯基导电油墨。该苯乙烯-丙烯腈-马来酸酐共聚物改性的PA10T具有合适的玻璃化转变温度范围和粘附能力,一方面实现了PTC石墨烯基导电油墨在合适的温度范围进行玻璃化转变以实现PTC保护,另一方面也有助于提升油墨整体的抗剥离效果。本发明还提供了一种采用前述PTC石墨烯基导电油墨的制备方法制得的PTC石墨烯基导电油墨。
805	5	本发明公开了一种基于玉米芯的生物质多孔碳及碳硫复合材料的制备法,以成本低廉的玉米芯生物质为材料,先用清洗液将其洗涤干净,然后再用氢氧化钾进行活化处理,之后放在炭化炉中进行保温碳化得到多孔碳,通过将多孔碳和硫按照一定的质量比混合,然后球磨至粉状,最后将多碳孔与硫组成的粉状混合物放在真空烘箱中进行复合,得到多孔碳硫复合材料,其制备方法相对简单,大大降低了多孔碳以及多孔碳硫复合材料的制备成本。
1216	0	本实用新型涉及碳化炉技术领域,且公开了一种碳化钨粉生产用全自动推舟式碳化炉,解决了目前碳化炉不能根据使用需求进行移动,降低了碳化炉的实用性的问题,其包括碳化炉本体,所述碳化炉本体下端两侧均连接有支撑板,支撑板一侧两端均开设有滑槽,碳化炉本体下端连接有移动组件,本实用新型,第一电动伸缩杆带动梯形块移动,梯形块带动支杆向下移动,继而使移动轮向下移动与地面进行接触,进而将碳化炉本体向上进行托起,从而使该装置可以根据使用需求进行移动,提高了实用性；固定板向外伸出,然后第二电动伸缩杆带动移动板移动,使压板与地面接触,压板与地面形成加持力,进而使碳化炉本体固定。
311	0	本发明公开了一种废粉状活性炭的再生方法,充分对废活性炭进行资源化,避免资源浪费和环境污染,符合循环经济原则,具有节能减排的积极作用,采用间接加热碳化和活化两步法,从源头上保证有机物能够被彻底脱除,废活性炭能够得到充分活化而使其品质得到保证,整个生产过程都处于无氧环境,使有机物得到充分碳化,最终形成固定碳粘接在活性炭上,不仅避免有效活性炭被燃烧浪费,同时收集有机物碳化后的固定碳,实现废物的充分利用,同时无氧气氛也规避了粉尘爆炸的风险。
910	0	本发明涉及一种碳纤维高低温同炉碳化装置,属于专用于生产碳纤维的装置技术领域。丝束送入碳化炉依次经低温碳化区、高温碳化区完成低温碳化和高温碳化,所述的碳化炉包括下保温层、上保温层以及分布于两者之间的加热元件、隔热板、低温炉马弗和高温炉马弗,所述的隔热板活动安装于下保温层和上保温层之间,低温炉马弗、高温炉马弗分别位于隔热板的下方和上方,隔热板上下移动,以调节低温炉马弗的高度。将发明应用于碳纤维加工,具有能耗低、占地面积小、加工工序简便等优点。
1952	3	本发明公开了一种炭素石墨化高温烟气回收利用设备及其利用方法,涉及高温烟气回收利用技术领域,包括烟气过滤筒、热传递交换筒,烟气过滤筒内顶壁设有固定环,固定环的外环面底部套设有转环,转环的外环面底部设有滤芯端盖,滤芯端盖的底面上设有滤芯,滤芯的底端部设有挡盘,滤芯的外侧面套设有防尘布袋；热传递交换筒的两端口内设有一对固定盘,一对固定盘之间设有若干交换管,每根交换管上均布设有若干导热片。本发明既方便对高温烟气中大量的颗粒杂质及灰尘进行有效去除,又进一步提高高温烟气与冷水热交换的效果。
675	0	本发明公开一种利用废弃物热解气化半碳化制备清洁煤的装置,包括原料供应系统、原料预处理系统、热分解半碳化装置、燃烧气化装置、食品添加剂添加装置、清洁煤冷却收集系统和合成气再利用系统,原料供应系统与原料预处理系统连接,食品添加剂添加装置内有食品添加剂,食品添加剂添加装置和原料预处理系统均与热分解半碳化装置连接,合成气再利用系统、热分解半碳化装置均与燃烧气化装置连接,热分解半碳化装置与清洁煤冷却收集系统连接。本发明一种利用废弃物热解气化半碳化制备清洁煤的装置结构简单、充分利用低等级煤和农业废弃物生产清洁煤,有效节省能源,添加生物质涂布在粉煤表面,燃烧效率稳定,气体排放少,防止自燃,避免着火和爆炸发生。
882	0	本发明公开了一种催化石墨化制备高导热石墨的方法,包括以下步骤：(1)将聚酰亚胺薄膜进行碳化处理制备成无定形碳结构的碳膜材料；(2)采用溶液浸渍、电镀、化学镀和液相沉淀中的任一种方法,将催化剂加载在步骤(1)得到的碳膜材料表面；(3)对步骤(2)表面加载有催化剂的碳膜材料进行石墨化处理,即得到所述高导热石墨。本发明先将PI膜碳化制成无定形碳结构的碳膜,然后在碳化后形成的碳膜上加载催化剂,使得催化剂是从外至内与无定形碳结构薄膜发生接触反应,避免了催化剂从内部溢出造成的破坏。本发明的制备方法制备的石墨膜在较低的石墨化温度下即可获得高的石墨化度、优异的导热性能和良好的抗绕曲性能。
222	0	本发明公开了一种高温碳化炉专用测温块的制备方法及其校准温度的方法,包括以下步骤：高温碳化炉专用测温块的制备和专用测温块校准温度的方法。本发明提供一种高温碳化炉专用测温块的制作方法,以一种优选的钨粉为原料,经过与炭黑混合得到均匀的W+C混合物；然后压制成标准块,再然后分步进行升温碳化、测试、破碎检测粒度值并制成高温碳化炉温度样正对照表,可随时检测生产状态中碳化炉碳化的碳化钨粉末当期的温度控制与往期的差异,并进行修正,保证产品性能的均匀一致性。此测温块碳化、破碎后得到碳化钨粉末,可作为产品正常使用,不造成原料的浪费,本发明的高温碳化炉专用测温块非常适合硬质合金碳化钨粉末制备行业,具有极佳的实用价值。
946	0	本发明公开了一种以糖类作为碳源前躯体,正硅酸乙酯(TEOS)作为共前躯体,硫酸作为催化剂,不使用表面活性剂来合成介孔碳材料的方法。通过TEOS水解成纳米硅球,水热条件下完成碳源前驱体的包裹,合成出碳硅复合物,通过硅球的脱除,合成出介孔碳材料。本发明可根据TEOS与碳源前躯体的比例关系、催化剂与碳源前躯体的比例关系、水热条件、碳化条件,进行介孔碳材料结构的调控,通过催化剂和水热时间的控制可实现对材料形貌的调控,合成出的介孔碳材料和微孔碳材料具有良好的吸附性能,可用于水体修复、气体净化和催化剂载体。
1870	0	本发明提出一种抑制石墨阳极氧化烧蚀速率的方法和石墨化煅烧炉,方法包括：将防石墨氧化物放入高温的石墨化煅烧炉的炉前缓冲仓的内仓中,石墨化煅烧炉的炉前缓冲仓包括内仓和外仓,外仓放入常规原料；防石墨氧化物经内仓的布料口进入到受煤斗后,在重力作用下紧贴石墨阳极下降,下降的过程中对石墨阳极进行包覆；在石墨化煅烧炉内煅烧的过程中,防石墨氧化物与煅烧中产生的氧化性气体或自由基进行氧化反应,减少或避免了石墨阳极与氧化性气体或自由基进行氧化反应,防石墨氧化物的化学特性与石墨阳极的化学特性相同或相似。采用本发明提供的方法,使石墨阳极在煅烧过程中得到保护,延长石墨阳极的使用时间,节约生产成本。
2407	5	本发明属于锂离子电池技术领域,尤其涉及一种稳定化锂金属粉末的制备方法,包括以下步骤：将低温固体沥青加入带夹套的反应釜中,加热使其熔融；在惰性气体氛围下,将电池级纯度的锂金属裁切成小片；然后将锂离子良导体以及锂金属加入熔融后的沥青中,搅拌,得到前驱体；将前驱体加入惰性气体氛围下的石墨化炉中,并加热使沥青石墨化。相对于现有技术,本发明通过先使低温固体沥青熔融,然后再将锂离子良导体和锂金属小片加入熔融后的沥青中,使得锂离子良导体和锂金属小片被包裹于沥青中,最后再通过石墨化使得沥青转换为石墨,从而形成在锂金属的表面包裹有石墨和锂离子良导体的稳定化锂金属粉末。整个方法简单易行,收率高,且成本较低。
357	0	本发明公开了一种活性碳纤维碳化工艺,属于碳纤维技术领域,包括如下步骤：将碳纤维毛毡进入催化池中浸渍,同时脱水后干燥；将碳纤维毛毡放入碳化炉中,并向碳化炉内充入水蒸气、水滴或者氮气中任意两种；通过加热电炉丝将碳化炉内的温度控制在220～260℃,并保持时间为3～9min。本发明通过在碳化过程中充入水蒸气、水滴或者氮气中任意两种能够将碳化炉中的空气全部排出碳化炉,同时水蒸气和水滴能够加重焦油的重量,使焦油滴落在炉底集中流出,防止碳化炉被腐蚀,避免焦油和废气影响活性碳纤维的质量。
3565	0	本实用新型是一种管式石墨化炉,其特点是,包括炉体,炉体的下端固连有降温器,降温器的下端固连有冷却水套,石墨管竖向依次穿装在炉体、降温器和冷却水套内,石墨管的进口端固连有上料斗,位于上料斗下端的石墨管上设有第一阀门和第二阀门,在位于第一阀门与第二阀门之间的石墨管上设有去氧装置,石墨管的出口端固连有排料器、在位于排料器上端的石墨管上设置第三阀门,在位于排料器的下端的石墨管上设置第四阀门,在炉体的下部设置与炉体内连通的真空管路和氮气管路,在炉体的下部设置与石墨管连通的氯气管路。具有结构简单适用,可连续生产,耗电量低,节能环保,产能高,稳定性好,特别适用于锂离子电池负极材料高温热处理等优点。
1662	0	本实用新型公开了一种生物质碳化炉中的气体回用冷却系统,包括：生物质碳化炉,在生物质碳化炉炉腔中设置有带喷嘴的燃烧腔室,在生物质碳化炉炉腔底部设置有对生物质碳化炉炉腔内碳化后的高温生物碳进行冷却的冷却装置,生物质碳化炉顶部的气体出口通过气体通道与气体净化冷却系统的进气口相连接,气体净化冷却系统的出气口通过输送管路分别与喷嘴的进气口及冷却装置的进气口相连接；在输送管路上还设置有风机,在风机的驱动下,从气体净化冷却系统的出气口输出的净化、冷却后的气体通过输送管路被输送至喷嘴的进气口和冷却装置的进气口中。本实用新型的优点是：能回收利用生物质碳化炉内排出的混合气体、降低能耗,并能高效冷却高温生物碳。
281	0	根据本申请的一个实施方案的碳纤维的制备方法包括：制备用于制备碳纤维的前体纤维；和使所述前体纤维稳定化,其中,所述前体纤维的稳定化包括第一稳定化阶段、第二稳定化阶段、第三稳定化阶段和第四稳定化阶段,将这四个稳定化阶段设置在从前体纤维的稳定化反应开始产生热量时的温度和产生热量最大时的温度之间的四个不同的温度下,并且当进行第三稳定化阶段和第四稳定化阶段中的至少一个阶段时,输入臭氧气体。
2371	1	一种超薄石墨片的制作方法,包括步骤：将19U的PI膜放置于碳化炉内进行加热升温,使碳化炉内的温度升到1300℃,在升温的过程中,在300℃以下的温度区间段维持40#50分钟,300#650℃的温度区间段维持230#250分钟,650#850℃的温度区间段维持65#75分钟,850#1300℃的温度区间段维持165#175分钟,然后得到半成品,冷却后再放入石墨化炉中,使石墨化炉的温度升到2930℃,在升温的过程上,控制相应的维持时间,从而得到10U的石墨片成品。本发明制作得到的石墨片导热性能好。
2144	0	本发明公开了一种负极材料和增碳剂的组合石墨化处理工艺,包括以下步骤：1)将装有负极材料的导热器具放入石墨化炉内；2)在导热器具之间的间隙内填入粒径为8-25mm的电阻料,同时将粒径为0-2mm的电阻料填覆在石墨化炉的周围炉壁以及炉的上下两端；3)通电使电流流经炉内电阻料,电阻料产生热能,使炉内温度达到3000-3200℃,在3000-3200℃的温度下保温煅烧30小时,得到主产品负极材料和副产品增碳剂；4)将增碳剂进行破碎,按照不同粒度要求筛分得到不同规格的增碳剂产品。本发明的组合处理方式节约了负极材料和增碳剂的石墨化处理成本,且得到的增碳剂具有高碳低硫低氮的优良特性。
818	0	本发明公开了一种铌条的制备工艺,以氧化铌为原料,主要包括以下步骤：A、补碳：将氧化铌与炭黑混合均匀；B、碳化：将步骤A得到的混合料一放置于碳化炉中进行碳化,得到碳化铌；C、降氮：在碳化铌中加入降氮混合剂混合均匀,所述降氮混合剂主要由酒精、橡胶、镁、钠、凝合剂组成；D、粉碎：将步骤C得到的混合料二进行粉碎；E、混料：在粉碎料中加入氧化铌混合均匀；F、成型：将步骤E得到的混合料三压制成型；G、真空烧结：将步骤F得到的成型物料放置于真空还原炉中进行烧结,得到成品。本发明方法经济合理、操作便捷、工艺简化,能大大降低生产成本,节约能源,提高了生产的安全性,适用于工业化生产,便于推广应用。
1403	0	本实用新型公开了一种连续旋转式无氧碳化炉烟气净化系统,包括连续旋转式无氧碳化炉、余热利用装置、旋风除尘器、布袋除尘器、光氧废气净化设备和脱硫塔,连续旋转式无氧碳化炉的烟气出口与余热利用装置的烟气入口连接,余热利用装置的烟气出口与旋风除尘器的烟气入口连接,旋风除尘器的烟气出口与布袋除尘器的烟气入口连接,布袋除尘器的烟气出口与光氧废气净化设备的进气口连接,光氧废气净化设备的排气口与脱硫塔的进气口连接。净化后的烟气通过烟气利用风机收集并引入燃烧室中进行燃烧,使有害气体被燃尽,不仅节约了能源,还净化了烟气,烟气经碳化炉后进入烘干系统进行二次利用,后经一系列的烟气净化装置进行,使烟气排放优于国家标准。
797	1	本发明公开了一种由甘蔗渣制备氮气碳分子筛的方法,采用的原材料是甘蔗渣,其来源广泛,而且价格低廉；制备的碳分子筛孔径均匀,适合氮气制备,是一种甘蔗渣的新型利用方法。
1045	0	本发明属于材料领域,具体地,涉及一种纤维素纳米碳纤维过滤材料的制备方法。该方法将纤维素及木质素溶于有机溶剂制成纺丝液,进行静电纺丝,再经过碳化处理,即可得到纳米碳纤维。本发明选择了纤维素及木质素混合进行静电纺丝、碳化制备纳米碳纤维,使制得的纳米碳纤维具有较强的韧性及强度,可以作为过滤材料使用。
663	0	本发明公开了一种具有空气净化功能的路面砖,包括以下重量份的原料：城市建筑垃圾10～20份、改性海泡石15～30份、赤泥20～30份、水泥13～17份、钾长石8～16份、页岩石4～9份、火山岩5～11份、沙漠风积沙6～12份、植物秸秆8～15份、黄糊精3～5份、聚丙烯纤维2～4份、玻璃纤维1～3份、纳米二氧化钛1～2份、早强剂2～3份、减水剂1～4份。本发明所述通过控制原料及原料之间的配比,制备出的产品耐磨性好,力学性能优,具有较好的抗折强度和抗压强度,同时还可以净化空气。
1722	0	本实用新型公开一种用于碳纤维加热炉减少气体消耗的迷宫夹套,该迷宫夹套包括一壳体,壳体中具有过料通道,该壳体一端与加热炉内部连通,另一端与外界连通,物料通过该过料通道进出加热炉,所述壳体的内壁设有扰流板,扰流板指向所述过料通道；所述壳体为扁平状,扰流板的根部固定于壳体内壁的上下侧,其头部分别向过料通道伸出；所述壳体具有收口部,该收口部向壳体内侧收缩。该迷宫夹套在其内部设置了扰流板,由于加热炉内气压高于外界气压,炉内的气体有向炉外溢出的趋势,该迷宫夹套在其内部设置了扰流板,炉内气体在扰流板之间形成紊流,可有效减慢炉内气体的溢出,从而减少气体消耗。
518	0	本发明公开了一种低速重载用铜基石墨自润滑复合件制造方法,所述复合件是由铜合金基体和石墨柱组成,其中铜合金由Cu、Sn、Al2O3、Zn组成。制备包含有石墨柱和石墨基体两部分的石墨型芯坯体,对石墨型芯坯体进行二次固化、碳化、多次浸渍硅溶胶和高温烧结后处理,获得石墨型芯预制体,最后将石墨型芯预制体放入人工合成石墨铸型中固定,在真空压力条件下将润滑油浸渍到石墨柱内部微小孔洞中,获得铜基石墨自润滑复合件。本发明的方法在快速实现石墨柱与铜合金局部复合的同时,保证了铜和石墨之间良好的界面结合,所制备的铜基石墨自润滑复合件具有承载能力强、润滑效果好、耐磨等特点,可用于生产船闸底枢球轴承、大型矿山机械球轴承等。
2854	0	本实用新型公开了一种石墨烯膜专用碳黑保温高温石墨化炉,包括光学测温探头及组件、支脚和炉体组件,所述支脚的顶部焊接有炉体组件,所述炉体组件的顶部通过轴活动设置有炉盖组件,所述炉盖组件与炉体组件采用法兰连接,采用活接螺丝或C型扣锁紧,所述炉盖组件顶部的中心位置设置有光学测温探头及组件,所述炉盖组件顶部的一侧设置有观察口,所述炉体组件底部的中心位置设置有耐火碳材料保温盖。本实用新型通过设置整体浇筑桶状的隔热层,整体浇筑桶状的隔热层带有底托,底托上带有挂钩或挂扣口,可以整体吊出炉体组件,节约维修维护时间。
3145	0	本实用新型公开了一种聚酰亚胺薄膜石墨化炉,属于石墨化炉领域,包括石墨化炉主体,所述石墨化炉主体的顶端连接有进料口,且石墨化炉主体的外侧安装有气缸,且气缸的输出端连接有进料板,所述石墨化炉主体的内侧连接有保温层,且保温层的内侧设置有冷却层,所述石墨化炉主体外侧的两端皆连接有进水口,且石墨化炉主体的底端连接有第一连接杆。本实用新型通过设置的气缸、进料板、进料口、转轴和仓盖,实现了气缸通过带动进料板伸缩控制进料的速度,进料板的直径与进料口直径相同,所以当进料板位于进料口正下方的时候进料量少,当进料板与进料口位置偏移的时候进料量多,装置结构简单,可控制融化的物料,使得物料融化效果更好。
186	3	本发明属于膜分离领域,涉及热诱导交联的酚酞基聚苯并噁唑气体分离膜材料及其制备方法。本发明选用含有cardo大侧基的单体,采用新的硝化方法,获得聚酰亚胺膜之后在T-g以下进行热诱导交联处理,既获得了优异的三维网状交联结构,又避免了聚合物膜结构的破坏。最后升高温度膜材料发生热重排反应,制备得到高性能的PBO气体分离膜材料。
246	0	本发明公开了一种碳气凝胶粉末的制备方法,包括：(1)配制间甲酚-甲醛-氢氧化钾反应溶液,搅拌溶解,再向反应溶液中加入分散剂；(2)配制油相体系,加入表面活性剂；(3)超声分散获得微米级乳液；(4)变速搅拌乳液并在不同温度下进行反应；(5)分离清洗获得的微米级凝胶粉末；(6)经过干燥、碳化及活化过程,获得粒径可控的碳气凝胶粉末产品。本发明通过调整分散剂和表面活性剂比例以及保温时搅拌速率,制备不同粒径分布的碳气凝胶粉末,具有较高的比表面积,可用于超级电容器、催化剂载体、气体吸附、电容去离子等领域。
1062	0	本发明涉及一种碳纤维的生产方法,该方法包括制备纺丝液、湿法纺丝、凝固、初生聚丙烯腈树脂纤维预氧化、低温碳化与高温碳化等步骤。采用本发明方法,通过高规整度聚丙烯腈树脂与普通聚丙烯腈树脂共混,能够提高纤维分子链规整度,使得纤维结晶度提高,增加纤维的致密程度,增加最终纤维分子链碳网长度,提高纤维强度,与现有技术的碳纤维相比,采用本发明生产方法获得的碳纤维的拉伸强度、碳化收率分别提高了19.7%、26.0%以上。
2373	1	本发明公开了一种高导热石墨膜的制备方法,包括以下步骤：(1)在氮气保护下,将二胺单体溶于有机溶剂中,然后加入二酐单体A,反应得到低粘度聚酰胺酸预聚体；(2)向步骤(1)得到的低粘度聚酰胺酸预聚体中加入水性炭黑,搅拌并超声分散均匀；(3)将二酐单体B加入步骤(2)后的聚酰胺酸预聚体中,反应完成后得到改性聚酰胺酸树脂；(4)通过流延涂膜法将所述改性聚酰胺酸树脂涂成湿膜,进行亚胺化处理,得到改性聚酰亚胺薄膜；(5)将所述改性聚酰亚胺薄膜交叉堆叠,依次放入炭化炉和石墨化炉中进行碳化和石墨化处理,处理完成后即得到所述高导热石墨膜。本发明的制备方法制成的高导热石墨膜具有较高的导热性能和优异的抗拉强度。
1008	0	本发明提供一种石墨烯增强高导热泡沫碳的制备方法,该方法以中间相沥青和石墨烯混合粉体为基体,将石墨烯均匀分散在中间相沥青粉体中,采用高温高压发泡、碳化和石墨化工艺相结合的方法,具有制备工艺简单,调整便利,且对高温石墨化温度要求不高,所制备的泡沫碳具有较高的强度和热导率,同时孔隙率下降不大。
1261	0	本实用新型涉及稻壳碳化炉技术领域,提供了一种方便进料的稻壳碳化炉,包括底座、碳化炉本体、进料装置和导料装置,底座的上表面通过螺栓固定设置有碳化炉本体,碳化炉本体的左侧表面贯穿设置有进料装置,进料装置的左侧设置有导料装置。本实用新型开启电磁阀和旋转电机,稻壳通过进料斗掉落,通过进料斗进入到进料倾斜管内,旋转电机带动旋转杆旋转,使得旋转杆带动螺旋叶片旋转,螺旋叶片带动进入于进料倾斜管的稻壳往右侧移动,进入到碳化炉内,达到进料的效果,需要碳化时,关闭电磁阀即可对碳化炉本体达到密封的效果,无需不断的开启碳化炉的盖体,操作更加简单方便。
636	0	本发明公开了一种生物质气、炭、肥、醋酸、热的多联产装置。整套装置由生物质进料、碳化、制取生物质燃气,制炭、提取生物质醋酸、制备碳基肥、余热回收制蒸汽等几个部分组成。碳化的过程中的可燃气体全部回收可用于发电或供热,炭可以制成碳基肥用于改良土壤,也可以制成活性炭,用于净化空气,提取的生物质醋酸可以制成除草剂替代草甘膦等,也可以替代化学农药,消除人们对蔬果中的农药残留担忧；蒸汽用于供热,替代煤或天然气。整个过程零排放,无污染,高附加值,可持续发展。
2982	4	本实用新型公开了炉头电极冷却技术领域的一种石墨化炉炉头电极冷却系统,包括电极本体、以及设置于电极本体外侧的冷却夹套,所述电极本体内设有冷却腔,所述冷却腔内设有冷却水管,所述冷却水管的两端设有与冷却腔密封连接的封头A和封头B,所述封头A上设有连接通道A,所述封头B上设有连接通道B,在所述电极本体的一端沿径向设有进水通道和出水通道,所述进水通道内设有进水管,且所述进水管的端部延伸至连接通道B内,所述出水通道内设有出水管。本实用新型采用内冷却和外冷却相配合的方式可大大缩短炉头电极的冷却时间,同时本实用新型中内冷却和外冷却方式中的冷却水均不与电极本体直接接触,可有效减少电极本体水氧化现象的发生。
3328	0	本实用新型公开了一种具有保温性能的高温石墨化炉,涉及石墨化炉技术领域,本实用新型包括炉壳、设置在炉壳顶部的密封盖、设置在密封盖上的进料斗和设置在炉壳底部的排料机构,所述的炉壳内部依次设置有与进料斗配合的螺旋进料机构,炉壳内顶部设置有吸气组件,吸气组件通过管道依次连接有多级除尘组件和吸附处理腔,所述炉壳为多层保温壳体；本实用新型具有结构简单,保温除尘效果好的优点。
3303	1	本实用新型公开了一种具有升降功能的新型石墨保温砂翻料行车,包括横杆,横杆两端下方固定有竖杆,竖杆上设有翻料轴,翻料轴的外侧弧面上固定有翻料杆,翻料轴上固定有从动齿轮,横杆下方设有主动齿轮,翻料轴为内部储水的中空结构,翻料轴侧部弧面上设有喷雾头,翻料轴的一端通过旋转接头与进水管相连,竖杆的顶部外侧固定有固定块,固定块上方设有滑动块,滑动块上设有螺杆,螺杆向下穿过固定块,与固定块螺纹连接,固定块与滑动块之间设有导杆,滑动块的底部设有滑轮,滑轮下方设有滑杆。本实用新型通过翻料轴上的翻料杆对保温砂进行持续的翻动,从而加快保温砂的散热速率。
1153	0	本实用新型公开了一种碳纤维生产用的低温碳化炉,包括炉体底壳、炉体顶盖、炉膛组件,炉体底壳与炉体顶盖之间设置通过炉膛下壳和炉膛上壳组装的炉膛组件,炉膛下壳和炉膛上壳内壁上分别贴合设置石墨烯下护板和石墨烯上护板,通过石墨烯上护板和石墨烯下护板对炉膛下壳和炉膛上壳所产生的温度进行传导热量,并对碳纤维受热产生的废气以及焦油凝结点承接,通过分体式的炉体、炉膛组件以及石墨烯上护板和石墨烯下护板,实现对炉膛组件分开,用于对炉膛组件中的炉膛下壳和炉膛上壳内部进行清理,提高对炉膛组件内部凝结点清理操作的方便性,降低对炉膛组件内部清理所用时长,降低清理炉膛组件内部时对碳纤维生产量的影响。
1718	1	本实用新型提供了一种与竹木碳化炉配合的运装车,包括下设滚轮的车架,车架两侧设有护翼。本实用新型以现有技术中平板型轨道车为基础,在车架两侧加设护翼,在方便竹篾堆放的同时,避免竹篾由于堆放过高而滚落。本实用新型不仅方便于将竹篾推放进竹木碳化车,同样方便在厂区内转运竹篾等细长型材料,既方便又快捷。
2561	0	本发明公开了一种竖式连续石墨化炉,在炉顶设置给料漏斗(3),在给料漏斗(3)之上设置储料仓(2),其中储料仓(2)为三段式结构,即一个中间仓(11)和两个侧仓(10)；给料漏斗(3)为双层圆形结构,即漏斗内圆筒和漏斗外圆筒组合结构,漏斗内、外圆筒之间位置底部形成环形排气通道(13),环形排气通道(13)与排气管(1)连接；上部电极(4)设置在炉顶及给料漏斗(3)内中间位置,下部电极(7)设置在炉体下段中间位置,在炉体的中间放置粗颗粒物料(5),在炉体的耐火材料内衬(8)与粗颗粒物料(5)之间放置细颗粒物料(6)；在炉体底部设置排料机构(9)。环形排气通道为三角形空腔,底部采用耐火浇注料(12)。
1397	0	本实用新型属于锅炉技术领域,具体涉及一种连续碳化无烟锅炉,包括冷凝腔、收纳腔和具有燃烧炉腔的燃烧部；冷凝腔紧贴燃烧部设置,收纳腔设置在冷凝腔内；燃烧炉腔内设置有传送装置、点火装置和碳化炉腔,燃烧部上设置有进料管和排二氧化碳管,碳化炉腔与进料管连通,且碳化炉腔的出口端处设置有排荒煤气口,排二氧化碳管穿过冷凝腔与外部连通；排荒煤气口与收纳腔连通,收纳腔上设置有排煤气口以及排焦油口。在工作的过程中,燃料可以在燃烧炉腔中进行燃烧,使碳化炉腔中的燃料被碳化,碳化炉腔内的燃料被碳化的过程中会产生固体碳和荒煤气,固体碳在燃烧过程中仅有二氧化碳的产生,从而降低了锅炉燃烧过程中烟尘的产生。
1305	0	本实用新型公开了活性炭生产用碳化装置,包括底板,所述底板顶部外壁通过螺栓固定有固定座,所述固定座顶部外壁通过螺栓固定有碳化炉,所述碳化炉顶部外壁开设有开口,且开口内壁通过螺栓固定有进料斗,所述碳化炉一侧外壁开设有通孔,且通孔内壁和碳化炉一侧内壁转动连接有同一个转动轴,所述转动轴外壁通过螺栓固定有等距分布的粉碎齿,所述碳化炉一侧外壁通过螺栓固定有转动电机,所述转动电机输出轴连接在转动轴一端。本实用新型通过设置有转动轴、粉碎齿和转动电机,能够对原料进行粉碎处理,从而使得原料的加热面积更加均匀和广泛,从而达到更好的碳化效果。
683	0	本发明公开利用废弃物热解气化碳化生产再生油的装置,包括相互连接的供应系统、预处理系统、热分解碳化装置、燃烧气化装置、余热回收利用系统、碳回收系统和再生油制备收集系统,再生油制备收集系统包括快速冷却塔、再生油凝缩器、再生油净化塔和再生油储油箱,快速冷却塔与热分解碳化装置连通,快速冷却塔中与再生油凝缩器连通,再生油凝缩器和快速冷却塔均与再生油储油箱连通,再生油凝缩器与再生油净化塔连通,净化塔上与燃烧气化装置和再生油储油箱连通。本发明利用废弃物热解气化碳化生产再生油的装置结构简单、充分利用废旧轮胎和农业废弃物制备再生油,有效降低废弃物含水量并将产生热量再次循环利用,节省能源,避免着火和爆炸。
1158	0	本实用新型公布了一种碳化炉的装炉工装,属于碳/碳复合材料加工装置领域,它包括中心杆,所述中心杆顶部设置有吊环,中心杆上部排列设置有水平杆,上下的水平杆之间设置有限位笼,中心杆底部设置有连接环,连接环底部设置有限位笼,所述限位笼顶部设置有限位架,限位笼内放置有筒形产品,限位笼放置于筒形的碳化炉内部,碳化炉内壁设置有限位柱将限位笼进行卡位。本实用新型能够将筒形产品进行集中限位固定后吊装放入到较深的碳化炉体内,操作十分高效方便。
917	4	本发明涉及有色冶金领域,具体涉及一种难熔金属氧标准样品的制备方法。本发明的制备方法包括如下步骤：(1)取五氧化二铌与炭黑按摩尔比混合；送入碳化炉进行碳化,得到碳化铌；(2)将步骤(1)所得的碳化铌按摩尔比与五氧化二铌混合,对混合物进行压坯；(3)将步骤(2)的坯件在真空还原炉中进行还原即得铌块。(4)将步骤(3)所得的铌块进行氢化,得到氢化铌；(5)将步骤(4)得到的氢化铌破碎,过80目筛网；(6)将步骤(5)所得的氢化铌加热500℃以上,脱氢,得到铌粉。本发明的难熔金属氧系列标准样品适用于高频红外定氧仪分析钨、钼、钽、铌等难熔金属的氧量,可以大大减少系统误差,提高分析准确度。
2263	0	一种无定形碳工业化量产石墨烯的方法,本发明涉及纳米材料加工技术领域；选取无定型碳原料,经中细粉碎成0.004~20mm颗粒；按粒级要求筛分；将筛分好的原料加入混捏锅,加入粘结剂；在混捏锅中混捏45min后出锅,并将糊料冷却至45~150℃；将冷却至45~150℃的糊料加入成型机,在5~13Mpa压力下挤压成型；将生坯送入焙烧炉,加保温料,在室温~1250℃条件下按规定曲线升温焙烧,形成焙烧坯；焙烧坯装入石墨化炉,送电升温,石墨化炉降温,达到600℃后逐组逐根小心出炉；将出炉后的产品耐心细致地清理产出的石墨烯。该方法制得的石墨烯结构缺陷少且成本低,能够实现生产全过程量化自动控制,工艺简单且稳定,适于工业化大规模生产。
709	3	本发明的一种高含盐、高COD工业废液分级碳化处理的装置及方法,装置包括干燥预碳化系统,碳化炉,二燃室,余热回收系统和碳化尾气处理系统；干燥预碳化系统包括喷雾塔,料液雾化器和捕集器,捕集器分别与喷雾塔和碳化尾气处理系统连接,碳化炉分与喷雾塔和捕集器连接,碳化炉,二燃室,余热回收系统与碳化尾气处理系统依次连接。处理方法为,将工业废液雾化并进行干燥与分解预碳化,收集的粉状固态盐通过碳化炉进行二次碳化,产品盐排出,碳化尾气通过二燃室及余热回收系统处理,实现资源再利用及无害化排放。本发明的装置及方法采用废液分级碳化,并结合废液自身特点采用相应炉型,避免设备黏结,形成产品盐符合工业要求,尾气实现无害化处理。 1
719	0	一种纤维材料的前进部件,前进部件用于碳纤维生产的碳化生产线,包括：支承结构(2),支承结构沿纤维材料的前进方向(A)在两个端部部分(2a)之间延伸；用于纤维材料的多个供给辊(4、5),各供给辊通过一对支承元件(8)而与支承结构(2)可旋转地相连；其中,进口辊(4a)和/或出口辊(4b)的支承元件(8)包括：基部(8a),基部与支承结构(2)成一体；支承环(8b),支承环与基部(8a)连接,并有至少一个穿过开口,穿过开口用于接收相应的进给辊(4a、4b)的一端；以及调节装置(8c),调节装置(8c)操作地插入在基部(8a)和环(8b)之间,并构造成使得环(8b)相对于基部(8a)的位置沿优选是基本竖直的调节方向(B)运动。
770	0	本发明一种可渐变激光碳化炉高效制备装置及方法,涉及一种纤维碳化的高效制备装置及方法,属于碳纤维制造领域,主要包括放丝装置、前牵伸装置、可渐变激光碳化炉、后牵伸装置、上浆装置、干燥装置和收丝装置,放丝装置、前牵伸装置、可渐变激光碳化炉、后牵伸装置、上浆装置、干燥装置和收丝装置依次放置,放丝装置放置在最前端,放丝装置进预氧化原丝的放丝,可渐变激光碳化炉的前后各有一套牵伸装置对碳纤维施加牵伸力,通过电机控制牵伸辊的转速来控制碳纤维的进丝速度,可渐变激光碳化炉作为热处理装置加热碳纤维,处理后的碳纤维经后牵伸装置,在上浆装置和干燥装置中进行表面处理,最后由收丝装置对处理后的碳纤维进行收卷。本发明可加热温度范围高,装置占用空间小,加工成本低。
657	1	本发明涉及石墨加工设备,公开了一种石墨包覆层碳化炉,包括碳化炉体、连接碳化炉体二端的外轨道以及多个在碳化炉体内与外轨道上滑动的碳化匣；所述外轨道的一端设置有一进匣口和一出匣口,该出匣口正对的滑道为出炉滑道,所述出炉滑道连接外轨道与碳化炉体的一端,另一端连接外轨道与碳化炉体的滑道为入炉滑道；所述炉体包括靠近入炉滑道的升温区、靠近出炉滑道的降温区以及中部的保温区,所述炉体内设置有炉内滑道,所述升温区和保温区的底部设有加热装置。利用本发明加工的复合石墨材料作为锂电池负极具有体积比容量高、与电解液的相容性好、电流充放电大的优点。
1134	0	本技术新路是属于高温化学领域其基本理念是：柞蚕丝分子结构式(CH2CH2COOH)与聚丙烯腈分子结构式(CH2＝CHCN)中,均含有三个C分子。通过计算机控制预氧碳化,用高温化学反应的手段来获得优质碳纤维。其生产工艺流程图如附图1所示。其化学根据是：在惰性气体保护下,利用高温牵引的作用,使CH主链开环发生位移,形成闭环的线性(C-C)结构的碳纤维。所要解决的技术问题及实施方案要点是用计算机控制各段温区温度的精度及预氧时对各段温区的脱水程度控制；用钯触媒作氢氮置换,使惰性气体的纯度不低于4个9；用变频器控制各段温区的牵引倍数。
1735	0	本实用新型公开了一种钨粉碳化炉的炉体结构,包括炉体外壳,其特征在于,所述炉体的主体由刚玉炉管或氧化镁炉管构成,炉管周围设置氧化镁耐火砖构成的保温层,保温层外围分布若干微波磁控管。本实用新型的有益效果在于,采用微波加热取代石墨碳管通电加热的传统方式,即在炉管周围安装一定量的用于产生微波的磁控管,以将微波作用于炉管内的物料,使之均匀发热。从而克服了石墨碳管炉内物料受热不均的缺点。
390	0	本发明涉及秸秆碳化技术领域,具体是一种秸秆生物碳有机肥制备用碳化装置,包括碳化炉和微波发生器,碳化炉上设有进料斗和第一出料管,微波发生器通过微波导管与碳化炉连接；所述碳化炉的上侧设有粉碎箱,粉碎箱的顶壁上设有加料斗,粉碎箱的底部倾斜设计,且粉碎箱的底部设有排料管,粉碎箱内设有用于粉碎秸秆的粉碎机构。该秸秆生物碳有机肥制备用碳化装置通过第一电机带动第一齿轮转动,进而带动第二齿轮和第三齿轮转动,从而带动第一转杆和第二转杆转动,利用第二粉碎齿与第一粉碎齿的配合,可以对落入粉碎箱内的秸秆进行粉碎；粉碎后的秸秆碎末进入碳化炉内后,进行微波碳化,有效提高了碳化效率。
1858	3	本发明公开了一种人造石墨负极材料生产方法,包括如下步骤：S1、将人造石墨的圆材料放入材料综合处理机构中,进行粉碎、混合、挤压处理,并对残留的材料进行回收；S2、将处理好的材料送入底板顶端的球磨筒内,同时对残留的材料进行回收；S3、通过动力传输机构,对动力进行传递,带动球磨筒旋转对材料进行球磨粉碎,本发明结构科学合理,使用安全方便,设置了材料综合处理机构,通过旋转电机带动转杆旋转,使转杆带动破碎叶转动,对料斗内部的材料进行破碎混合,同时通过格栅避免没有破碎的材料穿过,保证了破碎的效率,通过转杆带动混合叶旋转,对粉碎的材料进行混合,提高不同材料之间的混合效果,保证了石墨生产的质量。
3592	0	本实用新型为有关于一种石墨化纤维及碳纤维生产的直立式高温炉,主要包括一由至少一石墨壁以纵向垂直向上堆栈设置围绕而成的石墨炉体,石墨炉体底端处乃界定一入口部,而该石墨炉体顶端处则界定一出口部,藉此,碳纤维丝乃以纵向垂直方式通过该石墨炉体,由此技术当石墨炉体长期使用过后俾使得石墨壁厚度变薄,此时因各石墨壁之间乃以纵向垂直堆栈设立,藉由地心引力的牵引,使各石墨壁能有效产生相互支撑的效果,而不会发生掉落造成损坏及砸伤人员之优势。
100	0	本发明提供了一种生物质分质分级热转化汽炭联产系统装置及其使用方法,所述系统装置包括气化燃烧系统、碳化系统、蒸汽锅炉系统与烟气净化排放系统,分别在气化燃烧系统与碳化系统开设第一生物质入口与第二生物质入口,并将碳化系统的碳化气出口与气化燃烧系统的碳化气入口相连接,使得本发明所述系统装置能够利用碳化系统产生生物炭和具有还原性的碳化气,气化燃烧系统利用碳化气进行过程控氮,实现低NO-x排放,而气化燃烧系统产生的高温烟气反过来为碳化系统供热并产生蒸汽,从而实现生物质分质分级热转化汽炭联产的有益效果,还可以根据用户需求,在满足热量匹配的前提下,依据生物质质量与汽炭产品需求来调控碳化系统和气化燃烧系统。
442	0	本发明涉及一种碳化炉,所述碳化炉包括炉体、第一干馏釜和第二干馏釜,其中炉体的内部被分成包括第一温度受控区域和第二温度受控区域的区域,第一干馏釜设置在第一温度受控区域中,第二干馏釜设置在第二温度受控区域中,第二干馏釜包含陶瓷材料,第二温度受控区域被构造为受到控制以使得温度高于第一温度受控区域的温度,并且碳化炉被构造为使得待处理的材料在第一温度受控区域中被加热至预定温度,然后使经加热的待处理的材料供应至第二干馏釜的内部。
2016	0	本发明公开了一种UHPφ650mm超高功率石墨电极的生产方法,采用P66油系针状焦和液体改质沥青为主要原料,其生产方法包括以下工序：成型工序、一次焙烧、浸渍工序、二次焙烧、LWG内串石墨化工序和机加工生产工序,通过采用12～24mm以上大颗粒针状焦,有效增加制品在热环境下的透气性,减少裂纹产生的几率,保证产品质量可靠性能稳定；抽真空采用水循环和罗茨真空组合泵组,浸渍罐内的真空度达到0.09Mpa以上,加压压力稳定在1.4 Mpa～1.6Mpa,在高压力高真空的工艺条件下,使增重率控制在12～14%的范围内。本发明所制备的UHPΦ650mm石墨电极制品,抗折强度达到11.0Mpa以上,具有良好的抗热震性能和较高的适宜性。
283	2	本发明提供一种碳化炉炉内壁沉积物清理装置、低温碳化炉。其中的碳化炉炉内壁沉积物清理装置,包括气流清理单元、落物转运单元,所述气流清理单元处于碳化炉炉腔内以利用压力气流将所述碳化炉炉内壁的沉积物吹落,所述落物转运单元处于所述气流清理单元的下方,用于承接所述气流清理单元清理的沉积物并将落物由所述碳化炉炉腔内输送至所述碳化炉炉腔外。根据本发明的一种碳化炉炉内壁沉积物清理装置、低温碳化炉,采用气流清理单元对碳化炉炉内壁沉积物进行清理,无需与炉内壁产生机械接触,进而有效防止现有技术中对炉内壁进行清理时可能对炉内壁造成的损害,有效提高炉内壁沉积物的清理效率,保证碳化炉的高效运转。
2803	5	本实用新型属于石墨化炉相关技术领域,具体的说是一种用于石墨化炉电极冷却水的回路装置,包括基座,所述基座的两侧均固定连接有固定块,且固定块的上方表面开设有固定孔,同时固定孔的内部贯穿有固定杆,所述基座的上方固定连接有冷却液存储箱,且冷却液存储箱的上方固定连接有注液口,所述注液口的上方设置有旋转盖,且旋转盖的内部顶端固定连接有密封垫；通过散热机构的结构设计,在该装置的使用过程中通过打开散热风扇开关,对回收管吹风,降低回收管内回收的冷却液的温度,防止高温冷却液回收进入冷却液存储箱时烫坏内部密封部件,且防止该装置在长时间使用后内部冷却液的整体温度升高,影响该装置实用性效果。
1075	0	一种强度为4800～5000MPa碳纤维的制备方法,制备出由质量百分比分别为(95～98.5%)的AN、(0.5～3%)的IA和(1～2%)的AM组成的浓度为20%的聚合液,并通过湿法制备出炭纤维原丝。通过原丝预氧化、低温碳化和高温炭化,最终得到得到炭纤维。本发明通过调整预氧化阶段的升温梯度和牵伸比例分配,改善了纤维结构转变过程中出现的缺陷,制备出耐热性好的预氧化纤维。调整碳化过程中预氧化纤维乱层石墨结构形成时的张力能降低碳纤维缺陷,制备出强度较高的碳纤维。
2595	0	本发明公开了一种高温静压触媒法合成高品级粗颗粒金刚石用碳源粉制备工艺,1)先将炭黑与中温沥青在180℃‐185℃下混合；2)混合料挤压成型；3)焙烧,最高温度为1100℃‐1350℃；4)出炉后,依次经过破碎、磨粉为粒度D50=28微米到32微米之间的粉料,制备得到炭黑阶段料粉；5)混合天然鳞片石墨粉和炭黑阶段料粉,炭黑阶段料粉为天然鳞片石墨粉质量的0.5～2.5%；6)将上一步混合粉纯化处理即得到合成金刚石用碳源粉。本工艺得到的石墨粉专门用于高温静压触媒法合成高品级粗颗粒金刚石,能起到抑制晶核数量、提高生长速度、改善金刚石晶型、颜色的作用,可大大改善金刚石的品级与粒度。
2087	4	一种电磁感应加热设备测温方法及装置,在电磁感应加热设备的顶部或侧面设置两个可移动温度计,一个高温温度计,一个低温温度计,两个温度计为可移动温度计,且两个温度计测温范围有部分重叠,组合形成一个宽温度检测范围,通过高低温两个可移动温度计的移动实现高低温宽范围的温度检测；检测时根据所检测的温度选择合适的温度计,将合适的温度计移动到电磁加热炉的测温口,进行温度检测。本发明采取移动式双温度计的方式实现超范围的高低温温度检测,有效解决了目前单独温度计不能满足电磁加热炉测温的问题,具有实现方式简单,检测温度效果好,完全可以满足电磁加热炉测温的需求。
605	0	本发明公开了一种导热石墨膜卷材冶具和碳化炉,包括：能够沿周向包裹导热石墨膜卷材的石墨外壳,所述石墨外壳内部具有盛放所述导热石墨膜卷材的腔体；设置在所述石墨外壳上的第一排气孔,所述第一排气孔连通所述腔体；以及位于所述石墨外壳两端的第二排气孔,所述第二排气孔连通所述腔体。采用本发明中的导热石墨膜卷材冶具将导热石墨膜卷材置于腔体中,然后将整个冶具横置在碳化炉的加热室的底板上,碳化处理,在碳化过程中,冶具内部的废气分别从第一排气孔和第二排气孔排出,减少了膜层收缩受限,从而提高了石墨导热膜产品质量。另外,由于采用本发明中的导热石墨膜卷材冶具能够有效排除废气,因此,能够拓宽导热石墨膜卷材的应用宽度。
1256	0	本实用新型涉及碳纤维生产工艺技术领域,具体涉及一种碳化炉气氛平衡系统,包括沿着丝束运行路径依次连接的用于将丝束入口处废气排出的入口紧急排气罩、用于防止气体随着丝束进入碳化炉内的入口密封腔、用于向碳化炉内补充惰性气体的入口工艺腔、用于对丝束进行碳化处理的碳化炉、用于对丝束进行冷却的出口冷却腔、用于防止碳化炉内气体随着丝束流出的出口密封腔、用于将丝束出口处废气排出的出口紧急排气罩；或者包括依次连接的入口紧急排气罩、入口密封腔、入口排废腔、碳化炉、出口冷却腔、出口密封腔、出口紧急排气罩。本实用新型使丝束在碳化过程中气氛保持平衡,能有效排出丝束在碳化过程中产生的废气,防止废气泄漏,减少惰性气体的用量。
1518	0	本实用新型公开了一种节约型燃汽式碳化炉,包括保温加热炉和碳化炉,所述保温加热炉的侧面设有燃气瓶和连接管,且所述燃气瓶与碳化炉通过连接管连接,且所述保温加热炉嵌套设置在碳化炉上,该种节约型燃汽式碳化炉,在碳化炉外侧增加了保温加热炉可以减少能源损耗,这样可以节约使用过程中对燃气瓶的能耗,使用前工作人员提前将碳和米糠进行搅拌这样碳化更加有效,采用出气孔进行部分封闭式碳化效果更加好,碳化的能源更加高效,并通过螺旋叶片轮进行搅拌可以很好的进行碳化处理,提高碳化的硬度,从而达到进一步的碳化,通过抽取碳化炉内部气体防止碳化,这样提高碳化的效率。
3205	1	本实用新型公开了一种超高纯石墨高温石墨化炉,包括釜体,所述釜体的下端左右两侧均连接有滚轮,所述减震层的上方设置有冷却层,所述进水口的中间安装连接有第一控制阀,所述冷却层的内侧设置有保温层,所述保温层的内部卡合连接有放置箱,所述釜体的上端紧密贴合有顶盖,所述红外测温仪的外表面设置有保护外壳,所述出气孔的中间安装连接有第二控制阀,所述顶盖的右侧焊接有挂钩,所述釜体的右侧下方连接有放置槽,所述釜体的前表面左右两侧均焊接有推手。该超高纯石墨高温石墨化炉,能够使该装置内部的温度达到石墨熔化时所需温度,还能对该装置内部的温度进行实时掌控,可以任意移动该装置,还能对熔化后的溶液进行冷却处理。
1026	0	本发明涉及一种炭纤维生产技术,即棉花活性炭纤维生产方法,其特点是：所述碳纤维是用棉花的纤维制成。其有益效果是：以棉花为原料,成本低廉,且可省略热熔抽丝的步骤,生产的碳纤维强度高,质量好,特别是经过活化的碳纤维,内部空隙度高,比表面积大,吸附性能、杀菌除味功能以及红外发射功能非常突出,可与和棉、毛、绒混纺,制成高级服装面料,可大幅增加棉花的附加值,显著提高人类的生活质量,促进碳纤维产业的发展。
2095	1	一种使用艾奇逊石墨化炉进行高温提纯的工艺方法,属于艾奇逊石墨化炉提纯工艺技术领域。解决现有艾奇逊石墨化炉提纯过程中存在的生产效率低、能耗大、生产周期长等技术问题。本发明的技术方案包括以下步骤：1)将待提纯产品坩埚紧挨着依次放入艾奇逊石墨化炉中,向炉中填充石油焦；2)采取大功率自由升温工艺,促使二次电流在炉内的电流密度短期内快速达到产品的升温条件；3)然后采取每小时控制电流升温,控制二次电流每小时升200-300KVA,直至产品性能达到稳定；4)再次采用最大功率急速升温工艺,使产品在大电流的情况下迅速升温；5)达到产品石墨化提纯温度后降功率保温8-12小时。本发明现有技术相比,具有节能环保、提高生产效率等优点。
2206	4	本发明涉及一种整体式内热串接石墨化炉头电极制备方法,该方法包括以下步骤：将石油焦与石墨碎按重量比为7：1进行混合成主料,将主料经粉碎筛分后制成干料,干料包括混合焦大颗粒、中等颗粒、细颗粒和粉料；混合焦大颗粒占干料总重的12％、中等颗粒占干料总重的18％、细颗粒占干料总重的25％、粉料占干料总重的40％、主料中的石墨碎占干料总重的5％,石墨碎的粒度为0.1#2mm；再向干料与生碎、硬脂酸和煤沥青进行混捏处理制成糊料,再将糊料在冷却锅进行冷却,经大型振动成型机压制得压型生制品后经焙烧、石墨化、机加工制得成品。本发明减少了传统的浸渍工序和二次焙烧,提高了产品质量水平,提高了经济效益。
3024	5	本实用新型提供了一种具有物料碾碎装置的石墨化炉,包括石墨化炉,所述石墨化炉顶端设置有壳体,所述壳体内设置有碾碎箱,所述碾碎箱顶部延伸出所述壳体外并设置有进料斗,且所述碾碎箱内部左右两侧对称转动连接有支架,两个支架顶端之间转动连接有碾碎辊,所述两个支架底端之间固定连接有刮板,所述碾碎箱底部设置有出料口,所述出料口处转动连接有可封堵所述出料口的封板,所述壳体底部对应所述出料口设置有用于向所述石墨化炉内进料的进料口。本实用新型的有益效果是：本申请通过壳体将石墨化炉和碾碎箱合理结合连接,实现分批对石墨原料碾碎后投入石墨化炉加热处理,在对石墨原料碾碎的同时能够实现对石墨原料的预热。
392	0	本发明公开了一种高比强度多孔碳/碳复合材料及其制备方法,属于碳/碳复合材料(C/C)制备技术领域。首先将酚醛树脂、乙二醇及固化剂按照质量比(10-15):(11-16):(1-2)混合并搅拌均匀制得前驱体溶液,然后将碳纤维预制体浸泡在前驱体溶液中,在120-250℃温度区间固化,随后以每分钟5-10℃速率升温至1000℃并进行多段保温,得到低密度高比强碳/碳复合材料。本发明通过添加造孔剂和固化剂制得基体碳为珠链网状多孔结构的碳/碳复合材料,该工艺具有工艺简单,周期短、成本低等特点,所制碳/碳复合材料具有比强度高、孔结构均匀等优点。
3008	0	本实用新型公开了一种用于高温石墨化炉电极的淋水式水冷装置,包括水冷装置主体、底座、伸缩支柱、减震机构和复位机构,所述减震机构位于底座的内腔,所述减震机构包括稳定板,所述水冷装置主体的底端表面与稳定板的顶端表面固定连接,所述稳定板的一侧表面固定连接有滑块,所述底座的内侧表面开设有滑槽；本实用新型通过设置的稳定板,有效避免了装置在工作或移动时无法缓冲装置发生的震动,有利于提高了装置的稳定性,通过设置的复位杆,有效避免了功能按键长时间按压可能会陷入操作面板的内部,有利于功能按键的准确复位,保证了操作面板上的功能按键对装置的伸缩支柱进行升高或者降低的操作,有利于操作者使用,提高了装置的灵活性。
779	0	本发明公开了一种由甘蔗渣制备高比表面积氮气碳分子筛的方法,采用的原材料是甘蔗渣,其来源广泛,而且价格低廉；制备的碳分子筛孔径均匀、比表面积高,通过调节孔径,适合氮气制备,是一种甘蔗渣的新型利用方法。
1245	0	本实用新型涉及碳纤维生产线中的低温碳化炉装备技术领域,具体涉及一种碳纤维生产用低温碳化炉马弗,包括马弗本体、马弗外壳和多根金属棒,马弗本体包括上波纹板、下波纹板以及将上波纹板和下波纹板连接起来的左侧波纹板和右侧波纹板,上波纹板、左侧波纹板和右侧波纹板为横向连续波纹结构,横向连续波纹结构沿马弗本体的长度方向分布,下波纹板为纵向连续波纹结构,纵向连续波纹结构沿马弗本体的宽度方向分布；上波纹板的顶部设有多块加强板,金属棒的一端连接着上波纹板顶部,金属棒的另一端连接着马弗外壳。本实用新型的马弗本体具有较高的强度,使用寿命长,能够满足碳纤维高效率生产、低成本产出的需求。
844	5	本发明属于硅碳复合材料技术领域,具体涉及一种硅碳复合材料及制备方法,硅碳复合材料包括多孔硅与多孔碳,该多孔硅、多孔碳的质量份数比为4:1#1:4,该硅碳复合材料的粒径为3#5nm。是由所述多孔硅与多孔碳按质量比混合后,在惰性气体保护下通过球磨机球磨而成混合料后,在碳化炉中烧结后研磨形成。本发明制备的锂离子电池用碳硅复合负极材料,采用了特定工艺制备的多孔碳和多孔硅作为原料进行烧结而成,使得碳硅均匀的分布且结合更为紧密,因此该复合材料在用于锂离子电池时,具有较高的导电性能和良好的循环稳定性,使得锂离子电池具有高的比容量以及较长的使用寿命。
1441	0	本实用新型公开了一种连续制备酚醛基活性炭纤维的碳活化一体炉,包括卧式的炉体和蒸汽罐,所述蒸汽罐连接有蒸汽管,所述炉体内部依次设置有碳化区、活化区以及过渡区,所述碳化区、活化区以及过渡区内均设置有传送辊组和加热组件,所述蒸汽罐为两个,且设置在炉体外部的活化区两侧,每个蒸汽罐连接有多根直线型的蒸汽管,每根蒸汽管水平插入活化区内,且活化区内的传送辊组的上方和下方均具有蒸汽管,且蒸汽管上设置有蒸汽孔眼。本实用新型可实现原料的碳化和活化,减少设备数量,且方便蒸汽管的更换检修,保证纤维活化均匀,从而提高产品质量。
3544	5	本实用新型属于高温炉技术领域,具体涉及一种可连续生产的石墨化高温炉,包括炉体外壳和炉体,位于炉体外的加热元件、冷却水循环层、炉体两侧的气封装置和耐高温传输带,耐高温传输带两端设有转辊,耐高温传输带的材料优选碳纤维,所述转辊设置在炉体外两侧,传输带穿越整个炉体,炉体内设置多段加热区域,传输带与炉体两侧进料口和出料口均采用气封装置密封,通过炉体外转速可调的电机带动耐高温传输带在炉体内运动,进而传输物料进入炉体内不同段加热区,实现物料连续式高温加热需求,进料的速度和温度均可控,将不同加热需求的炉体一体化,整个设备结构简单,易于操作,便于提高高温炉整体的生产效率。
3603	0	本实用新型公开一种连续石墨化超高温矩形炉,加热温度在2200℃-2800℃。其结构为石墨马弗炉膛,炉膛分匀温区和加热区两个部分,炉膛上、下两面均有加热装置,加热装置是由石墨加热元件和石墨电极螺纹连接而成。炉体内有石墨硬毡、软毡、碳碳复合材料等材料组成的保温系统,保温系统的外层是钢结构的炉壳,炉壳外面贴有可拆卸的冷水套。使用带抽头的变压器来抵消由于石墨发热元件氧化和横断表面的老化而引起的加热电阻变大和石墨阻抗性变大所引起电压的不稳定。
2822	0	本实用新型涉及锂电池负极材料生产用设备领域,特别是涉及一种锂电池负极材料石墨化生产用移动布料系统,包括第一移动车、滑动设置于所述第一移动车上方的第二移动车、转动设置于所述第二移动车的盘管车、设置于所述盘管车中央的旋风收集器；所述第二移动车的一侧连接有驱动单元；所述盘管车上方设有若干绕管柱；所述旋风收集器连接有放料软管；所述放料软管围绕若干绕管柱外侧设置于所述盘管车的上方。本实用新型提供一种省力高效、安全性好的锂电池负极材料石墨化生产用移动布料系统。
536	0	本发明涉及一种提高碳纤维力学性能的简易装置,主要解决现有设备和工艺制备的碳纤维力学性能差、离散系数大的技术问题。本发明通过在预氧化炉和低温碳化炉之间增加加湿和干燥装置,原丝依次经放丝机、预处理站、预氧化炉、加湿装置(1)、牵伸装置(2)、干燥装置(3)、低温碳化炉、高温碳化炉,最终在收丝机上获得碳纤维。预氧纤维经去离子水浸渍后在100℃～200℃温度下空气气氛中进行干燥,经处理后预氧纤维的含水率低于0.15％的技术方案,较好地解决了该问题,适用于碳纤维的工业化生产。
1642	0	本实用新型涉及一种实验室用生物质热解碳化反应装置。结构中包括安装在加热炉内两端密封的管式碳化炉,管式碳化炉顶端设有出气口,通过出气管与冷凝罐相连接,管式碳化炉底端设有进气口,通过进气管与控制器的出气口相连接,管式碳化炉内设有温度传感器,管式碳化炉内下端部设有用于支撑生物质材料的筛板,冷凝罐顶部设有排气口,通过排气管与控制器上的进气口相连接,进气口通过控制器与气囊连接。根据需要可以在控制器内安装如流量计、压力表及自动温控系统等。用于制备生物炭的同时可实现气体产物与液体产物的自动分离与收集,实现自动温度控制和反应气氛的调控。结构简单、使用方便,是一种适于研究生物质热解碳化反应的实验室用简易装置。
1537	0	本实用新型涉及污泥处理技术领域,尤其是一种用于污泥碳化装置的热交换机构,包括用于处理污泥的碳化炉本体、用于将污泥排入碳化炉本体内部的排污管和用于碳化炉本体内部气体排出的烟道管。本实用新型的一种用于污泥碳化装置的热交换机构通过在排污管外侧壁上缠绕与烟道管相连通的螺旋状结构热交换管,利用热交换管和排污管内部的斜置导热片将热交换管内部的温度导入排污管内部,同时在热交换管外侧包裹内置导热水的导热管,使得热交换管的温度可以更加均匀的导入排污管内部,整个热交换设备无需占用底面铺设面积,只需要铺设在排污管表面,而且只需要更换一体式排污管便可以对碳化装置进行改造,改装方便,热交换面积更加充分和均匀。
781	0	本发明涉及利用了混合生物质的半碳化物的制造装置。本发明的特征在于,包含：原料处理部,其包含保存有植物性生物质的第1供给部、保存有动物性生物质的第2供给部和保存有有机性生物质的第3供给部,对上述各生物质分别进行干燥、粉碎；混合物处理部,其包含：原料混合部,该原料混合部与上述原料处理部连接,将干燥、粉碎后的生物质进一步与粘结剂混合,制造形成半碳化物的混合燃料；混合物保存部,该混合物保存部保存有通过原料混合部进行混合而成的混合燃料；和混合物供给部,该混合物供给部将上述混合燃料供给至半碳化处理部；半碳化处理部,其将混合燃料与粘结剂混合,消除氧并使其碳化而制造成半碳化物；半碳化物处理部,其被供给在上述半碳化处理部中制造的半碳化物,根据用户的需求对上述半碳化物选择性地进行成型；和控制部,其对上述原料处理部、混合物处理部、半碳化处理部和半碳化物处理部的驱动进行控制。
2228	1	本发明提出了一种从塑料中提取碳材料的方法及设备,该方法是在至少一种熔融盐(如NaCl)中对至少一种塑料材料(如聚对苯二酸盐)进行热处理达到熔融盐的熔点之上形成纳米结构碳材料,其中盐处于熔融状态,碳质材料将受到保护免受氧化；其次,熔盐促进了碳材料的进一步石墨化,其产物为具有高导电性和高表面积的纳米石墨微片；该方法为生产导电碳材料提供了简单、经济、高效的方法。它还通过将几乎不可降解的塑料废物转化为高价值的导电碳材料,对环境产生了显著的积极影响。
3147	0	本实用新型公开了一种碳素棒材生产系统,包括磨粉机、沥青罐、混捏锅、液压成型机、一次焙烧炉、石墨表面清理机、浸渍罐、冷却池、二次焙烧炉、石墨化炉和除尘器；石墨表面清理机包括机架和设于机架上的转辊、电机、高压喷嘴和抽尘罩,机架上转动设置有至少一对平行设置的转辊,转辊与固定设于机架上的电机的电机轴驱动连接；高压喷嘴固定设于机架上,且高压喷嘴的喷嘴口指向每对转辊的缝隙设置；抽尘罩设于转辊的上部,且抽尘罩与机架固定连接。本实用新型一方面利用碳素棒材与转辊的摩擦清理其表面的焦粉,另一方面利用除尘后的焙烧炉高温烟气对碳素棒材进一步清理,节约了能源,缩短了流程,降低了劳动成本,优化了清理效果。
1738	0	本实用新型属于用于生产连续碳纤维的低温碳化炉,包括炉体(1)、设置在炉体(1)内的炉膛(2)、炉体(1)和炉膛(2)之间由外到内依次设置的保温层(4)、耐火层(3)和加热元件(5)以及贯通炉膛(2)和大气的排气管(6),其特征在于：所述排气管(6)设置在靠近束丝出口(12)的炉体尾部。本实用新型解决了现有碳化炉的炉膛结构不合理导致预氧化纤维碳化时的产生的废气排出不畅、废气堆积的技术问题,本实用新型保证了预氧化纤维碳化过程的稳定化和连续化,提高碳纤维的生产效率。
952	0	本发明公开了一种石墨导热膜及其制备方法,其包括石墨层,高分子材料层,纳米材料层,石墨层外部包裹有高分子材料层,高分子材料层外部包裹有纳米材料层,石墨层的厚度为0.01mm,高分子材料层厚度为0.005mm,所述纳米材料层厚度为45nm；高分子材料层包括聚醚醚酮树脂和玻璃纤维的交叉复合层,聚醚醚酮树脂和玻璃纤维的重量百分比为73.5%和26.5%,所述聚醚醚酮树脂的厚度为0.002mm,玻璃纤维的厚度为0.003mm；所述纳米材料层为纳米材料与纳米陶瓷的复合层,纳米材料与纳米陶瓷的重量百分比为56.8%和26.5%,本发明生产的石墨导热膜导热系数高,测得导热系数为1800~2500w/m-k,高于传统的生产工艺生产的石墨导热膜,本发明生产工艺生产的石墨导热膜产量高,生产成本低。
2998	0	一种竖式连续石墨化炉。它属于石墨化炉领域。它解决了现有热量损失大,电极使用频率高,使用寿命短的问题。本实用新型的电极正极设在炉体中心位置,多个石墨电极负极水平与电极正极为轴对称分布在加热腔的中部,多个石墨电极负极的内端与加热腔的弧形内壁为同一弧面,电极正极下端面与多个石墨电极负极的下表面在同一水平面上,加热腔呈倒圆梯形结构。本石墨化炉高温加热区温度分布均匀,保证物料的一致性,且温度可控,排气拍杂质顺畅,能制备高纯度人造石墨物料的优点。
873	3	本发明公开一种污泥碳化加焚烧方法,该方法包括以下步骤：(1)将污泥进行碳化；(2)将碳化的污泥进行焚烧；(3)焚烧后的烟气冷却至碳化的预定温度并用于步骤(1)；本发明利用污泥碳化后燃烧产生的烟气为碳化炉提供热源,同时也实现城市污泥的减量化、无害化和资源化,使污泥得到有效的处理和资源化的利用。
486	0	本发明双炉排立式碳化炉,涉及了一种碳化炉,用于煤质碳化料再碳化。它是针对传统碳化炉产品质量不稳定的技术问题,设计了一种碳化炉。由炉壁、干燥干馏区、还原氧化区、灭焦冷却区、炉排、电动推杆、摇臂、烟箱、烟管、鼓风机、进风口、水池、出料机、挥发份燃烧室等组成。通过电动推杆的可控性,控制炉排的转动,利用炉排漏料稳定,分布均匀的特点,使氧化层始终能够均匀燃烧,从而保证了产品质量稳定。其有益效果是操作简单、便于调控、产品质量合格率高、生产效率高。
2326	5	本发明公开了一种新型石墨化炉体结构,包括紧密贴合的外炉体和内炉体,外、内炉体分别由两个外、内管体对接而成,外、内管体的两端延伸形成外、内端板,外炉体和内炉体的对接面处设有网格状冷却通道,网格状冷却通道道由横向、纵向冷却通道构成,外、内端板之间的纵向冷却通道中放置有排气管,排气管上设有引气支管和横隔板,内端板上开设有与引气支管配合的卡槽,外、内端板上开设有与横隔板配合的定位槽。本发明将炉体设计为组合式结构,简化制作造工艺,便于网格状冷却通道的加工和排气管的安装,能够将炉膛内的废气及时排出,冷却通道对炉体进行降温的同时能够对排放的废气进行降温,提高生产效率和产品质量。
3081	1	本实用新型属于石墨化内串炉导电小车技术领域,具体涉及一种石墨化内串炉导电小车铜带软连接支撑绝缘装置。本实用新型公开了一种石墨化内串炉导电小车铜带软连接支撑绝缘装置,包括与铜带贴合的软质绝缘带,所述软质绝缘带连接有若干绝缘水箱,相邻的两个绝缘水箱之间连接有绝缘软管,所述绝缘水箱连接有绝缘板,所述绝缘板连接有弹簧和滑杆,所述滑杆位于弹簧内,所述滑杆连接有油缸,所述油缸内设有液压油,所述油缸设有挡块,所述挡块连接有与滑杆相匹配的密封圈,所述滑杆的端头连接有与油缸相匹配的活塞,所述活塞设有过油孔,所述油缸连接有第一绝缘板,所述第一绝缘板与弹簧固定连接,所述第一绝缘板连接有压板。
778	2	本发明公开了一种防静电帽子布料的制作方法,包括以下方面：其由以下配制成分组成包括改性竹纤维、改性聚丙烯腈纤维、蚕丝、焦麻纤维、甲壳素纤维、兔毛,经混纺制得防静电帽子布料；其中改性竹纤维和改性聚丙烯腈纤维加工步骤包括：(1)低温碳化,将聚丙烯腈纤维置于碳化炉进行碳化处理；(2)抗静电处理,竹纤维和碳化聚丙烯腈纤维分别放入清水加热处理,然后再分别浸入抗静电剂溶液进行浸渍；(3)电离浸渍,将经抗静电处理后的竹纤维和碳化聚丙烯腈纤维浸入导电剂溶液进行电离；(4)渗碳,电离竹纤维置于密闭罐抽至真空,通入雾化炭黑溶液进行渗碳处理；(5)固化,将渗碳竹纤维和电离聚丙烯腈纤维放入真空罐进行氧化。
2480	0	本发明属于石墨材料领域,具体地说,涉及一种模压成型铸造用石墨的制备方法,该方法包括如下步骤：1)中碎、一次磨粉；2)混捏；3)轧片；4)晾料；5)二次磨粉；6)模压成型；7)一次焙烧；8)一次浸渍；9)二次焙烧；10)二次浸渍；11)三次焙烧；12)石墨化。本发明制得的石墨模具产品灰份、气孔率低,抗折、抗压强度高,线膨胀系数低,体密度高；导热导电性好、抗热冲击性强、耐腐蚀、耐高温、具有良好的润滑性和抗磨性；使用寿命长,质量稳定。
809	0	本发明是一种优化多晶铸锭表面质量的部件,包括定向凝固块、保温板、托臂、挂条和支撑柱,定向凝固块为凸台结构,定向凝固块四端侧面设置有挂条,挂条上设有与托臂侧面结构相吻合的槽孔,定向凝固块底面四端分别设有托臂,托臂一端设有圆形通孔,并且通过螺杆穿过圆形通孔,与螺母配合将托臂固定在定向凝固块的底部,且托臂另一端超出定向凝固块底部端面,并且安装在各挂条上设有槽孔内,定向凝固块底面还设有支撑柱,支撑柱穿过保温板,并且通过支撑柱上设有固定环,将保温板固定在支撑柱上,本发明结构简单、能够在隔热笼提升的情况下,确保底部热场温度的均匀性,有利于控制晶柱的垂直生长。
3513	4	本实用新型公开了一种高温石墨化炉用感应线圈,包括呈螺旋状环绕的空心铜管,其特征在于：所述空心铜管外缠绕有绝缘布,绝缘布外表面涂有绝缘油漆,所述绝缘油漆外面浇筑有浇筑料,浇筑料表面还涂有绝缘油漆。感应线圈高温工作时,绝缘布、绝缘油漆、浇筑料可以优先防止线圈间打火、短路现象的发生。增强纤维通过“钉扎作用”有效减少浇筑料因应力产生的裂纹数量,提高浇筑体强度,延长感应圈使用寿命。同时,一体式的感应线圈在维护更换时更容易取出和放置。
465	0	本发明公开了生物质碳化炉中的冷却装置,其结构包括防潮底板、电箱、自动冷却开展装置、维修盘启关阀、通管、热量输出管、隔热防护外壳、原料斗,防潮底板顶端采用电焊的方式固定连接于隔热防护外壳底端,维修盘启关阀通过镶嵌的方式安装在隔热防护外壳正端面,自动冷却开展装置通过嵌入的方式安装在隔热防护外壳内部,本发明主要利用分层触发机构对冷却槽中内部的温度进行监控,当温度过高通过其启动冷气输出机构并通过热交换组对内部冷却水与碳块进行同步置换,保证冷却水的处于高效排温状态从而保证碳块与冷却水的热交换速率保持在标准位置,保证碳块在完全降温后排出,确保碳块在排出后处于安全温度。
832	1	本发明公开了一种椰汁加工副产品椰渣的利用方法,涉及饮品加工副产品技术领域,包括如下步骤：(1)椰渣冻干,(2)椰渣脱脂,(3)椰渣脱糖,(4)椰渣烘干,(5)高温碳化。本发明通过所述脱脂脱糖处理方法有效脱除椰渣中所含脂肪和糖类,脱脂率和脱糖率达到90％以上；并通过碳化处理增强其耐磨性,以作为木塑地板用增强填料,经试验研究表明本发明所制木塑地板用增强填料能显著减少木塑地板无机填料的用量,并且大大提高所制木塑地板的抗弯破坏荷载和抗压强度。
2339	5	本发明涉及本发明涉及锂电池负极材料技术领域,尤其涉及一种负极材料石墨化装坩埚的方法及振动装置,首先将多个坩埚置于振动平台上；然后向坩埚中加入一定量的负极材料,振动平台进行振动,将加入的负极材料振实后振动平台停止振动；然后继续向坩埚中加入一定量的负极材料,振动平台再次振动,再次将加入的负极材料振实后振动平台停止振动；如此往复多次,直至坩埚中的负极材料达到设定量后停止。通过采用该方法,每个坩埚的装粉量提高了10％#25％,每炉的产量提高了10％#25％,石墨化能耗降低了5％#15％。
2607	0	本发明公开了一种连续石墨化超高温管式炉,加热工作温度在2200℃-2800℃。其结构包括马弗,保护管,保温耐火层,炉壳。石墨马弗炉膛呈管状,分为三个温区,是炉子唯一的发热体。在马弗的两端安装有水冷铜电极,马弗外设有带调整装置的保护管,保护管处在马弗与保温耐火材料之间,保护管的轴线可通过调整装置来调节。炉体内有由石墨硬毡、软毡、碳碳复合材料等材料组成的保温系统,保温系统外是气密的水冷钢结构炉壳,水冷炉壳由多个独立的水冷腔体组成,每个腔体分别对炉体的不同区域进行冷却。本发明具有工作炉温高,温度场均匀稳定,马弗表面热聚现象少,马弗寿命长,结构简单,易于加工等优点。
146	0	本发明公开了一种以特殊蓝钨作为原料生产超细WC粉末的制备方法,其步骤如下：防护、原材料混合、给料、煅烧、筛分、混料、碳化、二次筛分和入库等步骤,原材料包括仲钨酸铵、三氧化钨和钨酸钠,双轴叶片混料机的两个叶片的转速分别为90转/分钟和180转/分钟,混料时间为30分钟,回转炉工作时的温度为650-680℃、转速为45-50转/秒、进料量为100kg-150kg/h。该以特殊蓝钨作为原料生产超细WC粉末的制备方法,生产的特殊蓝钨相较于普通蓝钨在粒度、筛分、氧指数上无太大变化,但是相较于普通蓝钨在微观表征上有很大的变化,在微观表征上可以看到特殊蓝钨由细小的颗粒聚集而成,由细小颗粒聚集而成的特殊蓝钨在生产过程中会逐渐分离,满足高端硬质合金的需求。
911	0	一种微纳膜状碳纤维及其制备方法,其特征在于：将配制的纺丝原液经过聚合后均匀涂覆在基材上形成微纳米厚度的聚合物涂层；纺丝成微纳米厚度的丝膜；然后以电感应加热辅之以辅助加热的方式使之热稳定化和碳化形成碳膜,碳膜与基材形成复合微纳膜状碳纤维；将基材脱除,形成单纯微纳膜状碳纤维；以上述单纯微纳膜状碳纤维为基材,按照上述工艺方法重复进行,制备叠层微纳膜状碳纤维。本发明的一种微纳膜状碳纤维结构及其制备方法可显著提高碳纤维性能,改善碳纤维结构,提高生产效率和降低制造成本。
472	0	本发明涉及一种提高碳纤维力学性能的简易装置,主要解决现有设备和工艺制备的碳纤维力学性能差、离散系数大的技术问题。本发明通过在预氧化炉和低温碳化炉之间增加加湿和干燥装置,原丝依次经放丝机、预处理站、预氧化炉、加湿装置(1)、牵伸装置(2)、干燥装置(3)、低温碳化炉、高温碳化炉,最终在收丝机上获得碳纤维。预氧纤维经去离子水浸渍后在100℃～200℃温度下空气气氛中进行干燥,经处理后预氧纤维的含水率低于0.15％的技术方案,较好地解决了该问题,适用于碳纤维的工业化生产。
783	0	本发明公开了一种由甘蔗渣制备高比表面积氮气碳分子筛的方法,采用的原材料是甘蔗渣,其来源广泛,而且价格低廉；制备的碳分子筛孔径均匀、比表面积高,通过调节孔径,适合氮气制备,是一种甘蔗渣的新型利用方法。
3482	0	本实用新型公开了一种石墨化炉。所述石墨化炉包括位于炉体外侧用于感应加热物料的感应线圈,所述石墨化炉为无金属炉壳石墨化炉,设置在石墨化炉最外层的感应线圈兼作炉壳。本实用新型的石墨化炉无炉壳,无保温层,可以使得炉体体积不受限制,一次投入后维护成本极低,尤其适合物料热处理的大批量连续生产。
60	0	本发明属于碳纤维陶瓷复合材料技术领域,特别是涉及一种新型碳陶纤维隔热材料及其制备方法。包括,至少一层碳纤维非织造毡体层；至少一层陶纤维毡体层；所述陶纤维毡体层设置在碳纤维非织造毡体层外,二者之间还喷涂有酚醛树脂；所述陶纤维毡体层由三氧化二铝和/或二氧化硅纤维中的一种或几种组成。本发明提供的碳纤维陶瓷复合材料,具有更好的电磁波散射性,以及具有更好的抗氧化性,隔热效果更好,热传导率也更低,有效解决了现有的隔,热材料,制造成本高,隔热效果差,易发成脱层、开裂等技术问题。
2793	5	一种内串式石墨化炉的内冷却炉头电极,属于石墨化炉技术领域,解决了内串式石墨化炉的炉头电极的传统降温方式效果不佳,产品氧化严重等技术问题。解决方案为：一种内串式石墨化炉的内冷却炉头电极,包括电极本体,电极本体一端同轴设置有冷却槽,所述冷却槽开口端密封设置有隔水盖；所述冷却槽内底部沿水平方向依次设置有若干组缓冲板,从外到内的若干组所述缓冲板面积依次减小；所述电极本体外端底部设置进水口,所述进水口中设置有形进水管,且所述水平管顶面设置有若干组进水孔；所述电极本体外端顶部设置有与冷却槽连通的出水口,所述出水口中设置有出水管。本实用新型将传统的外部冷却改为对导电电极的内部冷却,大大提高了冷却效果。
1776	0	本实用新型涉及一种用于生产生物质炭的复合型碳化炉,由炉体、燃烧室、碳化室、上炉顶等组成,其特点是上炉顶上设有燃烧室加料口,燃烧室底部设有往复运动炉排,炉排底部设有排灰装置和鼓风机；碳化室上部设有加料管口,内部设有耐火内衬,底部设有出料口和燃气抽吸管口。其优点是可同时产生生物质燃气和生物质炭,且原料来源广,属可再生资源的利用,便于大规模工业化生产,有利于保护环境、节约能源。可广泛用于生物质炭的生产和城镇发电、居民生活供气。
83	0	本发明公开一种锂离子电池负极材料及其制备方法,解决硅负极在充放电过程中体积变化较大的问题,得到的锂离子电池负极材料具有高容量,循环性能优异,体积膨胀小等特点,能很好满足商用客户对高寿命,长循环的需求,使其能够商业化应用,本发明的锂离子电池负极材料的制备方法简单、成本低廉、环境友好。
2070	0	一种改变分子排列组合的细结构高纯石墨生产方法是将石油焦或沥青焦粉磨得第一预制微粉,第一预制微粉与煤沥青混合后得到糊状的第一混合物,第一混合物经真空干燥后得到第二混合物,第二混合物粉磨后得到第二预制微粉,第二预制微粉经高压焙烧后制得焙烧产品,焙烧产品粉磨后制得第三预制微粉,第三预制微粉在石墨化炉中石墨化后制得成品石墨。本发明所制得的成品石墨的纯度和强度都非常高,并且制备工艺简单且成本相对较低,且能改变所制得的成品石墨的分子排列组合,进而能使所制得的成品石墨的应用范围更加广阔。
386	1	本发明一种包覆脲醛树脂的球形微晶石墨的加工方法属于石墨加工技术领域,将锂离子电池的负极材料进行优化,负极材料当中的球形石墨是采用先进加工工艺对石墨表面进行改性处理,生产的不同细度,形似椭圆球形的石墨产品。一种包覆脲醛树脂的球形微晶石墨的加工方法,以球形微晶石墨为原材料,表面包覆脲醛树脂,将包覆后的球形微晶石墨进行碳化处理,冷却后经粉碎、筛分后得到脲醛树脂包覆球形微晶石墨的负极材料。
313	0	本发明提供了一种PTC石墨烯基导电油墨的制备方法,按重量份计,包括以下步骤：制备铂量子点掺杂石墨烯分散液、制备铂量子点掺杂石墨烯-炭黑色浆、制备PET改性聚乳酸混合液、制备聚乳酸-铂量子点掺杂石墨烯基混合液及制备PTC石墨烯基导电油墨。该PET改性聚乳酸具有合适的玻璃化转变温度范围和粘附能力,一方面实现了PET改性聚乳酸在合适的温度范围进行玻璃化转变,另一方面也有助于提升油墨整体的抗剥离效果,特别是将该PTC石墨烯基导电油墨印刷于PET膜上时。本发明还提供了一种采用前述PTC石墨烯基导电油墨的制备方法制得的PTC石墨烯基导电油墨。
908	2	本发明公开了一种碳化炉墙喷补装置及方法,属于炼焦技术领域。所述碳化炉墙喷补装置包括：定位机构一端活动设置在滑槽内；高温成像仪设置在定位机构的另一端；封板设置在定位机构的另一端；吹扫机构一端设置在平煤车上,另一端设置在封板的一侧；耐火泥浆输送机构一端设置在平煤车上,另一端与封板连通,耐火泥浆输送机构与吹扫机构一端连通；可编程逻辑控制器,与定位机构、高温成像仪、吹扫机构、耐火泥浆输送机构及平煤车连接。本发明碳化炉墙喷补装置及方法可代替人工进入炭化室高温修补作业,有效的减轻了劳动强度,保证了生产安全,无须降温处理,既缩短了修补时间,确保了生产节奏,又保证了有利于炭化室墙体的长寿。
2135	3	本发明公开了一种石墨化多壁碳纳米管固相萃取柱及其应用,所述石墨化多壁碳纳米管固相萃取柱包括固相萃取柱管、筛板以及填充材料,所述填充材料为石墨化多壁碳纳米管。石墨化多壁碳纳米管的制备步骤为：多壁碳纳米管置于浓盐酸中浸泡后,取出并用去离子水洗涤至中性,干燥后置于高温石墨化炉内,在氩气环境中升温至2400℃~2800℃,保持20~40min后,冷却至室温,升温和降温速度均控制在4~6℃/min,即制得所述石墨化多壁碳纳米管。本发明所提供的石墨化多壁碳纳米管固相萃取柱性能优异,与以C18或石墨化碳等为填料的传统固相萃取柱相比,本发明的固相萃取柱吸附容量更大,对色素等各类基质干扰物的吸附作用更强,可有效提升对样品的净化效果。
2573	0	本发明公开了一种超高温石墨化处理设备,包括炉壳,炉壳内沿物料输送方向依次设置有相互连通的进料室、加热室和出料室,进料室与加热室之间设置有进料隔热门,加热室和出料室之间设置有出料隔热门,炉壳上设置有与出料室相配合的快速冷却系统,炉壳的内部设置有分别与进料室、加热室和出料室相配合的物料输送装置；进料室内设置有相互配合的第一抽真空装置和第一进气装置,加热室内设置有相互配合的第二抽真空装置和第二进气装置,出料室内设置有相互配合的第三抽真空装置和第三进气装置,炉壳上设置有与第一抽真空装置、第二抽真空装置和第三抽真空装置相配合的真空机组。该超高温石墨化处理设备的处理过程连续高效。
1023	0	本发明公开的一种老油茶树枝活性炭的制备方法,涉及化工材料生产技术领域,是由下列重量份的原料制备而成：老油茶树枝45-60、竹子3-6、木炭6-8、杉树皮2-3、麦壳8-10、椰壳15-20、松树皮1-2、褐煤5-6；其制备过程如下：㈠备料；㈡原料预处理；㈢混合；㈣初次炭化；㈤总混料；㈥二次炭化；㈦中和；㈧烘干；既可用于制备以老油茶树枝为主要原料的活性炭,也可用于制备以其它树枝为主要原料的活性炭；其产品具有比表面积大、孔系发达、吸附力强等特点,可用于食品、饮料、生活用水与工业用水的过滤。
2567	0	本发明涉及一种高导热石墨膜的制备方法,以高分子薄膜为主要原料,通过等离子处理活化薄膜表面基团,然后分段升温并同时控制气氛和压力等因素,制备出主要成分为碳元素的结晶性碳泡沫膜,再通过辊压或层压工艺,得到表面柔软光滑、厚度均匀的高导热石墨膜。应用本发明方法制备的石墨膜厚度均匀,导热系数高。
1831	5	本发明公开了一种高温区内衬、石墨化炉内衬和石墨化炉,该高温区内衬适用于石墨化炉的高温区,该高温区内衬包括多个耐火层,其中：高温区内衬的内侧面包括多个呈网格状的耐火层,位于同一圆周的耐火层中,包括多个间隔设置的第一耐火砖和第二耐火砖,位于同一母线的耐火层中,包括多个间隔设置的第一耐火砖和第二耐火砖；所述第一耐火砖的荷重软化温度≥3200℃,所述第二耐火砖为抗氧化性砖。采用本发明提供的高温区内衬用于石墨化炉,该石墨化炉的使用寿命为24～38个月,使用寿命长。
482	3	本发明涉及多孔式水冷自适应密封出料装置及其出料方法,该装置包括冷却结构、密封结构以及出料结构,冷却结构包括冷却组件、上漏盘以及下漏盘,上漏盘上设有若干个间隔布置的第一通孔,下漏盘上设有若干个间隔布置的第二通孔,第一通孔与第二通孔通过管道连接,管道位于冷却组件内,下漏盘以及出料结构分别与密封结构连接。本发明采用从下往上运输的水进行冷却,可增大冷却效果,结构简单,通过密封腔内堆积废料的方式严实地密封出料箱,在进料腔体的外周设置保温体,提高了高温碳化炉焚烧效率,设置第一位置传感器和第二位置传感器做检测以控制出料结构运输废料,使废料一直保持堆积在第二位置传感器处,实现出料口的自适应密封及废料自动运输。
345	0	本发明提供一种基于石墨片生产的水温调节系统,包括蓄水箱、冷却装置、控温装置和PLC控制台；所述蓄水箱与所述冷却装置连通,所述控温装置与所述蓄水箱连接用于调节所述蓄水箱中的水温度,所述蓄水箱中的水用于所述石墨片的生产；其中,所述控温装置包括空气能热泵和温度感应器；所述空气能热泵和所述温度感应器均与所述PLC控制台电连接。相比于现有技术,本发明提供的水温调节系统,保证了水温维持在设定的范围内,解决了目前石墨碳化炉受外界水温度影响大、无法保证石墨片产品质量的问题,即使在长时间休产复工后的初次生产中,仍可以保证石墨片的生产质量。此外,本发明还提供了一种基于该系统的水温调节方法。
3276	1	本实用新型公开了一种石墨生产用卧式艾奇逊石墨化炉,包括底板,所述底板的上表面固定连接有两个电动推杆,且两个电动推杆的顶端均与支撑板的下表面固定连接,所述支撑板的上表面开设有通孔,所述通孔内设置有滑杆,所述滑杆的左右两端分别与通孔内壁的左侧面和右侧面固定连接。该石墨生产用卧式艾奇逊石墨化炉,通过设置驱动装置,驱动装置内电机的输出轴正转带动螺纹杆正转,螺纹杆正转带动螺纹帽向右移动,螺纹帽带动活动块向右移动,活动块带动滑套向右移动,便能将运料箱内的物料通过出料管道倒入石墨化炉本体中,不需要人们手工进行上料,节省人们的时间和体力,给人们在对石墨化炉本体上料时带来方便。
3120	1	本实用新型是一种石墨化箱式炉,由十个单体炉并列平行排放组成,每个单体炉包括具备加热功能的炉体部分与具备排放功能的烟罩部分,该石墨化箱式炉采用耐火材料构筑的长形炉体,装入低硫煅后焦,组成导电的炉芯,在炉头的两侧是绝热保温料,炉头的两端墙上设置有导电电极,并与电源相连接,构成通电的回路,当电路接通,炉芯由于电阻的作用发热升温,使炉芯在2600-3000的温度下,经高温热处理而石墨化。
1167	0	本实用新型涉及碳纤维高温碳化炉技术领域,且公开了一种节能型碳纤维高温碳化炉体结构,所述炉体钢壳通过保温层锚固件与保温层固定在一起；所述保温层通过石墨支撑柱与石墨支撑板连接,所述石墨支撑柱放置在石墨马弗顶部,所述石墨马弗通过底部的石墨支腿进行支撑,石墨支腿作为支点与炉体钢壳进行连接,所述炉体钢壳底部设有冷却水路管线对加热端子和变压器进行冷却,所述炉体钢壳上设有测量仪表对设备运行时的工艺参数进行实时监测,所述炉体钢壳外围固定有布线槽用于设备电缆布线。该节能型碳纤维高温碳化炉体结构,本实用结构简单,稳定可靠性高,节能降耗,运行成本低,可以有效实现了高温碳化炉低功耗、高能效运行。
1655	3	本实用新型提供一种高温真空碳化炉废气排放过滤器,包括：由下至上设置的一级过滤单元,二级过滤单元和高空排气连接端,所述高空排气连接端侧面设置有滑阀泵排气孔连接端,所述一级过滤单元以水作为过滤媒质,还包括进水阀和放水阀；所述二级过滤单元中设置有过滤网。本实用新型的有益效果：该装置很好的利用水,活性炭的净化功能,使碳化炉内所排出带杂质,异味的气体得到了净化的效果,达到了绿色环保的目的。
2186	0	本发明公开了一种各向同性铜基等静压石墨复合材料的制备方法,包括以下步骤：S1：材料混合：选取石油焦、炭黑、特种石墨粉和石墨烯,对石油焦、炭黑、特种石墨粉和石墨烯进行混合处理,得到混粉；S2：磨粉处理：将S1中所述的混粉加入到雷蒙磨中,对混粉进行磨粉处理；S3：等静压成型：将S2中所述的混粉放入压制机中进行压制成型,获得生坯；S4：浸渍处理：将S3中所述的生坯放入浸渍罐中,加入中温沥青。本发明结构均匀细腻,体积密度高,石墨理化理指标优良,增强了各向同性铜基复合材料机械强度高,高负荷,磨损小,耐高温,导热性强,具有优异的耐腐蚀效果,提高了材料的使用寿命,稳定性强。
2754	0	本实用新型公开了一种串接石墨化炉炉尾电极的随动顶推液压系统,其还包括补压液压泵,补压液压泵的出油口与止逆阀的进油口通过管道连接,止逆阀的出油口与液压缸的伸出进油口通过管道连接,主液压泵与电磁换向阀之间的管道上安装有压力传感器,主液压泵与电磁换向阀之间的管道与电磁比例溢流阀的进油口连接,电磁比例溢流阀的出油口和补压液压泵的进油口均与油箱通过管道连接；压力传感器的信号输出端与电磁比例溢流阀的信号输入端电连接。压力传感器与电磁比例溢流阀形成自动调节,无论是电极膨胀期还是收缩期,其顶推压力可以在±0.10MPa范围内波动,使得生产更加稳定,避免焙烧电极接触面的过渡电阻过大导致的耗能过高的问题。
2683	0	本发明公开了一种电煅石墨化炉炉料内衬炉膛结构,炉料内衬炉膛分为粗细两段,均由圆筒形炉内衬(3)围成,上部粗段为高温段(2),下部细段为收口段(5)；上部电极(1)自炉顶下垂至高温段(2)上部,下部电极(4)自炉底穿越收口段(5)到达高温段(2)下部。高温段(2)内径与为收口段(5)内径之比在2~4之间。高温段(2)内径与电极间距之比约为0.6~1。高温段内径与电极间距之比约为0.6~1。收口段(5)高度宜保持在800~2000mm。本发明施工简单,实施成本较低,使用性能稳定,使用寿命高,产品质量和产能得到保证,电热能利用率高,运行和维护成本低。
1370	0	一种秸秆造碳机。能解决秸秆随意堆放和焚烧造成了环境空气污染,造成了严重的火灾隐患,对秸秆的二次利用极为少有且利用率低的问题。包括碳化炉及设在碳化炉上端口的炉盖,碳化炉内有网状支撑板,碳化炉侧壁上有点火孔,碳化炉与碳沉淀箱连通,碳化炉与一级管连通；一级管与第一喷淋罐连通,第一喷淋罐与二级管连通,二级管与第二喷淋罐连通,第一喷淋罐及第二喷淋罐与烟尘沉淀箱连通；第二喷淋罐与三级管连通,三级管与冷凝器连通,冷凝器与木酢液接收箱连通,冷凝器与四级管连通；四级管与燃汽回收罐连通,燃汽回收罐与木焦油接收箱连通,燃汽回收罐与五级管连通；五级管与引风机连通,引风机与燃烧器连通。操作简单、使用方便且实用性强。
3174	0	本实用新型公开了一种石墨电极生产用多体石墨化炉,包括炉体、炉盖、进料罩、多体内胆和制冷器,所述炉体内部的中心位置处设有多体内胆,所述炉体底部的中心位置处固定有控制面板,所述炉体底部的中心位置处设有出料筒,所述炉体的顶端设有炉盖,炉盖顶端的中心位置处固定有机架,所述机架的顶端固定有电机。本实用新型不仅提高了石墨化炉对石墨电极生产时的均匀程度,实现了电机的辅助旋转,从而降低了电机在起转时的能源消耗,同时提高了石墨化炉使用时的便利程度,实现了石墨化炉内部温度的任意调节功能,以避免温度过高或过低时导致石墨电极生产效果不理想,从而减少石墨电极生产时原材料的消耗,也就减少了生产成本,提高了经济效率。
2225	0	本发明公开了一种具有升降功能的新型石墨保温砂翻料行车,包括横杆,横杆两端下方固定有竖杆,竖杆上设有翻料轴,翻料轴的外侧弧面上固定有翻料杆,翻料轴上固定有从动齿轮,横杆下方设有主动齿轮,翻料轴为内部储水的中空结构,翻料轴侧部弧面上设有喷雾头,翻料轴的一端通过旋转接头与进水管相连,竖杆的顶部外侧固定有固定块,固定块上方设有滑动块,滑动块上设有螺杆,螺杆向下穿过固定块,与固定块螺纹连接,固定块与滑动块之间设有导杆,滑动块的底部设有滑轮,滑轮下方设有滑杆。本发明通过翻料轴上的翻料杆对保温砂进行持续的翻动,从而加快保温砂的散热速率。
3472	0	本申请公开了一种石墨化炉,包括内炉体、外炉体、加热机构,其特征在于,内炉体设置在外炉体内部,内炉体内部设置有坩埚,加热机构用于对坩埚内部腔体进行加热,加热机构包括IGBT供电装置和感应线圈,IGBT供电装置设置在外炉体外部,感应线圈设置在内炉体与外炉体之间,IGBT供电装置用于给感应线圈提供电能,IGBT供电装置包括IGBT模块、驱动电路、控制电路、变压器和电容器,驱动电路用于驱动IGBT模块,控制电路用于控制IGBT模块,IGBT模块分别与变压器、电容器和感应线圈串联。本实用新型采用IGBT供电装置串联感应加热方式,解决了设备启动困难、对电网冲击大的问题,提高了产品质量。
1904	2	本发明公开黏胶基碳纤维复合材料石墨毡的制备工艺,涉及石墨毡技术领域,本发明包括以下步骤：步骤一：黏胶基白毡预氧化后制成碳纤维预氧毡,浸泡于1％磷酸氢二胺溶液中,然后烘干,进入预氧炉加热处理,得到预氧毡；步骤二：将预氧毡经连续预处理炉后制成黏胶基碳纤维预处理毡,处理温度为630-650℃,得到预处理毡；步骤三：将预处理毡经连续式碳化石墨化炉处理后制成黏胶基碳纤维石墨毡,处理温度为1900-2400℃。本发明的有益效果在于：通过预处理工艺处理后再进行连续式碳化石墨化炉一体化生产的原料可以得到更高的收率、更高的宽幅,生产效率得到了提高。
1630	5	本实用新型公开了一种新型立式中频碳化炉,包括炉体,炉盖,红外测温探头,出料炉门吊起装置、输送带、进料炉门、测温探头；所述炉体下部安装有竖立的出料炉门；所述炉体上部分有进料炉门,所述进料装置处最顶部设有炉盖；进料装置处设有测温探头。本实用新型简化了操作,提高了效率,提高了工作安全性。
775	1	本发明公开了一种由甘蔗渣制备高比表面积氮气碳分子筛的方法,采用的原材料是甘蔗渣,其来源广泛,而且价格低廉；制备的碳分子筛孔径均匀、比表面积高,通过调节孔径,适合氮气制备,是一种甘蔗渣的新型利用方法。
1867	0	本发明公开了一种具有快速降温功能的竖式石墨化炉,竖式高温炉体上固设有两个进料管,防护内衬固设于竖式高温炉体内壁,防护内衬内从上到下依次开设有加热腔、保温腔和冷却腔,进料管底端与加热腔连通,加热线圈嵌于加热腔侧壁,搅拌机构固设于加热腔内,抽真空机构设置于竖式高温炉体侧壁,且抽真空机构与加热腔连通,快速冷却机构设置于防护内衬内,储水箱设置于竖式高温炉体一侧,且快速冷却机构与储水箱连通,竖式高温炉体内还开设有真空隔热腔,真空隔热腔内侧壁固设有保温隔热层。本发明提出的一种具有快速降温功能的竖式石墨化炉,通过设置快速冷却机构,大大减少了石墨冷却所需要的时间,进而缩短了生产周期。
2675	0	本发明提供一种单位体积的放电容量高、初期充放电时的容量损失小而且快速充放电性优良的锂离子二次电池用负极。将制成球形的天然石墨与炭黑混合,加入沥青而混揉,在900℃～1500℃下烧成而得到在表面具有微小突起的石墨粒子(A)。微小突起在电极内构建出复杂的导电性网络,成为快速充放电及功率特性优良的材料。将该石墨粒子在3000℃下烧成而石墨化了的材料是同样地具有微小突起的石墨粒子(B)。另外,得到将炭黑与沥青的混合物在900℃～1500℃下烧成的碳粒子(C)。将它们适当地混合就可以得到电极密度高、循环使用特性优良的锂离子二次电池。根据使用了氩气激光拉曼光的拉曼光谱分光分析,具有在1600cm-1附近及1580cm-1附近具有峰的G能带的复合峰,且在D能带的1380cm-1附近具有至少一个峰,利用X射线广角衍射得到的晶面的面间隔d002为0.335～0.337nm。
261	1	本发明涉及一种生物质石墨烯的制备方法,生物质石墨烯按质量比为：生物质植物秸秆果壳树脂150份、a-呋喃甲醇30份、谷物油酸6份和氨基磺酸3份。制备过程为：⑴原料在反应釜预热30～35℃；⑵升温45～50℃,反应1～2小时；⑶升温80～140℃,保温2～3小时；⑷升温160～200℃,固化后取出固化物；⑸固化物到碳化炉碳化32～48小时,升温1800～2600℃进行石墨化；⑹降温至30～40℃,取出碳化物进行超声分层喷出粉末即为生物质石墨烯。本发明充分利用了生物质植物秸秆果壳树脂新材料,优化了制备工艺条件,生产出的生物质石墨烯具有良好的力学和热稳定性能,广泛用于隔热材料等,扩大了石墨烯的用途。
245	0	本发明公开了一种石墨烯导热膜及其制备方法、电子设备,包括：将石墨纸浸泡在酸性插层溶液中进行插层处理,获得插层石墨纸；将所述插层石墨纸浸泡在酸性氧化溶液进行氧化处理,获得膨胀石墨烯纸；对所述膨胀石墨烯纸进行石墨化压延处理,获得石墨烯导热膜；应用本方法能够通过简单的制备方法获得厚度厚、热通量高且机械强度好的石墨烯导热膜。
1449	0	本实用新型涉及过热蒸汽技术领域,尤其是涉及一种过热蒸汽连续无氧碳化运行装置,其包括：过热蒸汽管路总成和自上而下依次设置的第一碳化炉、第二碳化炉、第三碳化炉；所述过热蒸汽总管通过各个过热蒸汽支管分别与所述第一碳化炉、第二碳化炉、第三碳化炉连接,所述排气总管通过各个排气支管分别与所述第一碳化炉、第二碳化炉、第三碳化炉连接。该过热蒸汽连续无氧碳化运行装置可实现对有机废弃物进行过热蒸汽连续无氧碳化,而且该过热蒸汽连续无氧碳化运行装置通过设置的第一碳化炉、第二碳化炉、第三碳化炉之间的相互配合,利用三级碳化可彻底实现过热蒸汽连续无氧碳化的顺利、流畅执行。
2977	1	一种石墨化炉炉头冷却结构,涉及一种冷却结构,包括炉头、外罩和水箱,外罩设置在炉头外部,外罩下端外部延伸有环形板,外罩及环形板的下部设有密封圈,环形板上螺孔内的螺栓穿过密封圈固定在石墨化炉的炉体上,外罩的上端口上设有水箱,水箱的下面设有喷水孔,水箱的上部固定有高压水泵A,水箱侧面的进水孔上连接有进水管,外罩的外面上部设有固定板,进水管的下端与固定板上高压水泵B的出水口连接,高压水泵B的进水口与下部竖直的出水管道连通,出水管道的下端连接有冷凝器,冷凝器的进口与外罩上的出水管连接,出水管的进口与外罩下部的出水孔连通；本实用新型结构简单,使用方便,在对炉头进行降温冷却的同时,水可以进行循环使用。
945	3	本发明公开了一种污水重金属离子吸附剂的介孔碳材料及其制备方法,由以下成分以重量份制备而成：硅酸钠10-15份、脱乙酰甲壳素1-3份、聚丙烯酰胺2-4份、硫酸镁0.5-1份、双聚氰胺0.5-1份、氯化锌0.1-0.2份、氯酸钾1-3份、木质素0.2-0.6份、三氯异氰尿酸钠0.2-0.4份、十二烷基二甲基苄基氯化铵0.3-0.5份、浓硫酸0.4-0.6份、石墨烯纳米层／MnO2复合物5-10份、壳聚糖-石墨烯复合材料6-12份、干河道污泥20-30份、水40-50份。
2444	0	本发明公开了一种导热石墨膜的制备方法,采用表面附着金属盐粉末的高分子薄膜卷材为原材膜,将其置于石墨坩埚内进行碳化、石墨化处理,最后压制得到所述导热石墨膜,原材膜表面附着的金属盐粉末与石墨纸均能促进原材膜石墨化,提高石墨膜的结晶度,从而提高石墨化膜产品的品质；本发明还公开了一种石墨坩埚,所述石墨坩埚为立方体型石墨坩埚,所述石墨坩埚与现有技术中圆桶型坩埚相比增大了与炉体的接触面积,在进行热处理时可以更好的将热量传递给原材料,此外立方体型石墨坩埚可以实现更好的堆叠,大幅提高石墨化炉的单次生产量,提高生产效率。
2163	1	本发明公开了一种石墨制品的石墨化装置及石墨化方法,其中的石墨制品的石墨化装置,包括多个并联的艾奇逊石墨化炉,所述艾奇逊石墨化炉的底部固定连接有支撑座,支撑座的下方设有底座,底座的两侧均开设有滑槽,滑槽内滑动安装有滑板,滑板的顶部两侧均焊接有U型转动座,U型转动座的内侧转动安装有转轴,所述支撑座的两侧均开设有凹槽,凹槽的底部内壁上开设有矩型孔。本发明设计合理,实用性高,便于驱动套柱在凹槽内移动,能够调节第一板与第二板之间的距离,从而能够调节艾奇逊石墨化炉的高度和水平度,使得艾奇逊石墨化炉内部产品始终保持水平状态,有利于其内部产品进行石墨化处理。
1681	0	本实用新型涉及一种碳纤维低温碳化炉,包括炉体、物料输送机构、电热丝和热辐射管,炉体两端分别为进料端和出料端,其创新点在于：所述物料输送机构包括内置于炉体中的陶瓷托辊组以及设置于炉体外的驱动机构,陶瓷托辊组由若干沿炉体进、出料方向分布且平行设置的陶瓷托辊构成。本实用新型的优点在于：陶瓷托辊耐磨损,受热系数很小,同时,陶瓷托辊的绝大部分均内置于炉体内,因此大大降低了热能的损失,节约了能源。
3608	0	本实用新型涉及炭素材料生产领域,尤其涉及一种回收石墨化炉余热的装置,其特征在于,包括换热器、除尘装置、余热锅炉、旋风除尘器和循环风机,换热器为立式结构,换热器顶部设置料钟,换热器底部设有排料口,环形风道绕于换热器外周,换热器内部与环形风道底部通过多个斜道相连通,环形风道的上部出口通过管路依次与除尘装置、余热锅炉、旋风除尘器和循环风机入风口顺序相连,循环风机的出风口通过风道与设于换热器排料口上部的中央风帽相连通。与现有技术相比,本实用新型的有益效果是：由惰性气体回收石墨化炉停电冷却过程中的热量,避免余热散失造成的能量浪费,升温后的惰性气体再经由余热锅炉中的导热油或水换热,用来加热或发电。
1422	0	本实用新型涉及一种连续滚筒式微波碳化炉,包括滚筒、微波生成件以及传动结构,滚筒内设有搅拌结构,搅拌结构包括若干个搅拌片,若干个搅拌片沿着滚筒的轴线方向呈螺旋线式布置在滚筒的内侧壁上,传动结构位于滚筒的外侧壁,传动结构与动力件连接,滚筒的两端分别连接有回转支承组件,回转支承组件上设有微波生成件；通过动力件带动传动结构转动,传动结构转动带动滚筒转动,由搅拌片对滚筒内的物体进行搅拌,由微波生成件对滚筒内的物体进行微波碳化。本实用新型由传动结构带动滚筒转动,搅拌片对搅拌腔内的物体进行充分搅拌,实现碳化炉内微波辐射均匀且可连续工作,提高碳化效率和改善碳化效果。
1369	0	本实用新型公开了一种精确测量气体流量的连续碳化炉,涉及碳化炉技术领域,解决现有的连续碳化炉无法精确测量和控制气体流量的问题,本实用新型包括原料管路、主体和回炉气体管路,所述主体包括依次设置的一级料仓、二级料仓和热解炉,所述一级料仓和二级料仓之间、二级料仓和热解炉之间设有电液动闸阀,所述一级料仓连接有煤块输送管路,所述热解炉底部对称连接有两组回炉气体管路,所述回炉气体管路包括回炉煤气管路和回炉空气管路两条支路,所述回炉煤气管路和回炉空气管路的弯管位置处设有弯管流量计,所述弯管流量计一侧设有电动调节阀。本实用新型具有所测气体流量更加稳定,流量波动较小,测量结果更加精确的优点。
1768	0	本实用新型涉及废弃物热解碳化炉技术领域,特指一种饮食业废弃物碳化炉,其包括底座、热解炉、二次燃烧炉和风机,热解炉安装在底座上,二次燃烧炉安装在热解炉上,热解炉的内腔设置有一垃圾斗,垃圾斗一端与推车装置固接,热解炉和二次燃烧炉之间通过热解气道连通,二次燃烧炉上部设置有热交换器和喷淋装置,二次燃烧炉与喷淋装置之间通过气流通道连通,气流通道的一部分通过热交换器,喷淋装置上部通过管道与风机连接,一空气管道与二次燃烧炉的内腔连通,本实用新型的热解彻底,尾气处理装置结构简单,成本低,最终尾气排放环保。
2202	0	一种转盘连续式石墨筒石墨化炉和对石墨筒进行石墨化的方法,包括炉体总成、驱动机构、导电部分和冷却部分；炉体总成：包括支撑环板、内圈墙板和外圈墙板；导电部分包括第一导电组件、第二导电组件和多组导电极,第一导电组件包括设置在轴套与内圈墙板之间的导电套,在导电套下方设有套管和支撑块,在套管内设有导电杆,在导电杆和支撑块之间设有弹簧,弹簧推动导电杆抵靠在导电套下端面上；本发明用于解决现有石墨化炉消耗电量大、冷却时间长和无法连续生产的问题。
3282	0	本实用新型涉及一种石墨化炉炉头的石墨电极冷却结构,包括设置于石墨电极上的圆柱状冷却通道,所述圆柱状冷却通道的外侧密封连接有相应的封盖,封盖的中心处设有与通道口处相配合的密封凸台,通过相应的锁紧螺栓穿过封盖上的相应定位安装孔后将封盖锁紧到石墨化炉炉头的炉墙上；所述密封凸台的内侧面密封固接有两个相互套接的隔热夹层管,所述两个隔热夹层管的间隙之间填充有相应的隔热层,所述密封凸台的中心处连通连接有相应的出水管,所述出水管的一端伸入所述两个隔热夹层管的中心处,所述密封凸台于所述两个隔热夹层管的外侧均匀分布连通连接有多个相应的进水管。本实用新型能够有效提高石墨电极的冷却效果和冷却效率。
957	0	本发明公开了一种利用木屑加工木炭的方法,包括收集、干燥、塑形和碳化过程,收集的掉落或废弃木屑通风干燥。经干燥的木屑粉碎机中进行粉碎,粉碎成颗粒状。经干燥粉碎的木屑通过木屑制粒机进行塑形,放入前将材料打湿,然后在进行挤压和烘干制成矩形块状物,烘干的温度为控制为70-80℃。经塑形的矩形块状物放置碳化炉碳化,碳化分为三个时间段,第一个时间段为1-1.2小时,温度保持在280-320℃,第二个时间段为1.2-2小时,温度保持在280-320℃,第三个时间段为6-12小时,温度保持在460-500℃,然后冷却出炉。该方法操作便捷,木屑利用率高。
3250	0	本实用新型公开了一种加速物料冷却的石墨化炉,包括第一外壳,所述第一外壳的上表面左侧嵌入安装有石墨化炉本体,所述第一外壳的内腔右侧面固定安装有储料罐,所述第一外壳的上表面固定安装有电机,所述第一外壳的内腔顶面转动安装有转杆,所述转杆的表面上部固定套接有第一转盘,所述转盘的上表面右侧开设有第一通孔,所述第一外壳的内腔底面右侧固定安装有放气装置,通过给石墨化炉本体加装储料罐、转杆、第一转盘、第二转盘和顶块,实现了本装置可间歇性地向第一外壳内释放液态氮,以便于快速地降低石墨化炉本体内的温度,进而加快被加工后的物料的冷却的效果,达到了缩短物料冷却时间,提高生产效率的目的。
2510	0	本发明涉及一种碳材料的制备方法,特别是一种多孔碳的制备方法。其工艺路线是,将改性的石墨烯均匀分散在高流动性的基材内,再将该基材与碱性金属氧化物进行混合,再进行碳化处理,然后洗涤去除金属氧化物,再经过高温石墨化处理得到多孔碳。本发明主要采用新型材料石墨烯对其改性,先在基材内形成支撑骨架,使形成的多孔碳保持良好的机械强度,具备较高的比表面积、较低的电阻率和较高的中孔率。
254	0	本发明涉及冶金技术领域,公开了一种碳化钛渣及其冶炼方法。该方法包括：(1)以含钛高炉渣和碳质还原剂为原料,测量含钛高炉渣中二氧化钛的含量,记为n％,测量碳质还原剂中固定碳的含量,记为c％；(2)将含钛高炉渣装入碳化炉中,记录入炉含钛高炉渣的重量为m吨；(3)将重量为(0.45～0.5)m×n/c吨的碳质还原剂装入碳化炉中；(4)碳化炉升温,使含钛高炉渣和碳质还原剂发生碳热还原反应,冶炼碳化钛渣；(5)当反应产生的CO烟气量大于5.1×m×n×(1-Δ)立方米时,停止冶炼；其中,Δ表示CO的烧损率。方法通过精确的自动化控制和准确的计算模型,实现高炉渣高温碳化的智能化操作,提高产品质量和生产效率。
3406	0	本实用新型公开一种石墨生产反应炉,包括外炉体、内炉体、石墨反应炉,外炉体内部设置有内炉体,内炉体内设置有石墨反应炉,石墨反应炉内设置有供热电极,外炉体与内炉体之间填充有隔热材料层,石墨反应炉下方设置有与其联通的下料装置,石墨反应炉上方设置有与其联通的进料装置；下料装置包括下料管,下料管穿过外炉体、隔热材料层及内炉体与石墨反应炉连通,下料管内部上端设置有入口电磁阀,下料管的下端设置有出口电磁阀,下料管穿出外炉体的部分套装有水冷却管。本实用新型采用石墨化室内部能够对石墨进行石墨化处理,处理后的高温石墨进入下料管内部时,通过冷却水管内不断更新冷却水,加快石墨化的冷却过程。
2490	0	提供一种通过立式石墨化炉生产人造石墨的方法,该方法使惰性气体容易循环,加热均匀并且对炉没有损伤；还提供该方法所使用的颗粒。该方法包括以下步骤：将平均粒径为3至30mm的可石墨化颗粒从炉的上部导入到炉的内部；在2200℃至3200℃加热所述颗粒,同时使惰性气体从炉的下部向炉的上部流动以使所述颗粒石墨化；以及从炉的下部取出石墨。所述颗粒具有3至30mm的平均粒径,并且是通过将包含100wt份数的平均粒径为10至20μm的可石墨化碳质物质粉末、3至20wt份数的在低于1000℃可分解的粘合剂以及5至30wt份数的能溶解所述粘合剂的液体的混合物颗粒化获得的。
1079	0	本发明公开一种含有碳化铁的粉末还原铁及其制造方法。本发明的含有碳化铁的粉末还原铁在还原炉中还原难还原性极细粉矿之后在碳化炉中通过碳化反应在表面上形成碳化铁,由此含有20重量％至30重量％的碳化铁。本发明的含有碳化铁的粉末还原铁的制造装置在碳化炉和还原炉中选择性使用包括在还原气内的硫化气,从而能够有效地还原及碳化粉末铁矿石。适用本发明的含有碳化铁的粉末还原铁能够增加粉末还原铁内的碳含量,从而能够提高熔融性,而且能够降低还原及熔融速度的提高所致的燃料费。
2969	1	本实用新型公开了一种高产石墨化炉,包括进料装置,进料端与所述进料装置连接的炭化炉,与所述炭化炉出料端连接的第一旋转输送机,与所述第一旋转输送机出料端连接的石墨化炉,以及与所述石墨化炉出料端连接的冷却出料装置。本实用新型通过在炭化炉将物料先行炭化,炭化后的物料体积缩小、重量减轻后,再被输送到石墨化炉内进行石墨化,由于炭化所需的温度仅在1500℃左右,而石墨化所需的温度在3000℃左右,先在体积较大的炭化加热通道内炭化后再输送到体积较小的石墨化加热通道内加热可以保证节约能源,也使得石墨化炉内的装炉量大,避免在石墨化过程中由于挥发性气体挥发,造成物料处理量低,可以保证石墨化炉的高产。
2725	1	本实用新型提供了一种石墨化炉炉体氧含量检测系统,涉及石墨化炉技术领域。该系统包括包括氧含量分析设备、气体采样管道以及氧检测控制阀,其中,石墨化炉的炉体上设置两个以上取样口,各取样口分别通过对应的气体采样管道与氧含量分析设备相连接,且每个气体采样管道上均设置氧检测控制阀,氧含量分析设备与石墨化炉的控制器相连接；氧含量检测系统还包括反吹系统,反吹系统包括反吹管道和供气设备,反吹管道与气体采样管道相连接,供气设备与反吹管道相连接,供气设备通过反吹管道能向气体采样管道供气以用于对气体采样管道进行清理。本实用新型可以实现各取样口在线独立控制,在出现氧含量波动时,可以快速锁定波动区域。
33	0	本发明公开了一种碳纤维三维编织制备大尺寸碳碳坩埚的方法,包括以下步骤:S1、以2.5D针刺碳毡为增强体,酚醛树脂溶液为先驱体,制备碳/碳复合材料；S2、将制备好的碳/碳复合材料进行交织,制备成预制件；S3、将预制件通过CVI致密完成材料渗透成型,制备出成型件；S4、将成型件放入到加热炉中进行高温热处理；S5、将高温热处理后的成型件通过机加工制成坩埚的粗胚件,再将粗胚件进行外表面处理；S6、将表面处理后的粗胚件放入到气相沉淀炉中,通过抽真空加热,通入丙烷和氩气进行沉积,沉积后将粗胚件取出获得碳碳坩埚,本发明碳纤维能够更好的承受外加载荷,纤维的强度和刚度均会提升,从而提升坩埚的整体品质。
3046	0	本实用新型公开了一种生产碳素用节能式内串式石墨化炉,包括石墨化炉,所述石墨化炉的正面固接有方架,所述方架的内壁安装有固定机构,所述固定机构包括竖杆、横板、弹簧和曲板,所述竖杆的外壁与方架的顶部间隙配合,所述竖杆的顶部与横板的底部相固接,所述竖杆的外壁与弹簧的内壁相套接,所述弹簧的上下两侧分别与横板的底部和方架的顶部相固接。通过固定机构解决了发生晃动的问题,保证了加工效果,降低了工作难度,确保了后续工作,通过调节机构解决了方法更换内串的问题,保证了内串的完好,降低了能源消耗,降低了加工成本,通过下料机构解决了堵塞的问题,保证了工作正常,操作简单,提高了实用性,功能全面,便于推广。
1321	5	本实用新型提供一种碳化炉,包括炉体、滑动板、轮子以及金属网,所述炉体前侧表面开设有方形槽,方形槽的上表面以及方形槽的下表面均开设有滚珠槽,万向滚珠设置有多个,多个万向滚珠分别固定在滑动板的上表面以及滑动板的下表面,所述滑动板左侧表面固定有挡板,支腿设置有多个,多个支腿分别固定在炉体下表面的四周,与现有技术相比,本实用新型具有如下的有益效果：通过设置的多个万向滚珠与滑动板,方便了使用者推拉碳化炉的门,使其方便推拉移动,通过设置的金属网能使碳化炉工作时吸收足够的氧气,并且便于排烟装置的抽气操作,且本实用新型结构简单,使用方便。
332	0	本发明提供了一种钯量子点掺杂石墨烯基导电油墨的制备方法,按重量份计,包括以下步骤：制备氧化石墨烯丙酮分散液、制备钯量子点掺杂石墨烯分散液、制备钯量子点掺杂石墨烯-炭黑色浆、制备树脂浆体、制备钯量子点掺杂石墨烯基混合液、制备钯量子点掺杂石墨烯基导电油墨。本发明钯量子点掺杂石墨烯基导电油墨制备的石墨烯导电薄膜具有相当的柔性、韧性、硬度以及粘附力,能够印刷于多种基材上,还具有耐高温、使用寿命长等特点。本发明还提供了一种钯量子点掺杂石墨烯基导电油墨的制备方法以及其在制备石墨烯导电膜上的应用。
628	0	本发明公开了一种以废弃物为原料的土壤改良剂,包括以下重量份的原料：龙虾壳5～12份、贝壳粉7～15份、蚕沙10～20份、桑叶残体8～14份、玉米秸秆15～25份、改性浊沸石10～16份、脱硫废弃物4～9份、硅藻土10～20份、膨胀珍珠岩7～13份、冬葵子2～3份、藜芦1～3份、有机肥6～11份、聚氨基酸类超强吸水剂3～5份。本发明所述的制备方法简单、易操作,制备出的产品可有效改善土壤板结的问题,并且可以提高土壤肥力,促进作物生长。
383	2	本发明公开了一种碳纤维制造的鱼线及加工方法,包括碳纤维原丝、聚丙烯树脂、环氧树脂、聚苯醚酮树脂、乳化剂、润滑剂和保护胶液,按质量份计,上述原料的组分配比为,碳纤维原丝60~80份、聚丙烯树脂10~12份、环氧树脂5~7份、聚苯醚酮树脂8~10份、乳化剂1~3份、润滑剂1~2份和保护胶液5~7份,加工方法包括如下步骤：步骤一,预氧化；步骤二,低温碳化；步骤三,高温碳化；步骤四,表面处理；步骤五,水洗干燥；步骤六,上浆干燥；步骤七,收丝；其中在上述的步骤一中,通过湿法纺丝制得的碳纤维原丝经集线板一束束进入到卧式干燥炉中进行干燥处理,本发明,鱼线抗拉强度和剪切强度高,热塑性和耐磨性差,便于鱼线的加工使用。
3290	0	本实用新型公开了一种艾奇逊石墨化炉导电铜板用冷却装置,包括导电铜板本体,所述导电铜板本体上表面的左右两侧均开设有安装孔,所述导电铜板本体的左右两侧面均开设有接线孔,所述导电铜板本体的上表面搭接有导热板,所述导热板的左右两侧面均搭接有限位块,所述限位块的下表面与导电铜板本体的上表面固定连接,所述导热板上表面的左右两侧均开设有卡孔,卡孔内卡接有滑杆,滑杆滑动连接在滑套内。该艾奇逊石墨化炉导电铜板用冷却装置,通过设置导热板、导热片、铜管、散热铝片和散热风扇,从而避免了导电铜板本体表面温度过高而产生氧化层,延长了导电铜板本体的使用寿命,降低了导电铜板本体散热问题给石墨生产带来的不利影响。
1351	0	本实用新型涉及一种碳化炉出舟装置,所述出舟装置固连在碳化炉的出料端,所述出料端端部设置内炉门,内炉门与出料端之间设置有密封部件；所述出舟装置包括过渡仓,过渡仓下部设置与升降驱动部件连接的升降台,与升降台相对的过渡仓下部侧板上设置有推舟驱动部件,与升降台相对的的过渡仓另一侧板上设置有外凸的推舟通道,通道外端部设置外炉门,外炉门与推舟通道之间设置有密封部件；所述炉门连接有驱动部件；所述驱动部件电连接控制器。本实用新型结构简单,材料消耗少,造价低,密封效果好,较传统技术的碳化炉使用寿命提高,降低了修炉成本。
265	4	本发明公开了一种导热膜及其制备方法,属于功能材料技术领域。本发明导热膜包括石墨烯和银两种组分,其制备是通过前期银的生成以及后期银的熔融、渗透作用,将银添加至石墨烯膜中,耦合了石墨烯片层和银的面内和厚度方向的各自导热优势,获得了一种高导热膜材料。该膜材料的厚度方向导热系数可达6.8-9.2W·m~(-1)·K~(-1),面内平面可达806-985W·m~(-1)·K~(-1)。本发明的导热膜材料柔性好,可裁剪,呈银灰色,略带金属光泽；同时导热膜制备过程工艺简单,合成方便,易规模化生产。
2775	2	一种石墨烯散热膜生产设备,包括在一壳体内依序设有进料部、丝印涂布部、烘烤部、碳化石墨化部、压延部,压延部后方设有收卷部位于壳体外,其中,丝印涂布部下方配合有传送带,丝印涂布部包括有可转动的丝印网及可将丝印网压在传送带上的刮刀,石墨烯浆料通过进料部流到丝印网,石墨烯浆料根据丝印网上预先设计好的图案进行涂布,碳化石墨化部中设有碳化部及石墨化部。本实用新型可缩小整个流程的设备占地,且制备的石墨烯散热膜可实现图案化,减少了模切造成的浪费。
2528	5	本发明涉及一种解决生产过程中常现故障装置,尤其涉及炭素行业生产铝用阳极、阴极、电极以及炭素石墨化材料的缓解罐式炉底部放炮的装置。由下述结构构成：与受料斗连通的水平横向圆管,与水平横向圆管连接的竖直集合圆管,竖直集合圆管通过竖直圆管与水平集合圆管连接,水平集合圆管与除尘器总管连接。本发明的优点效果：本发明能将受料斗中的空气并入到振动输送机收尘系统内,使得空气流通,有效缓解煅烧生产过程中罐式炉炉底放炮现象,保障设备安全持续运行,能提高设备运转率和产品生产率。
583	0	本发明公开了一种铅笔生产用的高强度胶黏剂,由下列物质制成：醋酸乙烯、萜烯树脂、C9石油树脂、邻苯二甲酸丁基苄酯、聚乙二醇、十二烷基苯磺酸钠、六偏磷酸钠、过硫酸铵、碳酸氢钠、乙酸乙酯、玉米纤维胶、壳聚糖、抗氧化剂、功能填料、去离子水。本发明合理搭配了多种原料组分,有效的改善了胶黏剂的综合使用品质,最终制得的胶黏剂粘结性能高、耐温性好、耐候性强、使用稳定,综合品质佳,使用寿命长,极具市场竞争力和推广应用价值。
3180	4	本实用新型公开了一种石墨化炉温度测量装置,包括石墨窥管,连接环、冷却环管、观察座,所述墨窥管,连接环、冷却环管、观察座依次连接在中心形成测量光道；所述石墨窥管包括上环腔、下环腔,所述上环腔上设置有多个进气孔,所述下环腔上设置有多个出气孔；所述连接环的左右两侧分别设置有左凸缘、右凸缘,所述连接环上分别设置有与上环腔、下环腔相对应的气流腔；所述右凸缘的内侧与冷却环管之间螺纹连接,所述冷却环管包括冷却腔,所述冷却环管的下侧设置有进液口与冷却腔联通,所述冷却环管的上侧设置有出液口与冷却腔联通；所述观察座与冷却环管可拆卸连接,所述观察座包括观察孔、观察箱,所述观察孔与冷却环管的通光孔相对接。
3408	0	本实用新型公开了一种大型移动式石墨化系统,包含石墨化炉和变压器,其特征在于：还包含有水池,所述石墨化炉通过底部设有的浮箱浮设在水池中,并通过卷扬机牵引石墨化炉在水池中移动,所述变压器设置在水池外边沿。本实用新型通过在石墨化炉底部设有浮箱使石墨化炉浮设在水池,并在水池的不同区域按照石墨化系统配置需求对应划分有装炉、出炉、送电、冷却、筑炉维修等工位区,使传统固定石墨化炉变为移动石墨化炉在卷扬机牵引作用在各工位之间来回穿行,有效缩短了变压器的送电距离,降低了电耗损失,保证了生产现场的干净、整齐及有序,克服了传统石墨化系统的高污染、高能耗、效率低等问题,具有机械自动化程度高、作业场地节省以及投资回报高等优点。
2720	0	本实用新型涉及石墨生产领域,具体涉及一种用于石墨化炉转运的道轨连锁装置,包括间隔设置的且位于同一水平高度的横向轨道一,间隔的横向轨道一之间通过道轨连锁装置联通,道轨连锁装置包括可以纵向移动的横向轨道二,横向轨道一的端部铰接有翻转轨道,翻转轨道的底部铰接有的翻转机构,当翻转轨道为水平位置时,翻转轨道将横向轨道一与横向轨道二连通；位于左侧的横向轨道一的一端均设置有切角一,位于右侧的横向轨道一的一端均设置有切角二,翻转轨道和横向轨道二的两端部均分别设置有切角一和切角二,切角一和切角二相互配合且相互平行；用来解决石墨炉中的轨道连接有间隔,平车行驶的时候容易震动的问题。
3580	0	本实用新型公开了一种内热串接石墨化生产装置,包括石墨化炉(1),石墨化炉(1)两端分别为炉头导电电极(2)和炉尾导电电极(3),炉头导电电极(2)和炉尾导电电极(3)外侧分别设置有炉头双向顶推装置(4)和炉尾双向顶推装置(5),炉头双向顶推装置(4)两端与炉头软母线(6)相连,炉尾双向顶推装置(5)两端与炉尾软母线(7)相连,炉头双向顶推装置(4)和炉尾双向顶推装置(5)外侧为固定母线(8)。本实用新型通电时间短、装炉量大、能耗低、无炉尾跨接电极、母线与导电电极的连接方式简单、冷却水用量少、维修成本低。
1190	0	一种低温碳化炉炉膛,属于碳纤维生产设备领域,包括底部炉膛基体、顶部炉膛基体以及支撑基体,所述支撑基体垂直设置在底部炉膛基体与顶部炉膛基体之间；所述底部炉膛基体包括若干块并排设置的整板,整板之间相互连接；所述支撑基体包括若干块与顶部炉膛基体垂直设置的支撑板；所述顶部炉膛基体包括若干根横梁、盖板以及支撑梁,所述横梁安装在支撑板的顶部,盖板安装在横梁上,支撑梁设置在盖板与支撑板之间,盖板与横梁之间形成与排烟装置对接的排烟口。本实用新型的有益效果是,整个炉体使用耐火粘结剂辅助密封及固定,结构稳定,受热面积大,保温性能强,排烟迅速,适用宽体炉膛的设计。
256	5	本发明涉及二氧化钒纳米碳纤维复合材料及其制备方法和用途,属于电极材料技术领域。本发明提供了二氧化钒纳米碳纤维复合材料的制备方法,包括如下步骤：a、乙二醇氧钒溶液的制备：将偏钒酸铵：乙二醇按照质量比为1：(5～10)的比例混合,反应生成乙二醇氧钒,备用；b、纺丝液的制备：取聚丙烯腈溶液与步骤a得到的乙二醇氧钒溶液混合均匀,其中,以聚丙烯腈溶液的含量为90％w/w计,聚丙烯腈溶液：乙二醇氧钒溶液混合的体积比为(5:5)～(9:1),然后将混合液稀释至聚丙烯腈和乙二醇氧钒的总含量为5～20％v/v；c、用步骤a得到的纺丝液进行静电纺丝；d、复合材料的制备。本发明制备方法具有良好的推广应用前景。
2306	0	一种具有快速冷却和余热回收功能的石墨化炉,属于无机化学技术领域,用于解决石墨化炉的余热利用问题,其技术方案是,构成中包括炉体、盖在炉体顶部的炉罩和余热利用装置,所述炉体的侧壁设置两层,分别为炉墙内壁和套在炉墙内壁外部的炉墙外壁,所述炉墙外壁与炉墙内壁之间设有中空通道,所述中空通道的下部与设置在炉体底部的进气管连通,中空通道的上部通过排气总管与余热利用装置连接。本发明将空气作为回收石墨化炉余热的介质,不仅可以有效回收石墨化炉运行过程中产生的余热,避免能源的严重浪费,而且运行安全可靠,不会对炉体造成任何伤害,能够满足石墨化工艺要求。此外,本发明还具有结构简单、成本低廉等优点。
1147	0	本实用新型公开了一种可预脱水的污泥碳化设备,包括：盛料筒、活动板、中转仓、碳化炉和贯穿孔,所述盛料筒的下端内侧贴合连接有过滤网,且过滤网的左右两端下侧均设置有与之粘贴固定的耐磨板；所述活动板卡合连接在盛料筒的上端内侧,且活动板上连接有第二电机的输出轴；所述中转仓固定联通在盛料筒的左侧,且中转仓的内侧卡合贯穿有与之联通的螺旋输送杆。该可预脱水的污泥碳化设备,便于对污泥进行震动过滤和搅拌,达到对其预脱水的目的,便于对污泥进行连续输送,使之碳化效率高,并便于对碳化余热回收利用,使之低能耗,以及便于对污泥散发的异味进行净化,使作业人员处于良好的作业环境中。
1343	0	本实用新型涉及一种碳纤维装置高温碳化炉接线结构,该接线结构安装在一石墨连接接头与一供电铜盘之间,所述接线结构进一步包括：一内套筒,供所述石墨连接接头的第一端插入；第一连接端座,一端与所述石墨连接接头的第一端连接,另一端与所述供电铜盘螺接连接；第二连接端座,安装在所述内套筒的外表面,且与所述高温碳化炉连接；一绝缘套筒,连接在第一连接端座与第二连接端座之间；其中,所述第一连接端座内设有至少一水冷散热装置。本实用新型结构简单、稳定可靠,适用于碳纤维装置高温碳化炉石墨加热元件与供电铜盘的连接。
1527	0	本实用新型涉及一种活性炭加工用碳化装置,包括：上料装置；上料装置设置在上料移动装置上,上料装置内设置有预热装置,上料移动装置端部设置有定位装置一,碳化炉上设置有与定位装置一对应的定位装置二,碳化炉通过定位装置一与定位装置二的配合关系与上料移动装置可拆卸连接,碳化炉上的进料口与上料装置连接,碳化炉的排气口与预热回收装置连接,预热回收装置与设置在碳化炉外端的预热保护罩连接,预热保护罩顶端设置有泄压管路,泄压管路内设置有电控阀；本实用新型通过设置上料装置代替原有的辅助机械或人工上料,增加了活性炭加工碳化的自动化,同时,通过预热回收装置将高温热气对碳化炉进行保温,增加了碳化成功率。
1172	0	本实用新型涉及一种碳化炉内部压力控制系统,包括控制装置、压力感应装置及与所述压力感应装置数量相等的进气装置；所述压力感应装置被配置为设置在所述碳化炉上,感应所述碳化炉内的实时压力,并与所述控制装置信号连接,将所述实时压力传输至所述控制装置；所述控制装置被配置为接收所述实时压力,并根据所述实时压力控制所述进气装置的输气量大小。本实用新型提供的碳化炉内部压力控制系统,实现了碳化炉内压力的自动调节,确保碳化炉的正常运作。
2091	5	本发明涉及高温加热设备领域,公开了一种新型马弗炉整体式发热炉及其制备工艺,包括炉体和炉壁,炉体四周的炉壁内设有多个贯穿炉壁并相互连通的且内部真空的装载通道,装载通道内设有经高温石墨化处理的粉状石墨发热材料,装载通道与炉体外部连通处设有可拆卸的绝缘封头,炉体上设有和装载通道内粉状石墨发热材料连通的引线连接装置。本发明可实现降低马弗炉维修频率并有较大的温控范围目的,将电阻丝和石墨电热棒用粉状石墨发热材料代替,克服了较高的维修频率和较窄的温控范围的问题,可更为有效使用马弗炉。
3656	0	本实用新型公开了一种卧式连续高温石墨化炉。包括不锈钢炉体、进料口、出料管、抽真空管、氩气进气管和清洁出气口、石墨发热管、石墨发热管外的保温材料、测温孔,其特征在于,炉整体成卧式结构,在保温材料外面设有与外部变频感应电源连接的电磁感应线圈,在进料口与石墨发热管之间设有过渡室,在进料口前面设有推舟机构,装碳粉或石墨粉的装料舟皿通过推舟机构送入炉体内。本实用新型采用电磁感应原理进行加热,使能耗大大降低,且升温速度快,生产效率高；装碳粉或石墨粉的装料舟皿通过推舟机构送入炉体内实现连续的工业化生产,大大提高了工作效率。
1726	3	本实用新型涉及清洁设备相关技术领域,特别是一种碳化式清洁设备,所述设备包括碳化炉和过滤处理装置,碳化炉和过滤处理装置通过烟道连接,所述碳化炉包括耐高温炉体、设置在耐高温炉体侧面的安全炉门、设置在耐高温炉体顶部的压力释放门、以及设置在耐高温炉体内部的碳化炉喷雾系统,烟道的一端在耐高温炉体的顶部与耐高温炉体内部相通,烟道的另一端与过滤处理装置连接。本实用新型具有如下优点：结构简单、安全高效、成本低廉、环保节能、无人自动化控制、用途广泛。而且被处理物件的材质不会出现热变质、歪曲变形、磨损、氧化、退钢等情况。
2483	0	本发明涉及一种碳素颗粒材料高温连续气体提纯与石墨化系统及工艺,它包括原料储罐、原料输送泵、提纯用气体储罐、余热回收罐和封闭式连续石墨化电热炉,余热回收罐内设有原料预热管,余热回收罐顶部呈倒漏斗状,且设有与其相连通的气态杂质冷凝结晶室,余热回收罐的底部设有出口,原料储罐与原料输送泵入口连通,提纯用气体储罐与原料预热管连通,原料预热管一端与原料输送泵出口连通,另一端与封闭式连续石墨化电热炉入口连通,封闭式连续石墨化电热炉出口与余热回收罐连通；与现有技术相比,本发明操作简便、高效、节能环保,能够实现碳素颗粒材料高温提纯与石墨化的连续化加工,并回收利用石墨化后的高温碳素颗粒材料的余热对原料进行预热。
2022	0	本发明公开了一种内串石墨化炉的碳极组件,其中,所述内串石墨化炉的碳极组件包括支撑架、伸缩车架、伸缩油缸、摆动杆、和铜排组成,支撑架固定在台车上,伸缩车架在伸缩油缸的作用下实现铜排的伸缩运动,两个铜排关于支撑架对称设置。本发明采用主滚轮及钩轮进行主要负载承重,并设置有多组辅助支撑轮及侧挡轮；主负载轮采用滚动轴承,其余均采用滑动轴承,各轮组更换方便,便于维护,且降低制造成本；内串石墨化炉的碳极组件能够挂载2T以上重量,能够做直线运动,能够在挂载重量存在偏载时,保持铜排始终与地面垂直,结构简单,动作可靠,成本低廉。
2684	5	本发明涉及余热利用技术领域,特别是指一种石墨化炉烟道式余热换热装置。包括烟气收集系统、换热系统、以及烟气排放系统；其中烟气收集系统包括包覆于石墨化炉排气口外侧的集气罩,集气罩的排气口连通换热系统中烟道的进气入口；换热系统包括与进气端与烟气收集系统中集气罩排气口连通的烟道,烟道排气端连通烟气排放系统,烟道内设置有换热管,换热管内盛装有液态工质,换热管的入口接高压泵,换热管的出口接能量转换装置；烟气排放系统包括烟囱、设置于换热系统的烟道排气端与烟囱之间的除尘装置以及引风机。本发明解决了现有技术存在的能源浪费、污染环境等问题,具有能有效减轻环境污染,余热利用率高等优点。
2079	0	本发明属于碳素工业领域,涉及一种超细粉体自热式石墨化炉,由给料系统、炉体、导电系统、排料系统和冷却系统组成,从而形成一体化可连续生产的石墨化设备,本发明有利于超细粉体石墨的高效生产,给料系统的送料机构相互垂直交错设置,保证了主腔体的密封保温状态,从而有利于超细粉体炭材料在导电系统的高温石墨化作用,并且导电系统中的导电负极从下方通入,拉长了高温石墨化作用空间,有利于超细粉体炭材料的充分石墨化,而炉体周围以及内部共同设置的冷却系统用于降温,利于延长使用寿命,且利于碳粉生产工艺的优化,而排料结构便于包装和产品收集；本发明整体结构设计巧妙,结构优良,利于超细粉体的碳粉生产。
2176	3	本发明公开了一种掺杂石墨化碳氮化物的混合基质膜的制备方法及应用,具体做法为：首先制备石墨化碳氮化物(g#C3N4)层状材料,并分散于聚合物溶液中,制备均一铸膜液,并通过溶液流延法制备掺杂g#C3N4的致密膜,通过刮膜器控制湿膜厚度为100~500μm。将该混合基质膜用于CO2分离,具有较高的CO2渗透系数和CO2/N2分离因子。本发明的优点在于：无机材料的制备方法简单,易于操作,制膜方法工艺简单,所制得的膜耐酸耐碱,柔韧性好,将其用于气体分离,具有优异的综合性能。
1019	0	一种碳纳米管增强SiC基纳米复合材料膜的制备方法,将碳纳米管(Carbon?nanotubes,CNTs)、B4C微粉以及单质硅粉分散到水中制成悬浮液,以TritonTM?X-100作为分散剂,然后利用加压过滤装置对悬浮液进行压滤,将压滤得到CNTs?Buckypaper预制体浸渍热塑性酚醛树脂溶液,然后依次进行软固化、硬固化、后固化,得到固化样品；将固化样品在氮气的保护下进行碳化,最后烧结,得到碳纳米管增强SiC基纳米复合材料膜,该方法制备的纳米复合材料膜CNTs体积含量高且分散性好,CNTs的排布具有良好的择优取向,CNTs与基体间结合良好,膜表面平整无翘曲,显微结构均匀致密,热、电传导性好,强韧性好,而且周期短,成本低廉。
2809	5	本实用新型公开了一种电极负极材料生产用石墨化炉余热回收发电供热装置,包括回收外壳和开合装置,本实用新型通过设置了开合装置,即在外壳内部驱动组件驱动下,移动板可沿支撑杆右移,并使移动板下端连接杆带动滤板移出回收外壳右侧内部,实现快捷移出活动,从而达到了滤板快捷移出清理,提高滤板清理效率的优点,且在滤板外侧内部设置了密封组件,即在导杆、活塞杆与密封筒配合下,可实现密封圈打气膨胀,使密封圈与回收外壳内壁贴合,实现密封阻挡,从而达到了滤板与回收外壳密封性进一步提高的优点。
3189	1	本实用新型公开了一种用于电极负极材料生产的高效环保型石墨化炉,包括水箱,所述水箱的下表面固定安装有调节支腿,且水箱的前侧嵌入安装有控制面板,所述水箱的一侧安装有管道,另一侧安装有烟囱,所述水箱的顶部安装有炉体,所述炉体的外侧安装有夹套,且炉体的内壁设置有加热层。本实用新型结构科学合理,操作方便,通过设置的夹套,能够提高炉体的冷却速度,同时实现了其余热的回收利用,有效降低能源漏损率,加强能源利用效率,使用过程中,炉体产生的气体从排气管经管道进入水箱中,有效吸收废气中的热量,同时对废气中的害气体进行过滤净化,降低其热损耗的同时具有一定的环保效果,其具有低能耗,少污染的特点。
1840	1	公开了一种制备人造石墨的方法、包含人造石墨的负极以及锂二次电池,其中所述方法包括以下步骤：将碳系原料粉碎；进行第一脱铁工序以从粉碎的碳系原料中除去在所述粉碎步骤期间产生的磁性异物；将来自所述第一脱铁工序的产物造粒；将造粒产物石墨化；以及进行第二脱铁工序以从石墨化产物中进一步除去磁性异物。
2647	0	本发明涉及一种全钒液流储能电池专用碳毡的生产工艺,包括以下步骤：将聚丙烯腈纤维制成白色平板毡；将白色平板毡在预氧炉进行预氧化处理；将预氧好的预氧毡放入碳化炉经过碳化处理。所述将聚丙烯腈纤维制成白色平板毡的步骤进一步包括以下步骤：将聚丙烯腈纤维经过梳理后交叉铺网；将纤维网经过多辊牵伸机进行牵伸；将牵伸后的纤维网经过预针刺和主针刺制成毡；以及将毡放入调整好厚度和速度的烫平机入口进行烫平。本发明的全钒液流储能电池专用碳毡的生产工艺在制成平板毡的工艺中加入了烫平的步骤,使得到的平板毡的平整度更好,从而使得最终成品的平整度大大提高。
1159	0	本实用新型提供的一种高温碳化炉,涉及碳化炉技术领域,包括：焚烧炉,所述焚烧炉的内部固定安装有炉壁,所述炉壁的内表壁固定安装有水冷管。首先把所需要碳化的物质放入炉壁内,再关闭防护门,这时启动真空器,把炉壁内的空气抽空,然后向焚烧炉内加入燃料,点燃然料就可以对炉壁进行加热,加热完成之后,启动水泵,会抽取水塔内的冷却水,冷却水再由输水管进入到水冷管内,冷却水在水冷管内循环一圈再由进水管输送至水塔内,这样冷却水在水冷管内就形成了循环,在冷却水循环的过程中,就会持续带走炉壁的热量,从而给炉壁进行降温,就解决了现有技术中装置无法对碳化完成的碳进行有效的降温冷却处理,导致耗费时间,出碳效率低的问题。
3054	0	本申请公开了一种火电厂电焙烧炉制石墨系统,包括电厂发电模块,送变电及供电模块、电焙烧炉,所述送变电及供电模块、电厂发电模块、电焙烧炉三者之间相互连接；所述电焙烧炉利用电厂多余电能将胚料加工成石墨,排放烟气送入煤粉锅炉的炉膛或烟道,烟气中的可燃气体在炉膛内燃烧,其他烟气及粉尘利用煤粉锅炉的烟气处理设施进行无害化处理。本申请的有益效果是在满足电厂全年特别是非供热季深度调峰的同时,降低电石墨化工艺用电成本,增加火电厂的盈利能力。
582	0	本发明公开了一种低磨损耐高温陶瓷刹车片的制备方法,属于汽车制动技术领域。按重量份数计,依次称取：18～25份酚醛树脂,4～6份聚邻苯二甲酸二丙烯酯,20～25份增强纤维,15～20份添加剂,4～5份二氧化锆,8～15份改性海泡石和4～5份固化剂,将酚醛树脂与聚邻苯二甲酸二丙烯酯混合,并加入增强纤维,添加剂,改性海泡石,二氧化锆和固化剂,搅拌混合后,热压成型,得坯料,将坯料保温处理后,得低磨损耐高温陶瓷刹车片。本发明技术方案制备的低磨损耐高温陶瓷刹车片具有优异的耐高温性能和耐磨性能的特点,在汽车制动行业的发展中具有广阔的前景。
1315	0	本申请涉及碳化炉的技术领域,尤其是涉及一种节能稻壳碳化炉,包括炉体和设置在炉体底部中的炉膛,所述炉膛上方设有稻壳筛,所述炉体顶部设有加料口,所述炉体中设有用于将稻壳均匀铺设在稻壳筛上的匀料结构,所述匀料结构包括设于炉体中的匀料盒、搅拌电机、搅拌轴和匀料叶片,所述匀料盒的开口向上设置,所述匀料盒位于稻壳筛和加料口之间,所述匀料盒的盒底开设有落料孔,所述搅拌轴的一端和搅拌电机的输出端相连,所述搅拌轴的另一端和匀料叶片相连,所述匀料叶片位于匀料盒中。本申请具有减少燃料浪费的效果。
694	1	本发明提供一种纳米碳微粒子的制造方法,其特征在于,包括：步骤一：对锦葵科植物进行蒸解、产生含有木质素的溶液；步骤二：从含有木质素的溶液中提取木质素凝聚物、然后将该木质素凝聚物中的盐分除去,形成木质素含有物；步骤三：将木质素含有物进行碳化,形成碳化物；步骤四：将碳化物的进行粉碎；步骤五：对粉碎后的碳化物进行高频热处理,从而获得碳微粒子；还包括步骤六,所述步骤六对碳微粒子再次粉碎加工,从而使碳微粒子得到纳米微细化粉碎处理。本发明获得的高纯度的碳微粒子,在导电性、耐磨性、耐热性、耐腐蚀性等多方面具备优异的性能；可作为电磁密封材料、耐磨材料、发热体、耐热材料、耐腐蚀材料,用途极为广泛。
3202	0	本实用新型公开了一种艾奇逊型石墨化炉的专用加热装置,包括底板,底板的上表面与石墨化炉本体的下表面固定连接,并且石墨化炉本体的右侧设置有变压器,并且变压器的下表面与底板的上表面固定连接,石墨化炉本体的左侧面开设有两个第一通孔。该艾奇逊型石墨化炉的专用加热装置,通过设置底板、石墨化炉本体、第一通孔、加热电极、第一导电板、第一螺纹杆、凹槽、第二通孔、第二导电板、第二螺纹杆、冷却槽、密封盖、密封层、分流管、第一水管、回流管、抽水装置、变压器、电源和开关,使得加热电极在加热的过程中可以进行持续的降温,减少了加热电极长期处于高温状态下损坏的几率,从而减少影响石墨化过程,减少生产的成本。
1203	0	本实用新型属于碳化炉技术领域,尤其为一种用于生产生物质炭的复合型碳化炉,针对常用的用于生产生物质炭的复合型碳化炉中对于物料的防护措施较低,且不便于移动,导致装置的实用性较低的问题,现提出如下方案,其包括碳化炉主体,所述碳化炉主体的一侧转动安装有盖板,碳化炉主体的一侧固定安装有固定座,固定座的底部开设有活动槽,活动槽的顶部内壁上开设有滑动通孔,滑动通孔内滑动连接有插板。本实用新型结构设计合理,通过插板与盖板内壁的卡接配合,能够提高盖板稳定性,对物料起到防护,保证物料能够完全在碳化炉内进行工作,其次通过设置的电动推杆,能够实现对万向轮的收放工作,便于移动整个装置,可靠性高。
3537	5	本实用新型提供一种高温石墨化炉水冷电极,包括延伸至炉体内的电极座和安装在电极座内的电极；电极与电极座的端部通过法兰盖固定联接；电极位于电极座端部处沿径向向外延伸出第一卡接部；第一卡接部分别与电极座和法兰盖之间安装有第一密封绝缘法兰和第二密封绝缘法兰；电极内部形成冷却空腔,用于安放冷却水管并构成冷却通道；冷却水管设置有与冷却空腔连通的进水管和出水管。上述水冷电极通过在电极与电极座以及电极与法兰盖之间设置第一密封绝缘法兰和第二密封绝缘法兰,使水冷电极与炉体之间具有良好的耐高温绝缘性和真空密封性,可以满足温度为2000℃以上的高温石墨化炉的使用需求,从而进一步提高高温石墨化炉的设备稳定性。
1773	0	本实用新型公开了一种废弃物热解焚烧碳化炉,它具有支架,在支架上设有电机、减速机,特点是,在支架上设有热解炉体,热解炉体通过齿轮啮合与减速机连接,在热解炉体上设有热解气体导管,在热解炉体的外部设有环状二燃室,二燃室的侧面设有燃烧室,在燃烧室内设有燃烧器,燃烧器与热解气体导管通过管路连接,在二燃室的顶部设有排烟管、水冷器、尾气净化装置及烟囱等,热解炉体内可一次性加满废弃物,外设的环状二燃室使整个炉体都能均匀受热,炉内温度高,热解焚烧彻底,产生的有害气体可被输入燃烧室内燃烧,既去除了大部分有毒物质,又可提供热能,二次污染小,无害化处理彻底,生产成本低,是一种非常实用的环保处理设备。
3442	1	本实用新型属于立式内串石墨化炉技术领域,尤其涉及一种特种石墨增碳剂的立式内串石墨化炉,包括炉体和炉体外的输电线,炉体内由竖直设置的隔热墙分隔成数个加热区,加热区的炉顶内壁上固设有第一导电极、炉底设有第二导电极,第二导电极底部通过绝缘垫板与穿过炉体的压紧油缸连接,相邻加热区内的导电极通过穿过隔热墙设置的导电带串联并配合碳棒与输电线组成供电电路；导电极上设有用于碳棒安装的凹槽,且第二导电极的凹槽外周设有导电杆。本实用新型结构简单,设计巧妙,能够有效保证多根碳棒同时进行石墨化工艺,而且保证石墨炉内的串联电路不被切断,提高生产效率。
2322	1	本发明公开一种碳化硼制备方法,以B2O3为原料,采用石墨化处理后的石油焦为还原剂,在加热炉内,加热还原生成B4C；所述石油焦与B2O3的按质量比为1:2.5,加热温度为2400摄氏度；加热时间为21小时。本发明的优点是：通过化学指标分析结果证明,石油焦在石墨化过程中将卤素及同位素大量排出,制备出的碳化硼化学成分达到了优质标准的要求。
3296	0	本实用新型公开了一种节能环保型带有尾气处理装置的石墨化炉,包括基座,所述基座的下表面四个拐角位置处均固定连接有支撑腿,且基座的上表面设置有炉体,所述炉体的上表面设置有气压升降器,所述气压升降器的一侧固定连接有连接管,所述连接管的一端固定连接有净化箱。通过设置气压升降器,可以在石墨化炉工作时,内部气压达到一定值时将气压升降器顶出,从而使气体排出,可以充分利用热量,通过净化箱,可以将石墨化炉产生的气体进行净化,使干净的气体排出去,防止其对环境造成了一定的污染,通过锁紧器,可以将炉体的盖子盖上后将其夹紧,使其更加紧密,防止热量的散失,同时打开盖子和关上盖子快捷方便。
404	3	本发明提供了一种废活性焦粉再利用的移动床活性焦脱硫脱硝系统和方法,系统主要包括移动床脱硫脱硝设备、解析设备、制酸设备、活性焦分离设备、活性焦成型碳化活化设备等设备。解析活性焦进入活性焦分离设备内进行分离,分离出的粒径满足循环利用的活性焦粒再次加入到移动床脱硫脱硝设备内循环利用,而分离出的粒径不能满足循环利用的废活性焦粉进入到活性焦成型炭化活化设备内进行再次成型碳化活化而成为具有脱硫脱硝功能且粒径满足循环利用的成型碳化活化活性焦,将这些成型碳化活化活性焦加入移动床脱硫脱硝设备内进行再利用。
1463	0	本实用新型公开了一种具有快速降温功能的人造石墨用碳化炉,包括外壳、液压缸和加热器,所述外壳与降温层相互连接,且外壳上方设置有进水口,并且外壳的下方设置有出水口,所述液压缸设置在外壳的左侧,且液压缸与置物架相互连接,并且置物架前后两侧底端均通过滑块与第一滑槽相连接,而且置物架左侧底端设置有刮板,所述挡板通过拉线与丝杆相连接,且丝杆设置在固定板上,所述蜗轮与蜗杆相互连接,所述加热器设置在外壳内部的左右两侧。该具有快速降温功能的人造石墨用碳化炉,置物架上设置有3层放置人造石墨的材料的置物板,置物架的形状为网孔状,便于置物架上的人造石墨的材料上下面均能接收到高温。
1798	0	本发明涉及一种U型内串石墨化炉,包括中间墙和位于中间墙两侧的侧墙,所述中间墙包括多个首尾顺次活动卡接的第一预制件,且相邻两个所述第一预制件中,其中一个所述第一预制件压在另一个所述第一预制件上；一种U型内串石墨化炉的制作方法,包括第一预制件的制作步骤和第二预制件的制作步骤；本发明一种U型内串石墨化炉,具有中间墙建造方便、维护方便、维护成本低,侧墙建造方便、耐热冲击性能好的优点。
3230	0	本实用新型提供一种石墨化炉,包括支架、外壳和炉芯,以及电源和控温系统,所述炉芯安装在外壳内,所述外壳两侧设有阀盖,所述炉芯两端固定在阀盖上,所述炉芯与外壳之间的多余空间构成保温腔,所述阀盖内还设有搅拌杆和集气仓,所述搅拌杆、集气仓和保温腔一侧连通,所述搅拌杆和阀盖上设有测温仪；所述阀盖外侧安装有支撑轴,所述外壳一端下端也焊接有支撑轴,所述支撑轴安装在支架两侧,所述一侧支撑轴上安装有旋转电机。本实用新型采用滚动式搅拌方式,可以不断调整和保证物料与炉芯内壁接触,达到较好的加热效果,并且采用炉芯内部电加热,炉芯外部气体保温的方式,使得其升温速度快,节能环保。
3486	3	本实用新型公开了一种石墨制品工业中石墨化炉烟气净化系统,其焚烧炉的进烟口通过收集烟管与石墨化炉的出烟口连接,所述焚烧炉的出烟口与所述预热锅炉的进烟口连接,所述预热锅炉的出烟口与喷淋塔的下部连接,所述喷淋塔的上部设置有喷头,所述喷头与石灰水供应机构连通,所述喷淋塔的上端通过风机与烟囱的下部连通,所述喷淋塔的下端设置有排液管,所述焚烧炉分别与天然气管和配风管连通,所述预热锅炉内设置有换热器,所述换热器与用热器连通。本实用新型采用焚烧净化与吸收法脱硫技术相结合,可操作性强,并基本消减烟气中有害气体的排放,减少该工序对操作人员的人身侵害,达到国家环保有组织烟气排放要求。
1757	0	本实用新型公开了一种锯屑、糠醛渣碳化装置,旨在提供一种能利用各种树木加工余物、糠醛渣、硬果壳、果核等各种小颗粒废弃物原料,以原料中的挥发份为热源生产出炭和木焦油。该装置包括上料车、上料轨道、牵引机、螺旋进料机、碳化炉、螺旋出炭机、燃气管、防爆除尘器、进风分配箱。该装置可以将高湿、粘连的各种小颗粒生物质废弃物为原料,经上料车通过螺旋进料机进入碳化炉、进行预热、碳化、冷却后由螺旋出炭机排出碳化炉外,烟气经冷却、除尘后输入碳化炉燃烧。本实用新型结构简单,操作方便,炭质量稳定便于大规模转化农林废弃物。
35	0	本发明公开了一种用于生产石墨毡的连续式碳化、石墨化系统,包括：依次连接的进料装置、若干隧道式碳化炉、过渡段炉体、若干隧道式石墨化炉、冷却段炉体、若干水冷装置以及出料装置；隧道式碳化炉和隧道式石墨化炉内部均设有传送组件、加热组件和保温层,实现了碳毡在炉体内边传送边均匀受热；进料装置和出料装置分别与卷筒装置连接配合,用于辅助碳毡依次自动进出隧道式碳化炉、过渡段炉体、隧道式石墨化炉、冷却段炉体和水冷装置,以实现持续生产石墨软毡。本发明具有结构紧凑、生产效率高、热能利用率高且自动化程度高等优点,实现了碳毡在炉膛内部边传送边加热,提高了碳毡的受热均匀性,增强了碳化效果,有效确保了产品的质量稳定性。
294	0	本发明涉及环保领域,具体关于一种水泥窑协同处置中草药废渣的方法；包括步骤：中草药废渣的前处理,碳化,按质量百分比含量,利用；本发明通过将粉碎的处理中草药废渣碱液处理后得到蓬松结构的材料,然添加一种碳化抑烟助剂,在低氧环境下利用水泥窑窑头焚烧产生的高温热气制备中草药废渣炭渣,得到一种热值较高,质量均一稳定的燃料,添加到水泥窑的燃料中,能持续的为水泥窑供能,达到资源化利用的目的；本发明提供的一种碳化抑烟助剂能够使中草药废渣在碳化过程中减少烟气中烟尘的逸散和产生,减少碳化过程中产生烟气中有害物质的产生,减少环保压力。本发明的方法处理量大,对水土和空气没有污染,是一种有前途的中草药废渣处理方式。
1734	0	本实用新型涉及高温碳化炉,可有效解决现有的碳化炉碳化时间长、碳化效果不好和效率低的问题,其解决的技术方案是,包括炉体和加热棒,炉体内有转动的托板,托板将炉体内隔置成碳化室和碳化室下部的储料室,碳化室上端部有滑动的密封板,内壁上有耐火砖,碳化室腔体内有加热棒,储料室底部有出料辊,本实用新型结构独特、使用方便、效果好、生产效率高,是碳化炉上的创新。
671	0	本发明涉及一种利用生物秸秆生产直接还原铁的装置及方法。该装置包括预热炭化炉、还原炉,预热炭化炉通过输料管与还原炉直接连接,预热碳化炉包括上料卷扬、料仓、料口密封、布料伞床、预热碳化室、高温烟气汇集室、还原挥发份汇集室、补热器、高温烟气分配器,还原炉包括还原室、火道、火道分割墙、燃烧器、烟气排出口、保温室、冷却室、冷却出料机,该方法包括利用生物秸秆块在预热炭化炉可生成可燃生物气和高温木炭,铁矿石在预热炭化炉内进行预热提高矿石温度再进入还原炉还原,高温木炭和高温铁矿石一起直接进入还原炉进行直接还原。本发明使生物秸秆得到环保利用,缩减物料升温时间,使物料快速达到适合还原反应的温度,节约了能耗和电耗。
2974	0	本实用新型公开了一种多单元的厢式石墨化炉,包括炉体,填充于所述炉体内的保温填料,均匀设于所述保温填料内的多个加热箱,覆盖于多个所述加热箱上的盖板,以及安装于所述炉体上且用于对加热箱加热的导电装置,其中,任意两个相邻的所述加热箱相互接触。本实用新型通过设置多个相邻放置的加热箱,并仅在多个加热箱的周围和底部设置有保温填料,使得加热箱之间不存在保温填料,可以使得炉体内放置的加热箱数量更多,可以装载更多的负极材料,据实际实验结果,采用本实用新型可大幅提升装炉量,大约可提升一倍的装炉量。
928	0	本发明涉及一种带自动上料、装料及卸料功能的连续式热解处理工艺,包括肉尸预处理、肉尸热解碳化、热解碳化产物的冷却、热解碳化产物与容器分离等步骤。本发明解决了生产效率低的问题,提高生产过程自动化程度,降低工人劳动强度。
2074	0	本发明公开了一种GHPφ960～φ1420mm超大规格石墨电极,采用针状焦原料挤压成型,为中空φ150～φ300mm的空心电极,其生产方法包括以下工序：压型工序→水冷钻孔工序(φ150～φ300mm)→一次焙烧→平端面和清理孔内填充料工序→浸渍工序→二次焙烧→LWG内串石墨化工序→机加工工序。本发明通过采用优质针状焦原料,具有高导电性、高导热性、低热胀性能,所生产的GHPφ960～φ1420mm石墨电极可以承受＞20A/cm2的冶炼工作电流来高效冶炼；本发明运用挤压成型方法生产高品质GHPφ960～φ1420mm超大规格石墨电极,达到高导电性、均质高密高强、高抗热应力等性能指标,应用在大容量矿热炉上将会在节能减排、高效快速冶炼方面发生颠覆性技术突破。
816	3	本发明提供了一种连续清理碳化炉排气通道内废固物的装置及使用方法,属于碳纤维生产领域。该连续清理碳化炉排气通道内废固物的装置包括滤芯、过渡仓和气动盖板阀；所述滤芯安装在碳化炉排气口内,碳化炉排气口内的废气通过滤芯后再进入废气排放口；所述过渡仓一端为大口径端,另一端为小口径端；所述大口径端安装在碳化炉排气口的出口处；所述气动盖板阀安装在碳化炉排气口的出口处,并位于过渡仓内。本发明避免了因废固物堵塞碳化炉排气通道造成的非正常停车,延长了碳化炉生产运行时间,降低了生产成本,而且提高了纤维产品质量。
3377	0	本实用新型公开了一种高温石墨化炉用电极,包括正极基体、负极基体、正接线柱、接线孔、连接块、螺纹孔、主电极孔、副电极孔、第一电极棒、第二电极棒、负接线柱、第一电极槽、第二电极槽和电极圈。本实用新型的有益效果：本实用新型采用弧形面的电极,在正极基体上设置有主电极孔和副电极孔,在电极孔内安装有电极棒,使电极棒的电极端形成一个凹形弧端面,在负极基体的上端,有一个与凹形弧端面相匹配的凸形弧端面,电极槽内设置有电极圈,电极圈与上端的电极棒相对应,在装置通电时,形成一个圆柱形的电场,给在电场中的碳性介质升温加热,圆柱形的电场让其中的介质升温更加均匀迅速,让介质的石墨化效果更好。
1209	0	本实用新型是一种低温碳化炉在线清理的排废管道系统,包括低温碳化炉、焦油罐组、排废管道组、调节阀组,所述低温碳化炉与焦油罐组均位于排废管道系统的下部,所述低温碳化炉的废气出口与排废管道组相连,所述调节阀组包括七个调节阀,且调节阀组安装于排废管道组上,所述焦油罐组包括两个焦油罐且与排废管道组相连,所述排废管道组由左右并联的两路排废管道组成,本实用新型可以对碳化炉废气管道中累积的废丝、焦油和碳渣进行集中清理,且在清理过程中无需对碳化炉进行降温或停开碳化炉,保证了碳纤维生产的连续稳定进行。
2152	1	本发明公开了一种石墨膜卷材的生产治具,包括底板和顶板,顶板平行设置在底板的上方；在底板与顶板之间设有绕卷筒,在底板与顶板之间设有至少一中层板,中层板套设在绕卷筒上且将其分隔成至少两个相互独立的用于卷绕PI膜的PI膜绕卷位,在底板上且与绕卷筒的下端相对应的位置开设有用于抽风的下抽风孔,在顶板上且与绕卷筒的上端相对应的位置开设有用于抽风的上抽风孔,在中层板上且与绕卷筒的中部相对应的位置开设有用于抽风的中抽风孔。本发明生产效率高,能够实现石墨膜卷材的规模量产,同时还能够使石墨膜卷材在生产制造过程中产生的大量气体快速完全的从石墨膜卷材表面抽离,提高了石墨膜卷材的生产质量。
2270	1	本发明公开了内热串接石墨化工艺技术领域的一种超高功率石墨电极接头内热串接石墨化工艺,旨在解决现有接头石墨化工艺耗能高、均质性差、质量不稳的问题,其工艺包括如下步骤：首先在内热串接石墨化炉底部铺设保温料并设置石墨垫块；然后放置待石墨化制品并在制品间安装石墨环,对炉内制品进行规整；随后在制品侧面及顶部填充保温料；再在炉尾对炉内制品进行加压；按照相应供电曲线对炉头电极供电以对制品进行石墨化处理；待石墨化完成后,将炉头电极断电并卸载炉尾压力；最后对石墨化炉进行喷水冷却和自然冷却,出炉。本发明的超高功率石墨电极接头内热串接石墨化工艺不仅电耗低,周期短,而且制品均质性好,质量稳定。
1471	0	本实用新型一种具有集气漏管及挡板的碳化炉,涉及了一种炉窑,用于褐煤的碳化。它是针对现有碳化炉技术对褐煤碳化的技术不足,设计了一种集气漏管及挡板型的碳化炉。由进料口、炉体、碳化室、集气漏管、气孔、挡板、出料口、燃烧器、燃烧室、出烟口、输气管组成。利用挡板的阻挡和支撑作用,减少碳化料碳化过程中的挤压摔碰,降低破碎率。本实用新型有益效果是：产品破碎率低,粉料少、生产效率高。
2014	0	本发明公开了一种石墨化炉的脉冲集料装置,包括箱体,箱体的内部从上到下依次设有净气室、冷却分离室和收集室；箱体外侧对应净气室处设有出气端口,净气室的内侧设有设有脉冲反吹结构；冷却分离室包括设于顶部的第一隔板和底部的第二隔板,第一隔板将净气室和冷却分离室分隔,第二隔板将冷却分离室和收集室分隔,第一隔板和第二隔板之间设有多个滤筒过滤结构,且滤筒过滤结构的顶端与第一隔板上的第一过孔以及脉冲反吹结构配合。本发明中,相对与堆放式的冷却,冷却所需时间更短,冷却效率更高,能够大大缩短缩短生产周期,提高生产效率,并且避免了操作人员在高温环境下作业,避免人工集料的危险性。
356	5	本发明属于废旧电极材料回收以及电极材料制备领域,具体涉及一种镍钴锰多金属@石墨化碳@层级孔多孔碳材料,以及通过废旧正极材料制备所述的镍钴锰多金属@石墨化碳@层级孔多孔碳材料的方法。该碳材料内部纳米级孔道相互贯通,材料被过渡金属催化局域石墨化,同时材料内嵌高度分散的镍、钴、锰,提供丰富的反应界面和锂离子传输通道,且多金属掺杂的多孔碳能够提高碳基底的极性,金属粒子催化多硫化物的转化,进而显著提升所述正极活性材料制备的锂硫电池的放电比容量和倍率及循环性能。
1897	0	本发明属于石墨化炉领域,具体地说,涉及一种用于石墨化炉的报警系统、石墨化炉及控制方法,所述报警系统具体一种用于石墨化炉的报警系统,包括依次连接形成闭合回路的电源、电极开关和电极,其特征在于,还包括报警装置,报警装置的一端与电源导通,报警装置的另一端与电极开关用于连接电极的一端导通。本发明中,报警装置在石墨化炉通电的情况下,可实现警示作用,避免装置工作带电或因导电粉尘引起装置带电时,作业人员在不知情的情况下触碰炉墙,造成触电导致的人身伤害事故。
2958	0	本实用新型公开了一种双通道负极材料连续石墨化装置,包括两个进料机构,两端分别与两个进料机构相连的石墨化炉,设置于石墨化炉内且两端分别放置于两个进料机构上的加热通道,平行设置于加热通道内的两条输送通道,设置于加热通道中段且与外部电源连接的电加热器,用于装载物料且放置于输送通道上的多个石墨化机构,附着于加热通道两端且用于对石墨化机构降温的两个降温机构,以及液压顶推机构。本实用新型设置有两条输送通道,且使得两条输送通道输送方向相反,使得装载物料的石墨箱体可以从两个相反方向向石墨化炉内输送,使得石墨箱体内的物料在加热段被加热,加热完后的石墨箱体在换热段与等待加热的另一条输送通道上的石墨箱体相遇、换热。
2611	0	本发明公开一种连续石墨化超高温矩形炉,加热温度在2200℃-2800℃。其结构为石墨马弗炉膛,炉膛分匀温区和加热区两个部分,炉膛上、下两面均有加热装置,加热装置是由石墨加热元件和石墨电极螺纹连接而成。炉体内有石墨硬毡、软毡、碳碳复合材料等材料组成的保温系统,保温系统的外层是钢结构的炉壳,炉壳外面贴有可拆卸的冷水套。使用带抽头的变压器来抵消由于石墨发热元件氧化和横断表面的老化而引起的加热电阻变大和石墨阻抗性变大所引起电压的不稳定。
2509	0	本发明公开了一种挤出成型中粗细结构石墨材料的加工方法,它包含以下步骤：S1.压型工艺：煅后石油焦干料的配制,混捏,挤出成型、冷却；S2.焙烧工艺；S3.浸渍工艺；S4.石墨化工艺；S5.机加工。本发明通过合理的控温方式和特殊的焙烧工艺,控制了缩聚反应挥发性气体的释放速度,避免了裂纹、孔洞等缺陷的产生,保证了生产工艺的稳定,本发明还采用了包覆手段避免坯料与填充料的直接接触,防止了制品受热变形,最终得到了体积密度高、结构均匀的坯料,获得了性能优良的石墨制品。
2508	0	一种石墨烯薄膜的制备方法,属于石墨烯薄膜技术领域。首先将石墨烯或石墨片粉末均匀撒在固定不动或匀速向前运动的纸基、塑料基薄膜或钢板上,进而经过多辊滚压,粉末经过机械力压制成薄膜,制备出石墨烯或石墨片薄膜；将压制后薄膜成卷或分张固定于石墨炉中,在惰性气体保护下进行高温处理,结束后自然冷却,即得完全石墨化的石墨烯薄膜。本发明方法在不损失薄膜重量和不改变薄膜形貌及厚度基础上,通过高温处理获得结构完善的石墨烯薄膜,有效降低其方阻,使其导热系数大幅度提高。本发明的实施过程十分简单,易于流程化,无污染,工业前景良好。
3003	0	一种石墨电极生产用石墨化炉,属于电极石墨化技术领域。它包括用于放置至少两列石墨电极的炉体、反力装置和石墨电极接电组件,所述石墨电极接电组件包括静接电电极和动接电电极,所述静接电电极用于与所述炉体固定连接,所述动接电电极的数目≥所述石墨电极的列数,与所述动接电电极配套设置的反力装置用于顶推对应的动接电电极,以使动接电电极和静接电电极形成能够独立使用的石墨化加工单元。它解决现有技术中双柱装石墨化炉生产的两列石墨电极中间品质量差异大的技术问题,且空间及能量利用率高。
2964	0	本实用新型公开了一种移动式多加热内腔的石墨化炉,包括炉体,所述炉体下端面可拆卸连接有移动装置,所述移动装置由固定板、连接柱、连接板、转动杆、固定筒、固定柱、支撑板和万向轮组成,所述连接柱上下两端分别焊接有连接板和固定板,所述连接柱一侧设置有固定筒,所述固定筒内部活动连接有固定柱,所述固定柱下端可拆卸连接有支撑板,所述固定柱上端焊接有转动杆,所述固定板下端通过螺栓可拆卸连接有万向轮,所述炉体内壁固定连接有炉墙,所述炉体与炉墙之间设置有保温层,所述炉体内部固定连接有第一隔板和第二隔板,所述第一隔板和第二隔板组成多组炉腔。本实用新型通过设置有移动装置,移动装置中的万向轮方便了石墨化炉移动行走。
1298	3	本实用新型公开了一种建筑垃圾综合回收的给料处理系统,包括一级破碎机、爬坡输送机、二级破碎机、水平输送带、轻重垃圾分选设备、磁选设备、光分选设备以及比重分选机。一级破碎机对建筑垃圾进行第一次破碎处理并通过爬坡输送机送至二级破碎机,水平输送带接收二级破碎机破碎后的建筑垃圾；轻重垃圾分选设备接收来自水平输送带的建筑垃圾,磁选设备将重垃圾中的铁材质金属吸出；光分选设备将轻垃圾中的塑料挑出；比重分选机用于将重垃圾中的可燃物和土石结合物分离,其中,可燃物通过输送线进入碳化炉。本实用新型的给料处理系统能够废料利用,节能环保。
530	1	本发明属于锂离子电池领域,具体涉及一种高倍率锂离子电池石墨负极材料及其制备方法,包括如下步骤：(1)原料粉碎整形；(2)石墨化；(3)除磁筛分；(4)液相包覆造粒；(5)表面氧化处理,本发明首先通过优选小粒度石墨利用液相包覆造粒工艺来代替传统的二次造粒,以实现石墨表面的均匀包覆,来降低其各向异性,缩短锂离子的扩散路径,再通过表面氧化造孔工艺在石墨表面形成微孔结构,增加基面的锂离子迁移通道,提高其迁移速度,该方法得到的石墨不仅充电倍率＞8C,同时在＞30C的放电倍率下容量能保持≥80％。
3339	0	本实用新型公开了一种竖式连续石墨化炉用的上电极调节装置,属于竖式连续石墨炉领域。用于调节上电极和下电极或侧电极之间电极间距,包括悬挂装置、夹具以及绝缘子,其中,悬挂装置的上端和起重设备相连,悬挂装置的下端通过夹具和绝缘子连接,绝缘子的下端连接上电极,其特征在于,所述悬挂装置为可伸缩结构。本实用新型一种竖式连续石墨化炉用的上电极调节装置以方便快速的调节上电极和下电极或侧电极之间的极间距,从而快速调整电炉的生产参数。
3614	0	本实用新型涉及一种保温料分区吸收的多功能串接石墨化炉,其用于对焙烧电极进行石墨化处理,且至少包括一个炉体,所述焙烧电极放置在所述炉体内,所述炉体的底部设有可装卸的至少两个隔板,所述隔板之间形成用于填充生焦的容置空间,所述容置空间位于所述焙烧电极的正下方；所述焙烧电极两侧还设有移动式插板,用于区分高温区保温料和低温区保温料以便所述高温区保温料和低温区保温料的分层吸收。本实用新型的串接石墨化炉可利用石墨化过程中焙烧电极的余热为煅后石油焦、及增碳剂的制备提供热源,能够节约大量的能源,具有突出的实质性特点和显著的进步。
157	0	本发明提供了一种负极材料及其制备方法与用途。所述制备方法包括：将经过碳包覆的石油焦颗粒与石油焦二次颗粒进行混合,得到所述负极材料；碳包覆的石油焦颗粒的制备方法包括：将石油焦原料进行烧结,得到初级颗粒,然后进行石墨化处理,再进行碳包覆；所述石油焦二次颗粒的制备方法包括：将石油焦原料分级,得到一次颗粒,然后将一次颗粒进行加热混合,得到二次颗粒,再进行石墨化处理。本发明通过对石油焦先进行一次烧结,在提升容量及压实密度的程度上,仍保留了石油焦良好的动力学性能,同时对其进行碳包覆,使其结构更加稳定,又与二次颗粒进行混合,使其在保证动力学性能的同时,保证容量及压实密度不受影响,节约了成本。
3177	1	本实用新型公开了一种工业生产用石墨化炉,包括保护罩,所述保护罩的顶部设置有保护盖,所述保护罩一侧的顶端设置有进气管,所述进气管远离保护罩的一侧设置有导气管,所述导气管的内侧靠近进气管一侧的两端皆设置有第一凹槽,所述导气管靠近进气管的一侧设置有第一活塞,所述第一活塞远离进气管一侧的两端皆设置有贯穿至第一凹槽内部一侧的第一支撑杆。本实用新型通过第一活塞避免了石墨化炉内部的气压通过热导气管向外导出,提高了使石墨化炉内部的热气压,使石墨化炉的使用效果更好,且提高了工作效率,且通过第二活塞更好的防止了外界气流与石墨化炉内部的石墨产生反应,使石墨化炉内部的石墨纯度更高,从而降低了成本。
897	0	本发明公开了一种秸秆环保碳化处理设备,包括进料口、打散机、出料斗和碳化炉；所述打散机固定于底座上方,打散机内腔的上端设有打散轴,打散轴上设有打散叶片；所述打散机内部下端设有振动筛,打散机外表面的底部设有支撑杆,支撑杆内侧设有水平支架,水平支架上设有电机；所述打散机左端设有排渣口,打散机上端设有进料口；所述打散机右侧的下端设有粉碎机,粉碎机上方设有第二进料口,粉碎机底部设有出料斗,出料斗连接碳化炉的进料口；所述碳化炉右侧上方外侧设有焦油收集仓,焦油收集仓通过焦油收集管与碳化炉连通；本发明提高秸秆质量,避免焦油堆积,避免环境污染,加热均匀,碳化效果好,提高碳化质量,降低生产成本。
292	0	一种基于WORKBENCH的低温碳化炉多耦合场应力分布的模拟方法,涉及低温碳化炉的设计分析技术领域。克服低温碳化炉设计阶段无法测试不同炉腔材料应力特性的不足,步骤：(1)、采用WORKBENCH软件中Design Modeler模块建立三维仿真模型；(2)、将三维仿真模型进行网格划分；(3)、将网格划分好的流体计算域三维仿真模型传递到CFX计算模块并进行设置；(4)、将仿真运算得到结果传递到Steady-state-thermal和Static-structural中进行热应力计算；(5)、相同设置条件下,通过设置不同工作温度与气流速度参数并重复步骤(1)-(4),以进行多次模拟计算。判定不同温度与气流速度时低温碳化炉应力分布状态,可预测炉腔结构性能与气流分布均匀状态,以此设计低温碳化炉马弗腔体结构和运行工艺参数的依据。
3609	0	本实用新型提供一种石墨化炉的中空墙体结构,其特征在于：由内至外包括内墙、中空层与外墙,所述内墙采用3级高铝砖垒砌,所述外墙采用普通耐火砖垒砌。由于所述中空层具有隔热作用,使得所述墙体结构的储热量大幅降低,可使石墨化的工艺时间由原来的55小时缩短至45小时,消耗电能相应减少。同时,本实用新型提供的墙体结构保温效果更好,使外墙的墙体的温度大大降低,从而延长了石墨化炉的使用寿命,使石墨化炉的寿命从50炉次提高到100炉次。而且,采用本实用新型提供的墙体结构,在砌筑墙体的过程中,可节省大量的高铝砖、普通耐火砖等材料,降低了石墨化装置的砌筑成本。
14	1	本发明公开一种碳粉晶须增强碳布叠层板的制备方法,属于碳碳复合板材制备技术领域,针对二维碳碳复合材料叠层板的孔隙率较高,层间结合强度和抗弯强度偏低的不足,采用含有晶须的碳粉作为增强体,通过碳粉和晶须的配合使用,获得性能优异的二维碳碳复合材料叠层板。通过碳粉及晶须的合理引入,对叠层板具有增强增韧的作用,此外,达到了碳粉废料回收利用和节约成本的作用。本发明所制备的二维碳碳复合材料叠层板具有孔隙率低、制备工艺简单、成本低且可控的特点,可实现工业化生产。
99	0	本发明公开了一种溴硝醇合成中副产溴化钠的精制工艺,将副产的溴化钠精制为99%以上含量的精品溴化钠,提高了溴的利用率；使用二氯乙烷去除了有机化合物(如硝基甲烷,溴硝醇,和其他有机杂质),避免了硝基化合物的爆炸风险；将残液中的氢氧化钠也转化为溴化钠,提高产量。
3655	5	一种内串式石墨化炉中间档墙墙砖结构,属于一种墙砖结构：所述砖体(2)内设置有散热或吊装孔(3),所述砖体(2)的一端设置为砖体三角端(1)或砖体凸端(4),砖体(2)的另一端设置为砖体凹端(5)；本实用新型通过接插方式快速、稳固的实现中间档墙墙体的堆砌；本实用新型具有稳固性高,工作效率也得到有效的加快,有效解决了中间档墙的耐高温和迅速局部或全部拆装问题等优点。
2429	0	本发明提供了一种新型石墨化炉,属于石墨加工技术领域,包括排料冷却装置、进料管、控制装置和竖向设置的炉体；炉体设置有用于容纳炭质材料的炉膛,炉膛包括连通的加热炉膛和保温炉膛；炉体设置有电极对,电极对包括上部电极和下部电极,上部电极的底端位于加热炉膛的顶部,下部电极位于加热炉膛的底部；进料管安装于炉体的顶部,控制装置安装于炉体,控制装置位于加热炉膛内,控制装置用于控制进料管的开口大小；排料冷却装置设置于炉体的底部。本发明提供的新型石墨化炉在炉体的顶部设置有控制装置,控制装置通过控制进料管在与加热炉膛连通处的开口大小来控制进料速度,在保证石墨化炉具有极高的石墨化效率的同时可以连续工作。
581	3	本发明涉及一种高温碳化渣冷却淬化制粒的方法以及一种高温碳化渣冷却淬化制粒的生产装置,属于高温炉渣冷却淬化制粒技术领域。本发明在碳化炉出口熔渣沟沟型、水渣沟沟型、水淬配水比、水淬压力、水淬流量控制、水淬控制点、水淬时机及水淬时间等方面进行合理设计,实现碳化渣与冷却水的快速接触,利用碳化渣自身物理热能实现自粒化,保证了高温碳化渣冷却淬化制粒后的性能满足后续低温氯化制取TiCl4工艺需求,同时实现了安全、环保生产,碳化渣的性能变化小,并节约了能源。
3167	0	本实用新型公开了一种内串石墨化炉,包括炉墙,所述炉墙之间由隔热墙分割为若干单元炉,所述单元炉底部设置有保温层,所述单元炉中部设置有石墨电极,所述石墨电极的一端与导电电极相连接,所述导电电极穿过所述炉墙与输电母线电连接,所述隔热墙包括左隔热层、中心层、右隔热层,所述中心层的高度低于所述左隔热层、右隔热层,所述中心层上设置有液压油缸,所述液压油缸上部连接有升降板,所述升降板沿左隔热层、右隔热层延伸并通过支撑杆与承料板相连接,所述承料板上部与所述隔热板相平行；本实用新型通过抬升承料板使完成石墨化的石墨制品在电阻覆盖材料内露头,从而更易进行定位装吊,提高生产效率。
2396	0	一种柔性超薄碳纳米管纸的制备方法,首先将经乙醇或丙酮润湿后的碳纳米管中加入蒸馏水中,超声分散处理,再加入纸浆纤维,采用高速剪切乳化机充分混合、分散,用普通造纸工艺制得碳纳米管导电纸,对碳纳米管纸的进行改性处理,之后,再进行石墨化处理,最后将碳纳米管纸通过对辊机轧制。本发明的碳纳米管纸较之前导电性提高明显,经轧制使得其强度、柔韧性得到明显改善。产品可裁剪成需要的形状和大小,或者直接制造成特定的形状和大小的碳纳米管导电纸产品。
2257	0	本发明公开了炭素石墨化技术领域的一种超细颗粒人造石墨石墨化工艺及石墨化炉,包括以下步骤：S1装炉：先在炉底铺设底层保温料；然后将制品同轴安装在炉头电极和炉尾电极之间,相邻两制品之间安装连接器,制品与炉头电极、炉尾电极之间安装炉芯调节器；然后再顶紧炉尾电极；最后覆盖顶部和侧面保温料；S2送电：按送电曲线送电,同时对炉头电极、炉尾电极送水冷却；S3冷却、出炉：先对顶层保温料洒水冷却,然后卸去炉尾压力、抽取保温料,最后吊装出炉。本发明中炉芯各处温度相同、制品内部热应力小,制品质量均匀且稳定,且本发明不用电阻料,不仅能节约大量的电阻料,还能降低25%#30%电耗,而且送电周期短。
2600	0	本发明公开了一种中间相沥青基高导热石墨材料的制备方法,其特征在于先将以煤焦油或石油渣油或萘分子为原料的中间相沥青破碎,得到沥青颗粒,粒径≤0.154mm；然后将沥青颗粒置于高压釜中,在惰性气体气氛中逐渐加热至370℃～550℃,自然冷却后出；再置于热压炉中,在惰性气氛保护下以5-100MPa的压力,逐渐加热到600℃～2000℃,再冷却后出炉即得到中间制品。最后将该中间制品置于一石墨化炉中在惰性气体气流下逐渐加热到2000℃～3000℃。自然冷却后出炉即得到最终制品；通过调节沥青的发泡温度,调节泡沫沥青的结构,使其具备良好的可塑性后,并保留沥青中具有粘结性的组分,从而可以制备出具有高导热率的石墨材料。
2400	5	本发明涉及一种用艾奇逊石墨化炉生产石墨材料的方法,采用钢厂或铝厂废弃的电极炭块为原料,通过装炉、通电升温、冷却、出炉等步骤,使用艾奇逊石墨化炉生产出各项性能指标优良的石墨材料。本发明充分利用废弃物,体现了环保和可持续理念,能量利用率和产品实收率高,电单耗低,有效降低了石墨材料的生产成本,此外,生产过程中不产生有毒气体,对生产操作人员和环境的危害大大降低,具有非常高的应用价值和社会价值。
2004	0	本发明公开了一种节能环保的人造石墨负极材料制备方法,该方法旨在解决现有工艺所需的设备占地大、能耗高,同时半成品为粉体形式,不利于物料的转移及运输处理,作业效率低,加工成本高的技术问题。该方法先将微米级的原材料粉体与沥青粉末的混合,在室温至300℃的条件下完成混料,并以高压及超高压作用取代反应釜高温下的造粒作用,从而以压制成型取代高温反应釜的造粒,再经高温石墨化产品处理以及粉碎和分级,得到人造石墨负极材料。该方法以压制成型取代高温反应釜的造粒,有效地降低了能量消耗,而且耗时更短、效率更高,同时其块状半成品更利于转移及运输,进一步降低了能耗,并提升了作业效率,有利于人造石墨负极材料的大规模生产。
1365	1	本实用新型提供一种基于石墨片生产的碳化炉,包括碳化炉支架,所述碳化炉支架上安装有碳化炉本体,所述碳化炉本体的下端还连接有罗茨泵,所述碳化炉本体包括电极棒、石墨发热部和保护套；所述电极棒与所述石墨发热部电连接；所述石墨发热部设置在所述保护套内,所述石墨发热部的上端部到所述保护套的垂直距离为12～17mm,所述石墨发热部的下端部到所述保护套的垂直距离为38～43mm。相比于现有技术,本实用新型通过调整石墨发热部与保护套之间的合理距离,在保证原碳化炉规格尺寸不变的情况下,将石墨发热部的整体面积扩大,使得在原耗能一样的情况下,每个碳化炉可增加20％的产能,降低了生产成本,提高了石墨片的行业竞争力。
182	2	本发明的课题在于提供能够抑制耐火炉的污染和耐火纤维的毛刺的碳纤维前体用处理剂、碳纤维前体以及耐火纤维的制造方法。本发明涉及一种碳纤维前体用处理剂,其是含有30～60质量％的硅酮的碳纤维前体用处理剂,其特征在于,上述碳纤维前体用处理剂的1质量％水稀释液在25℃的pH为4.0以上且为10.0以下,利用气相色谱质谱法求出的上述碳纤维前体用处理剂中的低分子量硅氧烷的浓度为6.9质量％以下。
90	5	本发明提供一种碳化炉抽真空系统异常检测方法及系统,其中,方法包括：步骤S1：当第一碳化炉的第一抽真空系统运作时,监测第一抽真空系统的第一运作参数；步骤S2：获取预设的异常检测策略库,同时,获取异常检测策略最优选取顺序；步骤S3：基于异常检测策略最优选取顺序,从异常检测策略库中选取对应的第一异常检测策略；步骤S4：基于第一异常检测策略,对第一运作参数进行异常检测,获得检测结果,并输出。本发明的碳化炉抽真空系统异常检测方法及系统,当抽真空系统运作时,监测其运作参数,选取异常检测策略,对运作参数进行异常检测,当发生异常时,及时报警,降低了人力成本,另外,解决了人工巡检发现异常的及时性较低的问题。
1827	5	本发明公开了一种3D石墨化超细纤维导电网络自支撑锂电池的制备方法,它涉及锂电池正极材料技术领域；本发明利用静电纺丝技术,制备三维(3D)网状结构聚酰亚胺(PI)纳米纤维,石墨化后(GPI)用作支撑正极NCM811材料的基底,有以下几个优点：其一、静电纺丝制备的PI可以形成长程、连续的三维电子网络有利于电子和离子的转移,并且能有效地缓解NCM811的电极材料体积膨胀,循环性能下降问题；其二、不需要导电添加剂和铝箔集流体,实现自支撑电极材料；其三、因为静电纺丝制备的PI纤维具有很好的柔性,因而可以柔性锂离子电池,直接组装于能源存储与转化器件。因此,通过结合静电纺丝石墨化制备的GPI支撑NCM811电池材料是改善NCM811电化学性能的一种好的战略。
1597	5	本实用新型公开了一种锌锑合金复合负极材料的制备系统,该系统包括碳材料制备装置和复合材料制备装置两部分,碳材料制备装置包括依次连接的搅拌釜、碳化炉和石墨化炉,复合材料制备装置包括依次连接的混料机、高能球磨机和放电等离子烧结机,其中,石墨化炉与混料机连接。本实用新型将锌锑合金与特殊处理后的碳材料复合在一起,制备得到的复合负极材料具有极佳的循环稳定性,电学性能佳。本实用新型的制备系统包括依次连接的碳材料制备装置和复合材料制备装置两部分,连续生产,大大提高了生产效率。
2601	0	本发明公开了一种高导热石墨的制备方法,其特征在于步骤有：取颗粒不小于400目的天然鳞片石墨,混入插层剂,得到插层石墨；将该插层石墨置于200-1100°C下进行膨胀处理,设定其膨胀倍数为1.5-20倍,得到膨胀石墨；将该膨胀石墨浸透液态碳源后取出,在用热压的方式加热至500-1000°C,压力控制于5-100MPa,然后冷却后出釜,得到中间石墨；将该中间石墨置于一石墨化炉,并在惰性气体气流下加热到2000-3000°C,最后冷却出炉即得到成品石墨。本方案得到的石墨有较高的热导率(350-650W/mK)。且鳞片石墨经过微膨胀,其粒径较小,结构牢固,因而能够较好地克服高导热石墨的掉渣现象。
736	0	本发明公开了一种聚酰胺树脂基复合材料用碳纤维及其制备方法,本发明制备方法包括聚合、纺丝、预氧化、低温碳化、高温碳化、表面处理、上浆、干燥和卷绕收丝的步骤。本发明选用聚酰胺树脂基悬浮液上浆剂,通过浸渍法实现上浆。同时碳纤维上浆时采用蒸汽热辊加热；上浆后干燥采用立式热风干燥箱烘干的方式进行干燥。本发明的有益效果在于：本发明制备方法简单,所制备的碳纤维适用于制备聚酰胺树脂基复合材料,所制备的复合材料工艺性能优异,界面力学性能高,耐磨损性好。
11	0	本发明的目的是获得一种生产效率高的制造方法及制造装置。所述制造方法为碳纤维电极基体材料(3a)的制造方法,使耐燃化纤维基体材料(1a)在碳化炉(102、103)内移动,对其进行碳化,其中,以在厚度方向上配置有多个耐燃化纤维基体材料(1a)的状态使该耐燃化纤维基体材料在碳化炉(102、103)内移动。
3073	0	本实用新型的一种切换开关及石墨化炉涉及一种开关和石墨化炉,目的是为了克服现有串并联开关串并联切换时操作复杂,事故率高,以及当前的石墨化炉运行条件下石墨化吨耗电量高的问题,其中支架框体内设有执行机构,该执行机构包括液压推杆和滑动机构；滑动机构包括滑动杆、连接件和滑动轴；滑动轴横向固定于支架框体内；连接件与滑动轴滑动配合；液压推杆的固定端与支架框体固定,液压推杆的移动端通过连接件与滑动杆固定；第一接点和第二接点固定在支架框体内；第一切换动触头和第二切换动触头分别固定在滑动杆的两端、且第一切换动触头和第二切换动触头分别位于第一接点和第二接点的两侧。
2256	0	本发明公开了炭素石墨化技术领域的一种超细颗粒人造石墨石墨化工艺及石墨化炉,包括以下步骤：S1装炉：先在炉底铺设底层保温料；然后将制品同轴安装在炉头电极和炉尾电极之间,相邻两制品之间安装连接器,制品与炉头电极、炉尾电极之间安装炉芯调节器；然后再顶紧炉尾电极；最后覆盖顶部和侧面保温料；S2送电：按送电曲线送电,同时对炉头电极、炉尾电极送水冷却；S3冷却、出炉：先对顶层保温料洒水冷却,然后卸去炉尾压力、抽取保温料,最后吊装出炉。本发明中炉芯各处温度相同、制品内部热应力小,制品质量均匀且稳定,且本发明不用电阻料,不仅能节约大量的电阻料,还能降低25%#30%电耗,而且送电周期短。
1809	0	本发明涉及多孔材料技术领域,具体而言,涉及一种多孔透气石墨及其制备方法和应用。多孔透气石墨的制备方法包括以下步骤：将软炭材料和造孔剂进行一次混捏后,加入粘结剂进行二次混捏,形成混合物料,软炭材料、造孔剂和粘结剂的质量比为(60～90)：(1～50)：(10～40)；以及将混合物料压制成预设形状,并依次进行炭化和石墨化处理。上述多孔透气石墨的制备方法制得了具有高机械强度,且形状可控的多孔透气石墨块材。
1465	0	本实用新型公开了一种液态危险废物处理系统,所述液态危险废物处理系统至少包括废弃物收集腔、换热器、炭化炉和燃烧室,其中,所述废弃物收集腔经换热器与所述炭化炉相连,所述燃烧室经热流管道与所述炭化炉的表部加热层连通；所述换热器与所述炭化炉间设有均质箱,所述均质箱的腔体内壁设有超声振子并经雾化喷头与所述炭化炉相连。通过本系统中均质箱的腔体内壁上的若干超声振子设置完成了对预热后流入腔体内的液态有机废物的振荡均质,从而保证物料在进入炭化炉后能够同步完成物料炭化,提升物料炭化利用率。同时,通过设置于均质箱上的雾化喷头,降低了进入炭化炉内液态物料的颗粒度,进一步地提升了炭化炉对液态物料的炭化效率。
2072	0	本发明属于石墨电极的制备领域,尤其是一种超高功率石墨电极的制备方法,针对现有的对超高功率石墨电极制备时,不便于使原料快速搅拌均匀的问题,现提出如下方案,其包括以下步骤：S1：对针状焦、超高功率石墨电极焙烧碎和超高功率石墨电极石墨碎进行筛分,得到均匀的原料；S2：将原料加入到混捏锅中,加入碳纤维,搅拌,然后使用加料机构加入融化的粘结沥青,加热搅拌均匀,制得糊料；S3：对糊料放入压机内,制得生制品,生制品经一次焙烧,浸渍,二次焙烧,得到焙烧品；S4：将焙烧品装入内串石墨化炉中进行石墨化处理,获得石墨化品,本发明可以使原料快速的搅拌混合均匀,提高电极的制备质量。
2352	0	本发明是一种新型的超高温石墨烯炉,它包括密闭系统部分、碳化部分、石墨化部分、进排气部分、送出料部分、冷却部分等核心部分组成,利用阶段性升降温,降低了石墨化过程中降温消耗的时间,而且利用进出料系统使得石墨化过程能连续进行,整个工艺实施过程无需频繁停炉以进行物料的冷却和取放,工艺流程连续高效,并使得整个碳化加工过程更加稳定可靠,且产品规格适应性强,无需后续拼接等操作,大大提高了产品利用率和适用性。大大提高了生产效率,降低了生产成本。
2493	0	本发明公开了一种锂电池负极材料石墨化炉,包括由耐火砼炉头墙体、耐火砼炉尾墙体和两侧耐火砼墙体围成的长方形炉体,在炉头墙体和炉尾墙体上设有导电电极,导电电极一端伸入至炉体内部,一端伸出到炉头墙体、炉尾墙体外连接供电电源,长方形炉体内设有炭板箱体,所述炭板箱体包括两端的石墨块墙一,两侧的炭板墙,上炭板层、下炭板层,以及设置于炭板箱体内的炭块发热芯。本发明以艾奇逊石墨化炉为基础,在炉内设置炭板箱体,并在炭板箱体和炉子墙体之间填充保温层,利用设置于炭板箱体内的炭块发热芯加热,可以大量降低能耗,提高产能,装炉出炉过程严格控制,生产的产品质量高,损耗小。
756	0	本发明公开了一种提高聚丙烯腈基碳纤维强度的方法。该方法将聚丙烯腈基碳纤维通过在丝束出氧化炉和出低温碳化炉后即刻进入控制温湿度的环境,避免丝束进入潮湿环境后产生的一系列吸潮效应,而使丝束在进入高温碳化炉口后吸收的水分瞬间气化并与纤维中的碳原子结合,释放出CO等气体,从而在丝束表面或内部留下缺陷或孔洞,降低纤维的强度等性能。本发明的方法可避免因环境温湿度的变化给碳纤维强度等性能带来的波动,从而使制得的碳纤维孔洞数量少,质量均一,离散小,强度等性能优良。
1027	1	本发明公开了一种石墨膜/金属复合散热片及其制备方法,该复合散热片由高导热石墨膜涂、导热胶黏层以及金属层通过复卷机进行复合成型,具有高导热性和高抗拉强度；该复合散热片在三维方向上均有极高的导热系数,能快速把集中于一点上的热传导到复合导热片上,使电子装置中的热源温度降低,同时具有良好的柔韧性、可加工性、EMI屏蔽和吸收特性；并且制备工艺简易、成本低,适于工业化生产。
3325	0	本实用新型公开了一种新型内热串接石墨化炉余热利用装置,包括化炉室顶盖、炉室西侧墙和炉室东侧墙,所述化炉室顶盖的下方安装设置有化炉室主体,且化炉室主体的外侧开设有进料箱门,所述进料箱门的下方安装固定有鼓风机,且鼓风机的下方安置有金属废料管,所述金属废料管的外侧安装设置有冷却孔,且冷却孔的下方安装设置有隔离抽板,所述隔离抽板的左右两侧均设置有支撑杆,所述炉室西侧墙的外侧安装设置有第一炉室炭块,且第一炉室炭块的左右两侧均设置有加热制品,所述炉室东侧墙的外侧安装设置有第二炉室炭块。该新型内热串接石墨化炉余热利用装置采用进料箱门和鼓风机,便于使内部的燃料充分燃烧,降低冶金焦消耗外同时减少热量损失。
2674	0	一种主调共箱分离组装石墨化炉整流变压器,其调压变压器和有载调压开关采用器身连盖吊芯结构且共用一个盖,可通过一个吊环整体吊出或吊入油箱,主整流变压器采用吊盖式或钟罩式结构,通过另一吊环吊出或吊入油箱；主整流变压器、调压变压器组合调压,主整流变压器和调压变压器通过有载调压开关两组触点有机的分合,实现主整流变压器和调压变压器的组合调压。它不仅较好地克服了主调独立式石墨化炉用整流变压器安全性能差、能耗高、价格高等缺陷,还克服了主调合一石墨化炉用整流变压器用于大功率大电流机组时装配、检修、运输困难等缺陷；它适合用于生产16000KVA以上机组,尤其是将35KV机组改造为110KV机组可节约成本30％。
2777	1	本申请提供一种可去间隔的艾奇逊石墨化炉,包括至少两个成排分布且炉间无间隔的艾奇逊炉炉体,各艾奇逊炉炉体采用水平的同一个共用炉底,处于两端的艾奇逊炉炉体的外墙之间设置有处于相邻炉体连接部位并与艾奇逊炉炉体长度方向相平行作为共用炉墙的中间墙。本申请可去间隔的艾奇逊石墨化炉,炉体与炉体之间无需按照传统方式采用工字钢钢材填充以使炉体之间间隔开来,省去了钢材的使用,节约了投入成本,处于两端的艾奇逊炉炉体的外墙之间设有中间墙,处于相邻炉体连接部位并与艾奇逊炉炉体长度方向相平行以作为共用炉墙,还能够减少多个炉体连续布置时的占地空间,从而利用节约出的空间额外进行炉体的堆砌,实现提高加工量的效果。
1327	3	本实用新型涉及燃烧设备技术领域,且公开了一种双火道式碳化炉燃烧室,包括炉体结构、混合结构和燃烧结构,炉体结构包括炉体,炉体右表前端开设有出料口,炉体右表面中部固定连接有安装柱,炉体右表面上端开设有入风口,炉体右表面下端开设有出风口,炉体左端开设有连接入风口和出风口的连接通道,炉体内壁右表面开设有卡槽,卡槽内壁活动连接有混合结构,混合结构包括卡柱一,使用时将卡柱内接在炉体内壁上,打开火嘴将弧形网均匀加热,在原料下落重力的作用下击打挡板,挡板带动燃烧室底部的原料被翻转,此时在风机的作用下让风由入风口中进入再由出风口中吹出,使得该设备能让原料的燃烧更加完全,速度更快。
1694	0	本实用新型公开了一种预热式碳化炉,包括炉体外壳,炉膛内部设有由碳化管围成的碳化室,炉体外壳上还安装有送料装置,碳化管外侧环设有燃烧管；炉膛内部还设有预热管,预热管以及碳化管上均设有连接至燃烧管封闭端的裂解气输送管,燃烧管封闭端还连接有助燃空气输送管。本实用新型可以合理有效的利用碳化处理过程产生的副产物,碳化炉碳化处理所需要的热量皆由碳化副产物供给,实现了污泥无害化和减量化处理,实现了资源的合理利用。
1259	0	本实用新型公开了活性炭制造过程中利用自身活化伴生气进行烟气消白系统,涉及活性炭制造领域,包括活性炭碳化炉,所述活性炭碳化炉的出口通过管道连接有余热锅炉,所述余热锅炉设有两个入口,且余热锅炉一个入口通过管道与活性炭碳化炉连接,所述余热锅炉另一个入口通过管道连接有活性炭活化炉,且余热锅炉的出口通过管道连接有脱硫塔,所述脱硫塔的出口通过管道连接有冷凝器,所述冷凝器的出口通过管道连接有活化伴生气燃尽室。本实用新型将活性炭活化炉中产生的伴生气送入活化伴生气燃尽室中加热冷凝器后的低温烟气,达到烟气消白的效果。因地制宜提高能量利用效率并创造大量经济效益。
2869	0	本实用新型公开了一种铝电解全石墨化阳极,属于铝电解用预焙炭阳极的技术领域,包括阳极块,安装稳固槽,所述安装稳固槽是由安装槽和固定孔组成；所述安装槽开设于所述阳极块的相对两侧,所述固定孔开设于所述安装槽的底部且贯穿与所述阳极块；其中,所述阳极块为放入石墨化炉中进行石墨化处理后形成的石墨材质的块状固体。本实用新型中提供的预焙炭阳极在生产加工成型以后,形成石墨材质的阳极块,预焙炭阳极全部为石墨材质,大大提高了阳极块整体的稳定性,避免了掉角以及掉棱等问题的发生,提高了预焙炭阳极的生产质量。
2336	1	本发明涉及一种石墨化炉及其制造方法,石墨化炉包括导电墙、炉芯板、碳块和保温料层,在制造该石墨化炉时,先计算炉芯面积；然后按照计算出的炉芯面积砌筑两面左右相对的导电墙,并且导电墙的四周用碳块包覆；然后在导电墙的两侧围设炉芯板,围合成的炉芯的宽度与导电墙的宽度一致；最后在碳块和炉芯板的外侧增设保温料层。碳块的电阻值较大,可有效的阻止电流向外扩散,另外,炉芯宽度与导电墙宽度一致,且保温料层采用的是电阻值较大的保温料,可进一步防止电流扩散,从而达到提高炉温和杜绝炉内坩埚打弧氧化现象。
3269	0	艾奇逊石墨化高温提纯炉内的电极结构,涉及石墨电极领域。本实用新型是为了解决现有的艾奇逊石墨化高温提纯炉内的石墨电极为方型,机加碎落到下部时不易进入到方型电极底部,并且该方型电极底部机加碎比较松散不易捣实,导致电极氧化,电极使用寿命低,机加碎不实的情况下送电,会很大程度降低导电率,机加碎易氧化,浪费大量电能的问题。炉体导电墙内电极、与炉墙相嵌部分的电极和外露于炉墙外的电极均为方型结构,炉体填充机加碎仓内电极为圆柱体结构,炉体导电墙内电极、炉体填充机加碎仓内电极、与炉墙相嵌部分的电极和外露于炉墙外的电极依次连接。它用于提高了电极和机加碎的导电性能。
2519	4	本发明提供了一种电阻料,电阻料为沥青残质,所述沥青残质的性能指标如下：灰分含量为1％以下,挥发分含量为1％以下,颗粒度为10-30mm。电阻料的使用方法为：将所述电阻料与待焙烧产品在石墨化炉中进行混合后焙烧,培烧后所得的石墨化产品的纯度为98％以上。本发明实施例提供的电阻料具有降低石墨化产品灰分、提高石墨化率等优点。其使用方法具有有效提高焙烧产品加热率等优点。
888	0	本发明的课题是提供通过照射微波而加热被碳化纤维的碳纤维制造装置,其是不需要添加电磁波吸收剂等和利用外部加热来预先碳化、且能在常压下碳化的小型的碳纤维制造装置。本发明的碳纤维制造装置(200)包括：筒状炉体(27),其由一端封闭的圆柱形波导管形成,其是在上述圆柱形波导管的上述一端形成纤维导出口(27b),并且在上述圆柱形波导管的另一端形成纤维导入口(27a)的筒状炉体(27)；向上述筒状炉体(27)内导入微波的微波振荡器(21)；一端连接上述微波振荡器(21)侧、另一端连接上述筒状炉体(27)的一端的连接波导管(22)。
741	0	一种高温碳化炉炉膛气氛稳压装置,其特征在于：采用一微压差压力变送器对高温碳化炉炉膛气氛压力的监测,变送器输出端接入DCS系统,DCS发出两个通断信号,分别通过继电器4控制回路控制电磁阀开关,炉膛压力控制在20mbar#25mbar,通过DCS系统组态,形成闭环控制,当压力传感器输出信号小于预设值20mbar时,DCS输出信号给继电器控制电磁阀打开,当压力传感器输出信号大于预设定值25mbar时,DCS输出信号给继电器控制电磁阀闭合。从而实现炉膛压力的控制,提高了高温碳化炉使用安全性和纤维的性能指标更加稳定。
1677	0	本实用新型涉及一种低温碳化炉废气防凝装置,由废气管道、余热回收器、热偶和可调节阀门和循环风机组成；废气管道为一套管式管道,内管为低温碳化炉废气排放管,与低温碳化炉废气排放口连通；废气管道外管为热空气管道,热空气管道与余热回收器壳层相连,余热回收器壳层通过可调节阀门、循环风机与废气管道的热空气管道连通；废气管道的内管与废气焚烧炉连接,废气焚烧炉燃烧废气管与余热回收器的管程连接,废气排放管热空气套管设一热偶；本装置大大减少了焦油在废气管中的凝结量或碳化量,减少了停车清理频次,有效延长废气排放管使用时间,提高了生产效率。
2425	0	石墨化炉、系统及石墨化方法。一种石墨化炉,包括：炉体结构,具有承载部和一对端子电极；炉罩,具有开放状态和关闭状态,并被设置在所述炉体结构的上部；及闸阀,具有开放状态和关闭状态,并被设置在所述炉体结构的下部。石墨化处理结束之后,在多个碳体位于炉腔内的状态下,处于开放状态的所述闸阀对所述炉腔内的包覆材料进行倾卸,并且,当随着所述炉腔内残留的所述包覆材料的量的减少所述多个碳体的高度下降时,所述承载部接住所述多个碳体。
2249	0	本发明涉及碳纤维热处理装备领域,特别涉及一种多温区连续式超高温石墨化炉,包括有炉管、温度控制系统、加热机构和隔热机构,加热机构包括有若干个石墨加热体,隔热机构包括有若干个隔热体,温度控制系统包括有若干个分别检测每个石墨加热体对炉管加热温度的温度传感器和控制器,所述炉管内填充有惰性气体,所述加热机构和隔热机构外侧套设有矩形结构且其长度方向与炉管轴线平行的金属外壳,本发明将超高温石墨化炉的温区设计到2至6个各个温区温度独立检测和控制,通过石墨加热体和隔热体使各个温区之间的温度控制独立,各个温区之间可以设定温度梯度并保持恒定,隔热体可以避免不同温区相互影响,超高温条件下炉管的惰性气体对聚丙烯腈原丝实时保护。
1444	0	本实用新型涉及有机废弃物技术领域,尤其是涉及一种过热蒸汽碳化炉连续出料冷却新型输送装置,其包括：第四螺旋输送机、冷渣机和第五螺旋输送机；所述第四螺旋输送机的第一端的上部设置有用于使过热蒸汽碳化后物料进入的进料口,所述第四螺旋输送机的第二端的下部设置有出料口,所述第四螺旋输送机的出料口与所述冷渣机的进料口连接,所述冷渣机的出料口与所述第五螺旋输送机的进料口连接,所述第五螺旋输的一端上部设置有进料口,所述第五螺旋输的进料口与所述冷渣机的出料口连接,所述第五螺旋输送机的底部间隔设置有第一出料口、第二出料口和第三出料口。
1979	0	本发明公开了一种改性石墨材料及其制备方法和应用、锂离子电池。该改性石墨材料的制备方法包括以下步骤：S1、制备石墨颗粒：将石墨原料依次进行热处理和石墨化,得石墨颗粒；S2、一次包覆：将所述石墨颗粒和油性石墨烯浆料融合,进行第一碳化,得一次包覆石墨颗粒；S3、二次包覆：将所述一次包覆石墨颗粒和聚乙烯吡咯烷酮水溶液融合,进行第二碳化,得所述改性石墨材料。采用本发明的改性石墨材料制得的锂离子电池的放电容量高,倍率性能和阻抗性能优异。
2090	1	本发明公开了一种炭素原料连续石墨化炉构造及石墨化方法,该石墨化炉炉腔为空心圆柱体结构,炉腔顶部设炉盖,炉盖上设有辅料加料斗和排气管；炉腔上部设耐火材料内衬保护,炉腔下部设炉壁冷却水套,炉腔底部设水冷圆盘和辅料排料机构；炉盖内侧砌筑有耐火材料；在炉腔中心位置设有石墨坩埚,石墨坩埚上部伸出辅料加料斗,石墨坩埚顶部设置坩埚压盖和原料加料斗；石墨坩埚底部设置坩埚底座、产品接料斗、产品排料机构和锁气阀。本发明内置石墨坩埚通电,使石墨坩埚内的炭素原料加热达到2800℃以上实现石墨化,同时原料和辅助材料均在各自的密闭空间中连续排料和给料,避免炭素原料被污染。
2154	1	本发明属于热场石墨材料制备技术领域,提出了一种φ800～1000mm单晶硅CZ炉热场石墨材料的制备方法,包括以下步骤：以石油焦、沥青焦为原料A,以沥青中间相炭微球为原料B,以改性沥青为原料C；将原料A与原料B在常温下混合后送至混捏锅中加热搅拌,干混70～90min,温度140～180℃,得到干混后的物料D,加入熔融态的原料C,湿混180～300min,温度180～260℃得到糊料；将糊料冷却至室温,粉碎过30目筛,得到颗粒；颗粒经压型、焙烧、石墨化后制得φ800～1000mm单晶硅CZ炉热场石墨材料。本发明解决了现有技术中现有技术中制备工序流程长,生产周期长,成品率低,产品性能差的技术问题。
2704	0	本实用新型公开了一种隧道式石墨化炉,包括：石墨化炉本体,所述石墨化炉本体内部设有隧道式的炉膛,所述炉膛内部设有加热组件、传送组件和保温层；所述加热组件设置在传送组件的上下两侧,加热组件用于实现碳毡在炉膛内加热；所述传送组件用于辅助碳毡在炉膛内传送；所述保温层设置在炉膛顶部和底部,用于实现炉膛内部保温。本实用新型还公开了包含上述隧道式石墨化炉的石墨毡生产系统。本实用新型具有结构紧凑、生产效率高、热能利用率高且自动化程度高等优点,实现了碳毡在炉膛内部边传送边加热,提高了碳毡的受热均匀性,增强了石墨化效果,有效确保了产品的质量稳定性。
2002	1	本发明公开了一种微小中空球体石墨负极材料的制备方法,该方法旨在解决现有石墨负极材料无法兼顾高能量密度的同时,提升其循环寿命及快速充放电性能的技术问题。该方法的大致步骤为：先选用合适的对芯物质并进行预处理,之后选用合适的壳体材料并进行处理,其后使用沥青粘结剂包覆芯物质制造球体,最后将球形包覆颗粒进行高温石墨化,得到微小中空球体的石墨负极材料。该方法将石墨负极材料制成中空球体结构,使其不仅具有高容量特性,并且具有良好的倍率循环性能,从而提升了石墨负极材料的比容量和充放电倍率及循环性能；同时,该方法属于废料再利用,具有很高的经济和环境价值。
1882	0	本发明公开了一种竖式石墨化炉功率恒定装置,包括炉体、控制器、上部电极和下部电极,所述炉体上方设置有升降装置,所述升降装置与所述上部电极连接；所述上部电极与下部电极的连接电路上设置有检测器；所述检测器与所述控制器电性连接,所述控制器适用于控制所述驱动部。与上部电极连接的升降装置以及检测器、控制器的设置,能够通过检测器对连接电路的实际电流进行检测,并传输至控制器,控制器则通过输入电压计算实际功率,控制升降装置带动上部电极上下移动,调节上部电极与下部电极间距,直至实际功率处于预设功率区间内,通过持续性的调节与适应,保证功率恒定,以此保证成品质量的稳定性。
597	0	本发明提供一种型焦耦合末煤热解工艺及系统,实现煤热解技术与型煤碳化技术的耦合,制作型焦产品,利用高压成型设备形成的高密度型焦煤在碳化炉内碳化,而碳化产生的煤气、热解产生的热解煤气又能作为加热气体,冲破了以往焦炭受煤种,粘结性等指标的影响,可以大量使用惰性炭料、不粘煤进行炼焦；同时充分的利用原料碳化后型焦的显热实现末煤全粒径热解,既节约了能耗,又可减少稀缺焦煤资源的利用,使廉价的末煤进行热解提取煤气和焦油后供型焦使用。
2149	0	本发明公开了一种石墨化炉及石墨化方法,包括石墨化炉本体,所述石墨化炉本体的底部焊接有两个支撑板,支撑板的底部滚动安装有两个行走轮,石墨化炉本体的底部开设有安装槽,安装槽内安装有旋转电机,旋转电机的输出轴上焊接有旋转轴,旋转轴的外侧固定套设有第一齿轮,石墨化炉本体的底部开设有两个第一槽,第一槽内转动安装有第一轴,第一轴的外侧固定套设有第二齿轮,第一齿轮与第二齿轮相啮合,两个支撑板相互靠近的一侧滑动安装有同一个移动板,移动板的顶部开设有两个螺纹槽,第一轴的外侧开设有外螺纹。本发明实用性高,第一防滑垫和第二防滑垫的设置能够很好的保持石墨化炉本体在使用时的稳定性。
838	0	本发明公开了一种自动调节投料量的生物质燃料制备装置,包括预处理设备、碳化炉振动分离器和控制器,本装置直接利用燃烧废气进行杂质的振动分离,避免了能量在中间转换过程中的损失,能根据随时变化的燃烧废气的流量精确地向碳化炉投料,能稳定地保持半碳化的最优温度,半碳化的效果好,避免了原料的浪费,节约了成本。
2884	1	本实用新型公开了一种石墨化炉。石墨化炉包括内壳体和间隔套设在内壳体外的外壳体,内壳体内设有第一腔室,外壳体与内壳体围设成第二腔室,内壳体内设有加热器,内壳体上设有与第一腔室相通的第一进料口,外壳体上设有与第二腔室相通的第二进料口。本实用新型的一种石墨化炉内形成第一腔室和第二腔室,第一腔室中间温度最高,通过第一进料口放需要石墨化的产品,第二腔室放增碳剂或电煅煤等副产品以充分利用其热能,并且在加热完成后,在第一腔室的温度还没有冷却至常温时,就可以通过第一进料口将石墨化产品取出来,然后再投入需要石墨化的产品,然后继续加热,这样进行连续化生产,降低能耗,使产品品质得以提高,提高生产的效率。
1544	0	本实用新型公开了一种便于散热的高温碳化炉电源控制柜,包括机箱和固定块,所述机箱的内壁固定连接有隔热层,所述隔热层的内壁固定连接有铁皮箱,所述铁皮箱的顶部和底部均螺纹连接有螺栓,所述螺栓的表面活动套接有固定片,所述固定片远离螺栓的一端固定连接有电机,所述电机的输出轴固定连接有风扇,所述机箱的上表面和下表面均开设有通孔,所述通孔与铁皮箱的内腔相连通,且风扇位于通孔的内部,所述机箱的两侧均开设有通风孔,所述通风孔与铁皮箱的内腔相连通。本实用新型通过设置电机、风扇、液氮管、滤网和通风孔,达到了提高电源控制柜的散热性的效果,解决了电源控制柜散热性差使用时温度较高带来一定安全隐患的问题。
351	5	本发明属于电池材料领域,具体涉及一种硼化镍/硼掺杂多孔碳材料,其为包含若干模板刻蚀孔的具有通孔结构的多孔碳球；所述的多孔碳球的碳骨架为硼掺杂的无序化碳；所述的碳骨架的内部原位包埋有石墨化碳包覆的镍单质颗粒；且表面镶嵌有硼化镍纳米粒子。本发明还提供了所述的材料的制备方法和应用。本发明所述的特殊成分以及特殊原位形貌的材料,将其载硫后用作锂硫电池中能够表现出优异的导电性、多硫化物催化活性,能够表现出优异的容量、倍率以及循环性能。
1564	0	本实用新型公开了一种低温碳化炉,包括底板,所述底板的正面固定安装有碳化炉本体,所述碳化炉本体的正面活动安装有盖板,所述盖板的顶部固定连接有连接件,所述连接件的底部活动连接有与连接件配合使用的连接杆,所述连接杆的底部活动连接有连接块,所述连接杆的背面与碳化炉本体固定连接,所述碳化炉本体两侧的底部均连通有第一进风管。本实用新型通过设置第一进风管、进风箱、第二进风管、抽风机、第一空气处理装置、出风装置、第二空气处理装置和电动加热块的配合使用,解决了普通的低温碳化炉无法全面碳化的问题,该低温碳化炉,具备可以全面碳化的优点,从而节省了使用者的大量时间。
2082	5	本发明涉及一种改性钒电池多孔电极石墨毡的生产方法,具体方法为：预氧毡依次进入连续烧结炉的低温碳化区与高温石墨化区进行烧结、再进入连续活化炉活化处理；当石墨毡进行活化处理前,在石墨毡表面均匀撒入催化剂硝酸铋粉末,实现“一种催化剂,两步改性效果”；即加入的硝酸铋不仅可以氧化毡体表面,使其形成纳米级微孔结构,增加比表面积,同时硝酸铋在活化过程中可分解,分解后的产物沉积在碳毡表面,对碳毡表面进一步修饰。本发明的优点：不但可以提高电化学反应活性,还可以抑制电极的副反应,提高电池使用寿命。工业生产上节约成本,方法简单易于操作,环保性强。
1646	0	本实用新型公开了一种碳纤维生产用高温碳化炉,包括炉壳和炉腔,所述炉壳的内侧配合设有水夹套,水夹套的内侧配合设有保温系统,保温系统的内侧为炉腔,炉腔内设有石墨板,炉腔内于石墨板的下侧水平设有加热管,加热管的左右两端均设有石墨电极,石墨电极的内部设有紫铜盲管,紫铜盲管远离加热管的一端通过进水管与水夹套连接,紫铜盲管靠近加热管的一端通过出水管与水夹套连接。本实用新型结构稳定,隔热保温效果好,可靠性高,温度均衡性好,通过对加热电极进行水冷却,可以保持装置长久稳定运行,纤维碳化质量得以提升。
606	1	本发明公开了一种导热石墨膜卷材冶具和碳化炉,包括：能够沿周向包裹导热石墨膜卷材的石墨外壳,所述石墨外壳内部具有盛放所述导热石墨膜卷材的腔体；设置在所述石墨外壳上的第一排气孔,所述第一排气孔连通所述腔体；以及位于所述石墨外壳两端的第二排气孔,所述第二排气孔连通所述腔体。采用本发明中的导热石墨膜卷材冶具将导热石墨膜卷材置于腔体中,然后将整个冶具横置在碳化炉的加热室的底板上,碳化处理,在碳化过程中,冶具内部的废气分别从第一排气孔和第二排气孔排出,减少了膜层收缩受限,从而提高了石墨导热膜产品质量。另外,由于采用本发明中的导热石墨膜卷材冶具能够有效排除废气,因此,能够拓宽导热石墨膜卷材的应用宽度。
3161	5	本实用新型涉及一种炉体冷却装置及具有该冷却装置的冶炼炉,其冷却装置是用于冷却炉体,具体包括冷媒、储存件及固定组件,上述储存件设置于上述固定组件上并伸入上述炉体的内部,上述冷媒容置于上述储存件内并冷却炉体。本实用新型的技术方案通过在炉体所形成的凹槽内设置可移动的储存件,进而利用储存件内所放置的冷媒实现对炉体进行快速冷却的目的,以有效缩短炉体冷却所需时间,从而达到缩短石墨化炉、感应炉、电弧炉、电子束炉等不同类型的冶炼炉的生产周期,提高其产能。
445	5	一种立式电磁加热方法及系统装置,将待加工产品装入吸收电磁波坩埚中,再将装有待加工产品的吸收电磁波坩埚放入立式电磁炉中,将多个吸收电磁波坩埚垂直堆码成上下一条直线,并让排成直线的吸收电磁波坩埚从上往下,穿过立式的电磁加热炉,在穿过的过程中,由电磁加热炉的电磁加热感应线圈直接对吸收电磁波坩埚进行加热,再通过吸收电磁波坩埚对吸收电磁波坩埚内的待加工产品进行加热,吸收电磁波坩埚穿过电磁加热炉时完成对吸收电磁波坩埚内的待加工产品进行精炼加工。本发明通过电磁加热感应线圈直接对通过电磁炉的吸收电磁波坩埚进行加热,省去了常规在电磁炉的内腔设置固定发热体；这样既可以免除发热体的损耗,还可以提高电磁加热的热效率。
3428	0	本实用新型属于石墨炭化装置技术领域,提出了高效节能的艾奇逊石墨化加热单元及加热系统,包括并排设置的箱体一和箱体二,所述箱体一的两侧分别为加热电极一组和加热电极二组,所述箱体二的两侧分别为加热电极三组和加热电极四组,所述加热电极一组、所述加热电极三组分别与变压器输出端的正极、负极连接,所述加热电极一组和所述加热电极二组通过导电铝排一电连接,所述加热电极三组和所述加热电极四组通过导电铝排二电连接,所述加热电极二组和所述加热电极四组通过导电铝排三电连接,所述导电铝排一上设置有开关一,所述导电铝排二上设置有开关二。本实用新型解决了现有技术中石墨炭化加热过程能量利用不够合理,加热效率有待提高的技术问题。
84	0	本发明提供了一种碳化硅单晶生长炉保温硬质毡的制备方法,包括将碳纤维毡基体进行第一预处理,然后置于碳化炉中进行第一碳化处理,得到碳化毡；配制处理液并对处理液进行第二预处理,得到预处理液；将碳化毡进行裁剪处理,模具固定后,喷涂预处理液,经过固化处理、第二碳化处理以及机械加工,得到碳化硅单晶生长炉保温硬质毡。本发明通过优化处理液的配方以及优化工艺步骤以及工艺参数,得到的碳化硅单晶生长炉保温硬质毡具有保温性能稳定、隔热性能优异以及使用寿命长的优点。
2660	0	等静压及模压炭质焙烧品內串石墨化工艺技术,在內串石墨化炉体内下部铺平压实部分炭质保温料,在炭质保温料上摆放同一规格的一块一块地串接起来的等静压及模压炭质焙烧品产品,在两端产品与导电电极之间加入适当厚度的炭质长度调节垫块,在炭质长度调节垫块与产品之间、产品与产品之间装入柔性石墨垫板,通过加压装置适当加力预紧密产品间隙,然后炉体内填满炭质保温料,按照合理的石墨化配电制度向炉内送电,并适时地对加压装置的压力进行调整,在24-30小时内达到预定电量后停止送电,停电自然冷却后,除去炭质保温料,再自然冷却,得到终产品。本发明能降低电耗,有效提高生产效率。
3229	0	本实用新型公开了一种石墨化炉废气处理装置,废气炉的进气口与石墨化炉废气排管连接,废气炉内部设置有喷洒器、碱液槽,废气炉的出气口与外置净化排气管连接；主喷头位于辅喷头水平线以下,主喷头安装固定于安装架的底部,安装架的顶部设置有安装孔,旋转片与连接杆一端连接,连接杆另一端穿过安装孔与驱动装置连接。本实用新型的有益效果是通过在废气炉中设置喷洒器,喷洒器内的旋转片在驱动装置的驱动下,可将主喷头及辅喷头喷向旋转片上的液体洒至废气炉的各个地方,促进废气炉中废气与液体的接触反应提高废气处理质量,解决因提高提高废气处理质量设置大量喷头的问题,减小设备的体积,并降低生产成本。
3074	1	本实用新型的一种切换开关及石墨化炉涉及一种开关和石墨化炉,目的是为了克服现有串并联开关串并联切换时操作复杂,事故率高,以及当前的石墨化炉运行条件下石墨化吨耗电量高的问题,其中支架框体内设有执行机构,该执行机构包括液压推杆和滑动机构；滑动机构包括滑动杆、连接件和滑动轴；滑动轴横向固定于支架框体内；连接件与滑动轴滑动配合；液压推杆的固定端与支架框体固定,液压推杆的移动端通过连接件与滑动杆固定；第一接点和第二接点固定在支架框体内；第一切换动触头和第二切换动触头分别固定在滑动杆的两端、且第一切换动触头和第二切换动触头分别位于第一接点和第二接点的两侧。
3632	3	本实用新型涉及一种石墨化炉尾气处理成套设备,具有依次串联连接的急冷喷淋降温塔,二级吸收塔,三级吸收塔和四级吸收塔,所述的急冷喷淋降温塔的进风口通过排气管与石墨化炉连接,四级吸收塔的出风口通过排气管与排放烟囱连接。由于石墨化炉排出的尾气温度很高,因此在急冷喷淋降温塔的进风口处还设置有新风补接口和应急新风口,以降低尾气温度便于后续处理,经过急冷喷淋降温塔,二级吸收塔,三级吸收塔和四级吸收塔的洗涤吸收处理,石墨化炉排出的尾气可达标排放。
1732	0	本实用新型揭示了一种高温碳化炉,包括：炉壁、炉胆、气体冷却装置、第一测温装置和第二测温装置。炉壁形成封闭的外腔,炉壁上开有气体入口和气体出口。炉胆位于外腔中,炉胆形成封闭的内腔,内腔中具有石墨发热体,炉胆外覆盖有保温层。气体冷却装置安装在炉壁外,气体冷却装置连接到气体入口和气体出口,气体冷却装置向气体入口中输入保护气体并从气体出口中抽出保护气体,保护气体在外腔中形成环流。第一测温装置安装在炉壁上,测量外腔的温度。第二测温装置安装在炉胆上,测量炉胆外覆盖的保温层的温度。
614	0	本发明公开了一种生物质好氧炭化分解方法及其装置,方法是将干燥后的生物质原料送入到炭化炉中进行点火炭化分解,在炭化炉中通入氧气,使得炭化炉中氧气含量在8%#15%,产生的固体冷却后储存,产生的气体进行过滤、冷却和除焦。装置其包括炭化炉和输送装置,炭化炉包括炉体和供气集管,输送装置安装在炉体内,生物质从炉体的进料口落到输送装置上,输送装置将生物质进行输送,在输送的过程中,生物质进行炭化分解,炭化分解完成后生成的生物质炭经过输送装置输送到炉体出料口处,从炉体的出料口处排走,炭化分解时产生的气体从炉体的出气口排出。本发明产物多样炭化效率显著提高,而且装置简单,易于控制,占地面积减小,成本显著降低。
633	0	本发明公开一种利用废弃物热解气化半碳化制备清洁煤的装置,包括原料供应系统、原料预处理系统、热分解半碳化装置、燃烧气化装置、食品添加剂添加装置、清洁煤冷却收集系统和合成气再利用系统,原料供应系统与原料预处理系统连接,食品添加剂添加装置内有食品添加剂,食品添加剂添加装置和原料预处理系统均与热分解半碳化装置连接,合成气再利用系统、热分解半碳化装置均与燃烧气化装置连接,热分解半碳化装置与清洁煤冷却收集系统连接。本发明一种利用废弃物热解气化半碳化制备清洁煤的装置结构简单、充分利用低等级煤和农业废弃物生产清洁煤,有效节省能源,添加生物质涂布在粉煤表面,燃烧效率稳定,气体排放少,防止自燃,避免着火和爆炸发生。
49	0	本发明公开了一种以石墨烯为热反射层的三合一隔热材料的制备方法,属于隔热材料技术领域；以石墨烯为热反射层的三合一隔热材料的制备方法包括以下步骤：制备带有碳纤维织物支撑的石墨烯复合膜；将石墨烯复合膜制备成板毡或筒毡；本发明的制备方法相比于碳碳复合材料缠绕软毡从结构上更简单,一体化,方便安装,拆卸简便,以一种材料替换了两种材料,大大节约了耗材的成本；石墨烯膜的致密性高,阻隔性远好于涂层的效果,抗侵蚀性更好,使用寿命更长；石墨烯膜的面内导热率高,均热效果更明显,层间导热远低于石墨热传导损失小,在较低的压力下即可形成光亮的反射膜,热反射效果远大于涂层及石墨纸的效果。
3298	0	本实用新型公开了一种用于生产增碳剂的石墨化炉,包括炉体和圆台形导向管,所述圆台形导向管的上侧与炉体的下侧固定连接,所述圆台形导向管的下侧设有出料管,所述炉体内设有电动机,所述电动机的下侧设有转动杆,所述转动杆的侧壁固定有螺旋式转盘,所述转动杆的上端与电动机的转轴顶端固定连接,所述出料管的侧壁开设有方槽,且方槽内设有挡料圆盘,所述挡料圆盘的右侧设有拉杆,所述拉杆的一端与挡料圆盘的侧壁水平固定连接,所述拉杆的上侧开设有圆孔,且圆孔竖直贯穿拉杆的侧壁,使得石墨化炉在出料时不易堵塞。
1547	0	本实用新型双炉排立式碳化炉,涉及了一种碳化炉,用于煤质碳化料再碳化。它是针对传统碳化炉产品质量不稳定的技术问题,设计了一种碳化炉。由炉壁、干燥干馏区、还原氧化区、灭焦冷却区、炉排、电动推杆、摇臂、烟箱、烟管、鼓风机、进风口、水池、出料机、挥发份燃烧室等组成。通过电动推杆的可控性,控制炉排的转动,利用炉排漏料稳定,分布均匀的特点,使氧化层始终能够均匀燃烧,从而保证了产品质量稳定。其有益效果是操作简单、便于调控、产品质量合格率高、生产效率高。
2496	0	本发明涉及一种炭/石墨复合负极材料的制备方法,原料采用如下粒度和重量百分比配料：炭黑1.5-2.5%,≤1mm天然石墨5-8%,≤0.075mm煅烧石油焦粉25-30%,1～4mm煅烧石油焦15-20%,4～l0mm电煅无烟煤10-15%,10-16mm电煅无烟煤5～10%,10-16mm煅烧沥青焦5～15%,煤沥青18-20%；短切碳纤维为以上原料总量的1～3%。经过配料、混捏、焙烧、石墨化、粉碎。球化,制得炭/石墨复合材料,结合炭材料和石墨类材料作为负极材料时各自的优点,本发明制备的复合材料具有首次容量高、首次充放电效率高、耐电解液溶剂、各向同性等特点。
2141	5	本发明提供一种负极材料的制备方法,使用喹啉不溶物含量在5～20％的煤焦油沥青,经过预炭化、粉碎、炭化工艺即可制备出负极材料。本发明制备的负极材料石墨化度控制在20～50％,材料既具有硬炭的无定型特性又具有石墨片层结构的特性,从而使得材料不仅在充放电过程中斜坡段具有良好的储能特性,又拥有平台段的片层结构的储能特性,进而具有优异的电性能；本发明制备负极材料不需要对其进行任何表面修饰即可拥有优越的电性能；本发明制备的负极材料,电池性能稳定、循环性能优良、抗衰减能力突出。
377	5	本发明涉及一种以有机固废为燃料的熔浴床处理废铅酸电池的系统及方法,包括熔浴床处理炉(1)、挤压粉碎机(2)、带式输送机(3)、废硫酸液体收集箱(4)、螺旋给料机(5)、循环推进螺旋桨(6)、气体除尘器(7)、离心风机(8)、防回火装置(9)、鼓风机(10)、喷淋冷却罐(11)、水泵(12)、浓硫酸收集箱(13)、电动阀门(14)、转动制模装置(15)和铅块收集箱(16),本发明利用高温热稳定的熔融盐作为催化介质和热载体对废铅酸电池进行分解碳化熔炼,同时熔融盐可吸收热解产生的有害气体,减少对环境的污染,有利于环境保护,利用有机固废为燃料,既可以处理固废垃圾,又可以省煤省气,有利于节约能源。
2861	0	本申请提供了一种超高温石墨化热处理炉,属于石墨化炉技术领域。该超高温石墨化热处理炉包括加热炉组件和自动门组件。加热炉组件包括加热炉本体和炉盖本体,炉盖本体活动封堵于加热炉本体,自动门组件包括轨道件、驱动件、托架件和活动板,轨道件与加热炉本体固定连接,炉盖本体与轨道件固定连接,炉盖本体通过轨道件活动封堵于加热炉本体,驱动件与轨道件固定连接,托架件与炉盖本体固定连接,活动板与托架件活动连接。在本申请中,加热炉组件可以自动开盖,以免扬起粉尘影响人员健康,并且通过自动门组件可以方便的装卸物料,节约人力提高效率。
2253	5	本发明提供一种锂电池硬碳负极的表面处理方法。将有机短链糖类石墨化形成硬碳,然后配制电泳液,采用电泳工艺处理硬碳负极材料,在其表面先生成一层均匀致密的SEI层,硼、氮掺杂抑制类SEI膜表面的团聚,提高表面均匀度和致密度,降低首次循环中的锂损失,同时可以抑制电解液对负极活性材料的腐蚀,降低内部阻抗和界面阻抗。硼、氮共渗分别替位其中的C、O,引入大量空位缺陷,降低锂离子的嵌入势垒,从而提高锂离子在负极材料中的迁移率。在首次充放电过程中不再生成SEI层,避免正极材料和电解液牺牲带来的容量损失,提高了倍率充放电性能,提高了循环稳定性,对锂电池的商业化应用具有重要的现实意义。
2299	1	本发明涉及微晶石墨生产技术领域,公开了一种基于微晶石墨为原料的核石墨及其制备方法。本发明采用隐晶质石墨制备的核石墨具有很高的热导率、高度的石墨化、低的各同向性比和较高的弯曲强度,相比现有技术各种焦炭,本发明通过等静压可以很容易获得各向同性比为1.1～1.15的各向同性石墨,并且微晶石墨的生坯热扩散率远远高于焦粉的生坯,从而更有利于焙烧。本发明制备得到的核石墨杂质中灰分和硼当量满足核石墨的杂质要求。
2940	0	本实用新型涉及石墨电极冷却结构技术领域,具体是一种石墨化炉炉头的石墨电极冷却结构,所述冷却孔的内侧位于一端位置处插设固定有孔塞,所述孔塞的内部位于中心位置处插设有延伸至冷却孔内部的进水管。本实用新型设计新颖,结构巧妙,通过外侧冷却装置,可以对石墨电极的外侧进行快速降温,配合内部的降温结构可以快速有效地吸收石墨电极产生的大量热量,大幅提高降温效果,减小石墨电极的氧化速度,延长石墨电极的使用寿命,通过扰流片对进入的冷却水进行扰流翻滚,增加冷却水与冷却孔内侧壁的接触面积,便于迅速吸收石墨电极内部的热量。
856	0	本发明为解决现有技术的不足,提供了一种沼渣生物质燃料的制备方法,包括：S1.原料混合；S2.发酵制备沼气；S3.获取沼渣；S4.制备生物质燃料。所述原料包括动物粪便50#80%、秸秆5#30%、水葫芦5#30%。所述获取沼渣的方法为：将步骤S2制备沼气后的残留去固液分离得到液相产物和固相产物。所述固液分离的方法包括：首先使用50#150目的滤网对所述残留物进行过滤,得到第一液相产物和第一固相产物；然后将第一固相产物干燥至含水率为20#30%得到所述沼渣。所述干燥方法包括：在低于150℃、#0.04MPa至#0.07MPa的负压环境中搅拌第一固相产物至第一固相产物的含水率为20#30%。
3574	0	本实用新型涉及一种竖式连续化生产新型石墨化电锻炉的密封式炉盖,球型的炉盖为三层结构,内层为耐火层,中间层为密封层,外层为绝缘层；在炉盖的中心设有电极孔,在电极孔的外周均匀分布有四个穿过炉盖的下料口；在下料口的外周分别设有烟道、负压阀和观察窗分别与炉盖的内腔相通；在炉盖底面设有环形的密封槽,密封槽位于密封层对应的位置。该密封式炉盖节省了水槽密封所需的用水问题,也省去了为水槽加水的人工资源,同时避免了因人为因素导致水槽加水不及时,炉体失去密封性而发生重大的安全事故,安全性极好。
1548	0	本实用新型公开了一种便于清洁的碳化炉,包括碳化炉,所述碳化炉的内表面设置有加热碳棒,所述碳化炉的一侧设置有液压机,所述液压机的一侧设置有液压杆,所述液压机通过液压杆固定安装在碳化炉的一侧,所述液压杆的一端贯穿碳化炉的外表面并嵌入碳化炉的内部,所述液压杆的一端设置有推板,所述推板的下表面环绕设置有挂刷,所述碳化炉的内部设置有木材放置架；采用液压机和推板,降低木炭推出的难度,降低生产间隔的时间,提高生产效率,同时降低人力劳动,增加用户舒适度,采用挂刷,增加碳化炉内壁清洁,降低后期清洁繁琐,同时减少设备清洁工序,提高有效的生产加工时间,采用可移动的木炭放置架,增加木炭取出便捷性。
1226	1	本实用新型公开了一种具有快速降温功能的石墨用碳化炉,包括：卧式炉体,所述卧式炉体两端连接有炉盖；真空碳化室,所述真空碳化室安装于所述卧式炉体内,所述真空碳化室靠近炉盖端呈敞口设置；带阀惰性气体连接管,所述带阀惰性气体连接管穿设所述卧式炉体,并连接于所述真空碳化室内；循环水夹套,所述循环水夹套连接于所述卧式炉体外表面,所述带阀惰性气体连接管穿设所述循环水夹套设置；电阻加热单元,所述电阻加热单元安装于所述真空碳化室内。
2245	0	本发明属于电池领域,具体地说,涉及一种锂电池石墨负极材料的生产工艺,将骨料与粘结剂进行混捏、成型后直接置于石墨化设备内进行石墨化得到石墨化品,再将石墨化品进行破碎处理即得石墨负极材料,本发明的有益效果为通过将骨料与粘结剂进行混捏、成型后直接进行石墨化得到石墨化品,再将石墨化品进行破碎即得石墨负极材料,省去浸渍、焙烧工艺,缩短工艺流程、提高生产效率,而且成型后的成型体直接置于石墨化设备中,无需使用坩埚,降低了坩埚容积对负极材料生产产量的限制,石墨负极材料的产量可增加2倍以上,极大提高了企业的经济效益。
2904	3	本实用新型公开了一种节能环保型石墨化炉尾气处理塔,包括底座,所述底座的侧面固定连接有限位框,所述底座的顶部固定连接有处理塔本体,所述处理塔本体的内部固定连接有多个滤板,所述滤板的内部放置有多个塑胶多变球,所述处理塔本体的下方放置有碱水箱,所述碱水箱的顶部固定连接有连通管,所述连通管远离碱水箱的一端固定连接有过滤网,所述处理塔本体的底部开设有出水口,所述碱水箱的侧面贯穿连接有导水管。本实用新型,通过往复机构的设置,能够对尾气处理所需要用于中和尾气中酸性气体的碱水喷雾进行循环利用,碱水箱设置在处理塔下方面,能够节约占地面积,以及通过对碱水循环使用,能够达到节能环保的要求。
3262	0	本实用新型公开了一种石墨化炉及其绝缘装置,绝缘装置包括由绝缘砖拼接构成的内筒体及外筒体,外筒体贴合套设于内筒体外周,绝缘砖包括用于构成内筒体及外筒体筒底的扇形砖,及用于构成内筒体及外筒体圆周壁的弧形砖。采用相互拼接的多块扇形砖及弧形砖构成圆筒状的结构以代替原本的一体式筒状结构,两种砖均为绝缘隔热材料的刚玉构成,在出现击穿情况时,只需要对击穿位置局部更换即可,该设计采用统一模块化的设计,易于备料更换降低设备成本；并且通过相互套接的双层筒体设计代替现有技术中的单层筒体设计,能够大大降低碳毡保温层与感应线圈之间出现短路的概率,并且也减少了内部的热量损失,也延长了绝缘装置使用寿命,降低维修更换频率。
2501	0	一种大尺寸高导热石墨膜的制备方法,包括以下步骤：1)PI薄膜叠层、2)热处理炭化、3)加压、4)收卷；本发明,经热处理后的大尺寸高导热石墨膜石墨化度已达74.4%,密度已达2.12g/cm3,接近单晶石墨的密度2.267g/cm3,热导率为850W/(m#K)~1000W/(m#K),产品厚度公差范围在±2μm以内。
2401	0	本发明公开了一种制备高强导热导流导热石墨片的方法,包括1)原料；2)预粉碎；3)预筛分；4)除铁；5)二次粉碎；6)二次筛分；7)混合；8)压型与加热；9)高温石墨化；10)背膜；11)压制导热槽；12)切割；该加工工艺步骤科学合理,对现有技术的加工工艺进行改进,对原料进行精细化的处理,使其颗粒度更加均匀一致,提高了成品的合格率,进而提高了导热石墨片的导电性和导热性,而且通过该工艺还能提高其化学稳定性,降低其热膨胀性,并且易加工成型。
2686	0	一种利用鼓泡法连续合成大量高比表面积高石墨化碳纳米笼的方法,属于纳米材料技术领域。本发明采用乙醇作为碳源,以液态羰基铁分解出的铁为催化剂,以惰性气体氮气为载气和保护气体,使氮气将混合液体鼓泡产生的水汽连续带入反应炉中进行反应,生成大量碳包铁的碳纳米笼结构。同时会被氮气不断带出反应区,在石英管式炉另一端可以连续收集到大量反应吹出的产物。本发明工艺简单易行,产品产量高,合成出的样品质量高,而且成本低廉,对环境无污染,无明显易燃危险原料,气体价格低廉。
354	5	本发明公开了活性炭制造过程中利用自身活化伴生气进行烟气消白的系统,涉及活性炭制造领域,包括活性炭碳化炉,所述活性炭碳化炉的出口通过管道连接有余热锅炉,所述余热锅炉设有两个入口,且余热锅炉一个入口通过管道与活性炭碳化炉连接,所述余热锅炉另一个入口通过管道连接有活性炭活化炉,且余热锅炉的出口通过管道连接有脱硫塔,所述脱硫塔的出口通过管道连接有冷凝器,所述冷凝器的出口通过管道连接有活化伴生气燃尽室。本发明将活性炭活化炉中产生的伴生气送入活化伴生气燃尽室中加热冷凝器后的低温烟气,达到烟气消白的效果。因地制宜提高能量利用效率并创造大量经济效益。
2954	3	本实用新型涉及一种石墨化炉尾气处理设备,包括烟气管、过滤罐、加热炉,和喷淋塔；所述过滤罐的出气口上连接有加热管,所述加热管缠绕在所述加热炉的外壁上,且位于所述加热炉上的相邻加热管之间相互接触,加热管的出气口与喷淋塔的进气口连接；所述过滤罐包括罐体和过滤组件,所述过滤组件可拆卸地安装在罐体内部,该过滤组件位于所述罐体的中下部,所述罐体的底部为集灰斗,在所述罐体上设有与所述集灰斗连通的出灰口。上述技术方案设计合理,占地面积小,不仅能够净化石墨化炉尾气,使其达到排放标准,还能利用尾气的能量,实现尾气热量再利用。
1908	1	本发明涉及石墨化技术领域,特别涉及一种石墨化系统,与现有技术相比,本发明将若干石墨化炉改变为可移动式的石墨化炉,按照核心工序将若干工位分区划分为具有若干装炉工位的装炉区、具有若干送电工位的送电区、具有若干冷却工位的冷却区以及具有若干冷却工位的冷却区,通过石墨化炉依次经过各工位以实现对石墨化炉进行石墨化各工序。可大大减少建造时铜铝排的长度,节省了建造成本。各工序的工位均独立作业,所需要的设备仅需设置同类专用设备即可,具有较低的建造成本以及较高的作业效率。同时通过对于耗时长的工位如冷却工位设置相对更多的数量,以平衡各工序的作业效率,防止某些工序拥堵,提高生产效率。
3460	0	本实用新型属于石墨化炉技术领域,提出的一种排风效果好的石墨化炉,包括变压器和若干炉体,炉体两端均设置有行走轨道,两个行走轨道上均设置有行走装置,变压器设置在行走装置上,炉体上方设置有排风装置,排风装置与行走装置连接,排风装置包括与行走装置连接的壳体,壳体底部设置有吸风口,顶部通过排风管与抽风装置连接,壳体上设置有温度传感器,变压器、行走装置、炉体、排风装置和温度传感器均与控制器连接。壳体长度为炉体长度的0.8～1.3倍；变压器设置在炉体的炉头所在端。本实用新型构思巧妙,解决了现有技术中炉顶相较于炉壁处空气对流效果差,易引起炉体周围不同区域的温度、气压分布不均匀,引起炉体变形或爆炸的技术问题。
1082	0	一种生活垃圾中有机物碳化砖的碳化方法,包括将生活垃圾破碎分选出的有机物细料压制成型和放入碳化炉碳化,所说的放入碳化炉碳化是将压制成型的有机物细料砖坯装进若干铁笼中再放入碳化炉,然后,由底部引燃使之自行燃烧,碳化炉的底部开微进风口,实行无氧碳化,待炉内温度达到270℃时,通过底部进风口控制温度在270-380℃,保持3-10小时；然后关闭进风口,自行灭火降温,待温度降至80℃以下时出炉。该方法简单,便于实施,碳化效果好,成碳率高,碳化砖的发热量达到每公斤4000大卡,并且不产生剧毒的二噁英,污染小。
274	0	本发明公开了一种能够消除静电的碳纤维生产工艺,其特征在于：所述生产工艺包含以下步骤：将聚合反应得到的原料聚合物进行湿法纺丝得到原丝；将季铵盐溶于水,配置成质量浓度0.1~1%wt的溶液,均匀涂布至原丝上；将上一步出来的原丝经干燥设备内干燥,消除原丝中含有的水分；预氧化；低温炭化；高温炭化；表面处理；上浆；收丝。该能够消除静电的碳纤维生产工艺,能够保证去除静电影响,同时有利于保证避免原丝发生解取向,能够保证氧化碳化后的原丝强度,保证碳纤维质量。
3338	1	本实用新型公开了一种竖式连续石墨化炉,包括炉体,炉体的上部环绕炉体设置接料盘,炉体下部环绕炉体设置开口向上的料槽,料槽的底部设置料仓,还包括刮料装置,刮料装置包括：电机、齿轮、齿圈、水平转动架、上刮料支架、上挂料板、下刮料支架以及下刮料板,其中,所述电机通过转轴和齿轮连接,齿轮和齿圈啮合,齿圈和水平转动架的侧壁固定连接,水平转动架通过上刮料支架和上刮料板连接,水平转动架通过下刮料支架和下刮料板连接；上刮料板和接料盘接触,料槽的底部设有料管,下刮料板设置在料槽中将料刮至料管中,料管另一端与料仓相连通。本实用新型竖式连续石墨化炉可以达到连续均匀出料的目的。
448	1	本发明公开了一种碳毡及其制备方法,属于碳纤维技术领域,由下述重量份的原料制得：黏胶基碳纤维500-530份、硬碳毡250-280份、软碳毡250-280份、粘合剂3-6份、针刺无纺布20-50份。本发明内的硬碳毡和软碳毡不易开裂,又延长了碳毡的使用寿命；只使用粘合剂一种化学物质,减少了化学物质的使用,既减少了成本的投入又避免了环境的污染；同时在碳毡内部添加针刺无纺布表面光洁和透气程度较好,能够保证后期在使用时碳毡的吸附和保温性能得到提高。
989	0	一种石墨烯复合材料气凝胶的制备方法及其应用,该制备方法包括在溶剂中分散纳米材料,然后加入至氧化石墨烯水溶液中搅拌,得到混合液；再向混合液中加入水溶性酚醛树脂溶液,再将连续泡沫状体的弹性多孔物质浸泡入混合液中,待连续泡沫状体的弹性多孔物质充满混合液后取出,并依次通过加热、保温、干燥后放入氮气气氛的高温碳化炉中进行碳化,冷却后即制备得到石墨烯复合材料气凝胶。本发明还包括石墨烯复合材料气凝胶的应用。本发明一方面制备工艺简单,反应条件温和,成本低,适合大规模生产；另一方面,具有较高的分散稳定性,所制得的石墨烯复合材料气凝胶具有比表面积高、孔隙率大、孔径分布宽及导电性能好等特点。
3516	5	本实用新型公开了一种石墨化炉送电闸板,用于控制石墨化炉的送电与断电。包括导电铝排、软连接铜板、压板和紧固螺栓,所述紧固螺栓穿过压板、软连接铜板和导电铝排在两端进行固定,在所述紧固螺栓上与所述导电铝排接触的部位装有绝缘套,在所述导电铝排与所述软连接铜板之间装有绝缘插板,所述绝缘插板的一端设有能够容纳紧固螺栓的螺栓凹槽。本实用新型操作简单可靠,且不会损坏送电闸板,延长了送电闸板使用寿命。
799	1	本发明公开了一种由甘蔗渣制备氮气碳分子筛的方法,采用的原材料是甘蔗渣,其来源广泛,而且价格低廉；制备的碳分子筛孔径均匀,适合氮气制备,是一种甘蔗渣的新型利用方法。
1818	0	本发明提供了一种高有序度石墨膜的制备方法及应用。本发明的高有序度石墨膜的制备方法,通过将芳纶纤维经过化学裂解得到芳纶纳米纤维分散液,再将芳纶纳米纤维分散液制备成膜,得到芳纶纳米纤维膜,再将芳纶纳米纤维膜分别经过碳化、石墨化后即得高有序度石墨膜；本申请制备得到的石墨膜石墨化程度高,柔性好,表面平整,内部褶皱缺陷少,晶粒尺寸较大；本申请制备的石墨膜具有超高的电导率(1.67×10～6S/m)和热扩散系数(724.5mm～2/s)；本申请的制备方法技术工艺简单易行,绿色环保,可规模化生产。
3305	1	本实用新型公开了一种新型可减少石墨化裂纹废品产生的石墨化炉,包括石墨化炉体,所述石墨化炉体的上端固定连接有炉盖,所述炉盖的上表面设置有排气口,所述排气口的上端连接有连接管,所述石墨化炉体的前表面设置有光电报警装置,且石墨化炉体的前表面靠近光电报警装置的下方位置处嵌入设置有出料口。本实用新型通过设置了光电保护装置,能够有效避免使用者误碰到石墨化炉体的外壁被高温烫伤现象的发生,配合着电动伸缩杆、滑块和滑轨,能够实现安全光幕的移动,通过设置了喷淋室,能够对石墨化炉体产生的含硫废气进行喷淋,降低石墨化炉体内的硫分含量,减少石墨化过程中的制品裂纹的产生。
828	5	本发明属于电阻生产制造领域,具体是对陶瓷电阻进行碳化加工的一种碳化炉,包括烤箱和控制柜,所述烤箱内设有装料筒,装料筒由旋转机构驱动转动,装料筒的两端由封堵盖密封,连通上药装置的上药管路由一端的封堵盖伸入装料筒,连通抽真空装置的抽真空管路由另一端的封堵盖伸入装料筒,上药管路和抽真空管路内均设有电气阀门；装料筒内由至少两片隔离片分隔成位于两端的两个低温部和位于中间的至少一个高温部,隔离片的大小与装料筒的内径相适应,隔离片上分布若干通孔。本发明可实现自动控制,保证陶瓷电阻受热均匀且充分,提高成品率。
1356	1	本实用新型公开了一种石墨膜制备用碳化炉过滤系统,包括碳化炉本体、一级过滤机构、二级过滤机构、三级过滤机构和真空泵,碳化炉本体、一级过滤机构、二级过滤机构、三级过滤机构与真空泵依次通过管路连接；碳化炉本体的侧壁上设置有氮气冲入口；一级过滤机构包括第一筒体和冷凝过滤器,冷凝过滤器设置在第一筒体的内部,冷凝过滤器的外壁与第一筒体的内壁密封连接；二级过滤机构包括第二筒体和隔板,隔板从上至下间隔设置在第二筒体的内部；三级过滤机构包括第三筒体和纤维吸附机构,纤维吸附机构设置在第三筒体的内部。本实用新型针对现有技术中过滤系统的过滤效果差,环保性差等问题进行改进,本实用新型具有提高过滤效果、环保性强等优点。
2058	5	本发明涉及负极材料制备技术领域,更具体而言,涉及一种利用纳米碳锑复合材料制备锂离子负极材料的方法,采用纳米碳锑复合材料通过包覆、焙烧、石墨化制备负极材料,提高了石墨化工序工艺,进行深度石墨化提纯,制成的电池综合性能高,刚性减弱,压实密度较高,结构为单一纳米碳锑复合材料颗粒不同粒径混合而成,此结构材料有利于锂离子的嵌入和脱出,进一步提高了负极材料的克容量,使电池的充放电容量增加。本发明利用纳米碳锑复合材料颗粒制备的锂离子电池负极材料结构稳定,负极材料粒度为1-30μm,真密度≥2.5g/cm3,灰分≤0.15%,振实密度≥1.20g/cm3,比表面积≤0.6m/g2,首次放电容量370-400mAh/g,首次放电效率≥93%。
1446	0	本实用新型涉及过热蒸汽技术领域,尤其是涉及一种过热蒸汽无氧碳化有机物综合系统。该综合系统包括：上料系统、碳化炉、出料系统、过热蒸汽炉和尾气处理系统；所述上料系统通过空气隔绝机构与碳化炉的进料口连接；所述出料系统通过空气隔绝机构与碳化炉的出料口连接；所述过热蒸汽炉与碳化炉连接；所述尾气处理系统与碳化炉连接,通过引风机抽排碳化炉的废气,所述尾气处理系统能利用废气的温度对所述过热蒸汽炉进行加热。该过热蒸汽无氧碳化有机物综合系统设计巧妙,利于推广与应用。
447	3	本发明涉及一种空气净化装置,包括气流组织装置,蜂窝网载体装置,触媒。本发明以低风阻、高接触比表面的蜂窝状几何结构及高性能、高比表面积、无发射性环保的椰壳蜂窝网为触媒载体,能够高效地去除甲醛,同时免去更换的麻烦,使用方便,具有广阔的市场前景。
1200	2	本实用新型涉及碳纤维生产清理工具技术领域,且公开了一种用于碳纤维生产设备低温碳化炉的新型清理工具,包括手柄,手柄的右端内部活动套入有套杆,套杆的右面固定连接有盛油斗,盛油斗的内部镂空且盛油斗的顶端呈开口状,盛油斗的右内壁顶端设置有第一刮刀,盛油斗的前后内壁顶端分别设置有第二刮刀,盛油斗的右端底部开设有排油孔,盛油斗底部的排油孔处设置有排油底盖,排油底盖的左端铰接在盛油斗的底面上,排油底盖的前后两端分别通过螺栓与盛油斗连接,结构简单,使用方便,可以迅速清理低温碳化炉内的沉积焦油,并避免将焦油滴漏至炉膛底部。
3491	0	本实用新型涉及一种耐大电流镁电解用石墨阳极的石墨化装置,具有可密封的炉壁,炉壁内部是炉膛,炉膛的长度大于两个或多根石墨阳极坯料的长度之和,炉壁与石墨阳极坯料的轴向外表面之间具有绝热填料层,石墨阳极坯料的两端和与炉壁之间分别具有端部填充料,每两个串联连接的石墨阳极坯料之间具有柔性石墨环作为连接件,石墨阳极坯料的端部分别与导电调节块相连后再分别与正负电极相连。该实用新型能够减少电极端面的麻点,外观质量提高的同时,电极端面电阻率降低,能够承受更大的电流。
1799	0	本发明涉及一种U型内串石墨化炉,包括中间墙和位于中间墙两侧的侧墙,所述中间墙包括多个首尾顺次活动卡接的第一预制件,且相邻两个所述第一预制件中,其中一个所述第一预制件压在另一个所述第一预制件上；一种U型内串石墨化炉的制作方法,包括第一预制件的制作步骤和第二预制件的制作步骤；本发明一种U型内串石墨化炉,具有中间墙建造方便、维护方便、维护成本低,侧墙建造方便、耐热冲击性能好的优点。
2290	1	本发明涉及一种应用于电子终端如电脑、手机、液晶电视等领域的导热膜材料,特别是一种大尺寸高性能的均匀高导热石墨膜卷材的制备工艺。其步骤如下：将聚酰亚胺膜绕卷,经预碳化、碳化、碳化硅/氧化石墨烯分散液喷涂、石墨化与压延工艺处理,得到连续大尺寸的人造均匀高导热石墨膜卷材。本发明可以制备平面导热率可以达到1400~1900W/(m·k)、厚度为10~50um的超薄人造导热石墨膜。本发明改善了现阶段卷材石墨膜制备过程中的折皱变形与受热收缩不均造成的缺陷与不平整问题,保障性能的同时降低了石墨化温度与时间；并且由于无需石墨纸相互贴合烧结,减少了烧结前后石墨纸的转移工序,极大的简化了压延、模切与终端贴膜工艺,提高了石墨膜卷材的利用率。
3597	0	一种石墨化炉,包括左右两侧的石墨粒层以及位于石墨粒层内侧的炉芯,所述炉芯内侧的前后两边由外到内均依次设置有炉墙、旧保温料和新保温料,所述两边的新保温料之间填充有电阻料。所述旧保温料为石油焦。所述新保温料为石油焦。用石油焦作保温料保温效果更好,能加快原料石墨化的进程,使产品石墨化度更高,质量更好。且石油焦作保温料连续使用几炉后,可作高质量副产品增碳剂外销,降低了成本。
2447	0	一种连续式直流超高温石墨化电炉及使用方法,属于冶金工程非金属材料制备技术领域。所述连续式直流超高温石墨化电炉的特征在于：两根石墨电极与直流电源相接,并在炉体中心线上对称排布,其下端插入炉本体中,插入深度为炉本体高度的1/2～2/3；集尘装置位于整个设备的最上方；炉本体底部开口处与炉底冷却设备相连通；炉底冷却设备直接和出料装置相对应；出料装置位于炉底冷却设备下方。利用此设备进行人造石墨生产,其产品固定碳含量在99.95％以上,平均电阻率小于100μΩ·m,真密度大于2.20g/cm3,各指标均达到高纯人造石墨的要求。
1520	0	本实用新型涉及一种利用生物秸秆生产直接还原铁的装置。包括由上而下依次设置的预热炭化炉、还原炉,预热炭化炉通过输料管与还原炉直接连接,预热碳化炉包括上料卷扬、料仓、料口密封、布料伞床、预热碳化室、高温烟气汇集室、还原挥发份汇集室、补热器、高温烟气分配器,还原炉包括还原室、火道、火道分割墙、燃烧器、烟气排出口、保温室、冷却室、冷却出料机。本实用新型预热碳化炉能够使生物秸秆很快碳化,同时使铁矿石提高温度,降低物料在还原炉内升温时间,提高了还原炉的利用效率,降低了能耗,使生物秸秆得到环保利用,投资低,效率高,设备维护和运行成本低,节约了能耗和电耗,使能量得到了循环利用。
1498	0	本实用新型公开了一种生物质碳化炉中的冷却装置,其结构包括：进料口、生物质碳化炉壁、冷却装置、基座、支撑底脚、出料口、控制面板、扶梯,进料口截面为矩形结构且垂直安装于冷却装置顶端并且与生物质碳化炉壁采用间隙配合,生物质碳化炉壁与进料口轴心共线,冷却装置竖直固定在支撑底脚上端并且与基座焊接在一起,基座垂直紧贴于冷却装置底端并且与支撑底脚采用相配合,支撑底脚共设有四个且均匀安装于冷却装置底端并且与基座焊接在一起,出料口水平固定在扶梯右端并且与冷却装置为一体化结构,本实用新型冷却装置能够能够使物料进行均匀及充分的散热,提高散热效率,节省散热时长,大大提高冷却效果,从而满足市场需求的优点。
571	0	本发明公开了一种石墨膜卷材的生产治具,包括底板和顶板,顶板平行设置在底板的上方；在底板与顶板之间设有绕卷筒,在底板与顶板之间设有至少一中层板,中层板套设在绕卷筒上且将其分隔成至少两个相互独立的用于卷绕PI膜的PI膜绕卷位,在底板上且与绕卷筒的下端相对应的位置开设有用于抽风的下抽风孔,在顶板上且与绕卷筒的上端相对应的位置开设有用于抽风的上抽风孔,在中层板上且与绕卷筒的中部相对应的位置开设有用于抽风的中抽风孔。本发明生产效率高,能够实现石墨膜卷材的规模量产,同时还能够使石墨膜卷材在生产制造过程中产生的大量气体快速完全的从石墨膜卷材表面抽离,提高了石墨膜卷材的生产质量。
630	5	本发明涉及碳质复合材料领域,公开了一种复合碳材料及其制备方法和应用。该复合碳材料包括石墨结晶相和无定形碳相,由XRD测得的所述石墨结晶相的(002)面的峰强度I002与无定形碳相的峰强度Iamor的比值I002/Iamor为0.1～40,所述石墨结晶相的含量不小于5重量％。本发明的复合碳材料同时兼具较高的抗压强度、抗弯强度且具有较高的热导率,可作为散热材料使用；另外,所述复合碳材料用作锂离子电池的负极材料可使锂离子电池具有优异的电化学性能。
2665	0	本发明公开了一种石墨制品生产领域的内串石墨化炉,特别是涉及一种内串石墨化炉体截面可变结构。一种内串石墨化炉体截面可变结构,包括炉头、炉尾、炉体,炉体的炉底至少由三块金属炉底板构成,在每块金属炉底板下设有升降机构,金属炉底板的两端设有炉底梁,炉底梁与立柱连接,立柱之间设有炉墙壁板。优点：内串石墨化炉炉体截面设置,只需依据需要提高石墨化温度、且规格最大的特殊石墨产品装炉后的合理截面来确定。可有效控制串接石墨化炉的散热量,降低炉子周围温度,改善设备环境和工人的操作条件。可提高串接石墨化炉的工艺灵活性。
1491	0	本实用新型属于生物质碳化技术领域,涉及一种高能效生物质裂解碳化炉,包括卧式的炉体、设于炉体下方的点火机构、设于所述炉体的内腔的送料筒、连接送料筒进口的进料斗、连接送料筒出口的出料管以及设于炉体上方的烟囱,所述送料筒的上方设有若干连通炉体的内腔的燃烧口,所述炉体在正对点火机构的位置设有供空气进入的缝隙,所述炉体内还设有一个压火弯板,所述压火弯板具有一个位于燃烧口上方的平板部和从平板部两侧围绕送料筒延伸的侧板部,所述平板部在正对烟囱的位置设有开口。本实用新型压火弯板让火焰靠近送料筒外侧,保证热量足够供应送料筒内部的裂解反应,而且这种结构在工作时还能降低炉体外壁的温度,提高了安全性。
3353	1	本实用新型涉及石墨膜卷材技术领域,特别地涉及一种石墨膜卷材治具,所述治具为扁平型治具,所述治具具有用于卷绕PI膜的两个卷绕端,其中至少有一个卷绕端可自由伸缩。本实用新型的目的是提供一种石墨膜卷材治具,在对PI进行卷绕时不再需要在卷材中间夹杂PI以外的材料,绕卷一步成型,提高了PI绕卷效率；并且该治具是一种具备可自由伸缩卷芯的石墨治具,保证了靠近卷芯的卷材不被拉断,卷材良率更高；该石墨膜卷材治具为石墨治具,在PI碳化收缩的过程中,卷材始终与高导热石墨膜卷材治具紧密相靠,保证了卷材从内到外受热的均匀性。
745	0	一种连续高温碳化炉梳式石墨隔热屏,它涉及一种隔热屏,具体涉及一种连续高温碳化炉梳式石墨隔热屏。本发明为了解决现有连续高温炭化炉工作时,炉口辐射出大量热量,造成了能源的损失,运行成本的提高,降低了经济效益的问题。本发明包括屏板、转轴和轴套,轴套呈一字型设置在连续高温碳化炉炉口的一侧,且轴套的一端与炉口的一侧固定连接,转轴的另一端穿过轴套的内腔外漏在轴套另一端的端面外,转轴的一端穿过屏板的底部,屏板可沿转轴的轴线转动,屏板上并排平行开有多个长方形豁口形成梳状。本发明用于降低炉口的热辐射。
1331	0	本实用新型涉及碳化炉设备技术领域,公开一种生产连续纤维的高温热处理设备的端口结构,高温热处理设备包括炉体、炉体两端的气封结构,所述端口结构设于气封结构外部,包括固定块、调整块和滑块；固定块与气封结构固定,滑块设于两个固定块中间,上滑块和下滑块间设有束丝进出口；调整块分别设于固定块上下两边,调整块中部与滑块固定,两端与固定块活动连接。可根据生产、设备检修和维护的周期安排来随时调整上下滑块的位置进行调节,控制丝束进出口大小和位置高低变化的调整；可以降低对保护气体的消耗,降低生产成本,也可减少废气的溢出,保护工作环境。
286	0	本发明公开一种用中颗粒钨粉制备超粗晶碳化钨的方法,包括混合处理、压制处理、碳化处理、冷却等步骤,本发明以中颗粒钨粉为原料,采用真空高温催化碳化法制备超粗晶碳化钨,在温度为2200-2400℃的高温条件下,金属钴液催化促进碳化钨晶粒长大,碳化钨结晶更完善,经过本发明制备的晶粒结晶完整、晶粒度均匀的超粗晶碳化钨；不存在配炭不均匀,产生碳化二钨相的问题；不需要制备粗颗粒钨粉,还原设备损耗小；采用真空高温碳化,碳化炉损耗小；物料经压制成型,不存在物料粘舟问题,碳化钨回收率和成品率高。
1022	0	一种石墨烯改性碳/碳复合材料的制备方法,涉及一种改性碳/碳复合材料的制备方法。本发明是要解决现有的碳/碳复合材料的性能差的问题。方法：一、石墨烯溶液涂层处理预制体；二、沥青液相浸渍预制体；三、重复步骤二2～3次,将沥青加热,然后将处理过的预制体浸入沥青中,常压浸渍,然后取出；四、浸渍后预制体的碳化；五、重复步骤二至步骤四4次,然后将样品放入碳化炉,在氩气保护下升温,保持温度,降温,取出样品,即制得石墨烯改性的碳/碳复合材料。本发明方法可提高石墨烯改性的碳/碳复合材料的石墨化度、弯曲强度和纤维束/基体界面剪切强度。本发明方法用于改性碳/碳复合材料。
252	4	一种高温碳化炉中石墨棒加热性能的模拟方法,涉及到碳纤维生产过程中所用高温碳化炉的设计分析方法技术领域。针对现有高温碳化炉的设计过程中无法得到合理的控制温度的模拟分析方法,包括：(1)建立三维仿真模型；(2)、三维仿真模型传递到ICEM软件的Blocking模块中,进行网格划分；(3)、三维仿真模型导入ANSYS软件的FLUENT模块,并对FLUENT模块进行设置；(4)、进行仿真运算得到结果,以此作为判定高温碳化炉石墨加热棒加热性能的指标；(5)设置不同参数并重复步骤(1)-(4),多次模拟计算,由温度分布特性云图,以此确定石墨棒的材料参数与加热功率。可直观判定高温碳化炉内部的加热效果,为提高加热效率,降低设计成本提供理论依据。
1455	1	本实用新型公开了一种石墨碳化炉,包括给推舟机构、加热区、冷却区和出料口,所述加热区包括电极和石墨管,所述电极和石墨管之间由中空的连接套管连接,连接套管内填充有石墨粉。将锥形连接套连接电极与石墨管的硬连接方式换成以石墨粉进行连接的软连接方式,该连接方式克服了硬连接中因电极发热变形引起的打弧问题,起到了保护电极的作用。
2157	0	本发明公开了一种负极前驱体预成型无坩埚石墨化制备方法。包括如下步骤：预先将负极前驱体由粉状处理为块状,具体为：将负极前驱体进行预成型,预成型的方式利用固定形状的模具成型即装入固定形状的模具中,或通过抽真空成型；将已经预成型的材料进行压型,压型保证即给已经预成型的材料足够压力使之成型的强度足够、密度足够,确定压型的材料成型为一个整体,没有碎裂、没有散开；将压型成功的材料进行石墨化加工为块状即成,然后将预处理后的块状负极粉原料按要求放入石墨化炉即可。本发明可以提高石墨化炉的空间利用率进而提高生产效率,又可以直接省掉对坩埚的投入,有效降低了负极前驱体的石墨化成本。
1344	5	本实用新型公开了活性炭制造过程中利用自身活化伴生气进行烟气消白系统,涉及活性炭制造领域,包括活性炭碳化炉,所述活性炭碳化炉的出口通过管道连接有余热锅炉,所述余热锅炉设有两个入口,且余热锅炉一个入口通过管道与活性炭碳化炉连接,所述余热锅炉另一个入口通过管道连接有活性炭活化炉,且余热锅炉的出口通过管道连接有脱硫塔,所述脱硫塔的出口通过管道连接有冷凝器,所述冷凝器的出口通过管道连接有活化伴生气燃尽室。本实用新型将活性炭活化炉中产生的伴生气送入活化伴生气燃尽室中加热冷凝器后的低温烟气,达到烟气消白的效果。因地制宜提高能量利用效率并创造大量经济效益。
885	0	本发明公开了一种用于碳纤维生产的迷宫式气锁及其控制装置,属于碳纤维生产技术领域。该迷宫式气锁包括氮气入口,膨胀室,整流室,密封腔以及迷宫密封通道。其中,氮气入口与膨胀室连通,膨胀室底部通过整流板与整流室分割,同时通过整流板上的导流孔与整流室连通,整流室底部为设有导流孔的气封板,气封板内部形成供纤维丝束通过的密封腔,在密封腔的丝束出口端通过迷宫入口与迷宫密封通道连接。本发明采用线切割与迷宫密封相结合的原理,在纤维丝束前进方向的垂直方向上形成气态幕墙,有效的阻挡外部空气进入到炉体内部。同时,在丝束出口端还是由迷宫道结构,能够有效降低氮气外泄,大大减少了氮气的消耗,大幅度降低了生产成本。
180	0	一种螺旋干燥碳化一体设备及用于污泥处理的方法。该设备为立式污泥干燥碳化一体设备,由干燥炉体、碳化炉体和出料仓组合而成；设备内部设置有一根从上到下的固定杆,螺旋传送带和打散杆安装在固定杆上,螺旋传送带起到传送污泥的作用,打散杆起到打散污泥的作用；在设备的外壁面设置有加热装置,所述加热装置的发热口位于所述设备一侧；所述加热装置使得设备内温度具有梯度变换,设备内热气流进行内部循环流动。本发明可用于三大类污泥的碳化处理：生活污水处理厂污泥；水体疏浚污泥；食品污泥、印染污泥、造纸污泥等工业污泥。本发明同时具有焚烧模式：也可对上述污泥进行焚烧处理。
236	0	本发明公开了一种柔性碳碳复合材料的连续性制备方法及其生产装置,属于碳碳复合材料领域。本发明所述柔性碳碳复合材料连续性制备方法包括热固性树脂成膜、碳纤维布与热固性树脂复合、固化、碳化、石墨化过程,各过程之间通过罗拉驱动形成连续性生产线。本发明实现了一条连续生产线完成柔性碳碳复合材料制备过程中的复合、固化、碳化、石墨化多个步骤,解决了现有柔性碳碳复合材料生产效率低、无法批量生产的问题。
1690	0	本实用新型公开了一种用于碳化炉废气管道的快速清理装置,包括与废气管道连接的四通管,沿四通管与废气处理装置连接的径向方向的上部设置有阀门,所述四通管内部沿四通管与废气管道连接的轴向方向设置有过滤器,沿四通管与废气管道连接的轴向方向的端部设有第一法兰板,沿四通管与废气处理装置连接的径向方向的底部设置有第二法兰板；本实用新型的装置能将碳化炉产生的废气中的废丝和焦油进行集中清理,以免堵塞废气管道影响碳化炉废气的排放；对废气管道清理方便、快速,且在清理过程中无需停开碳化炉或对碳化炉进行降温,保证了碳纤维生产的连续进行。
1072	0	本发明公开一种生物质干燥碳化系统,包括原料粉碎机构、原料输送机构、原料仓、风机、小燃烧室、碳化炉、烟气除尘落灰斗和固体焦仓。原料粉碎机构将生物质原料切割粉碎后通过原料输送机构将小部分送入小燃烧室,大部分送入原料仓。小燃烧室中的生物质原料完全燃烧产生高温烟气送入碳化炉中对由原料仓落下的大部分生物质进行加热碳化,碳化后产生的固体焦落入固体焦仓,产生的低热值热解气体及送入碳化炉的高温烟气在碳化炉中与待碳化的生物质原料换热后变成的低温烟气送回小燃烧室回收,产生的液体产物通过孔板流入斜槽内经收集管路进行收集。本发明的一种生物质干燥碳化系统,整个生物质碳化过程热效率较高,最终固体焦产率达50~60%。
1945	0	本发明公开了一种锂电池负极材料石墨化炉以及石墨化工艺,包括底板、保温炉和加热炉,所述保温炉固定安装于底板的上表面,所述加热炉固定安装于保温炉内,且加热炉与保温炉之间设有加热空腔,所述加热炉的外表面圆周方向均匀固定安装有多块电加热板,所述底板的上表面固定安装有C形支架,所述C形支架的上表面与底板之间设有升降机构,所述保温炉的顶端设有保温盖。本发明通过电机带动升降螺杆转动,使升降螺杆带动保温盖进行上下移动,使保温盖带动托盘上下移动,从而能够将放置框从加热炉内平稳的放入或取出,不需要人工使用吊机吊设放置框,能够避免放置框与加热炉发生碰撞,避免加热炉破损的情况发生。
2050	5	本发明公开了一种连续石墨化炉,包括石墨化处理炉,石墨化处理炉具有带进口和出口的炉膛,炉膛的进口连接有进料气体置换装置,进料气体置换装置包括进料置换仓和用于对进料置换仓内气体进行置换的第一气体置换组件,进料置换仓设有进料口、出料口、用于控制进料置换仓进料口开闭的第一阀门和用于控制进料置换仓出料口开闭的第二阀门,进料置换仓出料口与炉膛的进口相连。该连续石墨化炉能够减少有害气体对物料石墨化影响,提高产品品质,且能够对物料进行连续石墨化处理。
2880	5	本实用新型公开了一种节能型石墨加工用反应炉,属于石墨生产技术领域,包括支架和壳体,支架上方固定连接有壳体,壳体内部固定安装有反应炉,壳体上方固定安装有驱动电机,反应炉下方配套设置有设置有出料管,反应炉上方配套设置有排气管,且搅拌杆两侧一体化设置有搅拌叶,其出料管下方设置有出料阀,壳体侧面固定安装有过滤箱,其过滤箱内部由上至下依次固定连接由hepa过滤网、细小分子过滤网和活性炭吸附网,且排气管延伸至过滤箱内部上方,其过滤箱下方配套设置有出气口。本实用新型通过设置过滤箱,可将反应炉内排出的气体依次通过hepa过滤网、细小分子过滤网和活性炭吸附网过滤吸附后再排出,提高对环境的保护力度。
3203	0	本实用新型公开了一种艾奇逊型石墨化炉的专用加热装置,包括底板,底板的上表面与石墨化炉本体的下表面固定连接,并且石墨化炉本体的右侧设置有变压器,并且变压器的下表面与底板的上表面固定连接,石墨化炉本体的左侧面开设有两个第一通孔。该艾奇逊型石墨化炉的专用加热装置,通过设置底板、石墨化炉本体、第一通孔、加热电极、第一导电板、第一螺纹杆、凹槽、第二通孔、第二导电板、第二螺纹杆、冷却槽、密封盖、密封层、分流管、第一水管、回流管、抽水装置、变压器、电源和开关,使得加热电极在加热的过程中可以进行持续的降温,减少了加热电极长期处于高温状态下损坏的几率,从而减少影响石墨化过程,减少生产的成本。
640	5	本发明涉及一种三维多孔硅掺杂钛源与碳复合的负极材料制备方法,包括以下步骤：制备多孔硅,加入去离子水或无水乙醇、钛源,进行研磨,得到纳米浆料；将纳米混合浆料进行喷雾干燥,得到前驱体；将前驱体焙烧、冷却、过筛,通过CVD进行沉积涂覆,然后在惰性气氛下冷却,得到三维多孔硅复合材料。本发明解决了常规Si/C循环性能和膨胀的问题。
2071	1	一种改变分子排列组合的细结构高纯石墨生产方法是将石油焦或沥青焦粉磨得第一预制微粉,第一预制微粉与煤沥青混合后得到糊状的第一混合物,第一混合物经真空干燥后得到第二混合物,第二混合物粉磨后得到第二预制微粉,第二预制微粉经高压焙烧后制得焙烧产品,焙烧产品粉磨后制得第三预制微粉,第三预制微粉在石墨化炉中石墨化后制得成品石墨。本发明所制得的成品石墨的纯度和强度都非常高,并且制备工艺简单且成本相对较低,且能改变所制得的成品石墨的分子排列组合,进而能使所制得的成品石墨的应用范围更加广阔。
1112	0	本发明公开了一种纳米二氧化钛包覆碳纳米管增强纳米碳纤维,其特征是它是本发明的一种纳米二氧化钛包覆碳纳米管增强纳米碳纤维,其特征是它是表层均匀包覆有直径为1～100nm的锐钛矿型二氧化钛颗粒、内部含有直径为0.9～100nm单壁或多壁碳纳米管且直径为30～700nm的纳米碳纤维,其特质量百分比组分为：0.05～25％纳米二氧化钛,0.05～30％碳纳米管和45～99.9％碳纤维。该纤维具有一维连续性、高比表面积等特征使其拥有了更的高溶液吸收率和入射光漫反射效应,且具有比二氧化钛纳米线和纳米纤维更柔软、导电性更高、可加工性更强的特点,可以有效提高太阳能染料敏化电池的光电转化率。
594	0	本发明公开了一种强度高抗菌好的聚酯纤维的制备方法,包括如下步骤：(1)基础料制备、(2)功能填料制备、(3)混料挤出处理、(4)干燥处理。本发明优化改善了聚酯纤维的加工制备方法,各工艺步骤搭配合理,便于推广应用,制得的聚酯纤维力学强度高、抗菌性能强且稳定,综合使用品质好,极具市场竞争力和推广应用价值。
1126	0	本发明公开了一种纳米碳化钨的制备方法,依次包括：将原料紫钨在40~50m3/h的强氢气流中还原,还原温度为600~800℃,装舟量为350~550g/舟,获得平均粒度≤50nm的钨粉；采用粒度≤100nm的炭黑进行配碳,与所述钨粉、抑制剂一起置于球磨机中球磨；然后碳化,碳化温度1500~1550℃,碳化时间10~20分钟,然后快速冷却,获得平均粒度≤200nm的碳化钨粉；其中纳米炭黑、氧化钒、氧化铬在球磨混合物中的质量百分比分别为6.40~6.60%、0.20%~0.35%、0.45%~0.65%,余量为钨粉；球磨中使用惰性气体作保护气体；球磨机加置水套；本发明采用高温碳化技术,碳化时间短且碳化完全,稳定性好,粒度细小均匀,易于大规模生产。
28	1	本发明提供一种木棉基导电碳管的制备方法,包括以下步骤：(1)配制树脂溶液；(2)将木棉进行真空干燥；(3)将干燥后的木棉浸泡于树脂溶液中,得到复合木棉；将复合木棉取出并进行干燥固化,之后冷却至室温,得到固化复合木棉；(4)将固化复合木棉放置在惰性气氛中,恒温碳化一段时间之后,冷却至室温,得到复合木棉碳；(5)将复合木棉碳进行破碎、粉碎处理,得到木棉基导电碳管。通过上述方法能够制备出收率更高的木棉基导电碳管,且木棉基导电碳管的电导率得到显著提升。
406	0	本发明公开了一种联合烘焙-碳化制备高收益率焦炭的方法与装置,本发明将生物质通过给料机进入到桨叶式烘焙反应器进行烘焙,烘焙后的生物质给入碳化炉中进行热解碳化,从而得到高收益率的焦炭；热解碳化得到的挥发分在燃烧室中进一步完成燃烧过程,利用燃烧后的高温烟气作为加热熔盐的热源。本发明充分利用了生物质热解碳化产生的挥发分燃烧后的热量,为熔盐进行加热,整个系统无需外部供热；利用熔盐对生物质加热烘焙,可以精准的控制烘焙温度,利用高温烟气接触生物质进行热解碳化反应,可以精确控制热解碳化温度；烘焙预处理促进生物质发生交联与碳化反应,使得后续热解碳化的焦炭收益率明显提升,实现了资源、能源和环境的可持续性利用。
1140	0	本发明提供一种碳纤维丝的制造装置,该制造装置(1)是连续地烧成碳纤维原丝(X)来制造碳纤维丝(Z)的装置,所述碳纤维原丝(X)具有将碳纤维原丝(X)的端部彼此间连接起来的连接部(a),该装置具备：对所述碳纤维原丝(X)进行预氧化处理的预氧化炉(10)；进行碳化处理的碳化炉(12)；将碳纤维丝(Z)卷取在卷取筒管上的卷取机(18)；检测连接部(a)的检测装置(24)；获取连接部(a)的位置信息的位置信息获取装置(26)；控制装置(28),其根据所述位置信息对卷取机(18)进行控制,使含有连接部(a)的碳纤维丝和不含有所述连接部的碳纤维丝卷取在各自的卷取筒管上。
319	1	本发明公开了一种人工石墨散热膜碳化工艺,包括以下步骤：步骤一：获取PI膜卷材；步骤二：装炉；步骤三：抽真空,持续维持碳化炉内的气压为-0.1～-0.09MPa；步骤四：一阶升温,使碳化炉内的温度由常温升至400～500℃；步骤五：二阶升温,使碳化炉内的温度由400～500℃升至800～900℃；步骤六：三阶升温,使碳化炉内的温度由800～900℃升至1400～1600℃；步骤七：一级冷却,让碳化炉内的温度自然冷却至250～350℃；步骤八：破真空,当碳化炉内的温度冷却至250～350℃时打开碳化炉炉壁上的阀门；步骤九：二级冷却,破真空后自然冷却。本发明针对现有石墨散热膜表面的凸点、亮点和拱边缺陷严重等问题进行改进,本发明具有减少石墨散热膜表面的凸点、亮点和拱边缺陷的优点。
1414	0	本实用新型公开了一种污泥处理碳化炉驱动机组,包括安装在底座上方的碳化炉本体,所述碳化炉本体的外部套接有保温夹套,所述螺纹杆贯穿保温夹套的两端并在该保温夹套的端部外侧连接有丝杆步进电机,该丝杆步进电机固定连接在保温夹套的端部,所述螺纹杆在保温腔内固定连接有多个刮板,所述保温夹套的外壁底部设置有多个适配刮板所在位置的排渣口。本实用新型通过在保温腔内部安装可沿碳化炉体长度方向移动的刮板,实现了刮板运动并清理内部灰渣的作用,且刮板设置有多个,可分别对各自所在的清理区域内进行集中清理,结构简单且实用性强,可进一步解决现有技术中保温夹套内只能人工清理的尴尬局面,同时也大大提高了该碳化炉的使用效率。
2522	0	本发明公开了一种碳化石墨化连续型高温炉及使用方法,高温炉由进料室、石墨槅门、推舟机构、碳化腔体、过渡窒、石墨化腔体、出料室、保温材料构成。所述高温炉为原料平推前进式结构,热碳化腔体和石墨化腔体通过过渡室连接贯通,热碳化腔体、石墨化腔体、过渡窒又可以独立形成封闭空间,由于所述高温炉可以将装有原料的舟皿送入炉体内,并能随着反应的进行将舟皿在高温炉内连续推进,从而可以实现碳化与石墨化连续进行,减少经碳化后半成品的冷却时间。
637	0	本发明公开了一种增强沥青混凝土品质的废旧编织品填料的制备方法,包括如下步骤：(1)废旧编织品清洁处理、(2)破碎处理、(3)酶解处理、(4)蒸汽爆破处理、(5)浸泡处理、(6)碳化处理。本发明对柳编的废旧编织品进行了特殊的处理,最终制得的填料成分能有效的改善沥青混凝土的综合使用性能,为柳编的废旧编织品的再利用提供了一种新的、高价值的方向。
553	0	本发明涉及泡沫炭制备技术领域,具体涉及一种高韧性高吸附型生物质基泡沫炭的制备方法。本发明首先以柏树叶为原料制得活性炭,将硅酸钠制成纳米二氧化硅,纳米二氧化硅结合在樟树叶活性炭的表面,再以竹篾为原料得到竹炭纤维,将竹炭纤维与樟树叶活性炭混合高温碳化即得高韧性高吸附型生物质基泡沫炭,樟树叶活性炭孔径均匀,并且吸附率高,二氧化硅呈絮状和网状的准颗粒结构,结合了纳米二氧化硅的樟树叶活性炭可以作为生物质基泡沫炭的模板,加入竹炭纤维使得泡沫炭的韧性、抑菌、抗紫外线性能提升,竹炭纤维结合到樟树叶活性炭的孔隙中,即得高韧性高吸附型生物质基泡沫炭,具有广阔的应用前景。
1178	0	本实用新型提供一种稻壳灰低温碳化炉。稻壳灰低温碳化炉包括底座和炉身,炉身包括由炉壁围成的堆放稻壳的炉膛,炉膛内设有中心燃烧室,中心燃烧室设有进风口和出风口,中心燃烧室的外壁开孔并与炉膛导通。炉膛中还包括通风管,所述通风管的壁上具有孔径小于稻壳的通气孔。本实用新型通过设置中心燃烧室为稻壳持续提供热量,避免了传统的稻壳碳化方式中由稻壳自燃来提供热量时存在的燃烧慢燃烧不充分的问题。稻壳堆放于炉膛内,通过若干通风管为稻壳堆通风送氧,既有利于稻壳的充分燃烧,又使得稻壳堆中间的过多热量得以被散发,使得稻壳堆在燃烧时其内部的温度能够较稳定的恒定在较低的温度。
2882	5	本实用新型公开了一种石墨化炉炉头高效冷却装置,包括炉体、封闭换气机构、喷洒水冷机构和嵌入冷凝机构,所述炉体的顶端设置有封闭换气机构,所述封闭换气机构的内部设置有喷洒水冷机构,所述封闭换气机构的内部底面设置有嵌入冷凝机构。该石墨化炉炉头高效冷却装置,当使用者需要对石墨化炉的炉头进行冷却时,先通过炉体内设置的传导层与封闭换气机构形成封闭空间,再将喷洒水冷机构向两边的母排线缆喷洒冷却水进行初步冷却,多余的热量通过封闭换气机构向炉头外排放,再经过嵌入冷凝机构进行二次冷却,空间内冷却后产生的水雾由嵌入冷凝机构进行抽离分解成水分由水泵排出炉内,达成高效率冷却的效果。
1399	0	本实用新型属于碳化装置技术领域,尤其为一种活性炭碳化装置,包括底板和第一伸缩杆,所述底板的上表面固定连接有碳化外壳,所述碳化外壳的一侧固定连接有燃气罐,所述燃气罐的一侧固定连接有管道,所述管道的一侧固定连接有阀门,所述管道的外表面固定连接有喷火管,所述喷火管的一端固定连接有喷火头。本实用新型在使用的过程中,在使用的过程中,通过加热棒的设置,可对活性炭进行加温受热,进而进一步加快本实用新型碳化效率,通过电机、转动支杆和搅拌片轴的配合设置,通过启动电机,使得电机带动转动支杆转动,并使得转动支杆带动搅拌片轴转动,使得活性炭能够受热均匀,从而提高了本实用新型的碳化效率。
570	0	本公开提供一种碳化材料、包含碳化材料的臭氧去除装置、以及去除臭氧的方法。该碳化材料具有含羰基基团(carbonyl-containing group)、烷醇基(alkylol)、以及具有sp2杂化轨道的碳(carbon having sp2 hybrid orbital),其中该含羰基基团的碳原子含量在10atom％至30atom％之间,以该含羰基基团、烷醇基、以及具有sp2杂化轨道碳的碳原子总数为基准。
725	0	本发明涉及一种低温碳化炉炉头氮气密封装置,其包含连接法兰,密封挡板,纤维进出通道,常温氮气进气口,第一高温氮气进气口,第二高温氮气进气口,常温氮气分配管,第一高温氮气分配管,第二高温氮气分配管,固定螺栓、固定板；固定板,常温氮气分配管,第一高温氮气分配管,第二高温氮气分配管分别焊接与低温碳化炉炉头氮气密封装置的内腔上壁和下壁,且与侧壁焊接。本发明装置设置纤维进出口,有氮气密封炉头两只,每只氮气密封炉头有一道常温氮气密封通道,两道高温氮气密封通道,低温碳化炉通过氮气密封炉头的若干道氮气密封,有效阻止马弗内氧气的进入,完成了纤维在低温碳化时的工艺技术要求。
886	0	本发明提供半碳化物制造装置以及发电系统,对木质材料维持平稳且最优的加热条件,高效制造高品质的半碳化物。将干燥木质材料(90)容纳于半碳化炉(1),利用供给部(3)将加热用气体导入容纳该半碳化炉(1)的外壳部(2)内,加热半碳化炉(1),取出半碳化炉(1)内产生出的挥发成分气体在凝聚部(5)进行凝聚,其中,利用控制部(4)控制凝聚部(5)中凝聚状态,将半碳化炉(1)的内部温度调整保持为恰当温度范围,由半碳化炉(1)的炉壁对于木质材料进行平稳加热,并利用控制部(4)控制挥发成分气体的凝聚状态从而调整维持将木质材料进行半碳化的半碳化炉(1)内部的最优温度,高效地制造高品质的半碳化物。
2594	3	本发明公开了一种同时处理多个石墨化炉尾气的设备及尾气处理方法,包含控制石墨化炉尾气总管的风压和风量的引风机,还包含：新风系统,其设置在外部的石墨化炉的炉盖和尾气总管中；湍流吸收系统,其输入端通过管道与石墨化炉出风总管相连,其输出端通过管道与外部的排气装置相连；监测系统,其设置在新风系统和湍流吸收系统中；控制系统,其分别与新风系统、监测系统和湍流吸收系统相连,其通过监测系统发出的监测信号,控制新风系统和湍流吸收系统的工作。本发明减少尾气处理设备的建造数量,大幅节省了设备建造成本；减少了操作人员和用电量,大大节省生产成本；在冷却尾气的同时还可精准调控石墨化炉的炉内风压,改善了石墨化炉送气工艺。
1601	3	本实用新型公开一种污泥两段式碳化加焚烧系统,包括碳化装置和燃烧装置；所述碳化装置包括低温碳化炉、高温碳化炉、干污泥仓；所述低温碳化炉出口与所述高温碳化炉入口连通；所述高温碳化炉出口与所述干污泥仓入口连接；所述燃烧装置包括与所述干污泥仓出口连接的焚烧炉；所述焚烧炉包括燃烧器；所述高温碳化炉包括设置炉内第一热交换器,所述低温碳化炉包括设置炉内第二热交换器；所述第一热交换器入口与焚烧炉内的燃烧器的烟气出气口连通；所述第一热交换器出口与所述第二热交换器的入口连通,本实用新型结构简单,通过焚烧污泥使污泥得到无害化、减量化、资源化处置,污泥燃烧产生的热量为碳化加热提供,同时两段式碳化的传热效率更高。
2384	0	本发明公开了一种卧式直流电阻式连续超高温石墨化炉,加热工作温度在2400～3000℃,包括石墨发热体、保护套管、铜电极、保温材料、炉壳、测温孔、液压升降机构和支撑架。整个炉体为卧式结构,石墨发热体由三段等长的等静压石墨管通过螺纹连接组成,在石墨发热体的两端安装有水冷式铜电极,在石墨发热体的外面安装有石墨套管,石墨套管与炉壳之间填充炭黑作为保温材料,炉壳上预留有测温孔,整个炉体下方安装有液压升降机构及支撑架。本发明将炭黑作为保温材料,大幅度的提高了保温性能,显著的减少热损耗；在炉体下方安装液压升降机构便于填充与更换保温炭黑；易于实现易损段石墨发热体的更换,显著降低运行成本,实现工业化应用。
941	0	本发明提供了一种用煤焦油制备超高模量石墨纤维连续长丝的方法,属于石墨纤维制备方法。该方法用有机溶剂对煤焦油逐级萃取,分离出纯净的沥青组分；高温高压下对沥青组分进行聚合,制备出软化点适中、中间相含量98％以上、可纺性优良的中间相沥青；对中间相沥青熔融连续纺丝,并经连续的氧化、碳化、石墨化处理,最终制得模量600GPa以上的超高模量石墨纤维连续长丝。该方法原料来源广,成本低,工艺流程简单,能耗低,易于工业化。
1141	0	本实用新型提供了一种高温碳化炉用红外测温装置,解决了现有技术中的高温碳化炉用的测温装置精度低且寿命低的技术问题。本实用新型提供的高温碳化炉用红外测温装置,通过碳棒将高温碳化炉内的热量导出,并采用红外探测器的测温探头通过石英玻璃可以对碳棒进行测温,因此,红外探测器即可检测到高温碳化炉内的温度,由于红外探测器与碳棒之间间隔了石英玻璃,红外探测器并不直接接触高温碳化炉的外壁,因此,红外探测器受到热电偶抗噪性差,杂散电场和磁场产生的噪声等影响较小,因此,提高了高温碳化炉内的温度检测的精度；另外,红外探测器不直接接触高温碳化炉的外壁,因此,不容易受损,提高了测温装置的使用寿命。
900	0	本发明提供了一种生物质颗粒料连续碳化装置,包括碳化室和燃烧室,还包括进料烘干筒和加热夹套,进料烘干筒的出料口与碳化室连通；进料烘干筒的外壁上套设加热夹套形成加热腔；加热夹套上开设高温气体入口和低温气体出口,高温气体入口与碳化室的出气口连接,低温气体出口与燃烧室的进气口连接。本装置很大程度上提高了生产效率、热效率,以及原料的普遍适用性,具有很高的市场应用价值,对于增加农民收入、减轻环境污染有重大意义。
2740	2	本实用新型涉及一种竖式石墨化炉正极夹持装置,包括正极,正极夹紧结构和正极吊装结构,所述的正极夹紧结构包括围绕正极设置的正极板和夹板,所述的正极吊装结构包括吊装架,吊装铁链,吊装控制器,正极吊装连接结构以及正极斜拉结构,其中：所述的正极吊装连接结构包括吊环和连接板,所述的吊环为半圆状,所述的连接板为圆形,连接板上均匀设置有圆孔,所述的吊环和连接板通过焊接的方式连接,所述的正极吊装连接结构设置在正极顶部且通过螺栓与正极可拆卸连接,本实用新型集竖式石墨化炉正极的夹紧和吊装为一体,能够对石墨化炉正极起到位置调节和固定作用,采用可拆卸的夹紧装置方便对损耗严重的正极进行更换。
2126	4	本发明公开了一种标定连续式超高温石墨化炉炉膛内温度的方法,该标定方法用到的工装及检测仪器主要包括石墨块体、炭纤维绳和红外测温仪。将捆绑有炭纤维绳的石墨块体提前预置于连续式超高温石墨化炉炉膛内正中间位置,同时确保将炭纤维绳引出到炉口外面,红外测温仪的测试高度与石墨块体的高度保持在一条水平线上。当石墨化炉升高到预定温度保温一段时间后,红外测温仪通过测定炉膛内石墨块体的温度来标定炉膛内工作区的真实温度,再通过拉动炭纤维绳改变石墨块体的相对位置来标定炉膛内不同位置的温度。本发明采用的标定方法简单易行,并且能够较为客观的反映石墨化炉工作区的真实温度,对于指导科研及生产具有十分重要的意义。
3624	0	一种竖式连续石墨化炉的侧电极导电块,包括上圆柱体和下圆柱体,所述上圆柱体和下圆柱体的直径和高度相等；所述上圆柱体顶部设有至少两组同心的圆弧形上槽,所述上圆柱体底部设有半圆形上凹槽；所述下圆柱体顶部设有半径与上凹槽相等的半圆形下凹槽,所述下圆柱体底部设有圆心位置、半径、宽度与上槽分别相等的底榫。有益效果：1、本实用新型有效提高了竖式连续石墨化炉侧装电极向炉内通电的可靠性。2、提高了砌筑时与其他部件的配合精度,有效保证了侧电极安装的位置要求。3、有效地阻断了导电块内的气体与导电块外的保温层介质的相互窜漏,减少了烧损,减少了维修,延长了炉龄。
3221	0	本实用新型公开了一种具有自动化控制的石墨稀散热片制作装置,包括装置本体,所述装置本体包括桌台,所述桌台顶部一端和中间部分均固定安装有底座,靠近所述桌台顶部边缘一端的所述底座顶部固定安装有炭化炉,另一个所述底座顶部固定安装有石墨化炉,所述炭化炉和所述石墨化炉一侧表面均设置有升降门,所述升降门一侧底端均设置有门把手,所述炭化炉和所述石墨化炉内部底端均固定安装有导热板,所述导热板底部设置有加热器,采用上述方案,本实用新型有益效果是：本装置设置有炭化炉、石墨化炉、U形支架板和点胶管,且四个组件均位于桌台的顶部,距离较近,便于操作者的使用,提高了装置的适用性。
22	0	本发明公开了一种用于电极制备的活性碳纤维布制备工艺,属于碳纤维布生产技术领域,包括中导层和覆盖于其顶部和底部的导电层,导电层一侧覆盖有粘合层,粘合层一侧覆盖有绝缘层。本发明通过将甲烷与氢的混合气体在催化剂的存在下,于高温下反应,可制得不连续的短切碳纤维,其结构不同于聚丙烯腈基或沥青基碳纤维,易石墨化,力学性能良好,导电性高,易形成层间化合物；同时中导层由无纺布和金属条制成,使得该种碳纤维布的中心区域获得良好的导电性,而导电层由粘合层提供保护,在保证导电的同时,使得该种碳纤维布获得更好的可塑性,进而能够根据不同电极的具体形状进行组合搭配。
3467	1	本实用新型属于石墨化炉技术领域,提出的具有炉底通风功能的石墨化炉,包括炉体,炉体包括相互连接围成炉膛的底板和侧壁,底板设置在地下,炉膛的上部设置有盖层,侧壁上设置有散热墙,底板底部和侧壁延伸至地下的部分外侧均设置有若干个风道,风道为凹字形且由支座和支板围成,支座围绕在底板和侧壁延伸至地下部分的外侧,支板设置在支座上,风道的出口设置在侧壁地面上方部分的底部；支板与侧壁垂直；散热墙上设置有散热孔和与炉膛连通的排汽管。本实用新型构思巧妙,操作简便,解决了现有技术中炉体下部散热性差,造成炉体上部、下部温度不均,出现气压差,易引起炉体变形或爆炸,威胁人员安全的技术问题。
2360	0	本发明属于石墨材料领域,具体地说,涉及一种制备特种石墨材料的原料组合物和方法。所述的原料组合物按重量百分比,其组成为:等方焦70～75％和中温煤沥青5～30％；优选,等方焦70～72％和中温煤沥青28～30％。其方法包括以下步骤:等方焦的破碎、筛分、配料、加入中温沥青进行混捏、振动成型、一次焙烧、一次浸渍、二次焙烧以及石墨化得到特种石墨材料。本发明制得的特种石墨材料的理化性能指标可媲美其他中高端石墨材料,亦可替代其他中高端石墨材料,以其原料来源广、价格低、制备工艺相对简单,技术难度低,生产成本低,产品性能高,质量上层,其售价比其他同类或中高端石墨材料,在商业上获得了极大的成功。
3179	1	本实用新型公开了一种用于电极负极材料生产的高产节能型石墨化炉,涉及石墨化加工技术领域,包括石墨化炉,所述石墨化炉的右侧设置有循环气桶,所述循环气桶的一侧设置有热量回收桶,所述循环气桶的上表面贯穿连接有感应器,所述石墨化炉和循环气桶之间连接有真空泵,所述石墨化炉和热量回收桶之间位于第二连接管的下方位置处连接有第三连接管。设置了循环气桶,能使石墨化炉进入真空状态,能增加反应效率,能二次利用氩气,从而能为工厂生产节约成本,设置了感应器,能通过感应器控制循环气桶内部的液体高度,设置了热量回收桶,能回收并储备热能,从而能为其他设备提供热能,进而能广泛的降低了工厂的能源消耗。
9	1	本发明涉及碳纤维立体毡生产技术领域,且公开了一种碳纤维立体毡的自动化生产设备,包括加工炉和碳化炉,碳化炉设置于加工炉的一侧并与加工炉固定连接,加工炉内部一侧设置有传动组件,传动组件包括转动杆,转动杆一端贯穿加工炉并延伸至加工炉内部,转动杆与加工炉转动连接,转动杆外侧套设有锥齿盘,锥齿盘与转动杆固定连接,转动杆一端外侧套设有凸轮,凸轮与转动杆固定连接,加工炉内部一侧设置有U型板。本发明中,利用多个预氧丝移动,对传送带表面的碳纤维原料进行针刺处理,利用弹簧对移动框的弹力,能够对碳纤维原料进行多次针刺,效果更好,利用刮板的往复移动能够对传送带表面的碳纤维原料进行自动摊平,节省了人力。
92	1	本发明属于电化学材料技术领域,特别涉及一种基于3D打印废弃料的超级电容活性炭及其制法。该方法以3D打印过程(SLA和DLP)中产生的废弃物为原料,经过碳化处理后得到高分子衍生碳,将其进一步活化处理,即得超级电容活性炭。本发明方法制备的活性炭比表面积达到2500～4000m～2/g,比重达到0.60～0.75g/cm～3,用该材料制作超级电容器,其比电容可达到380F/g。本发明为3D打印废弃料提供了一种新的回收利用途径,具有重要的社会意义；制得的活性炭性能优越,能够满足超级电容器的应用要求,具有极高的经济价值。
2103	1	本发明涉及石墨生产设备技术领域,具体公开了一种石墨化炉高温物料冷却输送系统,包括高温料仓,所述高温料仓通过设置在其底部的溜管与滚筒冷却机的进料口连通,滚筒冷却机通过冷却水对高温物料进行间接冷却,滚筒冷却机的出料口通过第一输送机与斗式提升机的输入端连接,斗式提升机的输出端设有筛分装置,筛分装置与第二输送机连接,第二输送机的输出端与回收料仓连通,回收料仓顶部设置有布袋除尘器。本发明通过在高温料仓下端设置滚筒冷却机,滚筒冷却机下游设置第一输送机或者斗式提升机,解决了现有的石墨化炉内高温物料冷却方法的冷却效率低且易浪费大量水资源的问题,简便实用,安全性和可靠性高,节能环保。
1879	5	本发明提供一种动态调整降低能耗的内循环冷却水系统,包括：至少一个水泵、至少一个内循环管路和外循环管路,还包括：第一温度检测模块,用于检测水冷塔所处环境的第一温度；数据采集模块,用于采集石墨化炉的运行数据；控制模块,分别与第一温度检测模块和水泵电连接；控制模块基于第一温度和运行数据,控制水泵的输出功率。本发明的动态调整降低能耗的内循环冷却水系统,通过数据采集模块确定石墨化炉的运行情况、通过第一温度检测模块确定水冷塔的外侧的环境情况,综合分析石墨化炉的运行情况和水冷塔的外侧的环境情况,实现对水泵的输出功率的动态控制,进而降低能耗。
1888	0	本发明属于电池材料技术领域,涉及一种利用中低温煤焦油制备锂电池负极材料的方法和应用,1)原料馏分切割得到350～520℃馏分段沥青；2)从切割沥青中萃取分离HS组分、HI-TS组分以及TI-QS组分,并经调配得到调配原料；3)调配原料进行二次炭化；4)进一步石墨化得到锂电池负极材料。本发明以中低温煤焦油为原料,经分离、调配、二次炭化、石墨化完成制备,工艺简单可行、易于操作、工艺稳定；得到的锂电池负极材料用于锂电池负极,电池性能稳定、循环性能优良、抗衰减能力突出。
1357	0	本实用新型公开了一种石墨膜制备用碳化炉过滤系统,包括碳化炉本体、一级过滤机构、二级过滤机构、三级过滤机构和真空泵,碳化炉本体、一级过滤机构、二级过滤机构、三级过滤机构与真空泵依次通过管路连接；碳化炉本体的侧壁上设置有氮气冲入口；一级过滤机构包括第一筒体和冷凝过滤器,冷凝过滤器设置在第一筒体的内部,冷凝过滤器的外壁与第一筒体的内壁密封连接；二级过滤机构包括第二筒体和隔板,隔板从上至下间隔设置在第二筒体的内部；三级过滤机构包括第三筒体和纤维吸附机构,纤维吸附机构设置在第三筒体的内部。本实用新型针对现有技术中过滤系统的过滤效果差,环保性差等问题进行改进,本实用新型具有提高过滤效果、环保性强等优点。
559	0	本发明公开了一种生物质气化碳化处理方法及集成装置,一种生物质气化碳化处理方法,包括以下步骤：S1,设置气化炉、碳化炉、分离器、返料器、旋风除尘器、布袋除尘器及冷却装置；S2,通过气化炉对生物质原料进行燃烧；S3,通过分离器对燃烧后生物质进行分离,可得高温烟气与未完全燃烧生物质；S4,抽取部分高温烟气与空气混合得到流化风；S5,通过返料器将未完全燃烧生物质返回气化炉内再次燃烧；S6,通过旋风除尘器对高温烟气除尘；S7,除尘后高温烟气进入碳化炉内进行欠氧裂解气化,裂解气化后得到固定碳和燃气；S8,通过布袋除尘器将燃气进行除尘得到清洁可燃气；S9,通过冷却装置对固定碳进行冷却得到可用固定碳；本发明有效提高生物质原料的利用率,可实现大型化和连续性生产。
861	5	本发明公开了一种锡锑合金复合负极材料的制备方法及系统,该系统包括碳材料制备装置和复合材料制备装置两部分,碳材料制备装置包括依次连接的第一搅拌釜、碳化炉和石墨化炉,复合材料制备装置包括依次连接的超声波分散机和第二搅拌釜,其中,石墨化炉与超声波分散机连接。本发明将锡锑合金与特殊处理后的碳材料复合在一起,制备得到的复合负极材料具有极佳的循环稳定性,电学性能佳。本发明的制备系统包括依次连接的碳材料制备装置和复合材料制备装置两部分,连续生产,大大提高了生产效率。
57	0	本发明涉及锂电池材料。一种天然石墨快充锂电负极材料的制备方法,所述负极材料为多个微粒复合颗粒结构,该颗粒结构表面镶嵌着石墨烯微粒形成网状结构,并包括如下步骤：1)包覆,石墨前驱体材料和包覆剂、石墨烯粉末混合的比例为：100:3～30：0.0001～0.01按该比例混合均匀；2)热处理,在惰性气体保护下在高温炉内进行热处理4-10小时,再冷却至室温；3)分级；将物料加入分级机内除去大颗粒；4)石墨化,物料在2800～3200℃石墨化处理；5)筛分,将石墨化后的物料打散过筛；6)混合,将过筛物料和粘结剂按比例混合；7)碳化,混合后的物料进入碳化炉在600-1200℃碳化；8)经除磁、筛分后即可。本发明提高了电子的转移速度,使快充性能得到大幅提高。
973	0	本发明涉及一种用于碳纤维生产的碳化工艺及预氧化束丝氮气吹扫装置,碳纤维丝碳化工艺,包括预氧化、预碳、高碳、表面处理、上浆步骤,在预氧和预碳之间增加一预氧化丝氮气吹扫步骤；吹扫步骤是用氮气量50m3/h,氮气温度150-200℃；氮气吹扫装置包含上壳体和下壳体,上下壳体的左侧通过铰链201连接,完成上下壳体固定。本发明的碳化工艺及预氧化束丝氮气吹扫装置完成了高分子有机纤维在无氧条件下的固相碳化过程,提高了碳纤维的物理性能指标,也提高了碳收率,降低了生产成本,增加了经济效益；降低预氧化丝进入碳化炉前湿度的装置；降低预氧化束丝在进入碳化炉前氧含量的装置。
2912	0	本实用新型公开了一种石墨化炉尾气净化装置,包括壳体,所述壳体的左侧开设有进气口,所述进气口的内侧壁上固定连接有连接杆,本实用新型中,通过扇叶、转动杆、传送带、小转轴、传动机构、过滤板、弹簧之间的配合使用,尾气的气流将会吹动扇叶转动带动转动杆转动,通过传送带的传动使小转轴转动,进而使主动齿轮转动,主动齿轮的转动将会带动从动齿轮转动,从而带动异形齿轮转动,将推动杆向右侧推动,使得过滤板挤压弹簧向右侧移动,当异形齿轮转动到没有齿牙的一侧时,将无法推动推动杆,过滤板将会在弹簧的弹力作用下撞在阻挡块上,使过滤尾气留下的粉尘颗粒掉落下来,避免过滤网得不到清理导致阻塞,影响设备正常使用。
343	0	本发明公开了一种高模量的环保型玻璃纤维的加工工艺,属于无机非金属材料领域。本发明先用硅烷偶联剂和牛血清白蛋白对玻璃纤维进行处理,制得高表面活性的玻璃纤维,再用卤代烃多木质素磺酸钠进行改性,并加入正十二胺溶液改性的胺基化四钛酸钾,制得可吸附于高表面活性玻璃纤维表面的处理剂,将处理剂与高表面活性的玻璃纤维混合处理后,过滤,干燥,制得坯料,将坯料最后于一定温度下高温碳化,制得高模量的环保型玻璃纤维。本发明制备的高模量的环保型玻璃纤维具有较高的拉伸模量且耐碱性优异。
1890	0	本发明公开了一种高电导率碳电极材料及其制备方法,采用的碳质原料与粘结剂的质量比为(5-10)：1；碳质原料包括天然石墨、碳纤维、联苯和氧化亚铜,碳纤维的质量为碳质原料总质量的5-10％,联苯的质量为碳质原料总质量的5-10％,氧化亚铜的质量为碳质原料总质量的2-5％,余量为天然石墨,采用碳纤维作为增强剂,天然石墨作为碳电极的基体,提供碳素基体,与联苯和氧化亚铜按照比例进行混合,碳纤维为导电增强剂,是为了提高碳基体的电导率,天然石墨内的针状结构和纤维纹理,与碳纤维作为增强剂进行混合,利用粘结剂将天然石墨与碳纤维稳固,氧化亚铜为天然石墨化促进剂,促进样品在高温下天然石墨化,从而增强电导率,天然石墨部分的不挥发性碳,形成高功率和超高功率天然石墨电极。
411	5	本发明公开了一种石墨负极材料的制备方法,包括如下步骤：步骤一,原料提取；步骤二,分级；步骤三,纯化；步骤四,烘干筛选；步骤五,融合包覆；步骤六,轻碎包装；通过螺旋溜槽将轻重矿物进行分离,矿浆给入螺旋槽后,矿粒在矿浆中沿槽向下作回转运动,受重力、摩擦力和水流冲力的作用,按矿粒形状和比重进行分离,分离之后对尾矿即轻矿物通过颚式破碎机进行粗碎,然后将粗碎后的矿粒通过锤式破碎机进行中细碎,细碎后的矿粒通过球磨机进行球磨,接着通过浮选机对矿粒进行浮选处理,浮选后的矿粒进行脱水过滤处理；本发明,对石墨矿石选矿效果好,纯化效果好,碳纯度高,得到的产品粒径小,循环稳定性好,容量保持率高。
823	0	一种可移动式磁能碳化炉垃圾处理装置,解决的处理效率、减少能源消耗和设备使用寿命的技术问题,技术方案是,该装置包括：磁能垃圾碳化炉部分和烟气处理部分,磁能垃圾碳化炉包括：炉体、炉胆和永磁磁能转换器构成,炉体顶部设有排烟口,底部设有出渣口,内壁上设有石墨纤维衬、炉胆为石墨材料炉胆,炉胆外壁与炉体之间构成排烟通道,炉胆上设在有烟气过孔,永磁磁能转换器一端与炉胆的内腔连通。有益效果是：结构简单、热效率高、能耗低、移动方便可以在任何地方和生活小区内进行独立使用。
521	0	本发明提供了有机物干馏碳化炉,包括第一壳体、顶盖及第三壳体,所述第一壳体内部为空腔结构,所述第一壳体顶部焊接有第二壳体；本发明通过弧形齿、第二导杆、第二弹簧、第三滑动块、转动杆、第一弹簧、第一导杆等零部件组成结构,此结构可以使第三壳体转动,达到对有机物快速干馏的目的,且本发明通过顶盖、螺块、第一滑动块、转动盘、第一固定块、齿轮、电机、顶盖、吊耳等零部件组成结构,此结构可以将第三壳体运这装置外部,达到快速、有效清理有机物的目的,且本发明通过弧形齿条、齿轮、搅拌杆、转动板、第二电机等零部件组成结构,此结构可以对需要干馏的有机物进行搅拌操作,提高有机物干馏速度。
462	0	本发明公开了利用废聚丙烯腈纤维制备的聚丙烯腈碳纤维及其制备方法,方法包括：(1)将废聚丙烯腈纤维进行脱水处理,得到完全脱水的废聚丙烯腈纤维；(2)将所述完全脱水的废聚丙烯腈纤维短切后与溶剂混合室温溶胀、高温搅拌溶解配制聚合物溶液,经过滤、脱泡得到纺丝溶液；(3)将所述纺丝溶液进行纺丝,得到聚丙烯腈原丝；(4)将所述聚丙烯腈原丝进行预氧化和碳化,得到聚丙烯腈碳纤维。采用该方法得到完全脱水废丝,配制聚丙烯腈质量浓度为19～22wt％的碳纤维原丝用纺丝溶液,以此纺丝液制备的原丝经预氧化和碳化后,最终制备得到线密度38～66g/km、拉伸强度3.8～5.6GPa、拉伸模量230～300GPa的聚丙烯腈碳纤维。
326	1	一种燃烧通道廻转贯穿的碳化活化一体炉,是为了简化生产过程,便于掌控生产工艺技术指标设计的一种窑炉,用于活性炭的生产。它由集气漏管挡板型的碳化炉、活化炉、冷却系统、碳化室、活化室、隔断、进料口、出料口、气孔、燃烧器、燃烧通道、焰温调节装置、燃烧室、出烟口、引风机、补氧孔、三角漏管、炉体组成。由燃烧室与三角漏管组成廻转的燃烧通道,利用燃烧通道的补氧孔,调节生产流程中各阶段不同的温度,和利用挡板的阻挡和支撑作用,降低碳化料生产过程中的破碎率。本燃烧通道廻转贯穿的碳化活化一体炉,有益效果是：产品质量稳定、生产成本低、热效率高。
3007	0	本实用新型公开了一种用于高温石墨化炉电极的淋水式水冷装置,包括水冷装置主体、底座、伸缩支柱、减震机构和复位机构,所述减震机构位于底座的内腔,所述减震机构包括稳定板,所述水冷装置主体的底端表面与稳定板的顶端表面固定连接,所述稳定板的一侧表面固定连接有滑块,所述底座的内侧表面开设有滑槽；本实用新型通过设置的稳定板,有效避免了装置在工作或移动时无法缓冲装置发生的震动,有利于提高了装置的稳定性,通过设置的复位杆,有效避免了功能按键长时间按压可能会陷入操作面板的内部,有利于功能按键的准确复位,保证了操作面板上的功能按键对装置的伸缩支柱进行升高或者降低的操作,有利于操作者使用,提高了装置的灵活性。
2650	0	高炉炉底、炉缸用高导热石墨块,属于炭质耐火材料技术领域。其原料由下述重量份的组份组成：2mm＜粒径≤4mm的石油焦11～15重量份、1mm＜粒径≤2mm的石油焦10～14重量份、0.075mm＜粒径≤0.15mm的石油焦53～60重量份、粒径≤0.075mm的石油焦、34～40重量份、中温沥青22～25重量份。本发明配方选用强度较高的易石墨化的优质针状焦,采用小颗料配方,并且采用高压多浸多焙的方法,使浸渍剂充分浸透到石墨块的孔隙中,这样降低了石墨块的气孔率,提高产品的致密性、体积密度和强度,最重要的是大幅度提高了石墨块的导热系数和抗碱侵蚀性,彻底解决了石墨块导热系数低的问题,达到了大型高炉用高导热石墨块质量的要求。
1223	0	本实用新型公开了一种便于清洁的碳化炉,包括箱体机构、转动连接在所述箱体机构的搅拌机构、固定连接在所述箱体机构内部上侧的喷淋机构、固定连接在所述箱体机构内部下侧的固定支架和滑动连接在所述箱体机构与所述固定支架之间的称重板,所述喷淋机构与所述搅拌机构之间传动连接,所述搅拌机构上设置有刮壁机构和限制机构,所述固定支架上转动连接有烘干机构,所述烘干机构与所述搅拌机构之间传动连接,所述称重板与所述箱体机构之间设置有第一弹簧；利用物料的重力驱动刮壁机构与箱体机构内壁进行接触,从而在转动的过程中刮去箱体机构内壁上的溶剂或包覆材料,防止溶剂或包覆材料附着在箱体机构的内壁上无法排出。
1613	0	本实用新型涉及一种低温碳化炉炉头氮气密封装置,其包含连接法兰,密封挡板,纤维进出通道,常温氮气进气口,第一高温氮气进气口,第二高温氮气进气口,常温氮气分配管,第一高温氮气分配管,第二高温氮气分配管,固定螺栓、固定板；固定板,常温氮气分配管,第一高温氮气分配管,第二高温氮气分配管分别焊接与低温碳化炉炉头氮气密封装置的内腔上壁和下壁,且与侧壁焊接。本实用新型装置设置纤维进出口,有氮气密封炉头两只,每只氮气密封炉头有一道常温氮气密封通道,两道高温氮气密封通道,低温碳化炉通过氮气密封炉头的若干道氮气密封,有效阻止马弗内氧气的进入,完成了纤维在低温碳化时的工艺技术要求。
2498	0	一种比表面积达到2300m2/g的活性炭材料的制备方法,以兰炭原料经预氧化脱水处理、碳化和活化处理,形成具有大量微孔结构、部分晶体石墨化的活性炭材料,且材料的比表面积达到2300m2/g。本发明实现了活性炭连续化生产,产品比表面积达到2300m2/g,反应装置简捷、实用、节能、高效,操作和控制方便。
3077	0	本实用新型公开了一种具有隔热性能的石墨化炉,属于化工技术领域。一种具有隔热性能的石墨化炉,包括第一内胆,第二内胆的外部设置有螺旋管,螺旋管中填充有液体,螺旋管上设置有连接管,连接管与连接室的内部相连通,连接室的内部设置有螺旋架,螺旋架的一端设置有第一传动轴,第一传动轴的端部传动连接有第二传动轴,本实用新型通过螺旋架转动时会使得螺旋管和连接管中的液体循环流动,通过螺旋管可以吸收来自第二内胆的热量,热量再被液体吸收,旋转向上的螺旋管会带动液体在第二内胆的外侧形成隔热保温层,实现了对第一内胆的保温和隔热。
3573	5	本实用新型涉及一种石墨化炉强制冷却装置,属于石墨化炉和工业余热回收利用领域,该装置可将石墨化炉的冷却方式由自然冷却改为强制冷却以大幅降低石墨化炉冷却时间,具体结构为：在石墨化炉炉体内设置盘管式空气换热器,冷却盘管的换热结构可采用单层或多层金属管,可沿外墙布置,也可同时布置在炉体底部,可按单程列管布置,也可按双程管布置,冷却盘管的进风口与进风集管相连,进风集管与冷却风机相连,冷却盘管的出风口与出风集管相连。新型强制冷却装置可将冷却时间降低到3～5天,可将石墨化产品的产能提高50%～70%。
2320	1	本发明涉及一种碳#石墨坩埚电加热焙烧炉,包括钢制的炉体,炉体内底部设置有隔热砖层,炉体的顶部固定设置有保温纤维板层,隔热砖层的两侧分别设置有侧部隔热砖层,两侧部隔热砖层与炉体之间填充有保温棉材料层,隔热砖层上方还设置有高铝砖隔热层,高铝砖隔热层位于两侧部隔热砖层之间,高铝砖隔热层上设置有沿炉体长度方向布置的瓷辊道,瓷辊道上设置有方瓷托板,方瓷托板上设置有沿炉体长度方向布置的若干个焙烧箱,各焙烧箱之间依次通过钢环连接,焙烧箱的外侧设置有高频电加热线圈。本发明中碳#石墨坩埚电加热焙烧炉,能够有效的降低生产成本,节省投资成本、提高热利用率、缩短生产周期、降低环保成本、提高产品质量。
2994	1	本实用新型涉及石墨提纯设备技术领域,且公开了一种新式高温气体石墨提纯设备,包括控制柜和石墨化炉,所述控制柜和石墨化炉的下表面共同固定连接有支撑板,所述支撑板的上表面四角处均开设有通孔,且通孔的孔壁固定连接有缓冲机构,多个所述缓冲机构的底端共同固定连接有底板,所述底板的下表面四角处均固定连接有万向轮,所述控制柜的外壁固定连接有散热机构。本实用新型能够有效提高高温气体石墨提纯设备移动的便捷性和效率,同时提高了高温气体石墨提纯设备移动的安全性,也能够有效提高高温气体石墨提纯设备中控制部分的散热效率。
3447	0	本实用新型公开一种适用于高挥发性粉体的石墨化炉炉芯,包括底板,底板的一端设有炉头端板,底板的另一端设有炉尾端板,炉头端板和炉尾端板通过至少两组立板组件连接,底板和立板组件和炉头端板和炉尾端板围成一个或多个用于填装待石墨化粉料的腔体,腔体的上端分别盖有一个具有排气作用的顶盖毡,每个腔体内间隔设有多块芯板；芯板水平排布在腔体内,顶盖毡边缘四周与炉头端板、炉尾端板、立板组件相连接,立板组件由多块立板组成,每两块相邻的立板相互拼接。本实用新型利用碳毡或者石墨毡作为腔体顶盖,提高了石墨化炉的排气能力,同时截留粉体物料从而避免被石墨化物料随大量排气溢出,提高了产品收率和生产的安全性。
1550	5	本实用新型公开了一种智能型碳化炉,包括碳化炉主体,所述碳化炉主体的下方通过固定螺栓设置有炉体支架,所述碳化炉主体的侧面通过固定螺栓设置有炉盖转轴,所述炉盖转轴的侧面设置有转轴连接板,所述转轴连接板的另一端通过固定螺栓设置有炉盖,所述炉盖与所述碳化炉主体的连接处设置有卡扣,且所述卡扣共设置至少八个；通过设计的炉盖支撑装置,避免了打开炉盖而造成的炉盖转轴损伤问题,在打开炉盖时,炉盖的重量被炉盖支撑架分去,不会压着炉盖转轴,从而保护了炉盖转轴,延长了炉盖转轴的使用寿命,节约了成本,同时由于炉盖支撑架下方设置有移动轮,打开炉盖的时候也更加的方便。
1974	1	本发明的目的在于提供一种超厚石墨导热膜,所述石墨导热膜由聚酰亚胺膜经过碳化、石墨化、压延及裁切处理得到,所述石墨导热膜的厚度为40-90μm,所述石墨导热膜导热率＞1600W/(m·K)。所述聚酰亚胺薄膜为三层共挤式聚酰亚胺膜,两侧为发泡层,中间层为芯层。本发明制备的超厚石墨导热膜,避免了在烧制过程中由于气体排出不畅导致的石墨膜分层、掉粉、破裂等缺陷。
3103	1	本实用新型属于石墨化内串炉导电小车技术领域,具体涉及一种石墨化内串炉导电小车缓冲吊轮挂体装置,包括安装在轨道上的两排相对称的滚轮,所述滚轮连接有承力杆,所述承力杆连接有连接板,所述连接板连接有四个减震器,所述减震器包括减震弹簧和减震油缸,所述减震器的下侧连接有支撑板,所述支撑板的中心位置设有螺纹孔,所述螺纹孔连接有螺纹杆,所述螺纹杆的上端连接有旋转盘,所述螺纹杆的下端连接有承力板,所述螺纹杆连接有上螺母和下螺母,所述上螺母位于支撑板上侧,所述下螺母位于支撑板的下侧,所述螺纹杆连接有安装板,所述安装板设有四个安装孔,所述安装板的下侧设有环形槽,所述承力板设有与环形槽相匹配的滚珠。
1807	5	本发明公开了一种石墨负极材料的制备方法、石墨负极及其应用,其制备方法,包括步骤：(1)制备焦骨料将若干种焦炭分别经粗破、磨粉和分级处理得到对应的若干种焦骨料；(2)制备改性焦炭于若干种焦骨料中分别加入酸性溶液,再搅拌后制得浆料,浆料经洗涤、抽滤、脱水烘干后得到对应的若干种第一物料；(3)制备第二物料将至少两种第一物料进行混合得第二物料,或将至少一种焦骨料和至少一种第一物料混合得第二物料；(4)包覆及石墨化将第二物料与包覆剂混合后进行造粒及石墨化。本发明通过先将前期处理的焦骨料进行酸性溶液改性处理,可得到兼顾高动力学和高造粒性能,改善二次电池循环性能的石墨负极材料。
2947	0	本实用新型公开了一种用于艾奇逊石墨化炉的新型分体式坩埚,其包括前石墨板、后石墨板、左石墨板、右石墨板、石墨底板和石墨盖板,所述前石墨板、所述后石墨板、所述左石墨板、所述右石墨板、所述石墨底板和所述石墨盖板构成长方体形状的坩埚体；本实用新型的有益效果：本实用新型结构简单,采用分体拼接式的形成长方形的坩埚,有效的降低了能耗,且石墨底板无任何沟槽设计,没有显著的引力集中出现,受重力后不容易损坏或产生裂纹,使用寿命高,同时设计承受重力的承重圆片,承重圆片面积小,成本低,无沟槽结构,更换方便快捷,成本低。
3072	1	一种内串式石墨化炉恒压送电系统属于冶金工业设备领域,特别涉及了一种内串式石墨化炉恒压送电系统。本实用新型具有自动化程度高、动作精度高、结构紧凑、供压稳定的特点。本实用新型包括：负极送电车、石墨化炉、正极送电车和液压站；所述负极送电车和正极送电车分别设置在一支撑架体的两端上,所述负极送电车和正极送电车通过导电原件分别与设置在石墨化炉两端的电流分布板相连,所述液压站与支撑架体通过管路相连。
1996	5	本发明公开了一种生产石墨负极材料用石墨化炉送电系统,包括主体炉、底座、外壳、温度测试仪、控制器、电路开关和支撑架,所述主体炉底端固定安装有底座,所述主体炉侧面固定安装有外壳,所述外壳内部固定安装有电路开关,所述外壳内部位于电路开关底端固定安装有控制器,所述底座侧面设置有温度测试仪,所述控制器与温度测试仪电性连接,所述底座内部设置有支撑架,相对于传统的石墨化炉的送电设备,本设备在使用时可以更加稳定、快速的对设备内部的电压进行切换,且当设备内部温度过高时,可以快速的将电路进行关闭,防止造成一些不必要的损失,通过这些装置的使用,可以有效的提升设备的工作质量,保证设备运行的稳定性。
549	0	一种石墨烯/碳黑复合电热油墨的制备方法及圆网印刷电热膜的制备方法,石墨烯/碳黑复合电热油墨的制备方法：少层石墨烯聚集体的制备；石墨烯/碳黑色浆的制备；石墨烯/碳黑复合电热油墨的制备。该方法制备的石墨烯/碳黑复合电热油墨具有均匀的分散性、高导电性、色泽亮丽等优点。电热膜的制备方法：用稀释剂将石墨烯/碳黑复合电热油墨进行复配；通过管道泵送至圆网印刷装置的出墨喷头,在泵的压力下,均匀地送至圆网内筒,调节圆网印刷刮刀的深度、角度和位置,使油墨从圆网内均匀的挤出印刷至基材上；送至烘箱内烘烤,在印刷银电极得到电热膜半成品；该方法工艺简单、易操作,能解决传统印刷方式对基材材质的限制。
881	0	本发明涉及一种复合挤压模具材料的制备方法,属于模具材料制备技术领域。本发明首先将废旧粘胶纤维预处理后,经氧化和碳化,得到粘胶基碳纤维,再将二乙三胺五乙酸溶于去离子水后,加入硝酸铝,得到氧化铝纤维前驱体,接着将其与十二烷基硫酸钠等物质混合,经纺丝和煅烧,得到微米级氧化铝纤维,最后将其与粘胶基碳纤维、氮化铬等物质进行混合挤压,得到坯料,将其高温煅烧后,即可得到复合挤压模具材料。本发明制备的复合挤压模具材料强度高,抗弯强度达到1452MPa以上,在操作过程中不易产生裂纹,不会影响挤压型材表面的质量；使用寿命长,使用寿命达到1450次/模以上。
2651	0	一种灰色导电碳粉的制备方法,由下列步骤组成：第一步：将石油焦或沥青焦在1100℃～3800℃条件下煅烧至颜色变浅且稳定为止；所述煅烧在二氧化碳、氮气、氩气或者氦气气氛的保护下进行；第二步：将第一步得到的产物移至石墨化炉内进行石墨化直至材料的导电率上升且稳定为止,石墨化时的温度为2700℃～6000℃；所述石墨化在氩气或者氦气的保护下进行；第三步：第二步得到的产物粉碎磨细后即为灰色导电碳粉。本发明首先将石油焦或沥青焦在煅烧条件下颜色变浅,再在石墨化过程中将原料的导电率升高,得到的产品的颜色浅。
1104	0	垂直移动床稻壳碳化炉及其碳化稻壳方法。垂直移动床稻壳碳化炉,包括颗粒系统、燃气系统、操作气系统和控制系统,所述颗粒系统形成稻壳下落的垂直移动床,所述操作气系统为产生操作气的工作部,所述稻壳在垂直移动床内与操作气发生逆流热交换,所述燃气系统为将燃气导出、且将部分燃气循环至操作气系统的工作部,所述控制系统为精确控制操作气温度和残氧浓度的工作部。本发明在生产规模上实现了稻壳的控温连续碳化,产品为活性碳化稻壳、轻质木焦油和可燃气体,无废水排放。
2344	1	本发明公开了一种提高石墨化提纯推舟炉效果的方法,涉及石墨材料加工领域。该方法包括：在推舟炉的炉膛中依次放置多个依次连续接触的圆筒状坩埚；将推进器推头与炉膛末端的一个坩埚相接触,推进器推头用来向坩埚移动提供动力；推进器推头的旋转前进,推动炉膛中多个坩埚翻转滚动前进。本发明中通过推进器推头带动炉膛中坩埚做旋转前进运动,坩埚转动即坩埚中炒料板带动坩埚中装入的物料在坩埚中翻炒运动,有效提高了物料的搅拌传热效果,解决了推舟炉煅烧过程中传热差的问题。
3649	0	本实用新型公开了一种石墨化炉以及一种使用所述石墨化炉对石墨电极坯件进行石墨化处理的方法。所述石墨化炉用于对石墨电极坯件进行石墨化处理,并且包括至少一个炉体,其中,所述炉体具有沿竖直方向延伸的炉膛,且所述炉膛的高度方向尺寸大于所述炉膛在水平方向上的尺寸。由于炉膛高度方向的尺寸大于其水平方向的尺寸,从而,电极坯件可以在炉膛内竖直放置,例如竖直叠置5-7支(由电极坯件规格的大小决定放置电极支数的多少),由此大大提高占地面积的利用效率。另外,由于炉膛水平方向的尺寸较小,容易对整个炉体进行密封,使得保温料便于冷却处理、余热便于回收,节约能源并提高生产效率。
922	0	本发明涉及一种高导热石墨散热膜制作工艺,选择高纯度石墨,制作石墨模具,选择天然石墨纸为基材；将已经裁切好的天然石墨纸堆叠放入石墨模具中；石墨模具放入高温石墨化炉中进行四次高温提纯,将高分子薄膜裁切成片材与提纯过的天然石墨纸交叉堆叠放入石墨模具；将放有原料的石墨模具放入碳化炉中,将碳化好的材料放入石墨化炉中,将石墨化好的原材按规格分切,与离型膜层叠放入两辊压延机进行压合,经压延机压制后获得表面光滑厚度均匀且具有柔韧性的高导热石墨膜。本发明制成的导热石墨散热膜表面光滑厚度均匀且具有较高柔韧性。
2419	0	一种利用碳化硅炉用变压器和电阻炉生产石墨化材料的方法,包括：铺设炉底保温料、立隔料板、铺设下垫层、铺设物料、铺设电阻料、铺设引流层、设置透气通道、铺设粗保温料、铺设细保温料、石墨化的步骤,在铺设物料中采用若干坩埚盛装物料,再将盛装物料的坩埚沿着炉体的长度方向摆放在下垫层上,各坩埚之间不接触,本发明中,通过将闲置的碳化硅炉用变压器和电阻炉组合使用,来生产石墨化材料,由于碳化硅炉用变压器不能提供大电流,所以通过增大电阻炉的炉阻来提高炉体的热量,以满足石墨化的需求。
996	5	一种微碳管上生长氧化镍纳米片的超级电容器电极材料的制备方法是将收集到的柳絮进行清洗,然后装入碳化炉,于保护气氛下进行碳化,获得微碳管；将微碳管加入N,N#二甲基甲酰胺中,经超声,得到溶液A；将Ni(NO3)2#6H2O粉体溶解在去离子水中,形成溶液B,然后将溶液A逐滴缓慢添加到溶液B中水热反应,冷却至室温,用去离子水洗涤,烘干,在保护气氛下,煅烧得到产物。本发明具有工艺简单,制备条件温和,操作简单,能耗低,倍率性能好及循环性能好的优点。
41	0	本发明涉及碳材料加工技术领域,具体为一种生物质多孔碳材料及其制备工艺,包括以下步骤：S1、将植物枝干原材料洗净、干燥、破碎处理,通过1000-2000目筛进行筛选,得到混合物A；S2、将S1步骤中的混合物A置入碳化炉进行第一次碳化处理,在惰性气体环境下,升温至800-1200℃,第一次碳化处理时间为2-6h,然后取出空冷至室温,得到混合物B；S3、将S2步骤中的混合物B和适量的氢氧化钾粉末进行均匀混合,得到混合物C。该生物质多孔碳材料及其制备工艺,通过对生物质材料进行两次碳化处理和分步式酸碱处理,最大限度的提高碳材料比表面积和孔隙结构,简化碳材料的制备工艺,有效的降低生物质多孔碳材料的制备成本。
2972	5	本实用新型公开一种石墨化炉余热回收系统,包括炉体保温单元、冷却单元、换热器和回热利用单元,所述炉体保温单元由石墨化炉体和包覆在所述石墨化炉体外侧的回热腔组成,所述石墨化炉体的底部通过出料筒连接到所述冷却单元,所述冷却单元的主体为冷却集热瓶箱,所述冷却集热瓶箱的内部设置有若干个内部冷却筒,所述内部冷却筒的顶部通过热媒进管连接到所述换热器上,所述内部冷却筒通过低温气管连接有三通电磁阀,所述三通电磁阀的另外两个端口分别安装有过滤盒和换热冷媒出管,所述回热利用单元由热媒出管和冷媒进管组成。有益效果在于：本实用新型通过瓶状下滑接触的原理与其充分接触换热并将余热回用作为炉体保温减少散热,节约了能源。
509	0	本发明提供了一种生物质环保产气碳化炉与碳化室的连接装置,涉及环保装置技术领域,现有技术中生物质燃烧烟气的处理,不能对烟气进行有效地利用或烟气利用率低,且不符合国家节能减排的要求的技术问题,该装置包括依次连通的烟气裂解管道、烟气管路和裂解气分接器,其中,烟气裂解管道与碳化室连通,裂解气分接器与产气碳化炉连通,烟气裂解管道与裂解气分接器通过烟气管路连接,本发明提高生物质燃烧的烟气的利用率。
3322	0	本实用新型涉及一种端部导流内冷式内串石墨化炉头导电电极,在导电电极本体的一端面上沿导电电极本体轴向方向开设有一定深度的圆形的冷却水孔,水腔内隔层紧贴导电电极本体冷却水孔的内壁和底部,且水腔内隔层的上缘口位于冷却水孔的上缘口以下一定距离,在导电电极本体的侧壁上开设有一垂直于冷却水孔轴线的孔道,该孔道与冷却水孔连通,在导电电极本体的侧壁上开设有一垂直于冷却水孔轴线的水道,冷却水进水管与孔道连接,冷却水出水管与水道连接；水腔封头与冷却水孔的上端部紧紧嵌装在一起,所述水腔封头为与冷却水孔配合的圆柱状结构。本实用新型可兼具导电截面积大,冷却效果好,应用于内热串接石墨墨化炉的炉头导电专用部件。
790	0	本发明公开了一种由甘蔗渣制备氮气碳分子筛的方法,采用的原材料是甘蔗渣,其来源广泛,而且价格低廉；制备的碳分子筛孔径均匀,适合氮气制备,是一种甘蔗渣的新型利用方法。
2839	0	本实用新型公开了一种石墨化炉,包括炉体和圆筒,所述炉体外侧套设有用于对炉体内腔进行感应加热的感应线圈,炉体底壁开设出料孔,出料孔处设置出料阀门,炉体的顶部具有进料孔,进料孔处具有进料阀门,炉体顶部开有排气孔；所述圆筒套设在感应线圈外部,圆筒的外壁与内壁之间具有空腔,所述空腔侧壁开有进气孔和出气孔,进气孔与炉体上的排气孔通过进气管连通,出气孔处连接有出气管,出气管内设置有出气阀门和负压风机,炉体上方设置有电机,电机的输出轴上连接有搅拌轴,搅拌轴穿过炉体的顶壁进入炉体内腔,本装置可以对废气进行集中化处理,从而降低废气排放时空气净化设备产生的能耗。
1457	1	本实用新型提供一种钨粉生产用碳化炉,包括工作炉,支撑架,出料头,密封阀,左连接管,第一控制阀,第一预热器,第一放置筒,右连接管,第二控制阀,第二预热器,第二放置筒,PLC,控制按钮,风机,连通管,过滤网,二次材料搅拌混合架结构,均匀加热连接板架结构和连接观察处理框架结构,所述的支撑架分别焊接在工作炉下表面的左右两侧；所述的出料头焊接在工作炉下表面的右侧；所述的密封阀螺纹连接在出料头和出料头之间。本实用新型的有益效果为：通过二次材料搅拌混合架结构的设置,在搅拌叶旋转时,能够对材料进行搅拌并混合的工作,且增加了材料的混合效果,进而避免了材料过多并不方便通过风力进行混合的问题。
2017	0	本发明涉及一种高导热复合凝胶,由凝胶基料、导热填料、偶联剂在催化剂作用下生成,所述导热填料由石墨化金刚石颗粒和导热辅料组成,所述石墨化金刚石颗粒的表面生长有层状石墨烯,所述导热辅料选自氧化铝、氧化锌、氧化铍和六方氮化硼中的至少一种；所述凝胶基料与所述导热填料的质量之比为1:9.5～15.2,所述导热填料与所述偶联剂的质量之比为125～200:1,所述导热填料中所述石墨化金刚石颗粒和所述导热辅料的质量之比为4～5:1。本发明还提供了一种高导热复合凝胶的制备方法。
2738	1	本实用新型提供一种多功能石墨化炉炉盖装置,属于炉盖技术领域,该多功能石墨化炉炉盖装置包括炉体,所述炉体的上表面顶部可拆卸连接有固定环,所述固定环的顶部设置有炉顶盖,所述炉顶盖和固定环之间通过开合机构进行连接,所述开合机构安装在固定环的外环面上,所述固定环的内部设置有集气罩,所述集气罩顶部中心处活动连接有排气机构,所述炉顶盖顶部的中心设置有集气装置,所述集气装置和连接筒相连接。通过设置的炉顶盖和集气罩,可以共同组成一个炉盖,在进行对集气装置进行抢修的时候,可以只打开炉顶盖,然后集气罩上的排气机构会自动封闭,防止炉内废烟气排出,从而解决了现有技术中对炉盖中的烟气收集装置维修不方便的问题。
3191	1	本实用新型公开了一种带有节能型余热回收的石墨化炉,包括外壳,所述外壳内部通过连接杆与真空罩固定连接,所述真空罩底端通过底板与高温炉连接,所述高温炉顶部通过密封环与真空罩焊接,所述密封环侧面设有蒸汽管,所述蒸汽管与密封环相连通,所述蒸汽管贯穿外壳侧面与气缸顶部相连通,所述蒸汽管上设有气阀,所述气缸内部设有双塞活塞杆。可利用余热不断循环的冷却系统,出气孔的蒸汽可用于其他的设备供能,避免能量的流失,使内部气压在初始时处于一个较低的状态,在高温炉不断升温时可避免罩内压力过大从而给真空罩减小压力,可自动控制水的流量,避免浪费冷却水,节约了水资源。
2453	0	本发明公开了一种人造石墨散热片的制造方法,其先将一PI(Polyimide)膜送入一热阻式石墨化炉中,以1100℃-1300℃的加热温度,对该PI膜进行加热碳化,令该PI膜碳化后形成一PI碳化片；接着,再以2800℃-3000℃的加热温度,对该PI碳化片进行加热石墨化,使该PI碳化片石墨化后形成一PI石墨散热片；之后,再将该PI石墨散热片冷却,冷却至室温后,以一压延装置压延其厚度,使该PI石墨散热片经压延后,形成厚度15-30μm的石墨散热片成品。
2243	1	本发明涉及石墨制品加工技术领域,具体地说,涉及一种超大规格石墨制品及其石墨化方法,所述超大规格石墨制品的体密度为1.82～1.87g/cm3,电阻率为5～6μΩ·m,气孔率为9～12％；所述石墨化方法在送电起始功率时炉芯电阻率为21～27mΩ·m,优选为25mΩ·m,所述炉芯的电阻在石墨化过程中的波动范围为5～10％。本发明通过调整初始炉芯电阻,改变超大规格石墨制品的装炉方式以及调整送电曲线的功率上升速率,使得石墨化的制品具有良好的致密性能,提高了成品率。
1016	0	本发明涉及一种碳纤维生产中低温碳化炉的废气控制排放方法；在碳化炉废气排放管外壁设置电伴热线,加热到400℃；在废气排放管与低温碳化炉连接处装有碟阀,在碟阀出口后的废气排放管配有四通管；大量废气,通过控制废气排放管上的碟阀开度,控制低温碳化炉中的废气排出量,使低温碳化炉内压力处于大于1个气压5～20Pa的状态,废气以气体形式排出；该方法解决了低温碳化炉废气排放问题,通过在废气管线上加装排放阀、电伴热及四通管,实现了对低温碳化炉产生的废气较好的处理,满足纤维平稳运行的要求,该方法工艺简单,效果明显,很容易实现工业化生产。
2230	1	本发明属于石墨负极材领域,具体地说,涉及一种利用针状焦生产石墨负极材料的方法及负极材料,包括将针状焦粉碎、球化、筛分、配料、包覆、石墨化、筛分得到产品,其中,在配料步骤中针状焦的粒径范围及重量份数如下：10#15μm为10#15份；15#25μm为50#55份；25#30μm为20#35份,本发明的有益效果为：采用三种不同粒径的针状焦制备碳负极材料,使比表面积较大、锂离子进入颗粒中心的路径短、阻力小的小粒径针状焦与比表面积较小、锂离子进入颗粒中心的路径长、阻力大粒径较大的较大粒径针状焦进行混合,实现优势互补,使包覆后的针状焦整体的振实密度大,比表面积小,更有利于制备性能优良的负极材料。
1900	0	本申请涉及锂离子电池负极材料的石墨化生产技术领域,尤其是涉及一种轨道移动式石墨化炉系统,轨道移动式石墨化炉系统包括：轨道；多个处理区,多个处理区沿着轨道顺次设置；石墨化装置,石墨化装置可移动地设置于轨道,以使得石墨化装置经过对应的处理区。本申请提供的轨道移动式石墨化炉系统中,配设有轨道并且沿着轨道顺次布置多个处理区,石墨化装置可依次经过上述各个处理区进行相应的处理,最终形成石墨化产品,整个生产过程有序进行,并且各处理区有序排布,避免杂乱无张地聚集在一起,有助于提升生产效率,并且注意,现场更加规整、安全,提升工人的工作环境。
1121	0	本发明提供用于获得具有高的机械特性的纤维增强树脂的碳纤维束。一种碳纤维束,其由碳纤维的单纤维构成,所述碳纤维的单纤维在单纤维的表面没有在纤维的长度方向延伸的长度0.6μm以上的表面凹凸结构,具有单纤维的表面的最高部与最低部的高低差(Rp-v)为5～25nm且平均凹凸度Ra为2～6nm的凹凸结构,并且单纤维的纤维截面的长径与短径之比(长径/短径)为1.00～1.01,所述碳纤维束是单纤维的每单位长度的质量在0.030～0.042mg/m的范围内、纱线强度为5900MPa以上、由ASTM法测定的纱线弹性模量为250～380GPa、结节强度为900N/mm2以上的碳纤维。
3582	0	本实用新型涉及金属热处理设备领域,具体为一种可锻铸铁蓄热式隧道退火炉生产线,解决现有炉内温度不均匀,氧化烧损现象严重,能耗大等问题,包括退火炉体、炉体前门、后门、料车、液压顶车机构,退火炉体内设有加热区、第一阶段、第二阶段石墨化保温区、强制冷却区,退火炉体两侧、并且位于加热区和第一阶段石墨化保温区设有至少两个上方空气煤气双预热蓄热式烧嘴单元组合和两个下方空气煤气双预热蓄热式烧嘴单元组合；还包含与退火炉体平行设置的循环作业区,其内设有自然冷却区、卸料区、装料区,退火炉体与循环作业区两端设有摆渡回转台。结构简单、设计合理、操作简便,高效节能、低CO2、NOX排放双重优越性,炉内温度均匀,产品质量稳定。
1492	0	本实用新型属于生物质碳化技术领域,涉及一种用于生物质裂解碳化炉的进料结构,包括位于炉体前部的进料斗以及穿过进料斗底部以及炉体的输送装置,所述进料斗内枢接有若干螺旋压料轴,所述螺旋压料轴包括能够转动的轴杆以及围绕轴杆设置的螺旋片。本实用新型能够利用螺旋压料轴的转动让杆状物料在输送装置内压紧,使热裂解反应能够在物料中充分地进行,而且能避免炉体过热引发的事故。
3222	1	本实用新型公开了一种具有自动化控制的石墨稀散热片制作装置,包括装置本体,所述装置本体包括桌台,所述桌台顶部一端和中间部分均固定安装有底座,靠近所述桌台顶部边缘一端的所述底座顶部固定安装有炭化炉,另一个所述底座顶部固定安装有石墨化炉,所述炭化炉和所述石墨化炉一侧表面均设置有升降门,所述升降门一侧底端均设置有门把手,所述炭化炉和所述石墨化炉内部底端均固定安装有导热板,所述导热板底部设置有加热器,采用上述方案,本实用新型有益效果是：本装置设置有炭化炉、石墨化炉、U形支架板和点胶管,且四个组件均位于桌台的顶部,距离较近,便于操作者的使用,提高了装置的适用性。
2530	0	本发明涉及一种石墨导热膜的制造方法,其特征在于：包括以下步骤：(1)将聚酰亚胺薄膜经过等离子处理；(2)在两张石墨纸之间放置3~50张经过步骤(1)处理过的聚酰亚胺薄膜,进行升温处理得到结晶性的碳泡沫膜；(3)通过辊压或层压,将碳泡沫膜加工为表面光滑的石墨导热膜。本发明所述的石墨导热膜的制造方法的产能比现有技术中的制造方法提高1-5倍,且良率稳定。产品表面柔软光滑,没有表面不良导热系数大于1800w/(m.k),高于日本松下的专利申请号CN1816504A所表达最高值1000?w/(m.k)。
3055	1	本申请公开了一种火电厂电焙烧炉制石墨系统,包括电厂发电模块,送变电及供电模块、电焙烧炉,所述送变电及供电模块、电厂发电模块、电焙烧炉三者之间相互连接；所述电焙烧炉利用电厂多余电能将胚料加工成石墨,排放烟气送入煤粉锅炉的炉膛或烟道,烟气中的可燃气体在炉膛内燃烧,其他烟气及粉尘利用煤粉锅炉的烟气处理设施进行无害化处理。本申请的有益效果是在满足电厂全年特别是非供热季深度调峰的同时,降低电石墨化工艺用电成本,增加火电厂的盈利能力。
2848	5	本专利介绍了一种石墨化提纯炉换气管连接结构,包括送气管本体和连接构件；送气管本体为石墨管,送气管本体两端均设置有与连接构件连接的直管段和锥管段；连接构件包括接头管和插接套；接头管外径与送气管本体直管段内径相匹配,插接套设置在接头管中部外缘上。本实用新型结构简单,降低加工难度,能够保证加工精度,提高加工效率,将低生产成本；在使用时能够快速对插连接,操作简单方便,加快装炉时速度,提高生产效率；连接构件连接管与插接套的设置,保证送气管本体连接后的密封性,保证提纯炉内产品提纯效果。
3206	2	一种用于疏通管路的卧式钻床,本实用新型涉及一种钻床,本实用新型为了艾奇逊石墨化高温炉在生产中送气管内的送气孔会产生结杂现象,结杂物过多会导致气体无法送入炉内,现有技术中还没有出现应用机器对送气孔结杂物进行清理的设备,它包括主体支架、动力系统、加长钻杆、合金钻头、送气管固定支架、摇动手轮、牙盘、牙道、固定夹紧件、固定架滑道和管架滑动轮；动力系统安装在主体支架的一端,加长钻杆的一端与动力系统的动力输出端固定连接,合金钻头固定安装在加长钻杆的另一端上,两个组固定架滑道固定安装在主体支架的另一端上,送气管固定支架设置在两个组固定架滑道上方,本实用新型用于艾奇逊石墨化高温炉送气管孔清理时使用。
2520	3	本发明公开了一种氮掺杂的石墨化碳封装铁纳米颗粒的制备方法,将柠檬酸铁铵与双氰胺溶于水,混合均匀后加热去除溶剂,得到固体粉末；固体粉末置于石英舟内,然后放入装有石英管的管式炉中；通入惰性气体,升温至500～1100℃,并保持0.5～7小时,冷却至室温；将得到的固体在酸溶液和低于100℃的温度下处理12～36小时,过滤水洗烘干后,得到目的材料。在该材料中,铁纳米粒子大小在1～20nm之间,铁载量在2～20wt%之间,掺杂氮的含量在1～10wt%之间。该材料应用于质子交换膜燃料电池阴极氧还原反应,具有较高的电催化活性。本方法所使用的前驱体价格低廉,制备过程简便,可实现规模化制备。
517	0	本发明集气漏管及挡板型的碳化炉,涉及了一种炉窑,用于褐煤的碳化。它是针对现有碳化炉技术对褐煤碳化的技术不足,设计了一种集气漏管及挡板型的碳化炉。由进料口、炉体、碳化室、集气漏管、气孔、挡板、出料口、燃烧器、燃烧室、出烟口、输气管组成。利用挡板的阻挡和支撑作用,减少碳化料碳化过程中的挤压摔碰,降低破碎率。本发明的有益效果是：产品破碎率低,粉料少、生产效率高。
1985	0	本申请涉及一种人工石墨/石墨烯复合导热膜,其依次包括：作为整体进行碳化和石墨化的柔性基材层、含胶粘剂的石墨烯过渡层和石墨烯导热层,所述柔性基材层和所述含胶粘剂的石墨烯过渡层中的胶粘剂在石墨化过程中形成人工石墨。本申请还涉及一种如上所述的人工石墨/石墨烯复合导热膜的制备方法。本文所述的人工石墨/石墨烯复合导热膜制备工艺简单,厚度高达200微米,横向导热率可达1000W/mK以上。
524	3	本发明的目的之一是提供一种废气处理方法,其能够在处理由碳纤维制造工序排出的废气的过程中抑制因废气处理量增加导致的成本提高,所述废气处理方法包括：第一燃烧工序,用于处理碳化工序废气,该碳化工序废气排自在惰性气体气氛中对纤维状物质进行碳化的碳化炉；和第二燃烧工序,用于处理耐燃化工序废气,该耐燃化工序废气排自在空气气氛中进行耐燃化的耐燃化炉,其中,所述废气处理方法具备：空气分离工序,以空气为原料获得用于将碳化炉设为惰性气体气氛的氮和用于在第一燃烧工序中对碳化工序废气进行燃烧处理的富氧空气。
2323	0	本发明提供了一种利用黑液粗木质素制备石墨烯的方法：以酸沉积或电解法提取的造纸黑液粗木质素为原料,干燥后按照质量比为木质素：KOH或NaOH＝20:1～5的比例混合制备碱木质素,将钙盐：硼酸盐：镍盐：膨化剂的质量比＝3～6:6～3:1～2:1～3的比例混合成复合膨胀催化剂。在碱木质素中加入复合膨胀催化剂,置于真空烧结炉中气氛保护保温烧结0.5#4h后冷却至室温得到样品。在制备石墨烯的过程中,同时使用了复合膨胀催化剂,复合催化剂不仅无需高压烧结,且可以降低石墨化温度、降低了对生产设备的要求,仅使用少量的镍盐,故磁性氧化物的含量降低,有利于后期的提纯与分离；而膨化剂能够防止结块,有利于形成更薄的碳层,进而有利于生成石墨烯片。
1534	3	本实用新型涉及废料处理技术领域,特别涉及一种固废多循环耦合协同处理装置,包括回转焚烧装置、废液焚烧装置、分级焚烧装置、碳化焚烧装置、二燃室和尾气分子裂解装置,回转焚烧装置、二燃室与尾气分子裂解装置位于同一条直线上,回转焚烧装置与二燃室连接,二燃室与尾气分子裂解装置连接,废液焚烧装置位于回转焚烧装置的旁侧,分级焚烧装置位于废液焚烧装置的旁侧,回转焚烧装置和废液焚烧装置均与分级焚烧装置连接,碳化焚烧装置位于回转焚烧装置的下方,并且碳化焚烧装置与回转焚烧装置连接。本实用新型能够针对不同物料,既可以分级燃烧,也可以窑内燃烧,以达到焚烬效果。尾气分子裂解装置能够进一步去除包括二噁英在内的有害物质。
2756	0	本实用新型公开了一种碳碳高温石墨化炉,包括炉体、隔热笼、环形加热器和支撑台,所述炉体内底壁上设有石墨立柱,所述炉体内顶壁设有铜电极和设于铜电极下端的石墨电极,所述隔热笼设于炉体内并由石墨立柱支撑,所述石墨电极伸入隔热笼内,所述环形加热器设于隔热笼内并通过角连接器与石墨电极连接,所述支撑台设于隔热笼的底部,所述环形加热器包括多个加热竖板,各加热竖板沿环形间隔布置,相邻两个加热竖板可拆卸的连接。本实用新型将加热器设置成环形且可拆卸的,更适用于C/C复合材料的生产,降低了加热器的制作难度,降低了成本。
53	5	本发明公开了一种柔性三维交联自支撑碳纤维网络负极材料的制备方法,首先将纺丝制得的聚酰胺酸纤维膜进行预压延处理,使蓬松结构的各纤维丝达到物理接触,随后将压延处理的聚酰胺酸纤维膜在化学亚胺化溶剂中浸润,同步实现化学亚胺化与原位微溶解交联,随后进行亚胺化及碳化处理,得到柔性三维交联自支撑碳纤维膜。本发明采用预压延-溶剂原位微溶接-化学亚胺化交联相结合的三重交联法,构建三维交联聚酰亚胺网络结构。在随后的碳化过程中,继承此交联结构,形成三维自支撑碳纤维网络材料,实现碳纤维膜的柔性和机械强度提升之目的。
74	0	本发明提出了一种热交换器用多孔石墨管的整体成型方法,包括3D打印混合粉末制备、选择性激光烧结成型、固化、碳化、多次真空浸渍和高温渗硅步骤。本发明采用多次真空压力浸渍处理,先大分子链的酚醛树脂浸渍后小分子链的环氧树脂浸渍,促使其内部致密化,再然后通过高温渗硅处理,热固性酚醛树脂和环氧树脂残留物与液硅发生原位烧结反应,在表层生成碳化硅的同时伴随着2%体积膨胀,使得多孔石墨管的表层更加致密,提高了多孔石墨管表层的耐温性,同时提升了多孔石墨管的力学性能和抗氧化能力。
1800	0	本发明公开了一种石墨质增碳剂的生产方法,包括以下步骤：步骤一：物料准备,将锻后石油焦放置于震动筛中进行震动筛选,将大块石油焦筛选在震动筛内,小于震动筛网孔的物料由网孔向下自由下落,将筛选后的小块石油焦集中收集,备用；步骤二：清洗,将步骤一中收集的小块石油焦,清洗后进行烘干,备用。本发明通过在生产前对石油焦进行逐步清洗,使得在后续加工过程中不会出现原料中夹杂杂质的现象,同时能够对尾气余热进行回收,解决了石墨质增碳剂在生产过程中,若原料表面的杂质若不进行处理,很容易造成石墨烯增碳剂产品的质量变差,从而影响其后续使用,且排放的尾气若不处理,会对环境造成污染的问题。
2130	0	本发明涉及一种石墨烯导热膜及其制备方法,其中,石墨烯导热膜的制备方法包括以下步骤：步骤1：将石墨烯乳液涂覆于聚酰亚胺薄膜的表面,得到石墨烯聚酰亚胺复合薄膜；步骤2：将石墨烯聚酰亚胺复合薄膜烘至半干,得到表面具有粘性的石墨烯聚酰亚胺复合薄膜；步骤3：具有粘性的石墨烯聚酰亚胺复合薄膜包裹石墨纸；步骤4：将包裹石墨纸的石墨烯聚酰亚胺复合薄膜经高温碳化、石墨化后得到石墨烯导热膜半成品；步骤5：石墨烯导热膜半成品经过压延后,得到石墨烯导热膜。本发明提供的石墨烯导热膜具有高导热性,且柔韧性高,散热性能好。
3052	0	本实用新型公开了一种立式连续锂电池负极材料生产用炉窑,解决的问题是石墨化炉炉内温度最高只能达到2600℃,制得的石墨类碳负极材料的石墨化度低,产品合格率低,冷却装置结构复杂、排料系统更换慢,使用寿命短。本实用新型包括炉体和支撑架,炉体上方设有炉盖,炉体下方设有冷却系统,冷却系统下部设有排料冷却系统；所述的支撑架包括立柱,立柱上设有横梁,炉体设置在横梁上方。本实用新型炉内物料温度即使达到2800℃,也不会对炉盖造成损坏,大大增大炉盖和炉体的使用寿命。
3175	1	本实用新型公开了一种石墨电极生产用多体石墨化炉,包括炉体、炉盖、进料罩、多体内胆和制冷器,所述炉体内部的中心位置处设有多体内胆,所述炉体底部的中心位置处固定有控制面板,所述炉体底部的中心位置处设有出料筒,所述炉体的顶端设有炉盖,炉盖顶端的中心位置处固定有机架,所述机架的顶端固定有电机。本实用新型不仅提高了石墨化炉对石墨电极生产时的均匀程度,实现了电机的辅助旋转,从而降低了电机在起转时的能源消耗,同时提高了石墨化炉使用时的便利程度,实现了石墨化炉内部温度的任意调节功能,以避免温度过高或过低时导致石墨电极生产效果不理想,从而减少石墨电极生产时原材料的消耗,也就减少了生产成本,提高了经济效率。
2356	0	本发明涉及一种基于纯化石油焦基超级电容器用活性炭提高导电性的方法,将石油焦与氢氧化钾高温活化处理得到活性炭；活性炭经过气流磨分级,得到粒度为5#20μm的活性炭；加入石墨坩埚中,进行高温处理,高沸点的金属杂质被气化排出,最终得到高纯度活性炭；与现有技术相比,本发明产品活性炭中高沸点的金属杂质被气化排出,最终得到高纯度活性炭,该方法工艺简单可获得高纯度活性炭,一方面提高其导电性；另一方面提高材料碳含量,其应用在超级电容器中,进而降低超级电容器的电极材料内阻,提高其大功率放电的倍率性能和循环寿命。
205	3	本发明公开了一种原位掺杂碳化氮的混合基质碳分子筛膜的制备方法及应用,属于气体分离膜技术领域。制备方法为：首先制备掺杂三聚氰胺的聚酰胺酸混合基质膜；再在碳化炉中经过程序升温控制进行高温碳化,在程序升温过程中,聚酰胺酸先后经过亚胺化和碳链重排实现碳化过程；与此同时三聚氰胺在聚酰胺酸混合基质膜中,进行了原位合成碳化氮,从而制得原位掺杂碳化氮的混合基质碳分子筛膜。并将该混合基质碳分子筛膜用于CO-2/N-2、CO-2/CH-4分离,具有较高的CO-2渗透系数和CO-2/N-2、CO-2/CH-4分离因子。本发明产品有良好的化学稳定性；打破了聚合物膜以牺牲选择性为代价提高渗透性的trade-off效应,综合性能优异。
2048	0	本发明公开了一种适合含卤素有机物燃烧的石墨焚烧炉,炉筒内层为石墨材质,外壁可有石墨纤维缠绕层；所述焚烧炉的火焰喷嘴或其局部为网孔状结构,其构成材料是石墨化的碳纤维和外表涂敷的碳化硅烧结层。本发明的喷嘴表面耐温,又能与卤素气体反应去除卤素的危害,适用含卤素剧毒有机物的焚使用,有效避免二噁英产生,炉筒传热效果好,既安全环保又节能降耗。
107	0	本发明提供了一种近净成形制备大尺寸炭/炭复合材料的方法,所述方法是采用HP-RTM的工艺结合快速CVD工艺制备大尺寸炭炭复合材料,其是将近净成形的预制体放入模具腔体内,经抽真空注塑及低温固化制备炭/炭复合材料中间体后、经过碳化、热处理和化学气相沉积处理后得到所述炭/炭复合材料,可替代石墨满足太阳能光伏和半导体大尺寸热场材料制备需求。与传统工艺相比,本发明能够有效减小复合材料内外径公差,大幅度减少碳纤维的使用和缩短材料机械加工成形的时间,降低炭/炭材料的制备成本,提升炭/炭复合材料密度均匀性,具有使用寿命长,生产批次之间的性能波动小等优点。
2139	0	本发明提供一种用中低温干馏煤焦油制备负极材料的方法,以中低温煤焦油为原料,通过调整负极材料前驱体制备原料中喹啉不溶物的含量、炭化条件、石墨化条件来控制负极材料的结构,制备出负极材料。与现有的技术相比,本发明的有益效果是：1)本发明制备的负极材料,电池首次充、放电效率高、电池性能稳定、循环性能优良、抗衰减能力突出、克比容量高达360mAh以上。2)本发明工艺方法简单可行,易于实现产业化生产,为中低温干馏煤焦油的深加工提供了一种新途径,显著的提高了中低温干馏煤焦油的附加值。3)符合国家倡导的高效利用能源的号召,缓解能源紧张的状况。
699	1	本发明涉及石墨加工设备,公开了一种石墨包覆层碳化炉,包括碳化炉体、连接碳化炉体二端的外轨道以及多个在碳化炉体内与外轨道上滑动的碳化匣；所述外轨道的一端设置有一进匣口和一出匣口,该出匣口正对的滑道为出炉滑道,所述出炉滑道连接外轨道与碳化炉体的一端,另一端连接外轨道与碳化炉体的滑道为入炉滑道；所述炉体包括靠近入炉滑道的升温区、靠近出炉滑道的降温区以及中部的保温区,所述炉体内设置有炉内滑道,所述升温区和保温区的底部设有加热装置。利用本发明加工的复合石墨材料作为锂电池负极具有体积比容量高、与电解液的相容性好、电流充放电大的优点。
1314	2	本申请公开了木材加工技术领域的一种防腐木质板材碳化用夹持装置,包括起吊架,起吊架上设有两个对称设置的夹紧机构,所述夹紧机构包括支撑板和驱动杆,所述支撑板上设有竖直的滑槽,所述滑槽中滑动连接有两个夹持块,两个所述夹持块之间设有使二者相互远离的弹性件,所述支撑板上设有固定块,所述固定块中设有滑孔,所述驱动杆滑动连接于所述滑孔中,所述驱动杆的一端设有连接杆,所述连接杆的上下两端均设有一驱动块,所述驱动块靠近所述夹持块的一侧为斜面。本申请通过驱动杆的滑动来实现木质板材的夹紧与松开,工作人员无需进入到碳化炉内即可操作,且操作简单,省力便捷,同时也避免了工作人员多次进出炉带来的安全隐患。
2188	1	本发明公开了一种利用内串石墨炉生产石墨碎的装置,其包括：支撑架；炉体,其包括电极柱冷切炉、电极柱胚料石墨化炉和石墨碎冷切炉,所述电极柱冷切炉、电极柱胚料石墨化炉和石墨碎冷切炉分别设置在所述支撑架上,所述石墨碎冷切炉的上端与所述电极柱胚料石墨化炉的下端连接,所述电极柱胚料石墨化炉的上端与所述电极柱冷切炉的下端连接,所述电极柱冷切炉与电极柱胚料石墨化炉连接处设置有一对炉头电极,所述石墨碎冷切炉与电极柱胚料石墨化炉连接处设置有一对炉尾电极；石墨碎收集装置。本发明能够充分的利用石墨化过程中产生的热量,并且能够持续不间断的进行生产。
2687	3	本实用新型属于耐火砖骨料筛分装置相关技术领域,具体公开了一种生产石墨化炉耐火砖用的骨料震动筛,包括四个连接架,位于后端的两个所述连接架的上端固定安装有放料斗,四个所述连接架上端的内侧固定连接有第一安装架,所述第一安装架内侧安装有若干个过滤挡板,所述第一安装架的两侧均开设有滑槽,所述滑槽内部转动连接有梅花辊,所述梅花辊为四个半圆形组成且位于相邻两块过滤挡板下方内侧,通过梅花辊可以将卡在第一安装架内部的骨料向上挤出,避免影响后续筛分的效率,通过第一安装架和第二安装架以及第三安装架可以对骨料按照大中小进行筛分,通过动力驱动组件可以驱动梅花辊往复运动做功,大大提高了梅花辊的工作效率。
2398	0	用于碳化催化和石墨化提纯的高温加热真空炉,包括炉体、炉门、支架、起升装置、烧嘴、引风机组成,所述的炉体由内向外分别是高强浇注料、耐火砖、纤维板,其特征在于：所述的支架上设置有滑轨,炉门在电动葫芦的作用下,沿着滑轨上下运动。本发明,增加实时数据反馈系统、精密温控系统,解决了升温过程中和降温过程中的温度精准化控制和均一化受热问题,实现材料内部受热均匀性,外观材质平整、无颗粒结晶、小洞等瑕疵,能够生产1000mm*200mm的大尺寸石墨膜,且A级品率大于98%。
1929	1	本发明涉及碳制备技术领域,具体涉及一种石墨碳素材料的生产装置及方法；包括焙烧炉和冷却组件,冷却组件包括冷却箱、散热板、冷却管、水泵、风机、制冷片、导管和吹风板,焙烧炉煅烧焙烧物料和石墨化工艺制成碳素材料,打开焙烧炉,首先通过风机运作往导管吹风,制冷片一侧吸热一侧放热,将风机产生的风制冷形成冷风,导管将冷风导入吹风板,吹风板对碳素材料吹风进行风冷,风冷一段时间后,水泵运作将冷却箱内的冷却液导入冷却管,通过冷却管内的冷却液使焙烧炉内的碳素材料水冷降温,加快焙烧炉内碳素材料冷却速率。解决现有碳素材料生产,碳素材料冷却时间长影响生产效率的问题。
527	0	本发明涉及过热蒸汽技术领域,尤其是涉及一种过热蒸汽连续无氧碳化裂解炉装置以及方法,包括：上料机构、碳化炉运行机组和出料机构；所述上料机构用于将待处理物料提升至碳化炉运行机组的上方并连续输送至所述碳化炉运行机组,所述碳化炉运行机组包括多个碳化炉,各个碳化炉依次垂直设置或依次水平设置,各个碳化炉均通入过热蒸汽,各个碳化炉依次连接以使待处理物料能够依次进行过热蒸汽连续无氧碳化,所述出料机构包括多个依次连接的螺旋输送机,各个螺旋输送机相互配合以使经过碳化炉碳化后的物料进行连续冷却,以解决现有技术中存在的待处理物料碳化不彻底、无法实现过热蒸汽连续无氧碳化有机物的技术问题。
16	0	本发明涉及化工生产技术领域,更具体而言,涉及一种无焦油活性炭及其制备方法。所述活性炭原材料包括如下重量百分比：煤粉80-90％、有机粘合剂4-10％、木薯粉5-15％和黄糊精1-5％。所述有机粘合剂为木质素磺酸钠；所述煤粉包括无烟煤,焦煤和烟煤；所述无烟煤占煤粉质量的50％,焦煤占煤粉质量的20-30％,烟煤占煤粉质量的20-30％。舍弃焦油,改为食品级纯植物的木质素磺酸钠,直接从源头上杜绝了有害气体的产生,减少了净化设备的使用,节约生产使用电力,有效降低了生产成本。通过配煤技术的改变,使用无烟煤,焦煤和烟煤多种煤组合煤粉,改变煤及木质素磺酸钠的合理配比,改变了活性炭的空隙结构,水溶率在100～150％,易成型、高得率90％以上。
535	0	本发明公开了一种生活垃圾无氧碳化回收处理系统,包括碳化炉、尾气处理单元和碳棒机,碳化炉的出料口和碳棒机连接,碳化炉的尾气出口与尾气处理单元中尾气处理桶的进气口连接,设置在碳化炉外侧底部的燃气底座与尾气处理桶的出气口连接。本发明所提供的生活垃圾回收处理系统通过无氧碳化生活垃圾形成碳颗粒并压制成碳棒后再次利用,并将碳化过程生成的尾气再燃烧为碳化过程加热,有效实现了生活垃圾的连续化、减量化、资源化和无害化处理；回收处理系统设计合理,智能化程度高,安全性好；其结构具有完整性和系统性,理论和实际意义重大,社会和经济效益良好,应用前景广阔。
312	5	本发明涉及电极材料,尤其涉及正极活性材料、负极活性材料及其制备方法与应用。正极活性材料包括：三元材料；连接在所述三元材料表面的纳米颗粒碳导电链；其中,纳米颗粒碳的直径为1～30nm；利用该正极活性材料制备正极极片时,无需额外加入导电剂(尤其是碳管类导电剂),即提高了正极极片中三元材料的占比,又提高了能量密度。负极活性材料包括：硅或氧化亚硅；连接在所述硅或氧化亚硅表面的纳米颗粒碳导电链；其中,纳米颗粒碳的直径为3～50nm；利用该负极活性材料制备负极极片时,无需额外加入导电剂(尤其是单壁碳管),可以克服充放电过程中因硅或者氧化亚硅的体积膨胀收缩而导致的导电链断裂问题,同时降低了原材料成本。
2213	0	本发明公开了一种石墨烯薄膜卷状材料制备方法,步骤如下：氧化石墨烯溶液制作、将溶液涂布到PI膜上、烘干、得到石墨烯膜基材；将石墨烯膜基材高温碳化、石墨化后,用压延机将石墨烯薄膜进行压延,得到卷状石墨烯散热膜。创新的作业方式：将卷状石墨烯膜基材分切成所需要规格,得到各种规格的石墨烯膜基材,状态为卷状；然后把卷状石墨烯膜基材,放置在普通双层治具中、将治具放置在烧结炉中、根据不同厚度产品并设置需要的温度曲线；将产品进行高温碳化、石墨化、降温；将石墨化的石墨烯膜基材产品取出,用压延机将产品进行压延,得到卷状石墨散热膜。该方法工艺简单,易于推广,所述石墨烯薄膜,具有优秀的屏蔽效果和极强散热性能。
52	1	本发明公开了一种聚酰亚胺基高导热石墨纳米纤维膜的制备方法,首先将制得的含石墨烯和金属氧化物的聚酰胺酸纤维膜进行预压延处理,使蓬松结构的各纤维丝达到物理接触,随后将压延处理的聚酰胺酸纤维膜在化学亚胺化混合溶剂中浸润,随后进行部分亚胺化、双向拉伸-化学亚胺化、碳化、石墨化等处理工艺,得到高强高导热的柔性三维交联石墨纳米纤维膜。本发明采用预压延-溶剂原位微溶接-化学亚胺化交联相结合的三重交联法,构建三维交联聚酰亚胺网络结构。在随后的碳化-石墨化过程中,继承此交联结构,形成三维自支撑石墨纤维网络材料,实现石墨纳米纤维膜的柔性、机械强度和导热率提升之目的。
1067	0	本发明公开一种铁水制备装置及铁水制备方法。根据本发明的铁水制备装置包括：多级流化床还原炉,用于还原粉铁矿,以使粉铁矿转换为还原铁粉；至少一个压缩铁制备装置,用于挤压所述还原铁粉而制备高温压缩铁；至少一个破碎装置,用于以一定的粒度破碎所述高温压缩铁；第一移送装置,用于移送所述破碎的高温压缩铁；及熔融炉,通过燃烧粉状或者块状的一般碳,以熔融所述所移送的高温压缩铁,并将炉内产生的还原气体供应到所述流化床还原炉。而且,所述铁水制备装置还包括至少一个压缩铁储存槽,其用于储存所述破碎的高温压缩铁的一部分。通过适用本发明,能够稳定且有效地制备铁水。
3236	1	本实用新型公开了一种高纯石墨化炉,包括石墨炉机构、遮盖机构和移动箍,所述移动箍的下表面固定连接有移动滚轮,所述移动箍的上表面设置有调节箍,所述调节箍的内侧固定连接有调节齿轮,所述调节齿轮的下表面固定连接有调节丝杆,且调节丝杆与移动箍固定连接,所述调节丝杆的外表面固定连接有移动基座,所述调节箍的外表面固定连接有调节把手；通过设计了安装在炉体外壳外表面下端的移动箍、调节箍以及移动箍下表面的移动滚轮便于移动该装置,解决了现有的高纯石墨化炉由于其本身较为沉重,并且其本身结构较为圆滑,从而导致其在搬运时及其不便的问题。
1829	1	本申请提出了石墨块、石墨构件及其抑制负极石墨化箱式炉膨胀的方法,涉及炭材料技术领域。该石墨块呈条形,石墨块的截面为三角型或梯形；该石墨构件由至少一组石墨组组成；石墨组由至少一个石墨块连续设置,位于同一组的石墨块的截面重合,相邻两组石墨组的长度方向平行设置；该方法包括：负极石墨化箱式炉内设箱体；两个石墨构件设置于负极石墨化箱式炉内,并分别呈对称设置于箱体的两外侧。由该石墨块组成的石墨构件在负极石墨化箱式炉装炉时安装在箱式炉两端均流缓冲区,通过楔形结构斜面导料作用,吸收及抑制石墨化过程中箱体的轴向膨胀位移,能够明显改善箱体膨胀对炉头的作用力,增加炉头耐用寿命及降低喷炉风险。
1232	3	本实用新型是一种用于有机固废绝氧热解碳化炉的冷却出渣系统,包括热解碳化炉残渣处理管路装置和惰性气体管路装置；热解碳化炉残渣处理管路装置的出渣管与冷却仓室连通,且连通处设有第一密封阀,冷却仓室与螺旋输送机连接,且连接处设有第二密封阀；惰性气体管路装置的除尘器通过管路与冷却仓室连通,且连通管路上设有电动阀,除尘器与空气预热器连接,空气预热器与循环风机连接,循环风机与惰性气体缓冲罐连接,惰性气体缓冲罐与冷却仓室连通,且连通管路上设有电动阀。本实用新型工作时,有机固废绝氧热解碳化炉可连续运行,采用间歇式出渣,可实现残渣冷却和余热回收功能,惰性气体循环使用。
1088	0	本发明提供了用生物质衍生物合成氮掺杂活性炭。一种氮掺杂壳聚糖基活性炭,其以壳聚糖为原料,活性炭的氮含量为2-8wt%,比表面积为600～1100m2/g,孔径分布为0.46～1.5nm。本发明壳聚糖基氮掺杂活性炭是以壳聚糖为原料,通过溶解及冷冻干燥,然后经高温碳化制备得到。本发明通过溶解壳聚糖减弱壳聚糖分子间的作用力,经冷冻干燥控制壳聚糖干凝胶的整体结构,增大壳聚糖碳化产物的孔隙率和比表面积,得到具有高比表面积的壳聚糖基氮掺杂活性炭。实现了不消耗强酸强碱制备高性能活性炭的环境友好工艺,避免了传统活性炭制备工艺中大量使用活化剂和水等高成本且环境不友好的工序。同时,制备壳聚糖基氮掺杂活性炭具有制备工艺简单,设备简单易得等优点。
1915	0	本发明提供导热膜制造设备,包括收放卷设备、热还原炉、石墨化炉和压延设备,所述收放卷设备对氧化石墨烯薄膜进行基材剥离和收卷,所述热还原炉对经过收放卷设备收卷后的氧化石墨烯薄膜进行热还原处理获得石墨烯薄膜,所述收放卷设备对热还原炉获得的石墨烯薄膜进行收卷,并将收卷后的石墨烯薄膜放卷到石墨化炉,所述石墨化炉对石墨烯薄膜进行焦耳热石墨化处理；所述压延设备对经过石墨化炉焦耳热石墨化处理后的石墨烯薄膜进行压延处理；所述收放卷设备对经过压延设备压延处理后的石墨烯薄膜进行收卷,获得卷式导热膜。本发明实现卷对卷式生产导热膜,可以显著提升生产效率和降低生产成本。
3463	1	本实用新型属于艾奇逊炉技术领域,涉及一种寿命长的电极,包括电极本体,电极本体内部设置有散热通道,散热通道为盲孔,且电极本体一端封闭、另一端设置有将散热通道堵住的封盖,封盖上设置有入水管和回水管,入水管延伸至散热通道内,散热通道内入水管的长度为散热通道长度的0.5#0.99倍。本实用还提出了一种艾奇逊石墨化加热炉。通过上述技术方案,解决了现有技术中艾奇逊炉安全性差的问题。
2855	1	本实用新型公开了一种石墨烯膜专用碳黑保温高温石墨化炉,包括光学测温探头及组件、支脚和炉体组件,所述支脚的顶部焊接有炉体组件,所述炉体组件的顶部通过轴活动设置有炉盖组件,所述炉盖组件与炉体组件采用法兰连接,采用活接螺丝或C型扣锁紧,所述炉盖组件顶部的中心位置设置有光学测温探头及组件,所述炉盖组件顶部的一侧设置有观察口,所述炉体组件底部的中心位置设置有耐火碳材料保温盖。本实用新型通过设置整体浇筑桶状的隔热层,整体浇筑桶状的隔热层带有底托,底托上带有挂钩或挂扣口,可以整体吊出炉体组件,节约维修维护时间。
2174	0	本发明涉及一种锂离子电池负极材料的回收方法,其包括：S1：将锂离子电池回收金属后留下的石墨渣收集、破碎过筛,得到较细及较均匀的石墨渣；S2:将石墨渣：沥青：催化剂按质量比100:1～20:1～10混合,得到混合物；S3：在惰性气体气氛保护下,先将该石墨渣混合物在500#1100℃条件下碳化处理2#20h；然后在1500#2250℃石墨化处理10#35h,得到石墨材料。该方法可用很少的沥青、较低的石墨化温度和较短的石墨化时间,获得性能优异的石墨负极材料,且得到的石墨负极材料的性能可直接满足制作新的锂离子电池负极的要求。
1845	1	本发明属于锂离子电池技术领域,尤其涉及一种石墨材料及其制备方法和负极片,包括以下步骤：步骤S1、将碳素材料破碎、研磨得到石墨前驱体；步骤S2、将石墨前驱体与沥青混合,机械融合得到第一石墨处理物；步骤S3、将第一石墨处理物加热石墨化得到第二石墨处理物；步骤S4、将第二石墨处理物置于插层剂中,水浴加热得到第三石墨处理物；步骤S5、将第三石墨处理物与碳源混合在惰性气氛下加热包覆得到石墨材料。本发明的一种石墨材料的制备方法,操作简单,可批量生产,可控性好,制备出的石墨材料兼具高容量和高压实密度。
2727	5	本实用新型公开了一种用于石墨化炉的坩埚,包括坩埚本体以及盖设于所述坩埚本体上的坩埚盖,坩埚本体的内部用于容纳石墨粉料,其特征在于：所述坩埚盖的表面与所述坩埚本体接触的区域设有凹槽,所述凹槽与所述坩埚本体的表面构成排气通道,所述排气通道连通所述坩埚本体的内外。本实用新型构成排气通道的凹槽设置在坩埚盖的表面,不易发生阻塞,即使坩埚盖外的凹槽被堵,也很容易清理,因而较好地地解决了现有坩埚排气孔容易发生阻塞的问题。
228	0	本发明公开了一种聚丙烯晴短纤维连续碳化方法,包括将聚丙烯晴短纤维装入分装盒,使用保护气体充满碳化炉；通过传送带将分装盒批量送入温度为180-300℃的碳化炉进行电磁振荡加热；通过传送带将分装盒送入冷却槽,迅速冷却至120℃以下；通过传送带将冷却后的聚丙烯晴碳化纤维送入工业洗衣机,加入侵蚀液进行侵蚀；将侵蚀后的聚丙烯晴碳化纤维在100℃的温度下烘干。本发明通过电磁振荡的加热方式,实现了对分装盒内聚丙烯晴短纤维的均匀加热,保证了碳化效果；通过将聚丙烯晴短纤维装入分装盒,再通过传送带传送,实现了批量连续碳化。
939	5	本发明涉及钒电池用电极的制备方法,属于氧化还原液流电池技术领域。本发明解决的技术问题是提供钒电池用电极的制备方法,利用聚合方法制备含有纳米级金属粉末的功能性聚丙烯腈共聚物,然后按照所需要的比例与常规聚丙烯腈原液进行共混、纺丝、织毡、石墨化等工艺制备出钒电池专用碳毡。使用该方法制备的碳毡,因金属粉末在碳毡的石墨化过程中会与碳原子形成杂环或者嵌于碳环中,可防止在长期的使用中,因电解液的冲刷金属离子从碳毡上剥离。本发明方法不需要进行表面处理,可以避免如氧化法处理带来的费时、不经济的问题,也可解决用表面沉积法处理引入的活性物质会剥落的问题。
2506	0	本发明涉及石墨电极。一种采用天然石墨制备超高功率石墨电极的方法,它使用三层模具并包括：将针状焦和改质沥青混合加入三氧化二铁加热搅拌,物料混成糊状后加入电极模具内层,预压,将物料压成圆柱状；除去内层模具,将天然石墨和针状焦混合,加入改质沥青和三氧化二铁,加热并混合,加入模具第二层,预压后加压将物料和内层石墨柱压在一起,冷却；除去第二层模具,将天然石墨和改质沥青、三氧化二铁加热混合均匀加入模具最外层,先预压再加压将最外层物料和内部形成的石墨柱压在一起；除去模具冷却；将冷却好的石墨电极装入高温炉中进行焙烧,浸渍后送入石墨化炉碳化、升温石墨化,冷却后机加得成品。本发明的制备方法减少工序,降低成本。
1098	5	本发明公开了一种具有优异的循环性能和大倍率放电性能的动力锂离子电池负极材料制备方法,其特征是它包括以下步骤：加料、升温、碳化、冷却、表面修饰、石墨化,本发明工艺简单,实施方便,采用搅拌成型,破碎后对颗粒表面造成的破坏进行修补等步骤,使得锂离子电池负极材料的表面微观结构、晶体结构完整,所制备的动锂离子电池具有优异的循环性能和大倍率放电性能。
849	1	本发明公开了一种多元素共掺杂铅炭电池用活性炭的制备方法。首先将购买的富氮生物质干燥,干燥后与活化剂混合,混匀后加入水完全浸没、静置处理；处理后置于通有氮气的镍釜中加热处理,处理后冷却至室温,采用稀盐酸去除所得碳材料中的活化剂、去离子水洗涤至中性,洗涤后干燥,得到富氮活性炭；将金属氧化物溶于稀硝酸中得到金属氧化物溶液,然后加入富氮活性炭搅拌混合,所得混合物置于真空箱内真空处理、干燥,干燥后置于有氮气保护的碳化炉中加热处理,制备得到铅炭电池用活性炭即改性活性炭。本发明在活性炭中负载高析氢电位的元素或金属氧化物,掺杂元素以金属氧化物或硝酸盐或硫酸盐的形式存在,使得改性后活性炭的析氢点位得到显著提高。
371	5	本发明提供了一种锂离子电池用高稳定性硅碳复合材料的制备方法,包含以下步骤：(1)将石墨和纳米硅粉进行机械整形预处理,得到硅碳复合物；(2)将硅碳复合物与包覆剂材料在惰性气体保护下进行机械混料,得到的混合物加入到包覆设备中,在惰性气体保护下进行包覆和预碳化,得到硅碳复合材料的前驱体；(3)将步骤(2)前驱体置于碳化炉中进行碳化,碳化后的硅碳材料进行粉碎、过筛、除磁处理,最终得到锂离子电池用硅碳复合负极材料。本发明通过原位复合的形式制备硅碳复合负极材料,将硅同石墨融合在一起,类球形结构的特点在提升材料振实密度的同时,解决了硅在充放电过程中导电率低和体积膨胀大的问题,大大提升了材料稳定性。
924	0	本发明提供了一种基于含钛高炉渣碳化提钛处理的碳化钛制备方法,以含钛高炉渣为原料,通过研磨、成球后,通过加热至1100~1300℃使得甲烷分解为氢气和炭黑,进而还原、碳化得到碳化钛粗品,再对碳化钛粗品进行磨细处理、除杂即可得到较为纯净的碳化钛产品,其流程简单易操作,并且由于甲烷分解得到氢气和活性很高的炭黑,氢气和含钛高炉渣发生气固反应,还原效率高,同时高活性的炭黑也极大的提高了碳化效率,使得整体反应效率提高,并降低了碳化温度,并且还将反应得到的尾气回收用作对密闭式碳化炉加热的气体燃料供给,从而有效的降低了能耗,更好地利用了现有含钛高炉渣资源,提高了含钛高炉渣的附加值,具有很好的工业应用价值。
2402	0	本发明公开了基于沥青焦与石油焦共混合制备导热石墨片的工艺,包括1)备料；2)混料；3)除铁；4)高温煅烧；5)冷却；6)粉碎；7)筛分；8)混合；9)压型与加热；10)高温石墨化；11)背膜；12)切割；该加工工艺步骤科学合理,对现有技术的加工工艺进行改进,对原料进行精细化的处理,使其颗粒度更加均匀一致,提高了成品的合格率,进而提高了导热石墨片的导电性和导热性,而且通过该工艺还能提高其化学稳定性,降低其热膨胀性,并且易加工成型。
529	0	本发明属于锂离子电池领域,具体涉及一种高倍率锂离子电池石墨负极材料及其制备方法,包括如下步骤：(1)原料粉碎整形；(2)石墨化；(3)除磁筛分；(4)液相包覆造粒；(5)表面氧化处理,本发明首先通过优选小粒度石墨利用液相包覆造粒工艺来代替传统的二次造粒,以实现石墨表面的均匀包覆,来降低其各向异性,缩短锂离子的扩散路径,再通过表面氧化造孔工艺在石墨表面形成微孔结构,增加基面的锂离子迁移通道,提高其迁移速度,该方法得到的石墨不仅充电倍率＞8C,同时在＞30C的放电倍率下容量能保持≥80％。
557	3	本发明公开了一种稳定性好的消泡剂的制备方法,包括如下步骤：(1)消泡功能助剂制备、(2)原料称取备用、(3)成品制备。本发明改善了消泡剂的制备方法,各步骤搭配合理、便于推广应用,制得的消泡剂消泡迅速,抑泡能力强,使用品质稳定,综合特性好,极具市场竞争力和生产效益。
3410	5	本实用新型提出了一种动力锂离子电池负极材料人造石墨加工系统,用以解决现有技术中提纯和提高石墨化度同时完成时效率低、成本高的问题。具体沿物料的传送方向依次包括破碎装置、反应釜、石墨化炉、和筛分装置；所述石墨化炉与所述反应釜间设有多向送料带,所述多向送料带包括自反应釜向石墨化炉送料的第一送料带和自石墨化炉向筛分装置送料的第二送料带；所述反应釜内设有螺旋叶片作为搅拌叶片,所述螺旋叶片的外径小于反应釜内壁的孔径。本方案产生的有益效果在于：产品高温性能好,循环性能优异,原料纯度高,易石墨化加工,提高了原料与辅料的混合效率,降低了后续工作的难度,提高了整体的产品品控。
2784	1	本实用新型公开了一种节能环保的石墨化炉,属于石墨化炉领域,包括石墨化炉的外筒和石墨化炉的内筒,第一连接头的上端设有第二连接头,第二连接头的上端设有螺旋形清灰杆,螺旋形清灰杆缠绕石墨化炉的内筒。本实用新型的一种节能环保的石墨化炉,由于螺旋形清灰杆接触石墨化炉的内筒,当螺旋形清灰杆通过直线驱动器带动使其沿着石墨化炉的内筒的中心轴上下移动时,螺旋形清灰杆清扫石墨化炉的内筒的外壁,避免石墨化炉的内筒外壁的颗粒物堆积影响后续工作,清扫的颗粒物掉落至异形底座的上端倾斜面上,在通过异形底座的倾斜面滑落至出灰口处,从出灰口处出料,进而实现石墨化炉的内筒外壁颗粒物的清扫。
1740	0	本实用新型公开了一种控温控风式秸秆碳化炉,包括置于秸秆干馏碳化炉底部内中央处的风帽(10),以及外进气装置和内排风降温装置,外进气装置和内排风降温装置套接并留有空腔；本实用新型能使进入外进气管的气体均匀分布,使秸秆碳化炉内碳层均匀下移,从而有利于在良好的气固接触和高限温度下操作,提高了气化效率和碳化质量,实用性强,节省了可燃气原材料消耗,延长了风帽的使用寿命。
2479	0	一种炭/炭复合刹车材料的制备方法,采用丙烷气作为炭源气体,利用了丙烷气可以在高温、一定压力下裂解速度快的特点,提高了炭/炭复合刹车材料坯体在CVI过程中的致密化速率。将致密化过程由现有技术的2次致密化优化为1次致密化,有效缩短了致密化周期。试验证明,采用本发明,炭/炭复合刹车材料的制造周期缩短了50％以上。
2583	0	本发明涉及多晶硅铸锭保温热场石墨材料及制备方法。所述方法包括：煅烧焦的破碎、筛分、配料、加入中温沥青进行混合、成型、一次焙烧、一次浸渍、二次焙烧、二次浸渍、三次焙烧、以及石墨化得到成品；所述煅烧焦的粒径范围与含量为：0.5mm＜粒径≤0.8mm占1%-2%,0.5mm＜粒径≤0.35mm占35%-40%,0.35mm＜粒径≤0.075mm占27%-31%,粒径＜0.075mm占30%-35%；所述混合分为干混和湿混,所述湿混为将中温沥青先加热至180-230℃,保温并搅拌30-60min,再将中温沥青分两次加入骨料中进行混捏,混捏的温度为140～150℃。
3522	0	本实用新型涉及一种石墨化炉用氯气输送系统,其包括液氯储罐、与液氯储罐通过送气管道依次连接的气化罐、干燥罐、稳压罐、石墨化炉、尾气吸收装置以及烟囱；所述石墨化炉上设置有与稳压罐连接的气体分布装置；所述石墨化炉的排气口与尾气吸收装置之间设置有引风机；所述稳压罐与气体分布装置之间设置有电磁阀、控制器以及流量传感器；所述石墨化炉内设置有压力传感器以及温度传感器；所述电磁阀、流量传感器、压力传感器以及温度传感器均与控制器连接。本实用新型操作方便,计量准确可靠且自动化程度高。
151	0	本发明公开了一种抗弯折MXene/碳复合材料散热膜制备方法,涉及一种复合材料散热膜制备方法,首先采用聚酰亚胺(polyimide)作为基体,刻蚀MAX相得到的MXene颗粒作为增强材料,易成碳聚合物作为中间层,经过充分混合、反应、涂膜、固化形成MXene/成碳聚合物/聚酰亚胺复合膜。其次将制备的MXene/成碳聚合物/聚酰亚胺复合膜装入高温碳化炉中,保护气氛下进行高温热解与碳化形成MXene/碳复合材料。最后用水与乙醇反复清洗其表面,获得抗弯折MXene/碳复合材料散热膜。该方法制备的MXene/碳复合材料散热膜不仅具备优异的耐热性以及散热性,且其质轻强度高,具有突出的抗弯折性能,可用于大功率电子设备、LED背底、微电子与传感器件等散热。
1129	0	本发明涉及一种碳纤维多层走丝碳化工艺,包括退卷、预氧化、低温碳化、高温碳化,其特征在于：在预氧化工序和低温碳化工序中间还有一分层工序,相对应在高温碳化后还有一集束工序,所述的分层工序通过增加集丝板,并在集丝板上设置多孔来实现,所述的集束工序也通过增加集丝板并在集丝板上设置单孔来实现。由于本发明采取了以上技术方案,具有以下优点:由于增加了分层工序即采用集丝板把丝束分层,从而以多层走丝碳化,在保证产品质量的前提下,可以大幅度降低能耗,同时提高产品生产效率。
3625	0	一种竖式连续石墨化炉侧电极密封装置,包括炉体、密封装置外壳、固定密封环、活动密封环和冷却水套,所述密封装置外壳贯穿炉体外壁并且垂直固定在炉体上；所述固定密封环固定在密封装置外壳的内壁上；电极穿过各部件插入炉体内；活动密封环套在电极上与固定密封环紧密接触形成活动密封；所述冷却水套固定在电极上,其一侧紧压活动密封环；管壁上设有保温材料添加口。有益效果：1、通过活动密封环与固定密封环的良好接触,保证了侧电极能随着炉芯材料的膨胀和收缩而自由地上升或下降。2、通过保温材料添加口,向侧电极内添加保温材料,有效隔离了炉内温度对外的传导。3、通过冷却水套,对电极进行了有效地冷却,改善了炉外空间环境。
3378	5	本实用新型是一种内串石墨化炉的余热利用装置,其特点是：它包括循环水箱和移动式换热器,所述循环水箱的冷水出口与移动式换热器的进水口连通、冷水进口与供水系统连通,循环水箱的热水进口与移动式换热器的出水口连通、热水出口与用热户连通,移动式换热器置于内串石墨化炉的炉室内。工作时：将移动式换热器置入炉室,与此同时,循环泵强制使冷水由循环水箱的冷水通道进入移动式换热器内,与高温炉室或次高温炉室进行热交换,高温炉室或次高温炉室内的温度下降的同时,冷水升温为热水流出移动式换热器、进入循环水箱的热水通道,再由供水泵输出到用热户。
2644	0	本发明公开了一种石墨材料的纯化和石墨化方法,要解决的技术问题是提高石墨材料的质量,节能并降低成本。本发明的方法包括以下步骤：将石墨制品或碳素制品放入炉体内的石墨坩埚中,升温到900～1700℃,通入氮气或氩气,继续升温到1000～1950℃,通入氯气,再继续升温至1400～2300℃,同时通入溴气或含氟气体,温度升至1800～3300℃时停止加热,通入氯气到温度降低至1000～2000℃以下,送入氮气或氩气,保持大于0至15h。本发明与现有技术相比,得到的石墨制品灰分含量小于0.00011％,减少电能消耗,具有工艺简单、石墨产品质量稳定、节能、低成本的优点。
439	0	本发明公开了一种修复过重金属污染土壤的芦竹资源化利用的方法,针对传统的芦竹资源化利用的方法对芦竹的利用率低,经济价值低的特点,先将芦竹的根和茎叶分离,然后分别进行炭化处理,根据其不同的特点,将其分别制成用于民用的室内吸附剂的芦竹根活性炭成品和工业用的芦竹茎叶活性炭成品,从而显著提升了芦竹的经济价值；同时建立回收机制,将回收后的活性炭用于有色金属冶炼企业综合利用。
63	0	本发明涉及轻质建筑材料技术领域。且公开了一种装配式建筑用新型轻质墙板材料及其制备方法,由以下质量份数的原料组成：聚苯乙烯颗粒10-15份、水泥180-230份、矿渣50-60份、三硅酸镁20-40份、砂子20-50份、水200-230份、秸秆20-40份、凝胶材料15-20份、添加剂12-16份,矿渣采用煤灰、碎石、煤渣均匀混合制成,可以有效的提高废料利用能力,减少资源浪费,该装配式建筑用新型轻质墙板材料及其制备方法,通过使用矿渣和秸秆代替部分水泥,不仅降低了墙板的重量和节省了部分成本,且通过三硅酸镁和聚苯乙烯颗粒的配合使用,可以有效的提高该轻质墙板材料的抗火性和吸水性,使得该轻质墙板材料具有节能环保、轻质、防火、防水等优良性能。
1832	0	本发明涉及碳材料技术领域,具体涉及一种石墨化程度高的碳纤维制备方法,旨在解决现有技术成本高、生产率低,不利于大规模工业化生产使用的问题,包括以下步骤：将含有碳氢化合物的原料气体进行催化裂解反应,制得碳纤维原料；将碳纤维原料装入石墨化炉,进行抽真空封装；通过激光照射碳纤维原料进行辐射加热,加热温度在3000℃以上,辐射时间在30-55s；静置,待碳纤维原料降温至1000℃取出,放入石墨罐中进行抽真空封装,石墨罐周围填满焦炭,在焦炭外围用焦粉、炭黑及硅砂/焦炭/碳化硅混合物进行热屏蔽；S5、通过一对通电辊对碳纤维原料施加电流使其自身发热。本方案使碳纤维能够在合适的温度场下高效地完成石墨化过程,实现高温石墨化的可控性制备。
1944	0	本发明公开了一种锂电池负极材料石墨化炉以及石墨化工艺,包括底板、保温炉和加热炉,所述保温炉固定安装于底板的上表面,所述加热炉固定安装于保温炉内,且加热炉与保温炉之间设有加热空腔,所述加热炉的外表面圆周方向均匀固定安装有多块电加热板,所述底板的上表面固定安装有C形支架,所述C形支架的上表面与底板之间设有升降机构,所述保温炉的顶端设有保温盖。本发明通过电机带动升降螺杆转动,使升降螺杆带动保温盖进行上下移动,使保温盖带动托盘上下移动,从而能够将放置框从加热炉内平稳的放入或取出,不需要人工使用吊机吊设放置框,能够避免放置框与加热炉发生碰撞,避免加热炉破损的情况发生。
244	0	本发明公开了一种石墨烯导热膜及其制备方法、电子设备,包括：将石墨纸浸泡在酸性插层溶液中进行插层处理,获得插层石墨纸；将所述插层石墨纸浸泡在酸性氧化溶液进行氧化处理,获得膨胀石墨烯纸；对所述膨胀石墨烯纸进行石墨化压延处理,获得石墨烯导热膜；应用本方法能够通过简单的制备方法获得厚度厚、热通量高且机械强度好的石墨烯导热膜。
3152	1	本实用新型公开了一种石墨化炉炉头电极冷却结构,涉及石墨化炉技术领域,解决了现有电极冷却结构冷却效果不佳的问题,本实用新型包括内部开设有圆柱状的冷却腔的电极本体,冷却腔开口处密封有端盖,端盖侧面中心设置有具有隔热功能的内管,端盖上设置有套在内管外的外管,外管末端面与冷却腔底部密封接触,内管末端靠近冷却腔底部,外管外侧与内侧分别为进水通道与出水通道,外管靠近冷却腔底部处开设有若干通孔,端盖上设置有若干与出水通道连通的出水管以及若干与进水通道、内管分别连通的进水管。
1851	0	本发明涉及一种石墨化炉,尤其涉及一种锂电池负极材料生产领域的负极石墨化炉。一种负极石墨化炉,炉体内设有炉芯,炉芯由石墨质或半石墨质材料的发热体构成,料箱由多个发热体围成。本发明的优点效果：本发明负极石墨化炉目标电耗7500-9500度/吨,比目前国内正在使用的艾奇逊石墨化炉电耗14000-16000度/吨电耗有望降低45%以上。
3045	3	本实用新型涉及除尘装置技术领域,具体为一种石墨化炉焙烧厂房除尘装置,包括厂房间、吸尘装置和处理箱,所述厂房间内部的底部固定安装有若干个水雾喷射器,所述厂房间内部右侧侧壁的顶部固定安装有处理箱,所述机箱的内部固定安装有吹风装置,所述处理箱内部两侧的侧壁上均固定安装有吸附挡板,所述处理箱左侧侧壁的顶部固定安装有通气管,所述通气管的底部固定安装有若干个吸尘装置,所述安装板的底部固定安装有螺旋扇叶,所述安装板的顶部固定安装有微型电机,所述厂房间右侧侧壁的顶部固定安装有排出管,所述排出管的右侧固定安装有消声罩,所述限位块之间固定安装有过滤层,本装置结构简单,除尘效率高且成本较低。
504	2	本发明公开了一种聚砜树脂基复合材料用碳纤维及其制备方法。本发明的聚砜树脂基复合材料用碳纤维的制备过程包括依次的聚合、纺丝、预氧化、低温碳化、高温碳化、表面处理、水洗、上浆前干燥、上浆、上浆后干燥、卷绕收丝的生产工序。其中：上浆时采用聚砜树脂基悬浮液上浆剂；所述聚砜树脂基悬浮液上浆剂由聚砜树脂粉末、聚丙烯酸钠、聚乙烯醇和去离子水组成；按照固体组分的总质量为100％,聚砜树脂粉末占65～75wt％,聚丙烯酸钠占10～15wt％,聚乙烯醇占15～20wt％。本发明所制备的碳纤维适用于制备聚砜树脂基复合材料,所制备的复合材料耐热性高,界面力学性能优异。
3084	0	本实用新型提供一种石墨化炉烟气收集系统,包括炉体组件、滑动连接于所述炉体组件表面的炉罩以及固定于所述炉罩上的风管组件,其中所述炉罩与所述炉体组件围成收容空间；所述炉体组件包括多个并排排列的炉室,所述炉罩能够对应并包裹一个炉室；所述风管组件包括风管及与所述风管连通的多个风机,其中所述风管固定于所述炉罩上并与所述收容空间连通。本实用新型提供的石墨化炉烟气收集系统,操作方便、通风顺畅且便于监控。
1204	0	本实用新型公开了一种连续回转式碳化炉,包括底架,所述底架的上表面固定连接有两个轴承座,所述轴承座的内壁固定连接有轴承,所述轴承的内环面固定连接有炉体,所述底架的上表面固定连接有回转组件,所述底架上表面靠近炉体进料端的位置固定连接有进料组件,所述炉体进料端的高度大于炉体出料端的高度,本实用新型通过开启盖板将原料注入进料箱内,通过导向板使原料进入进料管,通过进料电机的输出端带动转动轴转动,进而带动输送叶转动,通过输送叶推送原料进入原料筒内,并随着原料的注入不断推挤堆积的原料向原料筒内伸入,从而使该连续回转式碳化炉解决了现有碳化炉原料容易推挤,不便于铺展,造成受热不均,影响碳化效果的问题。
450	0	本发明公开了一种液态危险废物处理系统,所述液态危险废物处理系统至少包括废弃物收集腔体、换热器、炭化炉和燃烧室,其中,所述废弃物收集腔经换热器与所述炭化炉相连,所述燃烧室经热流管道与所述炭化炉的表部加热层连通；所述换热器与所述炭化炉间设有均质箱,所述均质腔箱的腔体内壁设有超声振子并经雾化喷头与所述炭化炉相连。通过本系统中均质箱的腔体内壁上的若干超声振子设置完成了对预热后流入腔体内的液态有机废物的振荡均质,从而保证物料在进入炭化炉后能够同步完成物料炭化,提升物料炭化利用率。同时,通过设置于均质箱上的雾化喷头,降低了进入炭化炉内液态物料的颗粒度,进一步地提升了炭化炉对液态物料的炭化效率。
172	0	本发明公开了一种镉污染土壤修复用生物质炭及其制备方法和系统,其修复系统包括重金属固定机构、温室机构、恒温水循环机构和控制机构；重金属固定机构包括主箱体以及在主箱体内自下而上设置的恒温储水窖、吸水基质层、污染土壤贮存层和生物质炭固定层,吸水基质层由镉污染土壤修复用生物质炭以及硅藻土复混构成；温室机构包括温室箱体、基质材料层以及观赏植物；恒温水循环机构包括恒温水箱、连接恒温水箱和恒温储水窖的进水管、以及连接温室箱体和恒温水箱的冷凝管；控制机构能够控制恒温水循环机构为恒温储水窖提供恒温水。本发明能充分浸润、解离污染土壤层的镉,并被生物质炭吸附、固定去除,有利于镉污染土壤的高效修复。
710	3	本发明涉及脱硫剂技术领域,具体涉及一种复合脱硫剂的制备方法。本发明首先通过盐酸对马蜂窝进行酸浸,通过预碳化对马蜂窝中的物质进行初步的热分解同时通过预分解也增加了对吸附能力,随后通过表面活性剂进行表面活性,以及使用磷酸进行浸泡,增加微量磷元素,增加营养物质,同时也进一步提高对硫的吸附能力,再使用储油罐表面铁锈等物质作为菌源,对菌源进行筛选富集培养,获得可以脱硫及对铁进行腐蚀的菌种,通过对菌种负载,使菌种寄存在载体上,并且喷入铁粉,再使用时通过微生物的活动对铁粉进行转化,增加脱硫效率,海藻酸钠溶液与聚烯丙基胺在钙离子的作用下,对载体进行包裹,同时提高对硫的吸附及滞留效果,并且提高硫容。 1
728	0	本发明公开了新能源汽车技术领域的一种应用于新能源汽车的碳纤维复合材料及其制备方法,该复合材料按以下重量份的原料组成：炭黑80～100份、沥青基碳纤维粉末30～50份、石墨烯粉末20～40份、金属粉末15～25份、氧化剂3～5份、固化剂5～10份,本发明制备的碳纤维复合材料表面光滑、综合机械性能高、抗拉强度高,本发明制备方法简单,能够强度高且质量轻,能够适用于新能源汽车的装配使用。
3138	0	本实用新型是一种应用于石墨化炉的装炉吸尘装置,包括压料装置,抽风机,连接座,集尘罩,吸尘管,集尘箱,截止阀,透气袋,吊环,进气管,该机构采用压料装置对石墨化炉装炉过程中的炭的胚料进行压实,并对压实过程中所产生的石墨粉尘用吸尘装置进行吸附并回收利用,该机构可以增加石墨化炉单位体积填充的物料量,提高生产效率,石墨化炉内胚料密实度的增加也使得电能损耗减少,受热均匀,成品率高,并改善了人员的操作环境。
1066	0	本发明涉及一种聚丙烯腈基碳纤维表面改性的方法,包括如下步骤：在惰性气体氛围中对聚丙烯腈基碳纤维进行等离子体处理；对等离子体处理后的碳纤维再通过接枝液进行雾化处理。本发明的优点是：经过本发明处理的碳纤维,其表面能增加,浸润性改善,且处理的均匀性好,力学性能损伤小,碳纤维复合材料的层间剪切强度值得到提高。本发明操作和控制简便,工序简单,可在线连续处理。
2735	3	本实用新型属于石墨化炉电阻料相关技术领域,具体的说是一种用于石墨化炉电阻料的冷却分筛连续处理装置,包括罐体,所述罐体的下方固定连接有连接杆,且罐体的下方固定连接有振动电机,所述罐体的上方固定连接有进料口,且进料口的上方安装有转轴,所述转轴的一侧固定连接有盖板,且盖板的上方表面开设有固定孔,且固定孔的内部贯穿有固定杆,所述罐体的内壁开设有卡槽,且卡槽的内部设置有卡扣,同时卡扣的一端固定连接有筛网；通过控制面板、转轴和旋转盖的结构设计,在该装置的使用过程中在控制面板上输入完指定的操作指令后通过转动旋转盖关闭该装置的控制面板,防止工作人员在使用该装置时误触,有效提升了该装置的实用性。
88	0	本发明提供一种无需石墨化的锂离子负极材料的制备方法,涉及负极材料域。该无需石墨化的锂离子负极材料的制备方法,包括碳化：将植物纤维置于碳化炉碳化处理,获得碳材料；破碎酸洗：对碳材料破碎成粉末,接着进行酸洗,然后使用去离子水清洗,获得纯碳粉；混合：纯碳粉混入硅酸钠溶液中,接着使用均质机进行均质处理,然后将均质后的混合物置于石墨坩埚；烧结：转移石墨坩埚至烧结炉,烧结后取出烧结体；再次破碎酸洗：破碎烧结体呈粉末状态,接着使用氢氟酸浸泡酸洗,然后使用去离子水冲洗,获得多孔碳粉；获得负极材料：多孔碳粉末与导电剂、黏结剂、锂单质混合,获得负极材料产品。相较于高温制取人工石墨,本发明可以降低能耗。
3444	4	本实用新型公开了一种石墨化炉的感应线圈。所述石墨化炉的感应线圈包括多根竖向布置的支柱,固定在支柱内侧的感应器,以及多组磁轭；其中相邻两根支柱之间设有一组磁轭,该磁轭的内侧固定设置在所述感应器的外侧。本实用新型有效地降低了外侧磁路的磁阻,减少了漏磁通,增加了穿过加热区的磁通量,从而提高了石墨化炉的加热效率,降低了能耗。
1533	0	本实用新型涉及污泥处理技术领域,尤其是一种用于污泥碳化炉排烟道的颗粒物净化装置,包括碳化炉体和小型电动水泵,碳化炉体左侧壁的进料口位置螺栓固定连接有用于向碳化炉体内部导入污泥物料的导料管。本实用新型的一种用于污泥碳化炉排烟道的颗粒物净化装置通过在处理烟道上端设置顶部具有小型储水盒的进水管,通过进水管下端排水口位置的密封滑盖和密封盖板相互联动控制,通过处理烟道的内部气压控制排水口和排气口启闭,通过进水管内部的雾化喷头来对处理烟道内部的烟气进行固气分离,从而去除烟气中的颗粒物,避免排出烟气对环境造成污染。
1902	1	本发明的目的在于提供一种超厚石墨导热膜,所述石墨导热膜由聚酰亚胺膜经过碳化、石墨化、压延及裁切处理得到,所述石墨导热膜的厚度为40-90μm,所述石墨导热膜导热率＞1600W/(m·K)。所述聚酰亚胺薄膜为三层共挤式聚酰亚胺膜,两侧为发泡层,中间层为芯层。本发明制备的超厚石墨导热膜,避免了在烧制过程中由于气体排出不畅导致的石墨膜分层、掉粉、破裂等缺陷。
211	1	本发明提供一种碳化活化一体式活性炭活化装置,包括加热箱、碳化炉、活化炉、送料机构以及出料仓,加热箱内部中间设置有分隔板,分隔板将加热箱的内部分隔成第一加热室和第二加热室,碳化炉的一端伸入第一加热室内,活化炉的一端伸入第二加热室内,送料机构与碳化炉相连接,出料仓设置在活化炉伸出加热箱的一端,本发明通过一体式的设计,能够提高能源的利用率以及活性炭活化的质量,以解决现有的活性炭活化加工过程中能源利用率低以及加工质量不高的问题。
1353	3	本实用新型公开了具有干燥碳化结构的炉膛,包括炉膛本体,在炉膛本体内设有干燥碳化腔体,在干燥碳化腔体下端的炉膛本体底部设有往复炉排,在炉膛本体外壁上设有进料口,进料口下端的干燥碳化腔体内由上到下依次设有上导料板、转动布料板、翻转式干燥炉排、上循环风进口、翻转式碳化炉排、下导料板、下循环风进风管和总补风管,在总补风管上设有一排伸入到干燥碳化腔体的数个补风分管。本实用新型结构简单、设计合理,在垃圾燃烧前对垃圾进行干燥和碳化,有效减小了往复炉排的面积,使炉膛结构更为紧凑。本实用新型结构简单、设计合理,在垃圾燃烧前对垃圾进行干燥和碳化,有效减小了往复炉排的面积,使炉膛结构更为紧凑。
3459	0	一种便于检修的石墨化炉测温管,它涉及一种测温管。本实用新型解决了现有的石墨化炉测温管易漏气而导致测温不准确,以及测温管内部杂质清理困难易导致测温管使用寿命降低的问题。包括测温管主体和螺旋扣盖,测温管主体内部沿测温管主体轴线方向开设有相互平行的第一测温孔和第二测温孔,第一测温孔与第二测温孔均为通孔,且第一测温孔的一端与第二测温孔的一端相连通设置,所述螺旋扣盖扣装在测温管主体上第一测温孔与第二测温孔连通的一端,且与测温管主体的一端螺纹连接。本实用新型用于石墨化炉内测温。
3484	0	本实用新型公开了一种卧式方形高温石墨化炉,包括炉体、炉盖、和真空泵,所述真空泵通过真空管道与炉体连接,所述炉体下设有与之固定连接的底座。所述炉盖通过开盖装置与炉体连接,所述炉体内设有与炉体固定连接的内支撑平台,内支撑平台上设有方形感应线圈,方形感应线圈的两端延伸至炉体外,方形感应线圈的内部设有方形石墨坩埚和石墨支撑杯,方形石墨坩埚支撑在石墨支撑杯上。本实用新型用于材料石墨化,热温度均匀、加热温度超高、且连续可调。
3474	0	实用新型涉及一种碳素石墨化装备,具体是一种密闭式石墨化炉,该石墨化炉,包括一端或两端可开启的密闭的承压釜,在承压釜上安装有进气管、排气管和安全阀,其特征在于在承压釜内固定安装有水平导轨,在承压釜两端安装有与承压釜密闭、绝缘的电极母线,电极母线的一端在承压釜内,另一端与供电系统相连,石墨化过程中可移动炉槽车装在承压釜内。本技术方案是采用密闭式承压釜和可移动式炉槽相结合的炉型,生产中可控制釜内的压力和反应氛围,可有效降低生产周期、减少能耗和对环境的污染,提高承压釜的利用率。
3083	5	本实用新型涉及新型坩埚装置技术领域,且公开了一种石墨化炉用的石墨坩埚,包括底板,所述底板的顶面固定连接有加热装置,所述加热装置的顶面固定连接有炉体,所述炉体内腔底部的两侧均固定连接有导轨,所述导轨上滑动连接有滑板,所述滑板底面的中部固定连接有转轴。本实用新型通过对石墨坩埚产生的烟气进行净化的方式,利用筛网和活性炭板的相互作用,对石墨坩埚产生粉尘进行过滤,对烟气利用活性炭进行吸附,从而避免了石墨坩埚对金属的冶炼会产生大量的烟气,若将烟气直接排入到空气中,造成烟气污染周围环境和空气,导致冶炼的环保性差,环境被破坏的问题,提高环保性的同时保护了环境。
1784	0	一种生产碳纤维的高温碳化炉它是由牵伸辊(1)、密封嘴(2)、外壳(3)、石墨内壳(9)、保温层(5)、测温观察孔(14)、发热元件(8)组成,其特征在于外壳(3)与保温层(5)之间安装有水夹套(4),在外壳(3)上开有进水口(6)和出水口(7),所述的发热元件(8)是固定于石墨内壳(9)的几何形状为“之”字形的石墨发热体,并在石墨发热体(8)与纤维通道(11)之间的石墨内壳(9)固定有石墨挡板(10)。具有使用寿命长,阻值易调节,温度易控制,炉温高,结构简单,易加工等优点。
1893	4	本发明公开了一种厚度方向高导热的石墨膜,包括：石墨膜本体,在所述石墨膜本体沿厚度方向开设若干贯通部,所述贯通部内填充散热部。本发明的石墨膜在石墨膜本体沿厚度方向上开设若干贯通部,贯通部内填充散热部,因此,在厚度方向(即Z轴方向)的热量能够经散热部快速地传导出去,使得该石墨膜在厚度方向(即Z轴方向)具有良好的热传导率及散热性能,同时不会降低水平方向(即X轴和Y轴方向)的热传导率。本发明还提供一种上述石墨膜的制备方法。
2627	0	本发明提供的一种石墨微粉装填石墨坩埚的方法,包括以下步骤：1)将石墨微粉加入到容器中,再加入石墨微粉质量3-5%的润湿溶液,混合均匀；2)将混好的料压制成饼；通过上述步骤得到适于装填石墨坩埚的石墨饼料；所述的容器为高速混合机；所述润湿溶液为水或乙醇或硬脂酸；所述压制过程采用真空压制或常压压制；压制机械选用平板压机、挤压机或压滤机。本发明通过将石墨微粉压制成饼料,增加了装料量,装料方便无粉尘；且该工艺简单,易于推广。
3622	0	一种竖式连续石墨化炉的炉芯,包括至少两个截面为圆环的柱状炉芯单元,所述炉芯单元由至少两块扇形的形状结构相同的扇形体组成,所述扇形体包括侧榫、侧槽、底槽和上榫；所述炉芯由结构相同的扇形体组成的圆柱状炉芯单元沿竖直方向拼接而成的中空的圆柱体结构,扇形体之间的连接通过侧榫与侧槽的配合实现,炉芯单元之间的连接通过底槽与上榫之间的配合实现。有益效果：1、本实用新型有效提高了竖式连续石墨化炉砌筑时的炉芯的对中性精度。2、提高了竖式连续石墨化炉砌筑时的炉芯的圆柱度精度。3、由于有了槽与榫较高精度的配合,故而有效地阻断了炉芯内的气体与炉芯外的保温层介质的相互窜漏,有效地减少了烧损,减少了维修,延长了炉龄。
3295	1	本实用新型公开了一种具有自动加热和冷却降温的石墨化炉,包括石墨化炉本体,所述石墨化炉本体的一侧外壁嵌入安装有冷却装置,且石墨化炉本体的另一侧外壁固定安装有控制开关,所述石墨化炉本体的底端固定安装有缓冲装置,且石墨化炉本体的顶端固定安装有投料口。本实用新型通过设置冷却装置,可以便于工作人员对石墨化炉本体进行快速降温,提高了石墨化炉本体的散热效率,而通过设置清洁装置,一方面可以对石墨化炉本体内部的物料进行搅拌,另一方面可以对石墨化炉本体的内壁进行清洁,减少了物料的浪费,通过设置缓冲装置和滚轮,可以便于工作人员移动石墨化炉本体的位置,避免了石墨化炉本体较重导致工作人员移动不便的问题。
1805	1	本发明公开了一种锂电池负极材料石墨化炉以及石墨化工艺,包括底板、保温炉和加热炉,所述保温炉固定安装于底板的上表面,所述加热炉固定安装于保温炉内,且加热炉与保温炉之间设有加热空腔,所述加热炉的外表面圆周方向均匀固定安装有多块电加热板,所述底板的上表面固定安装有C形支架,所述C形支架的上表面与底板之间设有升降机构,所述保温炉的顶端设有保温盖。本发明通过电机带动升降螺杆转动,使升降螺杆带动保温盖进行上下移动,使保温盖带动托盘上下移动,从而能够将放置框从加热炉内平稳的放入或取出,不需要人工使用吊机吊设放置框,能够避免放置框与加热炉发生碰撞,避免加热炉破损的情况发生。
2227	0	本发明提出了一种从塑料中提取碳材料的方法及设备,该方法是在至少一种熔融盐(如NaCl)中对至少一种塑料材料(如聚对苯二酸盐)进行热处理达到熔融盐的熔点之上形成纳米结构碳材料,其中盐处于熔融状态,碳质材料将受到保护免受氧化；其次,熔盐促进了碳材料的进一步石墨化,其产物为具有高导电性和高表面积的纳米石墨微片；该方法为生产导电碳材料提供了简单、经济、高效的方法。它还通过将几乎不可降解的塑料废物转化为高价值的导电碳材料,对环境产生了显著的积极影响。
2313	1	本发明涉及一种利用石墨化炉生产增碳剂的生产方法,生产步骤是：先将装有负极材料的圆柱形坩埚等距放置在石墨化炉内；再在坩埚之间的间隙内填入无烟煤粉末,同时将无烟煤粉末作为电阻料加入到石墨化炉的周围炉壁及石墨化炉上下两端,其中加入的无烟煤粉需要先分成三份进行预处理,其中一份无烟煤粉送入对辊破碎机中破碎成1～5mm的颗粒；第二份无烟煤粉送入颚式破碎机中破碎成5～12mm的颗粒；第三份无烟煤粉送入球磨机中磨成300目的粉末；最后在石墨化炉内以2500°C～3000°C的温度下煅烧12～15天制得主产品负极材料及副产品增碳剂。具有提高经济效益、降低生产成本、节能环保等特点。
3101	3	本实用新型公开了一种石墨化提纯炉含尘尾气处理设备,涉及石墨化提纯技术领域,包括装置主体,所述装置主体的上方设置有固定杆,所述装置主体的内侧设置有隔离板,所述隔离板的外侧设置有固定块,所述固定块的外侧设置有出风口,所述固定块的下方安装有集废料装置,所述集废料装置的下方设置有接水管。该装置设计合理,清洁液体可从喷淋塔中喷出对尾气和灰尘进行处理,处理后水珠带着灰尘进入漏水通道内,进入集废料装置进行再次的过滤处理,设置的密封塞打开后将水管接通接水管可补充液体,进行喷淋后的洁净气体从出风口中排出,将尾气转为清洗空气排出,保护了环境还实现了循环,可抽取替换的集液槽简便了操作人员操作。
724	1	本发明涉及一种碳化炉,具体涉及一种高效超粗碳化钨粉生产用碳化炉,包括有碳化炉装置、钨粉装置、碳粉装置和PLC控制系统。所述碳化炉装置包括有碳化炉(11)、温度传感器(10)、加热底座(15)、阀门Ⅲ(17)、吹气管(12)、吸气管(14)、循环风机(13)和过滤膜(19),碳化炉(11)内设有温度传感器(10),碳化炉(11)的底部设有加热底座(15)和出料口(16),出料口(16)上设有阀门Ⅲ(17),循环风机(13)通过吹气管(12)与碳化炉(11)右侧壁的下部连接,本发明采用空气搅拌的方式,使钨碳混合变得更均匀,过程自动化,步骤简单,耗时短,且不受外界杂质污染。
2617	0	本发明公开了一种高导热石墨膜,其是由按质量百分数计将天然石墨85%-95%、复合氧化剂2.5%-7.5%、水2.5%-7.5%调制成稀糊状,在50-360℃条件下反应1-18小时后加入反应后的物料质量的1%-5%的络合剂,再经水洗涤至pH呈中性、离心脱水、烘干、酸化、除杂质、水洗、膨化、压延成片、碳化、石墨化制成的。本发明的高导热石墨膜导热系数高,能广泛应用于散热要求高的电子产品中。
2159	4	本发明提供了一种用于检测石墨化温度的测试方法,其包括选取原料、混捏、成型、焙烧、再加工、温度#石墨化度曲线绘制以及测温,其通过利用将焦炭骨料和粘合剂按比例混合后通过混捏、成型与焙烧后制备出一批直径与厚度一致的焙烧坯,取其中一部分焙烧坯进行多个温度点的石墨化处理,绘制出该焙烧坯温度#石墨化曲线图,再将其余的焙烧坯放置于艾奇逊炉内的各部位随石墨材料进行石墨化处理,最后依据各部位焙烧坯的石墨化程度与温度#石墨化曲线图反推该部位石墨化处理的最终温度,解决艾奇逊炉内各部位石墨化处理最终温度无法测定的技术问题,实现艾奇逊炉内各部位石墨化材料石墨化等级的判定。
1623	0	本实用新型公开了一种多功能秸秆加工设备,包括粉碎仓、碳化炉、电机、焦油收集仓、喷雾头、导热油泵、万向轮和定位支脚；所述粉碎仓顶部右侧设有进料斗,粉碎仓顶部中间设有电机,电机的输出端驱动连接转轴；所述转轴连接设置有固定刀盘和旋转刀盘,其中,固定刀盘设置于旋转刀盘下方,固定刀盘边缘处设置有多个固定刀片,旋转刀盘外侧设有旋转刀片,固定刀片与旋转刀片配合设置,且固定刀片、旋转刀片均为可拆卸连接设置；在固定刀盘下方设有筛网,在粉碎仓外侧设有振动电机,振动电机驱动连接筛网；本实用新型减少设备投入,节约成本,避免环境污染,提高碳化质量,提高工作效率,降低生产陈本。
2572	0	本发明通过实施松弛控制步骤,能获得形状得到了控制的石墨膜。该松弛控制步骤为：在自高分子膜的热分解开始温度起至高分子膜的松弛控制温度为止的温度范围下,控制高分子膜的宽度方向上的两端部的温度、以及高分子膜的宽度方向上的中央部的温度。
433	0	本发明公开了一种聚合物基炭材料及其微孔结构的调控方法,属于纳米材料技术领域,以苯胺和3-氨基苯硼酸为反应单体,并加入不同含量的聚乙烯醇,采用低温氧化聚合制得不同聚乙烯醇含量的共聚物；将所述共聚物高温热解制得不同微孔骨架的聚合物基炭材料；本发明开创性地在不引入其他碳源的条件下,通过分子水平设计实现了炭材料微孔结构的设计与精细调控,所制得微孔炭材料作为电极材料在超级电容器等储能领域有较好的应用前景。
2566	4	本发明涉及一种纳米新材料的制备方法,特别是一种高导热石墨膜的制备方法。首先在一定温度下,将添加酸二酐、二胺化合物以及有机极性溶剂在反应釜中聚合成聚酰胺酸溶液；再将聚酰胺酸溶液与酰亚胺化促进剂、脱水剂、封端剂、微波发热材料以及纳米黑液材料在搅拌釜中进行搅拌后,放置于支持体上流延成膜状,然后在烘箱中加热烘干,得到聚酰亚胺膜；再将制得的聚酰亚胺膜做为原料,交叉堆叠,碳化以及石墨化,最后制备出高导热人工石墨膜。本发明工艺先进,制得的石墨膜具有较高的导热性能和优异的抗弯曲性能。
1907	0	本发明涉及石墨化技术领域,特别涉及一种石墨化系统,与现有技术相比,本发明将若干石墨化炉改变为可移动式的石墨化炉,按照核心工序将若干工位分区划分为具有若干装炉工位的装炉区、具有若干送电工位的送电区、具有若干冷却工位的冷却区以及具有若干冷却工位的冷却区,通过石墨化炉依次经过各工位以实现对石墨化炉进行石墨化各工序。可大大减少建造时铜铝排的长度,节省了建造成本。各工序的工位均独立作业,所需要的设备仅需设置同类专用设备即可,具有较低的建造成本以及较高的作业效率。同时通过对于耗时长的工位如冷却工位设置相对更多的数量,以平衡各工序的作业效率,防止某些工序拥堵,提高生产效率。
220	0	一种微膨天然石墨负极材料的制备方法,它涉及一种石墨负极材料的制备方法。本发明的目的是要解决现有天然石墨层间距小,锂离子在嵌入过程中阻力较大,在大电流下锂离子容易在石墨表面析出造成容量损失和在后续充放电过程中SEI的不断破损和生成造成循环性能下降的问题。方法：一、将球形石墨与插层剂混合；二、加入氧化剂；三、静置、离心、清洗；四、烘干；五、热处理；六、加入沥青；七、碳化,得到微膨天然石墨负极材料。本发明制备的微膨天然石墨负极材料在具有高容量的同时,兼具快充及循环稳定性好的特点。本发明可获得一种微膨天然石墨负极材料。
1638	0	本实用新型公开了一种节能环保连续式碳化炉,包括炉体、冷凝器、引风机和旋风分离器；所述炉体、冷凝器和引风机依次通过管路连接,引风机又通过管路与炉体连接,形成闭合循环通道；旋风分离器通过管路与炉体连接；在炉体底部设有加热膛,加热膛上方设有进气管,进气管上设有多个进气孔；炉体内设有一呈“几”字型的隔板结构将炉体分为内腔和外腔,内腔与外腔的底部连通,外腔为一包覆在内腔外侧的“几”字型空气流道；内腔的两侧内部设有多个带孔支架板,在冷凝器下端设有冷凝液体收集罐,所述冷凝器和冷凝液体收集罐通过管路相连接；所述进气管的中部设有一引流支管,该引流支管与进气管连通并垂直延伸到内腔的上端。
2742	5	本实用新型公开了一种碳黑保温高温石墨化炉保温层液冷无感线圈,包括起始绕制端、双线并绕下管、双线并绕上管、冷却液进口端和冷却液出口端,所述起始绕制端的外部外壁上安装有双线并绕上管,且双线并绕上管的一端与起始绕制端固定连接,并且起始绕制端远离双线并绕上管的一端安装有双线并绕下管,所述双线并绕下管的一端与起始绕制端固定连接,且双线并绕上管的内部设有铜性材质,并且双线并绕上管的顶端设有冷却液出口端。本实用新型不仅实现了液冷无感线圈双线缠绕固定,铜管对保温碳黑没有电压防止了打火产生,而且加快了隔热层的冷却过程,缩短降温时间的同时也不会有打火的风险。
1880	4	本发明提供一种石墨化炉保温系统稳定性检测方法及装置,其中,方法包括：步骤S1：在石墨化炉的保温系统内布局适宜的温度监测网络；步骤S2：构建温度监测网络适宜的稳定性检测项目库,获取最优选取规则,基于最优选取规则,从稳定性检测项目库中选取对应的第一稳定性检测项目；步骤S3：从温度监测网络中提取第一稳定性检测项目对应的目标监测数据,同时,获取第一稳定性检测项目对应的预设的稳定性分析模型；步骤S4：将目标监测数据输入至稳定性分析模型,获得稳定性分析结果,并输出。本发明的石墨化炉保温系统稳定性检测方法及装置,无需工作人员凭经验判断,实现了对保温机构的保温性能稳定性的精准判断。
2241	1	本发明涉及石墨化窑炉技术领域,主要适用于以煤基焦粉制备锂离子电池复合负极材料,属于硬碳石墨化技术领域。本发明多联体并列式高温石墨化炉,由多个单体石墨化炉并列平行排放组成,每个单体石墨化炉都是由石墨化炉本体和集烟罩组成,所述石墨化炉本体的两侧墙壁为空腔结构,在石墨化炉本体的两端墙壁上分别设有百叶窗进风口,在两侧墙壁的顶部开设48×2个烟气出口,在两侧墙壁的内壁靠火面上开设多个烟气溢出孔,烟气溢出孔与两侧墙壁的空腔相通,石墨化炉本体内烟气经烟气溢出孔进入两侧墙壁的空腔再至烟气出口排至集烟罩内,在集烟罩的顶部设有排烟口,所述排烟口与外接的烟气净化装置相连接,在集烟罩的顶部设置多个测温孔。
1919	1	在制造更高品质的石墨的石墨的制造方法中,在将加热炉内的最高温度设为2900℃以上时,加热器与石墨容器之间发生放电,无法高效地将电力转化为电加热器的热。本发明的目的在于,提供用于制造更高品质的石墨的石墨的制造方法。在石墨化工序中,将石墨容器与加热器的距离设为特定的长度范围,将加热炉内的气体设为包含氦气的气氛,将加热炉内加热而使得最高温度为2900℃以上,由此可得到热扩散率更高的石墨。
490	0	本发明公开了一种镍基氮化钛金属陶瓷涂层材料及其制备方法与应用。所述镍基氮化钛金属陶瓷涂层材料的制备方法,包括如下步骤：S1.混料球磨：将混合原料和球磨溶剂进行球磨；所述混合原料按质量比计算为氮化钛60%~85%、镍10%~30%和碳0.5%~10%；S2.混成型剂：球磨完毕后,向球磨机中加入成型剂后进行滚动球磨,得到混合料液；S3.喷雾造粒：将步骤S2中的混合料液进行喷雾造粒,得到混合料粒；S4.碳化制粉：将步骤S3中的混合料粒烘干后,在高温碳化炉中进行碳化和固溶反应,得到(Ti,Ni)(C,N)固溶体粉末；S5.过筛选粒：将(Ti,Ni)(C,N)固溶体粉末过目筛,得到平均粒径为60~100μm的镍基氮化钛金属陶瓷涂层材料。该制备方法制得的镍基氮化钛金属陶瓷涂层材料具有高耐磨损性和强抗腐蚀性。
2105	1	本发明涉及无机材料制备领域,提供了一种多孔空心碗形石墨材料及其制备方法。该材料为石墨质的碗形结构颗粒,内部呈空心结构,形貌呈凹陷碗状结构。碗壁为石墨质,石墨化程度可控,呈现多孔性,孔为微孔和介孔。颗粒具有高分散性,粒径大小和分布可控。多孔空心碗形石墨材料的制备方法步骤如下：将水热碳质空心碗形碳与含有一定浓度的铁离子盐溶液混合,搅拌均匀,并进行干燥；将干燥后的粉末装入石英舟中置于管式炉中在保护气氛下以一定升温速度至一定温度并保温一段时间；将煅烧后的粉末放入一定浓度的酸性溶液中一定时间,进行酸洗,去除铁元素,并进行干燥,得到多孔空心碗形石墨材料。本发明优点在于提供了一种将低经济价值的生物废料转化为高经济价值的功能化碳材料的方法,所制备得到的碳材料具备碗形空心材料的独特特点,同时兼具石墨化和多孔的特征,有望在储能、催化、涂层、复合材料、粉末冶金等领域得到应用,并形成产业化。
164	0	本发明公开了一种高石墨化石墨厚膜及其制备方法,属于石墨厚膜技术领域。本发明先制备纳米片层材料掺杂聚酰亚胺薄膜,再将其依次进行碳化处理和石墨化处理,得到高石墨化石墨厚膜。本发明工艺简单,制备过程中不需要喷涂,实用性强,节约能源,易于实现工业化生产,具有广阔的工业化前景。采用本发明方法制备的石墨厚膜重量轻、且具有柔性,纳米片层材料的引入有助于提高聚酰亚胺厚膜内部的石墨化程度,解决了成品易脆以及内部石墨化不完全等问题,从而提高了成品的导电和导热性能,拓宽了其应用范围。
2637	0	本发明涉及一种供电装置,尤其涉及一种有利于提高石墨化炉效率、降低能耗的石墨化炉供电装置。它包括变压器一次绕组、变压器二次绕组,变压器一次绕组的三相电源分别与双向可控硅的一端连接,每个双向可控硅的另一端分别接在相邻一相电源与双向可控硅之间,变压器二次绕组的输出端分别与二极管的正极连接,二极管的负极与直流母线连接,直流母线与负载连接。本发明由于采用了三相五柱变压器双反星形整流电路一次侧进行调压,二次侧整流,取消了自耦调压变压器。从而可以使附加损耗下降,二次侧整流元件功耗降低,使整流效率得到提高。同时无功分量减少,有功增加,功率因数提高。
645	0	本发明公开了一种新型节能环保砖,包括如下重量份的原料：生活污泥30～50份、页岩20～30份、粉煤灰18～27份、生石灰7～15份、废砖粉10～20份、陶粒15～25份、凹凸棒石粘土10～20份、水泥13～22份、煤矸石5～10份、铝矾土3～9份、消泡剂1～2份、减水剂0.5～1份、早强剂0.7～1.2份、生物炭2～5份。本发明所述的新型节能环保砖其制备方法简单,成本低,制备出的产品抗压强度高、抗折性好,性能优,适合多种场合。
2586	0	本发明公开了一种连续感应石墨化系统,由装料坩埚、炉底部分、炉体部分与炉顶部分构成。所述炉底部分主要包括带水冷腔的炉底外壳、升降装置与出料的平推装置；所述炉体部分主要包括感应加热线圈、红外测温装置与可移动的坩埚支撑装置；所述炉顶部分主要由带水冷腔的炉顶外壳和进料的平推装置。本发明可实现石墨材料的连续感应加热制备,并降低了石墨化制品的能耗,还有效保证了产品性能的一致性。
2255	0	本发明属于石墨材料的制造加工领域,具体地说,涉及一种石墨制品的石墨化方法及石墨化装置。所述石墨制品的石墨化方法包括准备炉体、铺炉底、围炉芯、垫底部垫层、装产品、填充电阻料、盖顶层垫层、盖反应料和保温料、送电,冷却,该方法将多台艾奇逊石墨化炉并联,同时进行送电。本发明的石墨制品的石墨化方法可以获得质量好、产率高的石墨制品,有助于提高综合产能且节约电能。
835	0	本发明公开了一种聚碳硅烷制备SiC基纳米复合陶瓷的方法及其应用。该方法是将纳米二氧化锆陶瓷粉末、纳米氧化铝粉末与聚碳硅烷真空密炼成型后将聚碳硅烷碳化后烧结得到SiC基纳米复合陶瓷。使用该工艺制备的SiC基纳米复合陶瓷解决了二氧化锆陶瓷与氧化铝陶瓷的抗弯强度高而断裂韧性不高的问题,并且该方法显著降低了SiC基体系陶瓷的烧结温度,对设备要求降低,制造成本下降,另外SiC陶瓷的密度较ZrO2密度低,使得整个结构件重量减轻,原材料成本也有所降低,使用本发明公开的复合陶瓷及制备方法可以制备手机外壳(背板)、卡托和手表外壳、轴承等结构件。
2395	5	本发明公开一种锂电池高能量密度负极材料复合石墨片的制备方法,通过将中间项炭微球、球形天然石墨和人造石墨粉按比例混合均匀得混合物；再将混合物与改质沥青加热捏合后进行轧片二次磨粉；再将二次粉料进行冷等静压成型；然后在惰性气体保护下,将成型体进行炭化处理,冷却至室温；再利用改质沥青进行浸渍处理,然后在隧道窑中进行二次炭化处理,冷却至室温；然后将产品放于感应式石墨化炉中在惰性气体保护下,进行石墨化高温处理,得到石墨基胚体；将得到的石墨基胚体进行机械切片预处理,最后用氧化石墨烯在石墨基上进行机械涂抹即可得到高能量密度负极材料复合石墨片,如此制备复合石墨片的方法,可以提高能量密度及产品质量稳定性。
3534	0	本实用新型公开了一种节能型串接石墨化炉,包括炉体,所述炉体的内底面由上往下依次设置有第一保温层和第二保温层；所述炉体内设置有坩埚,所述坩埚与炉体之间设置有隔板,所述隔板有两层,且,将炉体内空间分成三个区域,由内向外分别是内侧电阻层、内侧保温层、外侧保温层；所述炉体内设置有导电电极,导电电极通过铜铝过渡板连接母线排,再连接至变压器；所述内侧电阻层内填放石墨化焦,所述内侧保温层和外侧保温层内均填放煅后焦。本实用新型在充分利用内串石墨化优点的基础上,优化工艺方案,用以生产高倍率、高容量、高压实、循环性能好的高端锂电池负极材料。
843	0	本发明提供一种沥青碳化方法,通过微波加热或微波辅助加热的形式,提高沥青的碳化率。本发明所述方法成本低、操作简便、易于实施,能够有效地提高沥青的碳化率。
1149	0	本实用新型公开的属于装修垃圾技术领域,具体为一种装修垃圾碳化炉,包括底座,所述底座的上侧固定设置有固定架,所述固定架的内部固定设置有炉体,所述炉体的上侧设置有炉盖,所述炉盖的侧壁上设置有搅拌装置和进料管,所述炉体的内壁上安装有加热装置,所述加热装置的外侧且位于炉体的侧壁上安装有导热保护框,所述炉体的底部设置有底盖,所述底盖的上侧壁的三边均固定设置有挡板,首先通过进料管可以方便向炉体内加料,加热装置可以使内部温度升高,导热保护框可以避免加热装置与垃圾接触,搅拌装置可以使垃圾受热均匀,底盖在自动伸缩杆的控制下可以方便与炉体分离,三侧设置的挡板可以限制垃圾的走向。
829	0	本发明公开了一种柳编废旧枝条的再利用方法,包括如下步骤：(1)枝条预处理、(2)表面涂层去除处理、(3)高温高压处理、(4)酸碱溶液处理、(5)改性处理、(6)碳化处理。本发明针对柳编废旧枝条材料进行了针对性的处理,通过对枝条表面、内部组织结构的改变、内部物质含量及比例的调整、碳化处理工艺参数的控制等,有效增强了对枝条整体的碳化率,提升了碳化的质量,最终可使得枝条的碳化率达99.5%以上,制得的生物碳的比表面积不小于3500m2/克,可比现有技术提高20%以上,且其制得的生物碳内微孔比例在96.5%以上,表现出极强的吸附特性,使用价值很高。
391	0	本发明涉及秸秆碳化技术领域,具体是一种秸秆生物碳有机肥制备用碳化装置,包括碳化炉和微波发生器,碳化炉上设有进料斗和第一出料管,微波发生器通过微波导管与碳化炉连接；所述碳化炉的上侧设有粉碎箱,粉碎箱的顶壁上设有加料斗,粉碎箱的底部倾斜设计,且粉碎箱的底部设有排料管,粉碎箱内设有用于粉碎秸秆的粉碎机构。该秸秆生物碳有机肥制备用碳化装置通过第一电机带动第一齿轮转动,进而带动第二齿轮和第三齿轮转动,从而带动第一转杆和第二转杆转动,利用第二粉碎齿与第一粉碎齿的配合,可以对落入粉碎箱内的秸秆进行粉碎；粉碎后的秸秆碎末进入碳化炉内后,进行微波碳化,有效提高了碳化效率。
1243	5	本实用新型公开了一种石墨膜制备用碳化炉过滤系统,包括碳化炉本体、一级过滤机构、二级过滤机构、三级过滤机构和真空泵,碳化炉本体、一级过滤机构、二级过滤机构、三级过滤机构与真空泵依次通过管路连接；碳化炉本体的侧壁上设置有氮气冲入口；一级过滤机构包括第一筒体和冷凝过滤器,冷凝过滤器设置在第一筒体的内部,冷凝过滤器的外壁与第一筒体的内壁密封连接；二级过滤机构包括第二筒体和隔板,隔板从上至下间隔设置在第二筒体的内部；三级过滤机构包括第三筒体和纤维吸附机构,纤维吸附机构设置在第三筒体的内部。本实用新型针对现有技术中过滤系统的过滤效果差,环保性差等问题进行改进,本实用新型具有提高过滤效果、环保性强等优点。
1756	0	本实用新型公开了一种新型复合高温碳化炉。它具有结构简单,使用方便,可满足碳纤维生产过程中高温碳化处理的要求等优点。其结构为：它有全密封式炉体,炉体设有夹层炉壳,内通冷却水,在夹层炉壳内为陶瓷纤维和碳纤维毡体多段复合而成的炉衬；炉衬中部设有炉膛,炉膛为多段陶瓷和高密度石墨板组成的积木式结构,炉膛下部为耐火保温装置；在炉膛上方设有陶瓷和碳电极复合的加热装置,炉体两端炉口设封闭循环式迷宫密封装置。
1393	5	一种立式连续作业电磁加热装置,包括立式的外壳,在外壳内设有电磁加热圈,电磁加热圈的单边或两边包裹有绝缘层,而且其中内面层的绝缘层内还设有保温层,并在保温层内留有供待加热装置移动通过的空腔；待加热装置从立式电磁加热炉的上方进入电磁加热炉的空腔内,从立式电磁加热炉的底部出炉。本实用新型通过电磁加热感应线圈对通过电磁炉的移动发热体进行加热,省去了常规的在电磁炉的内腔设置的固定发热体,这样既可以解决固定发热体在加热过程中造成的损耗大,需要不定期对发热体进行更换的难题,还可以大大电磁加热炉的效率。
5	5	本发明公开了硬碳材料及其制备方法和应用。硬碳材料包括中空结构、构成中空结构周壁的第一硬碳层和包裹第一硬碳层的第二硬碳层。第一硬碳层的材料为掺杂氮的硬碳材料,第二硬碳层的材料为纤维素烧结而成的硬碳材料。本发明的硬碳材料具有较佳的充放电性能,尤其适用于钠离子电池体系中。本发明的硬碳材料的制备方法中,通过将泡沫镍与纤维素凝胶复合之后再蚀刻可于材料中部形成空腔结构,通过电化学聚合可于泡沫镍表面形成由导电聚合物薄膜与纤维素构成的三维网络结构,碳化之后形成的硬碳材料具有较佳的充放电性能。
2818	0	本实用新型公开了一种用于电极负极材料生产的串接石墨化炉的节能装置,包括排气管、安装板、安装孔、外壳、进气口和辅助机构,本实用新型通过设置了辅助机构于外壳内侧,通过滤网板对高温气体中的杂质进行过滤,同时通过滤网板转动与橡胶板顶端面形成碰撞,从而使得滤网板上过滤到的杂质向下掉落,并且杂质穿过固定框和衔接口后向外排出,达到了快速对高温气体中的杂质进行过滤,同时方便对过滤的杂质进行收集,为工作带来方便的有益效果。
1229	0	本实用新型涉及一种碳化稻壳加工用碳化炉,包括设于碳化炉上的进料口和出料口,碳化炉一侧壁上设有固定板,固定板上设有若干组呈倾斜状设置的斜流板,固定板的对立面上滑动设有滑动面板,滑动面板上设有对流板,对流板与斜流板错位间隔设置,滑动面板上设有用于驱动其滑动的驱动组件。该碳化稻壳加工用碳化炉,通过控制对流板与斜流板之间对接程度,在重力的作用下,实现稻壳的分层碳化,从而便于起到均匀碳化稻壳的作用,同时保证了碳化的稳定性。
435	0	本发明公开了一种带形聚丙烯腈碳纤维及其制备方法,其中,制备方法包括：(1)将丙烯腈单体和衣康酸、丙烯酸甲酯与溶剂进行共聚合,以便得到聚合物纺丝溶液；(2)将所述聚合物纺丝溶液经过带形喷丝孔的喷丝板喷丝后经凝固浴凝固牵伸成型为带形聚丙烯腈初生纤维,所述带形聚丙烯腈初生纤维经一次牵伸、水洗、上油干燥致密化、二次牵伸、热定型后制得带形聚丙烯腈原丝；(3)将所述带形聚丙烯腈原丝经预氧化、低温碳化和高温碳化,以便得到带型聚丙烯腈碳纤维。相比于传统圆形截面碳纤维,采用本发明得到的带形聚丙烯腈碳纤维长轴可达22.3～24.2微米,短轴5.1～5.4微米,纤度可达0.154～0.174tex,单丝拉伸强度不低于5.4GPa、拉伸模量可达294GPa。
2275	1	本发明公开了一种基于高效表面活性剂的石墨烯制作方法,包括将生物质废料预处理后经过炭化、活化和石墨化得到人工石墨,再利用人工石墨通过液相剥离法制作石墨烯；以二甲基甲酰胺和异丙醇混合溶液作为分散体系,采用超声剥离的工艺制备出石墨烯,由于没有重金属插层及氧化剂氧化、还原剂还原等化学反应的影响,液相剥离法制备出来的石墨烯一般不会有其它元素的掺杂和不会引入其他官能团、纯度较高且晶格结构没有被破坏、保存比较完整,因此其应用范围更广泛；本发明提供的基于高效表面活性剂的石墨烯制作方法科学合理,操作方便,生产成本低,石墨烯产量和质量较高,可实现工业化大规模生产。
1236	3	本实用新型公开了具有干燥碳化结构的炉膛,包括炉膛本体,在炉膛本体内设有干燥碳化腔体,在干燥碳化腔体下端的炉膛本体底部设有往复炉排,在炉膛本体外壁上设有进料口,进料口下端的干燥碳化腔体内由上到下依次设有上导料板、转动布料板、翻转式干燥炉排、上循环风进口、翻转式碳化炉排、下导料板、下循环风进风管和总补风管,在总补风管上设有一排伸入到干燥碳化腔体的数个补风分管。本实用新型结构简单、设计合理,在垃圾燃烧前对垃圾进行干燥和碳化,有效减小了往复炉排的面积,使炉膛结构更为紧凑。本实用新型结构简单、设计合理,在垃圾燃烧前对垃圾进行干燥和碳化,有效减小了往复炉排的面积,使炉膛结构更为紧凑。
1187	0	本实用新型公开了一种回转式连续热解秸秆碳化炉,包括炉头、气泵和水泵,所述连接管道的外表面设置有气泵,所述脱硫塔、除油塔与收集箱之间同样设置有连接管道,且脱硫塔、除油塔与收集箱之间所设置的连接管道之间同样设置有气泵,所述输水管的外表面设置有水泵。该回转式连续热解秸秆碳化炉设置有雾化除尘装置、冷凝塔、脱硫塔以及除油塔,使秸秆燃烧产生的烟气可以将烟气中的微尘去除,同时可以去除烟气中的硫化物以及焦油,设置有贮气罐,经过处理之后的烟气通过风机进入贮气罐的内部进行存储,可以通过用管道连接不同直径的出气孔将烟气取出利用或直接进行排放,使该装置不仅可以使秸秆炭化,同时可以净化燃烧所产生的烟气或进行后续利用。
1485	0	本实用新型提供一种石灰焦耦合末煤热解系统,实现了石灰末或生石灰末的高效利用,提高了焦炭的强度与块度；作为电石炉耦合的原料,即满足了焦炭的需求又满足了石灰的需求；同时利用了石灰焦碳化和热解时所产生的煤气作为碳化炉的主燃料循环利用,实现了原材料利用率最大化、减少了原材料的浪费和节能提效成果。
1875	4	本发明涉及石墨化炉技术领域,具体涉及一种石墨化炉测温方法及其测温装置,包括炉体机构以及测温机构,所述测温机构安装于所述炉体机构上；所述炉体机构包括外炉、炉盖、保温壳、石墨坩埚、保温壳盖和加热线圈,所述炉盖铰接于所述外炉上。本发明调节移动块的位置,通过调节丝杆的角度以及移动块的位置,可以使红外测温仪处于环形平面上任意位置,红外测温仪的底端发射红外线,接触测温环板,测温环板可以上下移动,从而可以实时监测外炉内部的各点的温度状况。
1033	0	本发明公开一种基于电晕放电的碳纤维表面处理装置及方法。该装置包括大辊子、小辊子和辅助辊子和表面处理腔；表面处理腔内部至少设有一套电晕放电装置,电晕放电装置由大辊子和小辊子组成,大辊子和小辊子的外表面间距为3～15mm,大辊子和小辊子相互配合作为电晕放电的两个电极；碳纤维从碳化炉出来后有余热,在表面处理腔中控制碳纤维温度为45～120℃,通过表面处理腔内部至少一套电晕放电装置对碳纤维进行电晕放电表面处理；使用本发明对碳纤维进行表面处理,碳纤维强度损失少；对表面结晶度高的高模量碳纤维获得明显的表面处理效果；无废液排放,环境污染少；碳纤维表面自由能增加,碳纤维复合材料层间剪切强度明显提高。
134	3	本发明公开了一种局部钙循环与纯氧燃烧耦合的水泥生产碳捕集装置及工艺,包括预热器-碳化炉-回转窑模块、纯氧燃烧分解炉模块以及辅助与纯化装置,预热器-碳化炉-回转窑模块包括生料进料装置、第一系列旋风预热器、碳化炉、第二系列旋风预热器、烟室、回转窑、三次风管、回转窑燃烧器以及冷却机；纯氧燃烧分解炉模块包括分解炉、分解炉燃烧器、第三系列旋风预热器以及增压风机；辅助与纯化装置包括第一SNCR装置、第二SNCR装置、分风装置、第一分料装置、第二分料装置、第一换热装置、第二换热装置、冷凝除水装置、CO-(2)收集与储存装置、除尘装置、SCR装置、烟气排出装置；通过模块化分离与耦合,降低CO-(2)捕集与利用难度,具有良好的经济性。
3604	0	一种高纯石墨制备用粉体石墨化装置,包括炉体、石墨化坩埚,所述炉体中部设有石墨化坩埚,石墨化坩埚外包有保温层,在保温层外面设有与外部变频感应电源连接的电磁感应线圈,炉体上面设有炉盖,在炉盖上方设有的红外测温孔直通保温层,红外测温孔上方装有红外测温仪,炉盖上设有惰性气体进气管,在炉体底部设有出气管。本实用新型采用电磁感应原理进行加热,使能耗大大降低了,且升温速度快,寿命长,生产效率高。
2962	5	本实用新型公开了一种石墨化炉的排气装置,包括第一排气管,所述第一排气管一端可拆卸连接有流量控制机构,所述流量控制机构一端可拆卸连接有第二排气管,所述流量控制机构包括壳体和通孔,所述通孔位于壳体内部,所述通孔两侧分别设置有进气通道和出气通道,所述进气通道和出气通道均与通孔连通,所述通孔内部活动连接有密封头,所述密封头外侧固定连接有密封圈,所述壳体上端活动连接有螺杆,本实用新型通过设置有流量控制机构,当石墨化炉中的废气排入废气炉时,可以根据需求开启或关闭流量控制机构,可以很好的控制废气排入废气炉的排气量,从而确保废气炉的废气处理质量,减少废气对环境的污染。
1423	0	本实用新型涉及一种多温区碳化炉高温废气排放流量调节装置,属于碳纤维生产技术领域。一种多温区碳化炉内高温废气排放流量调节装置,包括管道,还包括法兰、翻板、转轴、转轴支座、密封冷却腔、密封冷却腔盖、转轴摇把和氮气注入口,管道上下两端设置有法兰,密封冷却腔一端与管道连通,密封冷却腔另一端设置有密封冷却腔盖,密封冷却腔上开设有氮气注入口,翻板设置在管道内,密封冷却腔内部设置有转轴,转轴一端穿过转轴支座连接翻板,转轴另一端穿过密封冷却腔盖连接转轴摇把,转轴支座设置在密封冷却腔与管道连通的开口处。该装置简单有效,易于操作,便于控制,在碳纤维的生产实际中能降低能耗,提高运行稳定性和产品质量。
3556	5	本实用新型公开了一种高纯石墨化炉炉温全自动控制装置,包括单片机、同步移相模块、A/D转换模块、报警模块和加热模块,单片机分别连接显示模块、键盘模块、报警模块、无线收发模块、A/D转换模块和同步移相模块,同步移相模块还分别连接制冷模块和加热模块,A/D转换模块还连接放大模块,放大模块还连接变送器模块,变送器模块还分别连接温度检测模块、制冷模块和加热模块。本实用新型以单片机为主体,构成一个能处理复杂数据和控制功能的智能控制器,使其既可作为独立的单片机控制系统,又可与微机配合构成两级控制系统,使整个系统控制精度高,而且具有无线收发功能,具有较高的灵活性和可靠性。
1559	3	本实用新型公开了一种生活垃圾无氧碳化回收处理系统,包括碳化炉、尾气处理单元和碳棒机,碳化炉的出料口和碳棒机连接,碳化炉的尾气出口与尾气处理单元中尾气处理桶的进气口连接,设置在碳化炉外侧底部的燃气底座与尾气处理桶的出气口连接。本实用新型所提供的生活垃圾回收处理系统通过无氧碳化生活垃圾形成碳颗粒并压制成碳棒后再次利用,并将碳化过程生成的尾气再燃烧为碳化过程加热,有效实现了生活垃圾的连续化、减量化、资源化和无害化处理；回收处理系统设计合理,智能化程度高,安全性好；其结构具有完整性和系统性,理论和实际意义重大,社会和经济效益良好,应用前景广阔。
3465	1	本实用新型属于炉体技术领域,提出的一种实用型石墨化炉,包括炉体,炉体包括相互连接围成炉膛的底板和侧壁,侧壁上设置有若干个错落排布的温度传感器,温度传感器包括依次连接的测试头、连接部分和接线部分,测试头穿过侧壁伸入炉膛内,连接部分处于侧壁内及炉体外,且连接部分外部设置有冷却水套,冷却水套通过出水管和入水管与冷却池连接,炉体和温度传感器均与控制器连接；侧壁外侧设置有支撑墙,温度传感器穿过支撑墙与侧壁连接；侧壁外侧设置有散热墙。本实用新型构思巧妙,操作简便,解决了现有技术中温度传感器长时间处于高温下,易发生损坏,影响炉温自动电控装置的正常工作,进而使得产品的成品率不稳定的技术问题。
1035	0	本发明涉及一种大直径聚丙烯腈基高模高强碳纤维的制备方法。采用电流辅助石墨化技术,在高温环境下利用碳纤维自身的导电性能,施加一定电压后,使得碳纤维自身发热,消除传统石墨化过程由于热传导引起的纤维径向温度差异,消除纤维石墨化过程产生的纤维直径方向的内应力；在赋予碳纤维高模量的同时,减少石墨化过程碳纤维的强度降低；通过纤维轴向的电子流效应,促进碳纤维石墨微晶结构的形成和重排,从而获得大直径高模高强碳纤维。可以得到直径在6.0微米以上并同时具有强度3.5GPa以上、模量320GPa以上的碳纤维。
804	1	本发明公开了一种基于樱花的生物质多孔碳及碳硫复合材料的制备法,以成本低廉的樱花生物质为材料,先用清洗液将其洗涤干净,然后再用氢氧化钾进行活化处理,之后放在炭化炉中进行保温碳化得到多孔碳,通过将多孔碳和硫按照一定的质量比混合,然后球磨至粉状,最后将多碳孔与硫组成的粉状混合物放在真空烘箱中进行复合,得到多孔碳硫复合材料,其制备方法相对简单,大大降低了多孔碳以及多孔碳硫复合材料的制备成本。
1046	0	本发明通过实施松弛控制步骤,能获得形状得到了控制的石墨膜。该松弛控制步骤为：在自高分子膜的热分解开始温度起至高分子膜的松弛控制温度为止的温度范围下,控制高分子膜的宽度方向上的两端部的温度、以及高分子膜的宽度方向上的中央部的温度。
3263	1	本实用新型公开了一种石墨化炉及其绝缘装置,绝缘装置包括由绝缘砖拼接构成的内筒体及外筒体,外筒体贴合套设于内筒体外周,绝缘砖包括用于构成内筒体及外筒体筒底的扇形砖,及用于构成内筒体及外筒体圆周壁的弧形砖。采用相互拼接的多块扇形砖及弧形砖构成圆筒状的结构以代替原本的一体式筒状结构,两种砖均为绝缘隔热材料的刚玉构成,在出现击穿情况时,只需要对击穿位置局部更换即可,该设计采用统一模块化的设计,易于备料更换降低设备成本；并且通过相互套接的双层筒体设计代替现有技术中的单层筒体设计,能够大大降低碳毡保温层与感应线圈之间出现短路的概率,并且也减少了内部的热量损失,也延长了绝缘装置使用寿命,降低维修更换频率。
2321	0	本发明公开一种碳化硼制备方法,以B2O3为原料,采用石墨化处理后的石油焦为还原剂,在加热炉内,加热还原生成B4C；所述石油焦与B2O3的按质量比为1:2.5,加热温度为2400摄氏度；加热时间为21小时。本发明的优点是：通过化学指标分析结果证明,石油焦在石墨化过程中将卤素及同位素大量排出,制备出的碳化硼化学成分达到了优质标准的要求。
3304	0	本实用新型公开了一种新型可减少石墨化裂纹废品产生的石墨化炉,包括石墨化炉体,所述石墨化炉体的上端固定连接有炉盖,所述炉盖的上表面设置有排气口,所述排气口的上端连接有连接管,所述石墨化炉体的前表面设置有光电报警装置,且石墨化炉体的前表面靠近光电报警装置的下方位置处嵌入设置有出料口。本实用新型通过设置了光电保护装置,能够有效避免使用者误碰到石墨化炉体的外壁被高温烫伤现象的发生,配合着电动伸缩杆、滑块和滑轨,能够实现安全光幕的移动,通过设置了喷淋室,能够对石墨化炉体产生的含硫废气进行喷淋,降低石墨化炉体内的硫分含量,减少石墨化过程中的制品裂纹的产生。
791	5	一种新型纳米硅#碳锂离子电池负极材料及其制备方法,属于锂离子电池技术领域和纳米技术领域。包括球形纳米硅#碳复合材料及在其外面包覆的碳,所述球形纳米硅#碳复合材料由纳米硅颗粒和碳组成,其重量比4:6,外面包覆的碳由有机碳热解而成,占电池负极材料总重量的6%。本发明利用碳材料在充放电过程中体积变化小,导电性能好,具有较好的循环稳定性,硅与碳化学性质接近,两者能紧密结合。本发明得到的新型纳米硅#碳负极材料,很好的解决了硅颗粒在锂离子电池充放电过程中的团聚现象。采用碳材料包裹纳米硅颗粒改善了材料的导电性。
2766	5	本实用新型提供了一种石墨化炉水温监控系统,包括设置有第一进水口和第一回水口的石墨化炉、设置在第一回水口的第一温度传感器和第一流量传感器、中央控制装置,第一回水口、第一进水口均通过第一水管与水源相连通,水源位置设置有第四温度传感器、第四流量传感器,中央控制装置与第一温度传感器、第一流量传感器、第四温度传感器、第四流量传感器可通信连接,第一温度传感器、第一流量传感器、第四温度传感器、第四流量传感器将检测到的数据传递给中央控制装置,中央控制装置通过对比第一温度传感器与第四温度传感器之前的差值和第一流量传感器与第四流量传感器之间的差值,进而得到石墨化炉的加热功率的变化。
284	0	本发明涉及一种铝合金汽车排气管材及其制备方法,属于金属管材制备技术领域。本发明首先以稻壳为原料,将其预处理并碳化,制备得到碳化硅纤维,将碳化硅纤维和硅酸钠溶液混合,并加入盐酸反应生成原硅酸沉淀附着在碳化硅纤维表面,之后再在高温条件下,使得原硅酸沉淀水解产生二氧化氧化硅附着在碳化硅纤维表面,最终制得改性碳化硅纤维,最后将改性碳化硅纤维和铝合金溶体共混压制得到铝合金汽车排气管材,得到本发明使用了改性碳化硅纤维,本发明制得的铝合金汽车排气管材的抗弯折强度高,具有广阔的应用前景。
1835	0	本发明属于炭素制品生产领域,提供了一种短流程制备高性能等静压石墨的方法。该方法包括：(1)配料：骨料包括：煅后沥青焦、煅后石油焦和石墨添加剂；石墨添加剂包括等静压石墨、天然鳞片石墨或微晶石墨；(2)热混：所述骨料预热后加入沥青,沥青的软化点高于115℃,沥青的结焦值高于55％；(3)冷混：热混结束后,将热锅糊料排入冷却锅中冷混后得到冷锅糊料；(4)二次磨粉；(5)过筛装料：(6)振动抽真空：(7)等静压成型脱模得生坯：(8)一次焙烧和石墨化。该方法提供了一种新的生产工艺,能够克服现有工艺存在的上述缺陷,在显著缩短生产周期的同时生产制备得到体积密度高于1.80g/cm～3、抗折高于45MPa的高性能产品。
3168	1	本实用新型公开了一种内串石墨化炉,包括炉墙,所述炉墙之间由隔热墙分割为若干单元炉,所述单元炉底部设置有保温层,所述单元炉中部设置有石墨电极,所述石墨电极的一端与导电电极相连接,所述导电电极穿过所述炉墙与输电母线电连接,所述隔热墙包括左隔热层、中心层、右隔热层,所述中心层的高度低于所述左隔热层、右隔热层,所述中心层上设置有液压油缸,所述液压油缸上部连接有升降板,所述升降板沿左隔热层、右隔热层延伸并通过支撑杆与承料板相连接,所述承料板上部与所述隔热板相平行；本实用新型通过抬升承料板使完成石墨化的石墨制品在电阻覆盖材料内露头,从而更易进行定位装吊,提高生产效率。
3169	0	一种高温石墨化炉,包括炉体,炉体内从上至下依次设置有进料部、煅烧室、保温室、冷却室、出料部,炉体外设置有环腔；进料部由上至下包括进料口、上气腔,设置在上气腔内的上隔离管将上气腔分割为第一内腔、第一外腔,上气腔上设置有斜气孔,外腔与第一出风管相连接；冷却室外侧布置有冷却管；出料部由上至下包括下气腔、出料口,设置在下气腔上的下隔离管将下气腔分割为第二内腔、第二外腔,下气腔上设置有斜气孔,第二外腔与第二出风管相连接；第一出风管、第二出风管通过总出风管与反应箱连接,总出风管上设置有第一风机,反应箱还与氯气管连接；反应箱上的出气管与过滤池相连接,过滤池与气体过滤部通过连接管相连接。
698	0	本发明涉及石墨加工设备,公开了一种石墨包覆层碳化炉,包括碳化炉体、连接碳化炉体二端的外轨道以及多个在碳化炉体内与外轨道上滑动的碳化匣；所述外轨道的一端设置有一进匣口和一出匣口,该出匣口正对的滑道为出炉滑道,所述出炉滑道连接外轨道与碳化炉体的一端,另一端连接外轨道与碳化炉体的滑道为入炉滑道；所述炉体包括靠近入炉滑道的升温区、靠近出炉滑道的降温区以及中部的保温区,所述炉体内设置有炉内滑道,所述升温区和保温区的底部设有加热装置。利用本发明加工的复合石墨材料作为锂电池负极具有体积比容量高、与电解液的相容性好、电流充放电大的优点。
255	4	一种新型电磁屏蔽材料及其制备方法,属于高性能屏蔽材料技术领域。该新型电磁屏蔽材料包括依次设置的碳纳米管气凝胶膜、第一屏蔽层和第二屏蔽层,第一屏蔽层为纳米银,第二屏蔽层为钴、镍或四氧化三铁。本发明将碳纳米管制成膜结构气凝胶,以气凝胶为骨架,在碳纳米管表面镀屏蔽材料,制得高性能电磁屏蔽卷材。
253	0	本发明公开了一种新型功能性艾草炭雕及其制作工艺,涉及炭雕技术领域,其包括如下重量份原料：艾草活性炭粉85～90份；有机膨润土10～14份；植物油酸0.5～1份；烧碱0.5～1份；镁粉0.5～1份；高岭土0.01～0.02份。
1954	0	本发明公开了一种用于石墨化车间无组织废气收集治理系统及方法,包括依次相连的废气收集单元、废气输送单元及废气治理单元；废气收集单元,包括两根废气收集管、两根轨道及移动式集气罩,两根废气收集管水平分别设置在石墨炉的两侧炉面上；废气收集管为一端开口,另一端封闭的中空管道；废气收集管的侧壁上设置有若干废气收集口；废气收集管的上方设置有轨道,移动式集气罩罩设在石墨炉的上方；移动式集气罩为门形伸缩结构,门形伸缩结构的两侧底脚分别设置在两根轨道上；本发明实现对石墨炉自然冷却阶段产生的废气进行收集,通过废气输送单元将废气收集单元与废气治理单元相连,实现对收集的废气进行处理,避免对石墨炉的装卸料过程的影响。
1390	0	本实用新型属于墨毡电极领域,尤其是一种用于石墨毡电极生产的碳化炉,针对现有的碳化炉内的结构简单,在将石墨放置在炉内后,没有相应的翻转机构,致使石墨受热不均匀的问题,现提出如下方案,其包括碳化炉,所述碳化炉上铰接有门板,且碳化炉内滑动连接有滑杆,所述滑杆上转动连接有放置架,所述放置架的一侧转动连接有连杆,所述连杆的一端与门板的一侧转动连接,本实用新型利用两个梯形板可以实现对盖网进行卡装限位,以此可以对石墨毡坯料进行固定,之后启动驱动电机,可以带动石墨毡坯料在碳化炉内进行转动,使得石墨毡进行均匀的受热,以此可以使得石墨毡进行全面的碳化,所以不会出现质量问题。
454	0	本发明涉及泡沫炭制备技术领域,具体涉及一种高韧性高吸附型生物质基泡沫炭的制备方法。本发明首先以柏树叶为原料制得活性炭,将硅酸钠制成纳米二氧化硅,纳米二氧化硅结合在樟树叶活性炭的表面,再以竹篾为原料得到竹炭纤维,将竹炭纤维与樟树叶活性炭混合高温碳化即得高韧性高吸附型生物质基泡沫炭,樟树叶活性炭孔径均匀,并且吸附率高,二氧化硅呈絮状和网状的准颗粒结构,结合了纳米二氧化硅的樟树叶活性炭可以作为生物质基泡沫炭的模板,加入竹炭纤维使得泡沫炭的韧性、抑菌、抗紫外线性能提升,竹炭纤维结合到樟树叶活性炭的孔隙中,即得高韧性高吸附型生物质基泡沫炭,具有广阔的应用前景。
321	0	本发明提供了一种PTC石墨烯基导电油墨的制备方法,按重量份计,包括以下步骤：制备钛量子点掺杂石墨烯分散液、制备钛量子点掺杂石墨烯-炭黑色浆、制备PTC混合液、制备钛量子点掺杂石墨烯基混合液及制备PTC石墨烯基导电油墨。该甲氧基聚乙二醇丙烯酸酯改性的聚乳酸-聚乙二醇嵌段共聚物具有合适的玻璃化转变温度范围和粘附能力,一方面实现了聚乳酸-聚乙二醇嵌段共聚物在合适的温度范围进行玻璃化转变,另一方面也有助于提升油墨整体的抗剥离效果。本发明还提供了一种采用前述PTC石墨烯基导电油墨的制备方法制得的PTC石墨烯基导电油墨。
2946	0	本实用新型公开了一种用于艾奇逊石墨化炉的新型分体式坩埚,其包括前石墨板、后石墨板、左石墨板、右石墨板、石墨底板和石墨盖板,所述前石墨板、所述后石墨板、所述左石墨板、所述右石墨板、所述石墨底板和所述石墨盖板构成长方体形状的坩埚体；本实用新型的有益效果：本实用新型结构简单,采用分体拼接式的形成长方形的坩埚,有效的降低了能耗,且石墨底板无任何沟槽设计,没有显著的引力集中出现,受重力后不容易损坏或产生裂纹,使用寿命高,同时设计承受重力的承重圆片,承重圆片面积小,成本低,无沟槽结构,更换方便快捷,成本低。
2136	0	本发明公开了一种超黑材料及其制备方法和应用,属于纳米材料制备技术领域,该超黑材料由基体铜纳米簇及负载于其表面的石墨化碳层组成,所述超黑材料形成核壳结构,由以下组分按重量百分比组成：铜纳米簇51.9～84.3wt％；15.7～48.1wt％。本发明以乙酰丙酮铜为基础原料,将石墨化碳层包覆在铜纳米簇表面,形成独特的核壳结构,所得超黑材料具有优异的吸光特性,拥有显著的表面效应和量子效应引起的光损耗,铜纳米簇/碳超黑材料光吸收范围广,在波长200～900nm范围内的均有很好的吸光性能；本发明超黑材料制备方法,工艺条件易控,操作简便,成品价格低廉,工艺成本低,利于工业化生产。
1481	0	本实用新型涉及化工用加热设备技术领域,针对现有管式炉在实验过程中存在的操作复杂、实验样品少的缺陷,提出一种多仓立式生物质碳化实验炉及其使用方法,该装置主要包括加热管和石英管,所述加热管包裹在石英管的外壁上,所述石英管为顶部开口的筒型管,在石英管内部设有可拆卸的瓷舟仓架,所述瓷舟仓架包括瓷舟仓盘和进气管,所述瓷舟仓盘上均匀开设有多个瓷舟孔,水平设置的瓷舟仓盘套设且卡接在进气管的外侧,所述进气管的底部穿过碳化炉体的底部将碳化炉体内部与外部连通；所述密封盖一侧与碳化炉体外侧转动连接,密封盖另一侧通过锁扣与碳化炉体实现锁紧。本装置具有结构简单、易于操作、适用性强的特点。
1283	0	本实用新型提供了一种医用塑料炼油系统。其构造为：分拣装置、破碎装置、进料装置三者依次接续,进料装置伸入至炭化炉中,在炭化炉外部设置有烧嘴,炭化炉通过气体管路连接至油气分离器,在该气体管路上设置有除尘器,油气分离器的液相连接至分馏塔,油气分离器的气相连接至缓冲罐,缓冲罐和燃气源分别连接至烧嘴,炭化炉通过烟气管路连接至喷淋塔,喷淋塔的输出端连接至烟囱,在炭化炉的末端设置有出渣装置。本实用新型在有效处理医疗废物的同时获得了燃料油,提升了整体经济效益。同时,碳化炉在绝氧状态下裂解,可有效降低颗粒物及有害物质的产生,充分克服了环境污染问题。本实用新型可24小时连续运转,具有处理效率高、污染性低、经济效益突出等优势。
2038	0	本发明公开了一种碳陶刹车盘的制备方法,包括如下步骤：①制备碳纤维预制体；②CVI致密化：将上述制备的碳纤维预制体装入CVI炉中,以天然气为碳源气体,进行CVI致密化,经预沉积、加速沉积、调隙沉积后,得到C/C刹车盘；③石墨化处理：将C/C刹车盘放入高温热处理炉中,即可得到所需碳陶刹车盘。本发明可精确有效地控制碳陶预制体的密度和开气孔率,采用本发明制备的碳陶预制体的密度能够精确地控制在(1.45±0.05)g/cm3,开气孔率为(25±5)％。
1188	0	本实用新型公开了一种农作物秸秆碳化炉,包括装置主体、收纳盒、支撑腿、翻转盖和弹簧,所述装置主体下端设置有收纳盒,所述装置主体下端设置有支撑腿,所述装置主体上设置有翻转盖,所述装置主体上设置有第一限位杆,所述装置主体外侧设置有驱动电机,所述装置主体上侧安装有进料口,且进料口上侧设置有移动盖,所述收纳盒外侧设置有转轴,所述收纳盒外侧设置有旋转板,所述连接块外侧连接有第二限位杆,所述连接块上设置有第三限位杆,且第三限位杆外侧设置有弹簧。该农作物秸秆碳化炉,设置有刮板,通过刮板能够对装置主体的内壁进行清理,使其能够完全的落至收纳盒的内部,使其方便进行使用,并且通过搅拌叶可使碳化更加均匀。
368	0	本发明公开一种碳/碳复合材料板材裂隙的修补方法,包括以下步骤：制备浸渍溶液,真空浸渍及预固化；压机中固化；检查板材裂隙是否都得到弥合填充；均压碳化,将加压固化好的碳/碳复合材料板材放入碳化炉中碳化。本发明针对工艺及使用过程中造成的裂隙进行修复,使得板材能够再次投入使用或进行下一步工艺。
2668	0	一种无定形碳材料低温石墨化方法,涉及一种将商品活性炭、中间相沥青基碳和有机高分子经炭化得到的无定形碳材料在低温下转变为石墨形态碳的方法。在500～900℃和惰性气体保护条件下,将无定形碳材料分散在液态活泼金属中,可转变为石墨化形态的碳材料。本发明可以将无定形碳材料的石墨化温度从目前的2200℃以上,降低到500～900℃。通过这种低温石墨化方法可以将无定形碳粉体、无定形碳纤维、碳纳米管、无定形碳气凝胶和碳泡沫等,在低温条件下转变为石墨化的碳粉体、石墨化纤维、石墨化碳纳米管、石墨化碳气凝胶以及石墨化碳泡沫材料,在传感器、电极材料、储氢材料以及碳合金材料等领域具有广泛的应用前景。
2790	0	本实用新型涉及石墨生产技术领域,且公开了一种石墨负极材料连续石墨化炉,包括安装底座,安装底座的顶部固定安装有石墨化炉和反应箱,石墨化炉的外壁面上设置有引导管,引导管包括安装管一和安装管二,安装管二靠近安装管一的一端内部壁面上开设有对接槽,对接槽的壁面上设置有螺纹,本实用新型中,通过设置有缓冲导流装置,气流在撞击缓冲导流装置的过程中,将会顺着导流机构的斜面向下流动,同时气流的动能将会部分转化为缓冲导流装置的机械能,带动整个缓冲导流装置在两个限位板之间进行转动,使经过引导管流出进入到反应箱的内部的氯气流速变慢,延长氯气在反应箱中的反应时间,使氯气可以充分被反应吸收,起到了一定的保护作用。
2147	5	本发明公开了一种钛基锂离子负极材料的制备方法,包括干燥磨粉、混粉、一次焙烧、混捏、预成型、轧片、磨粉、等静压成型、二次焙烧、浸渍、三次焙烧、石墨化提纯、后续加工。该钛基锂离子负极材料的制备方法,粘结剂和浸渍剂均选中温煤沥青,有利于提高制品材料的体积密度和机械强度；导电剂选择炭黑,提高锂电池中电子的迁移速率,降低电池极化,也可以提高极片加工性,促进电解液对极片的浸润,从而提高锂电池的使用寿命；钛粉钛在锂离子电池的应用中,在充放电过程中不发生结构改变,循环性能好,有很的好的充放电平台。
3076	1	本实用新型公开了一种气封与水冷段一体式的连续式石墨化炉,包括石墨化管和出料管,所述石墨化管的左端端口处通过螺丝栓接有出料管,所述出料管的左端端口处通过螺丝栓接有出料气封装置,所述石墨化管的右端端口处通过螺丝栓接有焙烧管,所述焙烧管的右端端口处通过焊接固定连接有成型管,所述成型管的右端端口处通过螺丝栓接有进料水冷夹套,所述进料水冷夹套的右端端口处通过螺丝栓接有进料气封装置,所述石墨化管的横向柱形外表面在位于均匀等分位置处缠绕有石墨化线圈,这样的设置,通过环形排列的高压气孔来将气流均匀覆盖于料口处,该设置可有效的对出入口实施有效的密封,减少炉内热量损失。
1191	0	本实用新型公开了一种碳纤维低温碳化炉温度控制系统,包括炉体,所述炉体的内腔固定连接有隔板,所述炉体左侧的顶部固定连接有通气管,所述炉体内腔顶部的两侧均设置有加热管,所述炉体内腔的顶部固定连接有温度传感器,所述炉体内腔两侧的底部固定连接有放置板,所述炉体内腔底部的两侧均固定连接有加热炉。本实用新型通过炉体、隔板、通气管、加热管、温度传感器、放置板、加热炉、排渣管、净化箱、控制器、吸风机、过滤盒、滤芯筒、排烟管和出气管的配合使用,具备方便调温和烟气处理的优点,能够有效解决现有的碳纤维低温碳化炉,不便于调节温度,同时不具备烟气处理的功能,因此无法满足使用者需求的问题。
1020	0	本发明公开一种聚丙烯腈碳纤维及其制备方法,其中,制备方法包括：将聚丙烯腈原丝送入到120~150℃的加热炉中进行低温热处理得到低温热处理丝,处理时间为10~60天；B、将上述低温热处理丝送入到220~280℃的连续预氧化炉中进行连续预氧化热处理得到预氧化丝,处理时间为20~40min；C、将预氧化丝送入低温碳化炉中进行低温碳化热处理得到预氧化低温碳化丝,处理温度为350~650℃,处理时间为4~20min；D、将预氧化低温碳化丝进入高温碳化炉中进行高温碳化热处理得到聚丙烯腈碳纤维,处理温度为900~1300℃,时间为1~2min。本发明的工艺简单,操作控制方便、安全,满足批量生产的要求。
661	0	本发明公开了一种高强度高模量碳纤维,其制备方法包括：(1)以纤维体密度作为结构性能指标,采用预氧化炉对前驱体纤维进行六温区预氧化处理,得到预氧化纤维；(2)使用低温碳化炉对预氧化纤维进行六温区的低温碳化处理后,再使用高温碳化炉对低温碳化纤维进行五温区高温碳化处理,制备得到碳纤维；(3)采用高温石墨化炉对碳纤维进行超高温石墨化处理,制备得到所述的高强度高模量碳纤维。在纤维连续制备过程中,通过预氧化、低温碳化、高温碳化及石墨化的温度、牵伸倍率、停留时间等匹配设计,实现碳纤维的高强度、高模量,以及性能稳定,通过本发明方法制备得到的碳纤维拉伸强度高于4.2GPa、拉伸模量高于500GPa。
1099	0	一种微波干馏裂解生物质连续生产线装置,其中包括：碳化炉壳体、运输传输带,运输传输带安装在碳化炉壳体内,碳化炉壳体分为微波干馏裂解室、冷却室；微波干馏裂解室的壳体内安装有微波丝；预热区和干燥区上方分别设计有风管,风管的一端连接有压控变频风机,冷却区内设计有氮气冷却换热器,氮气冷却换热器一端设计有进风管,氮气冷却换热器另一端设计有出风管,出风管分别与预热区和干燥区的压控变频风机相连接；微正压高温干馏区内开有出风口,出风口连接变频风机。本发明的优点是：能提高木碳成品率,节约热能。
3492	0	本实用新型涉及一种内串石墨化炉装置,它包括内串石墨化炉组、母线排、送电连接小车、水泥支撑台和变压器,所述的内串石墨化炉组由两组内串石墨化炉并排放置,在第一组内串石墨化炉的两侧分别设置有第一母线排和第二母线排,在第二组内串石墨化炉的两侧分别设置有第三母线排和第四母线排,第二母线排和第三母线排相临,且第二母线排与第三母线排之间夹设有数个水泥支撑台,第一母线排和第四母线排通过第五母线排与变压器的负极连接,第二母线排和第三母线排导电连接后与变压器的正极连接,所述石墨化炉的两端部与所述母线排之间通过送电连接小车连接。本实用新型是利用石墨化送电规律,大大提高了产能效率,同时降低了变压器和母线排的损耗。
1516	0	本实用新型公开了一种生物质碳化炉中的冷却装置,包括箱体,所述箱体的下端固定连接有多个支撑柱,所述箱体的侧壁上设有进料孔和出料孔,所述进料孔的侧壁上设有进料漏斗,所述进料孔和出料孔处均设有控料机构,所述箱体底板的上表面转动连接有转动杆,所述转动杆的一端穿过箱体的侧壁并固定连接有活动板,所述转动杆的侧壁上固定连接有多个搅料杆,所述箱体的侧壁上设有进风孔,所述进料孔处设有散热风扇,所述散热风扇通过锁紧机构固定连接在进料孔的侧壁上,本实用新型实现了对物料的散热,同时控制了物料进出箱体的速度,便于对散热风扇的清理,因此这种生物质碳化炉中的冷却装置值得推广。
48	0	本发明公开了一种石墨/环氧树脂复合材料的制备方法,该复合材料制备方法包括以下几个基本工艺环节,首先利用选择性激光烧结成型技术快速打印多孔石墨骨架素坯,并对其进行碳化、多次真空压力浸渍、石墨化、整体表面镀铜等后处理,获得高传导多孔石墨骨架预制体,将短切碳纤维增强的环氧树脂基体浆料灌注到模具中,与镀铜多孔石墨骨架复合,待完全固化,获得石墨/环氧树脂复合材料。本发明所提供的石墨/环氧树脂复合材料具有环保、快速、高效、低成本优点,具有良好的导电导热和力学性能,且综合性能可以通过改变多孔石墨骨架结构进行主动调控,该复合材料在通讯工程领域、电子仪器仪表行业具有广阔的应用前景。
1252	0	本实用新型提供一种碳纤维低温碳化炉,包括碳化炉本体,所述碳化炉本体具有沿丝束的运行方向的丝束运行通道,在所述丝束与所述碳化炉本体的顶壁之间具有吸附运输载体,所述吸附运输载体能够在所述碳化炉本体的炉腔的内外循环运转。根据本实用新型的一种碳纤维低温碳化炉,采用吸附运输载体对碳化过程中形成的碳粉等可能产生沉积的颗粒实现吸附,能够在丝束碳化的同时实现炉内沉积物的同步转移运输,有效降低炉内颗粒沉积于碳化炉的炉体顶壁的几率,极大程度的降低对炉顶沉积物的清理工作难度,最大程度的延长炉膛的使用寿命。
978	0	一种通过汽爆前处理生物质生产腐植酸的方法,步骤包括：将粉碎后的生物质装入汽爆罐中,经添加酸碱汽爆,得汽爆生物质；将汽爆生物质置于生物质碳化炉中热裂解,得到黑色固体生物炭；向黑色固体生物炭中加入结晶硫酸钠,NaOH和Na4P2O7混合液充分提取；向提取液中添加酸性乙醇溶液进行纯化；向滤渣加入氢氧化钠溶液过滤,合并滤液加入浓度氢氧化钠溶液,反应混合物于进行喷雾干燥,得腐植酸钠成品。该方法腐植酸钠产品得率高,纯度高,实现了生物质的高效利用和转化,产品可广泛应用于农林牧、石油、化工、建材、医药卫生、环保等各个领域。
3091	0	一种高纯石墨高温石墨化炉,属于石墨技术领域,解决了现有的高纯石墨化炉在其顶盖通过手动打开时,高温气体极易直接喷发而出,从而易对使用者造成伤害的问题,本实用新型包括电炉本体；电炉本体的上端设置有盖体,电炉本体设置在冷却装置内,电炉本体表面设置有保温装置,防爆阀门穿过保温装置镶嵌在电炉本体上,电炉本体的下端与支撑板固定连接,支撑板的底端设置有若干组自锁万向轮,支撑板上还设置有支撑装置；本实用新型通过设置驱动装置,驱动装置能够代替工作人员手动开启盖门,防止在开启盖门时,高温气体大量释放,对工作人员造成伤害,同时将高温气体放出有利于缩减冷却装置的时间,加快石墨化速度。
278	1	本发明涉及一种聚酰亚胺活化布及其制备方法,属于聚酰亚胺活化布技术领域,包括以下步骤：酸洗处理、催化剂浸渍、空气预处理、碳化处理、活化处理；步骤一：酸洗处理去除杂质同时提高催化剂担载率；步骤二：催化剂浸渍为降低反应活化能提高收率和活化点位；步骤三：空气预处理为纤维定型同时植入氧活位点；步骤四：碳化处理为纤维热定型同时排除部分非碳元素；步骤五：活化处理为刻蚀纤维表面实现纤维比表面积增加；本发明方法制备的聚酰亚胺活化布,能获得比表面1200m~2/g以上,平均比强度132N/25cm的活化布,同时具有极好的柔韧性可广泛应用于水处理、空气净化、电容器制备及储能领域。
2638	3	一种镁电解用石墨阳极及其制备方法,属于炭素材料制备技术领域。将不同粒级的延迟煅后石油焦颗粒、延迟石油焦粉料、石墨碎配成干料；将干料加入混捏锅,再加入添加剂氧化铁粉和硬脂酸,加入粘结剂中温煤沥青进行湿混制得糊料,再进行压型、焙烧、浸渍、石墨化工艺制备而成。本发明使用创新的工艺配方、合理的焙烧制度、大型艾奇逊直流石墨化炉石墨化技术和利用先进的生产设备,生产出替代进口的镁电解用细结构石墨阳极,满足国内外镁电解、钛冶炼等领域的技术设计和使用要求。
1583	0	本实用新型公开一种可连续化生产石墨烯导热薄膜的设备,包括炭化炉、石墨化炉、传送带、压延机。目前,许多工厂都是分段生产石墨烯导热膜,工艺流程复杂,导热膜性能较差。本实用新型的制备工艺是：卷状的聚酰亚胺首先用传送带传送到1500摄氏度的炭化炉中进行碳化,接着通过过渡仓,进入到石墨化仓里,最后将石墨化的PI采用压延法制成导热薄膜。本实用新型工艺构造简单,过程可控,自动化程度高,整条生产线基本实现无人化工作。
3401	1	本实用新型公开了一种带有尾气处理装置的石墨化炉,属于石墨粉料处理过程中的尾气技术领域；包括从上到下依次设置的煅烧炉、保温炉和冷却炉；所述煅烧炉的顶端连通有尾气处理装置；所述尾气处理装置包括依次连通的竖直管、倾斜管、风冷管和布袋除尘器；所述竖直管与煅烧炉的顶端连通,所述倾斜管内设置有螺旋形冷却水管,所述风冷管上设置有冷风进口,所述风冷管与所述布袋除尘器的入口之间设置有过滤网,所述风冷管的壁面上连通有收集箱；本实用新型具有减少了尾气的排放量以及将尾气中金属杂质得以回收,避免了空气的污染。
526	0	本发明涉及过热蒸汽技术领域,尤其是涉及一种过热蒸汽连续无氧碳化炉新型装置以及方法,包括：上料机构、碳化炉运行机组和出料机构；所述上料机构用于将待处理物料提升至碳化炉运行机组的上方并连续输送至所述碳化炉运行机组,所述碳化炉运行机组包括多个碳化炉,各个碳化炉依次垂直设置或依次水平设置,各个碳化炉均通入过热蒸汽,各个碳化炉依次连接以使待处理物料能够依次进行过热蒸汽连续无氧碳化,所述出料机构包括多个依次连接的螺旋输送机,各个螺旋输送机相互配合以使经过碳化炉碳化后的物料进行连续冷却,以解决现有技术中存在的待处理物料碳化不彻底、无法实现过热蒸汽连续无氧碳化有机物的技术问题。
1731	0	本实用新型涉及一种碳纤维碳化装置,包括氧化炉、集丝板、辊机、低温碳化炉、高温碳化炉,丝束经氧化炉预氧化,再经集丝板和辊机到低温碳化炉低温碳化,然后再经辊机到达高温碳化炉,最后经辊机牵引进入下道工序,其特征在于：所述集丝板上至少有两个孔,丝束经集丝板分层,分层丝束分别经辊机进入低温碳化炉和高温碳化炉,所述的低温碳化炉和高温碳化炉上分别设置有至少两个丝束架,高温碳化炉后面还连接有集丝板。由于本实用新型采取了以上技术方案,具有以下优点:由于采用集丝板把丝束分层,从而以多层走丝碳化,在保证产品质量的前提下,可以大幅度降低能耗,同时提高产品生产效率。
798	0	本发明公开了一种由甘蔗渣制备氮气碳分子筛的方法,采用的原材料是甘蔗渣,其来源广泛,而且价格低廉；制备的碳分子筛孔径均匀,适合氮气制备,是一种甘蔗渣的新型利用方法。
965	0	本发明涉及一种麻杆碳的制备方法,包括以下步骤：(1)、将成熟的亚麻剥皮,将麻杆放在太阳下暴晒至麻杆含水量不大于10%；(2)、将步骤(1)处理好的麻杆使用质量浓度1.5%的醋酸溶液熏蒸处理2h,然后放入质量浓度为1.2%的碳酸氢钠溶液中煮30-40min,捞出,沥干水分；(3)、将处理好的麻杆风干至含水量不大于12%,将麻杆使用麻杆碳化炉在586-600℃下进行碳化处理。本发明通过在碳化处理前,将植物秸秆进行处理,使纤维素进行分离活化,可以提升碳化的效率,降低碳化温度,还可以提升麻杆碳的空隙率。
3098	5	一种石墨化炉集料机,包括高压风机,高压风机设有消音器,高压风机通过管道连接有脉冲除尘器,脉冲除尘器仓壁设有观察孔,脉冲除尘器底部设有关风机,脉冲除尘器通过管道依次连接有旋风分离器I和旋风分离器II,旋风分离器II通过管道连接有窑炉排管,旋风分离器I和旋风分离器II底部分别设有关风机,关风机下端连接有储料仓,储料仓上部设有缓冲仓和搅拌桨,储料仓仓壁为双层中空结构,外壁设有水冷进水口和水冷出水口,储料仓顶部设有呼吸器,储料仓底部设有关风机。本实用新型采用高压风机动力进行吸料,通过两道旋风分离器进行物料分离,将物料收集到储料仓内,实现石墨化出料生产线一体化,节省时间,提高生产效率,减轻工人劳动强度。
3545	0	本实用新型涉及一种石墨散热片的制造设备,包括有：一中空壳体、一加热模组、至少一进气口、至少一排气口、一冷却水进口、一冷却水出口、至少一测温装置；其中,该加热模组设于该中空壳体中,其具有一铜感应线圈及一石墨电极；使用时,先通过石墨电极对该PI膜加热碳化,嗣碳化后,再借助铜感应线圈以通电诱导高周波发热,对该PI碳化片进行加热石墨化；如此,于同一石墨化炉中,进行碳化及石墨化,可简化制作程序,而大幅降低制作成本。
1729	0	本实用新型涉及一种带有自动传动托槽的钼丝碳化炉装置。本实用新型的技术方案为：一种钼丝碳化炉装置,包括炉壳、钼丝、炉管、氢气出口、炉壳氢气入口、冷却水入口、石墨舟皿、传动托槽；其中：其中：炉壳包裹在炉管外,钼丝均匀的缠绕在炉管上,炉壳氢气入口设在炉壳的一侧并与炉管中端相通,氢气出口设在炉管的尾端,冷却水入口设在炉管的前端,传动托槽设在炉壳外侧的下方,石墨舟皿依次设在传动托槽的上面并通过侧面入口进入炉管内。本实。本实用新型的优点在于：加装了一个自动的传动托槽,这样舟皿在传动托槽上能够均匀的进入炉入,这样不仅省去人工的损耗,缩短时间,而且更利于控制整个反应的进行。
3519	0	实用新型属于炭素行业石墨化加工技术领域,为了实现石墨化双炉送电,以提高整理变压器的利用率,提供了一种基于大电流开关的石墨化双炉送电系统,包括并联的电极石墨化炉Ⅰ和电极石墨化炉Ⅱ,两个电极石墨化炉的连接总回路通过硅整流管连接整流变压器,所述两个电极石墨化炉的连接总回路中还设有大流量开关,大流量开关安装于两个电极石墨化炉的炉头导电铝排上。本实用新型通过大电流开关将两台电极石墨化炉的电流并联接入一台整流变压器,提高了整流变压器的利用率,提高了产能,大电流开关能直接安装于通电铝排的线路上,并设有压紧装置、锁紧装置和断电绝缘层,能保证开关在最大电流时满足使用要求并在电源切断后及时断电。
2863	0	本实用新型涉及的是石墨化炉负极冷却的技术领域,具体是一种石墨化炉负极冷却系统及石墨化炉,上述石墨化炉负极冷却系统包括：溢水槽,用于设置在石墨化炉的负极上；进水装置,用于向溢水槽提供冷却液；回水装置,连通于进水装置,回水装置用于回收流经负极的冷却液,如此设置,当溢水槽中的冷却液装满后,冷却液溢出到负极表面,均匀地对负极进行降温,避免冷却液直接喷淋到负极表面后,水汽飞溅到周边设备上,导致周边设备的腐蚀损坏,降低设备使用寿命的情况发生,且回水装置和进水装置相连通,使得冷却系统形成循环,能够连续的对负极进行降温,保证了降温的效果。
3223	5	本实用新型公开了一种加速石墨化炉冷却的制冷装置,所述制冷装置包括水雾发生装置、供水箱、第一组制冷组件、第二组制冷组件及收集管道,供水箱的出口与水雾发生装置进口连接,水雾发生装置出口通过水管与第一组制冷组件连通,所述收集管道呈U形,其一端封闭,另一端通过水管与水泵连接。本实用新型的有益效果是通过制冷装置对生产出成品的石墨化炉进行快速冷却,减少下一次生产的等待时间,提高生产效率；第一制冷组件和第二制冷组件分别通过第一喷头及第二喷头喷出的水雾吸收炉壁的热量气化,在接触到第一导流板及第二导流板时冷凝为水滴,第一导流板及第二导流板将冷凝的水滴导流回收至收集管道内。
2376	0	本发明提供了一种压缩膨胀石墨导热复合材料的制备方法,所述制备方法包括如下步骤：一种压缩膨胀石墨导热复合材料的制备方法,包括如下步骤：S1、制备压缩膨胀石墨；S2、将所述压缩膨胀石墨采用化学气相渗透法沉积热解碳；S3、将所述沉积热解碳的压缩膨胀石墨置于真空高温炉中,在真空环境中于2400#3000℃的温度下保温1#3小时,得到沉积石墨化热解碳的压缩膨胀石墨；S4、将有机填充物填充于沉积石墨化热解碳的压缩膨胀石墨内,得到压缩膨胀和石墨导热复合材料。本发明还提供一种由所述制备方法制得的压缩膨胀石墨导热复合材料,及应用所述压缩膨胀石墨导热复合材料的封装材料。
1522	0	本实用新型提供一种隧道窑连续碳化炉,包括窑车、隧道窑、液压步进机、燃气收集装置、温度测量装置及控制装置,窑车上具有护栏,窑车的底部安装有滚轮；隧道窑的窑头及窑设置有窑头及窑尾封闭闸门,且隧道窑内设置有轨道；液压步进机与窑车连接,推动窑车于沿轨道移动。燃气收集装置包括：燃气排出管、燃气收集管道及燃气输送管道,燃气收集管道通过开关控制阀与燃气排出管连接,且燃气收集管道的一端水封,燃气输送管道连接燃气收集管道的另一端。温度测量装置检测隧道窑窑内温度；控制装置与温度测量装置以及液压步进机连接。本实用新型可以解决现有技术中的碳化炉效率低、浪费能源污染环境及出碳速度与连续操作无法兼得等的问题。
2791	1	本实用新型涉及石墨生产技术领域,且公开了一种石墨负极材料连续石墨化炉,包括安装底座,安装底座的顶部固定安装有石墨化炉和反应箱,石墨化炉的外壁面上设置有引导管,引导管包括安装管一和安装管二,安装管二靠近安装管一的一端内部壁面上开设有对接槽,对接槽的壁面上设置有螺纹,本实用新型中,通过设置有缓冲导流装置,气流在撞击缓冲导流装置的过程中,将会顺着导流机构的斜面向下流动,同时气流的动能将会部分转化为缓冲导流装置的机械能,带动整个缓冲导流装置在两个限位板之间进行转动,使经过引导管流出进入到反应箱的内部的氯气流速变慢,延长氯气在反应箱中的反应时间,使氯气可以充分被反应吸收,起到了一定的保护作用。
282	0	本发明涉及一种使用微波的碳纤维碳化设备,该碳化设备包括：碳化炉,从设置在碳化炉一侧中的照射单元向碳化炉中照射微波；移动管,移动管安装为延伸穿过碳化炉并且允许碳纤维沿移动管的内部移动；以及加热主体,加热主体与移动管的外周表面耦接以吸收微波,从而产生热量,其中,在加热主体耦接到移动管的位置处,移动管的一部分被加热主体覆盖,并且移动管的其余部分的表面暴露。
1094	0	本发明公开了一种控制生物质制备活性炭过程中产生焦油的方法,本发明采用高速旋风粉碎机将褐腐材类生物质粉碎为粉末,置于10~15L敞口反应槽中,启动泵,将浓度0.5mol/LNaOH以流速0.5~0.8m/s注入反应槽中,持续10~15min,在转速2500~3000r/min的高速转动机下搅拌40~60min；送至破沫器破沫,器内压力2.0~2.5mmHg,离心、过滤后,流入缓冲罐；送入刮板薄膜蒸发器中,进料速率2~4mL/min,捕获轻组分,收集重组分；重组分残留物中加入复配分散剂,形成棕褐色沉淀,过滤、洗涤沉淀至pH=6.5~7.0；将沉淀置于碳钢-不锈钢碳化炉中,炭化温度350~500℃,炭化时间90~120min。本发明制得的活性炭吸附效果比普通活性炭高80%以上,经10次循环使用,吸附能力为原吸附剂的90%以上；焦油的生成率小于0.1%。
2411	0	本发明公开了基于冶金焦制备高导电散热性导热石墨片的工艺,包括1)备料；2)预粉碎；3)预筛分；4)除铁；5)高温煅烧；6)冷却；7)二次粉碎；8)筛分；9)混合；10)压型与加热；11)高温石墨化；12)背胶；13)压制导热槽；14)切割；该加工工艺步骤科学合理,对现有技术的加工工艺进行改进,对原料进行精细化的处理,使其颗粒度更加均匀一致,提高了成品的合格率,进而提高了导热石墨片的导电性和导热性,而且通过该工艺还能提高其化学稳定性,降低其热膨胀性,并且易加工成型。
1672	0	本实用新型公开了一种多级管式碳化炉,包括设在炉壳上的进料斗和出料管,以及设于炉壳内的多个呈列管式排列的碳化管,各个碳化管对应连接有一用于管内物料输送的送料机构,送料机构包括调速电机和输送件,输送件的输送段位于碳化管内,多个输送件呈接力方式输送物料并使物料经多个碳化管后形成蛇形的运行路径；所述碳化管上设有裂解气出气管,碳化管外部形成有烟气夹套,多个烟气夹套依次连通形成烟气管路,该烟气管路的两端分别连接有烟气进入管和烟气返回管。本实用新型的有益效果是,结构紧凑、热散失面积小,热效率高,且碳化所产生的裂解气、焦油、碳等可直接利用,环保性好。
2961	5	本实用新型公开了一种便于更换电极棒的石墨化炉,包括炉体和坩埚盖,所述坩埚盖位于炉体上端且可拆卸连接,所述炉体内部设置有石墨化区域,所述石墨化区域由固定架、螺栓孔、耐火砖、定位柱、紧固栓、挡架和耐火砖固定孔组成,所述固定架表面设置有多组耐火砖固定孔,所述耐火砖固定孔内部放置有耐火砖,所述固定架一侧表面开设有螺纹孔和通孔,所述固定架一侧可拆卸连接有挡架,所述挡架一侧活动连接有紧固栓和定位柱,所述紧固栓螺纹连接在螺纹孔内部,所述定位柱插接在通孔内部,所述固定架外侧表面开设有螺栓孔,本实用新型通过设置有固定架和挡架,从而能够快速方便的对电极棒进行更换而且可根据需求拆卸、更换局部的耐火砖。
1132	0	一种咖啡碳粉的制造方法,该方法步骤包括步骤一：提供咖啡废弃物(咖啡渣)为材料做预碳化处理；步骤二：去除此材料的油脂；步骤三：将此材料高温碳化为咖啡碳；步骤四：进行咖啡碳活化处理；步骤五：将咖啡碳粉研磨成微细粉末。
3576	0	一种碳管石墨化炉,包括前炉管、人孔盖、炉体、石棉板、大法兰、碳锥、后炉管、碳管、电极夹、后电极、炉体支架、前电极、前电极连接板、变压器,所述前炉管和后炉管位于炉体的中心位置,所述前炉管和后炉管与石棉板之间填充有碳黑,所述石棉板位于炉体内侧,所述炉体上部开有人孔盖,所述炉体两端安装有大法兰,所述后炉管外侧安装有碳管,所述前炉管和碳管与炉体之间的固定采用碳锥实现,所述变压器上连接有前电极和后电极,所述前电极与变压器连接处安装有前电极连接板,所述后电极与炉体连接处安装有电极夹,所述炉体下部安装有炉体支架。本实用新型使用温度高达2700℃-2800℃,可适用于制造锂电池的负极材料,炉管在高温条件下连续使用寿命达25天以上。
3105	1	一种石墨化炉的排气装置,包括收容器以及穿插于所述收容器并与所述收容器内部连通的排气管；所述排气管包括下端口以及远离所述下端口的上端口,所述上端口的尺寸小于所述下端口的尺寸。本实用新型提供的一种石墨化炉的排气装置,通过设置有排气管,且排气管的上端口的尺寸小于下端口的尺寸,有利于排出易挥发杂质,可以防止外界杂质进入排气管内部,进而减小排气管内部的物料与排气管外围的物料相互混合的可能性,导致排气管外围的物料被污染。
907	0	本发明公开了一种碳化炉墙喷补装置及方法,属于炼焦技术领域。所述碳化炉墙喷补装置包括：定位机构一端活动设置在滑槽内；高温成像仪设置在定位机构的另一端；封板设置在定位机构的另一端；吹扫机构一端设置在平煤车上,另一端设置在封板的一侧；耐火泥浆输送机构一端设置在平煤车上,另一端与封板连通,耐火泥浆输送机构与吹扫机构一端连通；可编程逻辑控制器,与定位机构、高温成像仪、吹扫机构、耐火泥浆输送机构及平煤车连接。本发明碳化炉墙喷补装置及方法可代替人工进入炭化室高温修补作业,有效的减轻了劳动强度,保证了生产安全,无须降温处理,既缩短了修补时间,确保了生产节奏,又保证了有利于炭化室墙体的长寿。
2385	0	本发明公开了一种碳纤维可控激光式超高温石墨化装置,主要包括放丝装置、密封装置、炉体、可控激光器、观测摄像机、气阀、气管、微型抽气泵、石英玻璃视窗、超高温红外测温仪、氩气净化机和收丝装置,炉体侧壁碳纤维出入口处有有入口密封和出口密封,入口密封和出口密封有氩气注入口和碳纤维穿过,炉体还有气体出口和氩气入口,气体出口连接气阀、气管、微型抽气泵；微型抽气泵由气管连接在炉体的出气口处；可控激光器的激光头固定在炉体上用来对碳纤维进行超高温加热；超高温红外测温仪可以通过石英玻璃视窗实时测量加热点温度,并将数据传送至控制器,控制器实时控制收放丝装置的速度和可控激光器的功率,从而保证加热区域的温度保持动态平衡。
3134	1	本实用新型是一种石墨降温装置，结构包括石墨降温器和水循环结构，结构简单，效果显著，且利用水循环原理，尤其是北方地区冬季气温较低，可以利用自然冷空气实现显著的降温效果，节约能源，降低成本。其中石墨降温器体积小巧，可以根据实际需求，一个石墨化炉内放置多个，以增强降温效果，达到石墨化炉内产品快速降温的目的。利用本实用新型，石墨化炉可实现2?3天将温度完全降至常温，比正常的降温周期缩短了1/2，从而大大降低了石墨化周期，提高了石墨化生产效率，进而为企业大大提高了经济效益。
2923	1	本实用新型涉及石墨膜制造设备技术领域,尤其是一种新型的石墨化炉,包括炉体和炉盖,炉体的内壁上设置有保温层,保温层的内侧设置有坩埚,炉体和保温层之间设置有加热机构,保温层在高温下不会产生有害气体,也不会产生会造成发热设备短路的物质,使加热工艺更加的环保,高效,炉盖自动锁紧装置和自动开盖装置不仅提高了工作效率,也能使炉体的密封性进一步提高,避免了热量从炉盖与炉体间的空隙流失,使加热工序更加的节能,降低了生产成本,提升了加热工序的安全性,自动锁紧装置与自动开盖装置在都是用流体传动的情况下采用串联增压的方法布置,节约了制造成本并且能保证较小的噪音。
1335	0	本实用新型涉及有机物处理设备技术领域,具体为一种一体式有机物干馏碳化裂解设备,包括气化炉,气化炉的正上方设有裂解炉,裂解炉的圆周外壁且靠近顶部的位置设有第一出烟管,裂解炉的圆周外壁且靠近底部的位置设有第一进烟管,裂解炉的正上方设有碳化炉,碳化炉的圆周外壁且靠近顶部的位置设有第二出烟管,碳化炉的圆周外壁且靠近底部的位置设有第二进烟管。该一体式有机物干馏碳化裂解设备,通过第一进烟管和第二进烟管可以分别为裂解炉和碳化炉提供热能,通过第一出烟管和第二出烟管可以将带有热量的烟气回流到气化炉重新加热,从而提高了热能的利用率。
3019	5	本实用新型涉及一种负极材料石墨化生产车间产品出料装置,包括：第一行走装置,第一行走装置架设于石墨化炉体上方,并沿石墨化炉体长度方向行走；第二行走装置,第二行走装置设置于第一行走装置上,并沿石墨化炉体宽度方向行走；料仓,料仓设置于第一行走装置上；吸料装置,吸料装置设置于第一行走装置上,且连接料仓和石墨化炉体内的产品。本实用新型的负极材料石墨化生产车间产品出料装置,通过设置第一行走装置、第二行走装置和吸料装置,可以连续大量出料,减轻了工人的劳动强度,降低了经济成本,且产品物料不会被污染。
2224	1	本发明公开了一种石墨保温砂的新型翻料行车,包括横杆,横杆的两端下方固定有竖杆,竖杆的底部设有滑轮,滑轮的下方设有滑杆,滑轮通过滑轮电机驱动,竖杆在相对于横杆的另一端设有一翻料轴,翻料轴的两端分别与两个竖杆转动链接,翻料轴的外侧弧面上固定有翻料杆,翻料轴的中部弧面上固定有从动齿轮,横杆的下方设置有一主动齿轮,主动齿轮通过链条带动从动齿轮转动,主动齿轮通过齿轮电机驱动,齿轮电机固定在横杆下方,翻料轴为内部储水的中空结构,翻料轴的侧部弧面上设有喷雾头,翻料轴的一端通过旋转接头与进水管相连。本发明通过翻料轴上的翻料杆对保温砂进行持续的翻动,加快保温砂的散热速率,实现的石墨快速冷却。
2678	0	本发明涉及了一种适用于可高倍率充放电的大容量、高功率、长寿命锂离子动力电池的复合负极材料的配方及其制备方法。本发明由以下的各组份按质量分数配比而成：针状石油焦：80％-87％；B4C：2％-5％；炭原丝：3％-8％；C6H12O6：8％-15％。本发明通过以下工艺流程实现：首先将针状石油焦进行煅烧、颚破；再将煅后焦与炭原丝、B4C混合送入冲击磨中粉碎分级；将粒径符合要求的半成品装入石墨坩埚中,并送入石墨化炉中进行石墨化；将人工石墨与C6H12O6溶液混合、烘干后炭化；将表皮炭化后的人工石墨进行分散、提纯；最后经检测,合格产品包装入库。本发明在动力电池的可高倍率充放电的大容量、高功率、安全性能、循环寿命和生产成本等方面有重大突破。
567	0	本发明公开了一种碳纤维增强碳-碳化硅摩擦材料的制备方法,属于碳纤维增强碳-碳化硅复合材料制备领域。该方法包括如下步骤：(1)碳纤维预制体编织成形；(2)碳纤维预制体的高温热处理；(3)沥青/树脂混合浸渍剂的配制；(4)沥青/树脂混合浸渍剂的浸渍、固化与碳化；(5)树脂/碳粉浸渍前驱体的配制；(6)树脂/碳粉浸渍前驱体的浸渍、固化与碳化；(7)多孔碳/碳坯体的高温热处理；(8)多孔碳/碳坯体的熔融渗硅,制得碳纤维增强-碳碳化硅摩擦材料。本发明制备方法的工艺简单可控、制备周期短、材料结构可设计性强,制得的摩擦材料可应用于制作汽车制动盘(片)、高速列车闸瓦及磁悬浮列车滑橇。
733	0	本发明涉及一种碳化炉,尤其涉及一种全自动超粗碳化钨连续高效碳化炉。本发明为了克服传统的超粗碳化钨粉制备方法存在工序繁琐、效率低、制备出的超粗碳化钨粉不能满足越来越高的生产要求的缺点,提供了这样一种全自动超粗碳化钨连续高效碳化炉,包括有电机Ⅰ、控制系统、电机Ⅱ、挡板Ⅰ、电机Ⅲ、加热板Ⅰ、钨粉罐、阀门Ⅰ、碳化炉、碳粉罐、阀门Ⅱ、加热板Ⅱ、挡板Ⅱ、加热板Ⅲ、压力传感器、扩散风机、阀门Ⅲ、气泵、钨粉管、碳粉管、气管、出料管和阀门Ⅳ,所述电机Ⅰ安装在碳化炉的底部外面,所述扩散风机安装在碳化炉的底部里面。本发明达到了使超粗碳化钨粉的制备工艺更简单、效率更高,产品更优良的效果。
1737	0	本实用新型属于一种用于生产连续碳纤维的低温碳化炉,包括炉体、设置在炉体内的炉膛、炉体和炉膛之间的依次设置的保温层、耐火层和加热元件以及设置在炉体上贯通炉膛和大气的排气管,靠近束丝入口的炉膛上壁面与水平面成2～30°夹角且该处炉膛上壁面的高度沿纤维丝束运行方向线性增加。本实用新型解决了现有碳化炉的炉膛结构不合理导致碳纤维碳化时的产生的废气排出不畅、废气堆积的技术问题,本实用新型保证了预氧化纤维碳化过程的稳定化和连续化,提高碳纤维的生产效率。
1641	0	本实用新型的一种高效管式生物碳化炉,属于生物碳化技术领域,解决了现有生物碳化炉热效率低、产品均匀性差、占地面积大以及不能连续作业,无法回收木焦油等问题,采用的技术方案：包括炉主体,炉主体内腔为燃烧室,燃烧室内并排设置有至少三个干馏管,炉主体顶部安装有螺旋给料机,螺旋给料机由提升机供料,炉主体从上到下依次分为干燥段、碳化段和冷却段,干燥段的炉主体外接冷凝罐,冷却段的炉主体下方安装有导碳管,导碳管上安装有出碳阀,导碳管下方安装有出碳输送机。
938	5	本发明公开了一种金属氧化物与碳纳米纤维复合柔性电极膜,所述金属氧化物为颗粒状,且原位生长于碳纳米纤维表面和网络间,其化学组成为xMOy/(1#x)C,其中x为质量百分比0.5≤x≤0.9、y为原子比1≤y≤3,M选自Mn、Fe、Co、Ni、Cu、Nb、Mo、Sn、Sb中的一种。本发明还公开了金属氧化物与碳纳米纤维复合柔性膜的制备方法,包括高分子聚合物通过静电纺丝方法成膜；然后将得到的膜制得碳纳米纤维膜；最后,在水热反应或微波水热反应条件下和至少一种金属可溶盐,反应生成金属氧化物与碳纳米纤维原位复合结构的柔性膜。
2003	0	本发明公开了一种节能环保的人造石墨负极材料制备方法,该方法旨在解决现有工艺所需的设备占地大、能耗高,同时半成品为粉体形式,不利于物料的转移及运输处理,作业效率低,加工成本高的技术问题。该方法先将微米级的原材料粉体与沥青粉末的混合,在室温至300℃的条件下完成混料,并以高压及超高压作用取代反应釜高温下的造粒作用,从而以压制成型取代高温反应釜的造粒,再经高温石墨化产品处理以及粉碎和分级,得到人造石墨负极材料。该方法以压制成型取代高温反应釜的造粒,有效地降低了能量消耗,而且耗时更短、效率更高,同时其块状半成品更利于转移及运输,进一步降低了能耗,并提升了作业效率,有利于人造石墨负极材料的大规模生产。
2931	4	本实用新型提供一种石墨化炉的高温连续测温装置,其包括石墨管、金属管、测温镜片、端盖、冷却水套和气体进气管；石墨管具有一开放端和一封闭端,开放端的外壁上设有冷却水套,金属管的两端均为开放端,石墨管的开放端同轴套接在金属管的一开放端的外壁上,测温镜片通过端盖密封安装在金属管上的另一端,金属管管段上开设气体进气管,气体进气管的末端出气口朝向测温镜片。本实用新型通过向测温镜片吹扫气体,避免测温镜片的污染,保证了温度测量的准确性；使用冷却水套延长了石墨管的使用寿命；本实用新型提供的测温装置与固定的红外设备连接后,可满足石墨炉中3000℃以上的温度测量,保证了石墨化炉温度测量的实时性和连续性。
346	0	本发明提供了一种柔性石墨烯发热膜,包括载体和涂覆于载体上的若干并排设置的石墨烯发热涂层,所述石墨烯发热涂层上热压覆合有高分子绝缘膜；任一所述石墨烯发热涂层两端的底部均设有电极条,所述电极条与所述石墨烯发热涂层电连接,所述电极条与载体间设有阻隔电极条与载体接触的石墨烯条；所述石墨烯发热涂层的两端还设有电极载流条；所述石墨烯发热涂层为钛量子点掺杂石墨烯基导电油墨制成。本发明柔性石墨烯发热膜为钛量子点掺杂石墨烯基导电油墨制成,具有钛量子点掺杂均匀、量子点纳米尺寸均一、平均粒径小、氧化石墨烯结构稳定、石墨烯发热涂层厚度可控、方阻适宜等优势。本发明还提供了一种柔性石墨烯发热膜的制备方法。
3477	1	本实用新型提出一种立式内串石墨化炉,包括：支撑架体；径向设置在支撑架体内的至少一个炉体,且炉体底端距离地面一定的距离,用于容纳顶推油缸；将炉体内部分割为上下两部分的一对相对设置的炉头电极,且每两个炉体上的炉头电极串接,其中,所述炉体上部和下部均放置一串电极柱坯料；设置在一对炉头电极的外侧、用于固定炉体上部的电极柱坯料的液压抱闸；以及通过电极柱坯料和连接电极与任一对炉头电极导通的送电母排；所述炉体上部填充保温料焦粉,所述炉体内上部的电极柱坯料石墨化完成出炉,位于其下方的电极柱坯料推送至炉体上部石墨化。本实用新型的立式内串石墨化炉缩短生产周期,降低能耗。
2877	3	一种石墨化炉用的环保型加料装置,通过伸缩器能够驱动下料管进行一定幅度的伸缩动作,从而能够让下料管与石墨化炉的炉口进行更好的连接；另外,通过设置隔板能够将下料管分为两部分,隔板内的通道用于原料的输送,而隔板与下料管之间的通道则是用于灰尘气体的排出,从而即保证了原料的输送,又能够通过柔性净化罩管和抽风机将灰尘气体从石墨化炉和下料管内排出,实现向石墨化炉下料时不造成污染,保证了厂房内的环境处于良好状态。
3000	1	本实用新型是关于一种用于石墨化炉的轨道结构,包括底座、导轨和导轨固定件,底座固定在地面上,导轨对称放置在底座上,导轨固定件固定在底座顶部,且导轨固定件对称分布在导轨两侧；底座顶部中间开有可容纳螺栓头部的T型槽；导轨固定件包括滑块和压块,滑块内侧面与导轨两侧面接触,滑块顶部中间设有与T型槽位置相对的第一固定孔,压块顶部中间设有与第一固定孔相对的第二固定孔,压块底部内侧一端设有下压凸部,下压凸部底部与导轨两侧面接触。本实用新型通过导轨轻松移动炉体位置,且可通过导轨的布设方向控制炉体的移动方向。
2018	0	本发明公开了一种便于聚热的增碳剂石墨化炉,包括主体和顶盖板,所述主体内腔的两侧均开有安装槽,且主体内腔的其中一侧开有两组置物槽,两组所述安装槽内腔中均安装有多组电热管,每组所述置物槽的内侧壁均安装有喷头,且主体外侧壁上安装有两组分别与两组喷头固定连接的钢管,每组所述置物槽内腔的顶壁均开有收纳槽；所述主体的两侧分别设有贯穿其侧壁并与其内腔相通的进气管和出气管,所述进气管和出气管内腔中均安装有风机。该便于聚热的增碳剂石墨化炉,通过设置了进气管、出气管和风机,两组风机工作将外界空气通过进气管送入主体内,再通过出气管将主体内的异味气体排出至外界,从而迅速排出主体内的异味气体。
3029	0	本实用新型公开了新型节能艾契逊石墨化炉炉头,至少包括炉体,所述炉体的顶部固定有炉罩,所述炉罩的顶部设置有散热片,所述炉罩的内部设置有炉头,所述炉罩的一侧设置有循环水冷装置,所述循环水冷装置至少包括水箱,所述水箱的输出端固定有第一水管,所述第一水管的输出端连接有水泵,所述水泵的输出端连接有第二水管且第二水管的一端与炉罩连通,所述水箱的输入端连接有第三水管,所述第三水管的一端与炉罩连通且第三水管上设置有冷却器。本实用新型采用了循环水冷装置对炉头进行冷却,从而有效的节约了水资源,降低了水资源的浪费,同时完成了炉头的快速散热,在炉罩的顶部设置了散热片,更进一步加强了本实用新型的散热效果。
82	3	本发明公开了一种改性生物质炭材料的制备方法,将农作物秸秆晾干后,粉碎成粒径小于2mm,将得到的秸秆粉末加入到含有亚铁离子和铈离子的混合溶液中浸泡20-30小时,然后取出,用去离子水清洗,接着放入真空干燥箱进行干燥,再放入碳化炉中,在氮气氛围下升温至400-500℃,处理3-6小时,得到改性生物质炭材料。该方法操作简单,成本低,制得的改性生物质炭材料可加速水体及土壤中春雷霉素的降解,并降低植物中春雷霉素含量,还能促进植物的生长,具有良好的社会效益。
2006	1	本发明一种低成本短程有序片状结构负极材料的制备方法及装置,该方法是以沥青为原料,将沥青与石油重质组分混合,混合料送入焦化塔焦化,得到短程有序片状结构的负极焦,所述负极焦再经过破碎、筛分,进入热处理工序降体积增密度,最后经石墨化后得到锂离子电池用负极材料。本发明所制备的负极材料前驱体焦炭结构是各向同性,可以在负极材料生产中省去造粒工艺,用于锂离子电池后锂离子可以从多个方向嵌入、应力也向各个方向去分散,实现高倍率、低膨胀和长循环寿命。本发明中的热处理工序降体积增密度可有效提高石墨化炉利用率,此工艺可实现原料成本低、工艺简单、负极焦各向同性,形成的负极材料倍率性能优异。
175	0	本发明提供一种带表面处理的软毡,所述软毡包括一毡层和至少一涂层,所述涂层设置在所述毡层的表面；所述涂层的材料为：石墨胶或乳、气凝胶乳、泡沫碳胶或乳、陶瓷胶或乳的其中一种或多种。本申请的软毡表面封孔,减少腐蚀,提升软毡寿命。
2645	5	一种碳陶刹车盘的制造方法。先制备出碳纤维坯体,通过天然气CVI、石墨化处理、加工、制孔、反应熔融和精磨制备成碳陶复合材料刹车盘。制孔使得刹车盘的盘面上排满若干通孔,各通孔的中心线垂直于刹车盘盘面。本发明在刹车盘盘面上排满布的通孔使得在熔融渗Si反应中,液态Si能够均匀地渗透至刹车盘的厚度方向,并且能够保证Si在整个摩擦面的渗透均匀性,同时也你有效保证熔融渗Si反应重点发生至厚度方向区域,仅影响厚度方向的尺寸,而在径向圆周方向区域的尺寸基本不受影响,后续碳陶加工只需要加工厚度区域即可,从而使得本发明具有渗Si深度好、渗Si均匀和产品容易加工的特点。
1635	0	本实用新型公开了一种碳纤维生产的碳化炉,包括底座、壳体、不少于2件的第一冷却水套、保温炉衬、不少于3件的石墨隔板、石墨炉膛、加热电极、出料管、第二冷却水套、取样枪,工作时,牵引原料由壳体右侧进入石墨炉膛并经出料管排出,由于石墨隔板将若干件加热电极均匀分隔成至少4个区域,这4个区域内的加热电极通过程序独立控制温度,从而形成了4个独立的温度分区,极大促进碳纤维的生成,第一冷却水套有效对壳体进水降温冷却,同时,第二冷却水套有效对出料管进水降温冷却,从而对碳纤维进行冷却,防止其高温氧化.该装置结构简单,自动将原料转化成碳纤维,碳纤维品质高,同时,工作可靠,冷却效果好。
760	0	一种稻壳碳化装置,包括碳化装置本体,碳化装置本体设有物料筛选桶,物料筛选桶的内部下方设有出送料螺旋传送机,且送料螺旋传送机穿出物料筛选桶与风干炉连接,风干炉的顶部设有热风机,风干炉的底部连接有炭化炉,炭化炉内部设有燃烧室和干燥炉,干燥炉下方设有预热炉,预热炉的下方设有碳化室,干燥炉、预热炉和碳化室之间均通过下料口连接,干燥炉、预热炉和碳化室内均设有螺旋传送杆,炭化炉的通过碳化室连接有冷却塔,本发明在碳化前进行干燥、预热等处理,使其受热更均匀、充分,使其碳化的质量更高,操作更加简单,除尘过滤器能够对排出的烟雾进行过滤处理,避免碳化过程中产生的炭末飞到空气中造成污染。
2743	3	本实用新型提供一种石墨化炉的烟气收集处理装置,涉及石墨化炉技术领域,包括降温箱体,所述降温箱体的内部设置有降温机构,所述降温箱体外表面的左侧设置有处理机构,所述降温机构包括水泵,所述水泵右侧的输出端固定安装有第一管道。本实用新型中,当烟气通过废气管道进入降温箱体的内部,与此同时,向内部箱体的内部加入一定的水分,水泵通过第三管道送入第一管道与多个第四管道中,并通过多个喷头进行排出,达到对烟气进行散热,并将烟气中大型颗粒进行降落,通过多个滑动凹槽块的设置进行过滤,在通过吸水海绵将多个喷头排出的水进行过滤再次进入内部箱体中,从而达到对烟气进行降温处理。
2837	0	本实用新型公开了一种石墨化炉新型温区隔离结构,包括炉体和排料管,所述炉体的后端面固接有多个排料管,所述炉体的上方安装有固定装置。该石墨化炉新型温区隔离结构,通过第一横板、第一管道、第二管道、进水管、第一阀门、第一把手、第一矩形块和第二横板等结构之间的相互配合,可以通过第一把手控制第一阀门打开,使进水管内的水通过第二管道流入第一管道内,从而通过第一管道对第一横板处的温度进行调,通过第三管道、第二阀门、第二把手、排水管、第二矩形块和第三横板等结构之间的相互配合,可以通过通过第二把手控制第二阀门打开,从而使第一管道内的水通过第三管道排入排水管内,通过排水管排出,从而实现水循环。
1151	5	本实用新型公开了一种隧道式碳化炉,包括：碳化炉本体,碳化炉本体内部设有隧道式的炉膛,炉膛内部设有传送组件、加热组件、保温层和碳布；加热组件设置在传送组件的上下两侧,加热组件用于实现碳毡在炉膛内加热；传送组件用于辅助碳毡在炉膛内传送；保温层设置在炉膛顶部和底部,用于实现炉膛内部保温；碳布设置在炉膛上部,且位于传送组件与加热组件之间,用于防止杂质滴落到碳毡上。本实用新型还公开了包含上述隧道式碳化炉的石墨毡生产系统。本实用新型具有结构紧凑、生产效率高、热能利用率高且自动化程度高等优点,实现了碳毡在炉膛内部边传送边加热,提高了碳毡的受热均匀性,增强了碳化效果,有效确保了产品的质量稳定性。
1682	0	本实用新型公开一种用于碳纤维生产的碳化炉,包括炉膛、加热电极、保温系统和炉壳；炉膛由石墨板分段搭接形成的空腔,多个加热电极间隔从纵向截面外周围绕炉膛设置,保温系统由外到内由陶瓷纤维毡、隔热涂层、石墨硬毡和高温红外线热反射涂层构成；加热电极与石墨硬毡之间涂覆高温红外线热反射涂层,陶瓷纤维毡与石墨硬毡之间涂覆隔热涂层；隔热涂层的厚度在8mm～18mm之间；保温系统外层由炉壳包裹。本实用新型炉膛的温度由加热电极分段独立控制,通过隔热涂层、石墨硬毡和高温红外线热反射涂层的巧妙设计,保证炉膛工作温度在800℃～1700℃之间,具有工作温度高,性能稳定,能耗小,维护方便等优点。
1156	0	本实用新型涉及碳化炉技术领域,且公开了一种碳纤维低温碳化炉可便捷更换加热元件结构,包括炉体,所述炉体的内壁上部设置有加热棒,所述炉体的下部内壁安装有加热板,所述炉体的内壁底部设置有保温支撑砖,所述加热板的上方设置有支撑梁,且支撑梁与炉体内壁相连接。该碳纤维低温碳化炉可便捷更换加热元件结构,拆装便捷,顶部加热棒可直接中侧壁抽出；底部加热板在不拆出金属马弗的情况下可从侧壁取出。
3034	1	本实用新型公开了一种石墨化炉的保温节能炉芯结构,至少包括壳体以及炉芯本体,所述壳体的上方设置有进料口,所述壳体的下方设置有出料口,所述出料口的两侧皆设置有支撑柱,所述壳体的内部设置有炉芯本体,所述炉芯本体的上下两端皆设置有保温层,所述炉芯本体的两侧皆设置有加热层,所述加热层内设置有加热线圈,所述炉芯本体的内部设置有搅拌组件。本实用新型通过两侧的加热线圈对炉芯本体进行加热,并且炉芯本体的上下两端皆设置有减少热量损失的保温层,提高加热的效率,同时搅拌组件的设置可以保证物料和炉芯本体的内壁接触,以便于达到较好的加热效果。
1749	0	一种盘式炭活化和再生多用炉,炉内由碳化炉盘砖和活化炉盘砖上下叠摞构成产品道和气道,拱形隔板把炉内膛分为多层炉膛,活化尾气烟道连接炉体外的余热锅炉,炉体下部连接混合燃烧室、煤气发生炉,气流由下而上沿S型路线,通过炉盘砖间的气道往复强制穿透向下移动的炭层,行程长,达到了加速和均匀活化的目的。反应产生的气体为炉体各段和余热锅炉供热,产生的蒸汽能充分保证炉体所需。以果壳核等木质或非粘性煤质颗粒为原料,可碳化、活化连续一步完成,炉体和余热锅炉系统能源自给,无需外加热源。亦可单作活化炉、碳化炉或再生炉。该装置热效率高、能耗低、产量大、产品品质好、结构简单、投资小、不产生公害。
34	0	本发明公开了一种用于生产石墨毡的连续式碳化、石墨化系统,包括：依次连接的进料装置、若干隧道式碳化炉、过渡段炉体、若干隧道式石墨化炉、冷却段炉体、若干水冷装置以及出料装置；隧道式碳化炉和隧道式石墨化炉内部均设有传送组件、加热组件和保温层,实现了碳毡在炉体内边传送边均匀受热；进料装置和出料装置分别与卷筒装置连接配合,用于辅助碳毡依次自动进出隧道式碳化炉、过渡段炉体、隧道式石墨化炉、冷却段炉体和水冷装置,以实现持续生产石墨软毡。本发明具有结构紧凑、生产效率高、热能利用率高且自动化程度高等优点,实现了碳毡在炉膛内部边传送边加热,提高了碳毡的受热均匀性,增强了碳化效果,有效确保了产品的质量稳定性。
3355	1	本实用新型提供一种石墨化高温炉,包括高温炉本体,所述高温炉本体为一圆柱形炉体,所述高温炉本体的侧壁至少连通有两个碳化腔体；所述碳化腔体和所述高温炉本体之间连通有用于物料密封传输的推进机构,所述推进机构包括密封腔室以及设于密封腔室内的传送辊；所述高温炉本体底部还连通有一导热气室,所述导热气室一侧连通有阀门,另一侧朝向所述阀门设有吹吸风机。本实用新型具有加工效率高、能量损耗小、应用面广、易于联结工序的优点。
337	4	一种基于ANSYS的高温碳化炉氧含量分布的模拟方法,涉及到高温碳化炉氧含量分布的模拟测试方法技术领域。包括有如下步骤：S1、建立三维仿真模型；S2、进行网格划分；S3、导入ANSYS软件的FLUENT模块；S4、设置检测点和检测面,并进行仿真运算得到仿真结果,以此作为设计高温碳化炉马弗腔体结构和进出口密封结构的指标；S5、通过不同参数并重复步骤S1至步骤S4,以进行多次模拟计算,由炉腔内检测点的温度变化曲线、检测面的温度云图、检测面的气流速度云图作为评价炉膛加热效果以及气流、分布特性的指标,以此确定最优化的炉膛加热能力与气流分布设计。可以更好的衡量结构设计,可以降低设计成本。
970	0	本发明提供了一种碳纤维丝的生产方法,包括以下步骤：一、采用预氧化炉对碳纤维原丝进行预氧化处理,所述预氧化处理采用四温区预氧化工艺；二、采用低温碳化炉进行低温碳化处理,所述低温碳化处理采用六温区低温碳化工艺；三、采用高温碳化炉进行高温碳化处理,所述高温碳化处理采用四温区高温碳化工艺；四、进行上浆处理,然后置于干燥炉中干燥,得到碳纤维丝。本发明通过调整预氧化、低温碳化、高温碳化温度和牵伸倍率的匹配,使得纤维在运行过程中张力达到预期要求,纤维取向度提高,分子排布更加致密化,因此使碳纤维强度得到显著提高。
2342	1	本发明涉及炭素行业生产铝用阳极、阴极、电极以及炭素石墨化材料焙烧用的焙烧炉,具体涉及一种焙烧炉连通结构。本发明的技术方案如下：一种焙烧炉连通结构,包括主体、导向体、连接体和膨胀节,所述主体通过所述导向体与所述连接体连通,所述连接体与火道连通；所述主体与所述导向体连接一侧为方形结构,另一侧为弧形结构；所述主体分为对称设置在焙烧炉两侧的两部分,所述主体的两部分之间通过所述膨胀节连接。本发明提供的焙烧炉连通结构,缩小连通结构的总体积,减少连通结构的耐火材料使用量,从而减少生产时蓄热量,降低能耗；并且采用该结构烟气流动更均匀,烟气从进到出更能降低压力损失,减少漏风量,降低综合能耗。
46	1	本发明公开开一种纳米碳化钨粉末及其制备方法,包括有凝胶制备、氧化钨制备、氧化钨混合、氢气还原、粒度分级、配碳、中频碳化、气流破碎、合批等工序,1)采用纳米蓝色氧化钨与本发明方法制备得到的纳米氧化钨粉体进行混合,确保还原和碳化过程中不出现异常长大现象；2)采用H2还原确保钨粉的粒度控制和氧含量控制；3)采用气流分级设备对钨粉进行分级,去除可能存在的较细和较粗的钨粉颗粒,确保碳化的均匀性；4)采用犁刀配碳设备进行配碳并进行循环混合,确保配碳过程中炭黑与钨粉的均匀,使炭黑与钨粉充分接触。
3549	0	本实用新型公开了一种石墨化炉,它包括由炉头墙体、炉尾墙体和两侧墙体构成的炉体,在炉头墙体和炉尾墙体上对称设置导电电极,导电电极一头伸入至炉体内部,一头伸出到墙体外与供电装置连接,在炉体内部从炉头至炉尾方向对称电极之间设置数个相互贯通连接的石墨箱,石墨箱与炉体侧墙相对的一面开有通气孔,通气管穿过该通气孔伸出至侧墙墙体外部与提纯气体罐连接；所述石墨箱由石墨材料制成的石墨方块组装而成。使用本实用新型石墨化炉热处理纯化石墨粉,能耗低,热效率高,产量高,产品质量稳定、纯度高,并且减少了纯化气体送气量,不使用氮气等保护性气体,避免了氮元素对人造金刚石或锂电负极材料等制品性能带来的负面影响。
1808	0	本发明针对熔融中间相沥青在纺丝过程中芳香分子取向结构破坏和短切碳纤维在基体中的排列方向紊乱导致所制备的热界面材料导热性能较差的问题,提出了一种外加电场/磁场诱导制备超高导热中间相沥青基碳纤维及其复合材料的方法。在中间相沥青熔融纺丝过程中,通过外加电场/磁场诱导其芳香分子由水平堆叠结构转变为竖直的堆叠结构,从而降低纺丝过程对中间相沥青分子堆砌结构的破坏,促进中间相沥青原丝中芳香分子沿纤维轴向有序排列,提高碳纤维石墨化度和热导率。在制备碳纤维复合材料过程中,通过外加电场/磁场使短切碳纤维在基体中定向排列从而充分利用中间相沥青基碳纤维超高轴向热导率并提高复合材料的定向导热性能。
3289	1	本实用新型公开了一种增加艾奇逊石墨化炉导电性的装置,包括第一夹板,所述第一夹板的上表面卡接有第一铜板,第一铜板的上表面开设有第一放置槽,第一放置槽内壁的下表面与第一碳布的下表面固定连接,第一碳布的上表面与石墨电极的下表面搭接,第一夹板的上表面卡接有两个螺纹帽。该增加艾奇逊石墨化炉导电性的装置,通过第一齿轮、第二齿轮、第一转轴、第二转轴、螺纹柱和螺纹帽之间的配合,停止转动第二齿轮,此时便完成对石墨电极的夹紧,使两个螺纹柱可以同步转动,进而使石墨电极被固定后不会有第一铜板或第二铜板一端翘起的情况,从而可以在一定程度上减小第二铜板与石墨电极之间的缝隙,从而保证石墨化炉的导电性。
2892	5	本实用新型公开一种石墨化炉高效集料装置,属于石墨化炉技术领域,包括圆筒部,所述圆筒部的顶部设置有排气管,所述圆筒部的底端安装有圆锥部,所述圆锥部的底部设置有存料箱,所述圆筒部与圆锥部的外侧缠绕有螺旋管。本实用新型进料管内部螺旋输送杆的设置,配合电机进行使用,能够对原料进行水平输送,进料管上环形管的设置,配合鼓风机以及进料管上的排风槽进行使用,能够将原料吹入到圆筒部、圆锥部、排气管、存料箱组成的旋风除尘器内部,将热空气与原料进行初步的分离,并进行初步的降温,再配合圆筒部、圆锥部外侧的螺旋管进行使用,利用螺旋管内部冲入冷介质带走原料中的剩余热量,对原料进行彻底降温,提高了装置的使用功能性。
2410	0	本发明公开了一种石墨化炉及人造石墨负极材料石墨化生产方法。该石墨化炉的炉体为上端开口的箱体结构,炉体的开口端用炉盖密封,在相对的两个炉体侧墙上装有导电电极,炉体内部分布有若干个石墨导电板。该石墨化生产方法中,不使用物料容器或物料舟皿,而是采用将待石墨化的原料直接置于炉膛中实施石墨化处理,可以提高物料装炉量,产量提升25％；加热过程中热损小,电耗大幅度降低,比普通的炉用电单耗每吨至少节省1000kw/h。炉内四周不用保温料填装,出料时避免引入杂质,产品纯度高；集中引导治理烟气,尾渣回收利用,实现清洁能源生产,环境保护提高95％以上；利用风冷冷却系统,炉体结构简单,节约水资源。
1003	0	一种超级电容器用高性能多孔碳电极材料的制备方法,其主要是将原料豆粕烘干后置入碳化炉中300～600℃下进行1小时碳化,将豆粕的低温碳化产物与KOH活化剂按1:1～4的质量比例混合后,进行1小时振动球磨处理,将获得的球磨态混合粉体置于镍坩埚放入不锈钢管式炉中进行活化,抽真空在氩气流保护下升温至600～900℃保温活化1～2小时,将冷却后的产物从镍坩埚中取出,用浓度为10％盐酸浸泡24h后,用去离子水洗涤至中性并烘干,即获得具有高比表面积和微中孔复合结构的超级电容器用多孔碳电极材料。本发明合成工艺简单、活化剂用量低、制备的多孔碳电极材料具有2000～4000㎡/g的超高比表面积。
1752	0	本实用新型涉及一种稻壳碳化成套设备,它由：磁调速电机、燃烧炉加料斗、燃烧器、炉体、碳化桶绞龙、碳化炉加料斗、上料绞龙、出料绞龙、燃烧室、外框架、喷火口连接管、风箱、进料绞龙、燃烧炉除渣绞龙、燃烧炉高压风机、电机、进料绞龙减速箱构成。磁调速电机与进料绞龙减速箱相连接,进料绞龙上安有燃烧炉加料斗,燃烧炉除渣绞龙与燃烧器相连接,燃烧器与炉体相连接,碳化桶绞龙安装在炉体内,出料绞龙与碳化桶绞龙相连接。该产品采用的是直燃式沸腾燃烧方式,启动速度快,实现自动加料,原料加入量随温度的变化可调整,无污染、无噪音,节能环保,所用原料为生物质原料,操作简单,维护方便,碳化成本低,质量好。
695	0	本发明提供一种环保节能防爆型无氧炭化炉,包括外炉、炉胆和顶盖,在所述外炉的下方设有投料口,在所述外炉的底部沿外周设有底座,在所述外炉底部下方放置鼓风机,在所述顶盖上端设有竹醋液和竹焦油流出管,所述顶盖与所述炉胆上表面通过数个紧固装置压紧密封。有益效果为：本发明公开的无氧炭化炉的密封性好,烟气排出及时,车间环境清洁,保证生产的顺利进行和工人的身体健康；加设防爆装置以能够及时发现管道堵塞的情况,避免炉胆内气压升高导致的炉体爆炸；利用竹料产生的可燃性气体燃烧加热,热值大,加热效率高,炉内供氧平衡,燃烧充分,将等量竹料的炭化时间从之前的8小时缩短至2.5个小时,极大地提高了生产效率,提升企业的经济效益。
1073	0	本发明公开了一种制备更加纯净的碳化钛或碳氮化钛的方法,属于化工领域。该方法包括如下步骤：a、将钛白粉与含碳原料磨细并混合均匀；b、将步骤a磨细并混合均匀后的混合料与结合剂配料并混合均匀,然后通过成球机成球；c、将步骤b成球后的球状物料送入碳化炉进行碳化处理,通过控制碳化气氛得到碳化钛或碳氮化钛粗品；d、将碳化钛或碳氮化钛粗品磨细,然后除杂,得到碳化钛或碳氮化钛产品。本发明方法充分利用了现有钛白粉资源,提高产品碳化钛或碳氮化钛的纯度,提高钛白粉的附加值,容易形成规模生产,产业化前景较好。
3064	0	本实用新型公开了一种保温效果好的艾奇逊石墨化炉,涉及石墨化炉技术领域,包括底座,所述底座的下端外表面固定安装有支脚,且底座的上端外表面固定安装有炉体,所述炉体的外表面固定安装有保温机构,所述炉体的上端外表面固定安装有封盖,所述封盖的上端外表面靠近中部的位置固定安装有置物盖,且置物盖的一侧设置有保护机构,所述保护机构包括有第一防护筒、固定安装于第一防护筒上端外表面的接定盘、螺纹连接于接定盘上端外表面的第二防护筒、固定安装于第二防护筒顶端内表面的第一弹簧与第二弹簧,可以使得电极与电线的连接位置被保护起来,可以防止二者连接部位遭受破损,可以使得炉体内部的保温效果更加优秀。
2223	0	本发明公开了一种石墨保温砂的新型翻料行车,包括横杆,横杆的两端下方固定有竖杆,竖杆的底部设有滑轮,滑轮的下方设有滑杆,滑轮通过滑轮电机驱动,竖杆在相对于横杆的另一端设有一翻料轴,翻料轴的两端分别与两个竖杆转动链接,翻料轴的外侧弧面上固定有翻料杆,翻料轴的中部弧面上固定有从动齿轮,横杆的下方设置有一主动齿轮,主动齿轮通过链条带动从动齿轮转动,主动齿轮通过齿轮电机驱动,齿轮电机固定在横杆下方,翻料轴为内部储水的中空结构,翻料轴的侧部弧面上设有喷雾头,翻料轴的一端通过旋转接头与进水管相连。本发明通过翻料轴上的翻料杆对保温砂进行持续的翻动,加快保温砂的散热速率,实现的石墨快速冷却。
10	0	课题为提供将含有在碳纤维制造时的预碳化处理时产生并滞留在热处理室内的焦油成分的分解气体在整个热处理室内高效排气,能长期连续制造的预碳纤维束的制造方法及预碳化炉,制造方法中,将并丝的耐燃化纤维束以1层或2层以上在垂直方向上排列并使其在热处理室内沿水平方向行进,利用从热处理室的搬入侧和搬出侧供给的非活性气体于最高温度300～1,000℃进行热处理而预碳化,在将从比在最上层行进的耐燃化纤维束的位置高的位置向热处理室外排气的第1排气的气体体积流量设为Q1、将从比在最上层行进的耐燃化纤维束的位置低的位置向热处理室外排气的第2排气的气体体积流量设为Q2时,以使流量比Q2/Q1满足下式(1)的方式进行预碳化,0.01≤Q2/Q1≤0.5式(1)。
484	3	本发明公开了一种生活垃圾无氧碳化回收处理系统,包括碳化炉、尾气处理单元和碳棒机,碳化炉的出料口和碳棒机连接,碳化炉的尾气出口与尾气处理单元中尾气处理桶的进气口连接,设置在碳化炉外侧底部的燃气底座与尾气处理桶的出气口连接。本发明所提供的生活垃圾回收处理系统通过无氧碳化生活垃圾形成碳颗粒并压制成碳棒后再次利用,并将碳化过程生成的尾气再燃烧为碳化过程加热,有效实现了生活垃圾的连续化、减量化、资源化和无害化处理；回收处理系统设计合理,智能化程度高,安全性好；其结构具有完整性和系统性,理论和实际意义重大,社会和经济效益良好,应用前景广阔。
1011	0	本发明公开了一种铌条的制备方法,以纯度99.99%的氧化铌为原料,包括如下步骤：1)配碳,2)碳化,3)真空还原,4)氢化-脱氢,5)成型,和6)预结。本发明所述制备方法在现有生产工艺的基础上,对其中的部分工艺参数进行了优化,有效地降低了预结铌条中碳、氧、氮、氢等气体杂质,还使Ta、Mo、W高熔点杂质得到了有效的控制,同时大幅度降低了Fe、Cr、Ni、Al等低熔点杂质。
3426	3	本实用新型涉及石墨化炉废气处理技术领域,尤其涉及一种集气罩,其包括罩体和隔离层,其中,罩体为一底部敞口的中空腔体；隔离层设置于中空腔体内,隔离层将中空腔体分隔为上腔体和下腔体；沿上腔体的长度方向的相对的左侧壁和右侧壁上分别设置有进风口和引风口,引风口处连接有引风机。在石墨化过程中,将集气罩罩设于石墨化炉的上方,高温处理过程中产生的粉尘被隔离层阻挡在下腔体中,高温处理过程中产生的烟气通过带孔的隔离层,溢出到上腔体,然后开启引风机通过引风口和引风管道将烟气引入脱硫塔进行中和反应,达到排放标准后排放。
2359	5	本发明提供了一种同炉制备锂电池负极用石墨材料和碳化硅的方法,其包括以下步骤：1)粉体制备：将无烟煤进行粉碎,制成粉体材料；2)高温石墨化：将步骤2)所得粉体材料置于坩埚内,所述坩埚外侧以通用分解石墨包覆,构成炉芯,将艾奇逊炉内依次装填保温料、生产碳化硅的反应料和所述炉芯,将艾奇逊炉通电,使炉芯温度达到1700～3300℃,煅烧后冷却取料,分别得到石墨和碳化硅。以无烟煤为原料,使用本发明方法制备的锂电负极材料,具有优异的电学性能,且工艺流程经济简单,同炉两种物料同时产出,大大节约了原料辅料和耗能成本,实现了节能生产。
629	0	本发明涉及一种利用生物秸秆生产直接还原铁的装置及方法。该装置包括预热炭化炉、还原炉,预热炭化炉通过输料管与还原炉直接连接,预热碳化炉包括上料卷扬、料仓、料口密封、布料伞床、预热碳化室、高温烟气汇集室、还原挥发份汇集室、补热器、高温烟气分配器,还原炉包括还原室、火道、火道分割墙、燃烧器、烟气排出口、保温室、冷却室、冷却出料机,该方法包括利用生物秸秆块在预热炭化炉可生成可燃生物气和高温木炭,铁矿石在预热炭化炉内进行预热提高矿石温度再进入还原炉还原,高温木炭和高温铁矿石一起直接进入还原炉进行直接还原。本发明使生物秸秆得到环保利用,缩减物料升温时间,使物料快速达到适合还原反应的温度,节约了能耗和电耗。
1622	0	本实用新型公开一种防止污染气体泄漏的碳化炉,包括碳化炉本体,碳化炉本体的顶部设置有上料口,碳化炉本体的一侧设置有出料口,出料口的顶部设置有上料输送机,上料输送机上设置有来料粉碎机和粉碎机密封装置,上料输送机的一端设置有废水收集槽,碳化炉本体的内部设置有水平螺旋输送机,出料口的一侧设置有碳化输送机,碳化输送机的底部设置有传动电机和存储箱体,碳化炉本体通过热换管与热交换装置连接,碳化炉本体通过气流管路分别与连接引风机、来料粉碎机、微波加热器和冷却装置连接。本实用新型通过粉碎机密封装置,防止垃圾在输送过程散发恶臭,用引风机将恶臭气体进行燃烧,防止气体污染环境,设计合理。
757	0	一种稻壳碳化装置,包括碳化炉,碳化炉的外表面固定连接有导热层,导热层的两侧均固定连接有加热电阻丝,导热层的外表面固定连接有保温层,碳化炉的顶部设置有电机,电机的输出端固定连接有转轴,转轴的外表面分别固定连接有搅拌桨和搅拌杆,搅拌杆的一端固定连接有第一刮刀。本其通过加热电阻丝可以对稻壳起到加热碳化的作用,通过石墨构成的导热层可以将加热电阻丝的热量快速有效的传递给稻壳,从而使稻壳的碳化效果更明显,通过保温层防止热量的快速散失以达到节能的目的,通过设置电机、转轴、搅拌桨、搅拌杆能增加物料之间的接触,可以对物料均匀搅拌使物料之间充分接触反应。
761	0	本发明涉及一种活性炭加工用碳化装置,包括：上料装置；上料装置设置在上料移动装置上,上料装置内设置有预热装置,上料移动装置端部设置有定位装置一,炭化炉上设置有与定位装置一对应的定位装置二,炭化炉通过定位装置一与定位装置二的配合关系与上料移动装置可拆卸连接,炭化炉上的进料口与上料装置连接,炭化炉的排气口与预热回收装置连接,预热回收装置与设置在炭化炉外端的预热保护罩连接,预热保护罩顶端设置有泄压管路,泄压管路内设置有电控阀；本发明通过设置上料装置代替原有的辅助机械或人工上料,增加了活性炭加工碳化的自动化,同时,通过预热回收装置将高温热气对炭化炉进行保温,增加了碳化成功率。
1608	0	本实用新型公开了一种高温碳化炉冷却水EPS应急电源系统,包括电网供电电源和远程控制终端,以及与电网供电电源连接的UPS备用电源和高温碳化炉冷却水控制装置,所述高温碳化炉冷却水控制装置的数量为两个,两个所述高温碳化炉冷却水控制装置中的一个所述高温碳化炉冷却水控制装置安装在高温碳化炉冷却水冷却塔管路上,两个所述高温碳化炉冷却水控制装置中的另一个所述高温碳化炉冷却水控制装置安装在高温碳化炉体冷却水循环管路上,两个所述高温碳化炉冷却水控制装置的结构均相同。本实用新型设计新颖,可实现高温碳化炉冷却水准确安全的循环,控制严谨,操作便捷,减少逆变器的使用,维护方便,价格低廉,实用性强。
3183	0	本实用新型公开了一种新型石墨化炉挡板,其包括一个外板和一个内板,在外板上,其朝向内板的一侧面上焊接有多根调节螺杆,调节螺杆穿过内板后,其在内板的内侧面和外侧面上皆设置有螺母,内板外侧的螺母为锁紧螺母,内板内侧的螺母为定位螺母；在外板和内板的顶部,皆竖向焊接设置吊装板,吊装板上设置有吊装孔。本实用新型通过以上设置,在外板朝向内板的一侧焊接设置多根调节螺杆,每根调节螺杆上在内板的内外侧设置两个螺母,通过两个螺母将内板和外板之间的距离固定,并在内板和外板之间填充保温料,当需对保温料进行更换时,直接通过松开内板外侧的锁紧螺母即可实现。
887	3	本发明属于秸秆还田应用机械技术领域,具体公开了一种移动式环保型秸秆处理装置,由牵引车,及与牵引车连接的底部底座,及分别设置在底部底座上的碳化组件和烟气净化组件组成。本发明的有益效果在于：其设计结构合理,能对较偏远、交通不便利的地区进行秸秆碳化和净化烟气处理后直接作为有机肥还田,解决了不便于搜集运输的田间野外的秸秆及草木一时难降解造成的影响农业及其他作业生产的问题,防止农业作业者等直接田间及野外焚烧秸秆及草木引起的浓烟粉尘排入大气中从而严重影响到人们的生活,碳化后的秸秆及草木灰与循环后的烟气粉尘水又可还田作为还田的有机肥,从而达到既消除了麻烦又保护了环境还直接还田于有机肥,适用范围广。
2489	0	本发明涉及高导热沥青石墨纤维的制备方法。高导热沥青石墨纤维因具有高导热、低密度等优异性能,具有广阔的应用前景。本发明将中间相沥青纤维原丝放置在放丝架上后通过石墨托辊进入氧化炉进行预氧化,预氧化纤维经过牵伸罗拉进入低温炭化炉(五个温区),得到低温炭化纤维,再经罗拉进入高温碳化炉进行高温炭化(四个温区),得到碳纤维再经牵伸罗拉进入石墨化炉进行石墨化处理得到石墨化纤维,进入上浆槽上浆后进入干燥炉进行干燥,得到高导热沥青基石墨化纤维。本发明选用中间相沥青纤维原丝,经预氧化、炭化及石墨化制备出连续高导热石墨纤维长丝,既保持了较高的模量、强度,又具有高的热导率。
3086	5	本实用新型公开了一种用于锂电池负极材料生产的分级冷却式炉窖,解决的问题是传统石墨化炉的冷却系统总体结构较为复杂,生产过程容易损坏,使用寿命短。本实用新型所述的冷却系统包括若干级冷却水套,所述的冷却水套从上到下依次包括一级水套、二级水套和三级水套,三级水套与排料冷却系统连接,一级水套的横截面积大于二级水套的横截面积,二级水套上部与一级水套之间设有环形冷却水盘。本实用新型冷却系统延长,结构更加简单,减少设备维修,增大设备使用寿命。
771	0	本发明公开了一种生物质碳化炉中的冷却装置,其结构包括支脚、十字架、扇风装置、壳体、圆锥块、挡筒、支杆、传动带、进料筒、电机、固定轴承、输出轴、主动皮带轮储料箱、出料口,壳体的底部焊接有4根相互平行的支脚,进料筒设在壳体顶部,壳体的顶部开有通孔,通孔与进料筒底部连通,圆锥块的尖头部设在上方,圆锥块位于壳体的通孔下方,圆锥块设有4个并位于同一中心轴上,且从上到下依次均匀设在壳体内部,本发明一种生物质碳化炉中的冷却装置,4个扇风装置旋转使空气流动进行散热,能够加快散热的速度,物料在下落过程中经过多次分散,能够使物料进行均匀及充分的散热,提高散热效率,节省散热时长,满足市场的需求。
1464	1	本实用新型公开了一种具有快速降温功能的人造石墨用碳化炉,包括外壳、液压缸和加热器,所述外壳与降温层相互连接,且外壳上方设置有进水口,并且外壳的下方设置有出水口,所述液压缸设置在外壳的左侧,且液压缸与置物架相互连接,并且置物架前后两侧底端均通过滑块与第一滑槽相连接,而且置物架左侧底端设置有刮板,所述挡板通过拉线与丝杆相连接,且丝杆设置在固定板上,所述蜗轮与蜗杆相互连接,所述加热器设置在外壳内部的左右两侧。该具有快速降温功能的人造石墨用碳化炉,置物架上设置有3层放置人造石墨的材料的置物板,置物架的形状为网孔状,便于置物架上的人造石墨的材料上下面均能接收到高温。
2933	0	本实用新型属于石墨化内串炉控制技术领域,具体涉及用于石墨化内串炉导电小车电极连接胀缩的控制系统,包括PLC控制器,所述PLC控制器的输入端连接有AD转换器,所述AD转换器的输入端连接有信号调理器,所述信号调理器的输入端连接有压力变送器,所述PLC控制器的输出端连接有电磁泄压阀,所述压力变送器包括压力变送器机体和压力传感器。本实用新型通过压力变送器实时检测电极与石墨化内串炉内中产品之间的压力,通过压力信号控制电磁泄压阀运行,从而控制电极向外运行,进行减压,使得电极不会将石墨化内串炉内中产品的产品压碎,增加产品合格率；同时,利用PLC控制器进行编程处理,以适应不同的现场对滤油机的工作要求。
3069	0	本实用新型属于石墨化窑炉技术领域,具体为一种多联体并列式高温石墨化炉,包括集烟罩,所述集烟罩上通过多个合页转动连接有密封盖,所述集烟罩的内底部设有多个并列平行排放的单体石墨化炉本体,所述集烟罩一侧的顶部固定连通有过滤箱,所述过滤箱的顶部设有插口,所述插口内滑动插设有过滤网,所述过滤网的顶部固定连接有固定块,所述过滤箱远离集烟罩的一侧固定连通有排烟管,所述排烟管内设有抽风机,本实用新型通过集烟罩、过滤网的设置,解决了传统艾奇逊炉开放式升温作业,热解烟气无组织排放,造成环境污染及的问题。
2795	5	本实用新型公开了一种石墨化炉二次加热结构,包括炉体,炉体内设置有上部电极和下部电极,上部电极设置在炉体顶端；下部电极呈环形并与第二升温段顶端侧壁配合设置,上部电极和下部电极的中间位置位于第一升温段内；第二升温段内壁上设置有加热筒,加热筒侧壁上绕设有电磁线圈；第二升温段内壁上还设置有隔热层,隔热层设置在加热筒与电磁线圈之间。上部电极以及呈环形设置的下部电极,能够在第二升温段上方形成伞状电场,保证原料均通过电场升温,第二升温段内的电磁线圈则能够产生交变磁场,通过电磁加热的方式对加热筒进行升温,以此对原料进行二次加热,保证成品质量的稳定性。
3130	0	本实用新型公开了一种用于石墨化炉保温料再利用的冷却装置,包括冷却池及冷却池内的输送装置；冷却池的两端分别设置有进料台及卸料台,传送网的两端分别与进料台及卸料台平滑衔接,冷却池内设置有清扫辊；所述输送装置包括传送网、传送托辊及驱动电机；传送网的两侧设置有搅拌装置,传送网套设在传送托辊上形成闭合回路,冷却池内中部的两侧壁上分别对应设置有两对压辊。本实用新型整体结构合理简单,便于维修,省时省力,降低工人的劳动强度,提高了工作进程；提高冷却的均匀性及高效性,避免成型物料的堆积,有利于提高保温料的回收再利用的工序的效果,环保节约,有较高的使用价值。
3176	0	本实用新型公开了一种工业生产用石墨化炉,包括保护罩,所述保护罩的顶部设置有保护盖,所述保护罩一侧的顶端设置有进气管,所述进气管远离保护罩的一侧设置有导气管,所述导气管的内侧靠近进气管一侧的两端皆设置有第一凹槽,所述导气管靠近进气管的一侧设置有第一活塞,所述第一活塞远离进气管一侧的两端皆设置有贯穿至第一凹槽内部一侧的第一支撑杆。本实用新型通过第一活塞避免了石墨化炉内部的气压通过热导气管向外导出,提高了使石墨化炉内部的热气压,使石墨化炉的使用效果更好,且提高了工作效率,且通过第二活塞更好的防止了外界气流与石墨化炉内部的石墨产生反应,使石墨化炉内部的石墨纯度更高,从而降低了成本。
498	5	本发明提供了一种石墨负极材料的制备方法,先将微扩层天然石墨进行热处理,然后将热处理后的微扩层天然石墨与粘结剂进行混合,将混合物进行混捏造粒,再在惰性气氛中碳化、筛分,即得到本发明石墨负极材料。本发明解决了现有技术中石墨扩层后表面形貌变粗糙、振实密度下降、不利于负极浆料的加工等问题。
649	0	本发明公开了一种装修垃圾与污泥的并联碳化处置系统,包括装修垃圾处置系统,混料装置、污泥干燥处置系统和碳化处置系统,所述装修垃圾处置系统与污泥干燥处置系统并联且其尾端均与混料装置连接,所述混料装置与碳化处置系统连接。通过上述技术方案,在污泥干燥处置系统和碳化处置系统的内部以及污泥干燥处置系统和碳化处置系统之间设置气体通道和引风机,将污泥干燥过程中产生干馏气和装修垃圾中热值较高的轻物质与污泥进行混合碳化过程中产生的干馏气导入污泥干燥处置系统和碳化处置系统中燃烧,实现了能源的回收利用,减少了燃料的使用,降低了污泥碳化处置的成本,使运行成本低于100元每吨。
2752	1	本实用新型提供了一种炉压差监测系统及其石墨化炉,涉及石墨化炉技术领域,该系统包括石墨化管,石墨化管沿其轴向方向的一端设置有出料组件,出料组件上远离石墨化管的端部设置有出口气封装置,石墨化管沿其轴向方向的另一端连接进料组件,石墨化管上设置有排废口,排废口处安装有纤维过滤装置,进料组件上远离石墨化管的端部设置有入口气封装置,入口气封装置上设置有入口气封压差采样口,出口气封装置上设置有出口气封压差采样口,纤维过滤装置上设置有上过滤器压差采样口,入口气封压差采样口、出口气封压差采样口和过滤器压差采样口处均安装有压差测量装置,能保持炉内压差在工作范围内,避免出现因炉压波动造成石墨化炉损伤的问题。
2116	1	本发明公开一种天然石墨造粒及二次包覆改性的方法,包括有以下步骤：取提纯后天然石墨用机械磨进行磨粉分级,选择合适粒度的天然石墨粉体与沥青、改性剂按一定比例用V型混合机混合,并通过卧式釜进行造粒,将造粒半成品加入丙烯腈多元共聚物水分散液中采用双行星搅拌机进行混捏包覆干燥,最后通过解聚后进行石墨化得到最终成品。本发明采用小粒径天然石墨二次造粒可以明显提升材料各向同性度,降低了材料的膨胀特性,提升了材料的性能、倍率性能和循环性能；采用二次包覆可以明显改善颗粒表面的表面缺陷,提升产品的首次效率和循环性能。
2098	0	本发明公开了一种用于碳纤维石墨化的微波加热腔体,在碳纤维入口和碳纤维出口之间设有玻璃管,在碳纤维出口的加热腔体过渡管上开有多个测温孔,通过红外探头观测温度,进气口连接有惰性气体源,在加热腔体上还安装有调谐螺钉,在加热腔体的左侧面上还设有馈电端口,固态微波源通过耦合器连接馈电端口,在加热腔体内还安装有与玻璃管平行的耦合杆,所述的耦合杆的一端与馈电端口连接。本发明在加热腔体主体上有进气口和出气口,并有一定的压力,这样就既可以对玻璃管进行冷却,同时也避免的碳纤维的扰动；在碳纤维的输出端,利用红外探头对其进行直接测温,且预留了多个测温孔,方便对碳纤维的温度进行对比检测。
2294	1	本发明实施例提供一种基于PLC的并联石墨化炉功率自动控制方法。所述方法包括：记录并联石墨化炉中每个石墨化炉的起始送电时间；读取当前送电时间,在所述并联石墨化炉中,根据所述当前送电时间确定是否存在石墨化过程电功率配送处于功率上升阶段的石墨化炉；若存在处于所述功率上升阶段的石墨化炉,获取所述石墨化炉的当前功率和所述石墨化炉对应的标准功率曲线；根据所述当前功率和所述标准功率曲线控制所述石墨化炉功率的调节。所述方法可实现对石墨化炉在石墨化过程中功率的自动和精准控制,与传统人工方式相比,提高了生产效率,同时采用并联双石墨化炉来进行石墨材料的制备,提高了电能利用率和能源的利用率,节约成本。
3319	1	本实用新型涉及艾奇逊石墨炉,包括炉体和石墨化区域,石墨化区域由耐火砖拼接而成,耐火砖的砖体上部、下部的两侧分别相对设置L形卡钩,耐火砖拼接后,同一块耐火砖的两卡钩之间留有电极安装孔,所述电极安装孔内设有耐火密封圈,耐火密封圈内设有电极棒。耐火砖上部、下部分别通过卡钩与其他的耐火砖拼接,在没有混凝土加固的情况下,加强了拼接后整体墙体的结构稳定性。并且需要更换电极棒时,拆卸耐火密封圈,更换电极棒,并可根据需求拆卸、更换局部的耐火砖。
712	0	本发明提供一种无氧炭化炉,包括炭化装置、冷却回收装置和排烟装置；所述炭化装置包括外炉、炉胆和顶盖,所述顶盖与所述炉胆上表面设有数个紧固装置；所述冷却回收装置包括冷却塔主体、盖板、水槽和循环水塔。有益效果为：该新型无氧炭化炉密封性好,烟气排出及时；加设防爆装置避免生产过程中的安全隐患；用冷却塔可对高温烟气进行快速冷却,且在炭化装置和冷却塔间形成了能源的循环利用,大大节省了燃料,可将等量竹子的炭化时间从之前的8小时降低至2.5个小时,大大提高了生产效率；副水箱能防止竹焦油的温度过高焦化,造成管口堵塞进而导致炉体爆炸；排烟装置对高温烟气进行快速高效的冷却净化,解决现有技术中烟尘污染严重的问题。 1
869	0	一种疏松多孔结构玉兰花瓣生物碳,它是以玉兰花瓣为原料,通过高温碳化#活化两步法制得的多孔碳材料。首先将干燥后的玉兰花瓣在适当温度下碳化,之后用KOH作为活化剂、氮气作为保护气高温活化,得到玉兰花瓣多孔碳。本发明所制备的碳材料比表面积大且原料易得、工艺简单,用作超级电容器的电极材料时,具有优异的电容性能,且循环稳定性好,凸显了玉兰花瓣在能源领域的潜力,扩充了其利用价值。
467	0	一种用于碳纤维加工生产用的密封装置,其主体为密封本体,由阻流板、膨胀室和气体喷出部组成,所述阻流板安装在膨胀室中,气体喷出部安装在密封本体的一侧,所述膨胀室设置有多个,多个所述膨胀室相互连在一起,多个所述膨胀室之间通过阻流板分隔；惰性气体经过由气体喷出部的多孔板组成的气流分布板后进入膨胀室内,对膨胀室内的纤维原料进行保护,避免氧化,提高纤维原料的含碳量；排气装置安装在碳化炉上拱弧形面的上端,碳化炉的截面形状为上拱弧形,这种形状不仅可承受高温条件下不变形,而且上拱弧形可使滴入其上的焦油向两边流动,阻止焦油直接下滴污染纤维。
1899	0	本申请涉及锂离子电池负极材料的石墨化生产技术领域,尤其是涉及一种轨道移动式石墨化炉系统,轨道移动式石墨化炉系统包括：轨道；多个处理区,多个处理区沿着轨道顺次设置；石墨化装置,石墨化装置可移动地设置于轨道,以使得石墨化装置经过对应的处理区。本申请提供的轨道移动式石墨化炉系统中,配设有轨道并且沿着轨道顺次布置多个处理区,石墨化装置可依次经过上述各个处理区进行相应的处理,最终形成石墨化产品,整个生产过程有序进行,并且各处理区有序排布,避免杂乱无张地聚集在一起,有助于提升生产效率,并且注意,现场更加规整、安全,提升工人的工作环境。
2900	0	本实用新型公开了一种可对烟气进行过滤的环保型高温石墨化炉,包括炉体、电机、电热筒、换热器和防水透气膜,所述炉体的后端内侧转动连接有炉盖,且炉体的前端内部贯穿连接有带动块,所述带动块的前侧连接有电机的输出轴,且带动块的后端内侧安装有电热筒,所述炉体的后侧固定连接有连接管,且连接管的下侧安装有换热器,所述过滤箱的上端内侧固定连接有固定杆,且固定杆的外侧嵌套连接有过滤网,所述防水透气膜位于过滤箱的下端内侧,所述炉体的内部材料为钢板。该可对烟气进行过滤的环保型高温石墨化炉,便于使石墨粉料均匀受热,便于对烟气余热进行高效回收,以及便于对烟气进行过滤,并使过滤的效果好。
933	0	本发明提供了一种有机/无机复合高吸水材料的制备方法,先取埃洛石、壳聚糖、大豆卵磷脂、乙烯#醋酸乙烯共聚物、柠檬酸混合,分散,升温,得到改性埃洛石；再将改性埃洛石与氢氧化钾混合,研磨,混合粉末置于碳化炉进行碳化,得到碳化物；然后将丙烯酸、丙烯酰胺、N,N#亚甲基双丙烯酰胺、氯化铝、丙三醇、聚氯乙烯、硬脂酸镁混合,升温至50～80℃保温30～60min,加入碳化物,滴加过硫酸铵水溶液,升温至70～110℃反应,将反应物pH调节至7.0～8.0,搅拌,过滤,滤渣经干燥、研磨后得到高吸水材料。本发明的复合高吸水材料具有较好的吸附性能、热稳定性能和循环利用性能,使其具有广阔的应用前景。
395	1	本发明公开了一种碳化钨粉的制备方法,包括以下步骤：(1)将钨粉和炭黑进行混合后,然后通过压机压制成压坯；(2)将步骤1)中的压坯进行碳化,碳化完毕后,球磨和过筛即得碳化钨粉。本发明的方法通过压机将钨粉和炭黑混合物压制成压坯,缩短了碳化过程中碳的扩散行程,提高了碳化速率；碳化速率的提高可以提高碳化钨晶粒度、化合碳及结晶完整性。本发明压机将钨粉和炭黑混合物压制成压坯,充分利用碳化反应放热,降低了碳化温度需求,对碳化设备温度要求降低,有利于碳化成本的降低。本发明压机将钨粉和炭黑混合物压制成压坯,有效隔离了钨粉炭黑混合物和装料容器,消除了传统碳化方式中的表面脏化现象,提升了碳化钨品质。
2989	0	本实用新型涉及高纯石墨生产技术领域,特别涉及一种高纯石墨生产系统。一种高纯石墨连续生产系统,它包括：石墨化炉,布料器,冷却窑,供电装置,沉降罐与洗涤塔,以及控制装置；石墨化炉采用阴阳电极送电产生电弧,直接加热置于阴阳电极之间的石墨,电功率利用率可达到90％以上；易满足石墨提纯过程所需要的高温,石墨提纯质量等级高,合格品率几乎100％,无混料现象。布料器设有物料疏松装置,直接对石墨原料进行疏松助流效果好。石墨加热区内气体和灰分排出后经沉降罐、洗涤塔进行冷却及环保处理,达标后即可排放。冷却窑具有良好的冷却降温效果。本实用新型质量稳定、能耗低、可有效排放挥发性成分且环保可靠,能够实现高纯石墨的连续生产。
2060	0	本发明提供一种具有耐高温性能的负极材料及其制备方法和在锂离子电池中的用途；所述方法包括以下步骤：(1)将沥青与天然石墨混合,得到混合料；(2)将步骤(1)的混合料在常压下进行炭化处理,所述炭化处理的温度为1900-2200℃；(3)将步骤(2)炭化处理的物料进行打散、筛分处理,得到成品,采用本发明的负极材料制成的电池的放电容量≥360mAh/g,首次充放电效率≥93％,常温下1C充放循环1000周容量保持率83％以上；高温循环性能优异,在45℃下1C充放循环1000周容量保持率80％以上,可以代替人造石墨制作电池负极材料,从而大大降低成本。
2166	0	本发明公开了一种氧化剂氧化还原制备生物质基石墨化分级多孔碳材料的方法,它包括氧化剂和生物质前驱体,其中氧化剂与生物质前驱体质量比为大约0.5:1.0~10:1.0。称取定量的氧化剂和生物质前驱体进行混合均匀,再按氧化剂与水的质量:体积比0.01:1.0~1.0:1.0(g/ml)称取确定体积的水与前驱体氧化剂混合均匀,煮沸蒸干,惰性气氛保护下同步碳化活化,再经盐酸洗和水洗,即得石墨化分级多孔碳材料。本发明还公开了由该方法制得的分级多孔碳作为超级电容器电极材料。
1576	0	本实用新型公开了一种防回料活塞推进装置,包括缸体、活塞杆和活塞,缸体上设有进料口,缸体包括用于推料的物料推进段和用于容纳活塞的副缸体,进料口位于物料推进段与副缸体之间,活塞上设有用于阻挡物料的活塞帽；活塞在始端时,活塞与活塞帽位于副缸体内,进料口与缸体相通；活塞在止端时,活塞位于物料推进段内,活塞帽挡住进料口；该装置能永久的解决秸秆在推进过程中回料、堵塞的问题。
2890	0	本实用新型公开一种便于聚热的增碳剂石墨化炉,属于石墨化炉技术领域,包括炉体,所述炉体的底部设置有支脚,所述炉体的内侧壁上开设有真空仓,所述炉体的内部设置有炉腔,所述炉腔的内侧壁上设置有电热管,且炉腔的底部设置有排气阀,所述炉体的外侧安装有伸缩气缸,且伸缩气缸的输出端安装有炉盖,所述炉盖的内部螺纹安装有螺杆,所述螺杆的底端转动安装有密封塞,所述密封塞与炉腔之间滑动连接。本实用新型螺杆底部转动安装的密封塞的设置,通过密封塞与炉腔内部之间滑动连接,使得螺杆的转动能够控制密封塞的升降,对使用过程中装置加热的空间进行调节,方便在使用的过程中进行聚热,提高了加热的效率与效果。
1578	0	本实用新型公开了一种新型碳化炉,其包括一个料槽,料槽的正下方通过法兰连接有一个送料器,送料器的正下方通过连接管和活化管连接,活化管上连接有多个微波通道和微波加热器；活化管上固定有多根蒸汽管,多根蒸汽管和活化管外部的蒸汽主管道连接；活化管的右侧连接有一个出料管,出料管的外部包覆有一个降温管,本实用新型通过在活化管上连接多个微波加热器,同时通过在活化管上加装蒸汽管,通过蒸汽有效催化活性炭的形成,并且蒸汽管内的蒸汽热量来源全部通过出料管外部的降温管,充分利用了出料管内的热量,综上,本实用新型具有升温快并且节能以及热使用效率高的优点；所得到的活性炭品质高,是一种理想的新型碳化炉。
2500	0	本发明涉及一种负压自动控制系统及方法,尤其涉及炭素行业生产铝用阳极、阴极、电极以及炭素石墨化材料的罐式炉火道负压自动控制系统及方法。由下述结构构成：首层火道入口处设有压力检测变送器,压力检测变送器与控制器的输入端连接,控制器的输出端与执行器连接,执行器与火道负压拉板连接。本发明的优点效果：本发明能根据每条首层火道入口位置负压自动调节火道负压拉板开度,进而控制精确火道入口压力,从而控制整条火道的压力分布。保证火道内火焰长度适中,提高罐式炉生产稳定性和热效率。
1196	5	本实用新型涉及碳化钨粉生产技术领域,且公开了一种超粗碳化钨粉生产碳化炉,解决了目前碳化炉不能对生产完成后的碳化钨粉进行筛选,容易影响碳化钨粉的质量的问题,其包括炉体,所述炉体上端连接有进料口,炉体下部一侧连接有出料口,炉体内部连接有筛分组件,炉体外部两侧均连接有吸尘组件,本实用新型,电机带动扇形齿轮旋转,扇形齿轮与齿条板啮合时,齿条板移动带动筛选框移动,当扇形齿轮不与齿条板啮合时,在压簧和弹簧的弹性势能下,使筛选框向另一侧移动,当扇形齿轮不断旋转时,使筛选框内部的物料不断运动,进而使符合条件的物料筛分,从而使该装置可以对物料进行筛分,提高了物料质量。
3375	1	本实用新型公开了一种便于清洗的石墨化炉,包括外壳,所述外壳内部左侧的上部贯穿连接有螺纹杆,所述螺纹杆外侧的中部螺纹连接有螺纹套,所述连接杆的底部固定连接有刮板,所述螺纹杆的左侧贯穿外壳套接有手柄,所述手柄左侧的顶部和底部均贯穿连接有定位螺栓,所述外壳左侧的上部等距离开设有定位孔,所述机轴的右侧套接有斜齿轮,所述转盘的顶部固定连接有炉内胆,所述炉内胆的左侧与外壳内腔的左侧均开设有滑槽,所述炉内胆的左侧开设有插槽,所述插槽的内腔插接有挡板,所述炉内胆底部的外侧固定连接有斜齿条。本实用新型通过刮板、螺纹杆、斜齿轮、斜齿条、挡板、插槽和排污管,使得该石墨化炉便于清洗。
1297	0	本实用新型公开了一种建筑垃圾综合回收的给料处理系统,包括一级破碎机、爬坡输送机、二级破碎机、水平输送带、轻重垃圾分选设备、磁选设备、光分选设备以及比重分选机。一级破碎机对建筑垃圾进行第一次破碎处理并通过爬坡输送机送至二级破碎机,水平输送带接收二级破碎机破碎后的建筑垃圾；轻重垃圾分选设备接收来自水平输送带的建筑垃圾,磁选设备将重垃圾中的铁材质金属吸出；光分选设备将轻垃圾中的塑料挑出；比重分选机用于将重垃圾中的可燃物和土石结合物分离,其中,可燃物通过输送线进入碳化炉。本实用新型的给料处理系统能够废料利用,节能环保。
1215	0	本实用新型涉及碳化炉技术领域,且公开了一种碳化钨粉生产用全自动推舟式碳化炉,解决了目前碳化炉不能根据使用需求进行移动,降低了碳化炉的实用性的问题,其包括碳化炉本体,所述碳化炉本体下端两侧均连接有支撑板,支撑板一侧两端均开设有滑槽,碳化炉本体下端连接有移动组件,本实用新型,第一电动伸缩杆带动梯形块移动,梯形块带动支杆向下移动,继而使移动轮向下移动与地面进行接触,进而将碳化炉本体向上进行托起,从而使该装置可以根据使用需求进行移动,提高了实用性；固定板向外伸出,然后第二电动伸缩杆带动移动板移动,使压板与地面接触,压板与地面形成加持力,进而使碳化炉本体固定。
544	0	本发明公开了生物质碳化炉中的冷却装置,其结构包括防潮底板、电箱、自动冷却开展装置、维修盘启关阀、通管、热量输出管、隔热防护外壳、原料斗,防潮底板顶端采用电焊的方式固定连接于隔热防护外壳底端,维修盘启关阀通过镶嵌的方式安装在隔热防护外壳正端面,自动冷却开展装置通过嵌入的方式安装在隔热防护外壳内部,本发明主要利用分层触发机构对冷却槽中内部的温度进行监控,当温度过高通过其启动冷气输出机构并通过热交换组对内部冷却水与碳块进行同步置换,保证冷却水的处于高效排温状态从而保证碳块与冷却水的热交换速率保持在标准位置,保证碳块在完全降温后排出,确保碳块在排出后处于安全温度。
1546	0	本实用新型涉及石墨膜卷材技术领域,特别地涉及一种石墨膜卷材治具,所述治具为扁平型治具,所述治具具有用于卷绕PI膜的两个卷绕端,其中至少有一个卷绕端可自由伸缩。本实用新型的目的是提供一种石墨膜卷材治具,在对PI进行卷绕时不再需要在卷材中间夹杂PI以外的材料,绕卷一步成型,提高了PI绕卷效率；并且该治具是一种具备可自由伸缩卷芯的石墨治具,保证了靠近卷芯的卷材不被拉断,卷材良率更高；该石墨膜卷材治具为石墨治具,在PI碳化收缩的过程中,卷材始终与高导热石墨膜卷材治具紧密相靠,保证了卷材从内到外受热的均匀性。
3238	1	本实用新型公开了一种高效环保型高温石墨化炉,包括底板,所述底板的上表面的左侧和右侧均固定连接有固定座,所述固定座的上表面固定连接有轴承,所述轴承的内壁固定连接有炉体,所述底板的上表面的中部固定安装有双轴电机,所述双轴电机的左端和右端均固定连接有传动杆,所述传动杆的外端固定连接有齿轮,所述炉体的外壁的左侧和右侧均固定连接有齿环,本实用新型设计合理,使用便捷,通过使炉体旋转,带动粉料翻转,从而使分离均匀受热,提高了加热效率,通过将烟气注入水中,进而过滤掉粉尘和部分有害气体,进而使石墨化炉更加环保,因此,适合广泛推广。
1408	1	本实用新型公开了一种本制板材碳化炉,涉及到碳化炉设备领域,包括外炉壁,所述外炉壁的两端均固定连接侧板的一侧,所述侧板的一侧固定连接内炉壁的一端,所述外炉壁与内炉壁之间形成有真空腔,左端所述侧板的另一侧固定连接密封垫的一侧,所述密封垫的另一侧固定连接第一扣合板的一侧,所述第一扣合板的另一侧固定连接有拉环,所述第一扣合板的一侧中标固定连接拉杆的一端。本实用新型通过外炉壁和内炉壁增加了碳化炉的牢固性,防止碳化炉受到外界撞击导致损坏,通过真空腔能够更好的降低热量的流失,使碳化炉的保温效果更加良好,通过密封垫可以保证碳化炉内部的密封,放置碳化炉内部热量泄漏。
3547	0	本实用新型属于石墨化产品制备技术领域,为解决石墨化炉内高温阶段温度测量困难及测量不准确的技术问题,提供了一种石墨化炉测温系统,包括石墨制底座、石墨制测温通道和红外线测温仪,所述石墨制测温通道设置为“V”形,其中一端为测温口,另一端为出烟口,所述石墨制底座设置在石墨化炉体内,所述石墨制测温通道安装在石墨制底座上,石墨制测温通道的测温口与出烟口均设置在石墨化炉体外,在测温口一端设置有一个气体进入口,所述红外线测温仪设置在石墨化炉体外,红外线测温仪安装在一个可调节的调节设备上,石墨制测温通道的测温口与红外线测温仪之间安装有石英玻璃。本实用新型结构简单,可准确测量石墨化炉体内各阶段的温度变化。
624	0	一种碳纤维的制造方法及连接方法,该碳纤维的制造方法包括连接工序和碳化工序,连接工序经连接纤维束将第一被连接纤维束和第二被连接纤维束连接,碳化工序使连接了的纤维束在一个或多个碳化炉行走进行碳化,其中,连接工序通过下述方式进行,即,使连接纤维束的一端部和第一被连接纤维束的另一端部重合,喷射流体,形成第一交织部,并且使连接纤维束的另一端部和第二被连接纤维束的一端部重合,喷射流体,形成第二交织部,在各交织部的交织点数量在两个以上且各交织点的拉伸强度在400[N]以上的情况下,满足下述式的关系,40＞{L2/(L2#A)}×(S+13),L2表示从纤维束的行走方向的上游侧开始第一个存在的碳化炉中的延伸区间的距离[mm],A表示第一交织部中的交织点和第二交织部中的交织点之间的最大距离[mm],S表示在碳化炉中行走时对连接了的纤维束赋予的延伸率[％]。
1697	3	本实用新型公开了一种新型凹凸棒石复合颗粒的加工装置,包括破碎机、与所述破碎机的出料管连通的粉碎机、与所述粉碎机的出料管连通的研磨机、置于所述研磨机下方的过滤筛、置于所述过滤筛下方的收集桶、与所述收集桶的第一出料口连通的高温碳化炉、与所述收集桶的第二出料口连通的蓄料桶、与所述高温碳化炉连通的氮气供应装置、以及分别与所述高温碳化炉和所述蓄料桶的出料口连通的复合箱。采用本实用新型自动化程度高、加工效果比较好,可以实现大规模生产。
3415	1	本实用新型公开了一种石墨化炉子,包括底座,所述底座的顶端安装有炉体,所述炉体通过连接板与底座相连,所述炉体的右端安装有炉门,所述支架的顶端安装有卡板,所述螺杆的左端安装有压板,所述压板通过卡块与螺杆相连,所述炉体的内壁安装有隔温层,所述隔温层的内壁安装有耐热层,所述耐热层的上下两侧内壁安装有加热棒,所述耐热层的内部安装有横板。该石墨化炉子,通过卡板、隔温层和横板的配合,碳纤维放置在炉体的内部,关上炉门,螺杆带动压板向左移动压住炉门,炉门关闭防止炉体内部的热量散出,加热棒对炉体的内部加热,隔温层可以阻挡温度传到炉体的外壁,炉体的空间大,工作效率高,能满足用户的使用需求。
2203	1	一种转盘连续式石墨筒石墨化炉和对石墨筒进行石墨化的方法,包括炉体总成、驱动机构、导电部分和冷却部分；炉体总成：包括支撑环板、内圈墙板和外圈墙板；导电部分包括第一导电组件、第二导电组件和多组导电极,第一导电组件包括设置在轴套与内圈墙板之间的导电套,在导电套下方设有套管和支撑块,在套管内设有导电杆,在导电杆和支撑块之间设有弹簧,弹簧推动导电杆抵靠在导电套下端面上；本发明用于解决现有石墨化炉消耗电量大、冷却时间长和无法连续生产的问题。
492	0	一种连续式工业有机废物分解碳化装置及其方法,该装置包括分解碳化炉系统、分解气体处理系统、燃烧废气处理系统、热解燃烧炉和碳化料冷却机,所述的分解碳化炉系统分别与分解气体处理系统、燃烧废气处理系统、热解燃烧炉和碳化料冷却机连接。该装置能够有效地去除工业有机废物中的有机杂质,并实现无害化处理和资源化利用,满足社会效益和经济效益兼顾。本发明还提供采用该连续式工业有机废物分解碳化装置进行连续式工业有机废物分解碳化处理的方法。
1269	0	本实用新型提供了一种医用塑料炼油系统。其构造为：分拣装置、破碎装置、进料装置三者依次接续,进料装置伸入至炭化炉中,在炭化炉外部设置有烧嘴,炭化炉通过气体管路连接至油气分离器,在该气体管路上设置有除尘器,油气分离器的液相连接至分馏塔,油气分离器的气相连接至缓冲罐,缓冲罐和燃气源分别连接至烧嘴,炭化炉通过烟气管路连接至喷淋塔,喷淋塔的输出端连接至烟囱,在炭化炉的末端设置有出渣装置。本实用新型在有效处理医疗废物的同时获得了燃料油,提升了整体经济效益。同时,碳化炉在绝氧状态下裂解,可有效降低颗粒物及有害物质的产生,充分克服了环境污染问题。本实用新型可24小时连续运转,具有处理效率高、污染性低、经济效益突出等优势。
2761	5	本实用新型涉及一种导电小车,具体地说,涉及一种带有制动结构的石墨化内串炉导电小车。其包括移动车体和设置在移动车体顶部的串导机构,所述移动车体底部设置多个万向轮,所述串导机构包括基座,所述基座的两侧设置铜板。本实用新型通过联动柱和啮合轮啮合,完成联动柱初步的驱动,并在驱动过程中利用换向轮实现驱动方向的改变,此时实现联动柱外伸过程中制动板推动制动盘下移,并与地面接触,从而能够在铜板移动过程中的完成制动,这样更方便铜板进行位置的调整,提高整体调整的便捷性。
758	0	本发明公开高温基WC粉末的制备方法,包括以下步骤：将WO3预处理和一次配碳,得到总含碳量13.8%~15.5%的混合物一,再压制成型进行无氢碳化处理,破碎后过筛,进行二次配碳,得到总含碳量为6.08%～6.15%的混合物二,在氢气的保护下,进行二次碳化处理,进行破碎后过筛,制得高温基WC粉末。本发明提供稳定的高温基WC粉末制备工艺,生产得到的晶粒钨粉缺陷少,粉末晶粒发育完全,制备得到的WC结晶完整性好,晶内畸变较小。生产过程中能有效保护碳化设备,防止碳化过程中产生水汽,节约了设备维护成本。
947	0	本发明涉及一种锂电池用碳石墨制备方法。本发明方法包括以下步骤：将石墨微粒进行球形化处理,得到d50为15-25μm的球形石墨；将制备的球形石墨与壳聚糖按100：1-15的质量比混合后进入球磨机混合处理60-300min；将上述球磨机处理后物料放入通有惰性气体的碳化炉中,以2-10℃/min的升温速率升至800-900℃后,碳化处理5-6h；将上述碳化处理后的球形石墨与高分子树脂溶液搅拌混合后,在150-250℃下干燥；将上述干燥后物料在950-1150℃下处理2-3小时后冷却,破碎；将上述破碎后产物进行石墨化处理,即得到石墨负极材料。本发明方法制备的负极材料具有循环稳定,首次库伦效率高,稳定循环寿命次数大的优点。
2036	1	本发明提供了锂离子电池专用广域片状结构负极材料的制备方法,该方法是以煤沥青为原料,将煤沥青进行纯化和低温炭化处理,再经过中间相形成、焦化、干燥处理后,将得到的焦炭经过破碎、筛分、石墨化、除磁后得到广域片状负极材料。与现有的技术相比,本发明的有益效果是：一种锂离子电池专用广域片状结构负极材料的制备方法及装置,实现了有效降低负极材料组装成锂离子电池后的取向度不一致、负极材料膨胀等问题,省去负极材料生产过程中造粒包覆等工艺。原料成本低、工艺简单、产品质量好、企业利润高。
3357	0	本实用新型公开了一种基于生物质的高效率碳基新材料综合应用生产系统,包括：清洗池,用于对原料进行清洗处理；真空式一体化炭化炉,用于制备原料炭；输送装置,倾斜设置于所述清洗池和真空式一体化炭化炉之间,用于将经过清洗处理的原料输送至所述真空式一体化炭化炉；炭活化炉,通过输送管道与所述真空式一体化炭化炉连接,用于制备活性炭；石墨化炉,通过输送管道与所述真空式一体化炭化炉连接,用于制备石墨；石墨烯制备装置,通过输送管道与所述石墨化炉连接,用于制备石墨烯。本实用新型是一种综合应用的碳基新材料生产系统,能够制备出原料炭、活性炭、石墨和石墨烯,对生物质的加工程度高,加工种类多,加工效率高,生产利润高。
2045	0	本发明公开一种快充石墨负极材料的制备方法,包括有以下步骤：(1)复合造粒：将石墨前驱体、粘结剂、增粘树脂按照一定比例加入机械融合机中处理5-20min,得到快充石墨前驱体；(2)将步骤(1)制备的快充石墨前驱体置于石墨化炉中进行高温石墨化处理20-50h,得到快充石墨负极材料。通过此方法,沥青不仅在石墨的表面包覆一层均匀的无定形碳,而且高速搅拌下强粘结性粘结而成的二次颗粒不同于普通低温低速搅拌热处理制备的二次颗粒,石墨颗粒的表面光滑平整、无毛刺,结构更稳定,各向同性度更高,倍率性能和循环性能更好。本发明工艺流程简单、可操作性强,成本低,适合大批量制备。
263	0	本发明公开了一种石墨化纳米碳复合多孔碳骨架的制备方法,包括如下步骤：(1)将酚醛树脂的醇溶液作为碳源与碱金属盐接触,通过碳源中醇溶剂的挥发获取酚醛树脂包覆碱金属盐的混合物；(2)对混合物进行低温固化、程序升温和自然降温处理,经净化、干燥后制得所述石墨化纳米碳复合多孔碳骨架。本发明的方法节约能耗且环境友好：首先,选择的生产原料经济易得,低成本的碱金属盐代替相对高成本的过渡金属类催化剂,表现出更具性价比的潜力；其次,对产物的净化处理工艺仅利用自来水即可达到溶解杂质的目的,表现出绿色环保的优势；最后,合成的新型碳材料具备石墨化纳米碳分散在多孔碳骨架表面,表现出高的石墨化度和大的比表面积。
1712	0	本实用新型公开了一种新型低能耗的低温碳化炉,它具有排废效率高,低能耗,安全等优点。所述低温碳化炉在炉体的两侧壁开有对称的排废气口,对称分布的排废气口能更好提高排废气的效率；温区隔热板固定在炉体上,减小隔热板与炉体间的间隙,以保证各温区温度均匀；炉体外包裹耐火保温材料,耐火保温层内埋有惰性气体输送管道,耐火保温层在保持炉内温度的同时对气体进行加热,不需其他辅助加热设备对气体进行加热,减少能耗；在炉体两端设有配重装置,炉体在高温下膨胀时,利用配重装置产生适当的拉力向两端拉伸炉体,以保证炉体不变形,延长使用寿命。
3356	0	本实用新型公开了一种基于生物质的高效率碳基新材料综合应用生产系统,包括：清洗池,用于对原料进行清洗处理；真空式一体化炭化炉,用于制备原料炭；输送装置,倾斜设置于所述清洗池和真空式一体化炭化炉之间,用于将经过清洗处理的原料输送至所述真空式一体化炭化炉；炭活化炉,通过输送管道与所述真空式一体化炭化炉连接,用于制备活性炭；石墨化炉,通过输送管道与所述真空式一体化炭化炉连接,用于制备石墨；石墨烯制备装置,通过输送管道与所述石墨化炉连接,用于制备石墨烯。本实用新型是一种综合应用的碳基新材料生产系统,能够制备出原料炭、活性炭、石墨和石墨烯,对生物质的加工程度高,加工种类多,加工效率高,生产利润高。
3629	0	本实用新型专利涉及炭素冶金技术中的一种电阻炉,特别是属于一种拉顶式串接石墨化炉。它包括拉力油缸和推力油缸,推力油缸的活塞杆与炉头导电电极连接,拉力油缸和推力油缸固定安装在炉头台车头梁上,拉力油缸与拉杆的一端可拆卸连接,拉杆的另一端与炉尾车尾梁可拆卸连接,炉尾导电电极与炉尾车尾梁连接；炉头导电电极与炉尾导电电极在炉体内相对应设置,其轴线在同一直线上；所述拉力油缸有两台或两台以上。本实用新型解决了石墨化炉的顶推压力不均衡的问题,与现有技术相比,这种巧妙的设计方式,采用新型双拉双顶式石墨化炉,使得炉头和炉尾的受力全部集中在了炉头台车头梁上,使炉头、尾顶压力稳定一致。
3078	1	本实用新型公开了一种具有隔热性能的石墨化炉,属于化工技术领域。一种具有隔热性能的石墨化炉,包括第一内胆,第二内胆的外部设置有螺旋管,螺旋管中填充有液体,螺旋管上设置有连接管,连接管与连接室的内部相连通,连接室的内部设置有螺旋架,螺旋架的一端设置有第一传动轴,第一传动轴的端部传动连接有第二传动轴,本实用新型通过螺旋架转动时会使得螺旋管和连接管中的液体循环流动,通过螺旋管可以吸收来自第二内胆的热量,热量再被液体吸收,旋转向上的螺旋管会带动液体在第二内胆的外侧形成隔热保温层,实现了对第一内胆的保温和隔热。
124	0	本发明提供了一种钠离子电池负极材料的制备方法及负极材料,及钠离子电池。其中,钠离子电池负极材料的制备方法,包括：(1)水热反应将苯二胺、单宁酸和氧化石墨烯于水中搅拌均匀后,转入反应釜中进行水热反应得复合物；(2)碳化反应将复合物于400～700℃的碳化炉中进行碳化。本发明的制备方法中,苯二胺和单宁酸经碳化后可于石墨烯的基础上形成硬碳材料,提供更多的离子扩散通道,提升大倍率充放电性能。苯二胺和单宁酸可对形成的石墨烯复合材料进行杂元素掺杂,以增加材料的部分活性位点,提高整体材料容量。而且,掺杂N和O且碳化的石墨烯复合材料也具有较高的导电性,于制备成负极片时,可减少导电剂的加入,从而降低电池制造成本。
257	0	本发明属于碳纤维生产制备领域,具体涉及到一种高品质沥青基碳纤维制备方法。所述沥青基碳纤维的制备方法包括：步骤1、牵伸纺丝；步骤2、预氧化；步骤3、碳化。本发明提供的制备方法利用在线粘度仪控制纺丝树脂粘度,从而保持在最佳的纺丝状态；在拉伸纺丝中另加微气流引导,再通过不缠绕辊筒牵伸拉丝法,解决了原丝在纺丝中丝径偏粗及纤维丝易断不容易导出的问题；在预氧化处理过程中采用红外加热和热空气循环加热方式提高了能转化率有效降低了生产成本,控温采用热电阻和红外线测温更加精准；在预氧化炉内添加助氧化剂,缩短预氧化时间,提高了预氧丝效果,也解决了预氧化过程中常出现的纤维皮芯结构和过氧化及氧化不足等诸多问题。
1595	0	本实用新型公开了一种可防止废气外漏的碳化炉,包括碳化炉本体,所述碳化炉本体为空腔结构,所述碳化炉本体的一侧分别开设有炉门放置槽和炉口,其中炉门放置槽位于炉口远离碳化炉本体的一侧,且炉门放置槽、炉口和碳化炉本体的内腔依次连通,所述炉门放置槽的一侧内壁之间转动连接有炉门,所述炉门覆盖炉口,且炉门靠近碳化炉本体的一侧焊接有空心方形坂,所述空心方形坂与炉口的内壁滑动连接,且空心方形坂靠近炉口的内壁一侧粘接有密封垫,所述炉门的一侧焊接有水平设置的挡板,所述炉门放置槽的一侧分别焊接有第一固定块和第二固定块。本实用新型设计合理,方便检修,同时密封效果显著,有效提高该碳化炉的使用质量,保护环境。
1004	0	本发明公开一种碳纤维保温材料的制备方法,属于保温材料技术领域。首先通过分别对碳纤维和环氧树脂进行改性,然后再将改性碳纤维和环氧树脂与发泡剂、助发泡剂、卵磷脂混合,进行发泡,再经过碳化之后,得到碳纤维保温材料。本发明通过在碳纤维保温材料的制备过程中引入发泡剂,使碳纤维与树脂材料之间形成良好的空间网状结构,碳化后制备得到的保温材料具有良好的保温性能和强度。
1339	0	本实用新型涉及碳纤维生产工艺技术领域,具体涉及一种碳化炉气氛平衡系统,包括沿着丝束运行路径依次连接的用于将丝束入口处废气排出的入口紧急排气罩、用于防止气体随着丝束进入碳化炉内的入口密封腔、用于向碳化炉内补充惰性气体的入口工艺腔、用于对丝束进行碳化处理的碳化炉、用于对丝束进行冷却的出口冷却腔、用于防止碳化炉内气体随着丝束流出的出口密封腔、用于将丝束出口处废气排出的出口紧急排气罩；或者包括依次连接的入口紧急排气罩、入口密封腔、入口排废腔、碳化炉、出口冷却腔、出口密封腔、出口紧急排气罩。本实用新型使丝束在碳化过程中气氛保持平衡,能有效排出丝束在碳化过程中产生的废气,防止废气泄漏,减少惰性气体的用量。
1453	3	本实用新型涉及弯管式水冷自适应密封出料装置,该装置包括冷却结构、密封结构以及出料结构,冷却结构包括冷却组件以及弯管,弯管的末端与密封结构连接,冷却组件环绕在弯管的外端,密封结构与出料结构连接。本实用新型采用水冷的方式进行废料的降温,结构简单,且采用从下往上运输的水进行冷却,可增大冷却效果,通过密封腔内堆积废料的方式严实地密封出料口,在进料腔体的外周设置保温体,降低了高温碳化炉内热能损失,且利用进料腔体作为缓冲结构,提高了高温碳化炉焚烧效率,设置第一位置传感器和第二位置传感器做检测以控制出料结构运输废料,使废料一直保持堆积在第二位置传感器处,实现了出料口的自适应密封及废料自动运输。
1290	0	本实用新型涉及碳化炉技术领域,且公开了碳化炉进料系统,包括炉体以及水箱,炉体的后壁面固定连接用于净化废气的水箱,炉体的前壁面活动卡接有可以抽动的功能块,功能块的上壁面开设有进料槽,功能块的下壁面开设有出料槽,进料槽的内部底面开设有连通出料槽内部中空区域的连接槽。本实用新型中,通过设置密封板,在使用时,在对炉体内部进行加料时,将燃料倒入密封板上方,密封板受到燃料的重力挤压使得扭簧发生形变,密封板向下倾斜打开进入进料槽的缺口,密封板上燃料通过这个缺口进入进料槽的内部,当密封板失去燃料挤压后扭簧恢复形变带动密封板与进料槽重新闭合在一起,避免了炉内的热量流失,提高了工作效率。
2753	5	本实用新型提供了一种炉压差监测系统及其石墨化炉,涉及石墨化炉技术领域,该系统包括石墨化管,石墨化管沿其轴向方向的一端设置有出料组件,出料组件上远离石墨化管的端部设置有出口气封装置,石墨化管沿其轴向方向的另一端连接进料组件,石墨化管上设置有排废口,排废口处安装有纤维过滤装置,进料组件上远离石墨化管的端部设置有入口气封装置,入口气封装置上设置有入口气封压差采样口,出口气封装置上设置有出口气封压差采样口,纤维过滤装置上设置有上过滤器压差采样口,入口气封压差采样口、出口气封压差采样口和过滤器压差采样口处均安装有压差测量装置,能保持炉内压差在工作范围内,避免出现因炉压波动造成石墨化炉损伤的问题。
2175	0	本发明公开了一种原子晶体硼掺杂碳材料的制备方法,先将碳材料装填于含硼石墨坩埚中,螺纹密封后将含硼石墨坩埚放置于石墨化炉的恒温区,升温至2000～3000℃后恒温0.5～3h,降至室温后制得硼掺杂碳材料。本发明利用气相硼掺杂的方法,经气#固反应制得硼掺杂碳材料。本发明制备得到的硼掺杂碳材料具有硼分布均匀、硼含量可调、表面活性大、缺陷少、导电率高等特点,可在电极材料导电剂、活性物质等电池领域中有潜在的应用。
1769	0	一种低温碳化炉,它设有炉体,炉体的两端与炉头部件和炉尾部件相接,炉体外包覆有耐火材料层,耐火材料层外设有保温层,在耐火材料层与炉体之间设有加热装置,所述炉体四壁由波纹板构成。炉体壁的波纹呈线形,线形波纹与炉体长度方向垂直,并沿炉体长度方向铺开均匀分布。将长度方向上的膨胀量分解到与长度方向成一定角度的每个波纹的两个边上,因此总长的伸长量将减少。波纹可以通过改变弯曲半径实现微小变形,多个波纹的微小变形足以抵消因膨胀产生的各种应力引起的炉腔的变形,因此,采用波纹形炉腔可以很好地解决高温下炉腔的膨胀问题,工作中膨胀伸长小,炉腔不变形,不扭曲,满足了使用要求,保证了低温碳化炉的正常工作。
360	0	本发明公开了一种耐高温活性碳纤维置物架及其置物方法,属于碳纤维设备技术领域,包括固定板以及平行安装在固定板一侧的第一支撑管和第二横管,第一支撑管的下方设有第三横管,第二横管的一侧设有第四横管,第一支撑管和第二横管的上方设有通过第一连接管固定连接的第二横管,第一连接管的上方设有与第一支撑管垂直安装的第二横管。本发明通过利用第一横管、第二横管和4个支撑管组成上下三层的置物架,能够便于活性碳纤维毛毡在碳化炉内停留的时间延长,同时也便于加快生产效率。
748	1	本发明所述的一种立式连续碳化生产锂电池负极材料的工艺及设备,将原料碳微球自立式连续碳化炉的上部加料仓加入,立式连续碳化炉自上而下分预热段、碳化段和冷却段三段,三段之间是直接联通的,碳微球在重力和搅拌的作用下自立式连续碳化炉的上部预热段缓慢向下运动,等到达碳化段时开启加热系统逐渐升温,温度升至900～1300℃；碳化过程产生的气体自下而上运动,在预热段与下降的碳微球进行热交换,碳微球预热后继续向下运动,气体则从预热段上部排出；碳微球在碳化段完成碳化后,继续向下进入冷却段,在冷却段被冷却段夹套循环水冷却至40℃以下后,自冷却段下部排出。
2283	1	本发明公开了一种基于生物质的高效率碳基新材料综合应用生产系统,包括：清洗池,用于对原料进行清洗处理；真空式一体化炭化炉,用于制备原料炭；输送装置,倾斜设置于所述清洗池和真空式一体化炭化炉之间,用于将经过清洗处理的原料输送至所述真空式一体化炭化炉；炭活化炉,通过输送管道与所述真空式一体化炭化炉连接,用于制备活性炭；石墨化炉,通过输送管道与所述真空式一体化炭化炉连接,用于制备石墨；石墨烯制备装置,通过输送管道与所述石墨化炉连接,用于制备石墨烯。本发明是一种综合应用的碳基新材料生产系统,能够制备出原料炭、活性炭、石墨和石墨烯,对生物质的加工程度高,加工种类多,加工效率高,生产利润高。
2733	0	本实用新型公开了一种艾奇逊石墨化炉,包括炉体,炉体具有一矩形底板、设于矩形底板的两长边上的两侧墙、以及设于矩形底板的两短边上的两炉头,炉头包括炉头外墙体、设于炉头外墙体内侧的石墨块砌体、设于炉头外墙体和石墨块砌体之间的石墨粉填充物、以及安装在炉头上的导电电极,导电电极的内部设有冷却水腔,导电电极的外端设有进水管和出水管,炉头外墙体上开设有安装孔,安装孔内安装有保护套筒,保护套筒呈内侧端高、外侧端低的倾斜设置,导电电极穿过保护套筒,且冷却水腔的内侧端位于保护套筒以内。本实用新型能够消除在通电期间对电极进行水冷时因冷却水腔的侧壁发生破裂而发生爆炸的安全隐患。
3414	0	本实用新型公开了一种石墨化炉子,包括底座,所述底座的顶端安装有炉体,所述炉体通过连接板与底座相连,所述炉体的右端安装有炉门,所述支架的顶端安装有卡板,所述螺杆的左端安装有压板,所述压板通过卡块与螺杆相连,所述炉体的内壁安装有隔温层,所述隔温层的内壁安装有耐热层,所述耐热层的上下两侧内壁安装有加热棒,所述耐热层的内部安装有横板。该石墨化炉子,通过卡板、隔温层和横板的配合,碳纤维放置在炉体的内部,关上炉门,螺杆带动压板向左移动压住炉门,炉门关闭防止炉体内部的热量散出,加热棒对炉体的内部加热,隔温层可以阻挡温度传到炉体的外壁,炉体的空间大,工作效率高,能满足用户的使用需求。
1814	0	本发明公开了一种高纯高密石墨材料的制备方法,涉及石墨材料技术领域,为解决现有制备高纯高密石墨产品的提纯方法有待改进的问题；本发明包括将焦粉、沥青和一次添加剂以一定比例配置成物料,其中一次添加剂能够在一次石墨化时在制品内部产生氟气用于除杂提纯制品,将配好的物料混合均匀；将混合均匀的物料磨成细粉并压制成型,成型生坯依次进行一次焙烧及一次石墨化；对一次石墨化制品浸渍后,依次进行二次焙烧和二次石墨化,得到高纯高密石墨产品；本发明通过在原料中混入氟化物,使其均匀分布在制品内部,在高温石墨化过程中分解产生氟气并与杂质结合气化,从制品内逸出,克服了传统通气提纯产品内外部纯度不一的缺陷,达到均匀提纯的效果。
1120	0	本发明提供用于获得具有高的机械特性的纤维增强树脂的碳纤维束。提供一种碳纤维用丙烯腈溶胀丝,在单纤维表面在0.3个/μm2以上2个/μm2以下的范围具有在纤维的圆周方向上具有10nm以上宽度的开孔部,并且所述溶胀丝没有进行油剂处理。用有机硅系油剂处理该溶胀丝而获得的前驱体纤维,其硅含量为1700ppm以上5000ppm以下,用索氏提取器由甲乙酮进行8小时油剂清洗后的硅含量为50ppm以上300ppm以下。纤维优选为丙烯腈96.0质量％以上99.7质量％以下和具有一个以上羧基或酯基的不饱和烃0.3质量％以上4.0质量％以下的丙烯腈共聚物。
276	1	本发明公开了一种以芡实壳为原料的制氮碳分子筛的制备方法,采用芡实壳提取天然染料过程中的副产物滤渣作为主要原料,然后进行酶解、碳化、活化、酸洗、水洗和干燥后即可。以芡实壳为原料的制氮碳分子筛的制备方法,其成本低廉,芡实壳滤渣除去运输成本每吨的售价约为100-200元。本发明的制氮碳分子筛,产氮浓度可达95%以上,且比表面积达到1500m~2/g以上,利润丰厚,具有良好的经济价值。
3070	1	本实用新型属于石墨化窑炉技术领域,具体为一种多联体并列式高温石墨化炉,包括集烟罩,所述集烟罩上通过多个合页转动连接有密封盖,所述集烟罩的内底部设有多个并列平行排放的单体石墨化炉本体,所述集烟罩一侧的顶部固定连通有过滤箱,所述过滤箱的顶部设有插口,所述插口内滑动插设有过滤网,所述过滤网的顶部固定连接有固定块,所述过滤箱远离集烟罩的一侧固定连通有排烟管,所述排烟管内设有抽风机,本实用新型通过集烟罩、过滤网的设置,解决了传统艾奇逊炉开放式升温作业,热解烟气无组织排放,造成环境污染及的问题。
3557	5	本实用新型属于高温炉技术领域,具体涉及一种可连续生产的石墨化高温炉,包括炉体外壳和炉体,位于炉体外的加热元件、冷却水循环层、炉体两侧的气封装置和耐高温传输带,耐高温传输带两端设有转辊,耐高温传输带的材料优选碳纤维,所述转辊设置在炉体外两侧,传输带穿越整个炉体,炉体内设置多段加热区域,传输带与炉体两侧进料口和出料口均采用气封装置密封,通过炉体外转速可调的电机带动耐高温传输带在炉体内运动,进而传输物料进入炉体内不同段加热区,实现物料连续式高温加热需求,进料的速度和温度均可控,将不同加热需求的炉体一体化,整个设备结构简单,易于操作,便于提高高温炉整体的生产效率。
566	0	本发明属于茶叶种植技术领域,具体涉及一种茶叶种植专用土壤改良剂及其制备方法。本发明结合硅藻土、棉秆生物炭和稻壳生物炭的多孔结构,吸附有益菌冻胶样芽孢杆菌、灰色链霉菌和光和细菌,制备得到的茶叶种植专用土壤改良剂可改善土壤酸化、板结的问题,使土壤团粒结构良好、疏松,降低土壤中重金属的生物有效性。促进作物根系发达和生长健壮,增强作物抗寒、抗旱、抗病和抗逆能力,提高茶叶产量并改善茶叶品质。
3108	5	本实用新型涉及炉体冷却技术领域,尤其涉及一种用于锂电池负极材料生产的石墨化箱体炉。包括风冷插接式冷却装置的设计,当石墨化炉需要降温时,将降温插管通过内密封盖上的安装槽插入炉体内部,向进风管部位通气,气体通过内衬管到达降温插管内部,气体在降温插管内部跟炉体内部进行热交换,最后热空气会从出风管排出,通过风冷热交换对炉体内部进行降温,解决了传统石墨化炉体内通常是自然降温,存在需要的周期较长的问题；内置绞龙片可以使降温插管和内衬管的气流以螺旋方式流动,从而增长了气体在炉体内的吸热长度和时间,降温效果增强。
27	0	本发明提供一种木棉基导电碳管的制备方法,包括以下步骤：(1)配制树脂溶液；(2)将木棉进行真空干燥；(3)将干燥后的木棉浸泡于树脂溶液中,得到复合木棉；将复合木棉取出并进行干燥固化,之后冷却至室温,得到固化复合木棉；(4)将固化复合木棉放置在惰性气氛中,恒温碳化一段时间之后,冷却至室温,得到复合木棉碳；(5)将复合木棉碳进行破碎、粉碎处理,得到木棉基导电碳管。通过上述方法能够制备出收率更高的木棉基导电碳管,且木棉基导电碳管的电导率得到显著提升。
370	0	本发明公开了一种提高PAN基碳纤维碳化效率的工艺,该工艺包括：一、将PAN基原丝以4米/分钟～4.8米/分钟的走丝速度送入预氧化炉中进行梯度温度升温预氧化,得到PAN基预氧丝；二、将PAN基预氧丝依次低温碳化和高温碳化得到PAN基碳丝；三、将PAN基碳丝上浆后经干燥得到PAN基碳纤维。本发明通过在梯度温度升温预氧化过程中设定4个区进行逐步升温,使结构可变动的塑性PAN基线性大分子链逐步转化为结构不再变化的非塑性耐热体型结构,提高了PAN基碳纤维的力学性能,避免预氧化热处理时间减少对预氧化效果的不良影响,保证了后续碳化的顺利进行,提高了碳化效率,同时保证了PAN基碳纤维产品的合格率。
1233	5	本实用新型公开了一种无污染新型碳化炉,本实用新型涉及碳化炉技术领域,包括箱体,所述箱体的上表面固定连接有处理罩,所述箱体的内侧壁固定连接有炉体,所述炉体的外表面固定连接有冷却罩,所述箱体的上表面和处理罩的内顶壁共同固定连接有隔板,所述炉体的排气端固定连通有排气管,所述排气管远离炉体的一端依次贯穿冷却罩、箱体和隔板并延伸至隔板的右侧,所述处理罩的内部设有连通管,所述连通管的左端贯穿隔板并延伸至隔板的左侧,所述箱体的上表面固定连接有制冷器。该无污染新型碳化炉,解决炉体烟气排放对工厂车间造成污染的问题,并且减少对工人身体健康造成的危害,能够在车间工作时达到无烟气污染的效果。
1404	0	本实用新型公开了一种生活垃圾碳化炉,包括中空的炉体,所述炉体用于容纳并加热碳化生活垃圾,生活垃圾从所述炉体上部的投料口投入炉体,关闭炉体上的投料口和出料口后,通过真空抽气口抽吸并降低所述炉体内的气压；搅拌机构搅拌炉体内的生活垃圾,加热器加热并碳化所述生活垃圾；碳化后的生活垃圾再由所述出料口排出。本实用新型的生活垃圾碳化炉,全封闭地在低压环境中完成生活垃圾的碳化工作,有效地降低了生活垃圾的碳化温度,节约能源,并减少了人工干预,保证了工作人员的健康,也有利于环境的改善。
1080	0	本发明涉及一种银掺杂碳-硅复合负极材料的制备方法,包括如下步骤：(1)制备碳-硅复合材料；(2)将上述碳-硅复合材料加入到乙二醇溶液中,超声,抽滤,洗涤,烘干,粉碎,球磨,过筛,备用；称取相应质量的AgNO3和聚乙烯吡咯烷酮,溶于氨水溶液中,搅拌；配置硼氢化钾溶液,将蒸馏水和氨水配置成母液,置于反应釜中,将上述备用的碳-硅复合材料放入母液中,搅拌的同时,将AgNO3和聚乙烯吡咯烷酮的混合溶液和硼氢化钾溶液滴加到母液中,将反应产物离心,取出沉淀,稀释,抽滤并洗涤,干燥,得到银掺杂的碳-硅复合负极材料。本发明制备的锂离子电池掺杂导电性能更为优异的Ag,使得其兼具高容量和高导电性、高循环稳定性的特点。
1876	0	本发明实施例公开的一种连续石墨化系统例如包括：石墨化炉,设置有负极材料入口、负极材料出口和保温材料入口；保温材料输送装置,连通所述石墨化炉的所述保温材料入口；负极材料输送装置,连通所述石墨化炉的所述负极材料入口；冷却装置,设在所述石墨化炉的所述负极材料出口处；以及出料装置,连通所述冷却装置。本发明实施例可实现电池负极材料的连续石墨化,短了生产周期,提升负极材料的石墨化效率。
3333	0	本实用新型公开了一种新型的内串石墨化炉炉头方电极,包括顶板、内滑槽和电极斜板,所述顶板的两侧下部均安装有电极拼装板,且电极拼装板的两侧均设置有电极螺栓孔,所述内滑槽开设于顶板的上表面,且内滑槽的两侧均预留有凹槽,并且内滑槽的外侧开设有外滑槽,所述外滑槽的内部预留有开孔,且外滑槽的内部安装有固定块,所述电极斜板位于顶板的上部,且电极斜板的内侧下部连接有固定杆。该新型的内串石墨化炉炉头方电极,外滑槽、开孔、固定杆和固定块的使用,使该装置在正常使用时,能够对电极斜板进行连接固定,在对其进行拼装连接时,能够根据实际情况,选择对电极斜板进行拆卸,提高了该装置的实用性。
2365	1	本发明公开了一种高电阻石墨化保温材料的制备方法,涉及原料是由焦粉、炭黑、煤沥青和煤焦油组成,其配比为8～25：35～40：30～32：10～20,经过混捏、成型、焙烧、破碎的生产工艺制得。该材料在石墨化炉中保温性能好,不易粉化,可多次使用,降低了生产成本,减少了环境污染。
2847	0	本实用新型公开了一种新型负极材料石墨化专用内热串接石墨化炉,属于石墨化炉领域,一种新型负极材料石墨化专用内热串接石墨化炉,包括炉体,炉体的两侧内部开设有加热槽,加热槽之间通过隔板隔离,加热槽的一端内壁安装有固定电极,炉体远离固定电极的一端安装有液压杆,液压杆位于加热槽内的端部固定有活动电极,加热槽的内侧底部固定有托架,托架的顶部放置有阴极碳棒,阴极碳棒上套有同轴架,同轴架的两侧固定有固定架,固定架上贯穿有固定槽,可以实现通过同轴架对阴极碳棒的移动进行导向,使阴极碳棒之间串联时位于同一轴线上,避免阴极碳棒之间发生错位,增大阴极碳棒之间的接触面积,能够有效的节约电能。
1739	0	本实用新型属于一种硬质合金碳化、烧结设备,尤其是一种全自动立式中频碳化炉。包括炉膛支撑底座,炉体,炉盖,进料装置,出料装置,保温层,冷却套,发热体,物料舟皿,测温探头,进气口,排气口,由最下部三行程升降炉门段,下部冷却套炉段,中部中频感应加热炉段,上部不锈钢冷却炉段,最上部进料炉段组成；氢气进气管口有一根,位于下部冷却套炉段的下部一侧,氮气进气管口有两根,一根位于下部冷却套炉段的下部一侧,一根位于炉体上部不锈钢冷却炉段上部的一侧；内置五个舟皿,舟皿为石墨整体浇注圆柱状通心舟皿；紧靠舟皿的保温层为氧化铝材料的整体浇注件,其外部的保温层为氧化锆高材料的整体浇注件,在其外部包裹有硬性碳毡保温层,在硬性碳毡保温层外有石墨导热体,在石墨导热体外再包裹有高铝保温纤维保温层。其最高使用温度高达2400℃,是一种超高温加热炉,可满足粗颗粒碳化钨粉(2200℃工作温度)、复合料碳化钨粉(2300℃工作温度…
1844	0	本发明属于锂离子电池技术领域,尤其涉及一种石墨材料及其制备方法和负极片,包括以下步骤：步骤S1、将碳素材料破碎、研磨得到石墨前驱体；步骤S2、将石墨前驱体与沥青混合,机械融合得到第一石墨处理物；步骤S3、将第一石墨处理物加热石墨化得到第二石墨处理物；步骤S4、将第二石墨处理物置于插层剂中,水浴加热得到第三石墨处理物；步骤S5、将第三石墨处理物与碳源混合在惰性气氛下加热包覆得到石墨材料。本发明的一种石墨材料的制备方法,操作简单,可批量生产,可控性好,制备出的石墨材料兼具高容量和高压实密度。
1901	0	本发明的目的在于提供一种超厚石墨导热膜,所述石墨导热膜由聚酰亚胺膜经过碳化、石墨化、压延及裁切处理得到,所述石墨导热膜的厚度为40-90μm,所述石墨导热膜导热率＞1600W/(m·K)。所述聚酰亚胺薄膜为三层共挤式聚酰亚胺膜,两侧为发泡层,中间层为芯层。本发明制备的超厚石墨导热膜,避免了在烧制过程中由于气体排出不畅导致的石墨膜分层、掉粉、破裂等缺陷。
704	3	本新型公开了一种医疗废弃物碳化炉自动进料系统,包括碳化炉,所述的碳化炉前设有进料装置,所述的进料装置包括螺旋送料器、支架和底架,所述的螺旋送料器的出口与碳化炉的入口相连接,所述的螺旋送料器设置在支架上,所述的支架设置在底架上,所述的支架和底架之间通过若干均布的弹簧连接,所述的螺旋送料器的外壁上设有冷却水箱。与现有技术比较,本新型有益效果在于：1、弹簧装置可以消减螺旋送料器收到碳化炉传送来的波动,使进料稳定且延长螺旋送料器寿命；2、螺旋送料器外壁上设置的冷却水箱可以持续对螺旋送料器进行降温,使螺旋送料器工作稳定,不易堵塞,延长了使用寿命。
2417	0	本发明一种内串石墨化炉装置,它包括内串石墨化炉组、母线排、送电连接小车、水泥支撑台和变压器,所述的内串石墨化炉组由两组内串石墨化炉并排放置,在第一组内串石墨化炉的两侧分别设置有第一母线排和第二母线排,在第二组内串石墨化炉的两侧分别设置有第三母线排和第四母线排,第二母线排和第三母线排相临,且第二母线排与第三母线排之间夹设有数个水泥支撑台,第一母线排和第四母线排通过第五母线排与变压器的负极连接,第二母线排和第三母线排导电连接后与变压器的正极连接,所述石墨化炉的两端部与所述母线排之间通过送电连接小车连接。本发明可以快速送电,需要功率高电流高,所以断开其中一炉单炉送电,同样变压器下产能最终提高了66.7%。
1338	0	本实用新型公开了一种碳纤维制取用高温碳化炉,包括炉体组件和炉头组件,炉体组件包括炉体本体、承料装置和加热装置；炉体本体限定出炉腔,炉体本体的底部设有可打开和关闭的下料口；承料装置设置在炉腔内且位于下料口的正上方；加热装置设置在炉腔内；炉头组件包括炉盖和回流管,炉盖密封盖设在炉体本体的顶部,回流管设置在炉盖和炉体本体的外侧,回流管的一端固定在炉盖上且与炉腔的顶部连通,回流管的另一端固定在炉体本体的下部且与炉腔的下部连通。本实用新型的碳纤维制取用高温碳化炉能够提高热量的利用率,结构简单。
1708	0	本实用新型公开一种高温碳化炉加热元件。本加热方法采用电阻率大、材料致密度均匀的石墨棒或者石墨管作为高温碳化炉加热元件,横截面积大的石墨棒作为导通电极。在石墨电极的轴向、径向钻排气孔,使加热元件内部与外界贯通,解决了高温度下空气的热胀冷缩导致加热管涨裂的问题,使加热元件的使用寿命得到提高。在空心石墨导通电极内部安装紫铜盲管,在紫铜盲管内部安装紫铜水管,利用紫铜良好的导热性能,紫铜水管通入冷水将聚集在石墨导通电极上的热量带走。
97	0	本发明公开了一种绿色简便的木质素基泡沫碳及其制备方法和应用。所述制备方法直接使用木质素粉末为原料,制备过程中无需任何添加剂,仅通过一定的热处理条件即可将木质素粉末直接制备为泡沫碳,具体为：将木质素溶于稀酸中,剧烈搅拌后过滤,烘干得到去灰分的木质素；将木质素直接装入坩埚中用密封盖密封后,并在密封盖上打孔；将装有木质素的坩埚进行热处理,得到木质素泡沫块体；将木质素泡沫块体进行高温碳化处理,即制得木质素基泡沫碳。本发明的制备方法绿色简便,避免了其他大多数前驱体制造泡沫碳所需的繁杂步骤。同时制备得到的泡沫碳具有良好的导电性、较高的碘吸附值、抗压强度等良好性能。因此,具有良好的性能和广泛的应用场景。
937	0	本发明一种碳/碳复合材料预制体,按照重量比计算,由40#70%的短碳纤维和余量的纳米碳胶组成,短碳纤维长度为6#12mm。本发明还提供了上述预制体的制备方法,把短碳纤维分散在聚氧化乙烯和羟丙基甲基纤维素醚分散水溶液中；用静置法去除分散液；加热干燥得到碳纤维预制体；真空浸渍法把苯酚#间甲酚#糠醛#乙酰氯的正丙醇溶液浸渍到碳纤维预制体中,加热原位聚合形成酚醛基纳米胶,干燥挥发正丙醇得到酚醛树脂纳米胶增强碳纤维预制体；最后碳化得到纳米碳胶增强短碳纤维预制体。本发明的制备方法不需昂贵的长碳纤维、也不需复杂的编织成型工艺、操作方便、周期短、成本低、性能优异,易于工业化生产。
1043	0	一种聚丙烯腈基碳纳米纤维-碳纤维多尺度增强体的制备方法,对得到的多层聚丙烯腈纳米纤维-碳纤维布进行热处理。将经过热处理的各层聚丙烯腈纳米纤维-碳纤维布按0°/0～90°叠层并缝合,得到聚丙烯腈纳米纤维-碳纤维多尺度增强体的前驱体。对得到的聚丙烯腈纳米纤维-碳纤维多尺度增强体的前驱体进行高温碳化处理,得到增强的碳纤维-碳纳米纤维多尺度预制体。本发明利用低成本的静电纺丝-高温碳化方法和简单的叠层缝合方法,在不损失碳纤维的前提下,得到碳纤维-碳纳米纤维多尺度增强体,用该多尺度增强体制备的碳/碳复合材料比单纯用碳布叠层制备的碳/碳复合材料,层间剪切强度提高了30%～50%。
70	0	本发明公开了一种杂原子掺杂硅碳负极材料制备方法,杂原子掺杂硅碳负极材料以硅粉为原料,对其进行球磨处理,实现纳米化,再通过喷雾干燥方法将其与氮源或磷源以及碳材料进行均相复合,造粒得到粉体颗粒,经煅烧,粉碎后,再进行碳包覆及二次氮或磷的均相掺杂,最终得到杂原子掺杂硅碳负极材料,所述杂原子掺杂硅碳负极材料首次可逆容量高,倍率充放电性能优异,膨胀低,循环寿命长,此外制备工艺简单、工业成本低廉,易于实现规模化生产。
3285	1	本实用新型公开了一种双体石墨化炉,包括炉体、炉脚、进气管和出气管,炉脚位于炉体的底端,且炉脚与炉体紧密焊接,进气管位于炉体顶端的左侧,且进气管与炉体紧密焊接,出气管位于炉体顶端的右侧,且出气管与炉体紧密焊接,炉体的内部设有炉芯,且炉芯内嵌于炉体中,炉芯中间的位置设有装物层,且装物层内嵌于炉芯中,装物层的外侧设有电阻层,且电阻层内嵌于炉芯中,电阻层的外侧设有粗保温料层,且粗保温料层内嵌于炉芯中,粗保温料层的外侧设有细保温料层,且细保温料层内嵌于炉芯中。通过设有加宽层,当在石墨化过程中,体积增宽起到了保温料不容易着火的效果,解决了以往石墨化过程中保温料容易着火的问题。
2706	0	本实用新型涉及石墨化炉技术领域,具体是一种均匀升温的石墨化炉,包括石墨化炉本体、加热组件、支撑组件和动力组件；所述支撑组件包括两个环形座,两个所述环形座弧形外壁均固定连接有多个等距离分布的固定块,且固定块均和石墨化炉本体弧形内壁固定连接；两个所述环形座弧形内壁均开设有球形槽,两个所述球形槽内均滑动连接有滚珠,两个所述滚珠外壁均固定连接有连接块,本实用新型能够在固定座移动的过程中带动电阻和导热片旋转,转轴旋转的过程中带动螺旋桨叶旋转,倾斜设置的导热片和螺旋桨叶在旋转过程中使得石墨化炉本体和物料箱之间的气体流动,进一步提高了碳素材料受热的均匀程度。
2122	1	本发明公开了一种采用环式焙烧炉对锂电池负极材料进行碳化处理的方法,属于电池负极材料合成技术领域。本发明针对现有技术中采用电炉烧结电池负极材料时,耗能大,成本高,污染严重,生产规模受限等缺陷,提供了一种环式焙烧炉对电池负极材料碳化处理的方法,该方法通过吊篮装炉,并优化升降温曲线,解决了环式焙烧炉预焙烧人造石墨材料生制品面临的诸多难题,使产品性能指标达到了电烧结炉产品水平,满足负极材料石墨化工序要求,打破了石墨负极材料碳化烧结阶段成本高,规模小,耗能大、环保压力大等瓶颈。
1207	0	本实用新型公开一种高效超粗碳化钨粉生产用碳化炉,属于淀粉生产技术领域,其包括炉体,所述炉体的一侧铰接有密封门板,所述密封门板上设有空腔,所述空腔的一侧内壁固定安装有推杆电机,所述空腔滑动安装有圆盘,所述空腔的推杆与圆盘固定连接,所述圆盘远离推杆电机的一侧转动安装有四个呈环形均匀分布的螺纹杆,所述圆盘远离推杆电机的一侧设有双向电机,双向电机的竖输出轴与四个螺纹杆传动连接,所述密封门板靠近炉体的一侧开设有四个呈环形均匀分布的螺纹孔；本实用新型电动化操作关闭或者密封门板,提高密封门板开启和关闭的便利性,提高密封门板与炉体之间连接的密封性。
2377	0	本发明公开了一种全石墨质电极,由以下重量百分比的组分组成:粒状废旧石墨化焦(2#35mm)25～35％、粒状废旧石墨化焦(0.075#2mm)15～25％,粉状废旧石墨化焦(#0.075mm)18#25％、煤沥青18～25％,所述废旧石墨化焦均匀分布在煤沥青和粉状废旧石墨化焦形成的胶料中,本发明的全石墨质电极比半石墨质、高石墨质电极性能在指标和质量方面有较大提高,具有较低的电阻率,良好的导热性能、很好的抗热震性,大大降低矿热炉冶炼的断裂事故,提高了用户的生产效率,降低了用户的生产成本。
3038	5	本实用新型公开了石墨生产技术领域的一种用于石墨化炉出炉的夹具,包括主梁,主梁内部中端开设有矩形槽,矩形槽内设有双向螺杆,双向螺杆两端均螺纹连接有移动板,移动板内开设有十字槽,两组移动板之间设有传动板,传动板两端均贯穿十字槽并延伸至两组移动板外侧,传动板位于十字槽中端的下侧和十字槽底端均设有铰接环,上端铰接环两端均铰接有上力臂,下端铰接环两端均铰接有下力臂,下力臂下端固定连接于弧形夹爪,通过传动板的上下移动,使夹爪夹合以及张开,实现对石墨产品的夹持搬运,不用清理产品周围的材料,避免工人操作时被高温的产品烫伤,还可通过双向螺杆的转动调节两组移动板之间的距离,以适应不同长度的石墨产品。
2472	0	本发明公开了一种等静压各向同性石墨的制备工艺,将煅后石油焦经粗碎机进行粗碎后再通过气流磨进行粉碎至粒径为4～8μm的焦粉,先经第一次混合、磨粉、预成型、焙烧、浸渍、焙烧制得具有高强度各向同性的半成品,再经第二次磨粉、混合、磨粉、等静压成型、焙烧、浸渍、焙烧及石墨化制得高强度各向同性等静压石墨,所述等静压石墨具有高强度、各向同性、无裂纹、均匀性好特点；且与现有技术相比制得的制品成品率、体积密度、抗折强度和抗压强度各项性能指标均较高。
6	0	本发明公开了一种高性能碳纤维保温筒的制备方法；属于保温筒制备领域；其制备方法包括：提供碳纤维原丝,经短切机切割成短切碳纤维；短切碳纤维预处理；将短切碳纤维浸入含有酯类油的柔顺剂中进行预处理；将预处理后的短切碳纤维经梳理机梳理成网胎,再将网胎与长纤维经针刺制得单向布,将网胎、单向布进行复合得到预制体；将预制体先进行气相沉积增密,再进行树脂浸渍、碳化增密,然后高温纯化,得到高性能碳纤维保温筒；其中上述酯类油由蒎酮酸与二丙二醇丁醚制得。该碳纤维保温筒具有较高的密度、抗压强度以及良好的保温性能。
210	0	本发明提供一种碳化活化一体式活性炭活化装置,包括加热箱、碳化炉、活化炉、送料机构以及出料仓,加热箱内部中间设置有分隔板,分隔板将加热箱的内部分隔成第一加热室和第二加热室,碳化炉的一端伸入第一加热室内,活化炉的一端伸入第二加热室内,送料机构与碳化炉相连接,出料仓设置在活化炉伸出加热箱的一端,本发明通过一体式的设计,能够提高能源的利用率以及活性炭活化的质量,以解决现有的活性炭活化加工过程中能源利用率低以及加工质量不高的问题。
631	0	本发明公开了一种生物质碳化炉中的冷却装置,包括箱体,所述箱体的下端固定连接有多个支撑柱,所述箱体的侧壁上设有进料孔和出料孔,所述进料孔的侧壁上设有进料漏斗,所述进料孔和出料孔处均设有控料机构,所述箱体底板的上表面转动连接有转动杆,所述转动杆的一端穿过箱体的侧壁并固定连接有活动板,所述转动杆的侧壁上固定连接有多个搅料杆,所述箱体的侧壁上设有进风孔,所述进料孔处设有散热风扇,所述散热风扇通过锁紧机构固定连接在进料孔的侧壁上,本发明实现了对物料的散热,同时控制了物料进出箱体的速度,便于对散热风扇的清理,因此这种生物质碳化炉中的冷却装置值得推广。
740	1	本发明涉及石墨膜卷材技术领域,特别地涉及一种石墨膜卷材治具,所述治具为扁平型治具,所述治具具有用于卷绕PI膜的两个卷绕端,其中至少有一个卷绕端可自由伸缩。本发明的目的是提供一种石墨膜卷材治具,在对PI进行卷绕时不再需要在卷材中间夹杂PI以外的材料,绕卷一步成型,提高了PI绕卷效率；并且该治具是一种具备可自由伸缩卷芯的石墨治具,保证了靠近卷芯的卷材不被拉断,卷材良率更高；该石墨膜卷材治具为石墨治具,在PI碳化收缩的过程中,卷材始终与高导热石墨膜卷材治具紧密相靠,保证了卷材从内到外受热的均匀性。
3005	0	本实用新型涉及一种超细粉体管式石墨化炉,包括石墨化炉本体,石墨化炉本体上方连接有进料机构,进料机构包括连接在石墨化炉本体上的料仓,料仓下部连接有水平喂料结构,水平喂料结构还连接有竖直螺旋结构,竖直螺旋结构外部的上段连接有加热结构,竖直螺旋结构外部的下段连接有冷却结构。该石墨化炉解决了现有设备中存在的产品质量不均匀、产品易造成污染、生产成本高、生产环境粉尘大、污染严重、操作复杂、劳动强度大、生产周期长的问题,提高了产品质量的均匀度,降低了产品的污染,降低了生产成本,减少了生产环境的粉尘,污染小,操作简单,劳动强度小,生产周期短。
3224	0	本实用新型公开了一种用于石墨化炉的排气装置,排气装置包括导向管道及流量控制器,导向管道的进口与石墨化炉的废气出口连接,导向管道的出口与流量控制器连接,开关片置于流量管道内,开关片与转动轴一端部固定连接,转动轴通过转动组件与流量管道管壁连接,流量管道的一个管口与导向管道的出口连接,另一个管口与废气炉连接。本实用新型的有益效果是通过控制排入废气炉的废气量,确保废气炉的废气处理质量；导向管道对排入的废气进行废气流通导向,将其设置为折线形可增加废气的行程,使即使开关片在关闭的状态下防止导向管道内的气体压力急剧上升,且折线形设置导向管道不占据废气处理该生产工艺的装置面积,有利于排气装置的一体化。
2535	0	本发明公开了一种长或宽大于550毫米的石墨膜的制作方法,包含以下步骤：一、将PI膜置于碳化炉中碳化；二、再放置卧式石墨炉中石墨化；三、石墨化后再进行压延；本发明所述的长或宽大于550毫米的石墨膜的制作方法能制作出超大规格的石墨膜产品,其长或宽大于550mm,而且能提高合成石墨膜产品的模切效率和提升合成石墨产品模切利用率。
894	0	本发明涉及一种碳纤维高低温同炉碳化工艺,属于专用于生产碳纤维的工艺技术领域。丝束送入碳化炉依次经低温碳化区、高温碳化区完成低温碳化和高温碳化,所述的碳化炉包括下保温层、上保温层以及分布于两者之间的加热元件、隔热板、低温炉马弗和高温炉马弗,所述的隔热板活动安装于下保温层和上保温层之间,低温炉马弗、高温炉马弗分别位于隔热板的下方和上方,隔热板上下移动,以调节低温炉马弗的高度。将发明应用于碳纤维加工,具有能耗低、占地面积小、加工工序简便等优点。
3006	1	本实用新型涉及一种超细粉体管式石墨化炉,包括石墨化炉本体,石墨化炉本体上方连接有进料机构,进料机构包括连接在石墨化炉本体上的料仓,料仓下部连接有水平喂料结构,水平喂料结构还连接有竖直螺旋结构,竖直螺旋结构外部的上段连接有加热结构,竖直螺旋结构外部的下段连接有冷却结构。该石墨化炉解决了现有设备中存在的产品质量不均匀、产品易造成污染、生产成本高、生产环境粉尘大、污染严重、操作复杂、劳动强度大、生产周期长的问题,提高了产品质量的均匀度,降低了产品的污染,降低了生产成本,减少了生产环境的粉尘,污染小,操作简单,劳动强度小,生产周期短。
903	0	本发明公开了一种纤维素离子基碳材料的制备方法,将纤维素浆粕一定温度下溶解在离子液体复合溶剂(DMSO/[C2mim][CH3COO])中获得高浓度纤维素溶液,然后将纤维素/离子液体复合溶液经过过滤、脱泡后喷入凝固浴中进行纺丝,进一步经过水洗、牵伸、上油和干燥后得到纤维素离子基碳材料的前体纤维；将此纤维素离子基碳纤维前体纤维进一步催化浸渍、预氧化、碳化获得纤维素离子基碳纤维或碳纤维毡。本发明工艺简单,所采用的溶剂绿色环保,回收率高。高浓度纤维素纺丝液稳定性好,具有良好的可纺性,所得前体纤维结构致密、热稳定好,最终制备的纤维素离子基碳材料性能优异且碳得率高,在高温、保温及隔热领域具有广泛应用。
3158	5	本实用新型一种方型高温石墨化加热炉炉门自动锁紧机构,包括炉体,炉体的一侧设有炉门,炉门的一侧设有滑块；炉体外壳的上下两端分别设有A支座和B支座,U型压块的一端通过A销轴与A支座连接,U型压块的另一端压在滑块上；还包括液压缸,液压缸的固定端通过C销轴与B支座连接,液压缸的活塞杆端部通过B销轴与U型压块连接。本实用新型解决了方型高温石墨化处理加热炉炉门存在的锁紧困难的问题。
634	5	本发明公开了一种新型蓄电池制造方法。本发明包括以下步骤：制备多孔碳材料制备原材料粉体,将多孔碳材料制备原材料粉体与制备正、负极活性物质的原材料混合、搅拌制备膏状物质,将膏状物质涂在石墨板栅上；将涂膏的石墨板栅进行碳化、活化造孔,冷却后即为正、负极极板；利用正极极板、玻璃纤维隔板、负极极板层叠装配多层极板,将层叠装配多层极板装配入电池盒中,并向电池盒中注电解液；电池盒装配电解液后搁置30分钟,对电池充、放电活化正、负极活性物质；电池化成后,调整电池内部电解液浓度,对电池注液孔密封。本发明既可解决传统生产工艺繁琐的问题,又可解决制造过程环境污染大的问题,还能提高电池使用寿命和高倍率充放电性能。
3042	1	本实用新型公开了一种内串石墨化炉高效冷却装置,包括内串石墨炉体及其两侧的侧墙,所述侧墙的内侧两端设置有卡槽,每个所述侧墙通过卡槽卡接有护墙板,所述护墙板是由框架梁及其两侧设置的防护板焊接构成,本实用通过在内串石墨炉体侧墙设置可以拆卸的护墙板,并在护墙板内侧设置相互倾斜交错连通的方钢的框架梁,冷却水通过各个相互倾斜交错连通的方钢对护墙板进行冷却降温,实现对护墙板一侧物料的快速冷却,冷却效果较好,而且也能减少内串石墨炉体内物料对侧墙的挤压,防止侧墙发生变形。
3302	0	本实用新型公开了一种具有升降功能的新型石墨保温砂翻料行车,包括横杆,横杆两端下方固定有竖杆,竖杆上设有翻料轴,翻料轴的外侧弧面上固定有翻料杆,翻料轴上固定有从动齿轮,横杆下方设有主动齿轮,翻料轴为内部储水的中空结构,翻料轴侧部弧面上设有喷雾头,翻料轴的一端通过旋转接头与进水管相连,竖杆的顶部外侧固定有固定块,固定块上方设有滑动块,滑动块上设有螺杆,螺杆向下穿过固定块,与固定块螺纹连接,固定块与滑动块之间设有导杆,滑动块的底部设有滑轮,滑轮下方设有滑杆。本实用新型通过翻料轴上的翻料杆对保温砂进行持续的翻动,从而加快保温砂的散热速率。
3409	1	本实用新型公开了一种大型移动式石墨化系统,包含石墨化炉和变压器,其特征在于：还包含有水池,所述石墨化炉通过底部设有的浮箱浮设在水池中,并通过卷扬机牵引石墨化炉在水池中移动,所述变压器设置在水池外边沿。本实用新型通过在石墨化炉底部设有浮箱使石墨化炉浮设在水池,并在水池的不同区域按照石墨化系统配置需求对应划分有装炉、出炉、送电、冷却、筑炉维修等工位区,使传统固定石墨化炉变为移动石墨化炉在卷扬机牵引作用在各工位之间来回穿行,有效缩短了变压器的送电距离,降低了电耗损失,保证了生产现场的干净、整齐及有序,克服了传统石墨化系统的高污染、高能耗、效率低等问题,具有机械自动化程度高、作业场地节省以及投资回报高等优点。
3297	0	本实用新型公开了一种节能环保型带有尾气处理装置的石墨化炉,包括基座,所述基座的下表面四个拐角位置处均固定连接有支撑腿,且基座的上表面设置有炉体,所述炉体的上表面设置有气压升降器,所述气压升降器的一侧固定连接有连接管,所述连接管的一端固定连接有净化箱。通过设置气压升降器,可以在石墨化炉工作时,内部气压达到一定值时将气压升降器顶出,从而使气体排出,可以充分利用热量,通过净化箱,可以将石墨化炉产生的气体进行净化,使干净的气体排出去,防止其对环境造成了一定的污染,通过锁紧器,可以将炉体的盖子盖上后将其夹紧,使其更加紧密,防止热量的散失,同时打开盖子和关上盖子快捷方便。
2044	2	本发明公开了一种自动化的石墨化炉炉盖天车系统,包括行走系统、自动化起吊系统、电气及控制系统、偏挂电动葫芦、一体式的炉盖、外部烟道、检修平台；前述的行走系统包含双梁桥架及端梁驱动机构,是天车的主体结构；前述的自动化起吊系统包含卷扬机构和自动化硬钩部件；前述的电气及控制系统包括电控柜、电线电缆、桥架管线、驾驶室和地面遥控装置；前述的电气及控制系统采用PLC可编程控制器,实现所有控制信号集中采集,在天车驾驶室内通过操作箱和终端操作系统或在地面通过遥控装置对天车进行全面操作。本发明通过一体化的炉盖和专用天车,实现炉盖在安装、拆卸、吊运过程中的自动化。
3057	0	本实用新型涉及石墨化炉设备技术领域,尤其为一种用于石墨化炉的排料冷却装置,包括冷却炉主体、第二级冷却管组以及第一级冷却管组,所述冷却炉主体上端设有进料口,所述冷却炉主体上部的外部一侧设有炉体冷却水进口,所述冷却炉主体下部的外部一侧设有炉体冷却水出口,所述冷却炉主体内部上部设有第一级冷却管组,所述第一级冷却管组包含四组冷却管,所述冷却炉主体外部靠近第一级冷却管组的一端设有第一级冷却水进口,所述冷却炉主体外部靠近第一级冷却管组的另一端设有第一级冷却水出口,所述冷却炉主体内部中间处设有折流转板组,所述折流转板组包含折流转板、转轴、轴承座和辊轴,整体效果好,且稳定性和实用性较高,具有一定的推广价值。
3240	0	本实用新型公开了一种用于石墨化炉快速降温结构,包括炉体,所述炉体的外侧壁套接有冷却水管组,所述冷却水管组的右端顶部插接有进水管的一端,这时右端的电动推杆顶部的电动推杆向左运动,底部的电动推杆向右运动,四个电动推杆再通过外部控制器进行定时往复运动,进而使冷却水管组内的水晃动,冷却水管组的倾斜角度进而使冷却的水发生晃动,同时增加散热速度,再加上通过导热片将保温层的温度导出进而发生热传导将炉内热量导出进一步进行降温,在冷却水管组将炉内温度降到度左右时,打开炉盖然后启动风扇电机,风扇电机转动进而带动风扇转动,进而从三方面散热,可以更快的对石墨化炉进行降温。
1276	0	本实用新型提供一种碳化活化一体式活性炭活化装置,包括加热箱、碳化炉、活化炉、送料机构以及出料仓,加热箱内部中间设置有分隔板,分隔板将加热箱的内部分隔成第一加热室和第二加热室,碳化炉的一端伸入第一加热室内,活化炉的一端伸入第二加热室内,送料机构与碳化炉相连接,出料仓设置在活化炉伸出加热箱的一端,本实用新型通过一体式的设计,能够提高能源的利用率以及活性炭活化的质量,以解决现有的活性炭活化加工过程中能源利用率低以及加工质量不高的问题。
2132	1	本发明公开了一种连续式石墨化炉,包括：用以供碳纤维反应生成石墨的炉体；与所述炉体的两端相连的炉盖；设于所述炉盖的外端、用以牵引驱动碳纤维进入所述炉体内的牵引收卷机；其中,所述炉体内设有：用以供碳纤维反应生成石墨的石墨坩埚；两个分别设于所述石墨坩埚的进出口、用以避免所述石墨坩埚内的热量散失的保温门。上述连续式石墨化炉结构简单,保温性好,解决了需要额外耗费大量电能的问题。此外,本发明还公开了一种包括上述连续式石墨化炉的石墨生产线。
3350	5	本实用新型公开了高温石墨化炉,包括壳体、保温层、石墨电极、石墨汇流排、石墨锁紧螺母、铜电极、内部隔热套、外部隔热套、挡火块、陶瓷绝缘垫；所述保温层设置安装在壳体内部,所述保温层与壳体间隙配合连接；所述内部隔热套、外部隔热套、石墨汇流排中心均设置通孔；所述石墨电极的一端依次穿过外部隔热套、内部隔热套、石墨汇流排与石墨锁紧螺母固定连接,所述石墨电极的另一端与铜电极连接；所述外部隔热套与保温层安装孔的外侧过盈配合连接,所述内部隔热套与保温层安装孔的内侧间隙配合连接；所述外部隔热套外侧依次连接陶瓷绝缘垫、挡火块、陶瓷绝缘垫。本实用新型有效提高了炉温使用温度,降低了生产、使用、维护成本,提高了生产效率。
385	0	本发明一种包覆脲醛树脂的球形微晶石墨的加工方法属于石墨加工技术领域,将锂离子电池的负极材料进行优化,负极材料当中的球形石墨是采用先进加工工艺对石墨表面进行改性处理,生产的不同细度,形似椭圆球形的石墨产品。一种包覆脲醛树脂的球形微晶石墨的加工方法,以球形微晶石墨为原材料,表面包覆脲醛树脂,将包覆后的球形微晶石墨进行碳化处理,冷却后经粉碎、筛分后得到脲醛树脂包覆球形微晶石墨的负极材料。
208	0	一种以蔗糖或酚醛树脂、超细膨胀石墨粉为混合的复合材料通过喷雾干燥来制备,主要的步骤包括有1)取本公司生产的超细的可膨胀石墨为原料,高温膨胀制得膨胀石墨粉。2)再取25％～50％含量的蔗糖溶液或者是25％～50％含量的酚醛树脂溶液与膨胀石墨粉混合,膨胀石墨粉与蔗糖溶液的体积比为1∶1。3)把混合后的溶液放在喷雾干燥机里喷雾干燥,通过溶液的浓度、干燥温度、喷射速度等来控制微珠粒径的大小,制得球形的含有膨胀石墨的复合材料。4)再把复合材料放到碳化炉中进行碳化处理,碳化温度控制在650度～850度,碳化时间在2小时,然后随炉冷却,最终制得球形的多孔石墨粉。
1494	0	一种可回收焦油和木醋液小型碳化设备,包括碳化炉,所述碳化炉的顶部设有可密封的进料口；所述碳化炉的底部设有支架,所述碳化炉外壁设有隔热层；所述隔热层的外壁设有用于流通碳化烟气的第一管道,所述管道的外壁套设有用于冷凝碳化烟气的第二管道；所述碳化炉上设有与所述第一管道连通的第一进气管和第一出气管。本实用新型中收集盒的设计便于收集每次碳化烟气冷凝后沉积的焦油、木醋液等杂质,避免烟气直接排入大气；本实用新型为小型碳化设备,每次的碳化烟气中杂质较少,收集盒积聚多次杂质后统一取出,给杂质提供了较长的静置时间自动分层；该设计简单,空气冷凝,安全高效,节约制造成本,适宜推广使用。
2242	0	本发明涉及石墨制品加工技术领域,具体地说,涉及一种超大规格石墨制品及其石墨化方法,所述超大规格石墨制品的体密度为1.82～1.87g/cm3,电阻率为5～6μΩ·m,气孔率为9～12％；所述石墨化方法在送电起始功率时炉芯电阻率为21～27mΩ·m,优选为25mΩ·m,所述炉芯的电阻在石墨化过程中的波动范围为5～10％。本发明通过调整初始炉芯电阻,改变超大规格石墨制品的装炉方式以及调整送电曲线的功率上升速率,使得石墨化的制品具有良好的致密性能,提高了成品率。
1367	0	本实用新型公开的闸板阀,包括一对阀门对接端、阀门框架以及阀门插板,其中,阀门框架其设置于一对阀门对接端之间,其两侧分别与阀门对接端连接,阀门框架至少具有一对相对的框架体,一对阀门对接端形成的开口位于该一对框架体之间；阀门插板,其为板状,并且包括与开口相配合的通气口和封闭板,阀门插板设置于阀门框架的框架体之间。本实用新型公开的闸板阀结构简单,运行简单方便,高效可靠,并且有效实现了低温碳化炉的阀门的在线清理,有效延长了连续生产的周期,生产效率高。
3187	1	本实用新型公开了一种环保型的石墨化炉,包括炉体,所述炉体包括第一凹槽和第一凸块,所述炉盖包括第二凸块和第二凹槽,所述吸收罐的内部由上至下依次设置有吸收层、挡板和过滤层,所述水泵的出水口连接有分流管,所述喷淋管的底端安装有雾化喷头。本实用新型通过在炉盖的底端设置第二凸块和第二凹槽,与炉体顶端的第一凸块和第一凹槽配合使用,实现了炉盖和炉体的闭合,通过设置的耐高温密封条加强了石墨化炉的密封性,减少了加热升温的时间,降低了生产成本,通过水泵将吸收液抽入到喷淋管中,通过雾化喷头喷出,通过设置的挡板,使得废气在吸收罐中形成“S”形路线,增加废气在吸收罐内的停留时间,雾化吸收废气效果更好。
2405	0	本发明公开了绝缘隔热导热石墨片背膜精加工工艺,包括1)原料；2)预粉碎；3)除铁；4)煅烧；5)冷却；6)二次粉碎；7)筛分；8)混合；9)压型与加热；10)高温石墨化；11)背膜；12)切割；该加工工艺步骤科学合理,对现有技术的加工工艺进行改进,对原料进行精细化的处理,使其颗粒度更加均匀一致,提高了成品的合格率,进而提高了导热石墨片的导电性和导热性,而且通过该工艺还能提高其化学稳定性,降低其热膨胀性,并且易加工成型。
2808	5	本实用新型公开了一种立式石墨化炉,包括：立式炉体；炉盖,所述炉盖安装于所述立式炉体顶端；炉盖支撑座,所述炉盖支撑座固定连接于所述炉盖上；顶升装置,所述顶升装置固定连接于立式炉体上,所述顶升装置与所述炉盖支撑座连接。
1221	0	本实用新型公开了一种低温碳化炉,包括炉体,所述炉体的一端设有进丝口,所述进丝口处设有喷射装置,所述喷射装置包括罩体和设置于罩体内的喷管组件,所述喷管组件的第一喷管和第二喷管上设有喷孔,用于向丝束上喷射加热介质,所述喷孔的喷射方向朝向炉体内部倾斜设置。本实用新型通过在进丝口处向丝束上喷射加热介质,有效减少低温区碳块的产生,改善结焦现象,防止丝束与碳块接触而造成的大面积磨丝、分丝等现象,提高碳纤维的质量,延长低温碳化炉的使用寿命。
3122	1	本实用新型公开了一种锂电池负极材料高温石墨化碳管炉,包括高温炉、炉盖、碳化管和控制电箱,所述高温炉的内部固定安装有碳化管,所述高温炉顶部的一侧固定安装有FY-1H-N真空泵,所述FY-1H-N真空泵通过导线与控制电箱电性连接,所述FY-1H-N真空泵的输入端通过导管与高温炉固定连接,所述FY-1H-N真空泵的输出端固定安装有活性炭盒,所述高温炉的底部四个角固定安装有支撑腿,所述高温炉一侧的底部固定安装有控制电箱。本实用新型设置了活性炭盒,在对石墨高温碳化后,通过FY-1H-N真空泵把高温炉内部的气体抽出,然后通过活性炭盒进行过滤再排到外界,活性炭盒可以对有害气体进行吸附过滤,避免有害气体排到外界对空气造成污染。
2956	0	本实用新型公开了一种竖式石墨化炉,包括石墨化炉本体,所述石墨化炉本体上设置有炉盖,所述石墨化炉本体下端设置有支腿,所述炉盖上端固定有导气管及净化箱,所述净化箱与导气管并排设置,所述导气管一端贯穿炉盖并与石墨化炉本体内部连通,所述导气管另一端与净化箱内部连通,所述净化箱上设置有排气管；通过设置有净化箱、循环泵、过滤网板、喷淋管、导气管及排气管,便于避免含硫气体不便于很好的净化,对周边环境造成污染,通过设置有安装块、耐磨铸铁层及滚珠,便于避免吊装环与石墨化炉本体固定连接,导致吊装过程中,绳索摆动与吊装环发生滑动磨损。
3383	0	本实用新型涉及一种利用煅后无烟煤生产高碳低硫低氮增碳剂的生产线,包括石墨化炉,该石墨化炉通过输送带与压球机相联,压球机则分别与球磨机、对辊破碎机及颚式破碎机相联,球磨机、对辊破碎机及颚式破碎机为并列同时进行生产的设备,分别对送来的无烟煤进行处理,无烟煤处理后均通过皮带输送装置送入压球机内。通过将无烟煤压制成球状或圆柱形从而提高了无烟煤密度提高了生产的经济效益,而且稳定的球形或圆柱形能够更好的进行摆放,送入石墨化炉内时也能够更好的达到生产出来的增碳剂具有收得率高、稳定性强、生产成本低、节能环保等特点。
2324	1	本发明提供了一种利用黑液粗木质素制备石墨烯的方法：以酸沉积或电解法提取的造纸黑液粗木质素为原料,干燥后按照质量比为木质素：KOH或NaOH＝20:1～5的比例混合制备碱木质素,将钙盐：硼酸盐：镍盐：膨化剂的质量比＝3～6:6～3:1～2:1～3的比例混合成复合膨胀催化剂。在碱木质素中加入复合膨胀催化剂,置于真空烧结炉中气氛保护保温烧结0.5#4h后冷却至室温得到样品。在制备石墨烯的过程中,同时使用了复合膨胀催化剂,复合催化剂不仅无需高压烧结,且可以降低石墨化温度、降低了对生产设备的要求,仅使用少量的镍盐,故磁性氧化物的含量降低,有利于后期的提纯与分离；而膨化剂能够防止结块,有利于形成更薄的碳层,进而有利于生成石墨烯片。
1538	0	本实用新型涉及秸秆碳化反应技术领域,尤其是一种秸秆碳化炉用翻转式送料机构,包括用于对秸秆进行碳化反应的炉体,炉体右侧壁上开设有圆形装卸口。本实用新型的一种秸秆碳化炉用翻转式送料机构通过内侧具有环形调节滑槽的翻转框和内侧具有条形调节滑槽的横置固定杆在炉体内部组成一个用于方便装填筒伸缩翻转的导轨,利用装填筒和弧形翻转盖板相配合,可以在装填筒伸缩过程中保证装卸口的密封性,内部烟气不会从装卸口大量排出,安全性大大提升。
117	0	本发明公开一种耐高温隔热保温碳毡的制备方法,涉及保温隔热材料技术领域,本发明包括以下步骤：1)在真空或惰性气体氛围下,将聚合物泡沫进行碳化处理,得到预制软碳毡,所述聚合物泡沫为三聚氰胺泡沫或聚氨酯泡沫；2)将所述预制软碳毡放入化学气相沉积炉中沉积热解炭,得到所述耐高温隔热保温碳毡。本发明还提供采用上述方法制得的保温碳毡及其应用。本发明的有益效果在于：本发明将制备预制软碳毡的工艺简单,之后预制软碳毡放入化学气相沉积炉中沉积热解炭,使热解炭将软碳毡的炭网格包覆起来,有效阻碍裂纹的偏转和扩展,延长了预制软碳毡的使用寿命,并提升了保温碳毡的力学性能,本发明保温碳毡可作为保温材料用于多种保温炉中。
71	0	一种基于动网格方法的高温碳化炉中丝束加热性能三维模拟方法,涉及到碳纤维生产中所用的高温碳化炉设计模拟分析方法技术领域。针对现有高温碳化炉设计过程中三维模拟方法的技术不足,包括：(1)、建立三维仿真模型；(2)、传递到ICEM软件的Global Mesh Setup模块中,进行网格划分；(3)、传递到ANSYS软件的FLUENT模块,并进行设置边界条件；(4)、仿真运算得到结果,以此作为判定高温碳化炉中丝束加热性能的指标；(5)、重复步骤(1)-(4),由检测面的温度变化云图,实现丝束加热过程中炉腔内温度场、丝束表面温度场的可视性,直观输出的结果。降低成本,缩短产品开发周期,为数值模拟研究提供依据。
3190	0	本实用新型公开了一种带有节能型余热回收的石墨化炉,包括外壳,所述外壳内部通过连接杆与真空罩固定连接,所述真空罩底端通过底板与高温炉连接,所述高温炉顶部通过密封环与真空罩焊接,所述密封环侧面设有蒸汽管,所述蒸汽管与密封环相连通,所述蒸汽管贯穿外壳侧面与气缸顶部相连通,所述蒸汽管上设有气阀,所述气缸内部设有双塞活塞杆。可利用余热不断循环的冷却系统,出气孔的蒸汽可用于其他的设备供能,避免能量的流失,使内部气压在初始时处于一个较低的状态,在高温炉不断升温时可避免罩内压力过大从而给真空罩减小压力,可自动控制水的流量,避免浪费冷却水,节约了水资源。
458	0	本发明公开了一种磁性碳纳米材料的制备方法,属于碳纳米材料技术领域。将凝胶分散液与聚烯丙胺按质量比5：1～8：1混合于四口烧瓶中,并向四口烧瓶中加入凝胶分散液质量0.2～0.4倍的预改性磁性粉末,超声分散20～30min后,向四口烧瓶中通入二氧化碳,于温度为45～55℃,转速为300～400r/min的条件下,搅拌反应2～4h后,磁铁分离,得改性磁性粉末坯料,将改性磁性粉末坯料于温度为60℃的条件下真空干燥4～5h后,得改性磁性粉末；将改性磁性粉末于碳化炉中碳化反应1～2h后,将炉内物料降至室温,出料,磁铁分离,得磁性碳纳米材料。本发明技术方案制备的磁性碳纳米材具有粒径分布窄、不易团聚的特点。
2917	0	本实用新型公开了一种生产改性碳纤维毡的石墨化炉电极装置,属于石墨化炉电极装置技术领域,其技术方案要点包括石墨化炉本体和制冷箱,所述制冷箱位于石墨化炉本体的上方,所述石墨化炉本体的左右两侧分别连通有进料端口和出料端口,所述进料端口和出料端口内部的中部均从内向外依次开设有第一注液腔和第二注液腔,所述第一注液腔和第二注液腔之间设置有多个均匀分布的电极本体,所述制冷箱前后两侧的中部分别开设有进液端口和出液端口,冷却液循环制冷,进一步提高冷却的效率与质量,使电极本体的使用寿命增长,同时,启动抽泵,便于将第一注液腔和第二注液腔内部的冷却液完全排除,防止炉体周围形成污水,减少资源浪费。
2364	0	本发明公开了一种高电阻石墨化保温材料的制备方法,涉及原料是由焦粉、炭黑、煤沥青和煤焦油组成,其配比为8～25：35～40：30～32：10～20,经过混捏、成型、焙烧、破碎的生产工艺制得。该材料在石墨化炉中保温性能好,不易粉化,可多次使用,降低了生产成本,减少了环境污染。
2949	1	本实用新型一种制备低成本短程有序片状结构负极材料的装置,包括沥青原料罐、石油重组分原料罐、混合器、混合物料罐、加热炉、焦化塔、破碎机、筛分机、炭化炉、石墨化炉、打散机、除磁机、闪蒸分馏塔；所述沥青原料罐和石油重组分原料罐通过混合器连接混合物料罐的入口。本实用新型中的热处理工序降体积增密度可有效提高石墨化炉利用率,此工艺可实现原料成本低、工艺简单、负极焦各向同性,形成的负极材料倍率性能优异。
3619	0	一种竖式连续石墨化炉的炉盖,包括钢板、骨架、导烟管、保温材料添加孔和耐火浇铸料；所述钢板为圆环形；所述骨架包括直径不等的同心圆形钢筋以及沿圆周方向均匀分布的水平钢筋和竖直钢筋,所述圆形钢筋以及水平钢筋和竖直钢筋构成蜘蛛网状阶梯形圆柱骨架；所述导烟管和保温材料添加孔分别穿过钢板和骨架；所述导烟管倾斜固定于钢板和骨架内；所述耐火浇铸料浇铸于骨架内形成密封的炉盖底部结构,本实用新型由于采用了高铝系耐火浇铸料,有效提高了竖式连续石墨化炉炉盖的使用寿命；本实用新型由于对烟管采用了特殊的安装角度,使导烟效能大为提高；本实用新型由于有了保温材料添加孔,可以很方便地随时补充消耗掉的保温材料,有利于操作。
2885	5	本实用新型公开了一种立式高温石墨化炉保温盖隔热保温装置,包括炉体、石墨发热体、保温盖本体和碳黑保温层,所述炉体的顶部设置有炉盖,且炉盖的顶端安装有光学测温探头,并且炉盖的一侧连接有开盖机构,所述炉体的内部设置有炉膛外保温筒体,且炉膛外保温筒体的两侧皆设置有感应加热线圈。本实用新型通过工作人员进行装置外界电源控制的开启和关闭,且石墨发热体设置在炉膛外保温筒体的内部,并且通过保温盖本体实行保温隔热功能,可充分体现出隔热、保温、测温的耐用效果,保温效果提升不予出现漏温的情况,炉膛外保温筒体与炉体内部底部通过固定螺母固定连接,有效提高一定的稳定性。
1617	0	本实用新型公开了一种秸秆加工设备,包括粉碎仓、碳化炉、进料斗、磁环、吸尘器、粉碎刀、焦油收集仓、喷雾头、导热油泵、万向轮和定位支脚；所述粉碎仓顶部右侧设有进料斗,进料斗上设有磁环,在进料斗内部还设有一组进料辊；在粉碎仓顶部连通吸尘管,吸尘管连接吸尘器；所述粉碎仓内部设有两个转轴,转轴连接电机；在转轴上设有刀架,刀架上设有粉碎刀；所述筛网下方设有出料斗,碳化炉设于粉碎仓下方；所述碳化炉右侧上方外侧设有焦油收集仓,焦油收集仓通过焦油收集管与碳化炉连通；本实用新型使用安全,粉碎效果好,结构简单稳定,有利于提高碳化效率,保证碳化处理的质量,避免烟气对环境造成污染,方便移动。
618	0	一种短纤维模压制备汽车刹车盘的方法,采用短切碳纤维预浸料模压成型制备碳基汽车刹车盘,通过控制短切碳纤维与酚醛树脂的比例,采用熔融浸渍工艺,得到密度≥1.80g/cm3的汽车刹车盘预制体。短切碳纤维模压工艺+熔融浸渍工艺于传统CVI工艺和树脂浸渍#碳化工艺相比,它通过高温压制固化工艺快速得到碳纤维增强树脂基复合材料,之后通过碳化过程将基体中的有机物转化为无机物,得到多孔碳基复合材料,最后利用熔融硅在毛细管力的作用下渗透到C/C复合材料的内部,生成SiC陶瓷基体。不仅大大缩短制备周期(表1),并且这种复合材料具有良好的韧性和强度,具有生产周期短、韧性和强度更为优异的特点。
1205	0	一种防焦油低温碳化炉头装置,其包括炉体,炉体靠近两端设置的氮气气封,炉体两端分别设置的第一废气抽风口和第二废气抽风口以及炉体靠近一端一侧设置的两个侧面废气抽风口,还包括水平送风口、第三废气抽风口、斗型排废口和密封板,所述炉体靠近一端的内侧设置有两个水平送风口,水平送风口一侧的炉体上嵌入设置有第三废气抽风口,炉体底部对应第三废气抽风口位置处设置有斗型排废口,斗型排废口的底端设置有密封板,本实用新型结构新颖,构思巧妙,有效解决炉内废气聚集现象,增加整体的排废效果,减少焦油产生及滴落,解决纤维在低温碳化炉易断丝问题,防止焦油在低温炉内扩散,方便停车清理。
2927	0	本实用新型公开了一种电接头快拆式的内串石墨化炉,包括炉底板,所述炉底板左右两侧固定连接有炉侧板,所述炉底板前侧固定连接有炉头墙,所述炉头导电电极外壁设置有导电接电头,所述炉尾墙内部固定连接有两根炉尾导电电极,两根所述炉尾导电电极之间固定连接有船接导体,所述导电接电头内部开设有下连接槽和接地槽,所述导电接电头顶部内壁开设有上连接槽,所述上连接槽内部固定安装有固定块,所述下连接槽内部螺纹连接有转动杆。本实用新型中,当发生故障时,先切断电源,同时顺时针转动转动杆,使转动杆沿着下连接槽向下移动,使转动杆与固定块之间的间距变大,将导电接电头从炉头导电电极处拆卸下来,便于拆卸进行维修。
806	0	本发明公开了一种基于香蕉皮的生物质多孔碳及碳硫复合材料的制备法,以成本低廉的香蕉皮生物质为材料,先用清洗液将其洗涤干净,然后再用氢氧化钾进行活化处理,之后放在炭化炉中进行保温碳化得到多孔碳,通过将多孔碳和硫按照一定的质量比混合,然后球磨至粉状,最后将多碳孔与硫组成的粉状混合物放在真空烘箱中进行复合,得到多孔碳硫复合材料,其制备方法相对简单,大大降低了多孔碳以及多孔碳硫复合材料的制备成本。
1703	3	本实用新型涉及直立式碳化炉领域,特别涉及一种金属陶瓷管式煤气高温预热装置,包括炉体、换热单元和烧嘴,其特征在于,所述换热单元包括气体进口、金属陶瓷外管、内管、密封件和气体出口,内管位于金属陶瓷外管内部,金属陶瓷外管的一端为肓端、另一端设有气体出口,内管的一端为气体进口,内管的另一端与第一行程喷射管相连,第一行程喷射管的表面上设有喷孔一,第二行程喷射管套置于内管上并位于气体预热通道的下游,第二行程喷射管的表面设有喷孔二,第二行程喷射管的另一端与内管外壁之间为密封连接。与现有技术相比,本实用新型的有益效果是：可将气体预热至700℃以上,完全满足焦化企业的工艺生产要求,节能效果明显、使用寿命更长。
3551	0	本实用新型公开了一种核石墨模块体的生产系统,涉及石墨高温生产装置领域。该生产系统按照物料的输送方向,包括依次连接的：混料机、冷等静压机、第一连续石墨化炉、高温高压浸渍机和第二连续石墨化炉,配以密闭输料系统、真空系统、冷却系统、进出气系统、回收系统和电源系统。采用本实用新型实施例提供的核石墨模块体的生产系统,可得到高纯度、高密度、高强度、高性能的核石墨模块体,实现了核石墨的工业化生产,能够满足工业对核石墨的需求。
2173	0	本发明公开了一种石墨化阴极的制备方法。其包括：步骤一、将预焙阳极的不合格产品置于石墨化前净化处理装置中进行预处理1#2小时,得物料A；步骤二、将物料A置于石墨化炉中串接,并用填充料将串接的物料A四周包裹,然后在隔绝空气的条件下对物料A通电10#15小时,物料A通电产热,使炉内温度由常温逐步升至2200#3000℃,得到物料B；步骤三、将物料B冷却出炉后破碎再压制成型,然后置于石墨化前净化处理装置中进行除尘处理20#30分钟后置于石墨化炉中串接,并用填充料将串接的物料D四周包裹,然后在隔绝空气的条件下对物料D通电15#18小时,物料D通电产热,使炉内温度由常温逐步升至2500#2800℃,然后冷却低于700℃后出炉得到石墨化阴极。
3267	0	本实用新型公布了一种利用中间相沥青碳化料连续生产高纯人造石墨的设备,包括机架,设有微波炉,上端设有进料斗；微波炉下端出料处与石墨化炉的进料处连接,石墨化炉的上端设有三根相同规格的石墨电极,石墨电极通过铜排导线与电源连接,其上端通过夹持爪设置在机架上,下端伸入到石墨化炉炉内；石墨化炉下端出料处与传输装置的进料端连接；传输装置的出料端与冷却装置的进料端连接。本实用新型的目的是,提供一种利用中间相沥青碳化料连续生产高纯人造石墨的设备,该设备通过微波对中间相沥青碳化料进行预加热,改善了其导电性,节省了电极加热所需要的时间。
2856	0	本实用新型公开一种石墨增碳剂生产用石墨化炉,包括石墨化炉主体,所述石墨化炉主体由外炉壁和内炉壁组成,在石墨化炉的上端通过定位块安装有炉盖,炉盖的下表面开设有与定位块相匹配的定位槽,在炉盖的顶端中部设有排烟口,排烟口得上表面法兰连接有余热回收机构,所述余热回收机构包括安装管、水排和冲天管,在安装管的内部交错分布有水排,安装管的上端与冲天管固定安装,安装管底部与排烟口相连通；本实用新型通过设置上烟腔与下烟腔对加工增碳剂时产生的烟气起到了传导的效果,利用滤网板起到了过滤烟气中颗粒物的效果,利用温度传感器可以监测炉体内部的温度便于使用者更好的控制加工时的温度。
676	5	本发明公开了一种新型蓄电池制造方法。本发明包括以下步骤：制备多孔碳材料制备原材料粉体,将多孔碳材料制备原材料粉体与制备正、负极活性物质的原材料混合、搅拌制备膏状物质,将膏状物质涂在石墨板栅上；将涂膏的石墨板栅进行碳化、活化造孔,冷却后即为正、负极极板；利用正极极板、玻璃纤维隔板、负极极板层叠装配多层极板,将层叠装配多层极板装配入电池盒中,并向电池盒中注电解液；电池盒装配电解液后搁置30分钟,对电池充、放电活化正、负极活性物质；电池化成后,调整电池内部电解液浓度,对电池注液孔密封。本发明既可解决传统生产工艺繁琐的问题,又可解决制造过程环境污染大的问题,还能提高电池使用寿命和高倍率充放电性能。
3242	1	本实用新型公开了一种可防止产品出现裂纹的石墨化炉,包括石墨化炉本体,所述石墨化炉本体的右侧面固定安装有外壳,所述外壳的内腔顶面固定安装有变流装置,所述变流装置的下表面转动安装有第一转杆,所述第一转杆的下表面固定安装有第一齿轮,所述外壳的右侧面开设有通孔,所述通孔的内环面转动插接有第二转杆,所述第二转杆的左侧面固定安装有与第一齿轮啮合的第二齿轮,通过给石墨化炉本体加装第一转杆、第一齿轮、第二转杆、第二齿轮和变流装置,实现了本装置的通向石墨化炉本体的电流大小可调节的效果,达到了通过调节通向石墨化炉本体的电流大小,使石墨化炉本体内产生的电阻热可逐渐升高,防止产品因骤热出现裂痕的目的。
3196	5	本实用新型公开了一种用于电极负极材料生产的石墨化炉余热转换装置,涉及电极负极材料生产技术领域,包括底座,气箱的一侧设有转换机,转换机的上端与气箱的上端右侧位置之间连接有导烟管,转换机的一侧设有蓄电池,底座的两侧上端水平安装有水平支架,水平支架的上端滑动安装有竖直支架,竖直支架的上端水平安装有第一太阳能板。本实用新型设计新颖,结构简单,使用方便,通过热管和进烟管同时将炉体的余热以及烟囱内的高温烟对水箱的加热,减少热量的散发,使得炉体在高温生产材料过程中的余热被充分利用,扇叶转动将烟导入到转换机的内部将热能转化为所需的电能,电能储存在蓄电池中,蓄电池为该炉体加热提供电能。
242	0	本发明涉及一种低磨损汽车碳/陶刹车片的制备方法,属于碳纤维增强陶瓷基复合材料制备工艺技术领域,制备三维针刺预制体,通过化学气相沉积、先驱体浸渍裂解结合反应熔体渗透工艺,通过引入碳化钛陶瓷粉在多孔碳/碳复合材料内部原位反应生成Ti_3SiC_2和SiC相,达到基体材料中物相软硬匹配,降低材料磨损率和解决刹车啸叫问题,满足碳/陶刹车盘的应用工况需求。
1709	2	本实用新型提供一种碳化炉蒸馏水机,所要解决的问题是：水中若含有杂质会严重影响产品的质量,如镁离子、铁离子等会使碳纤维布的使用寿命降低,吸附效果下降；本实用新型的技术要点是高频离子振荡器固定在水胆内的水位线上,在高频离子振荡器上方安装网状加热器,在网状加热器一侧的冷凝区下部固定冷却管；本实用新型的积极效果是：将水中的各类元素和杂质过滤掉,制出符合加工要求的纯水对碳纤维布进行降温,提高产品质量。
2061	5	本发明公开了一种长寿命天然石墨负极材料的制备方法，采用天然石墨原料，将天然石墨原料进行密实化处理，得到块状石墨；然后将块状石墨在加热炉中进行超高温处理，得到超高温前驱体；将超高温前驱体在解碎设备中解碎，得到解碎前驱体；将解碎前驱体与包覆剂充分混合，然后在窑炉中进行碳化，最后筛分除磁，即得到一种颗粒表面包覆低结晶度无定形碳的天然石墨负极材料。本发明方法制备的天然石墨负极材料具有循环性能好、低温倍率性能好和生产成本低等优点。
1090	0	本发明涉及一种碳化钨粉末连续制备方法,该方法采用舟皿与发热体之间为非接触相对运动方式、温度为1200—2600℃均匀温度场的感应加热立式连续碳化炉连续制备碳化钨粉末；将钨粉与碳粉均匀混合物料置于相互上下叠置舟皿中,物料舟皿从上而下依次步进通过连续碳化炉,在炉内通有保护气体环境下、以及加热时间和加热温度可调控状况下完成连续碳化加热,经冷却后获得碳化钨产品；舟皿每步进一次,从碳化炉上方进一个舟皿,下方出一个舟皿,实现了连续制备碳化钨粉末。本发明采用立式超高温连续加热、氮气气氛方式连续制备粗晶碳化钨粉末,打破了卧式连续加热工艺或立式间隙加热工艺、氢气气氛方式制备粗晶碳化钨的传统制备工艺模式。
2895	5	本实用新型公开了一种多联体并列式高温石墨化炉的节能装置,包括支架、第一管道、第二管道、石墨化炉、支撑机构和连接管,本实用新型通过设置了支撑机构于支架内侧,通过推杆向上移动而带动保温支撑板向上移动,使得保温支撑板在向上移动的过程中对连接管施加向上的推力而使连接管更稳定的贴和在石墨化炉的底部,并且保温支撑板对连接管进行保温而减少连接管热量的散失,达到了使得管道更稳定的贴合在石墨化炉上,提高节能效果,以及减少管道热量散失的有益效果。
2268	1	本发明公开了一种增加炭黑循环使用次数的方法,通过向石墨化炉炉底的保温材料炭黑中加入炭素多灰方,保持炭黑在生产过程中的松散状态,从而更好的保证了炭黑的绝缘效果,大大延长了炭黑的使用寿命,增加了炭黑的循环使用次数,降低了生产成本。本发明原理简单,易于实施,对于克服目前因为炭黑在生产过程中不能很好的保持松散状态的缺陷,解决炭黑的循环使用次数少、炭黑使用寿命短等问题,起到了很好的效果。
2990	0	本发明涉及高纯石墨生产技术领域,特别涉及一种石墨化炉。一种高纯石墨化炉,包括：布料器、炉体以及卸料器。炉体内设有阴阳电极；阳极为实心柱状电极,阴极为空心电极；阴极以阳极为圆心环状布置在阳极周围,之间的区域为石墨加热区；本发明采用阴阳电极送电产生电弧,直接加热置于阴阳电极之间的石墨,电功率利用率可达到90％以上,易满足石墨提纯过程所需要的高温,石墨提纯质量等级高,合格品率几乎100％,无混料现象。炉体设有炉膛气体收集管、挥发组分收集管,保证了石墨加热区内气体和灰分快速及时有效地逸出和收集。本发明质量稳定、能耗低、可有效排放挥发性成分且环保可靠,能够实现高纯石墨的连续生产。
1532	0	本实用新型提供一种环保节能防爆型无氧炭化炉,包括外炉、炉胆和顶盖,在所述外炉的下方设有投料口,在所述外炉的底部沿外周设有底座,在所述外炉底部下方放置鼓风机,在所述顶盖上端设有竹醋液和竹焦油流出管,所述顶盖与所述炉胆上表面通过数个紧固装置压紧密封。有益效果为：本实用新型公开的无氧炭化炉的密封性好,烟气排出及时,车间环境清洁,保证生产的顺利进行和工人的身体健康；加设防爆装置以能够及时发现管道堵塞的情况,避免炉胆内气压升高导致的炉体爆炸；利用竹料产生的可燃性气体燃烧加热,热值大,加热效率高,炉内供氧平衡,燃烧充分,将等量竹料的炭化时间从之前的8小时缩短至2.5个小时,极大地提高了生产效率,提升企业的经济效益。
214	0	本发明公开了一种免蒸压节能板材及其制备工艺,由以下重量份原料制成：石英砂20-26份、粉煤灰15-19份、消石灰13-15份、水泥34-40份、花岗岩粉6-9份、增强纤维5-7份、木浆纤维5-7份、云母粉2-8份。本发明免蒸压节能板材的制备工艺能在去除蒸压过程的条件下完成高强度硅酸钙板的生产,既能降低成本,又可降低能耗,减少环境污染,是一种新型的节能环保生产工艺,具有广泛的应用前景。
2615	0	一种竖式连续石墨化炉侧电极密封装置,包括炉体、密封装置外壳、固定密封环、活动密封环和冷却水套,所述密封装置外壳贯穿炉体外壁并且垂直固定在炉体上；所述固定密封环固定在密封装置外壳的内壁上；电极穿过各部件插入炉体内；活动密封环套在电极上与固定密封环紧密接触形成活动密封；所述冷却水套固定在电极上,其一侧紧压活动密封环；管壁上设有保温材料添加口。有益效果是：1、通过活动密封环与固定密封环的良好接触,保证了侧电极能随着炉芯材料的膨胀和收缩而自由地上升或下降。2、通过保温材料添加口,向侧电极内添加保温材料,有效隔离了炉内温度对外的传导。3、通过冷却水套,对电极进行了有效地冷却,改善了炉外空间环境。
1796	0	本发明公开了一种艾奇逊石墨化炉装置及其移动送电方法,包括艾奇逊石墨化炉组、两组母排、两部送电车、轨道、整流器,所述艾奇逊石墨化炉组由1-N个炉并排放置,在艾奇逊石墨化炉组的两端分别设置一组母排,分别与整流器正、负极极相连；送电车上均设有母排夹紧机构、电极夹紧机构、导电铜板；其母排夹紧机构与电极夹紧机构之间通过车上的导电铜板相连接,一组母排与炉头电极之间通过送电车上的母排夹紧机构相连接,另一组母排与炉尾电极之间通过另一部送电车上的电极夹紧机构相连接。本装置的移动送电方法简单便捷,可以快速送电,解决各炉之间送电切换采用人工接线工程量大、耗时长、安全性低、铜铝排用量成本高、自动化程度低等问题。
1405	0	本实用新型涉及一种碳纤维生产用的低温碳化炉,包括炉壳,放置在炉壳内部的马弗炉膛,穿过炉壳并连接在马弗炉膛上的排废管道,连接在马弗炉膛两端的进口炉端和出口炉端,安装在炉壳上的加热元件；炉壳的内壁设有保温层,炉壳包括上部炉壳和下部炉壳,上部炉壳盖在下部炉壳的上端,马弗炉膛的上方和下方均设有加热元件,下部炉壳的内部设有升降机构,升降机构位于马弗炉膛的下方。本低温碳化炉可以大大减少因马弗更换带来的工作量、时间与材料损耗,显著提升了设备维护效率。
297	0	本发明提供了一种PTC石墨烯基导电油墨的制备方法,按重量份计,包括以下步骤：制备铂量子点掺杂石墨烯分散液、制备铂量子点掺杂石墨烯-炭黑色浆、制备PTC混合液、制备铂量子点掺杂石墨烯基混合液及制备PTC石墨烯基导电油墨。该甲氧基聚乙二醇丙烯酸酯改性的聚乳酸-聚乙二醇嵌段共聚物具有合适的玻璃化转变温度范围和粘附能力,一方面实现了聚乳酸-聚乙二醇嵌段共聚物在合适的温度范围进行玻璃化转变,另一方面也有助于提升油墨整体的抗剥离效果。本发明还提供了一种采用前述PTC石墨烯基导电油墨的制备方法制得的PTC石墨烯基导电油墨。
1295	0	本实用新型公开了一种气流床粉状活性炭尾气自焚烧再生装置,属于活性炭尾气自焚烧再生领域。一种气流床粉状活性炭尾气自焚烧再生装置,包括生物质气化碳化炉和热风炉本体,所述热风炉本体的出口处连接有三回程烘干窑,所述螺旋给料机的出口处连接有磨粉输送机本体,所述磨粉输送机本体上连接有气流床活化窑主体；所述气流床活化窑主体的出口处连接有余热蒸汽锅炉本体,所述余热蒸汽锅炉本体的出口处连接有烟风道,所述锅炉给水预热器的底部连接有布袋收集器；本实用新型中有机物全部经高温焚烧分解,无残留,烘干后含有废蒸汽、废炭沫、有异味的废气,消除了异味,同时对系统尾气降温起到积极作用,排放完全达标,生产环境友好。
2274	0	本发明公开了一种基于高效表面活性剂的石墨烯制作方法,包括将生物质废料预处理后经过炭化、活化和石墨化得到人工石墨,再利用人工石墨通过液相剥离法制作石墨烯；以二甲基甲酰胺和异丙醇混合溶液作为分散体系,采用超声剥离的工艺制备出石墨烯,由于没有重金属插层及氧化剂氧化、还原剂还原等化学反应的影响,液相剥离法制备出来的石墨烯一般不会有其它元素的掺杂和不会引入其他官能团、纯度较高且晶格结构没有被破坏、保存比较完整,因此其应用范围更广泛；本发明提供的基于高效表面活性剂的石墨烯制作方法科学合理,操作方便,生产成本低,石墨烯产量和质量较高,可实现工业化大规模生产。
308	0	本发明公开了一种轻质建筑环保材料,属于建筑材料技术领域,由下列物质制成：胶凝材料、网格布、集料、发泡剂、添加剂、增强添加料、水。本发明轻质建筑环保材料的原料组分简单,充分利用了矿渣、秸秆等废料,绿色环保,且整体的隔音、保温、强度等性能好。
2119	0	本发明属于铸铁材料及铸造冶金技术领域,特别涉及一种A型石墨铸铁型材的制备方法。所述A型石墨铸铁型材由下列元素按照质量百分比制备而成：碳：3.40％-3.55％,硅：2.20％-2.30％,锰：0.60％-0.70％,磷：0.06％-0.12％,硫：0.07％-0.12％,其余为铁。解决了利用中频感应电炉熔炼铁液,在水平连铸拉拔条件下生产得到的A型石墨铸铁型材的质量不佳的问题,具有实用性强的优点。
2937	1	本实用新型公开一种石墨化炉,所述石墨化炉包括炉墙、炉芯以及保温料,所述炉芯包括位于所述炉墙的内部且与所述炉墙间隔设置的箱体,所述箱体被划分为多个用于容纳待石墨化材料的容纳腔体,相邻的两个所述容纳腔体之间可拆卸连接。本实用新型的石墨化炉的容纳腔体损坏时可以单独替换,不需要更换整个箱体,降低了使用成本。
2916	0	本实用新型公开了一种生产改性碳纤维毡的石墨化炉装置,属于石墨化炉装置技术技术领域,其技术方案要点包括石墨化炉本体和石墨块砌体,所述石墨化炉本体的左右两侧分别连通有出料管道和进料管道,所述出料管道和进料管道相对的一侧均固定连接有内阻热垫,所述出料管道和进料管道相背一侧的外侧壁均螺纹连接有螺纹套,所述螺纹套的中部固定连接有外阻热垫,所述石墨化炉本体的中部开设有冷却腔,所述石墨化炉本体的左侧设置有制冷箱,所述制冷箱的上下两侧分别连通有进液管和出液管,石墨化炉本体完成作业后,打开阀门,将冷却液循环注入冷却腔,便于对石墨化炉本体降温,提高降温的效率,达到快速降温的效果。
3109	0	本实用新型公开了一种艾奇逊石墨化加热用加热炉,涉及石墨炭化技术领域,包括加热炉本体,所述加热炉本体的内部安装有转动机构,转动机构包括螺环、轴承、滑轨、放置仓、转动杆、旋转电机、隔板、双输出轴正反转电机、环形滑槽、滑杆、螺纹杆、通槽、碳化物本体、夹持杆和滑块,隔板固定安装与加热炉本体的内部。该艾奇逊石墨化加热用加热炉,通过双输出轴正反转电机带动螺纹杆进行转动,使螺纹杆外表面设置的螺环带动两个夹持杆相互靠近实现对碳化物本体的夹持固定,然后旋转电机工作带动转动杆转动,转动杆带动放置仓进行转动,从而实现使碳化物本体在加热过程中进行转动,使其受热更加均匀,且在转动过程中稳定效果较好。
3017	1	本实用新型涉及一种锂电池负极材料串接式气相沉积石墨化提纯炉,包括炉体,炉体上嵌设有耐火框架；炉体内设置有多个依次串接的坩埚,坩埚上开设有进气孔；进气孔上连接有进气管道,进气管道与炉体外的烃类或卤素储罐连接；炉体的两端设置有炉头墙体,炉头墙体上安装有导电石墨电极；导电石墨电极的一端置于炉头墙体外与供电装置连接,另一端穿过墙体与坩埚连接,使两端电极与中间多个依次串接的坩埚构成一个导体；炉体的底部外侧设置有多个炉脚,以使炉体与放置面之间形成中空结构。本实用新型的石墨化提纯炉最高温度可达到3000℃,与现有石墨化提纯炉相比,对前体的比表面积、纯度、石墨化度、真密度和首效等物化参数都有较大提高。
1905	0	本发明公开了一种碳基复合导热橡胶的制备方法,属于导热橡胶制备方法；旨在提供一种提高橡胶导热性的方法。其方案是以电阻率大于或等于900μΩm的石墨化改性炭黑为填料,按公式lgλ=φ×C-(2)×lgλ-(2)+(1-φ)lg(C-(1)×λ-(1))将该填料添加到橡胶聚合物中进行炼胶。其中,石墨化改性炭黑的制备方法是将干燥的炭黑粉碎至0.3～0.5mm,过筛,保证筛下的炭黑粒度为45～55μm将石墨坩埚置于密闭的石墨化炉中；将筛下的炭黑填满石墨坩埚,排除石墨化炉内的空气；将石墨坩埚加热至2800～3000℃,保温3～5小时,随炉冷却。本发明方法可在橡胶复合材料中最大限度地形成链状和网状的形态,从而大幅度提高橡胶体系的导热性。是一种制备导热橡胶的方法。
2217	0	本发明提出一种的利用碳化硅炉用变压器和与其匹配的电阻炉获取煤系石墨的方法,包括装炉、石墨化的步骤,其中装炉时电阻料为精洗太西无烟煤与低硫石油焦的混合物,本发明中,在利用已经淘汰的碳化硅炉用变压器与其匹配的电阻炉来生产负极材料石墨化的过程中,同时将含有精洗无烟煤的电阻料作为发热体,生成品质好的煤系石墨,该煤系石墨的石墨化度为87%以上,该过程中,电阻料中的精洗太西无烟煤起到了为炉芯在送电后期增大炉阻的作用,同时也实现了被石墨化的过程。
2639	0	本发明公开了一种导电电极的制备方法,包括：步骤一、按照重量百分比筛分并配比原料如下：包括粒度大于0mm并且小于2mm的石油煅后焦73％～80％,改质沥青20％～22％；步骤二、将配制好的原料混捏均匀；步骤三、晾料；步骤四、成型；步骤五、第一次焙烧；步骤六、第一次石墨化；步骤七、浸渍；步骤八、第二次焙烧；步骤九、第二次石墨化。使用本发明所述的制备方法最终制备出的导电电极适用于超高功率的电器设备,如艾奇逊炉,电解池,与普通电极相比该石墨电极的使用寿命至少可以延长一倍以上,有利于降低成本,促进企业发展,节约资源,保护环境。
1889	1	本发明属于电池材料技术领域,涉及一种利用中低温煤焦油制备锂电池负极材料的方法和应用,1)原料馏分切割得到350～520℃馏分段沥青；2)从切割沥青中萃取分离HS组分、HI-TS组分以及TI-QS组分,并经调配得到调配原料；3)调配原料进行二次炭化；4)进一步石墨化得到锂电池负极材料。本发明以中低温煤焦油为原料,经分离、调配、二次炭化、石墨化完成制备,工艺简单可行、易于操作、工艺稳定；得到的锂电池负极材料用于锂电池负极,电池性能稳定、循环性能优良、抗衰减能力突出。
929	0	揭露一种重金属吸附用的碳泡沫体的制造方法,包括：混合物制备步骤,将聚乙烯醇水溶液混入苯酚树脂以制备混合物；发泡步骤,将发泡剂混入通过混合物制备步骤所制备的混合物以进行发泡；固化步骤,将硬化剂混入通过发泡步骤所发泡的混合物以进行固化；模塑步骤,将通过固化步骤所固化的混合物置入模具以进行模塑；以及碳化步骤,将通过模塑步骤所模塑的模塑物置入碳化炉,在加热的同时注入惰性气体以进行碳化。通过上述步骤所制造的碳泡沫体具有低表面电阻值,因此,当所述碳泡沫体应用于电解装置时,可以显现优良的重金属吸附性能。
556	0	硬碳负极材料及其制作方法及利用其制作电池的方法,硬碳负极材料由多孔超滤膜废旧料烧制而成,将多孔超滤膜废旧料去杂后,通过热解方式,经前处理、预碳化、碳化处理、后处理得到硬碳负极材料,硬碳负极材料与粘结剂PVDF、导电炭黑按照质量比为93:5:2的比例均匀分散于N,N’-甲基吡咯烷酮中,然后涂覆于铜箔上经辊压制成电极片,在氩气氛手套箱中分别以金属锂片为对电极,以Celgard 2400为隔膜,以LiPF6(1.3M)、以EC与DMC组成的电解液为电解液,其中EC与DMC的质量比为1:3,组装成扣式锂离子电池。本发明使用的废旧料丰富的孔结构使得制备的硬碳负极材料具有优异的电化学性能,放电容量高,首周库伦效率高,且成本低,有非常好的成本和性能优势。
1452	3	本实用新型涉及多孔式水冷自适应密封出料装置,包括冷却结构、密封结构以及出料结构,冷却结构包括冷却组件、上漏盘以及下漏盘,上漏盘上设有若干个间隔布置的第一通孔,下漏盘上设有若干个间隔布置的第二通孔,第一通孔与第二通孔通过管道连接,管道位于冷却组件内,下漏盘以及出料结构分别与密封结构连接。本实用新型采用从下往上运输的水进行冷却,可增大冷却效果,结构简单,通过密封腔内堆积废料的方式严实地密封出料箱,在进料腔体的外周设置保温体,提高了高温碳化炉焚烧效率,设置第一位置传感器和第二位置传感器做检测以控制出料结构运输废料,使废料一直保持堆积在第二位置传感器处,实现出料口的自适应密封及废料自动运输。
3437	0	本实用新型公开了一种保温性能良好的高温石墨化炉,包括炉体,所述炉体外包裹有隔热板,且炉体的周边开设有加热腔,所述加热腔远离炉体中心位置的一侧内壁上固定安装有保温板,且加热腔靠近炉体中心位置的一侧内壁上缠绕有多个加热管,相邻两个加热管之间设有固定安装于加热腔靠近炉体中心位置的一侧内壁上的集热板,且集热板连接有位于加热腔内的第一导热棒；所述炉体的内壁上开设有多个与集热板位置相对应的加热槽,且加热槽内固定安装有导热板,导热板的周边套设有密封圈,且密封圈固定安装于加热槽的内壁上。本实用新型能够长时间保持炉内温度稳定,保温性能良好,结构简单,使用方便。
2513	0	本发明属于石油化工设备技术领域,具体公开了一种双段式石墨化炉设备及生产工艺,包括炉体和设在炉体外的炉体水套,炉体由煅烧炉、石墨化炉和冷却炉上下依次衔接组成。本发明热效率高、质量稳定、余热回收充分且能耗低。
3379	0	本实用新型涉及一种用于加速石墨化炉物料冷却设备,包括：行走机构,所述行走机构包括行走组件,设置在所述行走组件上的支撑组件与设置在所述支撑组件上的驱动组件；以及冷却机构,所述冷却机构设置在所述支撑组件上,其包括设置在所述行走组件上的喷水组件、设置在所述喷水组件下方且设置在所述支撑组件上的翻料组件与设置在所述支撑组件上的升降组件,解决了石墨化炉物料冷却时,传统方式需要人工站在炉顶边缘利用耙子进行翻料,存在极大的危险性的问题,进而实现装置基本自动化。
1015	0	本发明提供一种碳化炉,其不在纤维束上产生紊乱,即使供给被加热的惰性气体也在整个区域没有不匀。一种碳纤维束制造用碳化炉,其具备热处理室、入口密封室及出口密封室、气体喷出喷嘴、以及搬运路径,气体喷出喷嘴(4)具有由空心筒状的内侧管(8)与空心筒状的外侧管(7)构成的双重管结构,沿与该纤维束的搬运方向正交的方向且水平的方向配置,在外侧管上,沿外侧管的长度方向在搬运路径的整个宽度长度上配置多个气体喷出孔(7a),外侧管的气体喷出孔的孔面积为0.5mm2以上且20mm2以下。在内侧管上,沿内侧管的长度方向在搬运路径的整个宽度长度上配置多个气体喷出孔(8a),并且在内侧管的圆周方向的两方向以上配置气体喷出孔的气体喷出方向,内侧管的长度方向的内侧管的气体喷出孔的孔间隔是300mm以下。
2169	1	本发明涉及一种楠竹竹炭的生产方法。所述生产方法包括：原料处理：将竹材切碎、烧碱浸泡、烘干和粉碎,获得竹材粉；炭化：将所述竹材粉先进行闪速低氧炭化,再进行绝氧炭化；换热冷却：将炭化后的产物在无氧环境下进行换热冷却,冷却后的产物为第一竹炭粉；转化：将所述第一竹炭粉在石墨化炉中进行转化,获得第二竹炭粉；成型：将第二竹炭粉和粘结剂混合,制成成型料；电热炭化：将成型料进行电热炭化；蒸汽活化：将电热炭化后的产物进行蒸汽活化,得到竹炭。利用该方法可以制得超高比表面积、高碘吸附值和高强度的竹炭,并且还可回收合成气、竹焦油和竹醋酸副产物。所述炭化装置可广泛用于其它生物质炭化。
451	0	本发明公开了一种生物质气化碳化处理方法及集成装置,一种生物质气化碳化处理方法,包括以下步骤：S1,设置气化炉、碳化炉、分离器、返料器、旋风除尘器、布袋除尘器及冷却装置；S2,通过气化炉对生物质原料进行燃烧；S3,通过分离器对燃烧后生物质进行分离,可得高温烟气与未完全燃烧生物质；S4,抽取部分高温烟气与空气混合得到流化风；S5,通过返料器将未完全燃烧生物质返回气化炉内再次燃烧；S6,通过旋风除尘器对高温烟气除尘；S7,除尘后高温烟气进入碳化炉内进行欠氧裂解气化,裂解气化后得到固定碳和燃气；S8,通过布袋除尘器将燃气进行除尘得到清洁可燃气；S9,通过冷却装置对固定碳进行冷却得到可用固定碳；本发明有效提高生物质原料的利用率,可实现大型化和连续性生产。
1949	1	本发明公开了一种石墨质增碳剂的生产方法,包括以下步骤：步骤一：物料准备,将锻后石油焦放置于震动筛中进行震动筛选,将大块石油焦筛选在震动筛内,小于震动筛网孔的物料由网孔向下自由下落,将筛选后的小块石油焦集中收集,备用；步骤二：清洗,将步骤一中收集的小块石油焦,清洗后进行烘干,备用。本发明通过在生产前对石油焦进行逐步清洗,使得在后续加工过程中不会出现原料中夹杂杂质的现象,同时能够对尾气余热进行回收,解决了石墨质增碳剂在生产过程中,若原料表面的杂质若不进行处理,很容易造成石墨烯增碳剂产品的质量变差,从而影响其后续使用,且排放的尾气若不处理,会对环境造成污染的问题。
961	3	本发明涉及一种与钙基吸收剂顺序脱硫脱碳系统深度集成的燃煤发电系统。通过碳化炉的放热量来替代末级过热器和低温再热器的热源,从而原基准系统高温再热器出口的高温烟气经第一换热器冷却后直接进入硫化反应器进行脱硫并排出CaSO4；第一换热器换热出的热量和硫化反应器中反应的放热量用于加热煅烧炉；脱硫剩余的CaO和煅烧炉排出的失活CaO回收进入水合反应器水合活化后进入脱硫循环,脱硫之后的烟气进入碳化炉中脱碳,碳化炉出口的贫CO2烟气经省煤器和空气预热器回收余热,同时提供部分碳化炉放热量来加热省煤器和空气预热器,以维持原电厂的设计参数不变,而水合反应器放出的热量和碳化炉替代热负荷后剩余热量则被余热锅炉模块回收用来产生蒸汽做功。
2428	5	本发明克服了现有技术存在的不足,提供了一种利用纳米石墨碳粉制备电池石墨负极材料及其方法,获得具有优质、可靠性强、高能量密度、长寿命、正极利用率高、首次放电效率高等特点的石墨负极材料；为了解决上述技术问题,本发明采用的技术方案为：一种利用纳米石墨碳粉制备的电池石墨负极材料及其方法,所述石墨负极材料的粒度D为30#70nm,真密度≥2.33g/cm2,灰分≤0.01%,振实密度≥1.13g/cm2,比表面积≤1.7g/cm2,首次放电容量为325#355mAh/g,首次放电效率≥90%,并通过焙烧和石墨化得到所需电池石墨负极材料；本发明可广泛应用于电池石墨负极材料领域。
1790	0	本发明公开了石墨基负极材料的制备方法、石墨基负极材料及其应用。石墨基负极材料的制备方法包括步骤：对碳质物料于500℃至750℃下进行半煅热处理；将第一前驱体进行石墨化得第二前驱体；将第二前驱体加入到融合机中,并加入配方量的液相改性剂进行融合得第三前驱体；将第三前驱体进行碳化。本发明的制备方法中先通过对碳质物料进行半煅热处理,可去除焦中部分挥发分有机小分子,使碳质物料的碳框架结构发生轻微的重组排列,以便于后续在石墨化过程中形成更加规整的石墨层状结构,提高其储能能力,同时保留较好的动力学性能。再于融合机的剪切挤压作用力下进行液相改性包覆,最后经碳化可使得到的石墨基负极材料具有良好的动力学性能和循环性能。
3501	0	本实用新型公开了一种气封装置及使用该气封装置的碳纤维石墨化炉。气封装置包括用于串接在炉体端部的进丝口或出丝口上的主套筒,主套筒的内壁上固定有布气板,布气板和主套筒之间具有连通主套筒的内腔的布气缝隙,并在主套筒的筒壁上设有一端连通布气缝隙、另一端用于连通主套筒外气源的进气口。在使用时,从进气口进入的气体会通过布气缝隙进入主套筒的内腔中,再通过主套筒的内腔进入石墨管内的炉腔中,使得纤维丝处于气体氛围中进行反应,从而利用布气板和主套筒之间的布气缝隙实现了向炉腔中充气,简化了气封装置的结构,因此本实用新型中气封装置具有结构简单、制造成本和故障率低的优点。
2457	0	本发明公开了一种锂离子电池炭负极材料及其制备工艺。该锂离子电池炭负极材料的原材料为针状焦,其首先将针状焦经过气流粉碎机粉碎后筛分,得到粒径25～40μm的物料A,再采用石墨化炉在Ar2气氛中进行高温石墨化反应得到物料B,随即将物料B放入井式炉中进行气相氧化得到物料C。最后以沥青为包覆材料对物料C进行液相包覆得到混合物E,将混合物E炭化,即得到本发明产品。其组装成电池后进行充放电测试,放电容量为351.1～357.4mAh/g,首次充放电效率为92.6～93.4％。其制备方法具有成本低,适合工业化生产等优点。
3504	5	本实用新型公开了一种锂电池负极材料高温提纯拆卸式坩埚,包括：坩埚本体,所述的坩埚本体由上插板、下插板和一组侧插板构成,所述的侧插板通过沟槽式咬合衔接成埚体,所述的上插板和下插板分别与侧插板组成的埚体的上端口和下端口连接。本实用新型中所述的一种锂电池负极材料高温提纯拆卸式坩埚,其由上插板、下插板和一组侧插板构成,替代原圆柱形坩埚,增加炉芯高温区域利用率,提升每炉产品加工量,增加生产产能,降低单位能耗,同时,在后续的使用过程中单块插板损坏可替换使用,增加坩埚使用效率,与此同时,该坩埚还增加了其接触面积,电阻小,送电快,降低能耗和热扩散,从而提升电利用率,进而让该坩埚更好的满足生产的需求。
2524	0	本发明涉及一种人造石墨散热膜的生产工艺,其包括：(1)贴合：将卷装原始材料和卷装石墨纸贴合形成卷装的待加工品；(2)烧结：将待加工品按晾晒布匹的方式放置到能够根据设定的温度曲线控制炉内温度的烧结炉中进行依次进行碳化和石墨化,然后降温形成半成品；(3)压延：将半成品压延形成人造石墨散热膜产品。本发明采用的待加工品在炉内的设置方式能够提高每炉能够烧结的产品面积,从而提高产能；减少了原始材料分切为我片状的工序,并减少了烧结过程中的转移工序,从而减少了所需人力,降低了人工成本；产品卷装交货,便于下道工序使用,降低了使用成本和损耗率。
161	1	本发明提供了一种基于氧化铜/氧化石墨烯复合抗菌纳米材料的无纺布的制备方法,包括制备氧化铜/氧化石墨烯复合纳米材料改性聚乳酸步骤、制备纺丝原液步骤和纺丝成膜。本发明基于氧化铜/氧化石墨烯复合抗菌纳米材料的无纺布的制备方法通过具有抗菌防腐功效的氧化铜/氧化石墨烯复合抗菌纳米材料实现无纺布的整体抗菌功能。本发明还提供了一种基于氧化铜/氧化石墨烯复合抗菌纳米材料的无纺布。
500	0	本发明公开了一种有机危废低温无氧热解工艺,首先,物料经预处理后进入碳化炉,并调整物料在碳化炉中的分布,然后,通过燃烧室对碳化炉中的物料进行逐步加热,物料热解产生的热解气体进入分气包,通过冷却、水洗后进炉膛燃烧,被热解的物料变成炭渣,最后,至碳化炉没有热解气体产生,停止加热,待碳化炉逐步冷却后,排出炭渣,本发明通过有机危废低温无氧热解工艺对有机危废物料进行处理,可以提高危废无害化处理效率及低温无氧热解回收产品的附加值,弥补现有有机危废处理技术领域的不足,提供一种安全环保、碳化效果好、碳化效率高的有机危废热解工艺。
223	1	本发明公开了一种高温碳化炉专用测温块的制备方法及其校准温度的方法,包括以下步骤：高温碳化炉专用测温块的制备和专用测温块校准温度的方法。本发明提供一种高温碳化炉专用测温块的制作方法,以一种优选的钨粉为原料,经过与炭黑混合得到均匀的W+C混合物；然后压制成标准块,再然后分步进行升温碳化、测试、破碎检测粒度值并制成高温碳化炉温度样正对照表,可随时检测生产状态中碳化炉碳化的碳化钨粉末当期的温度控制与往期的差异,并进行修正,保证产品性能的均匀一致性。此测温块碳化、破碎后得到碳化钨粉末,可作为产品正常使用,不造成原料的浪费,本发明的高温碳化炉专用测温块非常适合硬质合金碳化钨粉末制备行业,具有极佳的实用价值。
3587	4	本实用新型涉及一种碳纤维石墨化炉加热电极冷却接口装置,属于碳纤维生产装置领域。设有加热电极,其特征是,加热电极上套装有绝缘导热套管,绝缘导热套管上套装有冷却腔体,冷却腔体的上侧开有冷却液出口,冷却腔体的下侧开有冷却液进口。本实用新型解决了石墨化炉加热电极自身产生的高温会影响其它加热元件无法正常工作,甚至发生损毁的问题。在加热电极外围增加了一套冷却系统,降低了加热电极外表面的温度,减少了加热电极向外散发的热量,保护了加热电极以外的加热元件,延长了其使用寿命。
3611	0	本实用新型涉及一种具有煅后石油焦加工功能的串接石墨化炉,其用于对焙烧电极进行石墨化处理,且至少包括一个炉体,所述焙烧电极放置在所述炉体内,其特征在于：所述炉体的底部设有可装卸的至少两个隔板,所述隔板之间形成用于填充生焦的容置空间,所述容置空间位于所述焙烧电极的正下方。本实用新型的串接石墨化炉可利用石墨化过程中焙烧电极的余热为煅后石油焦的制备提供热源,能够节约大量的能源,具有突出的实质性特点和显著的进步。
1531	0	本实用新型涉及一种碳纤维废丝的收取装置,其特征在于,其包含内筒,外套筒,收取装置架和支耳；收取装置架设置在络筒机前驱动辊的后部,通过支架固定在地面上；收取装置通过外套筒上的两个支耳用螺丝固定在收丝装置架上；内筒和外套筒通过螺纹连接固定。本实用新型可以实现收丝的自动化,对生产现场环境也是极大改善。
3639	1	本实用新型提供了一种具有抗气流冲刷性好、支撑性好、绝热效果好的高温真空炉用抗气流冲刷石墨化软炭毡,其包括石墨化软炭毡基质,在所述基质上涂覆一层硅酸铝陶瓷纤维粘结剂涂层,在所述硅酸铝陶瓷纤维粘结剂涂层上复合一层炭布。由于硅酸铝陶瓷纤维粘结剂涂层与炭布都具有抗气流冲刷行好的优点,使得本实用新型具有良好的抗气流冲刷性能,并且具有良好的支撑性能和绝热保温性能。
464	0	本发明提供一种碳化方法,不对现有碳化装置实施大幅改良,就能够有效率地利用干馏对高水分率生物质实施碳化处理。本发明的碳化方法在一定期间内连续进行三个工序,所述三个工序包含：使低水分率生物质在碳化炉内热分解而得到来自低水分率生物质的碳化燃料和干馏气体的第1工序；利用得到的干馏气体二次燃烧所得到的高温气体使干燥机内的高水分率生物质干燥而得到干燥生物质的第2工序；对第2工序中得到干燥生物质进行保管的第3工序；然后,在一定期间内连续进行下三工序,所述三个工序包含：使所保管的干燥生物质热分解而得到来自高水分率生物质的碳化燃料和干馏气体的第4工序；利用使得到的干馏气体二次燃烧所得到的高温气体使干燥机内的高水分率生物质干燥而得到干燥生物质的第5工序；以及对第5工序中得到的干燥生物质进行保管的第6工序。
3607	3	本实用新型是一种石墨化炉尾气净化装置,其特征在于：包括依序相连的预处理器、至少两个串接的湍球塔、水气分离器、碱性水池与回水池,所述预处理器、至少两个串接的湍球塔、水气分离器之间通过气体管路依序连通；所述预处理器以及所述至少两个串接的湍球塔各通过一根上水管与所述碱性水池相连通；所述预处理器以及所述至少两个串接的湍球塔各通过一根下水管与所述回水池相连通。本实用新型采用至少两级湍球塔逐级喷淋吸收,通过多级净化塔的逐级净化,最后净化率达到98%以上,达到尾气净化排放标准。
2452	0	一种制备高石墨化度石墨粉体的方法,按一定比例的石墨粉体、碱金属氯化物、碱金属氟化物混合制备的混合料,经充分混合后装入容器中,置于带保护惰性气氛的连续卧式碳管石墨化炉中,经6～10小时升温至2300～2800℃,保温20～30分钟处理后,连续出炉即可得到高石墨化度的石墨粉体。本发明工艺简单,能耗低、生产效率高、制备成本低,可在石墨类材料生产中广泛推广使用。
3503	5	一种石墨化炉炉头导电自动连接装置,包括钢压板、双向液压油缸、绝缘小车,其特征在于,绝缘小车上安装钢压板,两块钢压板的上下端之间分别设置双向液压油缸,双向液压油缸可调节两块钢压板的间距,供电导电铜排与弹簧压板相连,并通过螺栓螺母与钢压板连接,钢压板及供电导电铜排上设有冷却水路。本实用新型的石墨化炉炉头导电自动连接装置,通过控制双向液压油缸的双向运动,使供电导电铜排与导电石墨炉头自动断开或导通,连接可靠性大大提高,且相应减小工人劳动时间和强度,并提高生产效率。
2872	0	本实用新型提供一种石墨毡生产用石墨化装置,包括立式炉体和碳毡,立式炉体侧壁固定有连接板,连接板底端中心固定有支撑杆,立式炉体顶端安装有炉盖,立式炉体底端连通有气管,气管外接高温催化气体输入设备,立式炉体内壁上固定有两组支撑横板,支撑横板顶端放置有凹形架,凹形架底端均匀设置有透气孔,凹形架的两组竖直部分侧面之间等间距排布有辅助杆,辅助杆侧壁两端固定有弹性紧固条,通过上述方式,将碳毡自一侧最高位置的辅助杆侧壁上通过弹性紧固条的紧固作用设置在辅助杆上,设置方向为自上到下至自下到上折型循环设置,碳毡之间无覆盖,解决卷设的碳毡在石墨化过程中由于覆盖受热不均的问题。
300	4	一种基于ANSYS的高温碳化炉多场耦合应力分布模拟方法,涉及到高温碳化炉的设计分析方法技术领域。解决现有技术在高温碳化炉设计阶段无法测试不同炉腔材料的应力特性的技术问题,采用方案为：建立三维仿真模型,将流体计算域与结构计算域分别传递到ICEM软件的Blocking模块和Mesh软件中进行网格划分,在ANSYS软件的FLUENT模块进行设置,传递到ANSYS软件,在Imported Load选项中将温度分布结果导入,并在Solution选项中仿真运算得到不同温度时马弗结构的应力分布特性,在相同设置条件下,通过设置不同工作温度与气流速度重复进行多次模拟计算,判定不同温度与气流速度时高温碳化炉应力分布状态,可以更好的预测炉腔结构性能,以此设计高温碳化炉马弗腔体结构和运行工艺参数的依据。
560	0	本发明提供一种氟掺杂氧化锡负载石墨烯的合成方法,其特征在于,包括以下步骤：将氟苯胺单体和氯化亚锡溶于去离子水中,加入氧化石墨超声搅拌形成溶胶,另取引发剂溶于另一盛有去离子水的烧杯中,再以两秒每滴的速度加入之前配制的溶胶中,加入过程中持续搅拌,室温～40℃搅拌反应12～24小时后得到沉淀,过滤洗涤烘干后粉末放入800～1000℃碳化炉中煅烧6～8小时得到氟掺杂氧化锡负载石墨烯粉末。本发明在氧化石墨溶胶中原位合成氧化锡负载聚氟苯胺修饰的氧化石墨烯,后经过碳化方式获得氟掺杂氧化锡纳米颗粒修饰的石墨烯,易于量产,产物电导率高,可用于各类导电填料、抗静电涂层、微波涂层等领域。
3449	0	本实用新型公开了一种石墨化炉的炉头,其包括顶部开口、内部中空的炉头主体,在所述炉头主体内水平埋设有石墨电极,所述石墨电极的两端分别置于所述炉头主体两侧外部,在所述炉头主体一侧的所述石墨电极上开设有水冷孔；在所述炉头主体的内腔内填充有石墨砌块；所述炉头主体内的所述石墨电极的外壁与相邻的所述石墨砌块外壁紧密贴合,在所述炉头主体顶部开口的所述石墨砌块的上表面铺设有方砖。有益效果：炉头主体内的石墨电极之间具有良好的导电性；冷却水从石墨电极的裂缝中溢出后与石墨砌块相遇,不会发生喷炉,避免了重大安全事故的发生,保证了生产过程的安全,提高了生产效率,增加了石墨化炉的使用寿命。
1816	0	本发明提供了一种生产高性能锂电池负极材料节能降耗的方法及系统,包括：设置石墨化炉的供电起始功率、供电上升功率速率、运行时间和目标功率,构建送电曲线；基于所述送电曲线,控制所述石墨化炉的炉内温度,对锂电池负极材料进行石墨化。本发明能够达到在高性能锂电池负极材料生产中减少送电时间、降低热损耗和耗电单耗,提高生产效率、改善产品电阻率指标等目的。
275	0	本发明公开了一种以芡实壳为原料的制氮碳分子筛的制备方法,采用芡实壳提取天然染料过程中的副产物滤渣作为主要原料,然后进行酶解、碳化、活化、酸洗、水洗和干燥后即可。以芡实壳为原料的制氮碳分子筛的制备方法,其成本低廉,芡实壳滤渣除去运输成本每吨的售价约为100-200元。本发明的制氮碳分子筛,产氮浓度可达95%以上,且比表面积达到1500m~2/g以上,利润丰厚,具有良好的经济价值。
212	0	本发明涉及C/C复合陶瓷技术领域,公开了一种变密度C/C复合材料喉衬的制备方法,包括如下步骤：将碳纤维布和碳毡依次铺叠,通过针刺方式制备设有密度梯度的喉衬预制体,然后置于化学气相沉积炉内,进行化学气相沉积,再置于真空浸渍罐内,在真空环境下,使用糠酮树脂浸渍,完成后放入烘箱中固化,然后置于碳化炉内,抽真空,升温进行基体碳化,重复固化和碳化至喉衬预制体密度达到1.8～1.9g/cm～3后,进行高温处理,将取得的喉衬预制体,通过机械加工将坯料加工至喉衬要求尺寸,完成喉衬制备。本发明变密度C/C复合材料喉衬的制备方法,在保证喉衬强度及耐高温烧蚀性能前提下,有效缩短制备周期,降低制备成本。
3605	3	本实用新型公开了一种石墨化炉尾气处理设备的电气控制装置,包含主控制器,以及分别与主控制器相连的：风机控制模块,所述的风机控制模块通过电路与外部的引风机相连；阀门控制模块,所述的阀门控制模块通过电路与外部的新风系统的电动风阀相连；泵控制模块,所述的泵控制模块与外部的湍流吸收塔的各个工作泵通过电路相连。本实用新型能够实时监控和远程控制,确保有效处理多台石墨化炉的尾气,实现尾气的无毒排放,具有显著的社会效益和经济效益。
3570	0	本实用新型公开了一种超高温石墨化处理设备,包括炉壳,炉壳内沿物料输送方向依次设置有相互连通的进料室、加热室和出料室,进料室与加热室之间设置有进料隔热门,加热室和出料室之间设置有出料隔热门,炉壳上设置有与出料室相配合的快速冷却系统,炉壳的内部设置有分别与进料室、加热室和出料室相配合的物料输送装置；进料室内设置有相互配合的第一抽真空装置和第一进气装置,加热室内设置有相互配合的第二抽真空装置和第二进气装置,出料室内设置有相互配合的第三抽真空装置和第三进气装置,炉壳上设置有与第一抽真空装置、第二抽真空装置和第三抽真空装置相配合的真空机组。该超高温石墨化处理设备的处理过程连续高效。
2716	0	本实用新型涉及石墨化炉,为了提高石墨化效率以及提高产品质量,提供了一种锂电池负极材料用石墨化炉,包括从上到下依次导通连接设置的加热装置,冷却装置以及储存装置；冷却装置包括冷却箱,设于冷却箱内部的螺旋状的冷却管,设于冷却箱侧壁的进水管,设于冷却箱侧壁的出水管,以及与进水管和出水管导通连接的循环水装置；冷却管上端穿出冷却箱后与加热装置连接,下端穿出冷却箱后与储存装置连接。本实用新型的锂电池负极材料用石墨化炉,不仅能够高效连续地进行石墨化过程,并且能够快速地对物料进行冷却。
1429	0	一种燃烧通道回转贯穿的碳化活化一体炉，是为了简化生产过程，便于掌控生产工艺技术指标设计的一种窑炉，用于活性炭的生产。它由集气漏管挡板型的碳化炉、活化炉、冷却系统、碳化室、活化室、隔断、进料口、出料口、气孔、燃烧器、燃烧通道、焰温调节装置、燃烧室、出烟口、引风机、补氧孔、三角漏管、炉体组成。由燃烧室与三角漏管组成回转的燃烧通道，利用燃烧通道的补氧孔，调节生产流程中各阶段不同的温度，和利用挡板的阻挡和支撑作用，降低碳化料生产过程中的破碎率。本燃烧通道回转贯穿的碳化活化一体炉，有益效果是：简化了活性炭生产过程、生产成本降低、产品质量稳定。
2000	1	本发明提供一种石墨烯复合导热膜的制备方法,包括以下步骤：将氧化石墨烯粉体溶于去离子水,得到氧化石墨烯溶液；向所述石墨烯溶液中加入还原剂,充分搅拌分散并获得氧化石墨烯浆料；将所述石墨烯浆料涂布于碳基底层表面；将涂覆有所述石墨烯浆料的所述碳基底层置于一烘箱中烘干,获得碳基底层及石墨烯膜复合片状结构；使用至少两层石墨纸将所述碳基底层及石墨烯膜复合片状结构双面夹持,并置于石墨化炉中,在惰性气体气氛中烧结,冷却至室温取出,使所述碳基底层及石墨烯膜复合片状结构中的碳基底层与石墨烯膜烧结为一体得到石墨化的碳基底层及石墨烯膜复合结构；将所述石墨化的碳基底层及石墨烯膜复合结构进行物理塑形得到石墨烯复合导热膜。
3201	1	本实用新型公开了一种具有自动化控制的石墨烯散热片制作装置,包括装置本体,所述装置本体包括桌台,所述桌台顶部一端和中间部分均固定安装有底座,靠近所述桌台顶部边缘一端的所述底座顶部固定安装有炭化炉,另一个所述底座顶部固定安装有石墨化炉,所述炭化炉和所述石墨化炉一侧表面均设置有升降门,所述升降门一侧底端均设置有门把手,所述炭化炉和所述石墨化炉内部底端均固定安装有导热板,所述导热板底部设置有加热器,采用上述方案,本实用新型有益效果是：本装置设置有炭化炉、石墨化炉、U形支架板和点胶管,且四个组件均位于桌台的顶部,距离较近,便于操作者的使用,提高了装置的适用性。
1176	5	本实用新型公开了一种催化剂制备用的碳化炉,属于碳化炉技术领域。包括本体,角度调节机构以及高度调节机构；所述角度调节机构设于所述本体下方且与所述本体连接；所述角度调节机构至少包括转动部；所述高度调节机构设于所述角度调节机构下方且与所述角度调节机构连接。本实用新型中电动气缸伸长或缩进,带动第二剪叉式连杆升高或减低,同步带动第一剪叉式连杆升高或减低,进而实现本体的升高或降低,满足不同身高的实验人员的需求,即符合实验人员手臂适宜高度,进而实现平稳地将坩埚放置本体内；分度盘转动带动本体转动,调整炉门的角度,使炉门的角度相对于实验人员来说适宜,便于将坩埚放进本体内。
1476	0	本实用新型属于生物质碳化技术领域,涉及一种防火灾生物质裂解碳化炉,包括卧式的炉体、设于所述炉体的内腔的送料筒、连接送料筒进口的进料斗、连接送料筒出口的出料管以及设于炉体上方的烟囱,所述出料管上设有一个能从上方打开的灭火口。本实用新型能够在紧急状况下利用灭火口将送料筒中的物料打湿,这样就能阻止燃烧反应,让放热停止,继而保护设备和在场人员的安全。
1253	0	本实用新型公开了一种污泥碳化处理用加速燃烧装置,属于污泥碳化处理领域,包括碳化炉、水箱、进气箱和焚烧炉,所述水箱和进气箱位于碳化炉和焚烧炉之间,水箱的下方设置有收集箱,碳化炉上连接有出气管一,水箱内设置有冷凝管,出气管一的一端贯穿水箱的侧壁与冷凝管连接,冷凝管呈S型分布在水箱内,且冷凝管的底部位于水箱的外部,冷凝管的底部连接有两根回收管,且回收管上安装有阀门,冷凝管的一端贯穿水箱的底壁连接有出气管二,出气管二的一端连接在进气箱上；本实用新型设计新颖,通过对碳化废气的冷凝,减少废气中的液体含量,且焚烧前可提前与空气混合,从而进一步的提高焚烧效果,加快燃烧的进行,值得推广。
2369	1	本发明提供了一种高导热柔性石墨烯薄膜的制备方法,将氧化石墨烯粉末冷冻干燥,然后分散在溶剂中,获得浓度为0.1#10mg/ml的氧化石墨烯分散液；将氧化石墨烯分散液加入一个喷涂装置中,将分散液喷涂在一个基底上,加热基底,加热温度为50～150℃,时间为0.5#5h,在基底上蒸发形成氧化石墨烯薄膜；将氧化石墨烯薄膜剥离,将制得的氧化石墨烯薄膜进行延压；然后在保护气氛保护条件下热压碳化和高温石墨化,得到石墨烯导热薄膜。采用本发明的方法,可以有效制备尺寸、厚度可控的高导热柔性石墨烯薄膜,以适应不同散热设备的需求,可以大规模应用在各种可穿戴设备、智能手机、智能电视,LED中,以改善其散热效果。
2134	1	本发明提供了一种制备石墨化活性炭的方法,在保护气氛下将碳原料加料到直热式回转窑或者直热式立窑中,碳原料依次经过预热段、加热段、降温段,然后出料,制备得到石墨化活性炭。在所述的加热段中,通过电源电极对处于所述的加热段中的所述的碳原料和/或其在所述的加热过程中变化所得的物料(以下统称为物料)直接通电,通过处于加热段的物料自身的电阻或者物料颗粒或者块之间的接触电阻发热而加热物料,并且所述的物料在直热式回转窑或直热式立窑中经过的最高温度不低于800℃。本发明的优点是热效率高,电耗低,产品一致性好,工艺稳定,生产能力大。
1364	0	本实用新型提供一种基于石墨片生产的碳化炉,包括碳化炉支架,所述碳化炉支架上安装有碳化炉本体,所述碳化炉本体的下端还连接有罗茨泵,所述碳化炉本体包括电极棒、石墨发热部和保护套；所述电极棒与所述石墨发热部电连接；所述石墨发热部设置在所述保护套内,所述石墨发热部的上端部到所述保护套的垂直距离为12～17mm,所述石墨发热部的下端部到所述保护套的垂直距离为38～43mm。相比于现有技术,本实用新型通过调整石墨发热部与保护套之间的合理距离,在保证原碳化炉规格尺寸不变的情况下,将石墨发热部的整体面积扩大,使得在原耗能一样的情况下,每个碳化炉可增加20％的产能,降低了生产成本,提高了石墨片的行业竞争力。
1988	1	本发明涉及石墨膜生产领域,尤其涉及一种超薄导热石墨膜,该石墨膜的厚度在1～10μm之间,导热系数大于2800 W/(m·K),其制备方法如下：将聚酰亚胺薄膜分切成片,并在其表面喷涂水性石墨乳,烘干后得到表面附着有石墨微粉的聚酰亚胺薄膜,然后将其置于炭化炉中进行碳化处理,得到碳化膜,最后将碳化膜置于石墨化炉中进行多次分段石墨化,降至室温后压延得到超薄导热石墨膜。本发明克服了现有技术中的导热石墨膜通常具有厚度较大,硬度偏高难以加工以及导热系数较差的缺陷,制备得到的石墨膜具有超薄的厚度、良好的柔软度以及极大的导热系数,其能够有效的适应消费类电子产品越来越薄的需求以及趋势。
3585	0	本实用新型公开了一种高温石墨化炉的防爆装置,包括高温炉、圆筒、钢板、弹簧,所述高温炉位于防爆装置的外部,所述圆筒位于高温炉内部,所述钢板与圆筒连接,所述弹簧与钢板连接。本实用新型将一根不锈钢弹簧和一块不锈钢钢板放入不锈钢圆筒内,并将不锈钢圆筒固定在高温炉上,不锈钢圆筒与高温炉内相连。当炉内正压大于0.4Mpa时,不锈钢片就会被顶起,气体将通过防爆装置排出,可以起到迅速泄压减压的作用,从而达到防爆的作用。
3299	1	本实用新型公开了一种用于生产增碳剂的石墨化炉,包括炉体和圆台形导向管,所述圆台形导向管的上侧与炉体的下侧固定连接,所述圆台形导向管的下侧设有出料管,所述炉体内设有电动机,所述电动机的下侧设有转动杆,所述转动杆的侧壁固定有螺旋式转盘,所述转动杆的上端与电动机的转轴顶端固定连接,所述出料管的侧壁开设有方槽,且方槽内设有挡料圆盘,所述挡料圆盘的右侧设有拉杆,所述拉杆的一端与挡料圆盘的侧壁水平固定连接,所述拉杆的上侧开设有圆孔,且圆孔竖直贯穿拉杆的侧壁,使得石墨化炉在出料时不易堵塞。
3527	0	本实用新型公开了一种用于石墨化炉的石墨坩埚,包括石墨坩埚本体、防尘固定装置及加热装置,加热装置的上端放置有石墨坩埚本体和防尘固定装置,防尘固定装置内设有石墨坩埚本体,石墨坩埚本体包括石墨内层、石英外层及引流口,石墨内层的外侧设有石英外层,石墨内层的上端设有引流口,石墨内层的下端连接有坩埚加热底座,防尘固定装置包括保护罩和上端盖,保护罩的上端通过支撑旋转臂固定连接上端盖,保护罩环绕于石墨坩埚本体的外侧,保护罩与石墨坩埚本体之间设有固定件,加热装置上设有环形固定凹槽。本实用新型实用性强,不仅提高石墨坩埚装置工作时候的稳定性,而且保证石墨坩埚装置的工作效果,整个过程方便操作,效果明显且提高工作效率。
1912	1	本发明涉及石墨化工艺技术领域,具体是石墨化内串、艾奇逊炉两用移动式导电设备,包括两侧设置有斜面的作业台板,所述作业台板上设置有液压机构、驱动组件,且液压机构的两侧均设置有导电组件,所述作业台板的底部外壁固定安装有托板,且两个导电组件上均连接有冷却机构,所述作业台板的两侧均设置有收放线机构；本发明利用设置的传动机构,当螺纹套筒向下移动时,带动连接折杆和齿杆同时向下进行移动,从而配合齿轮的传动作用,带动收放线辊进行转动,并且由于收放线辊上导线的两端绕接方向相反,能够在收放线辊转动时,自动将导线放出,从而配合导电组件的伸长,从而能够对导线自动进行规整,确保导电作业的顺利进行。
722	0	本发明涉及有机废弃物处理设备技术领域,尤其是涉及一种过热蒸汽碳化炉。该过热蒸汽碳化炉内设有碳化腔体,所述碳化腔体上设有过热蒸汽进口端和废气出口端,且在所述碳化腔体内设有碳化螺旋送料器和过热蒸汽送汽装置；所述过热蒸汽送汽装置位于所述过热蒸汽进口端,且与过热蒸汽发生器连接；所述碳化腔体上设有压力测定装置。该过热蒸汽碳化炉碳化效果好,碳化均匀,碳化效率高；而且,该过热蒸汽碳化炉不产生二噁英、飞灰等有毒有害气体；同时,该过热蒸汽碳化炉为高温常压设备,操作简单,安全可靠,占地面积小,易于推广。
2685	0	本发明公开了一种模压细结构石墨阳极的制备方法,主要工艺过程是选用优质煅后石油焦,采用超细磨粉、小颗粒配方,用石墨碎和煅后石油焦干混后,加入优质中温煤沥青在一定的温度、压力下,经混捏、轧片、再次磨粉,用双面压机在特制模具中进行冷模压成型,然后焙烧,确保制品不裂,经浸渍煤沥青处理提高产品密度,再经石墨化过程中降低电阻率并进行纯化处理即为成品。本制备方法生产的石墨阳极有较高的密度、较低的比电阻、各向异性比小、内部结构细密均匀、气孔率小、灰分少,具有一定机械强度和抗热震性特性。
949	0	一种用于碳材料粘结的高温粘结剂,高温粘结剂组分由酚醛树脂或呋喃树脂与表面生长碳纳米管的碳化硼颗粒组成。本发明不仅有效的克服了碳纳米管在粘结剂中分散不均匀和易团聚等缺点,而且很好的改善了碳纳米管、碳化硼与树脂的界面结合。在微米尺度和纳米尺度上同时增强了树脂粘合剂,有效降低了高温下树脂的体积收缩和裂纹的产生,从而大大提高了碳材料间的粘结强度。
537	0	本发明涉及一种减弱碳纤维中皮芯结构的设备和热处理技术,主要解决现有碳纤维制备过程中预氧纤维皮芯结构严重、致密性差和线密度离散系数大的问题,通过采用减弱碳纤维纤维中皮芯结构的设备,包括至少一号氧化炉(1)、二号氧化炉(2)、三号氧化炉(3)、四号氧化炉(4)四个氧化炉,其中,所述的氧化炉都使用电加热式管式干燥炉,内部为不锈钢炉膛,炉膛上缠绕镍铬合金丝,每个氧化炉炉膛(8)上的加热丝(9)缠绕密度,沿着走丝方向越来越大,使得每个氧化炉进口到出口的温度可实现10～50℃温差的技术方案,较好地解决了以上问题,可用于碳纤维的工业生产中。
1751	0	本实用新型涉及粉末冶金中制备金属碳化物的工业炉,特别是一种改进型碳化炉。使用石墨锥碳化炉,石墨锥与铜套接触不良易产生打弧,局部高温而烧蚀铜套,修炉工作量极大。本实用新型在铜套与内炉管之间填充有环状导电石墨粉与酒精混合物替代石墨锥,从而解决了烧蚀铜套现象,延长了铜套的使用寿命,避免了石墨锥与铜套配合时所耗费的大量时间。
2184	0	本发明公开了一种红外测温装置,包括低温测温模块及高温测温模块；红外测温装置包括旋转支架,低温测温模块及高温测温模块分别安装于旋转支架上的两个安装位,旋转支架连接有旋转驱动控制组件,用于根据测温模块获得的温度数据,控制旋转支架的转动将对应的测温模块对准测温区。支架上的两个不同的安装位置分别安装对应高温梯度及低温梯度的测温模块,配合的设置旋转驱动控制组件,用于根据所获得的温度数据适应性的控制旋转支架的旋转,令与当前温度区间向适应的测温模块对准测温区,达到测温模块切换的自动控制,避免采用人力监控实施安装的技术方案所带来的一系列不可控的影响,从而提升测温的精准度。本发明还公开一种石墨化炉。
3204	0	本实用新型公开了一种超高纯石墨高温石墨化炉,包括釜体,所述釜体的下端左右两侧均连接有滚轮,所述减震层的上方设置有冷却层,所述进水口的中间安装连接有第一控制阀,所述冷却层的内侧设置有保温层,所述保温层的内部卡合连接有放置箱,所述釜体的上端紧密贴合有顶盖,所述红外测温仪的外表面设置有保护外壳,所述出气孔的中间安装连接有第二控制阀,所述顶盖的右侧焊接有挂钩,所述釜体的右侧下方连接有放置槽,所述釜体的前表面左右两侧均焊接有推手。该超高纯石墨高温石墨化炉,能够使该装置内部的温度达到石墨熔化时所需温度,还能对该装置内部的温度进行实时掌控,可以任意移动该装置,还能对熔化后的溶液进行冷却处理。
2302	1	本发明公开了一种便于清洗的石墨化炉,包括外壳,所述外壳内部左侧的上部贯穿连接有螺纹杆,所述螺纹杆外侧的中部螺纹连接有螺纹套,所述连接杆的底部固定连接有刮板,所述螺纹杆的左侧贯穿外壳套接有手柄,所述手柄左侧的顶部和底部均贯穿连接有定位螺栓,所述外壳左侧的上部等距离开设有定位孔,所述机轴的右侧套接有斜齿轮,所述转盘的顶部固定连接有炉内胆,所述炉内胆的左侧与外壳内腔的左侧均开设有滑槽,所述炉内胆的左侧开设有插槽,所述插槽的内腔插接有挡板,所述炉内胆底部的外侧固定连接有斜齿条。本发明通过刮板、螺纹杆、斜齿轮、斜齿条、挡板、插槽和排污管,使得该石墨化炉便于清洗。
3440	1	一种艾奇逊石墨化炉的坩埚装炉结构,涉及一种坩埚装炉结构。本实用新型为了解决现有的艾奇逊石墨化炉生产过程中由于炉内温度不均匀、生产周期长、生产效率低,生产成本高的问题。坩埚装炉结构主体包括上层坩埚、下层坩埚、上层电阻料、下层电阻料、隔层电阻料、隔热绝缘层、直流电源正极和直流电源负极；下层电阻料填充于上层坩埚的间隙内,隔层电阻料设置于上层坩埚的上表面和下层电阻料的上表面；上层电阻料填充于上层坩埚的间隙内。本实用新型可以保持炉内上下层产品在同一石墨化温度,达到全炉产品质量均匀的效果,还可以提高生产效率、降低成本和提高生产效率和经济效益。本实用新型用于采用艾奇逊石墨化炉进行石墨化生产。
1014	0	本发明提供一种聚丙烯腈基碳纤维的制造方法,通过在碳纤维原丝所用油剂中至少含有一种氨改性硅油,并且还有相当于氨改性硅油中氨基0.1～5.0摩尔当量的高级脂肪酸,使用上述油剂在常温下对PAN丝条进行处理,可以解决上述PAN原丝制造过程中的问题。
577	1	本发明公开了一种碳化钨粉末的制备方法,包括步骤S1、将钨粉、炭黑和油酸混合得到混合物；步骤S2、将所述混合物进行碳化、球磨和过筛得到碳化钨粉末。本发明通过在钨粉和炭黑中添加油酸,提高了钨粉和炭黑混合的均匀性,从而提高了碳化钨的碳化速率,提高了碳化转化率和化合碳的含量,改善了碳化钨的结晶完整性。
1426	0	本实用新型涉及木料碳化加工技术领域,尤其为一种低烟木料碳化炉,包括碳化炉体,还包括安装在所述碳化炉体顶面的颗粒过滤构件、增压机和粉尘过滤构件,所述颗粒过滤构件包括第一箱体和滑动在其内壁底部的抽屉；烟尘经过过滤网,烟尘中较大的颗粒物在经过过滤网时与过滤网碰撞减速,颗粒物掉落至抽屉内部或吸附在过滤网上,在振动电机的作用下,可将吸附在过滤网的颗粒物抖落,并落入至抽屉内部,降低烟尘的的颗粒物含量,烟尘通过输送管输送至曝气管,并由曝气管排出,烟气中较小的颗粒物可与水吸附,进一步降低烟气中颗粒物含量,与水接触后的烟气通过有排烟孔由排烟管排出,操作较为简单,使用方便,且使用成本较低。
2421	0	本发明涉及一种碳/碳复合材料表面反应沉积金属钨骨架涂层的制备方法,采用包埋法制备出SiC过渡层改善C/C复合材料与金属W物理化学相容性,同时阻挡C元素与W元素的相互扩散,抑制WC脆性相的生成。利用封闭氧化铝坩埚内发生一系列化学反应在C/C复合材料表面沉积出多孔W涂层,该涂层孔径分布均匀,适合后期第二相的浸渗。涂层整体与C/C复合材料基体结合良好。表面反应沉积W涂层的方法能实现薄壁W骨架涂层的制备,并且克服气相沉积效率低和等离子喷涂不能在复杂构件上制备涂层的缺点。在C/C复合材料表面反应沉积制备W骨架涂层后为C/C复合材料表面钨渗铜、钨渗银涂层的制备打下基础。
558	0	本发明公开了一种液态危险废物处理系统,所述液态危险废物处理系统至少包括废弃物收集腔体、换热器、炭化炉和燃烧室,其中,所述废弃物收集腔经换热器与所述炭化炉相连,所述燃烧室经热流管道与所述炭化炉的表部加热层连通；所述换热器与所述炭化炉间设有均质箱,所述均质腔箱的腔体内壁设有超声振子并经雾化喷头与所述炭化炉相连。通过本系统中均质箱的腔体内壁上的若干超声振子设置完成了对预热后流入腔体内的液态有机废物的振荡均质,从而保证物料在进入炭化炉后能够同步完成物料炭化,提升物料炭化利用率。同时,通过设置于均质箱上的雾化喷头,降低了进入炭化炉内液态物料的颗粒度,进一步地提升了炭化炉对液态物料的炭化效率。
2814	0	本实用新型公开了一种石墨导热膜石墨化烧制用出炉吊具,包括：热风座；热风机,所述热风机安装于所述热风座顶端；吊装机构,所述吊装机构转动安装于所述热风座底端,所述吊装机构包括可调节吊钩和出风槽,所述可调节吊钩用于吊装石墨导热膜的工装,所述热风机将热风送入所述出风槽内。
3257	1	本实用新型提供的是连续生产间隔加热石墨化炉。炉体上部设有炉盖,下部设有炉底,在上料管外侧设有上部冷却水管,在上料管的一侧连接有进料螺旋排料器,其上部通过上料球阀连接有上料储料斗,其上部设有上料斗。在炉体内腔内与下料管相接设有石墨坩埚,在外侧周围分别装有石墨棒加热体,其上两端分别通过汇流母线与导电电极连接。在炉体壁和炉盖与炉底上通过保温层的炉体上分别连接有测温器,抽真空管,上导电电极,泄压管,取样管和下导电电极。在石墨坩埚下部设有下料管,下料管外部设有下部冷却水套,通过下料球阀和出料管与出料螺旋排料器相连接。从上料管排出的废气经过尾气处理器排出。本实用新型能够实现不停炉生产。适宜作为石墨炉应用。
3595	0	本实用新型提供一种石墨化炉电极铜排与母线铝排的连接结构,其包括：铜排、铝排、铝连接板、第一压板、第二压板、第一双头螺柱、第二双头螺柱以及螺母,铜排和铝排分别连接于铝连接板的同一侧或两侧；铜排与铝连接板的两侧分别设有第一压板,第一双头螺柱依次贯穿一块第一压板、铝连接板、铜排、另一块第一压板,且第一双头螺柱的两端分别通过螺母拧紧；铝排与铝连接板的两侧分别设有第二压板,第二双头螺柱依次贯穿一块第二压板、铝连接板、铝排、另一块第二压板,且第二双头螺柱的两端也分别通过螺母拧紧。本实用新型其连接方便、效果好,降低劳动强度,缩短工艺时间,节约成本。
3026	3	本实用新型公开了一种石墨化炉废气处理装置,包括废气炉(1),废气炉的底部设置有进气口(2),进气口与废气排管连接,废气炉(1)顶部设置有出气口(6),出气口与外置净化排气管连接,废气炉内部设置有喷洒装置和碱液槽(3)。本实用新型通过在废气炉中设置喷洒装置,喷洒装置在驱动装置的驱动下,可将喷头喷出液体洒至废气炉的各个地方,促进废气炉中废气与液体的接触反应提高废气处理质量,解决因提高提高废气处理质量设置大量喷头的问题,减小设备的体积,并降低生产成本。
2178	1	本发明公开了一种高导热石墨烯散热膜的制备方法,包括如下步骤：一浆料制备：按重量百分比将0.05%~0.5%作为诱导剂的金属粉,0.05%#2%作为同质成核诱导剂的易石墨化碳材料,0.05%~0.5%还原剂,0.85%~3%氧化石墨烯,94%~99%去离子水混合搅拌配置成黏度在6000~150000mPa·s的浆料,再进行除泡处理；二涂布：采用涂布方式将步骤一获得的浆料涂布成厚度10~200微米规格的氧化石墨烯膜；三预还原处理：将步骤二得到的氧化石墨烯膜放入炭化炉中,加热至300℃~800℃保温3~8小时；四石墨化处理：将步骤三预还原处理后的氧化石墨烯膜放入高温石墨炉中,在真空、氩气或氮气氛围下在2300℃~3000℃保温半小时,经充分石墨化制得石墨烯散热膜,再采用辊压机压延至密度为1.8#g/cm3以上即可得到高导热石墨烯散热膜。
2127	0	本发明公开了一种石墨化炉关于焙烧工艺的应用,属于碳素生产技术领域；其采用艾奇逊石墨化炉用于碳素材料的焙烧工艺,其中,艾奇逊石墨化炉包括至少一个炉体；所述的炉体的四周为耐火炉墙,且底部铺设有垫层；所述的垫层的上方铺设有第一电阻料层；所述的第一电阻料层的上方放置有待处理制品,待处理制品内部及相互之间填充有电阻料；所述的待处理制品的上方铺设有第二电阻料层；所述的第二电阻料层的上方铺设有炉顶保温料层,本发明能够完成石墨坩埚的焙烧及石墨化工艺,节省了大量的建炉投资,极大地提升了石墨化炉的整体产能和效益。
2151	0	本发明公开了一种石墨膜卷材的生产治具,包括底板和顶板,顶板平行设置在底板的上方；在底板与顶板之间设有绕卷筒,在底板与顶板之间设有至少一中层板,中层板套设在绕卷筒上且将其分隔成至少两个相互独立的用于卷绕PI膜的PI膜绕卷位,在底板上且与绕卷筒的下端相对应的位置开设有用于抽风的下抽风孔,在顶板上且与绕卷筒的上端相对应的位置开设有用于抽风的上抽风孔,在中层板上且与绕卷筒的中部相对应的位置开设有用于抽风的中抽风孔。本发明生产效率高,能够实现石墨膜卷材的规模量产,同时还能够使石墨膜卷材在生产制造过程中产生的大量气体快速完全的从石墨膜卷材表面抽离,提高了石墨膜卷材的生产质量。
378	0	本发明公开了一种石墨烯掺杂C/C复合材料的制备方法,包括如下步骤：S1)石墨/碳纤维/酚醛树脂热压坯的制备：将掺杂有石墨烯的石墨烘干除湿后与酚醛树脂充分混合,再与脱胶分散的碳纤维混合,热压成型；S2)碳/碳复合材料预制体的形成：将石墨/碳纤维/酚醛树脂热压坯在氩气氛保护下的高温碳化炉中梯度升温完成碳化过程；S3)采用化学气相渗透工艺,通过高温梯度沉积得碳/碳复合材料：以气态烃类为前驱气体,将碳/碳复合材料预制体的表面暴露于高温热分解的碳氢化合物气氛中,逐渐完成热解碳的沉积过程。本发明工艺过程简单,工艺参数易控,所得材料导电导热性能良好,强度高,可作为用于湿法冶金阴极的石墨烯掺杂C/C复合材料。
2312	0	本发明涉及一种利用石墨化炉生产增碳剂的生产方法,生产步骤是：先将装有负极材料的圆柱形坩埚等距放置在石墨化炉内；再在坩埚之间的间隙内填入无烟煤粉末,同时将无烟煤粉末作为电阻料加入到石墨化炉的周围炉壁及石墨化炉上下两端,其中加入的无烟煤粉需要先分成三份进行预处理,其中一份无烟煤粉送入对辊破碎机中破碎成1～5mm的颗粒；第二份无烟煤粉送入颚式破碎机中破碎成5～12mm的颗粒；第三份无烟煤粉送入球磨机中磨成300目的粉末；最后在石墨化炉内以2500°C～3000°C的温度下煅烧12～15天制得主产品负极材料及副产品增碳剂。具有提高经济效益、降低生产成本、节能环保等特点。
3562	5	本实用新型公开了一种内串石墨化炉中间挡墙的墙砖。主要由长方形的墙砖构成,其结构特点是在墙砖的一端设置榫头,在其另一端设置榫槽,在墙砖的水平方向设置一个或者多个排气孔,在墙砖的垂直方向设置一个或者多个吊装孔,排气孔与吊装孔相通。具有结构简单,单块体积大,中间空,重量轻,施工进度快的优点。
855	1	本发明公开了一种利用竹子制备钠离子电池电极碳材料的方法,包括:(1)将竹子清洗后烘干；(2)将烘干后的竹子碳化,得到竹子衍生碳；(3)将竹子衍生碳研磨成粉末,过筛,获得竹子衍生碳粉末,将竹子衍生碳粉末加入碱性溶液中浸泡后干燥,得到碱处理后的竹子衍生碳；(4)将碱处理后的竹子衍生碳置于管式炉中活化,得到碱活化竹子衍生碳；(5)将碱活化竹子衍生碳酸洗至中性,然后分别用乙醇和去离子水清洗,烘干,得到钠离子电池电极碳材料。本发明的制备方法具有操作简单易行,可重复性强,成本低,对环境无污染的特点；利用本方法制备的碱活化竹子衍生碳材料作为室温钠离子电池的负极材料,能够有效增大材料自身比表面积,提高电池容量,增强电池循环性能。
3399	1	本实用新型公开了一种石墨化炉快速降温结构,包括炉体组、循环水泵、水箱以及水管,所述炉体组包括第一炉体、第二炉体、第三炉体、第四炉体、第五炉体、第六炉体和第七炉体,所述炉体组底部螺旋平铺有冷却水管,所述冷却水管一端与水箱直接相连,另一端通过循环水泵与水箱相连。通过带有保温料的活动板墙和螺旋平铺在炉底部的冷却水管,实现石墨化炉快速降温,从而提高散热速度,节省生产时间,提高生产效率,并可以将加热的水重新再利用,节省资源。
425	0	本发明涉及电池负极材料技术领域,尤其涉及一种用于钠离子电池的石墨负极材料制备方法,其使用碳含量高、杂质少的优质煤为原料,经过制粉、整形分级,得到粒径为7～15微米的微粉,然后与粘接剂混合,所述粘接剂为高温沥青粉或粉状树脂,其重量占总重量5％～15％,将混合均匀的粉体投入碳化炉中碳化造粒,碳化温度为400～600℃,碳化时间为5～15h,然后将产物进行低温石墨化处理使得产物的石墨化度达到75％～90％,石墨化处理时,在1800～2000℃温度下保温20～40h,然后进行成品处理,本发明采用难石墨化的煤为原料,通过低温石墨化,减缓石墨化结晶,使石墨层间距提高到0.38纳米左右,从而降低了锂离子或钠离子的循环阻力,提高充放电次数。
747	0	本发明所述的一种立式连续碳化生产锂电池负极材料的工艺及设备,将原料碳微球自立式连续碳化炉的上部加料仓加入,立式连续碳化炉自上而下分预热段、碳化段和冷却段三段,三段之间是直接联通的,碳微球在重力和搅拌的作用下自立式连续碳化炉的上部预热段缓慢向下运动,等到达碳化段时开启加热系统逐渐升温,温度升至900～1300℃；碳化过程产生的气体自下而上运动,在预热段与下降的碳微球进行热交换,碳微球预热后继续向下运动,气体则从预热段上部排出；碳微球在碳化段完成碳化后,继续向下进入冷却段,在冷却段被冷却段夹套循环水冷却至40℃以下后,自冷却段下部排出。
2838	0	本实用新型公开了一种石墨化炉新型温区隔离结构,包括炉体和排料管,所述炉体的后端面固接有多个排料管,所述炉体的上方安装有固定装置。该石墨化炉新型温区隔离结构,通过第一横板、第一管道、第二管道、进水管、第一阀门、第一把手、第一矩形块和第二横板等结构之间的相互配合,可以通过第一把手控制第一阀门打开,使进水管内的水通过第二管道流入第一管道内,从而通过第一管道对第一横板处的温度进行调,通过第三管道、第二阀门、第二把手、排水管、第二矩形块和第三横板等结构之间的相互配合,可以通过通过第二把手控制第二阀门打开,从而使第一管道内的水通过第三管道排入排水管内,通过排水管排出,从而实现水循环。
3030	1	本实用新型公开了新型节能艾契逊石墨化炉炉头,至少包括炉体,所述炉体的顶部固定有炉罩,所述炉罩的顶部设置有散热片,所述炉罩的内部设置有炉头,所述炉罩的一侧设置有循环水冷装置,所述循环水冷装置至少包括水箱,所述水箱的输出端固定有第一水管,所述第一水管的输出端连接有水泵,所述水泵的输出端连接有第二水管且第二水管的一端与炉罩连通,所述水箱的输入端连接有第三水管,所述第三水管的一端与炉罩连通且第三水管上设置有冷却器。本实用新型采用了循环水冷装置对炉头进行冷却,从而有效的节约了水资源,降低了水资源的浪费,同时完成了炉头的快速散热,在炉罩的顶部设置了散热片,更进一步加强了本实用新型的散热效果。
2081	0	本发明涉及石墨材料的技术领域,特别是涉及一种多晶硅铸锭炉用碳纤维石墨材料及其制备方法,其原料选择合理,各项理化性能优越,制备工艺科学；包括混合料和粘结剂,所述混合料与粘结剂的重量比为70:30~72:28所述混合料由骨料和粉料组成,所述骨料、粉料的重量比为65:35~70:30,所述骨料为针状石油焦,所述粉料为碳纤维、沥青焦和炭黑,所述碳纤维、沥青焦和炭黑的重量比为35:40:25,所述粘结剂为改质中温煤沥青；其制备方法包括以下步骤：(1)粉碎配料；(2)混捏；(3)振动成型；(4)一次焙烧；(5)浸渍；(6)二次隧道窑焙烧；(7)石墨化；(8)机加工。
1568	3	本实用新型属于环保设备,特别涉及一种碳化固体废弃物处理设备。包括机架(43)、移动料斗(7)、碳化炉外壳体(44)、碳化炉本体(6)、热风炉(22)、燃烧器(21),其特征在于在机架(43)的上方固定碳化炉外壳体(44),在碳化炉外壳体(44)内固定装有碳化炉本体(6),在碳化炉本体(6)的上方连通移动料斗(7)和管道一(13)的左端,管道一(13)的右端连通缓冲器(20)的上端,在碳化炉本体(6)内径向设有本体内热风管(4)和远红外线装置(5),在热风炉(22)的右端面上设有燃烧器(21),在热风炉(22)的左上方设有热交换器(19),在热交换器(19)的左端头上用管路连接排风阀(16),在处理废弃物时不直接接触火焰,在乏氧状态下使固体废弃物缓慢升温,利于充分分解,便于固废碳化处理彻底。
422	0	本发明公开了一种多孔碳材料及其制备方法和应用,属于材料技术领域。本发明方法将干燥的秸秆燃料乙醇废渣置于KOH和含磷铵盐的混合溶液中浸泡,然后经过干燥、高温碳化、清洗、干燥等步骤,最后置于球磨机中球磨制得多孔碳材料。本发明方法采用秸秆燃料乙醇废渣作为碳源,充分利用秸秆燃料乙醇废渣的结构特点制备高微孔比表面积的多孔碳材料,制备工艺简单、成本低廉、环境友好,适合大规模生产。
2758	0	本实用新型涉及一种导电小车,具体地说,涉及一种带有防护机构的石墨化内串炉导电小车。其包括导电装置和设置在导电装置顶部的防护装置,所述导电装置包括底板,所述底板的底部设置有万向轮,所述底板的顶部设置有侧板,该带有防护机构的石墨化内串炉导电小车中,通过设置的安装板来对人们进行防护,转动底板一端的两个安装板,将把手插入到连接座内,此时安装板和固定板将人们与铜板隔离,以便于防止人们与铜板的热气接触,解决了由于导电小车两侧的铜板在工作时功率较大,使铜板产生较大的热量,此时推动容易对人工造成危害,如将小车先冷却在推动时,小车未设置防护机构,在冷却过程中人们与铜板接触,容易导致人们被烫伤的问题。
1235	0	本实用新型公开了一种物料自动下料装置及炭化系统。该物料自动下料装置包括下料管、控料阀机构以及驱动机构,所述下料管包括进料端与出料端,所述下料管用于连接在储料装置与炭化炉之间以用于供储料装置内的物料进入炭化炉中,所述进料端用于与储料装置连通,所述出料端用于与炭化炉连通,所述下料管的侧壁贯穿有让位通道,所述控料阀机构能够活动穿设所述让位通道以封闭或者打开所述下料管,所述驱动机构与所述控料阀机构连接以用于驱动所述控料阀机构运动。该物料自动下料装置能够克服现有阀门下料容易堵塞、物料粉化严重的问题,不易造成物料堵塞,阀门在运动过程中也不会造成对物料的挤压导致物料粉碎的情况,可有效保护物料的原始形状和状态。
1006	5	本发明公开了一种动力锂离子电池负极材料的制备方法,步骤包括：采用粉碎至1-6μm的石油焦、煅后石油焦或针状焦为原料,加入添加剂,将混合物加入至反应釜中在惰性气氛的保护下进行第一次高温碳化包覆,再经过粉碎机粉碎为5-13μm,然后进行3200度以上的超高温石墨化处理,石墨化后所得材料加入石油沥青、煤沥青或树脂中的一种或混合物,再进入碳化炉在惰性气氛保护下进行二次包覆,得到一种由小颗粒包覆后粘结而成的二次包覆三次高温处理的球状人造石墨材料为动力锂离子电池负极材料。通过本发明提高负极材料放电倍率性能,和改善负极材料的低温性能,进一步满足市场对产品的最新要求。
2739	3	本实用新型提供了一种艾奇逊石墨化炉尾气吸收装置,包括侧部吸风机构、移动顶盖机构及烟气处理机构,侧部吸风机构包括吸风罩和吸风管；移动顶盖机构包括顶架和顶盖,顶架设于炉体顶部,顶盖置于顶架上侧且可移动；烟气处理机构包括与吸风管连接的第一烟道总管和第二烟道总管,第一烟道总管上设有第一插板阀,第一烟道总管的末端连接第一尾气处理装置,第二烟道总管上设有第二插板阀,第二烟道总管的末端连接第二尾气处理装置。该装置的吸风管与两根烟道总管连接,两根烟道总管分别连通两套尾气处理装置,可通过切换烟道总管上的插板阀,分类收集点火前期和点火后期的气体,避免石墨化炉尾气装置闪爆的可能性,提高生产安全性。
1930	0	本发明提供用于石墨化炉的石墨坩埚,包括坩埚体、坩埚盖和插板,所述坩埚体包括至少一个腔室,当坩埚体包括一个腔室时,隔板置于坩埚体内一侧,当坩埚体包括多个腔室时,插板置于坩埚体内,通过插板将坩埚体分成多个腔室。本发明还提供石墨坩埚制备石墨烯导热膜的方法。本发明结构简单、装卸方便,可用于大规模生产。
1719	5	碳管碳化炉,包括推舟器、舟皿、炉体,所述炉体包括内腔和外腔,所述内腔具有可开闭的腔盖,所述外腔和内腔可以彼此相对移动,所述内腔和外腔之间形成燃烧空间,所述舟皿通过推舟器置入所述燃烧空间加热干燥,所述推舟器内串联设置有两个舟皿,所述推舟器包括进舟轨道和推进器,所述进舟轨道的末端与所述推进器相连。本实用新型结构简单,提高了产量,缩短了生产时间,而且减轻了工人的劳动强度,节约了氢气并使炉膛温度更加稳定。
3323	0	本实用新型涉及碳纤维热处理装备领域,特别涉及一种多温区连续式超高温石墨化炉,包括有炉管、温度控制系统、加热机构和隔热机构,加热机构包括有若干个石墨加热体,隔热机构包括有若干个隔热体,温度控制系统包括有若干个分别检测每个石墨加热体对炉管加热温度的温度传感器和控制器,所述炉管内填充有惰性气体,所述加热机构和隔热机构外侧套设有矩形结构且其长度方向与炉管轴线平行的金属外壳,本实用新型将超高温石墨化炉的温区设计到2至6个各个温区温度独立检测和控制,通过石墨加热体和隔热体使各个温区之间的温度控制独立,各个温区之间可以设定温度梯度并保持恒定,隔热体可以避免不同温区相互影响,超高温条件下炉管的惰性气体对聚丙烯腈原丝实时保护。
2487	0	本发明为一种高电阻率炭黑基电化石墨电刷材料制备方法,该制备方法是先将天然气半补强炭黑与沥青煤焦油混合,经焙烧、破碎磨成一定粒度的半补强炭黑一阶段料粉。按重量比再将一阶段料粉、半补强炭黑、中超耐磨N234或N339炭黑,鳞片石墨粉配料,添加熔融态改质沥青与增塑剂,经混捏、破碎、磨粉、过筛、混均、模压成型,生坯在最高850～1000℃焙烧320～400h,最后在最高2500～2800℃条件下石墨化110～150h完成。本发明制备工艺简单,混料糊节省了传统生产方法的“轧片”工序,产品成品率高,电阻率较大,密度硬度适中,适应电力机车提速后,牵引电机用电刷整流换向抑制电火花要求高,和抗震抗磨耐用需求,实用性强。
101	3	本发明提供了一种富含胺基的多孔碳材料,所述多孔碳材料的比表面积大于600m～2/g,氮元素含量为10％-40％。本发明还提供了一种富含胺基的多孔碳材料的制备方法,通过使用稠环芳烃和含氮化合物热处理后,加入交联剂进行交联,得到富含胺基的多孔碳材料,提供的多孔碳材料具有较高的比表面积和氮含量,可以作为高效二氧化碳捕集剂。本发明的制备方法原料多样,价格低廉,制备工艺简单,不需要通常活性炭制备过程的活化、清洗过程,也不需要超交联高聚物所必须的金属催化剂和苛刻工艺,能够方便地实现工业化生产,可应用于吸附材料领域。
795	0	本发明公开了一种碳纤维碳化炉废气管道的伴热系统。该伴热系统包括：电阻加热器,其为多个,间隔布设在废气管道的外壁,相邻所述电阻加热器的间距为100mm～3300mm；保温层,其包裹所述废气管道和电阻加热器进行保温；以及双只热电偶,其对应设置在各个所述电阻加热器的下游侧,其作为伴热温度检测点负责现场检测,并将检测信号转换成温度变送信号；所述双只热电偶与其对应的电阻加热器的间距为200mm～1500mm；所述双只热电偶用于温度控制回路和超温跳闸保护回路。该伴热系统的温度控制均匀、控制精度高,操作简便、寿命长、废气管道中无焦油凝结、无固体废物堆积堵塞,大大延长了碳化炉的有效生产运行周期。
2030	1	本发明涉及一种超细粉体管式石墨化炉,包括石墨化炉本体,石墨化炉本体上方连接有进料机构,进料机构包括连接在石墨化炉本体上的料仓,料仓下部连接有水平喂料结构,水平喂料结构还连接有竖直螺旋结构,竖直螺旋结构外部的上段连接有加热结构,竖直螺旋结构外部的下段连接有冷却结构。该石墨化炉解决了现有设备中存在的产品质量不均匀、产品易造成污染、生产成本高、生产环境粉尘大、污染严重、操作复杂、劳动强度大、生产周期长的问题,提高了产品质量的均匀度,降低了产品的污染,降低了生产成本,减少了生产环境的粉尘,污染小,操作简单,劳动强度小,生产周期短。
2770	1	本实用新型的技术方案是构造一种竖式石墨化炉进料装置,包括进料圆筒,所述进料圆筒底部和顶部为开口设计,所述进料圆筒顶部焊接筒盖,所述筒盖上开设有正极石墨口,所述筒盖上设置有阻断缺口。本竖式石墨化炉进料装置的筒盖上设置有阻断缺口,而阻断缺口的设置可以阻断筒盖电涡流的形成,从而减少电能的损失,防止正极石墨的氧化。
403	2	本发明公开了一种碳纤维布毡制备工艺及应用,属于碳纤维技术领域,包括以下步骤：步骤一：选料,选取厚度为0.4～2mm,宽度为2～2.9mm的布毡；步骤二：配置催化剂溶液,在常温条件下,将氯化物、溴化物和磷酸二氢铵按照1：2：2的比例混合后放入水中配置成4％～13％催化剂溶液；步骤三：将布毡原料放入催化剂溶液中浸泡10～13min后取出,采用人工拧干或者挤压棍挤压除去多余水分；步骤四：对挤压完成后的布毡进行干燥。本发明通过将碳纤维布毡放入催化剂池中经过溴化和氯化反应后增强了碳纤维布毡的抗拉伸强度；经过高温火化后的碳纤维布毡具有优异的耐高温性能和耐磨性。
2317	0	本发明涉及一种高导热碳膜的低温制作方法,属于碳膜制作方法技术领域,包括步骤A、选择厚度为10μm#100μm之间铜箔,将其清洗干净,作为基底材料；B、采用印刷法,将纳米碳浆材料印刷在基体材料表面,印刷厚度在100μm#500μm范围,形成初材；C、将步骤B中的初材置于发热碳化炉中、真空状态或惰性气体保护下加热碳化,碳化温度1000℃#1500℃,碳化时间0.5#1小时；D、将步骤C中碳化后的初材自然降温,放入石墨化炉,在石墨化炉中采用惰性气体保护下加热,加热温度2000℃#2600℃,加热时间2#8小时,使之充分石墨化,形成石墨膜,降温后,取出。采用该方法即可以减低能耗,同时提高石墨膜的韧性。
940	5	本发明提供了一种复合石墨烯纸的制备方法,其包括以下步骤：将石墨烯分散于分散介质中,得到混合物A；在所述混合物A中加入分散助剂和用于与石墨烯形成π#π结合的苯胺低聚物衍生物,使苯胺低聚物衍生物与石墨烯混合均匀并在苯胺低聚物衍生物与石墨烯之间形成π#π键得到混合物B；将微孔滤膜浸入到上述混合物B中1min～10min取出,烘干得到滤膜#石墨烯复合体；将所述滤膜#石墨烯复合体在碳化炉内在碳化温度下进行碳化,得到复合石墨烯纸。本发明还提供了一种用上述方法制备的复合石墨烯纸。
787	0	本发明公开了一种由甘蔗渣制备氮气碳分子筛的方法,采用的原材料是甘蔗渣,其来源广泛,而且价格低廉；制备的碳分子筛孔径均匀,适合氮气制备,是一种甘蔗渣的新型利用方法。
188	3	本发明涉及烟气处理技术领域,且公开了一种脱硫脱硝剂,包括以下重量份的原料组成：原煤10-15份黏结剂、5-8份稀硝酸8-13份、硝酸铁10-15份。脱硫脱硝剂的表面对SO-2具有吸附和催化氧化的作用,当烟气中没有氧和水蒸气存在时,活性焦吸附SO-2仅为物理吸附,吸附量较小,而当烟气中有氧和水蒸气存在时,在物理吸附之外还发生化学吸附,吸附的SO-2在活性焦的催化氧化下与烟气中的O-2反应生成SO-3,之后再和水蒸气反应生成硫酸,使其吸附量大为增加。
789	0	本发明公开了一种由甘蔗渣制备氮气碳分子筛的方法,采用的原材料是甘蔗渣,其来源广泛,而且价格低廉；制备的碳分子筛孔径均匀,适合氮气制备,是一种甘蔗渣的新型利用方法。
2714	0	本申请涉及锂电负极生产技术领域,尤其是涉及一种锂电负极材料的连续式石墨化炉及生产系统,锂电负极材料的连续式石墨化炉包括石墨化炉体、旋转支撑座及第一顶推装置,旋转支撑座用于设置在工作面,石墨化炉体与旋转支撑座转动连接；第一顶推装置与石墨化炉相连接,用于驱动石墨化炉相对旋转支撑座旋转。可见,顶推装置驱动石墨化炉体围绕旋转支撑座转动,使石墨化炉体呈倾斜的状态,便于置于石墨化炉体内的坩埚在重力的作用下,或者较小的推力作用下,使得装载有物料的坩埚由石墨化炉的进口端缓慢地移动至出口端,从而完成石墨化处理,机械化程度高,提升了工作效率,此外,石墨化炉可360°缓慢旋转,避免石墨坩埚和加热电极之间过度磨损。
1771	0	本实用新型提供了一种结构简单、强度大的整体框架式炉管,由上、下壁以及连接上、下壁的两侧壁组成一整体框架式炉管,一端的内壁设计有一凹槽,另一端的外壁设计有一形状、尺寸与所述凹槽相配的凸台,两侧壁上设计有若干错开分布的通孔；该实用新型砌炉方便简单,平直度好,使用寿命长,吹炉干净,确保炉体保护气氛。
31	0	本发明公开了一种联产生物炭的一体化污泥碳化炉。包括：碳化炉外壳,生物质多段连续碳化装置,污泥多段连续碳化装置,生物质进料口,污泥进料口,生物质出料口,污泥出料口,炉内碳化气燃烧装置,炉外燃烧机,鼓风机,动力传动装置,碳化炉烟气出口。根据本发明的联产生物炭的一体化污泥碳化炉,生物质多段连续碳化装置和污泥多段连续碳化装置在同一碳化炉外壳内各自独立运行,利用生物质碳化产生的热量碳化污泥,同时生产出了高附加值的生物炭,大大降低了污泥碳化的运营成本,有效实现生物炭联产和污泥炭联产,实现热能的充分耦合利用,投资成本低,经济效益和社会效益显著。
1841	5	本发明公开了一种石墨化高温烟气余热回收利用装置,包括坩埚,所述坩埚的顶端固定安装有排气管,所述排气管远离坩埚的一端固定安装有储热筒,所述储热筒的内壁固定安装有隔板,所述隔板位于排气管的上方设置,所述储热筒位于隔板下方的外表面固定安装有连通管,所述连通管远离储热筒的一端设有过滤机构,所述储热筒的外表面设有导流机构。本发明通过接通进水管,将外界的水源注入到储热筒内,通过排气管将坩埚内产生的高温烟气导入到储热筒内,由于储热筒的内部设有隔板,使得高温烟气可以在隔板的下方对储热筒内的水源进行加热,加热后的水源可以用于各处所需热能的地方,避免高温烟气中热能的浪费。
1572	3	本实用新型公开了一种低温碳化炉废气收集焚烧装置,包括装置主体,所述装置主体由直燃式焚烧炉、低温碳化炉及热交换箱组成,所述热交换箱位于所述低温碳化炉的正上方,所述低温碳化炉的上方一侧通过第一通道与所述热交换箱相通,所述热交换箱在远离第一通道的一端通过第二通道与所述直燃式焚烧炉相通,所述直燃式焚烧炉位于所述热交换箱的上方,所述热交换箱由内腔体和外腔体组成,所述外腔体设置在所述内腔体的外围,且内腔体与外腔体之间通过金属板隔离,所述直燃式焚烧炉在远离第二通道的一端通过第三通道与所述外腔体连接。本实用新型烟气的燃烧更加充分,降低了能量的损失,具有结构简单、使用效果好等优点。
870	1	一种疏松多孔结构玉兰花瓣生物碳,它是以玉兰花瓣为原料,通过高温碳化#活化两步法制得的多孔碳材料。首先将干燥后的玉兰花瓣在适当温度下碳化,之后用KOH作为活化剂、氮气作为保护气高温活化,得到玉兰花瓣多孔碳。本发明所制备的碳材料比表面积大且原料易得、工艺简单,用作超级电容器的电极材料时,具有优异的电容性能,且循环稳定性好,凸显了玉兰花瓣在能源领域的潜力,扩充了其利用价值。
1355	0	本实用新型公开了一种应用于生活垃圾综合处理系统中的无氧碳化系统,所述无氧碳化系统前段是烘干设备,其包括碳化炉、吸收塔、不凝气处理系统、窑面布袋除尘器以及灰渣处理系统。碳化炉将收到的可燃混合物碳化,吸收塔通过管路连接至所述碳化炉以吸收所述烟气,不凝气处理系统用于处理烟气中不凝物质；窑面布袋除尘器对烟气除尘后并通过管路送至砖窑高温区燃烧。灰渣处理系统通过一输送线连接至一砖厂配料系统以将灰渣送入所述砖厂配料系统配料。本实用新型的无氧碳化系统能够将生活垃圾中的可燃物进行碳化处理且其产生的烟气通过不凝气处理系统处理达到环保排放。
1995	0	本发明公开了基于大电流开关的石墨化双炉送电系统,包括开关柜本体,所述开关柜本体上设有柜门,所述柜门上设有降温结构,所述开关柜本体上对称设有两个辅助通风结构,所述开关柜本体内部设有温度传感器,本发明的有益效果是,设有降温结构,通过风扇的摆动,对各位置的元器件进行降温,降温范围大,同时设有辅助通风结构,辅助通风结构将开关柜密封起来,通过鼓风机对控制柜内部进行吹吸空气,对控制柜内部进行降温,避免粉尘进入控制柜内部,避免电柜内元器件短路,引起控制柜爆炸,当两个石墨化炉同时工作时,温度传感器检测到温度值高于设定值时,辅助通风结构工作,保证了开关柜本体内的温度维持正常值。
3421	0	本实用新型公开一种可连续化生产石墨烯导热薄膜的设备,包括炭化炉、石墨化炉、传送带、压延机。目前,许多工厂都是分段生产石墨烯导热膜,工艺流程复杂,导热膜性能较差。本实用新型的制备工艺是：卷状的聚酰亚胺首先用传送带传送到1500摄氏度的炭化炉中进行碳化,接着通过过渡仓,进入到石墨化仓里,最后将石墨化的PI采用压延法制成导热薄膜。本实用新型工艺构造简单,过程可控,自动化程度高,整条生产线基本实现无人化工作。
2156	0	本发明涉及一种石墨化炉,尤其涉及一种炭素生产中的高温电阻加热煅烧石墨化生产用的电煅高温石墨化炉。包括下部电极、内水冷套和分料环,下部电极为环形石墨砌筑,内水冷套为环形中空,分料环为园环状耐热铸铁,下部电极设在镶嵌于炉体内衬墙体的中部,内水冷套设在炉体中心正下方,分料环设在内水冷套顶部,在炉体下方设有外水冷套,在炉体顶部中心处设有上部电极。本发明结构施工简单,实施成本较低,基本排除内壁结焦现象,使用性能稳定,使用寿命高,产品质量和产能得到保证,电热能利用率高,运行和维护成本低。
3566	0	本实用新型涉及一种节能高产的新型石墨化炉,属于石墨化炉领域,该装置摒弃传统的自然冷却的石墨化炉炉芯结构,将其改为强制冷却以大幅降低石墨化炉冷却时间,并设置可拆卸式保温层降低外墙热损失,具体结构为：在石墨化炉炉体内设置盘管式空气换热器,冷却盘管的换热结构可采用单层或多层金属管,可沿外墙布置,也可同时布置在炉体底部,可按单程列管布置,也可按双程管布置,冷却盘管的进风口与进风集管相连,冷却盘管的出风口与出风集管相连,同时石墨化炉的外墙外壁面设置可拆卸式保温层,以显著降低通电加热期间的耗电量、保温期间的散热量。新型强制冷却装置可将冷却时间降低到3～5天,可将石墨化产品的产能提高50%～70%。
1624	0	一种碳化炉烟气罩,属于碳纤维生产设备,包括烟气罩的罩体,罩体的顶部装有排烟管,其罩体的外表面装有电加热板,电加热板的加热面与罩体的外表面贴接,罩体的罩口沿周设有U形的内翻边槽,内翻边槽的槽内装有排油管；所述的电加热板的外表面覆盖有保温层；所述的排烟管和排油管上分别套有电加热管和装在电加热管表面的保温管,排烟管与烟气罩的结合部为锥形；该烟气罩的内壁上不易积累焦油,能使生产连续运行,生产的碳纤维产品质量稳定。
2986	0	本实用新型公开了一种石墨化炉用电动抓斗,包括机架,机架上滑动设置有伸缩杆,伸缩杆通过齿条和齿轮与调节电机动力相连,同时机架上铰接有多个相互配合的抓斗,抓斗的下端通过连杆与伸缩杆铰接；使用时通过调节电机带动伸缩杆上下滑动,在向上运动过程中,通过连杆拉动抓斗闭合；向下运动的过程中,则通过连杆推动各个抓斗向外运动,完成抓斗的开启；与钢缆式抓斗相比,本实用新型通过硬性连接的连杆和伸缩杆取代传统的钢缆,其连接更加稳定,同时也不需要通过复杂的滑轮组系统来传递动力,动力传送更加直接、快捷；与液压式抓斗相比,本实用新型所述的抓斗不需要配备负载的液压油管路,简化了外部设备和控制系统,提高了抓斗的稳定性和可靠性。
3080	0	本实用新型属于石墨化内串炉导电小车技术领域,具体涉及一种石墨化内串炉导电小车铜带软连接支撑绝缘装置。本实用新型公开了一种石墨化内串炉导电小车铜带软连接支撑绝缘装置,包括与铜带贴合的软质绝缘带,所述软质绝缘带连接有若干绝缘水箱,相邻的两个绝缘水箱之间连接有绝缘软管,所述绝缘水箱连接有绝缘板,所述绝缘板连接有弹簧和滑杆,所述滑杆位于弹簧内,所述滑杆连接有油缸,所述油缸内设有液压油,所述油缸设有挡块,所述挡块连接有与滑杆相匹配的密封圈,所述滑杆的端头连接有与油缸相匹配的活塞,所述活塞设有过油孔,所述油缸连接有第一绝缘板,所述第一绝缘板与弹簧固定连接,所述第一绝缘板连接有压板。
669	0	本发明公开了一种Ni2P/C复合材料的制备方法,步骤如下：将对二甲苯二磷酸四乙酯和Ni(NO3)2·4H2O溶解在蒸馏水中,搅拌1.5#2.5h,将得到的淡绿色的溶液转移至带聚四氟乙烯内衬的不锈钢反应釜中,在165#175℃下恒温反应4#5d,冷却后,黄绿色产物用蒸馏水和无水乙醇减压过滤,洗涤,干燥得前驱体；将前驱体平铺在干净的石英瓷舟里,然后将瓷舟放置到碳化炉中间部位,在纯净氮气气氛下,升温到780#790℃保温3#4h,待降温到室温后取出瓷舟,即得。该方法简便、易操作,制备的Ni2P/C复合结构在缓解材料体积膨胀的同时提高了材料的电子和离子电导率,进而提高了材料的电化学性能。
2569	5	本发明提供了一种DC-电阻电加热设备节能、减排和增产的方法,其特征在于,用DC-电阻电加热设备代替AC-电阻电加热设备,将DC-电阻电加热设备采用石墨化电极或炭电极代替自焙电极并回收DC-电阻电加热设备中产生的余热、蒸汽以及冷凝水加以循环利用。本发明应用DC-电阻电加热设备代替AC-电阻电加热设备,有效的达到节能、减排、增产的效果,采用石墨化电极或炭电极降低消耗、提高电极导电性以及消除自焙电极沥青烟对污染的环境。利用余热和能源的回收循环利用达到资源的节约,环保,减排和增产的目的,对现代工业发展起着举足轻重的作用。
1508	0	本实用新型公开了一种生物质颗粒物碳化处理设备,包括碳化炉与热风炉,所述碳化炉采用回转式结构,所述热风炉的热风管道与所述碳化炉一端的进气进料仓相连通,在该进气进料仓的上方还连接有螺旋进料机构,所述碳化炉的炉体外壁上固定有两个环向设置的外轨,所述外轨与固设于碳化炉下方的电机相配合,在所述碳化炉的炉体内壁上设置有按S形分布的抄板,在所述碳化炉的另一端设置有出料排气仓,所述碳化炉的炉体可相对于所述进气进料仓、出料排气仓转动,在所述出料排气仓的顶部设置有待处理臭气出口,在该出料排气仓的底部设置有生物质可燃碳成品出口。其显著效果是：热交换率高,物料自氧化率低；颗粒成型稳定,纤维碳化速度快。
1536	0	本实用新型涉及秸秆碳化烟道处理技术领域,尤其是一种秸秆碳化炉排烟道用易装卸净化装置,包括固定在秸秆碳化反应炉一侧的侧向排烟道和小型电动循环水泵。本实用新型的一种秸秆碳化炉排烟道用易装卸净化装置通过在L型结构侧向排烟道底端的外螺纹连接管上螺纹连接固定内部具有可拆卸式圆形过滤框和纵置排水管的内螺纹固定管,使得内置小型电动循环水泵的底置水箱可拆卸连接在烟道底部,利用在顶部喷洒污水与烟气混合来分离烟气中的固态可溶物,然后利用圆形过滤框将混合液中的固液分离,液体流入底置水箱内部循环利用,避免资源浪费,而且装卸操作简单,内部清洗十分方便,成本大大降低。
2391	0	本发明公开了一种感应辅助电阻式连续超高温石墨化炉,加热工作温度在2400～3000℃。包括石墨发热体、铜电极、感应线圈、感应线圈电极、保温材料、炉壳和测温孔。整个炉体为卧式结构,石墨发热体由三段等长的等静压石墨管通过螺纹连接组成,在石墨发热体的两端安装有水冷式铜电极,在石墨发热体中间段外面布置有与外部变频感应电源连接的电磁感应线圈,石墨发热体及感应线圈与炉壳之间填充保温材料,炉壳上预留有测温孔。本发明将电磁感应加热引入到传统的电阻式加热中,不仅可以大幅度的缩短加热时间,同时还可以有选择的分段调控温区,实现降低能耗的同时增加其功能；实现易损石墨发热体的更换,显著降低运行成本,实现工业化应用。
1883	0	本发明公开了一种尾端排气式石墨炉,包括炉体,炉体内由上至下依次设置有进料段、升温段和出料段,升温段与出料段之间还设置有缓冲段；炉体内设置有上部电极和下部电极,上部电极设置在炉体顶端；下部电极呈环形并与缓冲段顶端侧壁配合设置,上部电极和下部电极的中间位置位于升温段内；炉体顶端侧壁上设置有多个排气孔；缓冲段侧壁上还设置有多个尾气管；尾气管由内至外向上倾斜设置。升温段与出料段之间缓冲段的设置,能够在物料升温后,利用物料余热对物料进行二次石墨化以及除杂处理,朝上倾斜设置的尾气管,则能够在缓冲段内生成气化杂质时,自由排出,避免杂质随物料流出,提高成品质量的稳定性。
110	0	本发明公开了一种垃圾碳化热解系统,包括：碳化炉,安装到碳化炉中的支撑架,抽屉式的反应釜,转运台；反应釜包括：带有底壁的底壳,固定到底壳侧壁上的环状中壳和固定到环状中壳上的环状上壳；筛网的筛孔面积大于多孔板上孔的面积；支撑架包括：用于支撑的框架,设置在框架上的滑道、前限位档条和后限位档条；前限位档条和后限位档条分别设置在滑道的两端,前限位档条靠近碳化炉密封门,后限位档条远离密封门；转运台包括：底座,支撑台,安装在底座和支撑台之间的伸缩式支撑架,安装在支撑台上的传动结构；支撑台的周围设置护栏；底座下端安装用于转运转运台的转动轮；伸缩式支撑架上设置伸缩定位结构。
387	3	本发明公开了一种污泥、垃圾烘干碳化热解燃烧处理系统及其方法；经过分拣处理,去除水泥碎块,金属,含水量不大于80％的垃圾或污泥进入烘干机,由热解焚烧炉排出的高温尾气进行烘干,烘干后含水量小于25％的垃圾或污泥进入碳化炉进行碳化处理,碳化的气相和固相产物均投入热解炉焚烧,碳化过程所需的热源,由热解炉的部分高温尾气提供,在参入部分常温空气温度降低至碳化炉使用要求的温度后由高温风机驱动进入碳化炉,在燃烧供氧不足的情况下,开通补风管路；本发明使原料中的有害物质提前释放,通过闭环系统进入热解炉分解,能大幅提高有害物质的分解效率,污泥、垃圾焚烧现场环境能够大为改善,碳化的热源由焚烧炉或者锅炉的尾气提供,形成循环。
3035	5	本实用新型公开了一种连续石墨化炉,包括石墨化处理炉,石墨化处理炉具有带进口和出口的炉膛,炉膛的进口连接有进料气体置换装置,进料气体置换装置包括进料置换仓和用于对进料置换仓内气体进行置换的第一气体置换组件,进料置换仓设有进料口、出料口、用于控制进料置换仓进料口开闭的第一阀门和用于控制进料置换仓出料口开闭的第二阀门,进料置换仓出料口与炉膛的进口相连。该连续石墨化炉能够减少有害气体对物料石墨化影响,提高产品品质,且能够对物料进行连续石墨化处理。
1934	1	在制造更高品质的石墨的石墨的制造方法中,在将加热炉内的最高温度设为2900℃以上时,加热器与石墨容器之间发生放电,无法高效地将电力转化为电加热器的热。本发明的目的在于,提供用于制造更高品质的石墨的石墨的制造方法。在石墨化工序中,将石墨容器与加热器的距离设为特定的长度范围,将加热炉内的气体设为包含氦气的气氛,将加热炉内加热而使得最高温度为2900℃以上,由此可得到热扩散率更高的石墨。
853	5	本发明属于散热片技术领域,尤其涉及一种石墨铜箔复合散热片,包括网状铜箔,以及通过压延成型技术复合在网状铜箔的至少一面上的石墨膜,所述网状铜箔的孔隙率为40～80％,孔径大小为0.002～2mm。相比于现有技术,本发明采用压延技术将石墨膜复合在网状铜箔上,由于无需使用粘接剂,因此大大降低了界面热阻,同时有效避免复合散热片产生层间脱胶现象,从而使复合散热片具有优异的机械性能和导热散热性能,并大大提高了复合散热片的使用寿命；此外,若本发明的孔隙率过高会影响铜箔的机械强度,孔隙率过低则影响铜箔与石墨膜之间的结合强度；而网孔过大会使石墨膜无法与铜箔紧密结合,网孔过小会导致石墨膜与铜箔的结合力不足。
2850	4	本实用新型公开了一种秸秆干馏装置,包括：秸秆输送机、秸秆加料仓、秸秆干馏机、干馏碳冷却槽、干馏碳储仓、干馏碳研磨机、干馏碳酸洗槽、酸洗料浆过滤机、干馏碳碱洗槽、碱洗料浆过滤机、干馏碳精品储仓、干馏碳精品烘干机、干馏碳成品储仓、石油沥青储仓、混合料搅拌槽、混合料输送桶、粉状碳化炉和粉状石墨化炉。本实用新型既实现了农作物秸秆的高附加值利用,提高了农民收入,又解决了天然石墨资源枯竭的问题,变废为宝,一举两得。
3160	1	本实用新型公开了一种石墨生产线及其连续式石墨化炉,包括：用以供碳纤维反应生成石墨的炉体；与所述炉体的两端相连的炉盖；设于所述炉盖的外端、用以牵引驱动碳纤维进入所述炉体内的牵引收卷机；其中,所述炉体内设有：用以供碳纤维反应生成石墨的石墨坩埚；两个分别设于所述石墨坩埚的进出口、用以避免所述石墨坩埚内的热量散失的保温门。上述连续式石墨化炉结构简单,保温性好,解决了需要额外耗费大量电能的问题。
1183	0	本实用新型公开了一种碳化炉排废系统,包括连通碳化炉的排废管道,还包括清理装置,清理装置包括清理部,清理部设置在排废管道内,用于清理排废管道的内周壁。本实用新型通过清理部清洁排废管道的内周壁,使得排废管道保持畅通,排废管道能够及时将碳化炉内的废气排出,有效保持碳化炉内温场的均匀性,提升碳纤维的品质；清理部对排废管道的清洁效率高、清洁效果好,无需人为清理,节省了人力物力,且清理过程中碳化炉无需停车,实现了碳纤维的连续化生产。
896	0	本发明公开了一种复合玻璃纤维过滤毡的制备方法,属于过滤毡材料技术领域。本发明先取丙烯腈、丙烯酰胺等水浴反应,石油醚萃取有机层再浓缩,加入二甲基甲酰胺进行纺丝,氧化、碳化得备用碳纤维,取活性污泥与粉碎的荷叶粉发酵后的上清液再加入纳米二氧化硅、γ#氨丙基三乙氧基硅烷等搅拌得到浸润液,再将碳纤维层与基布进行针刺制备过滤毡,再于浸润液中浸泡,干燥冷却即得复合玻璃纤维过滤毡,本发明通过碳化聚丙烯腈纤维得到碳纤维既保持了传统碳材料的固有本征特性,又增加了强度和耐高温的优越性能,与玻璃纤维交错纺丝制成过滤毡,表面更加致密化,经实例证明,所得过滤毡可长期在高温下作业,耐温性优越,拉伸强度高,粉尘的剥离性能好。
3214	0	本实用新型提供一种碳纤维石墨化炉。本实用新型包括竖向布置的炉体、设置在炉体上方的进料口和设置在炉体下方的出料口,所述进料口处设置有进料阀门,所述的炉体内部具有炉膛,所述炉膛包括上部的加热炉膛和下部的保温炉膛,所述加热炉膛内壁设置有加热电极,所述加热炉膛和所述保温炉膛之间设置有第一闸板,所述出料口处设置有第二闸板,所述的第一闸板和所述第二闸板分别包括一块活动板,所述的活动板的一侧通过铰链连接在所述炉膛的内壁,所述活动板的底部通过弹簧连接所述炉膛内壁,所述弹簧上设置有压力传感器。本实用新型内部受热均匀,避免物料堆积,石墨化效果好。
2851	2	本实用新型是一种艾奇逊石墨化炉专用机械绳索卸炉吊具,包括横梁,横梁沿长度方向上间隔设有七个向外侧凸出的加强块,中间三个加强块上各设有一个贯通的通孔一,横梁的左部与右部均各设有三个贯通的通孔二,通孔一与通孔二上均固定连接有一个第一吊环,横梁重心的正上方设有一个第二吊环,第二吊环与横梁通过两根链条相连,两根链条与横梁恰好形成一个等边三角形结构,每个第一吊环上还固定连接有一根钢丝绳,钢丝绳在重力的作用下竖直向下,其底端设有一个用于捆绑石墨电极的绳套,本实用新型单次可调运多根石墨电极,操作使用方便,能够降低工人劳动强度,降低使用设备故障率,提高设备的利用率。
539	0	一种微片石墨烯电热油墨的制备方法、电热墙布的制备方法及电热墙布的应用,微片石墨烯电热油墨的制备：纳米银线的制备；少层微片石墨烯滤饼的制备；微片石墨烯电热油墨的制备。该方法制备的微片石墨烯电热油墨具有均匀的分散性和高导电性等优点。电热墙布的制备：用稀释剂将微片石墨烯电热油墨的制备进行复配；通过管道泵送至圆网印刷装置的出墨喷头,在泵的压力下,均匀地送至圆网内筒,调节圆网印刷刮刀的深度、角度和位置,使油墨从圆网内均匀的挤出印刷至基材上；送至烘箱内烘烤,在印刷银电极得到电热墙布半成品；该方法工艺简单、易操作,能解决传统印刷方式对基材材质的限制。电热墙布的应用：将电热墙皮应用于机房的电磁屏蔽布。
1928	0	本发明涉及碳制备技术领域,具体涉及一种石墨碳素材料的生产装置及方法；包括焙烧炉和冷却组件,冷却组件包括冷却箱、散热板、冷却管、水泵、风机、制冷片、导管和吹风板,焙烧炉煅烧焙烧物料和石墨化工艺制成碳素材料,打开焙烧炉,首先通过风机运作往导管吹风,制冷片一侧吸热一侧放热,将风机产生的风制冷形成冷风,导管将冷风导入吹风板,吹风板对碳素材料吹风进行风冷,风冷一段时间后,水泵运作将冷却箱内的冷却液导入冷却管,通过冷却管内的冷却液使焙烧炉内的碳素材料水冷降温,加快焙烧炉内碳素材料冷却速率。解决现有碳素材料生产,碳素材料冷却时间长影响生产效率的问题。
611	0	本发明公开了一种生物质碳化炉中的冷却装置,其结构包括一体散热箱、散热器、储仓、冷却框底槽、冷却框上罩、冷却框、控制面板、内部冷却装置,一体散热箱安装有散热器,储仓与控制面板组成为上下结构,储仓与控制面板分别嵌装在一体散热箱上,冷却框为U形结构,冷却框与一体散热箱相连接,二者组成为一体化结构,本发明将水注入注水固定筒内通过水的重力实现带动运行,将水合理利用；水抽至抽水筒内进行喷淋冷却,实现炉身的全方位冷却,冷却效果好；接着将喷淋后的水抽至水循环储水框内再次注入注水固定筒内,实现水循环利用,有效节省了水资源。
2464	0	本发明公开了一种煅烧及石墨化一体化生产装置,包括支撑(1),支撑(1)上方为支撑板(2),支撑板(2)下端连接有冷却设备(3),支撑板(2)上端为电煅炉(4),电煅炉(4)侧部设置有正负电极(5),电煅炉(4)顶部为支撑平台(6),支撑平台(6)上方为罐式煅烧炉(7),罐式煅烧炉(7的)侧部设置有烟道(8),罐式煅烧炉(7)的内部设置有挥发份通道(11)和预热空气通道(12),罐式煅烧炉顶部安装有上料斗(9)。本发明大大节约了占地面积及投资成本；充分利用了煅后料的余热,节约用电成本,能源得到最大化利用；实现了原料到石墨制品的连续生产,大大缩短生产周期,提高了生产效率。
1741	0	本实用新型公开了一种空冷型高温碳化炉,包括由内部保温层与加热棒组合而成的高温碳化炉腔体,在所述高温碳化炉腔体的外侧,设置有一层采用空冷结构的空冷保温层；在所述内部保温层与所述空冷保温层之间设置有一层保温腔；所述保温腔的两端具有碳丝出入口。本实用新型在现有高温碳化炉的腔体外另外设置一空冷保温层,在高温碳化炉的内部保温层与所述空冷保温层之间设置有一层保温腔,便可以以递减方式避免高温炭化炉的热散溢现象的发生,从而使最外层的炉壁降温至安全温度附近。本实用新型通过低能低耗的生产方法来进行碳纤维高温碳化的生产,为此十分的节能环保,更可以利用所节约下来的能耗的成本来填补较高的设备改进的成本,实现经济效应最大化的目的。?
1556	0	本实用新型公开了一种生物质用高效热解碳化炉,包括炭化炉本体,所述炭化炉本体的顶部设有进料端口,所述进料端口与所述炭化炉本体通过焊接的方式连接,所述炭化炉本体的底部设有电磁阀门,所述炭化炉本体的内部设有加热电阻,所述加热电阻电路连通控温组件,所述炭化炉本体的左上侧设有煤炭入口端。该种设备通过设计了炭化炉本体,利用煤炭入口端加入煤炭,同时可以控制进料端口的电磁阀门,送入生物材料,在使用中,可以配合炭化炉本体内部的控温组件进行控制加强炉内温度,当温度不够时,可以控制加热电阻进行加热,同时通过高压风机加强煤炭燃烧效率,整体功能性较强,结构简单,易于实现,具备较强的推广价值。
1231	0	本实用新型公开了一种用于碳纤维生产的碳化工艺预热装置,属于碳纤维生产用设备技术领域。一种用于碳纤维生产的碳化工艺预热装置,包括安装盖,防护箱内设有电动机,带动轴外壁右侧套设有转动套,承载块中部设有从动轴,从动轴右端连接有预加热器主体,带动轴外壁设有多个导板,转动套内壁设有多个导槽,固定板顶面前后两侧均设有气缸,转动套圆周外壁右侧套接有固定环,固定环外部套设有承接环,承接环中部开设有限位槽。本实用新型通过设置在带动轴外壁的多个导板,转动套内壁的导槽,以及固定环外部的承接环之间的配合,一方面加快了碳化炉内的升温速度,另一方面也使得碳化炉内部温度更加均匀。
1478	0	本实用新型属于生物质碳化技术领域,涉及一种防热熔生物质裂解碳化炉,包括卧式的炉体、设于炉体下方的点火机构、设于所述炉体的内腔的送料筒、连接送料筒进口的进料斗、连接送料筒出口的出料管以及设于炉体上方的烟囱,所述烟囱包括下方的方筒部和上方的圆筒部,所述圆筒部的直径大于所述方筒部的对角线长度,所述圆筒部的内壁上设有隔火层。本实用新型隔火层能够让烟囱内燃烧产生的热量不会直接传导到圆筒部上,这样圆筒部就不会因为过高温度而熔融；而且隔火层质地坚硬,也可以对圆筒部形状起到支撑作用。
2066	0	本发明公开了一种石墨化炉,包括隔热筒体,隔热筒体两端分别通过轴承旋转连接有端盖,端盖连接有支腿；两个端盖之间固定有电加热棒,隔热筒体内固定有内螺纹叶；一个端盖顶部固定有入料口,另一个底部固定有出料口；所述隔热筒体外固定有外齿轮,外齿轮啮合有动力齿轮；动力齿轮连接有旋转动力装置。本发明结构简单,使用方便,充分利用了加热器的热量且降低了隔热外壳的隔热要求。
1195	0	一种污泥碳化处理系统,涉及污泥处理装置技术领域,包括进料装置一,所述进料装置一通过螺旋输送机一与干燥筒的一侧连接,干燥筒上设置热风炉一,干燥筒的另一侧设置有干燥筒出料口和两个干燥筒除尘口,干燥筒出料口下设置有螺旋输送机二,干燥筒除尘口连接旋风除尘器,螺旋输送机二与进料装置二连接,进料装置二通过螺旋输送机三连接中温碳化炉的一侧,中温碳化炉的另一侧设置有两个出气口,出气口一连接热风炉一的另一侧,出气口二连接热风炉二的一侧,热风炉二的尾部设置有螺旋输送机四。本实用新型通过干燥筒和中温碳化炉对收集来污泥进行净化处理,将污泥减量化,污泥体积和总量减少90％以上,解决了处理污泥的问题,使环境得到了改善。
1323	1	本实用新型属于活性炭生产设备技术领域,具体说涉及一种原料多元化的活性焦内热式回转炉,包括顺序连接的多组分自动加料系统,炭化炉、活化炉,余热锅炉,所述碳化炉和活化炉的排烟口均与微负压尾气回收管道相连通,所述微负压尾气回收管道与所述余热锅炉相连通,所述微负压尾气回收管道上设置有负压风机,所述活化炉侧壁上设有若干流量可调的蒸气喷嘴,蒸气喷嘴的数量沿炉头到炉尾的方向逐渐减少,所述余热锅炉通过蒸汽管路与所述蒸汽喷嘴相连通,所述炭化炉、活化炉均为内热式回转炉,本实用新型以褐煤和兰炭混合物为原料,缓解活性焦生产原材料供应单一、紧张的现状,降低生产成本,节约能源,增加褐煤的附加值。
2973	0	本实用新型公开了一种石墨化炉用绝热保温结构,包括外炉墙,所述外炉墙内侧固定连接有隔板,所述隔板内侧固定连接有内炉墙,所述外炉墙与隔板之间设置有真空腔,所述隔板与内炉墙之间设置有保温腔,所述保温腔内部填充有保温层,隔板两侧分别设置有储热层和隔热网,所述外炉墙上端设置有盖板,所述盖板上端表面四角位置均设置有通孔,所述盖板分别于外炉墙和内炉墙通过螺栓可拆卸连接,本实用新型通过设置有真空腔、保温层、储热层和隔热网,使其相互配合使用,有效降低通过辐射丢失的热量,进而极大的降低了炉体内热量的流失,极大的提高了石墨化炉的绝热保温能力。
1789	4	本发明提供一种具有纠偏功能的石墨化炉炉顶温度监测方法及系统,其中,方法包括：获取红外检测探头测量的石墨化炉炉顶的第一温度值；获取石墨化炉的加热模块的电流数据；基于所述电流数据,确定石墨化炉炉顶的第二温度值；当所述第一温度值和所述第二温度值的差值大于预设的触发阈值时,对所述红外检测探头进行纠偏操作；纠偏操作执行完成后,重新获取所述红外检测探头测量的石墨化炉炉顶的第一温度值。本发明的具有纠偏功能的石墨化炉炉顶温度监测方法,实现自动纠偏,提高了石墨化炉炉顶温度监测的准确性。
1317	1	本实用新型涉及活性炭生产技术领域,且公开了一种全自动活性炭生产线上的碳化炉,包括底座、保温筒、烘干筒、加温层、隔板、投料口、安装架、出料口、支撑腿和储料箱,底座的上端面通过螺栓固定安装有保温筒,保温筒的内部固定安装有烘干筒,保温筒与烘干筒之间设置有加温层,烘干筒的内部设置有搅拌装置,保温筒的外部右侧且位于底座的上端面固定设置有除湿装置。该全自动活性炭生产线上的碳化炉,通过设置搅拌装置,对烘干筒内的原料进行搅拌,使原料受热更均匀,提高烘干排湿效果,通过设置除湿装置,便于烘干筒内原料的烘干排湿,避免蒸发出的湿气影响原料的干燥,保证原料的充分干燥,保障产品的质量。
1034	0	本发明公开一种高导热石墨膜的制备方法,其工艺步骤如下：选择高分子薄膜为原料,在高分子薄膜之间夹入石墨纸；将间隔有石墨纸交叉层叠后的高分子薄膜放入碳化炉中碳化,碳化在真空环境下进行；碳化后转移至石墨炉中、在惰性气氛中进行石墨化。制备工艺简单,过程容易控制,制备得到的石墨膜具有较高的热扩散系数及良好的稳定性,并且耐弯曲性能优异,可广泛应用大功率LED、高发热电子产品、微电子集成电路封装、电机、汽车、电缆及航空航天等领域。
2392	5	本发明公开了一种中间相沥青焦制备锂电池负极材料的方法,将沥青投入反应釜,加入添加剂；在氮气保护下,加热后得到反应物A；反应物A冷却后,转入加热装置,经过炭化得中间产物B；中间产物B经过粉碎处理,得到炭粉C；炭粉C经石墨化处理,得到锂电池负极材料。本发明方法工艺简单,所获得的锂电池负极材料稳定性好,收率高,在锂离子电池等领域具有广阔的应用前景。
2669	0	一种高强高韧碳/碳复合材料的制备方法,包括下述步骤：将碳纤维预制体置于化学气相渗碳炉中,预制体预先不经过高温石墨化处理；抽真空、快速升温化学气相渗碳炉,加热碳纤维预制体,脱除预制体中碳纤维表面的涂胶层,控制真空度不大于0.08kPa、升温速度为30-32℃/min；以C3H6为碳源气、N2为稀释气,实施化学气相渗碳,控制C3H6∶N2体积比为1∶1～3、炉温为900～1200℃、炉压为7～21kPa；连续化学气相渗碳80-100h后,随炉冷却即得本发明的高强高韧碳/碳复合材料。本发明解决了长期以来本领域的碳纤维预制体需要预石墨化处理、碳/碳复合材料的中间石墨化处理及最终石墨化处理工序问题,为高强高韧碳/碳复合材料的制备提供了一种切实可行的方法。
2246	1	本发明属于电池领域,具体地说,涉及一种锂电池石墨负极材料的生产工艺,将骨料与粘结剂进行混捏、成型后直接置于石墨化设备内进行石墨化得到石墨化品,再将石墨化品进行破碎处理即得石墨负极材料,本发明的有益效果为通过将骨料与粘结剂进行混捏、成型后直接进行石墨化得到石墨化品,再将石墨化品进行破碎即得石墨负极材料,省去浸渍、焙烧工艺,缩短工艺流程、提高生产效率,而且成型后的成型体直接置于石墨化设备中,无需使用坩埚,降低了坩埚容积对负极材料生产产量的限制,石墨负极材料的产量可增加2倍以上,极大提高了企业的经济效益。
3646	5	本实用新型专利中冷却炉墙(1)由墙内冷却钢管(4)和钢管外的耐火水泥组成,冷却管有进水口(3)和出水口(2)。通电结束抽风冷却后,炉头冷却水喷水,同时进水口(3)的阀门打开,冷却水从进水口(3)进入冷却管,同时从出水口(2)流出,进入水冷却塔,经冷却后由水泵加压进入冷却管进水口(3),通过往复循环,完成对制品的冷却。该冷却系统实现了从制品两侧和上端同时冷却,可以减少石墨化炉冷却喷淋水用量,避免制品氧化烧蚀；同时减少冷却时间,提高冷却效率,缩短生产周期,提高产量。?
1358	0	本实用新型涉及碳纤维碳化工艺中的高温碳化炉用加热装置,具体涉及一种碳纤维生产用高温碳化炉马弗加热器,包括第一连接件和多个加热组件,每个加热组件包括多根发热体和多个第二连接件,多根发热体通过多个第二连接件连接起来并形成呈长方体状的加热组件,多个加热组件并联在第一连接件上形成加热器,每个加热组件上连接有电极。本实用新型采用石墨作为发热体、第一连接件和第二连接件的原材料,能够满足连续化碳纤维生产过程中对于高温碳化炉性能的要求,同时加热器围绕在马弗的四周,使得马弗受热均匀,保证马弗的腔体内热量传递均匀,提高了碳纤维碳化工艺的效率,实现了1100℃-2800℃高温状态下高模量碳纤维的规模化生产。
1309	0	本实用新型公开了活性炭碳化炉出料机构,包括底板和碳化炉本体,所述碳化炉本体顶部外壁开设有开口,且开口内壁通过螺栓固定有进料斗,所述碳化炉本体两侧内壁均通过螺栓固定有倾斜设置的导流板,两个所述导流板相互对称,所述碳化炉本体底部中部内壁通过螺栓固定有楔形结构的导流块,所述导流块位于两个导流板底端正下方,所述碳化炉本体底部内壁通过螺栓固定有对称设置的两个挡料板。本实用新型通过设置有导流板、导流块、出料口、出料管和收集箱,实现对碳化炉本体内的活性炭的出料处理,并且在出料时起到了一定的缓冲效果,通过设置有挡料板,能够对活性炭颗粒进行阻挡,避免出料的不完全,提升了出料效果。
2025	0	本发明提供了一种负极材料及其制备方法、负极片和锂离子电池。所述方法包括：(1)将焦类材料和硬碳混合后,加入含碳粘结剂进行造粒,得到造粒产品；(2)对造粒产品进行石墨化,得到所述负极材料。本发明的方法得到的负极材料能量密度高,并且快充性能和高温性能优良。
2015	0	本发明公开了一种石墨化炉的脉冲集料装置,包括箱体,箱体的内部从上到下依次设有净气室、冷却分离室和收集室；箱体外侧对应净气室处设有出气端口,净气室的内侧设有设有脉冲反吹结构；冷却分离室包括设于顶部的第一隔板和底部的第二隔板,第一隔板将净气室和冷却分离室分隔,第二隔板将冷却分离室和收集室分隔,第一隔板和第二隔板之间设有多个滤筒过滤结构,且滤筒过滤结构的顶端与第一隔板上的第一过孔以及脉冲反吹结构配合。本发明中,相对与堆放式的冷却,冷却所需时间更短,冷却效率更高,能够大大缩短缩短生产周期,提高生产效率,并且避免了操作人员在高温环境下作业,避免人工集料的危险性。
2260	1	本发明公开了一种利用石墨化炉副产品得到高粒级增碳剂的方法,包括步骤：破碎、筛选、装料仓、混合、装炉前准备、装炉、石墨化、收集增碳剂粗品、初筛、筛分、循环再利用,在不影响负极材料产品质量的前提下,通过向石墨化炉保温料中添加一定体积比例的粒级为(2#6)mm的煅后焦,起到同样的保温效果的同时,还可得到粒级增大的煅后焦副产品。通过对副产品简单筛分即可得到符合炼钢增碳剂要求、增碳效果较好的增碳剂,同时,筛分出的小粒径增碳剂细粉可循环使用,大大节约了生产成本,且生产过程简单,产量高。利用发明提供的方法,无需单独的增碳剂加工过程,因此减少了废气的排放,有利于环境的保护。
2366	0	本发明涉及一种石墨化生产工艺和专用炉,提别是一种闭式石墨化生产工艺及密石墨化炉,改石墨化生产工艺步骤为装炉、煅烧、卸料等步骤。该石墨化炉包括一端或两端可开启的密闭的承压釜,在承压釜上安装有进气管、排气管和安全阀,其特征在于在承压釜内固定安装有水平导轨,在承压釜两端安装有与承压釜密闭、绝缘的电极母线,电极母线的一端在承压釜内,另一端与供电系统相连,石墨化过程中可移动炉槽车装在承压釜内。本技术方案是采用密闭式承压釜和可移动式炉槽相结合的炉型,生产中可控制釜内的压力和反应氛围,可有效降低生产周期、减少能耗和对环境的污染,提高承压釜的利用率。
1651	0	本实用新型公开了一种快速炭醋液焦油回收炉,包括碳化炉体,碳化炉体上连接有回收管道,在回收管道上依次设置有第一冷凝器和第一醋液焦油回收口。本实用新型能够同时将醋液和燃气回收利用,具有结构简单,制造成本低等有益效果。
1869	0	本发明提出一种抑制石墨阳极氧化烧蚀速率的方法和石墨化煅烧炉,方法包括：将防石墨氧化物放入高温的石墨化煅烧炉的炉前缓冲仓的内仓中,石墨化煅烧炉的炉前缓冲仓包括内仓和外仓,外仓放入常规原料；防石墨氧化物经内仓的布料口进入到受煤斗后,在重力作用下紧贴石墨阳极下降,下降的过程中对石墨阳极进行包覆；在石墨化煅烧炉内煅烧的过程中,防石墨氧化物与煅烧中产生的氧化性气体或自由基进行氧化反应,减少或避免了石墨阳极与氧化性气体或自由基进行氧化反应,防石墨氧化物的化学特性与石墨阳极的化学特性相同或相似。采用本发明提供的方法,使石墨阳极在煅烧过程中得到保护,延长石墨阳极的使用时间,节约生产成本。
2591	0	本发明提供一种石墨化炉及制造石墨的方法。利用石墨化炉并利用作为碳源的粉末制造石墨。石墨化炉具备：具有为了收放上述粉末而构成的凹部的导电性坩埚；电极,该电极具有柱状的轴与头部,该头部设在上述轴的端部,具有从由球、半球、边缘倒圆的圆柱、圆锥及顶点倒圆的圆锥构成的组中选择的一个形状；以及为了使电流经过上述坩埚及上述电极流向上述粉末而构成的电源。
2390	1	本发明公开了一种催化石墨化制备高导热石墨的方法,包括以下步骤：(1)将聚酰亚胺薄膜进行碳化处理制备成无定形碳结构的碳膜材料；(2)采用溶液浸渍、电镀、化学镀和液相沉淀中的任一种方法,将催化剂加载在步骤(1)得到的碳膜材料表面；(3)对步骤(2)表面加载有催化剂的碳膜材料进行石墨化处理,即得到所述高导热石墨。本发明先将PI膜碳化制成无定形碳结构的碳膜,然后在碳化后形成的碳膜上加载催化剂,使得催化剂是从外至内与无定形碳结构薄膜发生接触反应,避免了催化剂从内部溢出造成的破坏。本发明的制备方法制备的石墨膜在较低的石墨化温度下即可获得高的石墨化度、优异的导热性能和良好的抗绕曲性能。
523	0	本发明双炉排立式碳化炉,涉及了一种碳化炉,用于煤质碳化料再碳化。它是针对传统碳化炉产品质量不稳定的技术问题,设计了一种碳化炉。由炉壁、干燥干馏区、还原氧化区、灭焦冷却区、炉排、电动推杆、摇臂、烟箱、烟管、鼓风机、进风口、水池、出料机、挥发份燃烧室等组成。通过电动推杆的可控性,控制炉排的转动,利用炉排漏料稳定,分布均匀的特点,使氧化层始终能够均匀燃烧,从而保证了产品质量稳定。其有益效果是操作简单、便于调控、产品质量合格率高、生产效率高。
480	0	本发明涉及过热蒸汽技术领域,尤其是涉及一种过热蒸汽无氧碳化有机物综合系统及方法。该综合系统包括：上料系统、碳化炉、出料系统、过热蒸汽炉和尾气处理系统；所述上料系统通过空气隔绝机构与碳化炉的进料口连接；所述出料系统通过空气隔绝机构与碳化炉的出料口连接；所述过热蒸汽炉与碳化炉连接；所述尾气处理系统与碳化炉连接,通过引风机抽排碳化炉的废气,所述尾气处理系统能利用废气的温度对所述过热蒸汽炉进行加热。该过热蒸汽无氧碳化有机物综合系统设计巧妙,利于推广与应用。
1993	1	本发明公开了一种大小整流变压器循环送电石墨化炉,包括两个以上并联石墨化炉、设置于石墨化炉一侧的第一输电母线、设置在石墨化炉另一侧的第二输电母线及第三输电母线、与第一、第二输电母线电连接的第一整流变压器、与第一、第三输电母线电连接的第二整流变压器,以及控制单元；第二整流变压器的容量大于第一整流变压器容量,每一石墨化炉两端分别设置有第一、第二电极,第一电极电连接第一输送母线,控制单元控制第二电极与第二输电母线或第三输电母线的通断。本发明利用两台整流变压器同时送电,这样循环往复送电既提高了产能又提高了整流变压器的使用效率同时这样使用提高了整流变压器的功率因数和降低了变压器的损耗。
2343	0	本发明公开了一种提高石墨化提纯推舟炉效果的方法,涉及石墨材料加工领域。该方法包括：在推舟炉的炉膛中依次放置多个依次连续接触的圆筒状坩埚；将推进器推头与炉膛末端的一个坩埚相接触,推进器推头用来向坩埚移动提供动力；推进器推头的旋转前进,推动炉膛中多个坩埚翻转滚动前进。本发明中通过推进器推头带动炉膛中坩埚做旋转前进运动,坩埚转动即坩埚中炒料板带动坩埚中装入的物料在坩埚中翻炒运动,有效提高了物料的搅拌传热效果,解决了推舟炉煅烧过程中传热差的问题。
2387	0	本发明涉及一种石墨化生产工艺和专用炉,埋钵法石墨化生产工艺及密闭式石墨化炉,该石墨化生产工艺步骤为制品的放置、装炉、煅烧、卸料等步骤。该石墨化炉包括一端或两端可开启的密闭的承压釜,在承压釜上安装有进气管、排气管和安全阀,其特征在于在承压釜内固定安装有水平导轨,在承压釜两端安装有与承压釜密闭、绝缘的电极母线,电极母线的一端在承压釜内,另一端与供电系统相连,石墨化过程中可移动炉槽车装在承压釜内。本技术方案是采用密闭式承压釜和可移动式炉槽相结合的炉型,生产中可根据装在钵内制品的需要控制釜内的压力和反应氛围,可有效降低生产周期、减少能耗和对环境的污染,提高承压釜的利用率。
463	0	本发明涉及化工用加热设备技术领域,针对现有管式炉在实验过程中存在的操作复杂、实验样品少的缺陷,提出一种多仓立式生物质碳化实验炉及其使用方法,该装置主要包括加热管和石英管,所述加热管包裹在石英管的外壁上,所述石英管为顶部开口的筒型管,在石英管内部设有可拆卸的瓷舟仓架,所述瓷舟仓架包括瓷舟仓盘和进气管,所述瓷舟仓盘上均匀开设有多个瓷舟孔,水平设置的瓷舟仓盘套设且卡接在进气管的外侧,所述进气管的底部穿过碳化炉体的底部将碳化炉体内部与外部连通；所述密封盖一侧与碳化炉体外侧转动连接,密封盖另一侧通过锁扣与碳化炉体实现锁紧。本装置具有结构简单、易于操作、适用性强、批量实验的特点。
782	0	本发明公开了一种由甘蔗渣制备高比表面积氮气碳分子筛的方法,采用的原材料是甘蔗渣,其来源广泛,而且价格低廉；制备的碳分子筛孔径均匀、比表面积高,通过调节孔径,适合氮气制备,是一种甘蔗渣的新型利用方法。
3373	0	本实用新型公开了一种新型石墨化炉母线连接装置,包括法兰、第一基体、连接柱、连接球、旋转筒体、旋转孔、防滑条、密封圈、卡接筒体、第二基体、卡件、槽、调节孔、导向槽、和母线。本实用新型的有益效果：本实用新型采用卡接的方式连接母线,在卡接筒体内部设置有卡件,卡件上设置有槽和调节孔,法兰上设置连接柱,连接球与卡件内的孔为过盈配合,螺旋筒体和卡接筒体都设置有螺纹,卡接筒体在螺纹的推进下进入螺栓筒体,由于连接球直径略大,卡件上的槽和调节孔扩张,卡件内与连接球配合的槽卡接,卡件扩张复原,与连接球和连接柱完美贴合,不会出现卡接后的接触不良,造成线路短路,出现局部升温现象,连接稳定。
2585	3	本发明公开了石墨化炉的废气处理系统,包括石墨化炉、降温塔、除尘塔、风机、除硫塔和排浆池,所述石墨化炉的废气从炉盖排出,通过第一管道与降温塔进气口连通,降温塔出气口通过第二管道与除尘塔进气口连通,所述除尘塔出气口通过第三管道与风机的进气口连通,所述风机的出气口与除硫塔进气口连通,所述除硫塔通过顶部所设的排气烟囱将废气排出,所述除硫塔通过排浆管与排浆池连通。从上述结构可知,本发明的石墨化炉的废气处理系统,结构简单,能够有效将石墨化炉废气中的粉尘和二氧化硫进行去除,而且有效保护了废气处理设备,延长了废气处理设备的使用寿命,另外还可以产生一些副产品。
3469	0	本实用新型属于石墨化炉技术领域,提出的电极软连接的石墨化炉,包括变压器和若干个炉体,炉体的炉头和炉尾上均设置有若干个电极,电极的上方和下方均设置有铜排,铜排通过紧固装置与电极连接,且铜排的两端均通过钢丝线缆与变压器上的铝排连接,钢丝线缆通过压线装置与铜排连接；紧固装置包括上压板和下压板,上压板设置在电极的上方,下压板设置在电极的下方,上压板和下压板通过紧固杆连接,紧固杆为螺纹杆。本实用新型构思巧妙,操作简便,解决了现有技术中电极铜排与母线铝排直接搭接,易导致铝排或铜排氧化、受热变形、接触不良等现象发生,影响生产的技术问题。
1691	0	本实用新型提供一种吊料框,用于井式碳化炉中,包括圆形的上架和底架,上架与底架之间设置有若干平行的矩形框,矩形框的每条边都设有若干孔,矩形框还包括若干横杆和竖杆,横杆、竖杆的两端分别插入矩形框的孔内固定,横杆与竖杆垂直交叉；横杆与竖杆的连接处也通过孔固定。该吊料框根据产品规格不同分为多层次,每层都能够随意拆开,拼接方便实用；不影响产品的碳化质量,工人装炉时不必再下到炉内,改变了工人作业环境,增大装炉量。
3317	0	提供一种艾奇逊型石墨化炉匣钵坩埚用高强度坩埚盖,盖体顶端为平面、四角为圆角Ⅰ的方形；盖体一体化制有的凸出部底部外圈预留圆角Ⅱ过渡的方框形基座,与方框形基座下底面对接并位于凸出部中部掏制呈圆锥体或半球体体结构的内凹空腔；圆角Ⅱ半径大于圆角Ⅰ半径,圆角Ⅱ和圆角Ⅰ之间宽度d1大于方框形基座直线段和盖体直线段边沿之间距离d2。本实用新型在改善外热型艾奇逊型石墨化炉石墨化提纯坩埚立装装炉生产时产能低、电耗大现状基础上,提升了坩埚盖耐钢丝绳反复吊装摩擦损伤以及扣合接触性碰撞损伤的机械强度,消除了原先因应力集中导致裂缝出现的影响；延长了坩埚盖的使用寿命；更具多重现实意义和推广价值。
1647	0	本实用新型公开了一种低功耗碳纤维连续碳化炉,包括炉体和炉膛,所述炉体的内部为炉膛,炉体的内壁上由外到内依次设有保温层、耐火层和加热管,炉膛上下两侧的耐火层内部分别设有第一惰性气体进管和第二惰性气体进管,炉体的左端中部设有与炉膛导通的丝束进口,炉体的右端中部设有与炉膛导通的丝束出口,炉体的中部还设有与炉膛导通的排气管。本实用新型结构稳定,能耗低,纤维碳化效果好,工作效率高。
3395	0	本实用新型涉及一种石墨负极材料石墨化降温装置,包括石墨化炉的炉体,炉体顶部安装有喷淋式冷却回路系统,炉体底部铺设有换热式冷却回路系统,喷淋式冷却回路系统与所述换热式冷却回路系统相并联后,连接水源。本实用新型的降温装置可上下同时对石墨化后的高温材料进行冷却,冷却速度快,可有效降低冷却时间,提高生产效率。本实用新型的降温装置设置的喷淋式冷却回路系统为自动移动洒水冷却方式,这样可以使材料各部分均匀散热,保证了产品质量；同时节省了人工,降低了劳动强度,改善了工作环境。
3361	5	本实用新型公开了一种高效型双体石墨化炉,包括控制箱,所述控制箱的两侧设置有两个炉体,所述炉体的底部设置有支撑脚,所述炉体的顶部设置有进料口,所述进料口与炉体的交接处设置有料口外檐壁,所述料口外檐壁的上表面从左至右依次固定连接有齿轮一、齿轮二和齿轮三,所述齿轮一、齿轮二、齿轮三之间缠绕连接有起重带；通过砝码、齿轮和滑动卡槽的设计,实现了纯人工便捷式物料装填,具有便利、环保、节能等特点；通过拉环与拉环固定柱的设计,可以更好地控制砝码一和增重块的降落速度,避免意外的发生；通过弹簧垫和刻度尺的设计,实现了物料的定量化人工装填,避免了资源的浪费。
1387	0	本实用新型公开了一种垃圾无氧碳化系统,包括储泥箱、一级螺旋输送机、煤泥切片打散机、二级螺旋输送机、一级烘干机、三级螺旋输送机、二级烘干机、四级螺旋输送机、过渡仓、五级螺旋输送机、碳化炉、出料水冷螺旋输送机、光氧废气净化机一、脱硫塔、光氧废气净化机二、布袋除尘器、旋风除尘器、烟气管路系统,本实用新型连续式加料,连续性出料,没有频繁加料的繁琐；打散机能够把成块的污泥连续不断的打散到所需体积；采用螺旋式输送机,且进出料口均为密封结构,杜绝污泥异味外泄；采用污泥烘干炉,设计为低温两道烘干；污泥碳化炉,碳化炉内采用独特的二回程螺旋结构,增加了物料碳化时间,不仅减少了设备的占地面积而且提高了碳化效率。
3620	0	本实用新型公开了一种生产煅后石油焦的煅烧炉,包括石墨化炉和石墨化炉上部的煅烧罐,石墨化炉底部设有提纯漏斗,煅烧罐顶部设有加料斗,所述煅烧罐内设有六层火道隔板,火道隔板交错设置形成S形火道。在煅烧罐与石墨化炉的炉腔内可同时完成物理反应与化学反应,实现连续生产,可大大缩短生产周期；反应中石油焦经过交错设置的S形火道,可减少烧失量和提高实收率,实收率可从65%提高至70%左右,从而可提高生产效率,降低能耗,节约生产成本。提纯漏斗外部设有冷却水套,冷却水套上设有进水口与出水口,对煅后石油焦强制降温,可提高冷却效果,从而提高产品品质。
1480	0	本实用新型提供一种型焦耦合末煤热解系统,实现煤热解技术与型煤碳化技术的耦合,制作型焦产品,利用高压成型设备形成的高密度型焦煤在碳化炉内碳化,而碳化产生的煤气、热解产生的热解煤气又能作为加热气体,冲破了以往焦炭受煤种,粘结性等指标的影响,可以大量使用惰性炭料、不粘煤进行炼焦；同时充分的利用原料碳化后型焦的显热实现末煤全粒径热解,既节约了能耗,又可减少稀缺焦煤资源的利用,使廉价的末煤进行热解提取煤气和焦油后供型焦使用。
3457	0	一种石墨化炉用炉芯板伸缩装置,它涉及一种炉芯板伸缩装置。本实用新型解决了现有的石墨化炉在装炉过程中,由于炉体会受热变形,炉芯板与炉墙之间的接触不严,产生缝隙,导致炉芯板内的外料会相互渗漏,存在影响生产的问题。本实用新型的连接板沿其长度方向的一侧与炉体固定连接,多个滑销固定安装在炉芯板上,连接板上由上至下依次开设有多个滑销口,连接板沿其长度方向的另一侧与炉芯板之间通过多个滑销活动连接,多个伸缩件的一端固定在炉芯板上,多个伸缩件的另一端抵靠在连接板沿其长度方向的另一侧上。本实用新型用于石墨化炉。
2059	3	本发明公开了一种石墨化炉烟气脱硫除尘工艺,本发明具体包括以下步骤：S1、重力除尘处理,S2、洗涤除尘,S3、脱硫处理,S4、电场收尘处理,S5、脱硫除尘废液回收处理,本发明涉及废气处理技术领域。该石墨化炉烟气脱硫除尘工艺,可实现通过将除尘和脱硫分开处理,并且进行重力除尘、洗涤除尘和电场除尘相结合的方法对石墨化炉排出的烟气进行充分除尘,很好的达到了既快速又高效的对石墨化炉排出的烟气进行充分的除尘脱硫处理的目的,实现了对石墨化炉排出的烟气的脱硫除尘处理工艺进行改进,来实现一次净化成功达标排放,大大增强了除尘效果,这样能够节省废气处理人员大量的工作时间,减轻了工作人员的工作负担。
3178	0	本实用新型公开了一种用于电极负极材料生产的高产节能型石墨化炉,涉及石墨化加工技术领域,包括石墨化炉,所述石墨化炉的右侧设置有循环气桶,所述循环气桶的一侧设置有热量回收桶,所述循环气桶的上表面贯穿连接有感应器,所述石墨化炉和循环气桶之间连接有真空泵,所述石墨化炉和热量回收桶之间位于第二连接管的下方位置处连接有第三连接管。设置了循环气桶,能使石墨化炉进入真空状态,能增加反应效率,能二次利用氩气,从而能为工厂生产节约成本,设置了感应器,能通过感应器控制循环气桶内部的液体高度,设置了热量回收桶,能回收并储备热能,从而能为其他设备提供热能,进而能广泛的降低了工厂的能源消耗。
417	0	本发明属于材料制备技术领域,具体涉及一种能够适度降低氧化石墨烯浆料粘度的分散剂及其应用。本发明能够适度降低氧化石墨烯浆料粘度的分散剂分子中含有苯环,且水解后能够形成阴离子,分散剂包括但不限于十二烷基苯磺酸钠、对甲苯磺酸钠、苯磺酸钠、对羟基苯甲酸中的一种或多种。本发明采用的分散剂中苯环的π键可以促进氧化石墨烯微米片成膜时的自组装,形成高取向性的氧化石墨烯膜,提高导热膜的性能；同时分散剂中的阴离子具有表面活性剂的作用,能够阻碍氧化石墨烯微米片发生团聚现象,能够氧化石墨烯的固含量,且本发明使用的分散剂绿色环保,无毒无害。
1839	0	公开了一种制备人造石墨的方法、包含人造石墨的负极以及锂二次电池,其中所述方法包括以下步骤：将碳系原料粉碎；进行第一脱铁工序以从粉碎的碳系原料中除去在所述粉碎步骤期间产生的磁性异物；将来自所述第一脱铁工序的产物造粒；将造粒产物石墨化；以及进行第二脱铁工序以从石墨化产物中进一步除去磁性异物。
1765	0	本实用新型涉及一种低温碳化炉的配重装置,属于碳纤维生产设备领域。它设有炉体、马弗、耐火材料层、保温材料层及电加热装置,炉体上方安装有配重支架,配重支架沿炉体纵向均匀排布,配重支架的顶部固定有滑轮,滑轮上环绕有拉筋,拉筋的一端从炉体上端的缝隙中伸入将马弗的上壁吊起,拉筋的另一端设有配重体。本实用新型在低温碳化炉的马弗增加了向上拉的配重装置,这样在高温情况下,马弗上板膨胀时,用适当的拉力将膨胀多余的部分向上拉起,以保证马弗不产生变形、塌陷,增加马弗强度,延长使用寿命。
1955	0	本发明公开了一种石墨化炉,包括可移动平车和金属炉体,金属炉体设置在可移动平车的上方,在金属炉体的外侧两端设置有电极装置,电极装置的外侧由内至外依次设置有冷却装置、自动压力控制装置和电动加压装置。本发明采用了废气收集罩等结构,实现了全程无粉尘无烟气溢出,从而提高了周围的环境,更加安全环保。采用ICBT电源进行供电,无需人为进行干预。整个装置上设置有冷却系统,冷却效果良好,功能多样。
1938	1	本发明提供导热膜制造设备,包括收放卷设备、热还原炉、石墨化炉和压延设备,所述收放卷设备对氧化石墨烯薄膜进行基材剥离和收卷,所述热还原炉对经过收放卷设备收卷后的氧化石墨烯薄膜进行热还原处理获得石墨烯薄膜,所述收放卷设备对热还原炉获得的石墨烯薄膜进行收卷,并将收卷后的石墨烯薄膜放卷到石墨化炉,所述石墨化炉对石墨烯薄膜进行焦耳热石墨化处理；所述压延设备对经过石墨化炉焦耳热石墨化处理后的石墨烯薄膜进行压延处理；所述收放卷设备对经过压延设备压延处理后的石墨烯薄膜进行收卷,获得卷式导热膜。本发明实现卷对卷式生产导热膜,可以显著提升生产效率和降低生产成本。
1555	5	一种复合离子电极材料连续循环造粒装置,料仓包括第一料仓、第二料仓、第三料仓,所述的第一料仓、第二料仓和第三料仓分别通过管路与螺旋推进器连接,螺旋推进器与真空搅拌机相连接；螺旋推进器的推进方向由料仓向真空搅拌机推进；真空搅拌机与碳化炉相连接,碳化炉内部设置有加热装置,所述的碳化炉采用环形结构,碳化炉的尾端与梨刀打散机相连接,梨刀打散机与成品收集罐相连接,在梨刀打散机与成品收集罐之间设置有滤网装置,在梨刀打散机与成品收集罐的连接位置设置有循环造粒管路,循环造粒管路连接至螺旋推进器。对造粒材料在出料时直接进行过滤,无法出料的废料通过螺旋进料器与料仓内的新进料一起进入炉体内循环造粒反应。
213	3	本发明专利属于碳/碳复合材料制备装备技术领域,具体涉及一种沥青碳化炉尾气处理装置。包括碳化炉尾气管道、抽真空管道、尾气处理罐、排气管道、水冲洗管路、排水管道、溢流管道、高真空球阀、球阀,所述的碳化炉尾气管道与抽真空管道连接,管路之间设有球阀；所述的碳化炉尾气管道和尾气处理罐连接,管路之间设有高真空球阀；所述的尾气处理罐底部设有排水管道,侧面设有溢流管道,排水管道及溢流管道均设有球阀；所述的尾气处理罐上部设有排气管道,管道上设有两个球阀；所述排气管道的两球阀之间设置水冲洗管路及球阀。本发明解决了现有碳化炉运行时焦油导致尾气管路堵塞,尾气无法正常排出,炉内压力升高,带来安全隐患。
2363	1	本发明涉及一种冷等静压高纯石墨的生产工艺,所述的生产工艺包括制备原料、原料混配、制备改制沥青、预混、轧制薄片、研磨、压模成型、第一次焙烧、除硬壳、第一次浸渍、第二次焙烧、第二次浸渍、第三次焙烧、第三次浸渍、石墨化、冷却出炉和分检步骤,本发明具有工艺简单、生产效率高、成本低、产品质量高的优点。
3505	0	本实用新型涉及一种石墨化炉内衬结构,所述结构由外至内依次包括炉壳(3)、由耐火材料分层砌筑而成的外部内衬(4)和炭砖内衬(5),所述炭砖内衬(5)的顶部设置为逐渐向外部内衬(4)过渡的斜坡段,所述斜坡段的顶部位于距离炉底约5.9-6.9m处,所述斜坡段的垂直高度占整个炉体高度约4/79-6/79。本实用新型的结构确保物料不堆积,具备良好的流动性；斜坡段及预热带朝向炉体内部的一侧涂覆防结焦涂料层,保证预热带不结焦；炉盖以下1000-1500mm段未砌筑炭砖,可避免炭砖经高温后导电性提高导致上部电极直接向炭砖放电的现象。
591	0	本发明公开了一种秸秆碳化系统,包括秸秆碳化炉和烟气回收处理装置；所述秸秆碳化炉包括碳化炉体、碳化炉盖和燃烧器,所述碳化炉盖设置碳化炉体的炉口上,所述燃烧器设置在碳化炉体正下方,所述碳化炉盖上设置有连通碳化炉体的出气管；其特征在于：所述秸秆碳化炉还包括由保温砖砌成的保温壳体,所述保温壳体上设置有排气孔；所述碳化炉体顶端延伸出保温壳体顶部；所述烟气回收处理装置与出气管连通。用于解决现有热量散失严重,碳化效果不理想、冷凝效率低的技术问题。
1010	0	本发明涉及一种WC-Co复合粉的制备方法,包括：(1)将前驱体粉末进行一次碳化,所述前驱体粉末中单质碳质量百分比为13.5～14.5%,钴盐质量百分比8.5～10%,余量为紫钨,所述钴盐在碳化中能产生二氧化碳；(2)将步骤(1)得到的一次碳化产物研磨并调配碳含量至5.80%～5.95%,再研磨混合,进行二次碳化。本发明方法可生产研磨态马尔文粒度分布成单峰正态分布的粒度分布窄、分散性与均匀性较好的高质量的超细碳化钨、钴复合粉末,该方法更节能、成本更低。
1594	1	本实用新型公开了一种碳化钨连续高效碳化炉,包括碳化炉,所述碳化炉内上端设置有加热板；所述碳化炉右侧上端设置有与之连通的碳粉喷枪,所述碳粉喷枪通过碳粉管与碳粉罐连通；所述碳化炉左侧上端设置有与之连通的钨粉喷枪,所述钨粉喷枪通过钨粉管与抽料泵的输出端连通,所述抽料泵的输入端与其下方的钨粉罐连通；所述碳化炉内底部设置有漏斗状的集料斗,所述集料斗通过舟皿进口与其下方的炉管连通,所述炉管位于碳化炉内且其两端分别贯穿碳化炉左右两侧。本新型结构设计合理,使用方便,使得超粗碳化钨粉的制备工艺更简单,碳化钨粉能连续自动取出,方便实现碳化钨的连续高效生产；有效利用余热,减少能耗,节能环保。
3454	1	本实用新型提供的生产锂电池负极材料的串接石墨化炉,其特征在于,包括：炉墙、炉体及炉体两端的正、负导电电极,所述炉体底部设置有一组插槽,插槽内插接固定有加强隔板,所述加强隔板剖面为I型,两端分别对称设置有一对沟槽,加强隔板与若干插板通过沟槽咬合衔接形成坩埚,相邻的坩埚之间共有加强隔板作为坩埚侧壁,所述坩埚还包括坩埚底板及坩埚盖板。所述石墨化炉增加了石墨坩埚容器的利用效率,通过加强隔板与插板通过沟槽咬合衔接形成坩埚,提供了多处支撑点和缓冲尺度,提高坩埚的机械性能,同时,可拆卸结构使得单块插板或加强隔板损坏后可替换,降低生产成本,提高企业经济效益。
877	0	一种无机纳米粒子原位增强树脂基泡沫炭的制备方法是将无机纳米粒子加入偶联剂进行改性,干燥得到改性无机纳米粒子,甲醛水溶液、苯酚和草酸混合后加热,然后加入改性无机纳米粒子,再加草酸继续回流,除去苯酚和草酸,最后反应,得到无机纳米粒子原位改性的热塑性酚醛树脂,将无机纳米粒子原位改性热塑性酚醛树脂、六次甲基四胺、发泡剂和稳定剂加入敞口容器中,再加入有机溶剂溶解均匀；将敞口容器放入高温高压釜中,通入氮气,在釜内压力0.5#4.0MPa,加热到200#250℃后,开始以0.05#0.40#MPa/h的速度缓慢卸压到常压,固化成型,制得酚醛树脂泡沫体进行碳化。本发明具有低密度、高强度和高隔热性能的优点。
1487	0	本实用新型提供一种低温碳化炉。本实用新型包括炉体,氮气保护系统、废气排放系统,所述炉体为卧式结构,所述炉体的一端设置有进丝口,所述炉体的另一端设置有出丝口；所述氮气保护系统包括氮气罐,所述氮气罐通过喷吹管道连接一组喷头,所述喷头位于炉体上部,所述喷头包括安装在炉体内部的内置喷头和设置在进丝口处的外置喷头,所述内置喷头从进丝口方向向出丝口方向倾斜设置,倾斜方向与垂直方向的夹角为15-30°,所述外置喷头紧贴所述出丝口设置并且向背离炉体的方向倾斜设置,其倾斜方向与垂直方向的夹角为15-30°。本实用新型喷吹效果好,能够彻底去除丝束中的微量氧气和水汽,提高碳纤维的质量,同时延长碳化炉的使用寿命。
2597	0	本发明公开了一种超大规格等静压石墨及其生产方法,按下述的重量比取原料：沥青焦粉35-60份；针状焦粉30-55份；石墨粉5-20份；中间相小球体10-20份；煤沥青30-50份；表面活性剂1-3份；改性剂1-3份。通过研磨,混捏,振动成型,等静压成型,焙烧、浸渍、二次焙烧、石墨化可得到产品。本发明采用一次原料处理-成型方法,与目前国内普遍采用的二次焦处理原材料相比具有制造周期短,能源消耗低等显著优点。并且经本发明生产的规格在Φ700×700mm以上的等静压石墨产品具有各向同性度优异,体积密度、机械强度、热导率高；电阻率、热膨胀系数降低,良好地体现了设计思路。
2543	0	本发明涉及一种碳纤维复合材料制备方法,包括如下步骤：将碳纤维预制体在石墨化炉中进行石墨化处理；并以丙烷为碳源,氮气为载气对预制体进行致密化；选用低密度的预制体复合材料作为基体；将基体在PCS先驱体溶液中多次浸渍；将浸渍之后的基体循环裂解得到碳纤维复合材料。本发明制备方法简单、成本低廉,所制备的碳纤维复合材料具有低密度、优异的高温机械性能、高热导率及低热膨系数。
2008	1	本发明公开了一种石墨球壳片的制备方法,属于材料技术领域。该方法以聚苯乙烯球为模板,葡萄糖为碳前驱体,铁(或钴、镍)为石墨化催化剂,通过微波加热除去模板并使得葡萄糖层发生部分碳化、氧化和断裂,再经高温碳化和石墨化即得到石墨球壳片。相比空心材料,本发明制得的石墨球壳片能够充分暴露空心石墨球的内外比表面积,提高活性位浓度和物料传输性能,该石墨球壳片的厚度可控制为10层左右,达到了石墨烯的范畴。
1656	0	本实用新型涉及碳化炉保护气体自动控制装置,属于碳纤维的生产装置领域。液氮储罐的输出口接保护气体输送阀,保护气体输送阀经保护气体输出管接保护气体流量调节阀,保护气体流量调节阀经保护气体输送管接碳化炉的输气口,碳化炉的废气输出孔经废气输出管接焚烧炉的输入孔,焚烧炉的排烟孔经系统风机、烟气排出管接烟囱,保护气体输出管内设有保护气体温度传感器及保护气体压力传感器,保护气体输送管内设有保护气体流量传感器,废气输出管内设有废气压力传感器,烟气排出管内设有废气温度传感器,碳化炉内安装有碳化炉保护气体压力传感器,碳化炉的碳化炉露点位置安装有氧气分析仪。
3541	0	本实用新型公开了一种内串石墨化炉中间挡墙的墙砖。主要由长方形的墙砖构成,其结构特点是在墙砖的一端设置榫头,在其另一端设置榫槽,在墙砖的水平方向设置一个或者多个排气孔,在墙砖的垂直方向设置一个或者多个吊装孔,排气孔与吊装孔相通。具有结构简单,单块体积大,中间空,重量轻,施工进度快的优点。
25	0	本发明涉及一种硬碳材料表面生成碳包覆层的方法和碳包覆材料及应用,属于硬碳负极材料技术领域。具体步骤包括：将包覆碳源溶于水中配制成10wt％～50wt％溶液,形成包覆溶液；包覆碳源为易溶于水的聚合物；制备硬碳或硬碳前驱体作为待包覆材料；将包覆溶液在搅拌条件下加入待包覆材料,并进行1～12小时超声处理,使待包覆材料均匀分散于包覆溶液中,得到悬浮液；其中,待包覆材料与包覆碳源的质量比为100:10～100:10；将悬浮液放置于烘箱内蒸干,得到包覆前驱体,并进行干燥；在惰性气氛下对干燥后的材料在180℃～240℃保温24-72小时,用以对干燥后的材料进行稳定化处理；对稳定化处理后的材料在1000℃～1500℃进行碳化处理,冷却后打散筛分,得到均匀碳包覆的硬碳负极材料。
3060	2	本实用新型公开了一种自动化的石墨化炉炉盖天车系统,包括行走系统、自动化起吊系统、电气及控制系统、偏挂电动葫芦、一体式的炉盖、外部烟道、检修平台；前述的行走系统包含双梁桥架及端梁驱动机构,是天车的主体结构；前述的自动化起吊系统包含卷扬机构和自动化硬钩部件；前述的电气及控制系统包括电控柜、电线电缆、桥架管线、驾驶室和地面遥控装置；前述的电气及控制系统采用PLC可编程控制器,实现所有控制信号集中采集,在天车驾驶室内通过操作箱和终端操作系统或在地面通过遥控装置对天车进行全面操作。本实用新型通过一体化的炉盖和专用天车,实现炉盖在安装、拆卸、吊运过程中的自动化。
362	3	一种医院垃圾烧灭炉及烧灭处理方法,包括：垃圾烧灭炉、回转烘干机、旋转碳化炉、余热锅炉、地下室、废气烧灭炉；其特征是：铲车加料,垃圾进入回转烘干机中脱水,干垃圾分料器向旋转碳化炉内加料,高温碳化,生成的混合气体,由鼓风机吹入碳化炉体内燃烧,为旋转碳化炉供热,碳化炉体上部的髙温气体送入回转烘干机中,对垃圾进行脱水,从烘干机出去的气体送入余热锅炉内配风燃烧,链条炉排用燃煤为碳化炉体和余热锅炉升温供热,烧灭炉炉体顶部的气体送入废气燃烧炉配风燃烧,由液化气焰点火,热水送入余热锅炉补水,废气进入水浴除尘脱硫塔后排入空中,全生产过程余热利用再利用又利用,附产品为压力蒸汽,可供医院各部门使用。
499	5	本发明公开了一种钠离子电池负极材料及其制备方法,所述制备方法包括制备方法(1)或制备方法(2)；所述制备方法(1)为：先将软碳进行活化再包覆硬碳；所述制备方法(2)为：先将硬碳进行活化再包覆软碳。本发明首先通过对软碳/硬碳进行活化,引入大量发达的孔隙结构,为钠离子提供更多的存储空间,有利于材料容量的上升；然后通过硬碳/软碳前驱体的包覆,有效的覆盖活化所带来的缺陷和边缘面,降低钠离子嵌入脱出的带来的不可逆容量损失,有效提高首周库伦效率；本发明钠离子电池负极材料成本低廉,同时兼有高容量和高首周库伦效率,具有很高的性价比；此外,本发明制备方法简易,适合商业化应用。
2234	0	本发明属于碳质材料应用技术领域,具体涉及一种多孔椰壳炭石墨化方法。先将多孔椰壳炭粉碎过筛,多孔椰壳炭粉与KHCO3、NaHCO3、NH4HCO3中的至少一种按比例混合,在N2气氛条件下,置于石墨化炉中,程序升温到1000#1100℃,保温1～2小时；降温至室温,将所得石墨化产物先后用稀盐酸和去离子水洗涤,干燥获得多孔椰壳炭石墨化产物。本发明利用林产品废弃物椰壳,资源丰富,成本低,生产工艺安全环保,尤其是对高温设备腐蚀少,制备效率高,所得多孔椰壳炭石墨化产物为少层石墨烯或氧化石墨烯。
2468	0	本发明公开一种石油焦煅烧工艺,其特征在于,将灰份＜0.5%、硫含量＜0.5%、挥发物10-14%、水份＜3%的石油焦原料或硫含量＞0.5%时,在石油焦原料中加入3-5%的Fe2O3催化剂装于若干个钵具内,再将钵具堆放在窑车上,经预热带到锻烧带,在锻烧带温度1450-1750℃下,经锻烧带7-10个小时的煅烧,再经冷却带从隧道窑出口输出,即生产出高品位石油焦成品。本发明工艺简单,生产周期短,生产效率高；其钵具耐温度为2000℃,透气性好,急冷、急热次数不少于26次,使用周期不少于40次；生产的石油焦品位高,石油焦真密度如为2.09-2.11g/cm3,电阻率为396-402μΩm,完全满足生产超高功率石墨化电极的需要,其成本低。
[truncated: 2,162 more rows]
