# Supplementary material for: Enhanced industrial text classification via hyper variational graph-guided global context integration
Source: PeerJ Comput Sci. 2024 Jan 5;10:e1788. doi: 10.7717/peerj-cs.1788 (PMC10773843; doi:10.7717/peerj-cs.1788)
Supplement: Supplemental Information 2 — CLUEEmotion2020 dataset is emotion analysis corpus labeled with each sample annotated with one emotion label, and contains train, validation and test dataset. CHIP-CTC dataset is categorized based on the screening criteria utilized in clinical trials. It is sourced entirely from authentic clinical trial cases with the abbreviated data, and obtained from the standardized module within the public Chinese clinical website. N15News dataset is generated from New York Times with 24 categories and contains both text and image information in each news. Here we use the text with body tag for news classification as test dataset. PatentsDataset corpus comes from industrial domain texts extracted from China’s national patent database, with over 3500 self-built industrial equipment patent information used for industrial field text classification. [file peerj-cs-10-1788-s002.zip › data/IndustryData/data-v2.0.csv]

index	class	content
0	0	本发明属于一种无液压的成品铝卷废料倒卷机,包括机架组件、胀轴和减速电机组件,所述的机架组件上方设有胀轴组件和减速电机组件,机架组件包括机架、托辊架、胀轴V型座和减速电机固定板,所述的胀轴包括丝杠、轴承、轴承座、连杆、筒瓣、花螺母、锁紧螺母和紧定螺钉,所述的减速电机组件包括减速电机和插销,本发明通过使用独立的倒卷机直接对成品的铝卷进行废料倒卷,无需在将这个步骤加入至铝卷的生产线中,提高铝卷整体的生产时间的同时,还可以根据小尺寸的场地进行优化,将废料倒卷独立处理进行单独的处理,可以更好的对生产车间的场地进行优化。
1	0	本发明公开了一种卷烟铝箔纸倒卷机张力设备,涉及卷烟铝箔纸技术领域；而本发明包括；包括底板,所述底板上表面固定设有第一驱动辊,所述底板上表面固定设有第一支撑架；将铝箔纸从第二张力辊下方穿过,在从第一张力辊上方穿过,通过升降块上升带动连接块进行移动,连接块带动第一调节块沿着调节槽内移动,第一调节块带动第一张力辊向上移动,带动铝箔纸向下移动,连接块通过第一连接杆带动齿板移动,齿板带动齿轮沿着中心轴上转动,齿轮则带动另一侧的齿板向下移动,另一侧齿板带动连接块移动,连接块带动第二调节块沿着调节槽向下移动,第二调节块带动第二张力辊向下,将铝箔纸压向下,实现对铝箔纸进行绷紧,控制张力。
2	1	本发明公开了一种电动倒卷机及倒卷机的电路连接结构,设有步进电机、传动单元与卷轴单元,通过电动的驱动卷轴单元,提高工作效率,减少人工,并且设有步进脉冲发生器与驱动器,能够一个较宽的速度范围内控制卷轴单元,并且设有互锁电路,能够对两倒卷机的进行同时驱动控制。
3	0	本发明公开了一种卷烟铝箔纸倒卷机张力结构,涉及倒卷机技术领域,包括两个固定板,两个所述固定板之间活动套装有两个连接轴,且前方固定板的外部固定安装有驱动电机和伺服电机。该卷烟铝箔纸倒卷机张力结构,通过固定架和夹板以及活动柱和夹持弹簧的配合使用,使得该卷烟铝箔纸倒卷机张力结构能够通过拉动拉环带动活动柱在活动底座的内部滑动并压缩夹持弹簧,从而使得夹板与固定架的外表面分离,继而使得活动底座能够在固定架的上方滑动,将固定架滑动至适当位置后,松开拉环,夹板在夹持弹簧弹力的作用下复位并与固定架接触,从而将活动底座的位置固定,使得该卷烟铝箔纸倒卷机张力结构能够便捷的改变对铝箔纸的张力检测位置。
4	0	本发明涉及倒卷机技术领域,且公开了一种降低断带风险的电池箔倒卷机,包括底座,所述底座的上端外表面设置安装板,所述安装板的前端外表面设置有放卷辊,所述放卷辊的后端表面设置有一号限位盘,所述安装板的后端表面对应放卷辊的末端设置有刹车结构,所述放卷辊的侧端设置有收卷辊,所述收卷辊的后端表面设置有二号限位盘,所述安装板的下部前端外表面设置有一号张力辊,所述一号张力辊的侧端设置有二号张力辊,所述一号张力辊与二号张力辊的中间设置有张力传感器。该降低断带风险的电池箔倒卷机,具备便于安装电池箔的收卷筒,能够实时监测电池箔在倒卷过程中的张力,有利于调整电池箔在倒卷过程中的张力,能够对放卷辊提供刹车功能。
5	0	本发明公开了一种倒卷机,其结构包括箱体,所述箱体上还包括把手、放卷转轴、收卷转轴和支撑柱,所述把手设置在箱体的两侧中间处,且与箱体固定连接,所述放卷转轴设置在箱体的上端一侧处,且与箱体固定连接,所述收卷转轴设置在箱体的上端另一侧处,且与箱体固定连接,所述支撑柱设置在箱体的底部两端处,且与箱体固定连接,所述放卷转轴和收卷转轴上设置有支撑转盘,且与放卷转轴和收卷转轴固定连接,所述把手上设置有橡胶皮套,且与把手固定连接,该一种倒卷机,通过设置自动倒卷机,增加工作效率；通过设有自动停止装置,使倒卷机在倒卷移动长度就会自动停止工作,设置了减震垫板,减少震动,进一步的提高了倒卷机的工作效率。
6	0	本发明公开了一种预防双零铝箔表面退火热鼓的方法,有色金属加工技术领域,包括：步骤1)选择铝箔坯料,所述的铝箔坯料采用中凸度在5‰以内,厚度为0.26mm；步骤2)将坯料分四个道次轧制为成品,所述的四个道次分为开坯两个道次,中轧一个道次,精轧一个道次；其中,所述的开坯道次使用粗糙度0.4Cr的轧辊,辊凸度为20‰,目标板形曲线为-17；四个道次使用轧辊磨削曲线为sin90°。使用本方法在确保满足铝箔的除油性和市场要求的铝箔强度性能的同时,减少了双零铝箔退火升温过程中带来的热鼓副作用,极大地降低了铝箔退火热鼓造成的废料量,提高了成材率。特别是在铝箔包装市场趋向更宽幅,更低价格竞争时期,有利于提高生产效率,降低生产成本。
7	2	本发明公开了倒卷机半自动卸料装置,包括升降机构、倒卷机构、行进机构和车体,所述车体下方的两端均设置有轨道,且轨道底端的两侧均固定有支撑脚,所述车体的内部安装有行进机构。本发明通过将第一伺服电机的输出端安装有第一减速箱,且第一减速箱的输出端安装有驱动轴,驱动轴的底端与顶板的顶端通过转轴固定连接,驱动轴上安装有第一驱动齿轮,驱动轴两侧的顶板内部竖向贯穿有联动杆,且联动杆的顶端均安装有第一联动齿轮,联动杆之间的机体外部套有升降架,且升降架内部的两端均设置有升降槽,启动第一伺服电机,当联动杆旋转时,联动杆与第一联动齿轮之间为螺纹连接,使的升降架的高度可以调整,提高适用性。
8	2	本发明公开了一种多功能地毯烧毛倒卷机,所述的烧毛倒卷机包括工作台,在工作台顶面安装进毯辊、出毯辊和气缸,其中进毯辊和出毯辊分别位于工作台顶面的两侧,气缸位于进毯辊和出毯辊之间,在气缸的气缸杆上安装辊子；在工作台的底部台面上正对气缸的位置安装烧毛口,该烧毛口通过管路与天然气接口相通,其燃烧面为陶瓷板。本发明所公开的多功能地毯烧毛倒卷机,通过燃烧方式整理地毯表面线头与纤维,不但节能降耗,而且烧焦均匀,使地毯表面平整、好看。
9	0	本发明公开了一种带有压花装置的倒卷机,包括机架,机架两端分别轴接有放卷辊和收卷辊,机架上轴接有压花上辊和橡胶垫辊,压花上辊和橡胶垫辊位于放卷辊和收卷辊之间；机架上固定有气筒,气筒底部连接有活塞,活塞的底端轴接有缓冲辊,缓冲辊位于放卷辊和压花上辊之间,橡胶垫辊内轴向布置有若干个条形气囊,气筒的顶部通过气管连接至气腔的一端,气腔内活动插接有挡板,气腔的另一端与条形气囊连接,气腔与气管连接一端的截面积大于气腔与条形气囊连接一端的截面积。本发明能够改进现有技术的不足,实现了在分卷过程中,保证同步压花的质量稳定。
10	3	磁带录音机播放中的快速进给倒卷机构。其是在磁头安装板被设置了锁止部分的上述锁止板锁在播放位置时,当将磁带快速进给用操作杆推入磁带快速进给位置时,传递部件将磁带快速进给用操作杆的位移传递给锁止部分。在锁止板的中央部分处产生弹性变形,锁止部分向磁头安装板的回动方向产生少量的位移。并且,被锁止在锁止部分的磁头安装板也随着锁止部分产生少量的回动,由此实现快速进给倒卷动作。其可减少零件数量,组装简单。
11	0	本发明公开了一种用于金属陶瓷3D打印的金属粉末生产方法,包括如下步骤：S1、制备TiC,将钛粉与石墨粉按摩尔比1∶1混合后,通过燃烧合成制成多孔TiC预成形体；S2、将TiC材料与Ni进行混合,然后将混合物与成型剂进行湿磨混合；S3、将湿磨混合料进行干燥,将干燥料加入球磨机进行研磨,将研磨后的干燥料过筛,得到筛分料；S4、将筛分料在真空环境中进行煅烧,得到金属陶瓷粉末坯料；S5、将金属陶瓷粉末坯料放入破碎机进行破碎,然后再次加入球磨机进行研磨,并将研磨后的金属陶瓷粉末坯料过筛,得到成品。本发明采用金属冶炼的方式制备的粉末球形度好且较为稳定,适用于3D打印,并且成本较低,金属粉末粒度大小可控,工艺较为简单。
12	1	本发明提供了一种石墨极板的制备工艺,该石墨极板用于燃料电池的双极板,本发明的制备工艺通过对膨胀石墨改性后,预压制造石墨板,然后分别一次浸渍处理以及二次浸渍处理,达到提高石墨板的机械性能,导电率、封孔率的目的。浸渍填充后的石墨板(1mm厚)孔隙率小于0.5%,电导率大于300S/cm、硬度大于100D、抗弯强度大于35Mpa,导热率大于120W/(m·k)。本发明使用的制备工艺简单,成本低廉,在燃料电池石墨极板领域适合推广应用。
13	4	本发明公开了一种含水含油污泥综合处理装置及方法,包括依次连接的破乳剂储罐、破乳搅拌罐、破乳输送泵、中和搅拌罐、中和输送泵、固液分离装置、滤渣罐、滤渣输送装置、干燥机、干化缓存仓、干化出料输送装置、碳化炉和碳化出料装置,破乳搅拌罐内实现含油污泥的破乳,中和搅拌罐用于将破乳后的含油污泥进行中和,固液分离装置用于对中和后的含油污泥进行固液分离,固液分离装置的滤液出口连接油水分离系统,固液分离装置的滤渣出口连接滤渣罐,固液分离装置的滤布上预涂有助滤介质层,干燥机用于干化分离出的污泥,碳化炉用于碳化干化后的污泥。本发明油水分离效果好,节能环保,易于实现油品的回收,并能实现污泥的回收。
14	4	本发明公开了一种氧化镍团簇修饰镍-氮-碳单原子催化剂的制备及应用,属于碳材料制备技术领域。本发明以氯化钠为模板,以煤沥青为碳源,以氯化镍为镍源,以尿素为氮源；将煤沥青研磨至粉末后加入氯化钠、氯化镍和尿素,混合均匀后置于行星球磨机中研磨2-10h；将研磨后的粉末置于碳化炉内,在氩气气氛下,加热制备氧化镍团簇修饰镍-氮-碳单原子催化剂。该单原子催化剂的比表面积可达300m～2/g以上,总孔容在0.25-2cm～3/g之间,作为电化学还原CO-2的催化剂,在0.1mol/L碳酸氢钾的电解液中,一氧化碳的法拉第效率可达96％以上,生成一氧化碳的转换频率最大可达10000h～(-1)以上,显示出高的催化性能。本发明以煤沥青为碳源,同时实现了焦化副产物煤沥青的高附加值利用。
15	0	本发明关于一种聚丙烯腈基碳纤维原丝的衔接方法,包括如下步骤：将第一聚丙烯腈基碳纤维原丝丝束的尾端和第二聚丙烯腈基碳纤维原丝丝束的头端进行打结,形成固定结,并在固定结的一侧留出丝头；将第一聚丙烯腈基碳纤维原丝丝束的丝头编入位于固定结另一侧的第二聚丙烯腈基碳纤维原丝丝束中,形成第一编丝部；将第二聚丙烯腈基碳纤维原丝丝束的丝头编入位于固定结另一侧的第一聚丙烯腈基碳纤维原丝丝束中,形成第二编丝部；第一编丝部、固定结、第二编丝部构成接头；在接头上涂覆粘合剂。本发明主要用于使接头具有一定的强度,且不会蓄热过热,从而该接头能直接从退丝纱架通过预氧化炉、低碳炉、高碳炉直至收丝机,减少停车时间,提高生产效率。
16	1	本发明公开了硬碳材料及其制备方法和应用。硬碳材料包括中空结构、构成中空结构周壁的第一硬碳层和包裹第一硬碳层的第二硬碳层。第一硬碳层的材料为掺杂氮的硬碳材料,第二硬碳层的材料为纤维素烧结而成的硬碳材料。本发明的硬碳材料具有较佳的充放电性能,尤其适用于钠离子电池体系中。本发明的硬碳材料的制备方法中,通过将泡沫镍与纤维素凝胶复合之后再蚀刻可于材料中部形成空腔结构,通过电化学聚合可于泡沫镍表面形成由导电聚合物薄膜与纤维素构成的三维网络结构,碳化之后形成的硬碳材料具有较佳的充放电性能。
17	5	本发明提供一种碳化炉废气排放用真空泵工况在线监测系统,包括：服务器和监测终端；服务器与监测终端通讯连接；其中,监测终端包括：第一气体传感器、第二气体传感器、处理模块和无线通讯模块；处理模块通过第一气体传感器检测进气的第一气体运动参数,通过第二气体传感器检测出气的第二气体运动参数；处理模块通过无线通讯模块将第一气体运动参数和第二气体运动参数发送至服务器；服务器基于第一气体运动参数和第二气体运动参数确定真空泵的工作工况是否正常。本发明的碳化炉废气排放用真空泵工况在线监测系统,实现对真空泵工况的在线监测,避免过滤装置堵塞造成真空泵的损坏,保证生产的安全。
18	0	本发明公开了一种高性能碳纤维保温筒的制备方法；属于保温筒制备领域；其制备方法包括：提供碳纤维原丝,经短切机切割成短切碳纤维；短切碳纤维预处理；将短切碳纤维浸入含有酯类油的柔顺剂中进行预处理；将预处理后的短切碳纤维经梳理机梳理成网胎,再将网胎与长纤维经针刺制得单向布,将网胎、单向布进行复合得到预制体；将预制体先进行气相沉积增密,再进行树脂浸渍、碳化增密,然后高温纯化,得到高性能碳纤维保温筒；其中上述酯类油由蒎酮酸与二丙二醇丁醚制得。该碳纤维保温筒具有较高的密度、抗压强度以及良好的保温性能。
19	0	本发明公开了一种无污染快速制备高温碳气凝胶毡的方法。该方法包括醇溶性热固酚醛树脂的制备,醇溶性树脂与纤维毡的浸渍、凝胶固化,经超临界干燥后得到酚醛树脂气凝胶毡,将其在惰性气体条件下高温碳化,制备出可用于温度高于1700℃环境下的碳纤维复合碳气凝胶毡。本发明采用醇作为溶剂,固体甲醛为原料与酚类制备出酚醛树脂,无需溶剂置换,超临界干燥后的分离液体重新用于合成酚醛树脂,实现了快速,无有害物质排放制备高温碳气凝胶毡。
20	0	本发明涉及预氧化碳化设备技术领域,提出了一种聚丙烯腈预氧化碳化设备,其具备具体的设备结构,结合具体设备形成处理工艺更为具体,技术支撑较好,各步骤之间的耦合性较好,对聚丙烯腈短纤维碳化前进行了预热处理,处理后的聚丙烯腈短纤维的材料性能较为优越,而且进料和出料可以同时现场管控,布局合理,较为实用,包括碳化炉、预热炉、冷却箱、清洗箱和干燥箱,预热炉与碳化炉之间、碳化炉与冷却箱之间、冷却箱与清洗箱之间、清洗箱与干燥箱之间均通过转接筒连通,预热炉内、碳化炉内、冷却箱内、清洗箱内和干燥箱内均安装有输送带,输送带包括平移段和斜升段,平移段安装有多个平支撑架,斜升段安装有多个斜支撑架。
21	5	本发明涉及碳纤维立体毡生产技术领域,且公开了一种碳纤维立体毡的自动化生产设备,包括加工炉和碳化炉,碳化炉设置于加工炉的一侧并与加工炉固定连接,加工炉内部一侧设置有传动组件,传动组件包括转动杆,转动杆一端贯穿加工炉并延伸至加工炉内部,转动杆与加工炉转动连接,转动杆外侧套设有锥齿盘,锥齿盘与转动杆固定连接,转动杆一端外侧套设有凸轮,凸轮与转动杆固定连接,加工炉内部一侧设置有U型板。本发明中,利用多个预氧丝移动,对传送带表面的碳纤维原料进行针刺处理,利用弹簧对移动框的弹力,能够对碳纤维原料进行多次针刺,效果更好,利用刮板的往复移动能够对传送带表面的碳纤维原料进行自动摊平,节省了人力。
22	0	课题为提供将含有在碳纤维制造时的预碳化处理时产生并滞留在热处理室内的焦油成分的分解气体在整个热处理室内高效排气,能长期连续制造的预碳纤维束的制造方法及预碳化炉,制造方法中,将并丝的耐燃化纤维束以1层或2层以上在垂直方向上排列并使其在热处理室内沿水平方向行进,利用从热处理室的搬入侧和搬出侧供给的非活性气体于最高温度300～1,000℃进行热处理而预碳化,在将从比在最上层行进的耐燃化纤维束的位置高的位置向热处理室外排气的第1排气的气体体积流量设为Q1、将从比在最上层行进的耐燃化纤维束的位置低的位置向热处理室外排气的第2排气的气体体积流量设为Q2时,以使流量比Q2/Q1满足下式(1)的方式进行预碳化,0.01≤Q2/Q1≤0.5式(1)。
23	0	本发明的目的是获得一种生产效率高的制造方法及制造装置。所述制造方法为碳纤维电极基体材料(3a)的制造方法,使耐燃化纤维基体材料(1a)在碳化炉(102、103)内移动,对其进行碳化,其中,以在厚度方向上配置有多个耐燃化纤维基体材料(1a)的状态使该耐燃化纤维基体材料在碳化炉(102、103)内移动。
24	4	本发明公开了一种铊污染河道底泥的解毒方法,包括以下步骤：向铊污染河道底泥中混入硫系絮凝剂,搅拌均匀,静置,固液分离,得到絮凝河道底泥；将絮凝河道底泥烘干、磨粉、置于炭化炉中碳化,得到碳化絮凝固结泥粉；向3-巯丙基三甲氧基硅烷中加水稀释,配制3-巯丙基三甲氧基硅烷稀溶液；将3-巯丙基三甲氧基硅烷稀溶液和碳化絮凝固结泥粉混合,搅拌均匀、静置,进行固液分离,得到巯基改性碳化絮凝固结泥粉；将巯基改性碳化絮凝固结泥粉、粉煤灰、石灰、絮凝河道底泥混合,搅拌均匀、陈化,得到解毒底泥。
25	0	本发明提供了一种碳化钨钽的制备方法,包括以下步骤：配料、一次固溶、干磨、分析调整、二次固溶、分级筛选,能够制备含氧量低、游离碳含量低、纯度高的碳化钨钽。而且采用两次固溶的方式,一次固溶为正压,二次固溶为负压,可以降低产物的氧含量,降氧效果突出。
26	0	发明公开了生物质颗粒炭化设备及其炭化方法,发明涉及生物质颗粒炭制造技术领域,包括碳化炉,所述碳化炉的内底壁固定连接有支撑座,所述支撑座的上表面固定连接有内炉,所述内炉的内底壁滑动连接有推圈,所述碳化炉的侧面固定连接有气泵,所述碳化炉的侧面且位于所述气泵上方固定连接有电动推杆,所述碳化炉的内底壁固定连接有底加热器。本发明,先将上盖合上,底加热器和侧加热器进行加热,使得原料碳化,碳化完成后,将碳化原料取出,使其与混合水、胶粘剂和发泡剂进行搅拌,得到混合原料,发泡剂膨胀提升碳化原料的孔数,便于燃烧,碳化需要的时间更短,能够降低能耗。
27	5	本发明公开一种碳粉晶须增强碳布叠层板的制备方法,属于碳碳复合板材制备技术领域,针对二维碳碳复合材料叠层板的孔隙率较高,层间结合强度和抗弯强度偏低的不足,采用含有晶须的碳粉作为增强体,通过碳粉和晶须的配合使用,获得性能优异的二维碳碳复合材料叠层板。通过碳粉及晶须的合理引入,对叠层板具有增强增韧的作用,此外,达到了碳粉废料回收利用和节约成本的作用。本发明所制备的二维碳碳复合材料叠层板具有孔隙率低、制备工艺简单、成本低且可控的特点,可实现工业化生产。
28	6	本发明涉及一种发热组件、电子雾化器、及发热组件的制造方法,发热组件包括具有发热腔的加热杯及连接于加热杯的发热体,发热体包括连接部和两个电极部,连接部绕设于发热腔的侧壁,连接部的相对两端分别连接一个电极部,电极部的外表面覆盖有用于和金属电极连接的金属层,发热体的材质为碳纤维或石墨。在制备时,首先制备发热体半成品,使其呈具有一定长度的条状结构,然后对需连接电极的部分进行金属化处理,最后将发热体连接于加热杯内壁以获取发热组件。使得不但增加了发热体的导电性,也解决了如何既能够使发热体既具有耐高温和抗氧化的特性,也能够和金属电极连接的难题,进一步地提升了用户在使用电子雾化器进行抽吸时的口感。
29	4	本发明公开了一种脱除小窑炉烟气中二氧化碳的工艺系统,包括依次连接的碳化炉、第一分离器、再生塔、第二分离器和换热器；其中：所述碳化炉中放置有吸收剂,所述碳化炉用于引入并吸收含碳烟气中的碳基,含碳烟气与吸收剂反应得到第一产物；所述第一分离器用于将第一产物分离成第二产物和除碳烟气,并将除碳烟气送回窑炉；所述再生塔用于接收第二产物并煅烧,生成第三产物；所述第二分离器用于接收第三产物并将其分离成第四产物和CO-2,以及将CO-2储存；所述换热器用于接收第四产物并对其降温处理,再将第四产物送回碳化炉。采用循环式碳捕集工艺系统,利用新型的可循环使用的钙基吸收剂,以缓解吸收剂易失活、易腐蚀设备等问题。
30	0	本发明涉及化工生产技术领域,更具体而言,涉及一种无焦油活性炭及其制备方法。所述活性炭原材料包括如下重量百分比：煤粉80-90％、有机粘合剂4-10％、木薯粉5-15％和黄糊精1-5％。所述有机粘合剂为木质素磺酸钠；所述煤粉包括无烟煤,焦煤和烟煤；所述无烟煤占煤粉质量的50％,焦煤占煤粉质量的20-30％,烟煤占煤粉质量的20-30％。舍弃焦油,改为食品级纯植物的木质素磺酸钠,直接从源头上杜绝了有害气体的产生,减少了净化设备的使用,节约生产使用电力,有效降低了生产成本。通过配煤技术的改变,使用无烟煤,焦煤和烟煤多种煤组合煤粉,改变煤及木质素磺酸钠的合理配比,改变了活性炭的空隙结构,水溶率在100～150％,易成型、高得率90％以上。
31	0	本发明公开了一种基于钻井水基钻屑制备耐磨烧结料的设备,涉及到水基钻屑加工设备领域,其包括碳化炉,碳化炉上设有入料口,碳化炉上固定安装有两个支撑板,两个支撑板的顶侧固定安装有同一个过滤仓,过滤仓上开设有两个转动孔,两个转动孔内转动安装有同一个连接轴。本发明中,通过摆叶、第一筛网、第二筛网等结构的设置,使用时可以将掺水的物料投入过滤仓内,水流冲击到摆叶会使得第一筛网和第二筛网往复进行晃动,对物料进行筛分,提升烘干效果,节约成本,物料中的水流会流入沉淀仓内,残渣则沉淀在沉淀槽底部,沉淀的残渣会在联动板的作用下间歇性落入入料口内,而过滤的水会在通过联通管流入回收水箱内,方便反复使用,节约用水。
32	0	本发明属于粉末冶金技术领域,具体涉及一种超粗钨粉和超粗碳化钨粉及其制备方法。本发明提供的制备方法：将氧化钨成型,得到氧化钨坯体；将所述氧化钨坯体加热熔化,熔体滴入水中淬火,得到重构氧化钨；将所述重构氧化钨进行破碎,得到重构氧化钨颗粒；在还原性气氛中,将所述重构氧化钨颗粒进行还原反应,得到所述超粗钨粉。本发明提供的制备方法将成型的氧化钨坯体加热熔化滴入水中淬火,通过淬火促使氧化钨晶体重构,得到的重构氧化钨晶粒粗,且具有较大的致密度和脆性,通过破碎得到粒径均匀的超粗晶颗粒后,在还原性气氛中利用重构氧化钨的晶体遗传性,获得超粗钨粉,且制备方法简单,成本低。
33	0	本申请涉及碳碳复合材料技术领域,特别涉及一种碳碳复合结构及其制备方法,方法包括：提供筒状编织模具,筒状编织模具的周向上的侧壁上设置有多个碳纤维束的编织模具；基于预设编织路径对碳纤维进行编织,至碳纤维层的厚度达到第一预设厚度；在筒状编织模具上形成碳碳预制体结构；将碳碳预制体结构进行高温石墨化处理,得到具有三维交织框架的低密度碳碳复合结构；对其进行增密、脱模和机械加工处理,得到目标碳碳复合结构；本申请通过使用编织模具对碳纤维进行编织,并经过高温石墨化处理后,形成具有三维交织框架的低密度碳碳复合结构,其可一次性编织至所需厚度,无需多层粘合,避免目标碳碳复合结构在使用过程中产生分层,提高其使用寿命。
34	0	本发明公开了一种利用聚烯烃废弃物制备中空管状碳纤维的方法,包括以下步骤：将聚烯烃废弃物置于硫酸溶液中,依次加热、清洗和烘干,制得磺化聚烯烃纤维；将制得的磺化聚烯烃纤维加热,制得中空管状碳纤维。本发明制得的中空管状碳纤维可提供较高的比表面积和空间,从而提高碳纤维的吸附率,可作为水处理过程中染料吸附材料使用,其对亚甲基蓝的去除率可达到50％,本发明制备过程简单,原材料来源于聚烯烃纤维工业废弃物,具有极高的经济和社会效益。
35	5	本发明公开了一种用于电极制备的活性碳纤维布制备工艺,属于碳纤维布生产技术领域,包括中导层和覆盖于其顶部和底部的导电层,导电层一侧覆盖有粘合层,粘合层一侧覆盖有绝缘层。本发明通过将甲烷与氢的混合气体在催化剂的存在下,于高温下反应,可制得不连续的短切碳纤维,其结构不同于聚丙烯腈基或沥青基碳纤维,易石墨化,力学性能良好,导电性高,易形成层间化合物；同时中导层由无纺布和金属条制成,使得该种碳纤维布的中心区域获得良好的导电性,而导电层由粘合层提供保护,在保证导电的同时,使得该种碳纤维布获得更好的可塑性,进而能够根据不同电极的具体形状进行组合搭配。
36	4	本发明属于工业废弃物处理领域,公开了一种工业废盐的处理方法,包括：1)将工业废盐颗粒进行粉碎,得到废盐粉末；2)干燥,得到干燥废盐粉末；3)加入微波吸收介质和催化剂混合均匀；4)在空气气氛下微波催化氧化,得到热解盐；5)置于热解碳化炉内进行热解碳化,得到碳化盐；6)溶解,重结晶,得到再生工业盐。本发明通过对工业废盐进行粉碎、干燥、微波热解、热解碳化、溶解,过滤和重结晶,得到了高纯度的再生工业盐,该处理方法简单,具有安全、高效、节能等特点,在资源利用方面有明显优势。
37	0	本发明公开了一种汽车立柱用高强度聚丙烯复合材料及其制备方法,针对现有的聚丙烯复合材料不能同时具有高模量、高流动性、高韧性,不能很好的满足薄壁汽车立柱的制造需求的问题,提供了以下技术方案,本复合材料包括：聚丙烯基材74-88.5份,第一增韧剂10-15份,第二增韧剂10-20份,无机填料1-5份,抗氧剂0.3-0.5份,光稳定剂0.2-0.5份。本复合材料具体高模量、高韧性、高流动性,能够在保证力学性能优异的基础上,提供良好的成型效果。本制备方法包括制备第一增韧剂、备料、预混、混炼、挤出造粒等步骤,步骤较少,加工难度较低。
38	4	本发明属于污泥处理技术领域,具体涉及一种用于制园林花卉基质的市政污泥碳化工艺。本发明通过将市政干化污泥经粉碎、干燥除水、预加热、转窑连续碳化炉碳化和碳化污泥冷却炉冷却至室温后制成炭化污泥,用于制备园林花卉基质。炭化充分和完全的污泥可直接进行适合于园林花卉的种子育苗；而碳化不完全、不充分的污泥需要后续在土壤中进行进一步的熟化分解,可适用于种植已有一定长势和株高的园林花卉。本发明通过碳化工艺参数的有效调控,既可生产有针对性需求的污泥园林花卉基质产品,又可降低碳化电耗成本,并实现污泥制园林花卉基质产品的分层分级,最终形成多元化的污泥园林花卉基质产品。
39	1	本发明涉及一种硬碳材料表面生成碳包覆层的方法和碳包覆材料及应用,属于硬碳负极材料技术领域。具体步骤包括：将包覆碳源溶于水中配制成10wt％～50wt％溶液,形成包覆溶液；包覆碳源为易溶于水的聚合物；制备硬碳或硬碳前驱体作为待包覆材料；将包覆溶液在搅拌条件下加入待包覆材料,并进行1～12小时超声处理,使待包覆材料均匀分散于包覆溶液中,得到悬浮液；其中,待包覆材料与包覆碳源的质量比为100:10～100:10；将悬浮液放置于烘箱内蒸干,得到包覆前驱体,并进行干燥；在惰性气氛下对干燥后的材料在180℃～240℃保温24-72小时,用以对干燥后的材料进行稳定化处理；对稳定化处理后的材料在1000℃～1500℃进行碳化处理,冷却后打散筛分,得到均匀碳包覆的硬碳负极材料。
40	0	本发明涉及生物质能源技术领域,且公开了一种不伴生木焦油的低耗能制取植物酸的设备及工艺,包括燃烧室,所述燃烧室的外部设置有碳化炉,碳化炉的内部设置有碳化单元,碳化炉的输出端通过管道固定安装有烟囱,碳化炉的外部设置有冷凝浓缩液化装置,冷凝浓缩液化装置的输入端的管道的侧壁上设置有电控阀三,燃烧室的输出端固定安装有与碳化单元和冷凝浓缩液化装置之间连接的管道连接在一起的管道。本发明中,该设备可精确控温,根据植物酸和木焦油的产生条件不同,精准控制设备,完全杜绝木焦油的产生；该装备不仅产生高质量产品植物酸,对于生产过程产生的可燃气进行燃烧利用,达到了降低设备耗能的效果。
41	0	本发明提供一种木棉基导电碳管的制备方法,包括以下步骤：(1)配制树脂溶液；(2)将木棉进行真空干燥；(3)将干燥后的木棉浸泡于树脂溶液中,得到复合木棉；将复合木棉取出并进行干燥固化,之后冷却至室温,得到固化复合木棉；(4)将固化复合木棉放置在惰性气氛中,恒温碳化一段时间之后,冷却至室温,得到复合木棉碳；(5)将复合木棉碳进行破碎、粉碎处理,得到木棉基导电碳管。通过上述方法能够制备出收率更高的木棉基导电碳管,且木棉基导电碳管的电导率得到显著提升。
42	0	本发明公开了一种电磁屏蔽光缆及其制备方法,涉及通信光缆技术领域。本发明制备的电磁屏蔽光缆,由外到内包括护套层、屏蔽层和缆芯；护套层为加入改性石墨气凝胶的环氧树脂；屏蔽层包括三聚氰胺泡沫层、泡沫金属层和碳纤维；改性石墨气凝胶提高了护套层的力学强度,还具备电磁屏蔽性能,能够与三聚氰胺泡沫层进行反应,将护套层和屏蔽层紧密连接,增强光缆强度,在碳纤维表面沉积泡沫金属,再包覆发泡醚化三聚氰胺树脂制得的屏蔽层,使得电磁波能够在屏蔽层内部的孔洞中发生反射,增强光缆的电磁屏蔽性。
43	0	一种树脂组合物,包括混合的第一二胺单体、第二二胺单体、二酸酐单体、无机填充颗粒以及溶剂,在所述树脂组合物中,所述第一二胺单体、所述第二二胺单体以及所述二酸酐单体的摩尔比为(0.05～0.6):(0.4～0.95):1,所述无机填充颗粒在所述树脂组合物中的重量百分含量为1％至1.5％；其中,所述第一二胺单体的化学结构为所述第二二胺单体中两胺基之间的主链含苯环基团,且所述第二二胺单体不同于所述第一二胺单体,所述二酸酐单体为芳香族二酸酐单体。本申请还提供一种聚酰亚胺膜、一种石墨片及相应的制备方法。
44	0	本发明公开了一种联产生物炭的一体化污泥碳化炉。包括：碳化炉外壳,生物质多段连续碳化装置,污泥多段连续碳化装置,生物质进料口,污泥进料口,生物质出料口,污泥出料口,炉内碳化气燃烧装置,炉外燃烧机,鼓风机,动力传动装置,碳化炉烟气出口。根据本发明的联产生物炭的一体化污泥碳化炉,生物质多段连续碳化装置和污泥多段连续碳化装置在同一碳化炉外壳内各自独立运行,利用生物质碳化产生的热量碳化污泥,同时生产出了高附加值的生物炭,大大降低了污泥碳化的运营成本,有效实现生物炭联产和污泥炭联产,实现热能的充分耦合利用,投资成本低,经济效益和社会效益显著。
45	0	本发明涉及碳纤维制备技术领域,具体涉及一种腈纶纤维连续化制备碳纤维的方法,包括步骤：使腈纶纤维连续经过改性溶液浸渍,浸渍后的腈纶纤维连续进入预氧化炉、低温碳化炉和高温碳化炉经热处理制得碳纤维；所述改性溶液为包含多巴胺类有机物溶液；本发明采用低浓度的多巴胺类有机物溶液浸渍腈纶纤维,能够有效降低预氧化炉内化学反应的起始温度,大幅减少反应放出热量,促使反应放热更加平缓,防止纤维因瞬时快速放热而烧断等,且腈纶纤维在改性溶液中浸渍时间短,能够实现碳纤维的连续化生产,显著降低生产成本,在低成本碳纤维工业化生产领域具有潜在重要意义。
46	0	本发明公开了一种碳纤维三维编织制备大尺寸碳碳坩埚的方法,包括以下步骤:S1、以2.5D针刺碳毡为增强体,酚醛树脂溶液为先驱体,制备碳/碳复合材料；S2、将制备好的碳/碳复合材料进行交织,制备成预制件；S3、将预制件通过CVI致密完成材料渗透成型,制备出成型件；S4、将成型件放入到加热炉中进行高温热处理；S5、将高温热处理后的成型件通过机加工制成坩埚的粗胚件,再将粗胚件进行外表面处理；S6、将表面处理后的粗胚件放入到气相沉淀炉中,通过抽真空加热,通入丙烷和氩气进行沉积,沉积后将粗胚件取出获得碳碳坩埚,本发明碳纤维能够更好的承受外加载荷,纤维的强度和刚度均会提升,从而提升坩埚的整体品质。
47	0	本发明公开了一种用于生产石墨毡的连续式碳化、石墨化系统,包括：依次连接的进料装置、若干隧道式碳化炉、过渡段炉体、若干隧道式石墨化炉、冷却段炉体、若干水冷装置以及出料装置；隧道式碳化炉和隧道式石墨化炉内部均设有传送组件、加热组件和保温层,实现了碳毡在炉体内边传送边均匀受热；进料装置和出料装置分别与卷筒装置连接配合,用于辅助碳毡依次自动进出隧道式碳化炉、过渡段炉体、隧道式石墨化炉、冷却段炉体和水冷装置,以实现持续生产石墨软毡。本发明具有结构紧凑、生产效率高、热能利用率高且自动化程度高等优点,实现了碳毡在炉膛内部边传送边加热,提高了碳毡的受热均匀性,增强了碳化效果,有效确保了产品的质量稳定性。
48	4	本发明公开了一种闭环式污泥资源可再生处理系统,包括污泥浓缩池、脱水污泥池、叠层高强压滤深度脱水池、干燥机、除尘冷凝器、污水处理厂、达标排放池、燃料成型机、碳磷钾肥成型池、热解碳化炉、冷凝器、木醋液成型池、木屑回收部与排气筒排放机构,所述污泥浓缩池连接脱水污泥池的位置。本发明所述的一种闭环式污泥资源可再生处理系统,设有废物料回收机构、燃烧成型机构、热解碳化机构与污水检测机构,能够构成完整的成型系统,废料经过回收、燃烧、成型制成一定的颗粒大小,可以一体式进行成型规整,增加废料的回收效果,还可以降低能量消耗,提高废料处理性能,便于更好的对污泥处理进行检测,污泥处理效果更佳。
49	0	本发明公开一种超粗晶碳化钨粉末及其制备方法,包括有原料选择、氢气还原、粒度分级、配碳、中频碳化、气流破碎、合批等工序,通过采用蓝色氧化钨粉末原理并对其粒度和杂质元素的含量如Na、K进行严格控制,确保还原和碳化过程中不出现异常长大现象；通过采用H-2还原确保钨粉的粒度控制和氧含量控制；通过采用气流分级设备对钨粉进行分级,去除可能存在的较细和较粗的钨粉颗粒,确保碳化的均匀性；通过采用犁刀配碳机进行配碳并进行循环混合,确保配碳过程中炭黑与钨粉的均匀,使炭黑与钨粉充分接触；)采用球磨合批的方法对碳化钨粉末表面进行改性,改善粉末颗粒表面状态为类球形,增大碳化钨粉末的松装密度,降低残余应力,提升耐磨性能。
50	0	本发明公开了一种将聚丙烯腈纤维制成碳纤维过程中的上架操作方法,包括依次对聚丙烯腈纤维进行上丝、编丝步骤、退丝长度复位步骤、穿氧化炉步骤、穿碳化炉步骤及表面处理步骤；本发明采用升温、穿炉协同进行的方式,主要内容包括：(1)确定氧化炉升温节点和需给定牵伸时的所达到的温度；(2)确定停车保温阶段未升温时期的氧化段牵伸、传动速度；(3)确定丝束接头全部进入第1个氧化炉后的传动速度；(4)确定穿低碳炉的时机；(5)确定穿低碳炉时的炉压范围。本发明使上架过程中的断丝、缠辊次数降到最低,并显著缩短了穿炉、分丝时间,提高生产效率,减少原丝消耗。
51	7	本发明涉及电磁屏蔽材料领域,尤其涉及一种基于石墨烯/聚吡咯纳米管3D插层结构的复合薄膜功能材料的制备方法。本发明基于软模板法,利用磺酸基染料为结构导向剂,成功调控聚吡咯的导电性能和微观形貌,得到尺寸均一的高导电性聚吡咯纳米管(ppyNT)。利用氧化石墨烯(GO)自组装特性,采用简单高效的真空抽滤法诱导ppyNT有序插入GO纳米片层间,形成独立自支撑的GO/ppyNT复合薄膜。采用温和、低能耗的两步法还原GO恢复其sp～2长程共轭结构,为3D插层结构的石墨烯/聚吡咯纳米管复合薄膜电磁屏蔽功能材料提供了可规模化生产的方法。该材料在具有高电磁屏蔽效能的同时还具有抗折叠、耐腐蚀以及耐高低温的特性,在柔性电子设备的电磁屏蔽领域显示出巨大的应用潜力。
52	0	本发明涉及碳材料加工技术领域,具体为一种生物质多孔碳材料及其制备工艺,包括以下步骤：S1、将植物枝干原材料洗净、干燥、破碎处理,通过1000-2000目筛进行筛选,得到混合物A；S2、将S1步骤中的混合物A置入碳化炉进行第一次碳化处理,在惰性气体环境下,升温至800-1200℃,第一次碳化处理时间为2-6h,然后取出空冷至室温,得到混合物B；S3、将S2步骤中的混合物B和适量的氢氧化钾粉末进行均匀混合,得到混合物C。该生物质多孔碳材料及其制备工艺,通过对生物质材料进行两次碳化处理和分步式酸碱处理,最大限度的提高碳材料比表面积和孔隙结构,简化碳材料的制备工艺,有效的降低生物质多孔碳材料的制备成本。
53	0	本发明公开了一种电芯组合热处理成套装置,包括保温壳体,保温壳体内设有干化炉壳、碳化炉壳和焚烧炉壳,干化炉壳内设有干化内壳,干化内壳上设有进料口,碳化炉壳内设有集料壳,集料壳内设有筛分机构,干化内壳与筛分机构连通,集料壳与焚烧炉壳连通,焚烧炉壳上设有正极材料出口。本发明的有益效果：低温区热处理及搅拌使得电解质全部分解,分解后的电解质被石灰乳吸收,电解液达到无害化；中间区域无氧碳化环境,使得粘结剂失效,让电极材料从载流体有效剥离,同时裂解产生的裂解气进入高温区助燃；高温区富氧煅烧,使得正极材料中石墨、导电乙炔及其他碳化物转化成二氧化碳,获得相对纯净的正极材料。
54	4	本发明提供一种活性炭制备耦合污泥焚烧处置系统及方法,利用活性炭制备产生的可燃气作为辅助燃料,与干化后的污泥一同焚烧,利用焚烧后的高温烟气同时为活性炭制备的烘干过程、碳化过程及活化过程供热,并且利用余热锅炉与高温烟气换热产生的蒸汽作为污泥干化热源及活性炭活化的活化剂。该系统实现了活性炭制备与污泥焚烧的多过程深层次的耦合。将污泥储仓抽气及干化机尾气送入焚烧炉焚烧,实现了污泥臭气的无害化处理。污泥成分复杂,燃烧烟气中含有重金属,二噁英等有害物质,烟气净化过程中可利用系统所生产的活性炭进行吸附净化,多余活性炭可外销盈利。
55	0	本发明公开了一种硬碳和软碳共修饰的人造石墨负极材料及其制备方法,该负极材料包括人造石墨材料以及依次均匀地包覆在所述人造石墨材料表面的硬碳层和软碳层,所述人造石墨材料、硬碳层、软碳层的重量比为1：(0.1-0.35)：(0.08-0.2)。上述人造石墨负极材料通过硬碳和软碳对人造石墨的修饰作用,硬碳类材料在高温石墨化之后仍然是无定型程度较高的硬炭结构,构建单颗粒之间的锂离子快速扩散通道,软碳包覆以解决硬碳地比表和电解液的刻蚀问题,使最终的产品具有较好的倍率性能和循环性能。
56	0	本发明公开开一种纳米碳化钨粉末及其制备方法,包括有凝胶制备、氧化钨制备、氧化钨混合、氢气还原、粒度分级、配碳、中频碳化、气流破碎、合批等工序,1)采用纳米蓝色氧化钨与本发明方法制备得到的纳米氧化钨粉体进行混合,确保还原和碳化过程中不出现异常长大现象；2)采用H2还原确保钨粉的粒度控制和氧含量控制；3)采用气流分级设备对钨粉进行分级,去除可能存在的较细和较粗的钨粉颗粒,确保碳化的均匀性；4)采用犁刀配碳设备进行配碳并进行循环混合,确保配碳过程中炭黑与钨粉的均匀,使炭黑与钨粉充分接触。
57	0	本发明公开了一种复合保温材料的修复方法,属于碳纤维保温材料技术领域。具体步骤如下：常温下先对复合保温材料表面石墨纸起泡、破损处使用砂纸打磨,将坏点及周围2cm处打磨平整,清理表面残留碎屑,涂刷树脂溶液和涂刷加固层,所述加固层厚度高出周围平面1～3mm。常温晾干后高温1200～1600℃处理12～30小时,然后常温状态下再使用磷片石墨打磨抛光处理,采用这种修复方法处理后,复合保温材料表面起泡、破损处完全覆盖掉,达到与石墨纸相近,在不影响产品性能的同时使表面更加美观。这种复合保温材料修复方法操作简单、效果佳,减少了重复制作的时间,大大降低了生产成本,提高保温材料的使用寿命。
58	0	本发明公开了一种石墨/环氧树脂复合材料的制备方法,该复合材料制备方法包括以下几个基本工艺环节,首先利用选择性激光烧结成型技术快速打印多孔石墨骨架素坯,并对其进行碳化、多次真空压力浸渍、石墨化、整体表面镀铜等后处理,获得高传导多孔石墨骨架预制体,将短切碳纤维增强的环氧树脂基体浆料灌注到模具中,与镀铜多孔石墨骨架复合,待完全固化,获得石墨/环氧树脂复合材料。本发明所提供的石墨/环氧树脂复合材料具有环保、快速、高效、低成本优点,具有良好的导电导热和力学性能,且综合性能可以通过改变多孔石墨骨架结构进行主动调控,该复合材料在通讯工程领域、电子仪器仪表行业具有广阔的应用前景。
59	0	本发明公开了一种基于硬质合金的高强度滚丝轮及其制备工艺,包括高碳化钛的钽铌硬质合金管,所述高碳化钛的钽铌硬质合金管的外侧壁开设有滚丝部,所述高碳化钛的钽铌硬质合金管的内侧壁焊接有铜管,所述高碳化钛的钽铌硬质合金管的两端焊接有两个碳钢板,一个所述碳钢板的一侧固定连接有钕磁铁；本发明通过高碳化钛的钽铌硬质合金对滚丝轮进行制造,从而增加了滚丝轮的强度,避免了断裂的情况发生,且提高了滚丝轮的耐磨性,避免了牙纹受到严重的磨损,然后通过铜管对高碳化钛的钽铌硬质合金管的热量进行吸收并散热,降低了高温对高碳化钛的钽铌硬质合金管的影响,进而增加了滚丝轮的耐高温性能,提高了使用寿命。
60	2	本申请公开了一种实木板材高温定型方法,属于板材加工技术领域。该方法,包括下述步骤：(1)板材置于碳化炉内,自40℃开始连续进行9个阶段性升温-保温得到中间板材,所述9个阶段性升温-保温中：下一阶段温度比上一阶段温度增加10-20℃,每阶段升温之后保温1-3h后再进行下一阶段；(2)对所述中间板材进行7个阶段性降温-保温处理,所述7个阶段性降温-保温中,下一阶段温度比上一阶段温度降低15-25℃,每阶段降温之后保温1-3h后再进行下一阶段。上述方法能够对板材进行深度碳化,使得板材中的木质纤维结构重组更为彻底,避免板材内部开裂,从而降低板材的变形和开裂,提高板材的耐温性。
61	0	本发明公开了一种以石墨烯为热反射层的三合一隔热材料的制备方法,属于隔热材料技术领域；以石墨烯为热反射层的三合一隔热材料的制备方法包括以下步骤：制备带有碳纤维织物支撑的石墨烯复合膜；将石墨烯复合膜制备成板毡或筒毡；本发明的制备方法相比于碳碳复合材料缠绕软毡从结构上更简单,一体化,方便安装,拆卸简便,以一种材料替换了两种材料,大大节约了耗材的成本；石墨烯膜的致密性高,阻隔性远好于涂层的效果,抗侵蚀性更好,使用寿命更长；石墨烯膜的面内导热率高,均热效果更明显,层间导热远低于石墨热传导损失小,在较低的压力下即可形成光亮的反射膜,热反射效果远大于涂层及石墨纸的效果。
62	2	本发明属于碳纤维生产技术领域,具体涉及一种碳纤维的处理方法及系统,包括氧化炉,所述氧化炉的一侧设有碳化炉,所述碳化炉远离预氧化炉的一侧设有液相氧化系统,所述液相氧化系统远离碳化炉的一侧设有清洗池。本发明在对碳纤维进行液相氧化时,启动电机时,两个活塞杆能够交替的上下运动,当其中一个活塞杆配合活塞筒在对电解液进行吸取时,另一个活塞杆能够将对应活塞筒内的电解液向正在吸取电解液的活塞杆的方向推动,进而能够加速氧化池内电解液的流动速度,此外,当电解液从活塞筒内喷出时,喷出的电解液还能够对碳纤维的表面进行冲洗,从而避免电解液中的氧气、结晶盐以及杂质在碳纤维表面附着,保证电解的顺利进行。
63	0	本发明公开了一种利用碳纤维回收料制备碳纤维复合保温板的方法,其包括：将回收的碳化毡粉碎,得到平均长度为1～80mm的碳纤维；将磨碎的碳纤维清洗、干燥,得到碳纤维粉碎料；将碳纤维粉碎料与预浸液按1：1～3的质量比混合,搅拌均匀,得到碳纤维预成型混合浆料；将碳纤维预成型混合浆料注入模具,放入烘箱中固化成型,得到固化毡；将固化毡脱模,置于碳化炉中进行碳化,得到碳纤维复合保温板。本发明使用碳纤维回收料制备的碳纤维复合保温板能保持密度为0.1-0.2g/cm～3,同时具备高强度和低导热系数。
64	5	本发明公开了一种聚酰亚胺基高导热石墨纳米纤维膜的制备方法,首先将制得的含石墨烯和金属氧化物的聚酰胺酸纤维膜进行预压延处理,使蓬松结构的各纤维丝达到物理接触,随后将压延处理的聚酰胺酸纤维膜在化学亚胺化混合溶剂中浸润,随后进行部分亚胺化、双向拉伸-化学亚胺化、碳化、石墨化等处理工艺,得到高强高导热的柔性三维交联石墨纳米纤维膜。本发明采用预压延-溶剂原位微溶接-化学亚胺化交联相结合的三重交联法,构建三维交联聚酰亚胺网络结构。在随后的碳化-石墨化过程中,继承此交联结构,形成三维自支撑石墨纤维网络材料,实现石墨纳米纤维膜的柔性、机械强度和导热率提升之目的。
65	0	本发明提供一种稻壳灰液态硅肥及其制备与应用方法以及稻壳灰低温碳化炉。稻壳灰液态硅肥中无定型二氧化硅含量为0.14～295g/L；稻壳灰液态硅肥是稻壳在低温碳化下经过加碱反应,稀释1～2105倍,以及调节pH后加入表面活性剂制备得到。应用方法为将稻壳灰液态硅肥与稻壳灰固态肥配合用做于水稻的硅肥补充剂和砷吸收抑制剂。稻壳灰低温碳化炉包括底座和炉身,炉身包括由炉壁围成的堆放稻壳的炉膛,炉膛内设有中心燃烧室,中心燃烧室设有进风口和出风口,中心燃烧室的外壁开孔并与炉膛导通。本发明的稻壳灰液态硅肥在水稻中的吸收情况好,能够起到抑制水稻对砷的吸收；制备方法简单,通过稻壳灰低温碳化炉制备后的无定型二氧化硅含量高。
66	1	本发明公开了一种柔性三维交联自支撑碳纤维网络负极材料的制备方法,首先将纺丝制得的聚酰胺酸纤维膜进行预压延处理,使蓬松结构的各纤维丝达到物理接触,随后将压延处理的聚酰胺酸纤维膜在化学亚胺化溶剂中浸润,同步实现化学亚胺化与原位微溶解交联,随后进行亚胺化及碳化处理,得到柔性三维交联自支撑碳纤维膜。本发明采用预压延-溶剂原位微溶接-化学亚胺化交联相结合的三重交联法,构建三维交联聚酰亚胺网络结构。在随后的碳化过程中,继承此交联结构,形成三维自支撑碳纤维网络材料,实现碳纤维膜的柔性和机械强度提升之目的。
67	4	本发明公开了一种污泥催化热裂解气化方法。该方法包括以下步骤：(1)将污泥置于120～150℃环境中,使其含水率降低至70～75％；(2)于300～450℃加热步骤(1)处理后的污泥,使其形成含水率为50～55％的污泥颗粒；(3)将污泥颗粒于300～450℃干燥至含水率为10～15％；(4)将干馏后的污泥置于450～600℃的温度下碳化,然后,再于800～1200℃无氧环境中热裂解气化即可。本发明能够高效的完成对污泥的热裂解,且可尽可能的降低有害成分的产生。
68	0	本发明涉及耐高功率微波吸波材料生产技术领域,具体公开了一种耐受25KW功率吸波材料的制备方法,包括如下步骤：将过滤海绵浸渍在部分水泥浆料中,并经过烘干得到无机泡沫；再将剩余的水泥浆料浸渍在无机泡沫上,形成水泥无机泡沫并烘干；将烘干后的水泥无机泡沫浸渍在聚丙烯腈溶液中,经过干燥,预氧化,低温碳化,高温碳化,得到成品。该材料具有优良的阻燃性能和耐功率辐射性能,有望成为耐高功率角锥吸波材料发展方向。
69	0	一种生产竹炭的大型生物质炭化气化炉及其生产方法,属于炭化气化炉技术领域,包括炭化气化炉、炭化炉冷却系统、碳化炉除尘器、锅炉燃烧系统、毛竹、连接管A和连接管B,炭化气化炉、碳化炉除尘器和锅炉燃烧室自左向右方向顺次设置；炉膛内设置有内炉壁燃气通道；内炉壁燃气通道前、后方向的中间部位横向设置有左、右方向的燃气总通道；内炉壁上均匀设置有若干壁孔,炉膛底部与燃气通道相连通；且每个燃气通道内端与燃气总通道相连通；燃气总通道右端口为可燃气出口,可燃气出口与连接管A左端连接；炭化炉冷却系统包括3个以上冷却水管组；出料系统包括4-40个料仓。本发明的有益效果是：大批量生产、节约能源。
70	1	本发明提供了一种改善高镍正极材料初始循环快速衰减的方法,所述高镍正极材料采用高镍前驱体、锂源和掺杂化合物进行掺杂烧结后,再将其进行两次混合包覆制得。本发明所述方法制得的高镍正极材料通过掺杂后具有较大的粒径,且本发明通过掺杂的方法可在保持容量的基础上同时提高正极材料的循环性能,同时该方法简单,成本较低,有利于大规模工业化生产。
71	0	本发明涉及锂电池材料。一种天然石墨快充锂电负极材料的制备方法,所述负极材料为多个微粒复合颗粒结构,该颗粒结构表面镶嵌着石墨烯微粒形成网状结构,并包括如下步骤：1)包覆,石墨前驱体材料和包覆剂、石墨烯粉末混合的比例为：100:3～30：0.0001～0.01按该比例混合均匀；2)热处理,在惰性气体保护下在高温炉内进行热处理4-10小时,再冷却至室温；3)分级；将物料加入分级机内除去大颗粒；4)石墨化,物料在2800～3200℃石墨化处理；5)筛分,将石墨化后的物料打散过筛；6)混合,将过筛物料和粘结剂按比例混合；7)碳化,混合后的物料进入碳化炉在600-1200℃碳化；8)经除磁、筛分后即可。本发明提高了电子的转移速度,使快充性能得到大幅提高。
72	0	本发明提供如下技术方案：一种高性能碳纤维丝加工生产工艺,该工艺方法包括如下工艺步骤：氧化处理、拉丝,二次控温、低温碳化处理、三次控温,高温碳化处理、冷却、表面清洁和上浆处理及干燥,得到碳纤维丝。本发明加工工艺解决氧的扩散问题的皮芯结构,保证碳纤维的性能优异；提高了碳纤维强度,降低了生产的单位能源消耗,提高了企业规模化生产效益。
73	0	本发明属于碳纤维陶瓷复合材料技术领域,特别是涉及一种新型碳陶纤维隔热材料及其制备方法。包括,至少一层碳纤维非织造毡体层；至少一层陶纤维毡体层；所述陶纤维毡体层设置在碳纤维非织造毡体层外,二者之间还喷涂有酚醛树脂；所述陶纤维毡体层由三氧化二铝和/或二氧化硅纤维中的一种或几种组成。本发明提供的碳纤维陶瓷复合材料,具有更好的电磁波散射性,以及具有更好的抗氧化性,隔热效果更好,热传导率也更低,有效解决了现有的隔,热材料,制造成本高,隔热效果差,易发成脱层、开裂等技术问题。
74	0	本申请涉及碳碳坩埚技术领域,特别涉及一种碳碳坩埚及其制备方法,方法包括：将回收的碳纤维预制体处理,得到预制碳纤维网胎,并得到预制网胎毡层；将第一缠丝层以第一角度缠绕并将第二缠丝层以第二角度缠绕在第一缠丝层上,得到目标预制壳体；将碳纤维网胎层和预制碳纤维网胎依次针刺至目标预设壳体上,得到预设第二厚度的预制体；对预制体进行预固化、碳化和增密处理得到增密坩埚；对增密坩埚进行表面处理、浸渍和碳化处理,至密度达到第二预设密度,得到碳碳坩埚；本申请将预制网胎毡层分别针刺至复合层的两侧,这能够在使用增密后碳碳坩埚表面孔隙被堵塞时,对预制网胎毡层进行减薄,避免浪费碳纤维原材料,进而降低生产成本。
75	0	本发明提供一种秸秆生物炭基土壤磷素活性调理剂及其制备方法,涉及农业制备技术领域。包括以下重量百分比的原料：秸秆60～80％、纤维素降解菌5～10％、氨氮降解菌5～10％、固硫剂5～10％,聚乙烯蜡3～8％,包括以下制备步骤：步骤一、取农作物秸秆：通过切断设备切成3-5cm；步骤二、清洗过滤：将秸秆进行清洗,清洗完成后进行秸秆进行放置在水中进行浸泡；步骤三、发酵：使风干后的秸秆进行发酵；步骤四、碳化：将切断后的秸秆进行放置在碳化炉中进行碳化操作；步骤五、冷却：将碳化后的秸秆进行冷却；步骤六、粉碎：将碳化后的秸秆进行粉碎；步骤七、储存：碳化后的秸秆通过密封仓进行控温储存。
76	0	本发明涉及轻质建筑材料技术领域。且公开了一种装配式建筑用新型轻质墙板材料及其制备方法,由以下质量份数的原料组成：聚苯乙烯颗粒10-15份、水泥180-230份、矿渣50-60份、三硅酸镁20-40份、砂子20-50份、水200-230份、秸秆20-40份、凝胶材料15-20份、添加剂12-16份,矿渣采用煤灰、碎石、煤渣均匀混合制成,可以有效的提高废料利用能力,减少资源浪费,该装配式建筑用新型轻质墙板材料及其制备方法,通过使用矿渣和秸秆代替部分水泥,不仅降低了墙板的重量和节省了部分成本,且通过三硅酸镁和聚苯乙烯颗粒的配合使用,可以有效的提高该轻质墙板材料的抗火性和吸水性,使得该轻质墙板材料具有节能环保、轻质、防火、防水等优良性能。
77	0	本发明涉及炭材料与高分子复合材料领域,公开了一种多孔炭基高分子刷及其制备方法和应用,首先,制备氮掺杂的炭材料；然后进行高温煅烧,将氮原子去除得到具备缺陷的炭材料；最后以具备缺陷的炭材料作为大分子骨架,在其表面进行自由基聚合接枝高分子,得到多孔炭基高分子刷。本发明通过掺氮/脱氮造缺陷法可以在各式炭材料中制造缺陷,获得大量接枝位点后,直接通过自由基聚合可以接枝不同种类的高分子,制备方法具备普适性。本发明制得的高分子刷通过C-C键与炭材料结合,所得杂化材料稳定性更好。与传统方法相比,本发明步骤简单,耗时短,具有很高的成本效益和实用价值。
78	4	本发明公开了一种柔性三维自支撑贵金属-碳纤维网络材料的制备方法,首先将纺丝制得的含贵金属盐聚酰胺酸纤维膜进行预压延处理,使蓬松结构的各纤维丝达到物理接触,随后将压延处理的含贵金属盐聚酰胺酸纤维膜在化学亚胺化溶剂中浸润,同步实现化学亚胺化与原位微溶解交联,随后进行亚胺化及碳化处理,得到柔性三维交联自支撑贵金属-碳纤维膜。本发明采用预压延-溶剂原位微溶接-化学亚胺化交联相结合的三重交联法,构建三维交联聚酰亚胺网络结构。在随后的碳化过程中,继承此交联结构,形成三维自支撑贵金属-碳网络材料,实现贵金属-碳纤维膜的柔性和机械强度提升之目的。
79	0	本申请涉及碳陶复合材料技术领域,特别涉及一种碳陶复合结构及其制备方法,方法包括：将碳纤维网胎和碳纤维布针刺成型,得到预制纤维层；提供预制粉料；将预制粉料均匀铺设在两层预制纤维层之间,得到预制坯体；若预制坯体的厚度不在预设厚度范围内,重复在预制坯体上均匀铺设预制粉料,并在其上覆盖预制纤维层进行针刺成型,至得到的预制坯体的厚度在预设厚度范围,得到预制体；对预制碳陶复合结构进行增密处理和高温纯化处理,得到碳陶复合结构；本申请在两个预制纤维层之间设置预制粉末再进行针刺成型,使得所述预制粉末填充在与其接触的预制纤维层,缩短碳陶复合结构的工艺流程,降低生产成本,并满足使用标准,使其具有良好的市场应用前景。
80	0	本发明公开了一种应用于废轮胎裂解炭黑碳化设备以及系统,涉及废轮胎裂解技术领域,包括裂解炉,所述裂解炉出料口通过螺旋送料杆与碳化炉进料口相连接,所述碳化炉的上表面固定安装有第一布气盒,所述第一布气盒上设置有第一布气机构,所述第一布气机构位于碳化炉上侧的位置设置有粉碎机构,所述裂解炉与碳化炉出气口均通过排气管与第一过滤器相连通,所述第一过滤器通过增氧机构与裂解炉和第一布气盒进气口相连接,本发明能够对第一过滤器与第二过滤器的滤芯进行监测,便于使用者即是更换,同时增氧机构使注入裂解炉与碳化炉内空气更加洁净,温度适宜,减少对内部环境影响,冷却更加均匀,冷却效率更高。
81	0	本发明涉及碳纤维领域,公开了一种碳纤维和碳纤维连续制备方法,所述碳纤维连续制备方法包括：将多筒原丝束进行导丝后,进行碳化处理,得到碳纤维；其中,所述导丝包括：当前后相邻的两筒原丝束衔接时,将前一筒原丝束尾端与后一筒原丝束头部通过加捻处理进行连接,实现多筒原丝束连续进行所述碳化处理。通过加捻的方式连接原丝,实现了原丝的连续化制备,接头断丝率大幅下降,产品收率提高。通过本发明所述的制备方法制备得到的碳纤维产品质量的一致性好。
82	0	本发明公开了一种自走式木炭机,包括车体,所述车体自左向右依次安装有机械手、粉碎箱、提升机、制棒机和碳化炉,所述车体的下侧安装有螺旋筒,所述螺旋筒上缠绕有加热丝,所述粉碎箱和提升机的下端均位于车体的下方,所述粉碎箱的下方连接有接料漏斗,所述接料漏斗的出口连接在螺旋筒的进料口。本发明通过车体、机械手、粉碎箱、螺旋筒和制棒机之间的配合,将现有制棒机械技术和碳化进行组合并联为一系,解决废农业产品的深加工,变废为宝,并且所有零件都位于车体上,可以边加工边移动,占地面积小。
83	1	本发明公开了一种杂原子掺杂硅碳负极材料制备方法,杂原子掺杂硅碳负极材料以硅粉为原料,对其进行球磨处理,实现纳米化,再通过喷雾干燥方法将其与氮源或磷源以及碳材料进行均相复合,造粒得到粉体颗粒,经煅烧,粉碎后,再进行碳包覆及二次氮或磷的均相掺杂,最终得到杂原子掺杂硅碳负极材料,所述杂原子掺杂硅碳负极材料首次可逆容量高,倍率充放电性能优异,膨胀低,循环寿命长,此外制备工艺简单、工业成本低廉,易于实现规模化生产。
84	7	一种基于动网格方法的高温碳化炉中丝束加热性能三维模拟方法,涉及到碳纤维生产中所用的高温碳化炉设计模拟分析方法技术领域。针对现有高温碳化炉设计过程中三维模拟方法的技术不足,包括：(1)、建立三维仿真模型；(2)、传递到ICEM软件的Global Mesh Setup模块中,进行网格划分；(3)、传递到ANSYS软件的FLUENT模块,并进行设置边界条件；(4)、仿真运算得到结果,以此作为判定高温碳化炉中丝束加热性能的指标；(5)、重复步骤(1)-(4),由检测面的温度变化云图,实现丝束加热过程中炉腔内温度场、丝束表面温度场的可视性,直观输出的结果。降低成本,缩短产品开发周期,为数值模拟研究提供依据。
85	0	本发明公开了一种超细碳化物的生产方法及生产装置,生产方法为,将原料、炭黑按相应比例混合均匀,混合时长2-3h,冷却后加入生产装置中送入碳化炉,在特定气氛下,1000-1400℃条件下碳化50-70min,冷却后得到块状碳化物,球磨破碎后得到Fsss<1μm的碳化物粉末。该生产装置为全圆舟皿,包括舟皿主体、通管及盖板；舟皿主体为中空单侧开口的圆柱形套筒,封闭一侧圆心处有环形卡槽；通管为内部打通的环形通管；盖板为弦型盖板；通管套设于舟皿主体内部环形卡槽上,通管外壁与舟皿主体内壁之间形成用于装填物料的装料区域；盖板设于舟皿主体开口的一侧。本发明提供了一种能够满足碳化物颗粒尺寸要求的超细碳化物的生产方法及装置,能够在较低温度下生产超细碳化物。
86	0	本发明提出了一种热交换器用多孔石墨管的整体成型方法,包括3D打印混合粉末制备、选择性激光烧结成型、固化、碳化、多次真空浸渍和高温渗硅步骤。本发明采用多次真空压力浸渍处理,先大分子链的酚醛树脂浸渍后小分子链的环氧树脂浸渍,促使其内部致密化,再然后通过高温渗硅处理,热固性酚醛树脂和环氧树脂残留物与液硅发生原位烧结反应,在表层生成碳化硅的同时伴随着2%体积膨胀,使得多孔石墨管的表层更加致密,提高了多孔石墨管表层的耐温性,同时提升了多孔石墨管的力学性能和抗氧化能力。
87	0	本发明公开一种低结构缺陷聚丙烯腈基碳纤维制备方法。该方法将原丝经过退绕后,依次经过预氧化炉、低温碳化炉、高温碳化炉、表面处理、水洗、上浆、烘干和卷绕等碳化工序得到成品碳纤维,在低温碳化过程中高效排焦系统的低温碳化炉,更为瞬时、高效地将低温碳化废气排出炉腔,减少了焦油等副产物对纤维的损伤；同时,高温碳化炉配有丝束除湿装置,降低了高温碳化过程中水汽对纤维的损伤；最后,结合碳化过程各阶段牵伸的精细化调配,实现了低结构缺陷聚丙烯腈基碳纤维的制备。
88	0	本申请涉及散热材料技术领域,特别涉及一种高导热碳基金属复合散热材料及其制备方法。方法包括：S1采用溅射工艺对碳基材料进行表面处理,得到具有金属镀层的表面改性碳基材料；S2提供设置有隔离室和反应室的反应装置,将60-98重量份的表面改性碳基材料置于反应室中,并将2-40重量份的金属固体置于隔离室中；S3对反应装置抽真空处理,并向反应室内通入保护气体,加热使金属固体熔化,得到金属液体；S4对金属液体进行搅拌,打开隔离室,使表面改性碳基材料落入金属液体中并混合均匀,在搅拌状态下反应一定时间,得到碳基金属复合液体；S5泄压,将碳基金属复合液体置于预设模具中,冷却,得到碳基金属复合散热材料。本申请能够有效提高材料的散热性能。
89	4	本发明公开了一种基于麦秸秆的生物碳生产装置及其方法,涉及生物碳加工技术领域,解决了现有技术中麦秸秆不能保证内部完全干燥,粉碎后直接进入到碳化炉内碳化,影响碳化效果和增加单独的风干装置,需要将麦秸秆多次传送,粉碎后的麦秸秆,容易造成粉尘污染,未粉碎的麦秸秆传送效率低的问题。本发明提出的一种基于麦秸秆的生物碳生产装置及其方法,在碳化炉的进料端口处设置粉碎烘干箱,粉碎烘干箱内依次设置有第一粉碎装置、烘干装置和第二粉碎装置,麦秸秆在进入碳化炉前,先进行粗级粉碎、烘干再经过精细粉碎,进入碳化炉内的麦秸秆粉末干燥细碎,提高碳化效果。
90	1	本发明涉及锂电池技术领域,具体涉及一种石墨烯负极片的制备方法及锂电池。本发明以羟甲基纤维素为粘合剂制成石墨烯涂布液,可以通过现有常规的涂布工艺在铜箔表现形成石墨烯层,虽然同样引入了羟甲基纤维素,但是本发明还额外引入了碳化处理工艺,羟甲基纤维素可以在碳化过程中去除,因此可以避免导电性能的下降,并且羟甲基纤维素碳化后也更有利于提高石墨烯膜的比表面积,可以更好地提高负极片的性能。本发明通过静电喷雾制得前驱体颗粒,即纳米硅为核、聚丙烯腈为壳的核壳颗粒,在经过预氧化处理和低温碳化处理后,即形成具有高比表面积的硅碳颗粒,可以进一步提高负极的导电性能,有效抑制锂枝晶和死锂的生成。
91	0	本发明公开了一种废料3D打印制备碳化硅陶瓷的方法及碳化硅陶瓷。所述方法包括：将木质废料依次经过碳化、粉碎后得到木质碳粉；将所述木质碳粉与粘结剂混合,通过3D打印成形得到木质碳坯体；将含碳废料溶于有机溶剂中得到含碳溶液,将所述木质碳坯体浸入所述含碳溶液中进行溶液浸渍热解得到木质碳预制体；通过加热使含硅废料中硅蒸发得到气相硅,将所述木质碳预制体在气相硅中进行烧结得到碳化硅陶瓷。本发明对木质废料、含碳废料及含硅废料的高效综合利用,通过含硅废料气相反应烧结制备获得碳化硅,由此解决目前高成本、杂质污染、无法制备复杂结构的碳化硅陶瓷等的技术问题。
92	2	本申请涉及埚托技术领域,特别涉及一种碳碳埚托及其制备方法,方法包括：将碳纤维网胎和碳纤维布通过平板针刺成型,得到埚托预制体；将埚托预制体裁切成多个预设形状的埚托预制体坯体；将埚托预制体坯体置于树脂浸泡剂中静置；将静置后的埚托预制坯体置于定形模具内,将并对定形装置整体进行热压处理,得到低密度埚托；对低密度埚托进行脱模处理,利用树脂碳靶材对脱模后的低密度埚托进行气相沉积,并对气相沉积后得到的埚托进行浸渍和碳化处理,至埚托的密度达到预设密度；对得到的埚托进行高温纯化,得到碳碳埚托；本申请能够将整个定形模具放置在烘箱内进行固化定形,操作简便无需进行复杂的热压工艺,就能达到良好的热压效果。
93	4	本发明提供一种轧机污泥资源化方法,方法如下：将压滤机产生的污泥进行自然晾干或在104℃烘干,将干燥后的污泥进行破碎成小颗粒状,然后放入碳化炉中在还原条件下,在高温小焙烧一定时间,获得小颗粒碳化含铁污泥,然后将其用于含苯酚废水进行催化降解,一个小时内可实现含苯酚废水100%的降解。
94	2	本发明涉及林业技术领域,且公开了一种林业用废弃物碳化装置及其使用方法,包括碳化机构,所述炭化机构包括固定外壳,所述固定外壳的内部固定连接有碳化炉箱,所述碳化炉箱的内部活动连接有放置箱,所述固定外壳内部的中部固定连接有过滤网,所述固定外壳的底端固定连接有燃烧板,所述固定外壳内侧的底端活动连接有清洁板。本发明通过设有过滤网、移动杆、转动轴、清洁板,有利于减少碳化过程产生的灰尘,实现了自动对碳化设备进行清理,燃烧材料在燃烧板上方燃烧时,产生的烟气通过过滤网进行过滤,排出的气体较为干净,清洁板移动时可以清理燃烧板,将各种杂质推出,且清洁板的上方与过滤网摩擦时可以清理过滤网。
95	4	本发明公开了一种改性生物质炭材料的制备方法,将农作物秸秆晾干后,粉碎成粒径小于2mm,将得到的秸秆粉末加入到含有亚铁离子和铈离子的混合溶液中浸泡20-30小时,然后取出,用去离子水清洗,接着放入真空干燥箱进行干燥,再放入碳化炉中,在氮气氛围下升温至400-500℃,处理3-6小时,得到改性生物质炭材料。该方法操作简单,成本低,制得的改性生物质炭材料可加速水体及土壤中春雷霉素的降解,并降低植物中春雷霉素含量,还能促进植物的生长,具有良好的社会效益。
96	0	本发明公开一种锂离子电池负极材料及其制备方法,解决硅负极在充放电过程中体积变化较大的问题,得到的锂离子电池负极材料具有高容量,循环性能优异,体积膨胀小等特点,能很好满足商用客户对高寿命,长循环的需求,使其能够商业化应用,本发明的锂离子电池负极材料的制备方法简单、成本低廉、环境友好。
97	4	本发明属于城镇污水处理厂污泥处理与资源化领域,具体涉及一种污泥微正压碳化控制系统及气体净化方法。污泥微正压碳化控制系统包括污泥碳化炉、成品料封仓、除焦冷却器、焦油收集器、沉浸式压控清洗器、淋洗塔。采用沉浸式水压控制,将碳化系统控制在微正压环境、将碳化环境保持在污泥碳化热解气环境中,从而避免了空气的进入；污泥在热解气气氛(氢气+甲烷+二氧化碳+一氧化碳+氮气≥80％),有效降低了因空气氧化而产生的污泥矿化程度增高。
98	0	本发明提供了一种碳化硅单晶生长炉保温硬质毡的制备方法,包括将碳纤维毡基体进行第一预处理,然后置于碳化炉中进行第一碳化处理,得到碳化毡；配制处理液并对处理液进行第二预处理,得到预处理液；将碳化毡进行裁剪处理,模具固定后,喷涂预处理液,经过固化处理、第二碳化处理以及机械加工,得到碳化硅单晶生长炉保温硬质毡。本发明通过优化处理液的配方以及优化工艺步骤以及工艺参数,得到的碳化硅单晶生长炉保温硬质毡具有保温性能稳定、隔热性能优异以及使用寿命长的优点。
99	0	本发明公开了一种大比表面积异形截面碳纤维的制备方法,包括以下步骤：1)选取采用干法纺丝制备出的异形截面聚丙烯腈纤维,聚丙烯腈的粘均分子量为3万-7万,特性粘度1.2-1.5dL/g,聚丙烯腈纤维的强度不低于3.5cN/dtex,断裂伸长率为9％-15％；2)开启预氧化炉,升温到195℃～280℃,将原丝导入预氧化炉中,得异形截面预氧丝；3)开启低温碳化炉和高温碳化炉,氮气保护下将低温碳化炉升温到320℃～700℃,将高温碳化炉升温到900℃～1500℃,将异形截面预氧丝顺次导入,出高温碳化炉后上浆,即得。本发明可以将干法纺丝制备的具有天然异形截面的民用腈纶通过预氧化和碳化工艺加工成具有异形截面的碳纤维,为低成本制备高性能碳纤维提供了一个可行的方案。
100	0	本发明公开了一种高纯碳的制备方法,该方法以可溶性糖类物质为原料,经纯化处理后放入高压反应釜中进行高压低温预碳化处理,再放入碳化炉中进行碳化处理,得到碳粉,再将碳粉压块后采用高频感应炉进行高真空高温除杂处理,从而得到高纯碳。该方法在高压低温碳化处理时对高压反应釜进行加压,有效地抑制了糖类物质热分解过程的发泡现象和二氧化碳等副产物的产生,碳收得率较高。在高真空高温除杂之前将碳粉压成了碳块,碳块能直接被真空高频感应炉加热,降低了能耗,并能提高碳收率,同时通过对糖类物质进行离子交换除杂及结晶纯化处理,可使得得到的碳的纯度达到99.999％以上,碳收得率高达70％以上。
101	1	本发明提供一种无需石墨化的锂离子负极材料的制备方法,涉及负极材料域。该无需石墨化的锂离子负极材料的制备方法,包括碳化：将植物纤维置于碳化炉碳化处理,获得碳材料；破碎酸洗：对碳材料破碎成粉末,接着进行酸洗,然后使用去离子水清洗,获得纯碳粉；混合：纯碳粉混入硅酸钠溶液中,接着使用均质机进行均质处理,然后将均质后的混合物置于石墨坩埚；烧结：转移石墨坩埚至烧结炉,烧结后取出烧结体；再次破碎酸洗：破碎烧结体呈粉末状态,接着使用氢氟酸浸泡酸洗,然后使用去离子水冲洗,获得多孔碳粉；获得负极材料：多孔碳粉末与导电剂、黏结剂、锂单质混合,获得负极材料产品。相较于高温制取人工石墨,本发明可以降低能耗。
102	0	本发明属于锅炉技术领域,具体涉及一种碳化无烟锅炉,包括两组炉腔,管道,冷凝器,在工作的过程中,燃料可以在燃烧炉腔中进行燃烧,使碳化炉腔中的燃料被碳化,碳化炉腔内的燃料被碳化的过程中会产生固体碳和荒煤气,固体碳和可燃气体在燃烧过程中仅有二氧化碳气体的产生,从而降低了锅炉燃烧过程中烟尘的产生。
103	1	本发明提供一种碳化炉抽真空系统异常检测方法及系统,其中,方法包括：步骤S1：当第一碳化炉的第一抽真空系统运作时,监测第一抽真空系统的第一运作参数；步骤S2：获取预设的异常检测策略库,同时,获取异常检测策略最优选取顺序；步骤S3：基于异常检测策略最优选取顺序,从异常检测策略库中选取对应的第一异常检测策略；步骤S4：基于第一异常检测策略,对第一运作参数进行异常检测,获得检测结果,并输出。本发明的碳化炉抽真空系统异常检测方法及系统,当抽真空系统运作时,监测其运作参数,选取异常检测策略,对运作参数进行异常检测,当发生异常时,及时报警,降低了人力成本,另外,解决了人工巡检发现异常的及时性较低的问题。
104	0	本发明属于电化学材料技术领域,特别涉及一种基于3D打印废弃料的超级电容活性炭及其制法。该方法以3D打印过程(SLA和DLP)中产生的废弃物为原料,经过碳化处理后得到高分子衍生碳,将其进一步活化处理,即得超级电容活性炭。本发明方法制备的活性炭比表面积达到2500～4000m～2/g,比重达到0.60～0.75g/cm～3,用该材料制作超级电容器,其比电容可达到380F/g。本发明为3D打印废弃料提供了一种新的回收利用途径,具有重要的社会意义；制得的活性炭性能优越,能够满足超级电容器的应用要求,具有极高的经济价值。
105	0	本发明提供一种碳化钽的制备方法及装置,涉及炭化炉技术领域,五氧化二钽和工业炭黑混合均匀,装料放进碳化炉进行炭化反应,升/降温过程中通入氩气进行保护,生成碳化钽。装置中包括所述支撑架顶端的前后两端均开设有螺孔；所述支撑架中部的上端均匀的开设有圆孔；所述支撑架中部的上端固定安装有主体；所述主体的内腔中安装有加工管道；所述主体环形侧壁的下端安装有承载板。本发明中侧盖中部的出料孔就会露出,这样就方便于观察出料口,还能进一步的观察主体内腔中的情况。
106	0	本发明提供了一种多功能整体多孔碳材料的制备方法,以纤维材料为原料,制备过程不需要添加粘结剂,充分保证材料的导电性。在压制前或压制后对材料进行改性或掺杂,实现材料催化功能的调控和电导率优化,丰富其应用领域；通过对纤维材料长径比、压制压力和时间的调节,实现孔径调控；采用冷冻干燥可制备纵向有竖直微米通道横向具有不规则孔隙的多孔微通道材料。在实际应用中,原材料价格便宜,材料制备过程简单,制作成本低,具有大规模的生产优势。
107	0	本发明涉及一种材料,特别涉及一种各向同性硅碳负极材料及其制备方法和应用。各向同性硅碳负极材料的中值粒径：D50＝5～12um,满电反弹值小于20.1％,2C容量保持率大于67.3％。制备方法包括如下步骤：(1)改性硅材料；(2)硅复合造粒：取β树脂与改性硅材料进行混捏,得到硅复合料；(3)硅复合料低温碳化；(4)将得到的低温碳化料,进行粉碎处理,得到粉碎料；取表面改性剂,对粉碎料进行表面改性处理,得到改性料；(5)改性料高温碳化、筛分：将改性料放置于碳炉中,在氮气气氛下,进行高温碳化处理,自然降温进行筛分。采用本发明制备的硅碳材料,具备明显的颗粒各向同性结构及整体结构稳定性,达到硅碳材料具备快充和低膨胀的效果。
108	4	本发明公开了一种分布式垃圾碳化处理系统,包括：预处理系统和碳化热解系统；预处理系统包括：支撑架,抓斗,安装在支撑架上的行车、破碎机、振动筛、料仓；行车安装在支撑架顶端并能够沿支撑架滑行,抓斗设置在行车上,破碎机位于抓斗下方,振动筛位于破碎机的出料口正下方,振动筛的出料口与料仓的进料口连通；碳化热解系统包括：碳化炉,安装到碳化炉中的安装架,抽屉式的反应釜；未盛放垃圾的反应釜放置到料仓的出料口下方；安装架用于支撑盛放垃圾的反应釜。该系统中,各个装置结构简单,便于加工制造；预处理系统和碳化热解系统采用模块化的设计,集成度高,占用空间小,制造成本低,减少物料的转运工作,提高物料碳化处理效率。
109	0	本发明公开了一种绿色简便的木质素基泡沫碳及其制备方法和应用。所述制备方法直接使用木质素粉末为原料,制备过程中无需任何添加剂,仅通过一定的热处理条件即可将木质素粉末直接制备为泡沫碳,具体为：将木质素溶于稀酸中,剧烈搅拌后过滤,烘干得到去灰分的木质素；将木质素直接装入坩埚中用密封盖密封后,并在密封盖上打孔；将装有木质素的坩埚进行热处理,得到木质素泡沫块体；将木质素泡沫块体进行高温碳化处理,即制得木质素基泡沫碳。本发明的制备方法绿色简便,避免了其他大多数前驱体制造泡沫碳所需的繁杂步骤。同时制备得到的泡沫碳具有良好的导电性、较高的碘吸附值、抗压强度等良好性能。因此,具有良好的性能和广泛的应用场景。
110	0	本发明公开了一种溴硝醇合成中副产溴化钠的精制工艺,将副产的溴化钠精制为99%以上含量的精品溴化钠,提高了溴的利用率；使用二氯乙烷去除了有机化合物(如硝基甲烷,溴硝醇,和其他有机杂质),避免了硝基化合物的爆炸风险；将残液中的氢氧化钠也转化为溴化钠,提高产量。
111	0	本发明提供了一种生物质分质分级热转化汽炭联产系统装置及其使用方法,所述系统装置包括气化燃烧系统、碳化系统、蒸汽锅炉系统与烟气净化排放系统,分别在气化燃烧系统与碳化系统开设第一生物质入口与第二生物质入口,并将碳化系统的碳化气出口与气化燃烧系统的碳化气入口相连接,使得本发明所述系统装置能够利用碳化系统产生生物炭和具有还原性的碳化气,气化燃烧系统利用碳化气进行过程控氮,实现低NO-x排放,而气化燃烧系统产生的高温烟气反过来为碳化系统供热并产生蒸汽,从而实现生物质分质分级热转化汽炭联产的有益效果,还可以根据用户需求,在满足热量匹配的前提下,依据生物质质量与汽炭产品需求来调控碳化系统和气化燃烧系统。
112	4	本发明提供了一种富含胺基的多孔碳材料,所述多孔碳材料的比表面积大于600m～2/g,氮元素含量为10％-40％。本发明还提供了一种富含胺基的多孔碳材料的制备方法,通过使用稠环芳烃和含氮化合物热处理后,加入交联剂进行交联,得到富含胺基的多孔碳材料,提供的多孔碳材料具有较高的比表面积和氮含量,可以作为高效二氧化碳捕集剂。本发明的制备方法原料多样,价格低廉,制备工艺简单,不需要通常活性炭制备过程的活化、清洗过程,也不需要超交联高聚物所必须的金属催化剂和苛刻工艺,能够方便地实现工业化生产,可应用于吸附材料领域。
113	0	本发明涉及复合材料技术领域,尤其为一种用于树脂增强的碳纤维复合材料,包括纤维素纤维、纳米纤维素微晶和碳纤维,包括以下制作步骤：步骤一：制作纤维素纤维：首先选用木材纸浆纤维为原料,在分散状态下自然晾干,然后将自然晾干的木材纸浆纤维粉碎,然后进行筛选,然后在反应容器中加人筛选后的木材纸浆纤维和pH4.8的柠檬酸磷酸氢二钠缓冲液,然后添加纤维素酶到反应器中,酶处理后的木材纸浆纤维自然晾干后采用高压纳米均质器或超声波细胞破碎仪机械加工的方式将其制造成纤维素微纳米材料,本发明中,通过上述技术方案生产的碳纤维复合材料,显著提升树脂材料的抗拉伸强度、柔韧性、耐磨性和耐高温性能。
114	2	本发明涉及碳化毡的一种新的制备方法,具体涉及一种组合功率法PAN基预氧化纤维针刺毡制备碳化毡方法,包括如下步骤：S1、以第一功率P1石英板远红外定向辐射器对PAN基预氧化纤维针刺毡进行第一次高温碳化处理；S2、以第二功率P2石英板远红外定向辐射器对PAN基预氧化纤维针刺毡进行第二次高温碳化处理；S3、以第三功率P3石英板远红外定向辐射器对PAN基预氧化纤维针刺毡进行第三次高温碳化处理；其中,P2大于P1、P3大于P2。本发明是利用远红外组合功率法将PAN基预氧化纤维针刺毡制备成碳化毡,打破传统在N-(2)保护下高温碳化炉内制备碳化毡的做法,制备的碳化毡质量稳定、生产成本低、工艺简单、大幅度降低能耗。
115	2	本发明涉及一种碳纤维生产用碳化炉废气管道在线清理装置,其解决现有技术中存在的技术问题,其设有废气管道,其设有清洁刀具和沉降室,所述清洁装置连接有驱动装置,所述清洁刀具设有叶片。本发明可用于碳纤维生产领域。
116	0	本发明提供一种碳毡边角料制疏水性活性炭纤维的方法,包括以下步骤：S1.预处理：将碳毡边角料裁切成块状；S2.铺网：将块状的碳毡边角料均匀摊铺在输送网带上表面；S3.正背面喷淋预浸：将输送网带的上下表面均喷淋活化剂进行活化,在输送网带的输送过程中开启负压抽吸装置；S4.蒸汽活化：将碳毡边角料通过蒸汽进行处理；S5.碳化活化：将碳毡边角料放入碳化炉中,进一步活化；S6.抽检装箱：将碳毡边角料进行样品抽检,当处理后的碳毡边角料比表面积＞1200m～(2)/g即为合格品,不合格品再次循环直到变为合格品。本发明的碳毡边角料制疏水性活性炭纤维的方法,得到有巨大比表面积和广泛分布微孔结构的疏水性活性炭纤维,应用于废气处理、废水处理等行业。
117	0	本发明属于涂料领域,尤其是一种聚氨酯防水涂料,针对现有的涂料粘度低,拉伸强度和撕裂强度差的问题,现提出如下方案,其,包括100份的聚氨酯预聚物、30份～35份的异氰酸酯、25份～30份的贝壳粉、20份～25份的增塑剂、1份～3份的硅烷类偶联剂、14份～18份的聚醚多元醇、20份～25份的改性纤维、10份～15份的碱式碳酸镁、10份～15份的改性石灰粉、10份～15份的海泡石粉和10份～15份的工业盐,利用改性后的贝壳粉、改性纤维和改性石灰粉可以增强涂料的机械强度,提升涂料的拉伸和撕裂强度,在墙体出现细小裂纹时能够通过变形等进行遮挡填充,同时还提升了涂料的粘度,让涂料可以更好地与墙体结合。
118	0	本发明提供了一种近净成形制备大尺寸炭/炭复合材料的方法,所述方法是采用HP-RTM的工艺结合快速CVD工艺制备大尺寸炭炭复合材料,其是将近净成形的预制体放入模具腔体内,经抽真空注塑及低温固化制备炭/炭复合材料中间体后、经过碳化、热处理和化学气相沉积处理后得到所述炭/炭复合材料,可替代石墨满足太阳能光伏和半导体大尺寸热场材料制备需求。与传统工艺相比,本发明能够有效减小复合材料内外径公差,大幅度减少碳纤维的使用和缩短材料机械加工成形的时间,降低炭/炭材料的制备成本,提升炭/炭复合材料密度均匀性,具有使用寿命长,生产批次之间的性能波动小等优点。
119	1	本发明公开了一种人工石墨膜卷材的生产冶具,由第一圆筒和第二圆筒组成,二者所围成的内腔形成容置腔；第一圆筒与第二圆筒端面上分别设置有带限位螺母的底板,第一圆筒及其底板、第二圆筒分别设置通气圆孔,第一圆筒上设置限位梢,第二圆筒上设置限位缺口。本发明还公开了利用上述冶具生产人工石墨膜卷材的工艺,其包括1)将聚酰亚胺薄膜卷绕于容置腔内；卷材剪裁一长方孔并置于限位梢内；2)将冶具送入碳化炉中处理得到碳膜卷材；3)将卷材通过限位缺口伸出至冶具外圈,再送入石墨化炉中处理得到石墨膜卷材；4)开卷收料；5)压延处理。本发明生产冶具的容置腔可充分利用,结合辅助结构,利用其烧制人工石墨膜可大幅度减少表观明显缺陷。
120	0	本发明公开了一种园林废弃物热解碳化炉、处理系统及处理方法。本发明所述的热解碳化炉,包括炭化炉筒体以及设置于所述炭化炉筒体内自上而下分布着的若干个物料折回单元；所述物料折回单元包括对向错位分布的传送隔板、设置于所述传送隔板两端的第一固定片以及第二固定片,相邻所述传送隔板相对的一端固定有用于带动传送隔板传动的风扇,每个所述传送隔板位于风扇一侧与所述炭化炉筒体的内壁之间具有用于气体流过的流道,相邻所述传送隔板在所述风扇的带动下向着相反方向传动。本发明所述的处理系统主要用于园林废弃物的碳化处理,加热得到的高温烟气进入热解碳化炉后将木本类原料热解碳化,热解的固态产物经冷却可作为生物炭销售。
121	0	本发明公开了一种垃圾碳化热解系统,包括：碳化炉,安装到碳化炉中的支撑架,抽屉式的反应釜,转运台；反应釜包括：带有底壁的底壳,固定到底壳侧壁上的环状中壳和固定到环状中壳上的环状上壳；筛网的筛孔面积大于多孔板上孔的面积；支撑架包括：用于支撑的框架,设置在框架上的滑道、前限位档条和后限位档条；前限位档条和后限位档条分别设置在滑道的两端,前限位档条靠近碳化炉密封门,后限位档条远离密封门；转运台包括：底座,支撑台,安装在底座和支撑台之间的伸缩式支撑架,安装在支撑台上的传动结构；支撑台的周围设置护栏；底座下端安装用于转运转运台的转动轮；伸缩式支撑架上设置伸缩定位结构。
122	0	本发明公开一种轻质高强度保温毡,涉及保温隔热材料技术领域,本发明包括预制软碳毡,所述预制软碳毡的表面覆有碳纳米管层。本发明还提供上述轻质高强度保温毡的制备方法及其应用。本发明的有益效果在于：本发明预制软碳毡表面覆有碳纳米管层,碳纳米管由于其特殊的纳米结构,使得其具有优良的力学性能。因此外力作用于轻质高强度保温毡时,可使力通过界面传递到碳纳米管层上,碳纳米管承担了施于预制软碳毡的载荷,有效应用碳纳米管的力学性能,因而使预制软碳毡具有较高的韧性,并整体提升了预制软碳毡的机械强度。
123	0	本发明公开一种软质保温碳毡的制备方法,涉及保温隔热材料技术领域,包括以下步骤：在真空或惰性气体氛围下,将三聚氰胺泡沫置于碳化炉中进行碳化处理,冷却后即得所述软质保温碳毡。本发明还提供采用上述制备方法制得的软质保温碳毡及其应用。本发明的有益效果在于：本发明采用三聚氰胺泡沫经一步碳化后制备软质保温碳毡,无需使用常规的炭纤维经过粘结压制成型,制备工艺简单,无需复杂的加工工序,生产成本低,易于实现工业化生产,且制备得到的保温碳毡质软富有弹性且不易开裂,具有保温性好、机械性能强耐撕裂、回弹性好、使用方便且耐用等特点,解决了目前保温炉碳毡使用过程存在的系列问题,可广泛应用于多种领域的保温炉中。
124	0	本发明涉及石墨模具技术领域,具体公开了一种高强度高密度石墨模具及其制备方法,其包括以下步骤：(1)提供原料,混合得到粉体；(2)选择性激光烧结成型；(3)热压固化；(4)碳化；(5)在硅胶溶液中浸渍；(6)烧结得到高强度高密度石墨模具成品；其中,原料按照重量百分比计包括：鳞片石墨32～47%,环氧改性酚醛树脂粉23～32%,沥青焦4～8%,聚丙烯腈基碳纤维8～16%,改性沥青粉9～15%。实施本发明,可得到密度高,抗压强度高,且导热性具有横向和纵向异性的石墨模具。且本发明的制备方法工艺流程短,能源消耗低,污染小,原料利用效率高。
125	0	本发明提供碳纤维及碳纤维的制造方法。提供具有更高拉伸强度的碳纤维。碳纤维满足下述的式(1)的关系以及式(2)～式(5)的任一者的关系。La≥1(1),在170≤TM≤230的情况下,La≤－0.5+0.01×TM(2),在230＜TM≤240的情况下,La≤－37.3+0.17×TM(3),在240＜TM≤300的情况下,La≤－2.5+0.025×TM(4),在300＜TM的情况下,La≤2+0.01×TM(5),其中,“La”是通过X射线衍射测定的与纤维轴平行的方向的晶体尺寸[nm],“TM”为拉伸弹性模量[GPa]。
126	0	本发明公开了一种连续式的石墨烯导热膜的制备方法,包括以下步骤：制备氧化石墨烯浆料,粘度为10000～50000mPa.S；将氧化石墨烯浆料进行分散后真空脱泡,然后涂布；涂布完成后进行干燥,得到干燥的GO膜卷材；将GO膜卷材与基膜复卷；复卷后的复合膜经烘箱、碳化炉和石墨膜化炉分别进行热处理,然后进行压延,压出合适的厚度。本发明所述的连续式的石墨烯导热膜的制备方法,能够制造连续的石墨烯薄膜卷材,且厚度适宜,导热性好；该方法生产流程简单,工艺稳定性好,显著提高生产效率和产能,降低成本。
127	0	本发明公开一种耐高温隔热保温碳毡的制备方法,涉及保温隔热材料技术领域,本发明包括以下步骤：1)在真空或惰性气体氛围下,将聚合物泡沫进行碳化处理,得到预制软碳毡,所述聚合物泡沫为三聚氰胺泡沫或聚氨酯泡沫；2)将所述预制软碳毡放入化学气相沉积炉中沉积热解炭,得到所述耐高温隔热保温碳毡。本发明还提供采用上述方法制得的保温碳毡及其应用。本发明的有益效果在于：本发明将制备预制软碳毡的工艺简单,之后预制软碳毡放入化学气相沉积炉中沉积热解炭,使热解炭将软碳毡的炭网格包覆起来,有效阻碍裂纹的偏转和扩展,延长了预制软碳毡的使用寿命,并提升了保温碳毡的力学性能,本发明保温碳毡可作为保温材料用于多种保温炉中。
128	0	本发明属于离子推进器技术领域,公开一种用于空间离子推进器用的法兰一体化碳/碳屏栅极结构及其制备方法；所述方法包括：步骤1、制备面密度为100-200g/m～(2)的纤维单向预浸料；步骤2、将若干层纤维单向预浸料由下至上逐层铺贴于金属一体化屏栅模具中,进行压制固化形成边缘带有加强筋法兰结构的坯板；步骤3、将屏栅极薄坯板安装于石墨一体化屏栅模具中,进行碳化；步骤4、致密化处理；步骤5、加工栅极离子通过孔和法兰连接孔。本发明采用栅极支撑环和栅极一体化结构和制备方法,解决了现有碳碳屏栅极加工后变形大,平面度差的问题,减少装配应力。同时省去栅极支撑环和栅极的连接螺钉,降低装配难度。
129	0	本发明公开了一种秸秆碳化的工艺方法,包括以下步骤：秸秆预处理、秸秆高温碳化处理、废气预处理、废气废热利用和废气燃烧利用,将碳化秸秆与RDF在煤气发生炉内进行处理,生成可使用的燃气。本发明在整个生产过程中不会向外排出废气,能对废气中的有害物质进行吸收处理,并将废气中的可燃气进行利用,回收废气重新燃烧的方式使碳化炉能够稳定热量,在外部加热两个小时后便可无需加热,同时还可以正常运作4至5小时,保持炉内温度在1300度,节约资源的同时节省成本,对废气中的废热进行合理的换热,实现对废热的有效回收,并且对最终燃烧所产生的余热气体通过管道回收另作他用,起到对热量合理利用,节省能源的效果。
130	0	本发明提供了一种复合材料用低成本沥青基碳纤维的制备方法,主要步骤：将煤沥青在低温条件下晾干磨碎,在磁场中振荡过筛,将过筛后的沥青用甲苯溶解后过滤,将滤液蒸干得到精制沥青；将精制沥青置于反应釜中,在常压下升至390-450℃进行聚合反应,1h-4h后,取出沥青进行冷却,获得中间产物A；中间产物A置于反应釜中,加入质量浓度为1-20％的聚苯乙烯共缩聚反应,得中间相沥青；中间相沥青加热熔化,然后经搅拌和脱泡处理后置于熔融纺丝机中进行纺丝,得到沥青原丝；沥青原丝浸入质量浓度为1-20％的双氧水中,50-90℃进行氧化处理；氧化后的原丝置于碳化炉中,在1000-2000℃下碳化处理获得沥青基碳纤维。
131	4	本发明属于石墨导热膜生产设备技术领域,具体涉及一种石墨导热膜碳化炉真空过滤系统。本发明的石墨导热膜碳化炉真空过滤系统,包括碳化炉、过滤组件和真空泵,所述碳化炉的出气口通过第一排气管道与过滤组件的进气口连接,所述过滤组件的出气口通过第四排气管道与真空泵连接；所述过滤组件包括依次设置的一级冷凝过滤器、二级吸附过滤器及三级吸附过滤器。本发明通过改变一级冷凝过滤器的冷凝管道排列,冷凝管道上翅片的排列密度和冷却进出水方式,增大二级吸附过滤器的有效面积,能够提高整个真空过滤系统的能力,保证系统真空度,避免废气对炉内产品的影响。
132	1	本发明公开一种阴极组件碳化炉,包括下炉体、上盖体、碳化气源、碳化电源、阴极组件输送线和上下料机器人；所述上盖体滑动设置在所述下炉体上,其内设有若干喷淋支管,所述喷淋支管通过外侧的气管与所述碳化气源连接；所述下炉体内对应所述喷淋支管设置若干组碳化槽,所述碳化槽内设有电极夹片,所述电极夹片与所述碳化电源连接；所述上下料机器人包含夹运阴极组件的机械抓手,用以将所述阴极组件从所述阴极组件输送线上装配到所述碳化槽中或将所述阴极组件从所述碳化槽中卸下至所述阴极组件输送线上。本发明采用新的结构设计,适用流水化作业要求,自动化水平高,有效提高磁控管阴极组件的碳化加工效率和质量,减少人工投入,降低企业的生产成本。
133	1	本发明涉及一种高温碳化炉烟气处理系统,包括炉体、排烟管与处理装置,所述炉体上端面固定安装有排烟管,排烟管末端固定安装有处理装置,所述排烟管包括直管、加热筒、弯管、通气管、气泵、氧气筒、环形板、打火器与保温壳,本发明通过排烟管对烟气进行导向运动,运输的过程中对烟气进行加热处理,从而降低烟气中的水分含量,同时防止烟气中的部分物质冷凝附着在管壁,同时通过高温加快烟气的运动速度,同时对烟气进行输氧燃烧,从而使烟气燃烧,通过处理装置对烟气燃烧后产生的灰尘进行刮除与清理,防止其污染管壁,同时利用烟气燃烧产生的热量对需要加热的液态物质进行加热。
134	1	本发明提供了一种钠离子电池负极材料的制备方法及负极材料,及钠离子电池。其中,钠离子电池负极材料的制备方法,包括：(1)水热反应将苯二胺、单宁酸和氧化石墨烯于水中搅拌均匀后,转入反应釜中进行水热反应得复合物；(2)碳化反应将复合物于400～700℃的碳化炉中进行碳化。本发明的制备方法中,苯二胺和单宁酸经碳化后可于石墨烯的基础上形成硬碳材料,提供更多的离子扩散通道,提升大倍率充放电性能。苯二胺和单宁酸可对形成的石墨烯复合材料进行杂元素掺杂,以增加材料的部分活性位点,提高整体材料容量。而且,掺杂N和O且碳化的石墨烯复合材料也具有较高的导电性,于制备成负极片时,可减少导电剂的加入,从而降低电池制造成本。
135	0	本发明提供一种沉积碳纳米管的碳碳复合材料的制备方法,包括以下步骤：积碳纳米管的碳纤维布的制备；将混合胶粘剂涂覆于沉积碳纳米管的碳纤维布表面；表干后的碳纤维布置于碳化炉中,碳化处理；致密化的预制体于氩气气氛下以300-350℃/h的速率升温至1000℃,再以300-350℃/h的速率分别升温至2500℃,恒温0.5-1h,即得沉积碳纳米管的碳碳复合材料。本发明提供的碳碳复合材料在碳基体和碳纤维内嵌入短切碳纤维,并在碳基体和碳纤维之间沉积碳纳米管,显著提高了碳碳复合材料的力学性能,同时利用石墨在碳基体内部负载磷酸盐,可显著提高材料的抗氧化性能,同时因磷酸盐负载在与基体性能一致的石墨烯上,对材料的力学性能几乎无影响。
136	0	本发明提供一种内部抗氧化碳碳复合材料,包括碳基体、分布于碳基体内的碳纤维增强体、分布于碳基体内部孔隙中的碳包覆的富硅的碳化硅、分布于碳基体内部空隙中的碳包覆的氧化锆、分布于碳基体内部空隙中的磷酸锆和分布于碳基体内部空隙中的氧化铝。本发明还提供了一种内部抗氧化碳碳复合材料的制备方法。本发明提供的抗氧化碳碳复合材料通过浸渍将磷酸锆、氯化锆引入碳碳复合材料内部,可大大提高复合材料的耐烧蚀性能,而富硅的碳化硅的引入可在内部材料出现缺陷时通过材料内部渗透补充缺陷,进一步提高了复合材料的使用寿命。
137	0	本发明涉及一种卧式无氧碳化炉,包括垫板、碳化单元、进料单元和出气单元,所述的垫板中部安装有碳化单元,垫板左端安装有进料单元,垫板后端安装有出气单元,本发明可以解决碳化炉对原材料进行碳化作业时存在的以下难题,一、传统的碳化炉在对原材料进行碳化作业时,需要人工将椰子壳、稻壳和秸秆等原材料输送到碳化炉内,人工上料的劳动强度大,降低了原材料的碳化效率；二、由于椰子壳、稻壳和秸秆等原材料在燃烧碳化时会产生烟气,传统的碳化炉不能对烟气进行过滤作业,直接排放在空气中会产生污染,并且不能对烟气进行重复利用,降低了原材料的碳化的质量。
138	7	本发明公开了一种秸秆干馏装置,包括：秸秆输送机、秸秆加料仓、秸秆干馏机、干馏碳冷却槽、干馏碳储仓、干馏碳研磨机、干馏碳酸洗槽、酸洗料浆过滤机、干馏碳碱洗槽、碱洗料浆过滤机、干馏碳精品储仓、干馏碳精品烘干机、干馏碳成品储仓、石油沥青储仓、混合料搅拌槽、混合料输送桶、粉状碳化炉和粉状石墨化炉。本发明还公开了一种干馏工艺：(1)冲洗粉碎；(2)干馏；(3)冷却研磨；(4)酸洗；(5)碱洗；(6)烘干；(7)混合；(8)碳化、石墨化。本发明既实现了农作物秸秆的高附加值利用,提高了农民收入,又解决了天然石墨资源枯竭的问题,变废为宝,一举两得。
139	5	本发明属于碳纤维应用技术领域,公开了一种碳纤维纸的制备方法,将短切碳纤维和短切芳纶纤维进行表面处理；以碳纤维和芳纶纤维、浆粕为原料,经分散、抄纸后制为碳纤维原纸；采用熔喷方法在碳纤维原纸表面增加中间相沥青纤维层,采用空气为氧化剂在200-350℃下对中间相沥青纤维进行氧化-交联,当原丝不熔化时得到复合碳纤维原纸,将复合碳纤维原纸浸渍热固性酚醛树脂乙醇溶液,后经过热压、固化、碳化、石墨化得到碳纤维纸。本发明通过添加芳纶纤维使碳纤维纸的结构均匀性和强度有效提高；中间相沥青的引入使碳纤维纸的导电、导热性更高。本发明制得的碳纤维纸可以满足高性能燃料电池、高温过滤和先进复合材料的制备需求。
140	0	本发明提供金属陶瓷闸片、碳陶制动盘的制备方法及摩擦副对偶,闸片制备方法：将MAX相陶瓷粉末和强化粉末依次经过混合、压制、烧结、树脂浸渍、固化以及碳化处理,得到金属陶瓷坯体；将金属陶瓷坯体依次经过机加工、焊接,得到金属陶瓷闸片。制动盘制备方法：将炭纤维预制体依次进行前热处理、化学气相沉积处理、树脂浸渍、固化、碳化处理以及后热处理、一次机加工、熔融渗硅处理、二次机加工和组装,得到碳陶制动盘。摩擦副对偶包括上述制备方法得到的金属陶瓷闸片和碳陶制动盘。本发明的摩擦副对偶摩擦学匹配性好、摩擦系数低、制动平稳、抗磨性优良,满足时速400km及以上速度的高铁基础制动要求。
141	0	本发明涉及一种碳化炉密封腔结构,该密封腔结构应用于碳纤维装置,与一碳化炉连接,密封卡槽将两瓣式密封腔外壳连接形成密封腔体；部分密封卡槽之间设有气体分布孔板,相邻密封卡槽与连接在它们上的气体分布孔板形成高压迷宫腔；相邻无气体分布孔板的密封卡槽之间形成低压迷宫腔；及多个气体接入管,开设在两瓣式密封腔外壳上,气体接入管与高压迷宫腔连通；某气体进入高压迷宫腔,从而在高压迷宫腔内形成高于碳化炉的压力场。本发明结构简单、稳定可靠,可以有效防止外部空气进入碳化炉内部,也对碳化炉内部氮气向炉外泄漏起到了阻止作用,达到了碳纤维装置碳化炉进出丝口密封的目的。
142	2	本发明公开了一种碳纤维布生产工艺,包括以下步骤：S1,设置原料；S2,设置加工设备；S3,分纱；S4,一次浸泡；S5,一次挤压；S6,一次烘干；S7,编织；S8,二次浸泡；S9,二次挤压；S10,二次烘干；S11,碳化；S12,高温火化；S13,收卷；本发明碳纤维布生产工艺；通过将碳纤维原丝进行浸泡、挤压、烘干处理,使得每一根碳纤维原丝的表层完全包覆有胶粘剂,然后再将碳纤维原丝编织成碳纤维布,之后再次将碳纤维布进行浸泡、挤压及烘干处理,将碳纤维原丝之间的空隙内进行胶粘剂填充处理,同时增加碳纤维布表层的胶粘剂,提高了碳纤维布与胶粘剂的粘附度,避免出现胶粘剂固化与碳纤维布出现分离掉落的情况。
143	2	本发明公开一种大尺寸碳碳埚托的模压模具及其制备方法,该模压模具包括上半部工装和设有模压预制体槽的下半部工装,该模压预制体槽的底部为平面,四周曲翘带规律性折线或波浪起伏的盘状,上半部工装对应所述下半部工装也为中间平整,四周曲翘带规律性折线或波浪起伏的结构。本发明采用制作周期短,工艺相对简单的板材预制体进行浸渍模压,浸渍模压工装采用特殊的工装模具,引导规律性的褶皱,使得厚度较低的预制体能够成型为与产品形状相似的盘状,同时能够令预制体的浪费量较小。
144	4	本发明公开了一种局部钙循环与纯氧燃烧耦合的水泥生产碳捕集装置及工艺,包括预热器-碳化炉-回转窑模块、纯氧燃烧分解炉模块以及辅助与纯化装置,预热器-碳化炉-回转窑模块包括生料进料装置、第一系列旋风预热器、碳化炉、第二系列旋风预热器、烟室、回转窑、三次风管、回转窑燃烧器以及冷却机；纯氧燃烧分解炉模块包括分解炉、分解炉燃烧器、第三系列旋风预热器以及增压风机；辅助与纯化装置包括第一SNCR装置、第二SNCR装置、分风装置、第一分料装置、第二分料装置、第一换热装置、第二换热装置、冷凝除水装置、CO-(2)收集与储存装置、除尘装置、SCR装置、烟气排出装置；通过模块化分离与耦合,降低CO-(2)捕集与利用难度,具有良好的经济性。
145	0	本发明公开低温制备生物炭的炭化设备及其使用方法,涉及生物质热解技术领域,该低温制备生物炭的炭化设备及其使用方法,包括原料处理装置与碳化装置,原料处理装置外表面固定设置有控制面板,原料处理装置上端表面两侧开设有滑轨,滑轨上活动设置有上盖,原料处理装置包括粉碎机构,碳化装置包括碳化炉,碳化炉下端设置有燃料出口,碳化炉内部上端固定设置有过滤件,碳化炉靠近过滤件外表面通过管道固定连接有冷凝器,冷凝器排气口通过管道固定设置有过滤器,实现了该低温制备生物炭的炭化设备功能全面,成本较低,碳化全面且效果好。
146	0	本发明公开了一种芦苇、高粱、玉米秸秆综合利用的方法,该方法包括如下步骤：①将自然晒干后的芦苇、高粱、玉米秸秆粉碎后混合成原料；②将原料挤压成棒坯后在碳化炉内进行无氧热解反应；利用冷凝器回收无氧热解过程中产生的气体；将所得的无法冷凝的气体储存于气瓶内,即得秸秆燃气；将所得的可冷凝的气体经冷凝沉降后分成上、下两层,上层为秸秆醋液,下层为秸秆焦油；经无氧热解反应后碳化炉内的剩余物为秸秆碳,备存；或者,将原料利用水蒸气蒸煮4h以上,然后将蒸煮后的原料冷却至室温,再添加酸奶,混合均匀后进行密闭发酵,即得发酵秸秆饲料。
147	1	本发明公开一种硅基复合材料的制备方法,包括：S1,将硅的粉料、氧化硅的粉料进行第一次碳包覆处理,得到第一粉体；S2,将第一粉体进行第二次碳包覆处理,得到第二粉体；S3,将第二粉体进行筛分、除磁处理,得到硅基复合材料。本发明还公开采用上述方法制备的硅基复合材料、以及包含上述硅基复合材料的锂离子电池负极和包含上述负极的锂离子电池。本发明具有首次库伦效率高、体积膨胀小等优点。
148	1	本发明公开一种硅碳复合负极材料,包括：氧化亚硅,还有附着在氧化亚硅表面的纳米硅,在附着有所述纳米硅的氧化亚硅表面包覆着纳米碳层。本发明还公开一种硅碳复合负极材料的制备方法,包括：制备纳米硅：取硅原料,制备纳米硅；纳米硅附着氧化亚硅：取氧化亚硅粉原料,将所述纳米硅附着在氧化亚硅粉原料颗粒表面；包覆：将纳米碳包覆在附着有所述纳米硅的氧化亚硅粉原料颗粒的表面形成纳米碳层,得到硅碳复合材料。本发明还公开一种包含上述硅碳复合负极材料的锂离子电池负极和锂离子电池。本发明具有比容量高、库伦效率高、体积效应低、循环性能好等优点。
149	1	本发明提供了石墨复合材料、其制备方法和锂离子电池。所述石墨复合材料包括内核和包覆在内核上的外壳,所述内核包括石墨,所述外壳包括掺杂有氮元素和金属元素的碳材料。所述制备方法包括：将有机氮源、交联剂和溶剂混合得到混合液,所述混合液聚合得到共聚物；将所述共聚物和掺杂金属源充分混合,得到掺杂的共聚物；及将所述掺杂的共聚物与石墨包覆,碳化,得到所述石墨复合材料。本发明提供的石墨复合材料因为外壳中氮元素和掺杂金属元素的相互配合以及外壳和内核的相互配合,其充放电容量更高、倍率性能和循环性能优良。
150	2	本发明提供了一种竹木板材加工过程中的废料回收利用装置,包括第一吸尘机构、过滤机构、储藏室、第二吸尘机构,所述第一吸尘机构的一端连接竹木板材加工设备,另一端连接过滤机构,所述储藏室与过滤机构的粉末出料端连通,过滤机构的较大颗粒出料端连接有粉碎机构,所述第二吸尘机构的一端连接储藏室,另一端与碳化炉的入料口连通。本发明可以使碎屑及废料的整个回收利用过程不需要人工参与,大大节省成本,并且过程简单,操作方便。
151	2	本发明公开了一种基于环境友好型活性碳纤维厚毡制备炉体,属于活性碳纤维生产设备技术领域,包括：炉体以及安装在炉体底部的底座,炉体的内部设有多个筋骨,每两个筋骨之间设有温区,炉体的外壁安装有多个温度控制箱,温度控制箱的顶部安装有用以显示温区内部温度的仪表盘,炉体的内壁设有保温层,保温层的内部设有多个升温罩,升温罩的内部设有电热丝,升温罩远离电热丝的一端设有气阀,气阀上设有插入升温罩内部的电动伸缩杆。本发明通过在炉体的外部设有多个温度控制箱和仪表盘便于直接观察每个温区内部的温度情况操作简单,无需设立单独的操作室,减少占地面积。
152	1	本发明公开了一种多孔传输层的制造方法、多孔传输层以及质子交换膜水电解装置。其中,多孔传输层的制备方法通过将碳毡浸泡于混合液中,对碳毡进行干燥处理,检测确保经浸泡、干燥处理后的碳毡的微孔孔径在预设孔径范围；对干燥处理后的碳毡依次进行碳化、活化处理,以使活化后碳毡的表面吸附有含氧官能团；将活化后的碳毡放入疏水剂溶液中浸渍以及干燥处理后,得到疏水后的碳毡；在疏水后的碳毡表面涂覆碳浆,以在碳毡表面形成微孔层。本发明生产的多孔传输层孔径均匀,本身具备亲疏水性,电化学活性强,多孔传输层和催化层之间的接触电阻小,很好的满足了质子交换膜水电解装置的性能要求。
153	0	本发明涉及战略性新兴产业技术领域,且公开了一种自燃式外热碳化炉,包括中心筒,所述中心筒的两端卡接有两个对称的滚筒,所述滚筒的内腔壁上固定连接有均布的冷却叶,所述滚筒的一端上设有从动齿,所述从动齿的底端啮合有变速齿轮组件,所述滚筒的中心活动套接有加热筒,所述加热筒中心固定套接有燃烧管。发明通过设计的加热筒、滚筒、冷却叶,使碳化炉的加热方式变更为中心加热,是炉内各待碳化物与加热源距离接近,使待碳化物受热均匀,并通过滚筒的滚动和冷却叶的抬起翻动,使碳化炉内的待碳化物能被缓慢的翻动,从而使各部位的待碳化物受热均匀,不会阻碍气体排放物的排出,同时在冷却阶段,能通过翻动碳化物进行快速冷却。
154	0	本发明公开了一种无人机外饰喷漆件表面装饰膜及其制备方法与应用,包括以下步骤：步骤一：准备实验所需材料和实验仪器；步骤二：将聚丙烯腈、N,N-二甲基乙酰胺、聚乙烯风咯烷酮、聚酰亚胺YJ-16和聚甲基丙烯酸甲酯按配比在溶解釜中加热至70℃,溶解4-6小时,随后静置脱泡24h后在室温下进行干湿法纺丝,得到碳纤维基膜,通过采用碳纤维,碳纤维膜具有化学稳定性好,可在高温下使用的优点,而且还可根据中空纤维碳化的程度来控制膜的性能,其性能介于无机膜和有机膜之间,可以满足苛刻条件的要求,能用于高温气体分离,有机溶剂分离等领域,避免了无法有效的对高温和雷雨等进行防护,导致无人机会损坏,造成损失的问题。
155	0	本发明公开了一种生物质制备活性炭耦合垃圾焚烧发电的系统及其运行工艺。该系统可将生物质制备活性炭系统与垃圾焚烧发电系统进行全方位耦合,高效利用系统资源,利用垃圾焚烧发电系统产生的蒸汽对生物质焦炭进行活化产生活性炭,供给垃圾焚烧发电系统中的烟气净化工艺进行使用,多余的可进行外销进行盈利；利用生物质制备的活性炭对垃圾焚烧过程中的烟气进行净化,节约系统投资成本；系统耦合运行时,可有效利用生物质碳化产生的能量,对垃圾焚烧发电系统的蒸汽进行加热,提高垃圾焚烧发电系统的效率,降低汽轮机中低压缸进汽的湿度,有效保障汽轮机的安全稳定运行。
156	0	本发明公开了一种以特殊蓝钨作为原料生产超细WC粉末的制备方法,其步骤如下：防护、原材料混合、给料、煅烧、筛分、混料、碳化、二次筛分和入库等步骤,原材料包括仲钨酸铵、三氧化钨和钨酸钠,双轴叶片混料机的两个叶片的转速分别为90转/分钟和180转/分钟,混料时间为30分钟,回转炉工作时的温度为650-680℃、转速为45-50转/秒、进料量为100kg-150kg/h。该以特殊蓝钨作为原料生产超细WC粉末的制备方法,生产的特殊蓝钨相较于普通蓝钨在粒度、筛分、氧指数上无太大变化,但是相较于普通蓝钨在微观表征上有很大的变化,在微观表征上可以看到特殊蓝钨由细小的颗粒聚集而成,由细小颗粒聚集而成的特殊蓝钨在生产过程中会逐渐分离,满足高端硬质合金的需求。
157	7	本发明公开了一种石墨烯、人工石墨复合导热膜的制备工艺,包括以下步骤,a、对人工石墨膜进行活化处理：采用臭氧氧化处理方式,让膜表面产生活性官能团；b、对人工石墨膜进行粗糙化处理：在石墨膜表面形成多孔和/或网格式纹路的粗糙表面；c、涂布石墨烯浆料：将石墨烯浆料涂布在人工石墨膜表面,经过烘干、碳化、石墨化和对辊后,形成得到所述石墨烯、人工石墨复合导热膜。本发明提供的石墨烯、人工石墨复合导热膜的制备工艺可以大幅度降低生产成本,减少了石墨和辅材的浪费,大大提升了生产效率,减少了设备种类,节约了占地面积以及降低厂房建设的难度。
158	0	本发明提供了一种基于复合抗菌纳米材料的保鲜膜的制备方法,按重量份计包括以下步骤：制备复合纳米材料改性聚乳酸步骤、制备初级混合物步骤和成膜步骤。本发明基于复合抗菌纳米材料的保鲜膜的制备方法通过氧化石墨烯及硼烯复合纳米材料改性聚乳酸,能够显著提升聚乳酸的亲水性、柔韧性、耐热性和断裂伸长性能,也能促使保鲜膜形成多孔结构。一方面能够增加保鲜膜的表面积及聚乳酸与淀粉的相容性,提升保鲜膜的抗菌防腐效果和保水保湿效果；另一方面,多孔结构的保鲜膜也有利于后期各种物理、化学和生物因素联合作用于保鲜膜,大大缩短保鲜膜的降解周期。本发明还提供了一种基于复合抗菌纳米材料的保鲜膜。
159	0	本发明提供了一种基于复合抗菌纳米材料的发泡膜的制备方法,按重量份计包括以下步骤：制备氧化铜/氧化石墨烯复合纳米材料改性聚乳酸步骤、制备预混物步骤、挤出造粒步骤和发泡成膜步骤。本发明基于复合抗菌纳米材料的发泡膜的制备方法通过氧化铜/氧化石墨烯以及硼烯纳米片等复合纳米材料改性聚乳酸,能够显著提升聚乳酸的亲水性、柔韧性、耐热性和断裂伸长性能,也能促使发泡膜形成多孔结构。改性聚乳酸一方面能够增加发泡膜的表面积及聚乳酸与淀粉的相容性,提升发泡膜的抗菌防腐效果和保水保湿效果；另一方面大大缩短发泡膜的降解周期。本发明还提供了一种基于复合抗菌纳米材料的发泡膜。
160	8	本发明公开的属于皮肤护理技术领域,具体为一种皮肤草本抑菌剂的制备方法,包括植物预处理、植物碳化处理、植物原液提取、原液提纯、中药混合制备多个步骤,本发明采用了百分比植物提取液作为原液,经由了碳化、提纯等工序,并与中药液进行混合,避免使用大量的化学成分,不会对人体皮肤造成损伤,起到安全防护的作用,能够对金黄色葡萄球菌、白色念珠菌、大肠杆菌,皮肤藓菌、新生隐球菌等微生物具有很好的杀灭以及抑制作用,抑菌效果好,同时能够快速去除异味。
161	0	本发明公开了一种抗弯折MXene/碳复合材料散热膜制备方法,涉及一种复合材料散热膜制备方法,首先采用聚酰亚胺(polyimide)作为基体,刻蚀MAX相得到的MXene颗粒作为增强材料,易成碳聚合物作为中间层,经过充分混合、反应、涂膜、固化形成MXene/成碳聚合物/聚酰亚胺复合膜。其次将制备的MXene/成碳聚合物/聚酰亚胺复合膜装入高温碳化炉中,保护气氛下进行高温热解与碳化形成MXene/碳复合材料。最后用水与乙醇反复清洗其表面,获得抗弯折MXene/碳复合材料散热膜。该方法制备的MXene/碳复合材料散热膜不仅具备优异的耐热性以及散热性,且其质轻强度高,具有突出的抗弯折性能,可用于大功率电子设备、LED背底、微电子与传感器件等散热。
162	0	本发明提供了一种基于氧化铜/氧化石墨烯复合抗菌纳米材料的保鲜膜的制备方法,按重量份计包括以下步骤：制备氧化铜/氧化石墨烯复合纳米材料改性聚乳酸步骤、制备初级混合物步骤和成膜步骤。本发明基于氧化铜/氧化石墨烯复合抗菌纳米材料的保鲜膜的制备方法通过具有抗菌防腐功效的氧化铜/氧化石墨烯复合抗菌纳米材料实现保鲜膜的整体抗菌功能,还具有优良的力学性能和阻隔性能。本发明还提供了一种基于氧化铜/氧化石墨烯复合抗菌纳米材料的保鲜膜。
163	0	本发明公开了一种生物质天然气和生物质碳及其制备方法,该制备方法包括如下步骤：将秸秆压制成块,得到秸秆块；将秸秆块置于碳化炉中进行干馏反应,既得所述生物质天然气和生物质碳,其中,所述碳化炉包括相间布置的碳化室和燃烧室,所述秸秆块置于所述碳化室内。本发明制备方法通过碳化炉的设置,能够有效提高生产率,而且单位截面积产能较高,制备得到的生物质天然气和生物质碳成分、质量稳定,热值较高。
164	0	本发明涉及碳纤维制备技术领域,具体公开了一种高碳元素含量的石墨化碳纤维及其制备方法,包括如下步骤：步骤1,对前驱体纤维依次预氧化处理、低温碳化处理和高温碳化处理,得到碳纤维；步骤2,对步骤1得到的碳纤维进行石墨化处理,得到石墨化碳纤维；本发明通过纤维制备过程中全线工艺耦合设计,尤其是石墨结构形成的高温碳化阶段优化设计,提供了一种在低于2000℃石墨化处理,即可得到含碳量99％以上的电热材料用石墨化碳纤维,有助于最终石墨化碳纤维成本控制,且产品电阻率低,导电性能好。
165	1	本发明公开了一种废弃物协同处置的水泥生产碳捕集装置及工艺,废弃物协同处置的水泥生产碳捕集装置包括纯氧燃烧分解炉模块、预热器-碳化炉-回转窑模块、辅助与纯化模块。碳捕集工艺利用废弃物干燥与热裂解降低回转窑窑尾烟气温度,裂解产物还原烟气中的NOx,在碳化炉适宜温度下CaO与烟气中CO-2反应生成CaCO-3,然后进入纯氧燃烧分解炉重新释放纯净CO-2,低活性CaO进入回转窑参与熟料烧成。通过分解炉模块的分离式设计,避免熟料烧成与生料预热过程中产生的SO-2、氯碱硫等杂质进入纯氧燃烧分解炉模块,同时联用废弃物协同处置降低烟气温度,提高CaO固碳的速率与效率,利用废弃物热裂解产物还原回转窑产生的NOx,实现水泥生产过程多污染物协同控制。
166	0	一种大豆石墨烯纤维的制备方法,属于石墨烯纤维制备技术领域。步骤：先将大豆烘干,控制烘干的大豆的含水率,再进行粉碎,控制粉碎的工艺参素；将得到的原料与碱混合搅拌后放入碳化炉碳化并控制碳化的工艺参素；采用酸溶液对得到的碳化料进行酸洗；由得到的酸洗料中加入分散剂并经高速搅拌机高速搅拌；将得到的碳化液体料采用高速离心喷雾干燥机干燥处理；由得到的石墨烯材料及取聚酯切片并投入螺杆挤出机熔融挤出,冷却并切粒；由得到的石墨烯母粒与聚酯切片按质量百分比配比投入螺杆挤出机,经螺杆熔融挤出至纺丝装置熔融纺丝,得到成品。工艺简单,保障制备过程中的稳定性、制备效率高和制备成本低；绿色环保；体现大豆石墨烯纤维技术效果。
167	4	本发明公开了一种固体废料微波碳化装置,包括碳化炉、用于存放固体废料的废料盘,以及内部安装的用于挤压废料的伸缩杆,所述碳化炉包括：底部安装的四个支撑柱；顶部安装的封盖,以及用于输出微波将废料加热碳化的磁控管。本发明封盖的底部设置有伸缩杆,通过伸缩杆带动锤头运动,将废料挤压破碎成小块,提高废料碳化效率,避免大块废料的中心位置碳化不完全,还设置有电机带动转轴旋转,连接杆上套有卡环,带动切割刀片旋转,将碳化的废料切割打碎,加工成碳粉,保证废料碳化完全,便于后续的加工处理。
168	1	本发明提供了一种负极材料及其制备方法与用途。所述制备方法包括：将经过碳包覆的石油焦颗粒与石油焦二次颗粒进行混合,得到所述负极材料；碳包覆的石油焦颗粒的制备方法包括：将石油焦原料进行烧结,得到初级颗粒,然后进行石墨化处理,再进行碳包覆；所述石油焦二次颗粒的制备方法包括：将石油焦原料分级,得到一次颗粒,然后将一次颗粒进行加热混合,得到二次颗粒,再进行石墨化处理。本发明通过对石油焦先进行一次烧结,在提升容量及压实密度的程度上,仍保留了石油焦良好的动力学性能,同时对其进行碳包覆,使其结构更加稳定,又与二次颗粒进行混合,使其在保证动力学性能的同时,保证容量及压实密度不受影响,节约了成本。
169	0	本发明公开了一种高性能低缺陷石墨烯散热膜的制备方法,包括以下步骤：(1)浆料的制备：将氧化石墨烯与有机分散剂分散在去离子水中,经过机械搅拌、均质处理与脱泡处理,形成均一浆料；(2)浆料涂布：将步骤(1)中制备的浆料涂布成湿膜,在40～120℃干燥,形成氧化石墨烯干膜；(3)碳化处理：将步骤(2)制备出的氧化石墨烯干膜在200～1500℃,真空条件,碳化1～10h,使得氧化石墨烯得到还原；(4)石墨化处理：将步骤(3)处理后的石墨烯膜转移至石墨化炉中,在惰性气体保护下在2300～3000℃保温30～360min,得到石墨烯泡沫膜；(5)压延处理：将步骤(4)中得到的石墨烯泡沫膜压延,得到高密度、高热导率的石墨烯散热模。该方法制备的石墨烯散热膜热扩散效果好、热导率高。
170	5	本发明公开了一种利用整体针刺成型制备碳纤维固化硬毡的方法,包括：将有机纤维网胎依次循环叠加,然后采用带下倒钩刺的针对有机纤维网胎进行反复针刺制成有机纤维毡；将有机纤维毡碳化,之后在氩气或氮气保护下进行石墨化处理,得到碳纤维软毡；将碳纤维软毡置于树脂溶液中,浸透,取出、滤干；将浸渍后的碳纤维毡,在70℃和90℃之间进行除水后,进行升温预固化,然后进一步升温固化；将固化后的坯体进行碳化,得到碳纤维固化硬毡。本发明的碳纤维固化硬毡避免了层与层脱落以及整体结构不均匀,提高了产品的保温性能。
171	5	本发明提供了一种基于氧化铜/氧化石墨烯复合抗菌纳米材料的无纺布的制备方法,包括制备氧化铜/氧化石墨烯复合纳米材料改性聚乳酸步骤、制备纺丝原液步骤和纺丝成膜。本发明基于氧化铜/氧化石墨烯复合抗菌纳米材料的无纺布的制备方法通过具有抗菌防腐功效的氧化铜/氧化石墨烯复合抗菌纳米材料实现无纺布的整体抗菌功能。本发明还提供了一种基于氧化铜/氧化石墨烯复合抗菌纳米材料的无纺布。
172	4	本发明属于烟气脱硫脱硝领域,公开了一种高效烟气脱硫脱硝催化剂制备方法。包括原料混合、碾压、挤条成型、干燥、碳化、活化、浸渍、焙烧得到烟气脱硫脱硝催化剂,具有缩短活化时间,获得载体孔容大、比表面大、吸附能力大,催化剂强度高,催化剂分子筛用量少、成本低、工艺简单、易操作的优点。
173	0	本发明公开了一种离线式分解炉与钙循环耦合的水泥生产碳捕集装置及工艺,属于水泥生产与钙循环碳捕集的交叉技术领域,水泥生产碳捕集装置由离线式分解炉模块、预热器-碳化炉-回转窑模块、辅助与纯化装置组成。碳捕集工艺利用分解炉与碳化炉间“CaO-CaCO-3-CaO”循环完成CO-2捕集,同时采用离线式分解炉设计,避免熟料烧成与生料预热过程中产生的SO-2、氯碱硫等杂质进入分解炉模块。通过局部钙循环与离线式分解炉耦合,实现了空气燃烧情况下烟气CO-2自富集,降低后续CO-2纯化与再利用难度,显著提升了技术经济性,将有力促进水泥工业碳捕集与再利用的推广。
174	0	本发明公开了一种高石墨化石墨厚膜及其制备方法,属于石墨厚膜技术领域。本发明先制备纳米片层材料掺杂聚酰亚胺薄膜,再将其依次进行碳化处理和石墨化处理,得到高石墨化石墨厚膜。本发明工艺简单,制备过程中不需要喷涂,实用性强,节约能源,易于实现工业化生产,具有广阔的工业化前景。采用本发明方法制备的石墨厚膜重量轻、且具有柔性,纳米片层材料的引入有助于提高聚酰亚胺厚膜内部的石墨化程度,解决了成品易脆以及内部石墨化不完全等问题,从而提高了成品的导电和导热性能,拓宽了其应用范围。
175	0	本发明公开了一种作为焦炭制备瘦化剂的竹炭粉制备方法及焦炭瘦化工艺,适用于煤化工技术领域。用竹炭粉作瘦化剂以调节炼焦配煤惰性组分和活性组分比例,从而增加焦炭的块度和结焦率,调整不同用途焦炭的反应性、显气孔率和反应后强度的新方法。用作瘦化剂的竹炭粉是采用竹子或竹子加工产生的有机固废为原料,经过一定温度的炭化而成的多孔物质。与炼焦常用的瘦化剂(瘦煤和焦粉)相比,成品灰分低,可磨性好,纤维组分含量高,孔隙发达,更好吸附煤热解生成的液相物质,使流动度和膨胀度降低、气体产物易析出、气孔壁增厚、焦炭的裂纹少,因而提高焦炭的强度和块度等性能。
176	4	一种采用溶胶－凝胶法制备SiC涂层C/C复合材料的方法,是C/C复合材料抗氧化涂层的技术领域。该方法首先以金属有机或无机化合物作溶胶前驱体,将其置于溶剂中,通过水解与缩聚反应形成溶胶,随后将溶胶均匀地涂覆于C/C复合材料表面,由于溶剂挥发,溶胶老化,然后再经过干燥和热处理,使得MTES溶胶经高温热处理后,分解生成SiC,即可获得相应抗氧化涂层。本发明中所制备的SiC涂层可以较为均匀的包覆在C/C复合材料表面,具有一定的抗氧化防护性能,而且此发明具有原料成本低、操作简便、可以大面积制备涂层等诸多优点。
177	2	本发明公开一种水磨碳化竹凉席的生产工艺,涉及竹凉席加工技术领域。本发明公开的水磨碳化竹凉席的制备工艺,包括竹篾条的制备、干燥、烘烤碳烧、浸渍处理、清洗抛光和编织覆纱,其中浸渍处理过程为将碳烧后的竹篾条清洗干净后,置于水磨机中进行水磨,取出沥干,然后将竹篾条置于含有改性液的浸渍罐中进行浸渍,然后置于恒温炉中保温处理,改性液是由硼酸钠、N-酰基谷氨酸盐、三乙醇胺、胡椒木叶提取液、艾蒿提取液等原料组成。本发明提供的水磨碳化竹凉席,该竹凉席的制备方法简单,易操作,原料易得,成本较低,具有抗菌驱蚊的效果,并且抗菌驱蚊持续时效长,该竹凉席还具有高强度、高韧性,不易脆断,使用寿命长。
178	4	本发明公开了一种非正规垃圾填埋场陈腐垃圾资源化方法,由开挖及运送阶段,综合分选阶段,物料处置阶段组成；在开挖及运送阶段针对陈腐垃圾的特点进行稳定化处理,避免毒害物质泄漏；在综合分选阶段,将筛分,人工分拣、破碎、磁选、风选工艺进行组合,优选运行参数,高效分离出了陈腐垃圾中的磁性物质、腐殖土、可回收物质、可燃物和有毒有害物质,实现了陈腐垃圾中可利用资源的精准分选与归类,同时优化装置组合提升人工分选筛选效果；本发明的技术方案实现了陈腐垃圾的减量化,资源化,将陈腐垃圾变废为宝的同时,也为封场的垃圾填埋场腾出宝贵的空间以容纳新的生活垃圾,缓解了为填埋日益增长的生活垃圾而新建垃圾填埋场的经济压力与社会压力。
179	0	本发明公开了一种局部钙循环耦合废弃物处置的水泥生产碳捕集装置及工艺,属于水泥生产、钙循环碳捕集与废弃物协同处置的交叉技术领域,水泥生产碳捕集装置由离线式分解炉模块、预热器-碳化炉-回转窑模块、辅助与纯化装置组成。碳捕集工艺指利用分解炉与碳化炉间“CaO-CaCO-3-CaO”循环完成CO-2捕集,采用离线式分解炉设计,避免熟料烧成与生料预热过程中产生的SO-2、氯碱硫等杂质进入分解炉模块。同时联用废弃物协同处置降低烟气温度,提高CaO固碳的速率与效率,利用废弃物热裂解产物还原回转窑产生的NOx,实现了空气燃烧情况下烟气CO-2自富集与多污染物协同控制,降低后续CO-2纯化与再利用难度,显著提升了技术经济性,将有力促进水泥工业碳捕集与再利用的推广。
180	0	本发明提供了一种基于氧化铜/氧化石墨烯复合抗菌纳米材料的发泡膜的制备方法,按重量份计包括：制备氧化铜/氧化石墨烯复合纳米材料改性聚乳酸步骤、制备第一预混物步骤、制备第二预混物、挤出造粒步骤和发泡成膜步骤。本发明基于氧化铜/氧化石墨烯复合抗菌纳米材料的发泡膜的制备方法通过具有抗菌防腐功效的氧化铜/氧化石墨烯复合抗菌纳米材料实现保鲜膜的整体抗菌功能。本发明还提供了一种基于氧化铜/氧化石墨烯复合抗菌纳米材料的发泡膜。
181	0	本发明公开一种改良盐碱土壤的方法,括以下步骤：利用生物质炭制备装置将秸秆制备为生物质炭,将生物质炭、腐殖酸和牛粪混合并堆肥发酵,将发酵完成后的混合物与尿素、粉煤灰混合,得到土壤改良剂,利用分层施入装置将土壤改良剂施入土壤中然后利用搅拌装置对施入土壤改良剂的土壤进行搅拌；本发明,通过设置分层施入装置,能够在土壤上开出不同深度的沟,从而使土壤改良剂施入不同深度的土壤内,利于对深层土壤进行土壤改良,且能够在后期对土壤搅拌时提高土壤搅拌的均匀程度和速度,且第一开沟组、第二开沟组和第三开沟组前后相互交错,向前开沟时,能够一次开出三条错开平行且深度不同的沟,实现多层次的施入土壤改良剂。
182	0	本发明公开了一种碳化炉脱焦装置,包括碳化炉,所述碳化炉炉体接有两根管道与第一冷凝仓和第二冷凝仓连接,所述第一冷凝仓和第二冷凝仓通过管道并列排布且内部均设置有放置腔,所述放置腔内均放置有蜂窝冷凝器,所述第一冷凝仓和第二冷凝仓连接管道与串联排布的第一换热器和第二换热器连接,所述第一换热器和第二换热器内部设置有空腔,所述空腔内放置有换热器,所述第二换热器另一端与第一滤芯和第二滤芯之间的管道连接,所述第一滤芯另一端与第一真空泵连接,所述第二滤芯另一端与第二真空泵连接。本发明通过蜂窝煤状的冷凝器既保持了良好的穿透性,又起到了收集和冷却的作用。
183	0	本发明公开了一种镉污染土壤修复用生物质炭及其制备方法和系统,其修复系统包括重金属固定机构、温室机构、恒温水循环机构和控制机构；重金属固定机构包括主箱体以及在主箱体内自下而上设置的恒温储水窖、吸水基质层、污染土壤贮存层和生物质炭固定层,吸水基质层由镉污染土壤修复用生物质炭以及硅藻土复混构成；温室机构包括温室箱体、基质材料层以及观赏植物；恒温水循环机构包括恒温水箱、连接恒温水箱和恒温储水窖的进水管、以及连接温室箱体和恒温水箱的冷凝管；控制机构能够控制恒温水循环机构为恒温储水窖提供恒温水。本发明能充分浸润、解离污染土壤层的镉,并被生物质炭吸附、固定去除,有利于镉污染土壤的高效修复。
184	0	一种生物质与低阶煤分离耦合传热板和低品位铁矿石共热解系统,包括载气供应系统1、热解系统2和热解产物分离系统3,所述载气供应系统通过导气管分别与热解系统的低阶煤料仓、生物质料仓和铁矿石料仓相连,所述热解系统通过热解碳化炉分别与热解产物分离系统的折流板除尘器和水冷熄焦箱相连。生物质由胶带输送机运至红外加热炉,产生大量含有H元素和碱金属的热解气氛,作为氢源和催化剂被载气吹入热解炭化炉中参与低阶煤的热解,生物质与低阶煤通过电热与红外两段式热解能提高两者的共热解协同作用,从而产生更多高品质的油气资源。本发明对于生物质与低阶煤共热解的科学研究和生产实践应用都具有重要意义。
185	4	本发明公开了一种碳纤维碳化生产线废气净化处理及余热回收利用系统,包括碳纤维生产线,碳纤维生产线连接有蓄热式处理系统和直燃式处理系统,蓄热式处理系统和直燃式处理系统连接有废气直排装置和余热回用系统,余热回用系统与碳纤维生产线连接,碳纤维生产线包括三路废气排放通道,蓄热式处理系统包括RTO和换热装置一,直燃式处理系统包括TO焚烧炉,废气排放通道一与RTO直接连接,废气排放通道二与换热装置一的进气口设置有控制阀门一,废气排放通道二的废气经换热装置一预热后进入RTO,废气排放通道三直接与TO焚烧炉连接。本发明采用混合式系统处理废气,进行多路热量回收和利用,排放烟气温度小,热量浪费少。
186	0	本发明提供一种带表面处理的软毡,所述软毡包括一毡层和至少一涂层,所述涂层设置在所述毡层的表面；所述涂层的材料为：石墨胶或乳、气凝胶乳、泡沫碳胶或乳、陶瓷胶或乳的其中一种或多种。本申请的软毡表面封孔,减少腐蚀,提升软毡寿命。
187	0	本发明涉及铝合金技术领域,尤其是一种环保型重铸铝合金锭配方以及制备工艺；93-96份易拉罐碎片和4-7份铜锈；先将易拉罐碎片表面的塑料膜碳化,既可以对后续的铜锈进行还原反应又可以防止塑料等有机物在物料投入熔炼炉时产生大量烟气；铝是良好的导热体,在预热时可将热量较为均匀的传递给碳和铜锈,故即使将物料随意堆叠或者堆放在预热炉内,也不影响它们之间进行还原反应,又因为易拉罐碎片堆放后相互之间必然存在间隙,故还原反应产生的气体具备逃逸通道,不容易积攒在物料堆内部,故熔炼时物料密度高、个体小,熔炼速度快,产生烟气少,熔融不容易产生气泡,使得最终的铝合金锭品质较佳。
188	4	本发明公开了一种低温碳化辅助两段式热解的污泥热化学处置系统及方法,包括低温碳化单元、两段式热解单元、产物回收单元,通过将低温碳化技术与热解技术耦合,提高污泥废物的处置量以及资源转化率,污泥进入碳化炉进行低温碳化,碳化后的液态污泥经过干燥,研磨造粒后,在两段式热解炉中进行热解,能提高裂解液的能量转化和降低焦油的危害；热解后的产物经过气固分离器,焦油去除装置,洗涤器和过滤器,进行产物分离和净化,保证产物的多样性以及产物的高能值。在产物转化的过程中尽可能做到能级匹配,最大限度地提高能量转换,降低系统能耗和运行成本,提高系统经济性和稳定性,绿色经济且高效。
189	0	本发明公开一种立式低温双循环升流碳化设备及用于污泥处理的方法。该污泥碳化炉包括立窑传动循环提升式炉体系统、喷烧温控系统与加料排料排气系统,结合立式炉体的结构优势,充分发挥掺杂生物质直接加热共烧解的,在低废气排放的前提下将污泥高效转化为生物碳资源。本发明是基于无氧碳化原理,特点如下：立式结构大大降低了碳化炉的故障率,内部高效热循环成倍提高了碳化的热效率；循环提升使颗粒充分受热,污泥碳化更充分；直接喷烧式加热法,避免了间接加热的热量损失；生物质与污泥共烧解充分提高了生物碳产率,提高了污泥生物碳热值,并通过生物质碳化形成多孔结构吸附烧解形成的粉尘与有害气体,成倍降低废气排放量。
190	0	本发明属于污泥处理技术领域,公开了一种高有机质含量污泥制备吸附型多孔砖的方法,为了解决有机质含量高的污泥制备的多孔砖存在着成型差、抗压强度和剪切强度弱的问题。本发明针对疏浚底泥、黑臭河道淤泥、污水处理厂污泥、活性污泥和市政污泥的成分特点,联用污泥碳化和多孔砖制备技术,可实现高有机质含量污泥特征组分的综合利用。制备的吸附型多孔砖具有成型好、抗压强度和剪切强度高的特性,同时还具有密度小、导热系数小、隔音能力强、气体和液体污染物吸附效果好等优点。
191	0	本发明属于锅炉技术领域和碳化技术领域,具体涉及一种碳化垃圾无烟锅炉,碳化垃圾无烟锅炉,包括冷凝器,具有特殊构造的燃烧炉腔,碳化垃圾无烟锅炉的炉腔是由燃烧炉腔和碳化炉腔共同组成的,并且能互换成对方,也就是说,燃烧炉腔,碳化炉腔在完成各自任务以后,就互换成对方,原先的碳化炉腔,换成燃烧炉腔,原先的燃烧炉腔,换成碳化炉腔,就这样不停的互换下去；本发明本着先碳化后燃烧的原则,碳化需要的热能来自隔壁的燃烧炉腔。碳化以后产生固态碳和可燃气体,他们燃烧是无烟的,碳化以后,产生各种焦油,焦油是重要的化工原料。
192	0	一种螺旋干燥碳化一体设备及用于污泥处理的方法。该设备为立式污泥干燥碳化一体设备,由干燥炉体、碳化炉体和出料仓组合而成；设备内部设置有一根从上到下的固定杆,螺旋传送带和打散杆安装在固定杆上,螺旋传送带起到传送污泥的作用,打散杆起到打散污泥的作用；在设备的外壁面设置有加热装置,所述加热装置的发热口位于所述设备一侧；所述加热装置使得设备内温度具有梯度变换,设备内热气流进行内部循环流动。本发明可用于三大类污泥的碳化处理：生活污水处理厂污泥；水体疏浚污泥；食品污泥、印染污泥、造纸污泥等工业污泥。本发明同时具有焚烧模式：也可对上述污泥进行焚烧处理。
193	0	本发明涉及一种棉花秸杆碳化多联产综合利用系统及工艺,将生物质一级干馏炉、生物质半焦二级碳化炉、焦炭存储罐、换热器、瓦斯燃烧炉、沉降分离器、精馏塔和蒸馏塔等有机地连接成一体；通过将干燥且破碎后的棉花秸秆进行干馏,产生瓦斯气、挥发分和半焦；半焦经碳化生产焦炭、挥发分冷凝收集经沉降后分层获得木醋液和为重油和瓦斯气燃烧产生高温烟气提供热源等并相互循环,全流程循环控制,各环节的资源(产物与能源)完全被利用,实现了生物质废弃物的多极化综合利用。
194	2	本发明的课题在于提供能够抑制耐火炉的污染和耐火纤维的毛刺的碳纤维前体用处理剂、碳纤维前体以及耐火纤维的制造方法。本发明涉及一种碳纤维前体用处理剂,其是含有30～60质量％的硅酮的碳纤维前体用处理剂,其特征在于,上述碳纤维前体用处理剂的1质量％水稀释液在25℃的pH为4.0以上且为10.0以下,利用气相色谱质谱法求出的上述碳纤维前体用处理剂中的低分子量硅氧烷的浓度为6.9质量％以下。
195	0	本发明公开了一种高压实密度兼低比表面积负极材料的制备方法,将针状焦生焦粉碎至D-(50)＝8-10μm,将其抽真空脱气后送入混料器中和30℃的净化沥青+5％-10％的阳离子表面活性剂进行搅拌,搅拌充分后在温度1250℃、N-2的氛围下煅烧2-5h进行碳化处理,将碳化后的物料加入5wt％-20wt％的高软化点沥青在反应釜中进行改性,改性后的物料经过石墨化即为负极材料产品。本发明将低软化点沥青与微米级的针状焦通过阳离子作为活性剂进行混合,经过一系列处理以得到高压实密度、低表面积的负极材料,经过本发明方法制备出的负极材料与电解液之间具有更好的相容性,制得的电池具有更好的循环性能,高首次库伦效率以及高容量,同时也简化了电池的生产工艺流程,降低了成本。
196	4	一种热循环精确控温梯度碳化设备及用于污泥处理的方法。该设备为在立式污泥碳化设备炉体内部设置有一块以上的振动翻板,所述每个振动翻板之间采用上下设置的方式,在设备的外壁面设置有加热装置,所述加热装置的发热口位于所述振动翻板两侧；所述振动翻板具有对位于板面的污泥产生振动以及翻滚的作用；所述加热装置使得设备内温度具有梯度变换,设备内热气流进行内部循环流动。本发明立式结构起到热量的内部循环作用,加热装置使得设备内温度具有梯度变换,设备内热气流进行内部循环流动,最顶层污泥经过最高温度热解后落入下一层,较低温度的下一层使污泥持续受热。本发明同时具有焚烧模式：也可对上述污泥进行焚烧处理。
197	1	本发明专利涉及负极材料加工技术领域,公开了一种石墨锂电池负极材料的制备方法,包括以下步骤：取天然石墨经过球形化处理得到球形石墨；在球形石墨表面均匀涂覆包含金属元素的化合物,并热处理,得到多孔球形石墨；将多孔球形石墨与粘结剂加入搅拌釜内混合搅拌,将得到的混合物加入碳化炉中,通入惰性气体并进行碳化处理；将碳化品打散、筛分、除磁后,得到石墨负极材料；本发明制备的天然石墨材料具有完整的包覆外壳,可有效保护内部石墨不受外界电解液的侵蚀,同时,在包覆前进行热处理造孔工作,使球形石墨表面形成较多孔隙提高了石墨负极的电容量,本工艺流程简单,条件可控,有效降低了生产成本,更利于工业化生产。
198	4	本发明属于膜分离领域,涉及热诱导交联的酚酞基聚苯并噁唑气体分离膜材料及其制备方法。本发明选用含有cardo大侧基的单体,采用新的硝化方法,获得聚酰亚胺膜之后在T-g以下进行热诱导交联处理,既获得了优异的三维网状交联结构,又避免了聚合物膜结构的破坏。最后升高温度膜材料发生热重排反应,制备得到高性能的PBO气体分离膜材料。
199	8	本发明公开的属于除臭剂技术领域,具体为一种植物型除臭剂的制备方法,所述植物型除臭剂的的制备方法包括以下步骤：S1：分别将桃木、桃核、梨核、稻壳、竹材和柏木加入碳化炉中进行碳化,将碳化过程中产生的气体冷却收集得到相应的植物原液；S2：将步骤S1中得到的所有植物原液分别进行提纯,并将提纯后的所有植物原液进行混合,得到混合植物原液；S3：将混合植物原液中加入水、芦荟提取液、苦参提取液、松针提取液、艾叶提取液、柠檬提取液、茉莉花提取液、玫瑰花提取液、渗透剂和表面活性剂,混合搅拌,得到植物型除臭剂,本发明植物型除臭剂性质稳定、无毒、无残留、对人体无危害。可以放心使用。
200	4	本发明属于医疗废物处理领域,特别涉及一种胎盘碳化处理装置,包括加热碳化炉和废气焚烧炉,双层夹套的加热碳化炉的投料口设有密封盖板,出料口设有隔离阀板,加热碳化炉夹层上部设有换热保温层,下部设有加热器,出料口下方设有绞龙输送机,绞龙输送机出料端与废气焚烧炉进料口连接,废气焚烧炉内设有多根硅碳加热棒,废气焚烧炉的底部设有多孔底板,底板下设有进风管,进风管侧壁上设有进废气管,加热碳化炉顶部设有废气出口,进废气管与废气出口连接,废气焚烧炉顶部设有烟气出口,侧壁设有炉门,加热碳化炉夹层底部设有烟气入口,顶部设有尾气出口。该装置实现了对胎盘等医疗废物的无害化处置,更节能、更环保、更安全。
201	1	本发明提供一种生物质碳化炉中的气体回用冷却装置,涉及气体处理设备技术领域,解决了现有的炭化炉所产生的烟气处于高温状,若是直接排出到空气中,会对周边的环境造成一定影响的问题。一种生物质碳化炉中的气体回用冷却装置,包括箱体机构、架体机构、管体机构、递水机构,所述箱体机构后端与风冷机构前端固定连接。喷头喷淋下来的水通过递水管道回传到进水管口内,通过水泵与进水管口的配合再次喷淋,做到了给气体运输管冷却的同时,喷淋下来的水还能重复利用减少资源的使用,通过气体运输管在喷淋的过程中启动机箱,风扇产生风力对表面附着有水的气体运输管进行风力降温,效果显著。
202	4	本发明涉及烟气处理技术领域,且公开了一种脱硫脱硝剂,包括以下重量份的原料组成：原煤10-15份黏结剂、5-8份稀硝酸8-13份、硝酸铁10-15份。脱硫脱硝剂的表面对SO-2具有吸附和催化氧化的作用,当烟气中没有氧和水蒸气存在时,活性焦吸附SO-2仅为物理吸附,吸附量较小,而当烟气中有氧和水蒸气存在时,在物理吸附之外还发生化学吸附,吸附的SO-2在活性焦的催化氧化下与烟气中的O-2反应生成SO-3,之后再和水蒸气反应生成硫酸,使其吸附量大为增加。
203	0	本发明公开了一种可提高空间利用率的节能型复合燃烧制碳系统,包括碳化炉以及加热设备,加热设备向碳化炉内传递热量,热量以热传导、热辐射的形式在碳化炉内扩散,碳化炉内设有涡轮,涡轮中嵌套有筛桶,筛桶的外侧呈螺旋阵列有多个翅板,碳化炉的两端分别设有进料口和出料口,涡轮的叶片延伸筛桶内部,且筛桶靠近进料口的一端设有第一喇叭口以阻挡物料初始进入到筛桶的外层区域,涡轮通过转动机构驱动转动以实施物料的移动,本发明通过翅板的设置在碳化炉内充满较多物料时仍可在一定程度上减少小粒径物料经过筛桶后再次落回到筛桶内部的情况,从而保持碳化炉在满载时具备分区物料粒径的能力,可有效提高系统的单产来和利用率。
204	0	本发明公开了一种碳化钨生产中钨粉碳化装置,同时,本发明又公开了一种碳化钨生产中钨粉碳化装置的实施方法,包括旋转机构、碳化炉和辅助旋转机构,碳化炉的一端与旋转机构一侧的下端活动连接,碳化炉的另一端与辅助旋转机构的一端连接；本发明的有益效果为混合钨粉原料在碳化炉主体内部转动的同时,可进行来回的左右移动,使得混合钨粉原料不会抱团,进而使得混合钨粉原料加热碳化效果更均匀,提高钨粉的碳化效果,套球在转动过程中更加流畅,降低转动摩擦阻力,提高装置使用寿命,钨粉碳化过程中钨粉和碳粉混合均匀,进而使得钨粉碳化受热更加的均匀,进一步提高混合钨粉原料的碳化效果。
205	4	本发明属于城镇污水处理厂污泥处理与资源化领域,具体涉及一种基于热水解工艺的污泥碳化处理方法。该污泥碳化处理方法包括污泥脱水、热水解、固液分离、厌氧消化、污泥脱水、干化、碳化。本发明通过控制热水解污泥直接进入厌氧消化单元的污泥量,采用厌氧序批式消化反应器完成污泥厌氧消化,产生的沼气供应热水解单元和热解碳化单元,通过过程参数控制保证系统能量自给,实现了污泥减量化程度90％以上,大大降低了污泥运输和储存费用。
206	4	本发明涉及含油污泥处理技术领域,公开了一种连续式含油污泥处理系统,包括干燥子系统和裂解子系统；干燥子系统包括第一干燥机和热泵系统,裂解子系统包括裂解炉,第一干燥机的气体入口与第一风机相连,第一风机用于引入流经热泵系统进行加热的第一干燥介质,第一干燥机的气体出口与第二风机的入口相连,第二风机的出口与裂解子系统相连。本发明提供的一种连续式含油污泥处理系统,设置热泵系统对第一干燥介质进行加热升温,可大大减少第一干燥机对含油污泥进行干燥过程中的能耗,可减少系统能耗,提高处理效率；且将第一干燥机排出的废气通入裂解子系统中,还可对含油污泥实现充分完全的处理,减少对环境的污染,提高环境效益。
207	4	本发明涉及含油污泥处理技术领域,公开了一种含油污泥处理系统,包括干燥子系统和裂解子系统；干燥子系统包括第一干燥机和热泵系统,裂解子系统包括裂解炉,第一干燥机的气体入口与第一风机相连,第一风机用于引入流经热泵系统进行加热的第一干燥介质,第一干燥机的气体出口与第二风机的入口相连,第二风机的出口与裂解子系统相连,裂解炉用于对干燥处理后的含油污泥进行裂解反应。本发明提供的一种含油污泥处理系统,设置热泵系统对第一干燥介质进行加热升温,可大大减少第一干燥机对含油污泥进行干燥过程中的能耗,减少系统能耗。
208	0	本发明公开了一种指定厚度石墨烯膜材及其制备方法,配方包括：氧化石墨烯分散液,组分的百分比是：100%的氧化石墨烯分散液；该发明,只需生产少数集中标准厚度的石墨烯薄膜,再用该方法粘结堆叠组合成所需任意厚度的石墨烯膜材,便于标准化生产,降低了涂布环节的生产难度与成本,有利于石墨烯膜材的大规模生产,粘结剂与氧化石墨烯分子间形成化学键,经历高温热还原后C-C键得以保留,形成的碳链连接石墨烯片层,可进行声子传热过程,相比其他组合石墨烯薄膜的方式,最大程度的避免了热导率在层与层之间的损失,且粘结剂为常见工业原料,成本低廉、便于获取,与氧化石墨烯的亲和性好,为大规模生产提供了便利。
209	0	本发明公开了一种能源自给型移动碳化炉,包括箱壳、碳化炉体、冷却室、平移机构、原料收集箱和废料回收箱,碳化炉体的底部设置有燃烧室、炉腔内设置有原料收集箱,箱壳的下部并列设置有燃烧室与废料回收箱、上部并列设置有碳化炉体与冷却室,炉腔的一侧壁能够打开并与冷却室连通,原料收集箱能够通过平移机构由炉腔移动至冷却室,燃烧室与炉腔通过烟道连通,废料回收箱与冷却室的一端连通,箱壳能够移动至卡车车斗上,随车移动。本发明将炭化过程中的可燃性气体和焦油通过管道循环进入燃烧室,节约了燃料的使用以及污染物的排放同时加快了炭化的进程；封闭式的炭化和冷却处理系统,避免了火源的外露以及烟气的释放,不会造成二次污染。
210	0	本发明提供了一种医用塑料炼油系统。其构造为：分拣装置、破碎装置、进料装置三者依次接续,进料装置伸入至炭化炉中,在炭化炉外部设置有烧嘴,炭化炉通过气体管路连接至油气分离器,在该气体管路上设置有除尘器,油气分离器的液相连接至分馏塔,油气分离器的气相连接至缓冲罐,缓冲罐和燃气源分别连接至烧嘴,炭化炉通过烟气管路连接至喷淋塔,喷淋塔的输出端连接至烟囱,在炭化炉的末端设置有出渣装置。本发明在有效处理医疗废物的同时获得了燃料油,提升了整体经济效益。同时,碳化炉在绝氧状态下裂解,可有效降低颗粒物及有害物质的产生,充分克服了环境污染问题。本发明可24小时连续运转,具有处理效率高、污染性低、经济效益突出等优势。
211	0	本发明公开了一种碳纤维布生产工艺及其改进型收丝装置,其特征在于,包括以下步骤：S1、选料,选取碳纤维原丝,S2、配料,配置催化剂溶液,将氯化物、溴化物和磷酸二氢铵按照1：1.5：2的比例投入浸泡机构内。该种碳纤维布生产工艺及其改进型收丝装置,通过搅拌电机和搅拌浆的配合使用,使人们可以通过控制搅拌电机输出轴的转动,使搅拌浆可以对浸泡箱内的水进行搅拌,可以加速水和催化剂溶液的混合,并且通过格挡架和挡板的配合使用,使浸泡箱内的水随着搅拌浆转动时,水流可以被格挡架和挡板阻隔,使水流不会沿固定方向转动,提升了水的翻滚程度,进而催化剂与水可以更充分的混合在一起,提升了混合的均匀性。
212	0	本发明公开了一种吸附汽车尾气专用炭的制备工艺,涉及活性炭加工领域,本发明具体步骤如下：(1)：准备好无烟煤100份、粘合剂30-50份、白土粉10-20份、硝酸钙2-5份和碳酸镁1-2份；(2)：将经过水洗的无烟煤投入至雷蒙磨粉机中进行研磨,再过200目筛,得到原料煤。本发明将柱状条料进行长时间晾晒,充分消除其内应力,促进柱状条料膨胀,使煤质变得蓬松,扩大基础孔隙,为提高吸附效果打下了基础,本发明还添加有白土粉,白土粉具有较大的比表面积和孔容,具有特殊的吸附能力和离子交换性能,有较强的脱色能力和活性,使活性炭具有吸附能力增强,同时能高效脱硫,而且机械强度大,适合汽车尾气的脱硫,吸尘,也适合苯类、酚类和高沸点溶剂的回收。
213	4	本发明公开一种立式内循环序批式热解设备及用于污泥处理的方法。该装置内部设置有一块以上的摆动履带,所述每个摆动履带之间采用上下设置的方式,在设备的外壁面设置有加热装置,所述加热装置的发热口位于所述摆动履带两侧；所述摆动履带具有对位于板面的污泥产生摆动以及翻滚的作用；所述加热装置使得设备内温度具有梯度变换,设备内热气流进行内部循环流动。本发明同时具有污泥和生物质共同碳化、污泥振荡均匀碳化、碳化温度控制、余热回用等功能。本发明燃烧机在炉外布设,维修方便；炉体内壁经过特殊处理,具有抗腐蚀能力,因此可将本发明用于工业污泥、食品污泥等具有腐蚀性污泥的碳化、焚烧等。
214	0	一种采用溶胶-凝胶法制备ZrO-2-SiO-2二元混合溶胶涂层的方法,属于先进的抗氧化涂层材料技术领域。将制备的ZrO-2溶胶和SiO-2溶胶按不同摩尔比充分混合,将C/C复合材料试样常压浸渍于ZrO-2和SiO-2混合溶胶中。随后经过干燥和高温热处理工序,制得高纯度混合溶胶涂层。该涂层能较为均匀致密地覆盖C/C复合材料,提高C/C复合材料的抗氧化性能。本发明使用的SiO-2在高温下呈液态,具有良好的流动性与浸润性,可以有效填补C/C复合材料表面微孔等缺陷,从而避免O-2直接与C/C复合材料接触。由于C/C复合材料存在孔洞等结构,使得硅锆混合溶胶能通过这些孔洞进入C/C复合材料内部,为此,本发明通过这种结构设计的方式,得到了具有良好抗氧化性能的C/C复合材料涂层。
215	0	本发明属于碳化炉技术领域,具体涉及一种节能型碳化炉,包括碳化炉组件、加压组件和储存组件,所述碳化炉组件与加压组件通过管道连接,所述加压组件与储存组件通过管道连接。本发明实现了可燃性气体的液化,并设有控流结构,以便于区分不同压强下不同气体的液化,便于分开储存,储存组件分设了三个不同的储存区,用于储存三种不同的可燃气体的液化体,避免了碳化炉烘干阶段添加燃料,本发明还提供了一种节能型碳化炉的使用方法,操作方便,简单易懂,操作人员经过简单的培训,即可熟练掌握；操作简单,各个步骤还能够独立工作,提高本发明的可操作性。
216	0	本发明涉及一种立式低温碳化炉及其生产工艺,其解决了现有立式低温碳化炉温度控制差,冷却效率低的技术问题,其设有马弗炉膛,马弗炉膛下端设有入口氮气密封腔,上端设有出口氮气风冷段,出口氮气风冷段上端设有出口氮气密封腔,马弗炉膛外层被加热保温装置包裹隔离成七个加热温区,马弗炉膛设有废气排放装置。本发明可广泛应于碳纤维生产过程。
217	2	本发明公开了制备复合材料用碳纤维的方法,碳纤维制造过程中的生产工序包括聚合、纺丝、预氧化、低温碳化、高温碳化、表面处理、水洗、上浆前干燥、上浆、上浆后干燥和卷绕收丝。其中上浆前干燥采用电加热热辊加热工艺,上浆后干燥采用红外辐射和卧式热风烘干箱联合烘干的干燥工艺,上浆剂由双酚F型环氧树脂、脂肪族一元不饱和酸、脂肪族活性稀释剂、脂肪胺类催化剂、醌类阻聚剂、脂肪族多异氰酸酯、聚醚多元醇共聚改性,然后采用阴离子有机氟表面活性剂进行外乳化制备得到。本发明所制备的碳纤维具有良好的通用性,与多种热固性及热塑性基体树脂具有优异的相容性,特别与环氧树脂、酚醛树脂、聚烯烃树脂具有突出的界面结合强度。
218	4	本发明公开了一种立式双列多段螺旋管污泥热解碳化加热炉,结构上包括空气预热加热炉、污泥碳化加热炉以及连接污泥碳化加热炉和再燃炉的连接烟道,其特征在于所述污泥碳化加热炉的多段螺旋输送管采用双列布置,与现有的单列多段螺旋管污泥热解碳化加热炉相比,本发明具有处理量大,结构紧凑的优点,在同样处理量的条件下,配套设备(如空气预热加热炉、烟气再燃加热炉等)数量少,系统热损耗小,相比于现有技术能有效降低处理成本。
219	0	一种采用溶胶-凝胶法制备ZrO-2-SiO-2-SiC涂层C/C复合材料的方法,属于先进复合抗氧化涂层材料技术领域。该方法首先制得均匀的包覆在C/C复合材料表面的SiC涂层,随后采用溶胶-凝胶法制得ZrO-2-SiO-2二元混合溶胶涂层。将SiC涂层C/C复合材料试样常压浸渍于ZrO-2-SiO-2溶胶中,然后经过干燥和高温热处理工序,制得高纯度ZrO-2-SiO-2-SiC三元混合溶胶涂层。该复合涂层能均匀致密地覆盖C/C复合材料,大幅提高C/C复合材料的抗氧化性能。该发明使单层SiC涂层表面的微孔、裂纹等缺陷被SiO-2、ZrO-2填充,大大提高了涂层的致密性,因而获得了抗氧化能力极强的复合涂层材料。
220	4	本发明公开了一种掺杂多孔含氮微球的混合基质碳分子筛膜的制备方法及应用。制备方法分为：(1)通过层层自组装法水热、活化后制备多孔含氮微球；(2)制备掺杂多孔含氮微球的聚酰胺酸混合基质膜；(3)制备掺杂多孔含氮微球的混合基质碳分子筛膜。本发明的优点在于：将该炭材料作为掺杂填料制得的混合基质碳分子筛膜同样具有良好的二氧化碳吸附性能；混合基质碳分子筛膜的制备工艺简单,容易操作；制备的混合基质碳分子筛膜具有良好的化学稳定性和热稳定性；将该混合基质碳分子筛膜用于CO-2/N-2、CO-2/CH-4的分离,打破了聚合物膜以牺牲选择性为代价提高渗透性的trade-off效应,具有优异的综合性能。
221	4	本发明公开了一种原位掺杂碳化氮的混合基质碳分子筛膜的制备方法及应用,属于气体分离膜技术领域。制备方法为：首先制备掺杂三聚氰胺的聚酰胺酸混合基质膜；再在碳化炉中经过程序升温控制进行高温碳化,在程序升温过程中,聚酰胺酸先后经过亚胺化和碳链重排实现碳化过程；与此同时三聚氰胺在聚酰胺酸混合基质膜中,进行了原位合成碳化氮,从而制得原位掺杂碳化氮的混合基质碳分子筛膜。并将该混合基质碳分子筛膜用于CO-2/N-2、CO-2/CH-4分离,具有较高的CO-2渗透系数和CO-2/N-2、CO-2/CH-4分离因子。本发明产品有良好的化学稳定性；打破了聚合物膜以牺牲选择性为代价提高渗透性的trade-off效应,综合性能优异。
222	1	本发明涉及太阳能电池技术领域,且公开了一种Ni-Co合金修饰氮掺杂碳气凝胶的太阳能电池电极材料,Ni-Co-Al合金纳米片通过氢氧化钠刻蚀和去合金化,得到多孔Ni-Co合金纳米片,以三聚氰胺为氮源、多孔Ni-Co合金纳米片为金属源,加入间二苯酚、甲醛,经过热处理,得到Ni-Co合金修饰氮掺杂气凝胶,再经过老化、碳化,得到Ni-Co合金修饰氮掺杂碳气凝胶的太阳能电池电极材料,三聚氰胺-甲醛凝胶具有热不稳定性,高温易分解,在气凝胶内部形成致密的孔道结构,三聚氰胺中的氮主要以吡啶氮形式存在,可以增加电子的迁移率,提高碳气凝胶的导电性,Ni-Co合金纳米片暴露出更多的催化活性位点,赋予了太阳能电池电极材料优异的光电转换性能。
223	0	本发明提供了一种高比表面纳米W粉和高比表面纳米WC粉的制备方法；所述高比表面纳米W粉的制备方法以蓝钨粉体为原料,采用逆氢还原,氢还原炉的加热带分为低温带、中温带和高温带,低温带的温度设置在500～800℃,中温带的温度设置在600～900℃,高温带的设置在700～1000℃,反应时间为5～9h；所述高比表面纳米WC的制备方法,以上述方法制备的高比表面纳米W粉和碳源为原料,反应温度设置为900～1300℃,反应时间为2～6h。本发明所述方法得到的纳米W粉,其BET值达到了25.55m～2/g,本发明所述方法得到的纳米WC粉,其BET值＞4.0m～2/g。
224	0	一种以蔗糖或酚醛树脂、超细膨胀石墨粉为混合的复合材料通过喷雾干燥来制备,主要的步骤包括有1)取本公司生产的超细的可膨胀石墨为原料,高温膨胀制得膨胀石墨粉。2)再取25％～50％含量的蔗糖溶液或者是25％～50％含量的酚醛树脂溶液与膨胀石墨粉混合,膨胀石墨粉与蔗糖溶液的体积比为1∶1。3)把混合后的溶液放在喷雾干燥机里喷雾干燥,通过溶液的浓度、干燥温度、喷射速度等来控制微珠粒径的大小,制得球形的含有膨胀石墨的复合材料。4)再把复合材料放到碳化炉中进行碳化处理,碳化温度控制在650度～850度,碳化时间在2小时,然后随炉冷却,最终制得球形的多孔石墨粉。
225	0	本发明提供一种碳化活化一体式活性炭活化装置,包括加热箱、碳化炉、活化炉、送料机构以及出料仓,加热箱内部中间设置有分隔板,分隔板将加热箱的内部分隔成第一加热室和第二加热室,碳化炉的一端伸入第一加热室内,活化炉的一端伸入第二加热室内,送料机构与碳化炉相连接,出料仓设置在活化炉伸出加热箱的一端,本发明通过一体式的设计,能够提高能源的利用率以及活性炭活化的质量,以解决现有的活性炭活化加工过程中能源利用率低以及加工质量不高的问题。
226	0	本发明涉及C/C复合陶瓷技术领域,公开了一种变密度C/C复合材料喉衬的制备方法,包括如下步骤：将碳纤维布和碳毡依次铺叠,通过针刺方式制备设有密度梯度的喉衬预制体,然后置于化学气相沉积炉内,进行化学气相沉积,再置于真空浸渍罐内,在真空环境下,使用糠酮树脂浸渍,完成后放入烘箱中固化,然后置于碳化炉内,抽真空,升温进行基体碳化,重复固化和碳化至喉衬预制体密度达到1.8～1.9g/cm～3后,进行高温处理,将取得的喉衬预制体,通过机械加工将坯料加工至喉衬要求尺寸,完成喉衬制备。本发明变密度C/C复合材料喉衬的制备方法,在保证喉衬强度及耐高温烧蚀性能前提下,有效缩短制备周期,降低制备成本。
227	4	本发明专利属于碳/碳复合材料制备装备技术领域,具体涉及一种沥青碳化炉尾气处理装置。包括碳化炉尾气管道、抽真空管道、尾气处理罐、排气管道、水冲洗管路、排水管道、溢流管道、高真空球阀、球阀,所述的碳化炉尾气管道与抽真空管道连接,管路之间设有球阀；所述的碳化炉尾气管道和尾气处理罐连接,管路之间设有高真空球阀；所述的尾气处理罐底部设有排水管道,侧面设有溢流管道,排水管道及溢流管道均设有球阀；所述的尾气处理罐上部设有排气管道,管道上设有两个球阀；所述排气管道的两球阀之间设置水冲洗管路及球阀。本发明解决了现有碳化炉运行时焦油导致尾气管路堵塞,尾气无法正常排出,炉内压力升高,带来安全隐患。
228	0	本发明公开了一种免蒸压节能板材及其制备工艺,由以下重量份原料制成：石英砂20-26份、粉煤灰15-19份、消石灰13-15份、水泥34-40份、花岗岩粉6-9份、增强纤维5-7份、木浆纤维5-7份、云母粉2-8份。本发明免蒸压节能板材的制备工艺能在去除蒸压过程的条件下完成高强度硅酸钙板的生产,既能降低成本,又可降低能耗,减少环境污染,是一种新型的节能环保生产工艺,具有广泛的应用前景。
229	0	本发明公开了一种柔性碳碳复合材料的制备方法,属于碳碳复合材料领域。本发明以热固性树脂与碳纤维布作为原料,将热固性树脂经熔融冷却处理,制得热固性树脂胶膜；将所得热固性树脂胶膜铺覆于碳纤维布表面后,进行热压复合与固化操作,得到热固性树脂胶膜/碳纤维布复合材料；在惰性气氛下,所得热固性树脂胶膜/碳纤维布复合材料经碳化处理,得到柔性碳碳复合材料。本发明经过合理的制备步骤,将热固性树脂和碳纤维编织物热压复合后进行碳化,采用了工艺简单的制备方法,成功制得的柔性碳碳复合材料。该制备方法具有热处理时间短、无需使用高压热处理设备、生产效率高的优点,因此能够便于实现工业化生产。
230	1	本发明涉及一种低温碳化炉电加热的控制方法,包括如下处理步骤：对碳化炉内的电阻丝实现单个选择控制和监控,控制方式采用低压控制高压的方式实现,控制回路中串联交流电流检测传感器模块,实时监控单颗加热电阻丝工作状态,传感器模块的输出信号驱动LED,用于显示其工作状态是否正常；将碳化炉内所有的加热电阻丝整体控制方式改为单个电阻丝独立控制开断；采用DC直接控交流AC的固态继电器作为电阻丝的控制单元实现单个控制；通过外部集成在控制面板上的LED显示对应电阻丝的运行是否正常。本发明通过对碳化炉内的电阻丝实现单个选择控制和监控,提高电阻丝使用寿命,降低高压运行风险,准确定位对应的某根电阻丝故障,提高生产效率和维修保养效率。
231	1	本发明提供一种湿法分离制备回收极片再生负极材料的方法,涉及湿法分离制备回收极片再生负极材料技术领域。该一种湿法分离制备回收极片再生负极材料的方法,包括以下步骤：步骤1、收集锂离子电池制作工序中负极级片产生的不良品、残品和生产负极级片时剔除的多余材料,作为回收原料,并对回收原料进行风干处理,使表面不含有水分；步骤2、将回收的原料浸泡在超纯水或去离子水中,然后将负极材料与集流体铜箔剥离,剥离下的铜箔取出,余留负极粉料与溶剂的混合液。通过采用碳化炉,在保护气氛下进行高温热处理,并对其余杂质进行碳化处理成无定型碳物质,从而降低整体内阻,使回收后的负极材料能够有与原负极材料同样的使用效果。
232	0	本发明公开了一种新型环保炭制备方法,步骤2碱溶液浸泡处理,将原料全部放进碱溶液进行浸泡,来将原料本身中的中木质分子和原子进行改变,步骤5搅拌处理在将粉碎的原料颗粒全部放进制搅拌机中,在添加辅料,使原料可以更好的融合在一起,来增木炭在燃烧增加燃烧性,另外步骤8打孔处理,再将成型后的木炭放在打孔机上,进行表面的进行打孔本发明涉及环保炭技术领域。该新型环保炭制备方法,解决现有制作环保炭的原料中,富含大量的有机蛋白质、氮元素和硫化物,直接压制制作成环保炭,使用时仍然会产生烟气,导致烟气熏眼,影响周围环境的现象,另外在燃烧时,燃烧的力度不是很大,导致燃烧的效率无法提高的问题。
233	0	本发明涉及一种碳纤维生产用扩幅系统,其解决了现有碳纤维碳化生产中,后处理阶段丝束不能有效分开,影响表面处理、水洗及上浆等工序产品质量的技术问题,设有前端框架和后端框架,前端框架和后端框架分别设有立柱和横梁,前端框架横梁短于后端框架横梁构成梯形结构,前端框架立柱设有进口导丝光辊,后端框架立柱设有出口导丝槽辊,进口导丝光辊与出口导丝槽辊之间设有进口扩幅槽辊和出口扩幅槽辊,进口扩幅槽辊可移动的固定在前端框架横梁,出口扩幅槽辊可移动的固定在后端框架横梁,进口扩幅槽辊和出口扩幅槽辊设有变向夹套。本发明可广泛应于碳纤维高温碳化后需要扩幅场合。
234	4	本发明属于厨余垃圾处理技术领域,尤其为一种厨余垃圾处理发酵工艺,包括如下步骤：厨余垃圾中脱水后产生的泔水进行油渣分离,然后泔水油脂在油水分离池内进行油水分离处理,最后做水净化处理,提取的泔水油脂纯度高,无杂质参杂,同时对于过滤出来的废水能够回收循环利用,降低生产成本,减少对环境的污染,再进行污水处理时,污水沉淀的污泥还可与粉碎过筛后的厨余垃圾混合后进行热处理,热处理后的混合物作为产氢菌的来源和产氢基质,将得到的混合基质置于密闭的发酵罐中进行室温厌氧发酵产氢,发酵过程在密闭的反应器中进行,发酵剩余物可以用于甲烷化厌氧发酵产沼气或好氧堆肥制肥料。
235	0	一种微膨天然石墨负极材料的制备方法,它涉及一种石墨负极材料的制备方法。本发明的目的是要解决现有天然石墨层间距小,锂离子在嵌入过程中阻力较大,在大电流下锂离子容易在石墨表面析出造成容量损失和在后续充放电过程中SEI的不断破损和生成造成循环性能下降的问题。方法：一、将球形石墨与插层剂混合；二、加入氧化剂；三、静置、离心、清洗；四、烘干；五、热处理；六、加入沥青；七、碳化,得到微膨天然石墨负极材料。本发明制备的微膨天然石墨负极材料在具有高容量的同时,兼具快充及循环稳定性好的特点。本发明可获得一种微膨天然石墨负极材料。
236	0	本发明公开了一种高温碳化炉专用测温块的制备方法及其校准温度的方法,包括以下步骤：高温碳化炉专用测温块的制备和专用测温块校准温度的方法。本发明提供一种高温碳化炉专用测温块的制作方法,以一种优选的钨粉为原料,经过与炭黑混合得到均匀的W+C混合物；然后压制成标准块,再然后分步进行升温碳化、测试、破碎检测粒度值并制成高温碳化炉温度样正对照表,可随时检测生产状态中碳化炉碳化的碳化钨粉末当期的温度控制与往期的差异,并进行修正,保证产品性能的均匀一致性。此测温块碳化、破碎后得到碳化钨粉末,可作为产品正常使用,不造成原料的浪费,本发明的高温碳化炉专用测温块非常适合硬质合金碳化钨粉末制备行业,具有极佳的实用价值。
237	0	本发明公开了一种碳化无烟锅炉,所述碳化无烟锅炉,包括燃烧炉腔,碳化炉腔,独立管道,锅,和两个冷凝器。利用碳化原理,本着先碳化,后燃烧的原则,并且利用碳化得到的煤气进行燃烧；利用燃烧炉腔与碳化炉腔交叉设置,热量能互相传递的原理,进行碳化,碳化炉腔里面的碳,是红色的,此时的碳,燃烧值远远大于常温碳,此时的碳,没有任何杂质,也没有受到任何污染,化学成分非常的简单,就是碳元素,直接燃烧,生成二氧化碳气体。本发明的碳化无烟锅炉,不仅有制热功能,而且还实现了对慌煤气中的焦油、一氧化碳回收再利用的效果。
238	4	本发明属于城镇污水处理厂污泥处理与资源化领域,具体涉及一种热水解高级厌氧消化与热解碳化耦合工艺。包括：(1)离心脱水；(2)热水解；(3)厌氧消化；(4)板框脱水；(5)造粒；(6)干化；(7)碳化。本发明可用于城镇生活污水预处理及深度处理、工业污水处理、土壤改良、载体材料等领域。本发明通过控制工艺条件,解决了各系统单元处理能力的匹配性问题,实现了高效运行、能量自给,具有很高的推广应用价值。
239	4	本发明公开了一种聚丙烯腈碳纤维生产氧化、碳化产生的废气处理方法,来自低温、高温碳化炉的废气经过冷却分离塔,逐步分离出焦油并脱废成为成品焦油；热能综合回用；废气与焦油脱出的废气一并进入酸液喷淋吸收塔脱氨；脱氨后的废气进入喷淋塔吸收氢氰酸,用碱液或弱酸性盐与氢氰酸反应生成氰化物；氧化炉产生的废气经换热,逐步分离出焦油并入碳化炉分离出的焦油一并处理；废气进入酸液喷淋塔脱氨,然后进入第二喷淋吸收塔一并回收氢氰酸,氢氰酸亦可用冷水吸收,蒸馏回用；经上述处理后的废气处理达标排放；本发明降低了碳排放,物质回用产生良好的经济效益；降低了工程热平衡基数,综合节能。
240	0	本发明涉及高温碳化加热设备技术领域,具体的说是一种碳纤维生产用高温碳化炉,包括炉壳,所述炉壳的顶部固定安装有防护箱,且防护箱从后到前依次设有独立分割的过滤室、降温室和处理室,所述过滤室内设有过滤器,所述降温室内安装有螺旋换热管,所述处理室内安装有蛇形管,而在炉壳内的余温从排热腔排至防护箱内的过滤室后,余温中的气流进入到排气管中并由排气孔排至排气管和安装罐之间的容腔中,而容腔中聚集后的气流通过锥形过滤片进行过滤,由于锥形过滤片沿着安装腔内延,因此安装罐内壁与锥形过滤片呈凹凸式架构,使得锥形过滤片与气流接触面积更大,提高了锥形过滤片的过滤效率。
241	4	本发明公开了一种污泥微波调理深度脱水方法、热解碳化方法以及系统,涉及污泥处理技术领域。该污泥微波调理深度脱水方法,以特定的微波与少量不增固、不减热值、无毒无害、无高温腐蚀性的绿色微波催化剂(微波耦合剂)协同,对经浓缩的污泥进行调理,使污泥的机械脱水性能得到显著改善；再进一步压滤脱水,污泥含水率从99％直接降至40％左右,脱水效果显著；且出水清亮透明,COD低于200,可直接排入污水处理厂。污泥热解碳化方法,热效率高,可达到污泥减量最大化的效果。污泥微波调理深度脱水热解碳化系统,结合了污泥深度脱水和热解的特点,可在污水厂内就地完成污泥的处理与处置,是环保效益和经济效益俱佳的资源化利用方案。
242	0	本发明涉及一种改性的物性重构钢渣微粉制备装置及应用方法,制备装置包括填料室、离心外场碳化炉、余热回收系统、回收磷粉系统和粉磨-磁选多力场耦合调控装置；离心外场碳化炉包括进料斗、出料口和挡料板,进料斗与所述填料室连接,出料口与所述余热回收系统连接；余热回收系统分别与所述回收磷粉系统和粉磨-磁选多力场耦合调控装置连接。本发明的制备装置利用离心外场增大反应界面,加速钢渣物相重构和元素迁移动力学,采用多力场耦合调控实现多组份高效分离,改性的物性重构钢渣微粉用于喷吹进入高炉,不仅作为二次能源得以利用,变废为宝,而且为杜绝废渣占地,治理环境污染创造了条件,对废渣循环利用及节约能源具有重要意义。
243	0	本发明公开了一种聚丙烯晴短纤维连续碳化方法,包括将聚丙烯晴短纤维装入分装盒,使用保护气体充满碳化炉；通过传送带将分装盒批量送入温度为180-300℃的碳化炉进行电磁振荡加热；通过传送带将分装盒送入冷却槽,迅速冷却至120℃以下；通过传送带将冷却后的聚丙烯晴碳化纤维送入工业洗衣机,加入侵蚀液进行侵蚀；将侵蚀后的聚丙烯晴碳化纤维在100℃的温度下烘干。本发明通过电磁振荡的加热方式,实现了对分装盒内聚丙烯晴短纤维的均匀加热,保证了碳化效果；通过将聚丙烯晴短纤维装入分装盒,再通过传送带传送,实现了批量连续碳化。
244	0	本发明公开了一种人工石墨散热膜石墨化工艺,包括以下步骤：步骤一：获得碳化膜；步骤二：装炉,将碳化膜通过舟皿送入到石墨炉中；步骤三：抽真空,将石墨炉的内腔抽至真空状态；步骤四：填充惰性保护气体；步骤五：一阶升温,使石墨炉内的温度由常温升至1150～1250℃；步骤六：二阶升温,使石墨炉内的温度由1150～1250℃升至2000～2100℃；步骤7：三阶升温,使石墨炉内的温度由2000～2100℃升至3000～3100℃；步骤8：保温,当石墨炉内腔中的温度升至3000～3100℃时,开始保温；步骤9：冷却,保温后进行冷却。本发明针对现有技术中人工石墨散热膜的耐弯折性能差、导热性能差等问题进行改进,本发明具有提高人工石墨散热膜的耐弯折性能和导热性能的优点。
245	0	本发明公开了一种超级电容器材料的制备方法,包括以下步骤：S1：椰壳碳化,专用椰壳经破碎、风选除尘处理,烘干,碳化,出炉冷却,制得超级电容活性炭初品；S2：去除金属离子,往S1步骤中的中间产品加入HCL,HCL与金属离子生成氯化物；S3：过滤洗涤,往S2步骤中产物中加入水并加热至温度90℃±10℃,反复经板框压滤机压滤,直到洗至PH值合格。S4：去除官能团,对S3步骤的产物进行烘干,将烘干后的级电容活性炭粉移入红外线热处理炉内。S5：磨粉,采用不锈钢超细磨,粒度范围控制在800～1000目。优点在于：本发明生产的超级电容活性炭材料,具有超大的比表面积,孔集中,和导电性好等特点,适用制造高性能电池,双电层电容器产品及重金属回收的载体。
246	7	一种基于OVERSET模型的低温碳化炉丝束加热过程三维模拟方法,涉及低温碳化炉的设计分析方法技术领域。包括构建低温碳化炉全流场三维数学模型；采用SOLIDWORKS建立低温碳化炉马弗腔内流体计算域和被加热丝束的三维仿真模型,设定几何参数；将三维仿真模型进行网格划分；将三维仿真模型传递到ANSYS FLUENT计算模块并进行设置边界条件；将仿真运算得到结果传递到后处理软件CFD-POST实现物理参数的可视化；设置不同工作温度与丝束运动速度并重复进行多次模拟计算。判定不同炉腔温度与丝束运动速度时丝束表面温度分布状态,可以更好的预测加热性能,降低炉体结构设计实验成本,为降低碳纤维生产能耗提供理论支持。
247	1	一种生产碳纤维碳毡的设备,由发泡炉和碳化炉两个炉体组成,发泡炉与碳化炉通过密封的第一气氛缓冲箱相连通,阻止外部空气进入,所述发泡炉用于通过发泡工艺制备高孔隙率碳纤维碳毡前驱体,发泡炉主要由螺杆输送机构、发热装置和气体导入装置组成；所述碳化炉用于将碳纤维碳毡前驱体进行热处理得到最终产品,碳化炉主要由发热装置和牵引装置组成。本装置通过发泡工艺充分保证碳纤维在碳毡中的分布均匀性和降低碳纤维碳毡的密度,从而进一步改善产品的保温性能,生产可实现完全连续化生产且生产原料可采用废料,从而进一步降低了生产成本。
248	7	本发明公开了一种高导热柔性石墨烯复合散热膜及其制备方法。首先将氧化石墨、分散剂、消泡剂、流平剂和溶剂经混合剪切、超声处理后得到氧化石墨烯浆料；再将氧化石墨烯浆料涂布于基材表面,经干燥、碳化、化学气相沉积、石墨化,得到发泡石墨烯薄膜；最后通过复合工艺和层叠方式将发泡石墨烯薄膜与蠕虫石墨进行压合制得高导热柔性石墨烯复合散热膜。本发明工艺先进,制得的石墨烯复合散热膜不仅可形成片材、卷材且具有高导热、低成本和优异的力学性能。
249	0	本发明公开了一种柔性碳碳复合材料的连续性制备方法及其生产装置,属于碳碳复合材料领域。本发明所述柔性碳碳复合材料连续性制备方法包括热固性树脂成膜、碳纤维布与热固性树脂复合、固化、碳化、石墨化过程,各过程之间通过罗拉驱动形成连续性生产线。本发明实现了一条连续生产线完成柔性碳碳复合材料制备过程中的复合、固化、碳化、石墨化多个步骤,解决了现有柔性碳碳复合材料生产效率低、无法批量生产的问题。
250	4	本发明公开了一种具有ZIF-8笼状结构的混合基质碳分子筛膜的制备及应用。其制备方法包括：选用聚酰胺酸作为碳分子筛膜的前驱体,ZIF-8作为无机添加剂,制备聚酰胺酸/ZIF-8混合基质前驱体膜；聚酰胺酸/ZIF-8混合基质前驱体膜进行程序升温碳化后,制备得到具有ZIF-8笼状结构的混合基质碳分子筛膜。将该混合基质膜用于CO_2分离,具有较高的CO_2渗透系数和CO_2/N_2分离因子。本发明中,具有沸石咪唑酯骨架材料的ZIF-8制备方法简单、易于操作,制备得到的混合基质碳分子筛膜具有良好的机械性能,应用于气体分离,打破了聚合物膜以牺牲选择性为代价提高渗透性的trade-off效应,具有优异的综合性能。
251	0	本发明公开了一种生物质碳化炉冷却装置,包括：冷却室、进料斗、卸料斗、冷风进管和搅拌辊；冷却室的顶部设置有进料斗,冷却室的底部设置有卸料斗,冷却室的内腔上部水平且平行设置有多根搅拌辊,搅拌辊的两端分别可转动地设置在内腔的内侧壁上,且每根搅拌辊的端部分别设置有驱动电机,以驱动搅拌辊转动；冷却室的外侧设置有冷风进管内腔的内侧壁设置有多根出气管,出气管上远离冷风进管的一侧等间隔设置有多个出气孔。该装置克服现有技术中的生物质碳化炉的冷却装置进行冷却时,无法对冷却室内的物料进行全面冷却,物料的内部深入的冷风较少,冷却效果不明显,且进行长时间工作冷却,冷却室内的温度大大提高,冷却质量明显下降的问题。
252	0	一种微观形貌可控的煤沥青基碳材料的制备方法,属于高分子化工、煤化工与碳材料制备工艺领域。首先用还原剂屏蔽或除去煤沥青中羰基、醛基等对自由基聚合反应的干扰；将煤沥青与单体共溶,煤沥青为溶质,形成本体溶液聚合体系,进行热引发本体聚合制备聚合物改性煤沥青；减压蒸馏脱除残余单体和轻质组分,得到高软化点聚合物改性煤沥青；将高软化点聚合物改性煤沥青进行程序碳化,得到不同形貌结构的煤沥青基碳材料。本发明解决了单纯聚合物在煤沥青体系中单链段分散困难的问题,同时改进了煤沥青基前驱体,碳化调控方法单一的问题,实现高分子改性煤沥青精细化的要求,以及碳材料结构制备的可控,为高性能碳功能材料的制备提供了新方法和新思路。
253	7	一种高温碳化炉外部保温材料隔热性能的模拟方法,涉及到碳纤维生产中所用的高温碳化炉设计模拟分析方法技术领域。克服现有技术在高温碳化炉外部保温结构设计方法的不足,包括步骤：(1)、建立高三维仿真模型,并设定相关参数；(2)、进行网格划分；(3)、将三维仿真模型导入ANSYS软件的FLUENT模块,并对FLUENT模块进行设置；(4)、在ANSYS软件中的FLUENT模块里设置温度检测面,并进行仿真运算得到结果,以此作为判定高温碳化炉保温层材料隔热性能的指标；(5)、设置不同参数并重复步骤(1)-(4),由高温碳化炉保温层温度分布特性云图,以此确定不同保温层的材料与几何尺寸。直观判定高温碳化炉外部保温层的隔热效果,为提高隔热效率,降低设计成本提供理论依据。
254	0	本发明涉及一种低磨损汽车碳/陶刹车片的制备方法,属于碳纤维增强陶瓷基复合材料制备工艺技术领域,制备三维针刺预制体,通过化学气相沉积、先驱体浸渍裂解结合反应熔体渗透工艺,通过引入碳化钛陶瓷粉在多孔碳/碳复合材料内部原位反应生成Ti_3SiC_2和SiC相,达到基体材料中物相软硬匹配,降低材料磨损率和解决刹车啸叫问题,满足碳/陶刹车盘的应用工况需求。
255	3	一种高温碳化炉内氧浓度动态分布特性可视化的模拟方法,涉及到碳纤维生产中使用的高温碳化炉内氧浓度分布实时监测方法技术领域。包括以下步骤：(1)、构建高温碳化炉全流场计算的三维数学模型；(2)、采用三维CAD软件SOLIDWORKS建立高温碳化炉马弗腔体和进出口密封腔体的三维仿真模型,并设定相关参数；(3)、将三维仿真模型进行网格划分；(4)、将网格划分好的三维仿真模型导入Ansys Fluent模块并进行设置；(5)、设置检测点和检测面,并进行仿真运算得到仿真结果；(5)、在相同设置条件下,通过设置不同参数并重复步骤(2)-(5),以进行多次模拟计算。本发明可直观判定高温碳化炉内的氧气浓度分布状态,可以更好的实现炉内氧气监测并确定合理的炉内氮气补充气流速度,从而为降低氧浓度提供理论数据。
256	0	本发明公开了一种石墨烯导热膜及其制备方法、电子设备,包括：将石墨纸浸泡在酸性插层溶液中进行插层处理,获得插层石墨纸；将所述插层石墨纸浸泡在酸性氧化溶液进行氧化处理,获得膨胀石墨烯纸；对所述膨胀石墨烯纸进行石墨化压延处理,获得石墨烯导热膜；应用本方法能够通过简单的制备方法获得厚度厚、热通量高且机械强度好的石墨烯导热膜。
257	0	本发明公开了一种碳气凝胶粉末的制备方法,包括：(1)配制间甲酚-甲醛-氢氧化钾反应溶液,搅拌溶解,再向反应溶液中加入分散剂；(2)配制油相体系,加入表面活性剂；(3)超声分散获得微米级乳液；(4)变速搅拌乳液并在不同温度下进行反应；(5)分离清洗获得的微米级凝胶粉末；(6)经过干燥、碳化及活化过程,获得粒径可控的碳气凝胶粉末产品。本发明通过调整分散剂和表面活性剂比例以及保温时搅拌速率,制备不同粒径分布的碳气凝胶粉末,具有较高的比表面积,可用于超级电容器、催化剂载体、气体吸附、电容去离子等领域。
258	1	一种铁氮共掺杂多孔碳球电催化剂的制备方法：以3,3′-二氨基联苯胺、对苯醌、F127和金属铁盐为原料,通过简单的醌-胺聚合过程,合成铁氮共掺杂纳米球,将其在氨气、氩气混合气氛中进行热解,即得到铁氮共掺杂多孔碳球材料,该材料具有优异的电催化氧还原性能。本发明的优点：制备方法简单,成本低廉,适合工程放大和规模化制备；多孔碳球的球形度好,结构完整,粒径均一,比表面积大,孔结构丰富,有利于催化活性位点的暴露及氧气的吸附；通过杂原子氮及过渡金属铁的共掺杂,可有效提高该材料电催化活性,在多孔碳电催化剂的制备领域具有重要的意义及价值。
259	0	本发明提供一种废弃有机物微波催化碳化炉,具体涉及到环保技术领域。本发明包括碳化炉,碳化炉内设有炉膛,碳化炉上设有进料斗、干馏气汇集腔、尾气汇集腔、微波源和燃烧室,干馏气汇集腔和尾气汇集腔上分别设有干馏气排气口和尾气排气口；碳化炉内设有出料腔；炉膛内设有烟气室,烟气室与燃烧室之间设有火焰喉管,烟气室与尾气汇集腔相通；微波源与碳化炉之间设有微波激励腔；碳化炉上设有出料输送机。本发明提出的一种废弃有机物微波催化碳化炉,将微波加热技术应用于废弃有机物的碳化,克服了废弃有机物碳化过程中的热传导速度慢,碳化时间长的问题,缩短了废弃有机物的碳化时间,减少了设备的规模。
260	0	本发明公开了一种低成本制备基于连续C与SiC束间混杂纤维增强碳化硅复合材料的方法及其产品,包括以下步骤：将碳纤维和碳化硅纤维进行束间混杂；接着将束间混杂纤维表面制备涂层,得到含涂层的束间混杂纤维；将含涂层的束间混杂纤维进行预制体的编织,得到束间混杂纤维预制体；将束间混杂纤维预制体进行PIP法预致密化,得到多孔的混杂纤维增强碳化硅复合材料并对其进行机械加工,得到加工后的多孔的混杂纤维增强碳化硅复合材料；将加工后的多孔的混杂纤维增强碳化硅复合材料进行渗硅致密化,得到致密化的连续混杂纤维增强碳化硅复合材料；对致密化的连续混杂纤维增强碳化硅复合材料上制备抗氧化涂层,得到连续C+SiC束间混杂纤维增强碳化硅复合材料。
261	7	一种高温碳化炉中石墨棒加热性能的模拟方法,涉及到碳纤维生产过程中所用高温碳化炉的设计分析方法技术领域。针对现有高温碳化炉的设计过程中无法得到合理的控制温度的模拟分析方法,包括：(1)建立三维仿真模型；(2)、三维仿真模型传递到ICEM软件的Blocking模块中,进行网格划分；(3)、三维仿真模型导入ANSYS软件的FLUENT模块,并对FLUENT模块进行设置；(4)、进行仿真运算得到结果,以此作为判定高温碳化炉石墨加热棒加热性能的指标；(5)设置不同参数并重复步骤(1)-(4),多次模拟计算,由温度分布特性云图,以此确定石墨棒的材料参数与加热功率。可直观判定高温碳化炉内部的加热效果,为提高加热效率,降低设计成本提供理论依据。
262	0	本发明公开了一种新型功能性艾草炭雕及其制作工艺,涉及炭雕技术领域,其包括如下重量份原料：艾草活性炭粉85～90份；有机膨润土10～14份；植物油酸0.5～1份；烧碱0.5～1份；镁粉0.5～1份；高岭土0.01～0.02份。
263	0	本发明涉及冶金技术领域,公开了一种碳化钛渣及其冶炼方法。该方法包括：(1)以含钛高炉渣和碳质还原剂为原料,测量含钛高炉渣中二氧化钛的含量,记为n％,测量碳质还原剂中固定碳的含量,记为c％；(2)将含钛高炉渣装入碳化炉中,记录入炉含钛高炉渣的重量为m吨；(3)将重量为(0.45～0.5)m×n/c吨的碳质还原剂装入碳化炉中；(4)碳化炉升温,使含钛高炉渣和碳质还原剂发生碳热还原反应,冶炼碳化钛渣；(5)当反应产生的CO烟气量大于5.1×m×n×(1-Δ)立方米时,停止冶炼；其中,Δ表示CO的烧损率。方法通过精确的自动化控制和准确的计算模型,实现高炉渣高温碳化的智能化操作,提高产品质量和生产效率。
264	7	一种新型电磁屏蔽材料及其制备方法,属于高性能屏蔽材料技术领域。该新型电磁屏蔽材料包括依次设置的碳纳米管气凝胶膜、第一屏蔽层和第二屏蔽层,第一屏蔽层为纳米银,第二屏蔽层为钴、镍或四氧化三铁。本发明将碳纳米管制成膜结构气凝胶,以气凝胶为骨架,在碳纳米管表面镀屏蔽材料,制得高性能电磁屏蔽卷材。
265	1	本发明涉及二氧化钒纳米碳纤维复合材料及其制备方法和用途,属于电极材料技术领域。本发明提供了二氧化钒纳米碳纤维复合材料的制备方法,包括如下步骤：a、乙二醇氧钒溶液的制备：将偏钒酸铵：乙二醇按照质量比为1：(5～10)的比例混合,反应生成乙二醇氧钒,备用；b、纺丝液的制备：取聚丙烯腈溶液与步骤a得到的乙二醇氧钒溶液混合均匀,其中,以聚丙烯腈溶液的含量为90％w/w计,聚丙烯腈溶液：乙二醇氧钒溶液混合的体积比为(5:5)～(9:1),然后将混合液稀释至聚丙烯腈和乙二醇氧钒的总含量为5～20％v/v；c、用步骤a得到的纺丝液进行静电纺丝；d、复合材料的制备。本发明制备方法具有良好的推广应用前景。
266	0	本发明属于碳纤维生产制备领域,具体涉及到一种高品质沥青基碳纤维制备方法。所述沥青基碳纤维的制备方法包括：步骤1、牵伸纺丝；步骤2、预氧化；步骤3、碳化。本发明提供的制备方法利用在线粘度仪控制纺丝树脂粘度,从而保持在最佳的纺丝状态；在拉伸纺丝中另加微气流引导,再通过不缠绕辊筒牵伸拉丝法,解决了原丝在纺丝中丝径偏粗及纤维丝易断不容易导出的问题；在预氧化处理过程中采用红外加热和热空气循环加热方式提高了能转化率有效降低了生产成本,控温采用热电阻和红外线测温更加精准；在预氧化炉内添加助氧化剂,缩短预氧化时间,提高了预氧丝效果,也解决了预氧化过程中常出现的纤维皮芯结构和过氧化及氧化不足等诸多问题。
267	0	本发明公开一种黄棕壤衍生多孔碳材料的制备方法,利用长江三角洲地区的黄棕壤作为硬模板的主要成分,在碳酸盐的辅助下,借助机械球磨路径和热处理技术,合成黄棕壤衍生多孔碳,表现出较高的石墨化度、分等级的孔道结构,以及丰富的比表面积。本发明选用的黄棕壤不仅具备来源丰富、采集方便、绿色环保等特点,还能提升多孔碳的石墨化度,体现出资源化、高附加值化、可产业化的优势；由机械球磨路径获得的混合硬模板,可为构筑分级多孔结构提供有效场所；可通过控制黄棕壤与碳酸盐的质量比,调节二维碳层与三维多孔碳骨架复合的微观结构；低成本的碳酸盐主要作为活化剂,在增强碳孔隙率方面发挥积极作用。
268	0	本发明涉及一种生物质石墨烯的制备方法,生物质石墨烯按质量比为：生物质植物秸秆果壳树脂150份、a-呋喃甲醇30份、谷物油酸6份和氨基磺酸3份。制备过程为：⑴原料在反应釜预热30～35℃；⑵升温45～50℃,反应1～2小时；⑶升温80～140℃,保温2～3小时；⑷升温160～200℃,固化后取出固化物；⑸固化物到碳化炉碳化32～48小时,升温1800～2600℃进行石墨化；⑹降温至30～40℃,取出碳化物进行超声分层喷出粉末即为生物质石墨烯。本发明充分利用了生物质植物秸秆果壳树脂新材料,优化了制备工艺条件,生产出的生物质石墨烯具有良好的力学和热稳定性能,广泛用于隔热材料等,扩大了石墨烯的用途。
269	0	本发明公开了一种石墨化纳米碳复合多孔碳骨架的制备方法,包括如下步骤：(1)将酚醛树脂的醇溶液作为碳源与碱金属盐接触,通过碳源中醇溶剂的挥发获取酚醛树脂包覆碱金属盐的混合物；(2)对混合物进行低温固化、程序升温和自然降温处理,经净化、干燥后制得所述石墨化纳米碳复合多孔碳骨架。本发明的方法节约能耗且环境友好：首先,选择的生产原料经济易得,低成本的碱金属盐代替相对高成本的过渡金属类催化剂,表现出更具性价比的潜力；其次,对产物的净化处理工艺仅利用自来水即可达到溶解杂质的目的,表现出绿色环保的优势；最后,合成的新型碳材料具备石墨化纳米碳分散在多孔碳骨架表面,表现出高的石墨化度和大的比表面积。
270	1	本发明涉及一种负极材料、其制备方法和在锂离子电池中的应用,负极材料包括改性石墨电极材料及石墨微晶,所述改性石墨电极材料为硼原子改性的石墨电极材料,所述硼原子改性的石墨电极材料中的硼原子取代石墨电极材料层间的部分碳原子。本发明中硼原子分布于石墨电极材料的层间,拓宽了原石墨的层面间距,有利于锂离子进行脱嵌,从而提升了材料的动力学性能；同时,硼原子的存在提高了负极材料的石墨化度,从而达到提升负极材料压实密度和比容量的目的。
271	7	本发明公开了一种导热膜及其制备方法,属于功能材料技术领域。本发明导热膜包括石墨烯和银两种组分,其制备是通过前期银的生成以及后期银的熔融、渗透作用,将银添加至石墨烯膜中,耦合了石墨烯片层和银的面内和厚度方向的各自导热优势,获得了一种高导热膜材料。该膜材料的厚度方向导热系数可达6.8-9.2W·m~(-1)·K~(-1),面内平面可达806-985W·m~(-1)·K~(-1)。本发明的导热膜材料柔性好,可裁剪,呈银灰色,略带金属光泽；同时导热膜制备过程工艺简单,合成方便,易规模化生产。
272	4	本发明公开了一种污泥中磷的回收方法,包括以下步骤：S1、污泥进入脱水装置中进行脱水；S2、脱水后的污泥进入污泥干化装置中进行干化；S3、干化后的污泥进入碳化炉中进行缺氧碳化处理,污泥碳化后生成污泥碳化物；S4、将污泥碳化物移至酸反应罐内并加入酸溶液；S5、充分反应后将酸反应罐中的物质倒入过滤装置内进行过滤,过滤后的液体为获得的磷资源产品,过滤后的固体经中和后被资源化利用；本发明的有益效果是,碳化后的污泥比表面积增加,且污泥碳化后生成的污泥碳化物中含有磷酸盐、亚铁盐等,通过酸浸,磷酸盐、亚铁盐等充分溶解在酸液中,采用该方法磷的溶出率高,得到的磷资源产品更佳。
273	4	本发明公开了一种盐硝危固废资源再利用的处理工艺,经过收集、反应、压滤、过滤、蒸发结晶、冷冻结晶、母液稀释、厌氧、好氧、沉淀、压滤、纳滤等工艺步骤,将废水中的盐硝等有害物质从废水中进行分离。本发明根据不同的工艺特性,针对不同的废水采取分类收集,分类治理,能够有效的对废盐进行处理,节约能源,保护环境。
274	4	本发明公开了一种多级热解碳化一体化的污泥处理方法,其特征在于,污泥烘干工艺中,热源采用热解工艺排出的高温烟气,且污泥流动烘干路径由中心向外、且至少折返两次,烘干时间长,占地面积小,能耗低,废气温度低,散热损失小。碳化和热解采用一体化工艺,蓄热载体与气体直接换热,设备辐射温压大,加热速度快,换热效率特别高,降低燃料消耗。碳化路径由中心向外、且至少折返一次,碳化气体与污水处理厂在污水处理工程中产生的臭气一起通过烟道在热解工艺中进一步销毁。热解工艺中使其热解效率与破坏去除率达98％以上。整个工艺真正实现无废水黑液、无废渣排放、无废气、无臭气、无“二噁英”产生的“五零工艺”。
275	2	本发明公开了碳碳保温筒成型工艺,包括以下步骤：对芯模表面进行脱模处理；对树脂进行改性处理；将连续碳纤维在芯模的表面进行缠绕,形成缠绕件；对缠绕件进行固化脱模处理；对保温筒缠绕件进行碳化处理,得到碳/碳复合材料；对碳/碳复合材料在经浸渍增密处理。本发明应用湿法缠绕并通过改性处理的树脂与纤维基进行复合,提高了层剪切强度；优良的改性树脂通过专门设置的固化工艺,大大提高了产品的力学性能,将残碳率提高了20%；加热升温过程中应用阶段式控温加热,确保了在热处理阶段的膨胀形变程度,产品的稳定性能好,减少了应力集中,翘曲,避免了定型工装的设计,减少了工装模具在炉中占用体积。
276	4	一种污泥重金属处理系统,含有重金属的土壤或剩余污泥进入污泥通道后,在电场的作用下,重金属向阴极迁移,此过程膜分离装置将污泥中的大分子或大颗粒物质截留在污泥通道中,而重金属离子和部分其他阳离子进入反应层中,由于反应层中添加了针对重金属的树脂、含硫矿物及多孔吸附剂,重金属离子停留在反应层中,而污泥中的水分则经出水管排出；在进行污泥脱水的同时还实现了重金属的分离。
277	4	本发明公开了一种氯代烃高废物处理装置,包括碳化炉,碳化炉设置有废料进口、氢气进口、固渣出口和气相出口,废料进口与废料加料装置相连,固渣出口上设置有螺杆出料器,气相出口与酸吸收系统连接。本发明还公开了使用该装置处理氯代烃高废物的方法。本发明工艺简单,可实现氯代烃高废物的减量化、无害化和稳定化处理。
278	1	该发明公开了一种碳化炉系统,包括：碳化装置,所述碳化装置设有适于放置碳化工件的碳化内胆；碳化钟罩,所述碳化钟罩可分离地罩设在所述碳化内胆外部以用于对所述碳化内胆加热和保温；吊装装置,所述吊装装置与所述碳化钟罩相连以带动所述碳化钟罩活动,在所述碳化内胆进行加热时,所述碳化装置罩设在所述碳化内胆外部,在所述碳化内胆降温时,所述吊装装置将所述碳化钟罩从所述碳化装置吊离以将所述碳化内胆暴露出来。根据本发明实施例的碳化炉系统,能够节能且减少降温时间,缩短加工周期,提高设备利用率。
279	0	本发明提供一种通过纳米碳化植物改性活化技术来产生负离子的方法,以锦葵科植物作为原料,通过纳米碳化植物改性活化技术来产生负离子,将多种植物收割后,进行碳化并加工成纳米级别的粉末以及精华液,并且对这些植物粉末和精华液进行改性,使其具有高活性的小粒径负氧离子释放量,相比传统的负离子生成技术,其产生的负离子浓度更高,平均每立方厘米释放的负离子数可达3000以上,释放负离子的颗粒物的粒径更小,粒径只有10-400nm,能有效降解甲醛、苯、二甲苯、TVOC、PM2.5等有害物质,净味除烟,杀菌降尘,将空气变得像森林中一样清新,持久快速呵护家人健康。
280	0	本发明公开了一种制造活性碳纤维低温碳化炉,属于碳纤维生产设备技术领域,包括炉体以及安装在炉体内部的底座,底座的顶部铺设有若干平行排列的隔热块,隔热块的顶部架设有炉胆,炉胆的顶部设有若干平行排列的支撑板,支撑板的顶部放置有炉架,炉体的一端开设有进料口,炉体的另一端开设有出料口,炉体的内壁与炉体的外壁之间安装有保温层,保温层的内部设有电炉丝。本发明通过设有炉架能够对活性碳纤维毛毡进行支撑,减少活性碳纤维毡与支撑架的接触面积,同时在支撑架上开设多个陶瓷管能够对碳纤维毛毡进行输入蒸汽,加快碳化进度。
281	4	本发明公开了一种污泥多级热解碳化一体化装置,包括污泥贮存室、污泥烘干设备、污泥热解碳化一体化设备、烘砖房。污泥烘干设备采用同心三筒镶嵌式结构,烘干时间长,占地面积小,能耗低,废气温度低,散热损失小。碳化炉和热解炉为一整体,投资较少,上部组件没有炉墙和连接管道,直接从下部组件吸收热量,传热效果好,占地面积小,制造成本较低,运行调整更方便,热效率更高,散热损失小。热解炉采用快装结构,炉体内墙采用整块浇注,与保温隔热材料配套组合整体加工,车间定型部件制作,现场组装,施工周期大大缩短,产品质量提高,劳动强度减小,炉子总体重可减少50％以上。烘砖房进行余热回收,可以烘砖、废气去白。
282	0	本发明公开了一种抗电解MnO_2过程钙镁结晶用碳/碳复合材料的制备方法,包括如下步骤：(1)将石墨-石墨烯粉与碳纤维编织毡的混合物浸渍于可流动的改性石油沥青中得到石墨-石墨烯/碳纤维编织坯/沥青浸渍坯体；(2)将石墨-石墨烯/碳纤维编织坯/沥青浸渍坯体在氩气保护下的高温碳化炉中梯度升温碳化,重复浸渍并碳化过程至预制体孔隙致密化；(3)采用化学气相表面沉积工艺高温梯度热分解气态烃并沉积于碳/碳复合材料预制体表面得到碳/碳复合材料。本发明工艺过程简单,工艺参数易控,所得材料导电导热性能良好,强度高,且表面光洁度高,不易形成钙镁结晶晶核,可作为用于湿法电解过程中抗钙镁结晶沉积的阴极材料。
283	0	本发明公开了一种以芡实壳为原料的高性能甲烷碳分子筛的制备方法,采用芡实壳提取天然染料过程中的副产物滤渣作为主要原料,然后进行酶解、离心、加热、球磨、挤条、碳化、活化、酸洗、水洗和干燥后即可。本发明的以芡实壳为原料的高性能甲烷碳分子筛的制备方法,成本低廉,采用多次离心得到不同分子量的芡实壳滤渣,后续进行分别调孔处理,有利于提高分子筛的孔径均匀度,产甲烷浓度可达99.5%以上,且比表面积达到1300m~2/g以上,利润丰厚,具有良好的经济价值。
284	0	本发明涉及一种PAN、石墨烯复合碳纤维,按重量百分比组分组成为PAN 99.90%-99.975%,石墨烯0.025%-0.1%,PAN按重量百分比组分组成为丙烯腈99%-99.5%,丙烯酸甲酯0.5%-1%,得到具有更强强度、更高模量的碳纤维,从而实现广泛领域应用的可能性。
285	0	本发明公开了一种能够消除静电的碳纤维生产工艺,其特征在于：所述生产工艺包含以下步骤：将聚合反应得到的原料聚合物进行湿法纺丝得到原丝；将季铵盐溶于水,配置成质量浓度0.1~1%wt的溶液,均匀涂布至原丝上；将上一步出来的原丝经干燥设备内干燥,消除原丝中含有的水分；预氧化；低温炭化；高温炭化；表面处理；上浆；收丝。该能够消除静电的碳纤维生产工艺,能够保证去除静电影响,同时有利于保证避免原丝发生解取向,能够保证氧化碳化后的原丝强度,保证碳纤维质量。
286	0	本发明公开了一种以芡实壳为原料的制氮碳分子筛的制备方法,采用芡实壳提取天然染料过程中的副产物滤渣作为主要原料,然后进行酶解、碳化、活化、酸洗、水洗和干燥后即可。以芡实壳为原料的制氮碳分子筛的制备方法,其成本低廉,芡实壳滤渣除去运输成本每吨的售价约为100-200元。本发明的制氮碳分子筛,产氮浓度可达95%以上,且比表面积达到1500m~2/g以上,利润丰厚,具有良好的经济价值。
287	0	本发明涉及一种聚酰亚胺活化布及其制备方法,属于聚酰亚胺活化布技术领域,包括以下步骤：酸洗处理、催化剂浸渍、空气预处理、碳化处理、活化处理；步骤一：酸洗处理去除杂质同时提高催化剂担载率；步骤二：催化剂浸渍为降低反应活化能提高收率和活化点位；步骤三：空气预处理为纤维定型同时植入氧活位点；步骤四：碳化处理为纤维热定型同时排除部分非碳元素；步骤五：活化处理为刻蚀纤维表面实现纤维比表面积增加；本发明方法制备的聚酰亚胺活化布,能获得比表面1200m~2/g以上,平均比强度132N/25cm的活化布,同时具有极好的柔韧性可广泛应用于水处理、空气净化、电容器制备及储能领域。
288	0	一种提升镁渣胶凝材料成型能力及强度的工艺方法,采用在镁渣中加入小苏打(NaHCO3)的方法将镁渣中的钙盐反应生成为碳酸钙,其中2γ-C2S+4H+＝4Ca2+(aq)+2SiO44-(aq)+4H+为镁渣主要成分硅酸二钙的水解过程,通过小苏打引入的H+进行反应,同时镁渣中含有一定量的CaO与Ca2+；通过null两个反应产生CaCO3,提升镁渣材料的成型能力和强度,同时CaCO3具有较高的致密性,可减小材料的孔隙率,从而在不内加钢材的情况下提高材料的耐久性；无需特殊材料及设备即可进行生产；具有成本可控、流程简易及性能优良的优点,很好的解决了镁渣胶凝材料强度低的问题。
289	4	本发明公开了一种石墨烯散热膜生产装置,本发明通过分散组件解决了现有设备分散效率低的问题；通过第一分散件、第二分散件实现多级分散,通过倾斜的主分散盘、副分散盘、过渡分散盘减小分散死角,形成多个分散区域,利用多个主分散块、副分散块、过渡分散块与石墨烯团粒颗粒相互碰撞、摩擦,使石墨烯在溶剂里充分初步分散、拆开；通过驱动轴A、驱动轴B、传动轴A、传动轴B、分散圈B之间形成摆盘机构,分散液充分分散,保证分散效率,减少分散时间。通过辅助组件输送基底且预热基底,保证分散液接触基底时溶剂迅速蒸发,避免石墨烯团聚,从而得到均匀薄膜,解决了现有石墨烯分散液喷洒在基底后,会形成小液滴导致团聚的问题。
290	4	一种用于污泥焚烧与碳化协同处理的方法,包括步骤：S1、接收脱水污泥后,泵送至污泥干化机,通过干化机对污泥进行干化；S2、经干化后的污泥通过污泥进料装置进入焚烧炉,空气经风机进入焚烧炉与污泥焚烧；S3、污泥焚烧产生的烟气通过余热锅炉产生蒸汽,蒸汽送至污泥干化机；S4、污泥焚烧产生的部分烟气经除尘处理后进入碳化炉,用于污泥碳化；S5、碳化产生的热解气在高温下直接进入焚烧炉焚烧；S6、经余热锅炉后的烟气以及碳化利用后的烟气,进入烟气处理系统；S7、碳化产品经冷却后输送至碳化产品储存仓。本发明通过污泥焚烧与碳化协同处理,可扩展污泥热处理产品的应用途径,可充分利用污泥自身的热量进行碳化,简化了碳化热烟气处理环节。
291	4	一种用于污泥焚烧与碳化协同处理的系统,污泥干化装置对污泥进行干化；经污泥干化机干化后的污泥通过污泥输送和进料装置由污泥入口进入焚烧炉,辅助燃料入口用于添加辅助燃料,空气经入风口进入焚烧炉与污泥焚烧,焚烧产生的烟气由出风口排出；经污泥干化机干化后的污泥进入碳化炉碳化,高温烟气进入碳化炉的夹套对碳化炉进行加热,碳化炉热解产生的高温可燃气体及可燃液体通过入风口返回到焚烧炉进行焚烧；余热锅炉的出风口、污泥碳化炉夹套的烟气出口与烟气处理装置连接,由烟气处理装置处理后,由引风机导入烟囱排出。本发明通过污泥焚烧与碳化协同处理,可扩展污泥热处理产品的应用途径,简化碳化热烟气处理环节。
292	0	根据本申请的一个实施方案的碳纤维的制备方法包括：制备用于制备碳纤维的前体纤维；和使所述前体纤维稳定化,其中,所述前体纤维的稳定化包括第一稳定化阶段、第二稳定化阶段、第三稳定化阶段和第四稳定化阶段,将这四个稳定化阶段设置在从前体纤维的稳定化反应开始产生热量时的温度和产生热量最大时的温度之间的四个不同的温度下,并且当进行第三稳定化阶段和第四稳定化阶段中的至少一个阶段时,输入臭氧气体。
293	0	本发明涉及一种使用微波的碳纤维碳化设备,该碳化设备包括：碳化炉,从设置在碳化炉一侧中的照射单元向碳化炉中照射微波；移动管,移动管安装为延伸穿过碳化炉并且允许碳纤维沿移动管的内部移动；以及加热主体,加热主体与移动管的外周表面耦接以吸收微波,从而产生热量,其中,在加热主体耦接到移动管的位置处,移动管的一部分被加热主体覆盖,并且移动管的其余部分的表面暴露。
294	2	本发明提供一种碳化炉炉内壁沉积物清理装置、低温碳化炉。其中的碳化炉炉内壁沉积物清理装置,包括气流清理单元、落物转运单元,所述气流清理单元处于碳化炉炉腔内以利用压力气流将所述碳化炉炉内壁的沉积物吹落,所述落物转运单元处于所述气流清理单元的下方,用于承接所述气流清理单元清理的沉积物并将落物由所述碳化炉炉腔内输送至所述碳化炉炉腔外。根据本发明的一种碳化炉炉内壁沉积物清理装置、低温碳化炉,采用气流清理单元对碳化炉炉内壁沉积物进行清理,无需与炉内壁产生机械接触,进而有效防止现有技术中对炉内壁进行清理时可能对炉内壁造成的损害,有效提高炉内壁沉积物的清理效率,保证碳化炉的高效运转。
295	0	本发明涉及一种铝合金汽车排气管材及其制备方法,属于金属管材制备技术领域。本发明首先以稻壳为原料,将其预处理并碳化,制备得到碳化硅纤维,将碳化硅纤维和硅酸钠溶液混合,并加入盐酸反应生成原硅酸沉淀附着在碳化硅纤维表面,之后再在高温条件下,使得原硅酸沉淀水解产生二氧化氧化硅附着在碳化硅纤维表面,最终制得改性碳化硅纤维,最后将改性碳化硅纤维和铝合金溶体共混压制得到铝合金汽车排气管材,得到本发明使用了改性碳化硅纤维,本发明制得的铝合金汽车排气管材的抗弯折强度高,具有广阔的应用前景。
296	0	本发明涉及碳纤维生产工艺技术领域,具体涉及一种碳化炉气氛平衡系统,包括沿着丝束运行路径依次连接的用于将丝束入口处废气排出的入口紧急排气罩、用于防止气体随着丝束进入碳化炉内的入口密封腔、用于向碳化炉内补充惰性气体的入口工艺腔、用于对丝束进行碳化处理的碳化炉、用于对丝束进行冷却的出口冷却腔、用于防止碳化炉内气体随着丝束流出的出口密封腔、用于将丝束出口处废气排出的出口紧急排气罩；或者包括依次连接的入口紧急排气罩、入口密封腔、入口排废腔、碳化炉、出口冷却腔、出口密封腔、出口紧急排气罩。本发明使得丝束在碳化过程中气氛保持平衡,能有效排出丝束在碳化过程中产生的废气,防止废气泄漏,还能减少惰性气体的用量。
297	4	本发明公开了一种工业污盐碳化后资源化的处理方法,包括以下步骤：(1)将含一定水分的工业污盐送入干燥设备进行预干燥,使所述工业污盐中的含水率将至1％以下；(2)将预干燥后的工业污盐通入到碳化炉中,在600～800℃下发生碳化,以除去污盐中的有机物；(3)碳化后的污盐冷却后通入化盐系统进行溶解,然后依次经过初滤和超滤,以去除碳化过程中产生的炭黑；(4)将滤后液通入到软化器中,向软化器中投放软化药剂,静置30～60min使沉淀物沉降；(5)将软化后的污盐溶液通入蒸发结晶系统进行分盐处理。本发明的工业污盐碳化后资源化处理方法,可有效防止工业污盐熔融结块和粘结,使有机物分解碳化彻底,提高了无机盐的纯度。
298	0	本发明公开一种用中颗粒钨粉制备超粗晶碳化钨的方法,包括混合处理、压制处理、碳化处理、冷却等步骤,本发明以中颗粒钨粉为原料,采用真空高温催化碳化法制备超粗晶碳化钨,在温度为2200-2400℃的高温条件下,金属钴液催化促进碳化钨晶粒长大,碳化钨结晶更完善,经过本发明制备的晶粒结晶完整、晶粒度均匀的超粗晶碳化钨；不存在配炭不均匀,产生碳化二钨相的问题；不需要制备粗颗粒钨粉,还原设备损耗小；采用真空高温碳化,碳化炉损耗小；物料经压制成型,不存在物料粘舟问题,碳化钨回收率和成品率高。
299	4	本申请提供一种基于生活垃圾的碳化监测方法及系统,该方法包括：在生活垃圾碳化处理的过程中,实时监控碳化炉的工作条件；在碳化炉的工作条件符合预先设定的标准条件下,实时采集生活垃圾碳化处理过程中位于碳化区的第一碳化数据；根据第一碳化数据监测生活垃圾碳化的稳定性。本申请对火焰的稳定性进行监测,提高生活垃圾的碳化效率和碳化完全程度,提高能源的回收率。
300	4	本申请提供一种用于生活垃圾热解处理的碳化炉的控制方法及系统,该方法包括：在预设的时间段内,采集生活垃圾热解过程中碳化炉排出的烟气数据和灰渣数据；根据采集的烟气数据和灰渣数据,计算预设时间段内碳化炉的热量损失值；依据计算的热量损失值,在相应预设时间段的最后一时刻开始向碳化炉内输入与计算的热量损失值相等的热量；其中,回收碳化炉排放的烟气中的热量,用于输入碳化炉。本申请对碳化炉内的温度进行控制,使得生活垃圾热解温度在预设的预制范围内,避免产生二噁英等有害气体,提高生活垃圾的热解效率,保护环境,节约能源。
301	0	本发明提供一种碳纤维低温碳化炉,包括碳化炉本体,所述碳化炉本体具有沿丝束的运行方向的丝束运行通道,在所述丝束与所述碳化炉本体的顶壁之间具有吸附运输载体,所述吸附运输载体能够在所述碳化炉本体的炉腔的内外循环运转。根据本发明的一种碳纤维低温碳化炉,采用吸附运输载体对碳化过程中形成的碳粉等可能产生沉积的颗粒实现吸附,能够在丝束碳化的同时实现炉内沉积物的同步转移运输,有效降低炉内颗粒沉积于碳化炉的炉体顶壁的几率,极大程度的降低对炉顶沉积物的清理工作难度,最大程度的延长炉膛的使用寿命。
302	4	本申请提供一种生活垃圾的无害化处理方法及系统,该方法包括：剔除生活垃圾中的非可燃垃圾；对剔除非可燃垃圾的生活垃圾进行基础处理；将基础处理后的生活垃圾投入碳化炉中进行热解；对生活垃圾热解后产生的热解气的余热进行回收,并送入烟气净化装置进行净化处理,排出烟气；在生活垃圾的热解过程中,自动控制碳化炉内炉排动作。本申请方法简单,自动化程度高,避免产生二噁英等有害气体,保护环境,节约能源。
303	7	一种基于WORKBENCH的低温碳化炉多耦合场应力分布的模拟方法,涉及低温碳化炉的设计分析技术领域。克服低温碳化炉设计阶段无法测试不同炉腔材料应力特性的不足,步骤：(1)、采用WORKBENCH软件中Design Modeler模块建立三维仿真模型；(2)、将三维仿真模型进行网格划分；(3)、将网格划分好的流体计算域三维仿真模型传递到CFX计算模块并进行设置；(4)、将仿真运算得到结果传递到Steady-state-thermal和Static-structural中进行热应力计算；(5)、相同设置条件下,通过设置不同工作温度与气流速度参数并重复步骤(1)-(4),以进行多次模拟计算。判定不同温度与气流速度时低温碳化炉应力分布状态,可预测炉腔结构性能与气流分布均匀状态,以此设计低温碳化炉马弗腔体结构和运行工艺参数的依据。
304	4	一种塔式太阳能辅助钙基吸收剂脱硫脱碳系统,包括锅炉系统和烟气脱硫脱碳系统,所述烟气脱硫脱碳系统包括煅烧炉、硫化炉、旋风分离器、碳化炉、空气预热器和烟囱,还包括集热系统和循环系统,所述集热系统包括吸热塔、定日镜场和吸热器,所述定日镜场布置在所述塔式太阳能的吸热塔周围,所述定日镜场由若干定日镜构成,每个定日镜由机械驱动方式将太阳辐射恒定地朝同一目标点反射,并聚集在所述吸热塔顶部的所述吸热器,所述循环系统包括冷熔融盐存储罐、热熔融盐存储罐和熔融盐/空气换热器,利用塔式太阳能集热系统可为煅烧炉提供能级对口的高温反应热,从而节省脱硫脱碳过程的燃料消耗；通过对系统进行集成优化实现对多种能量的梯级利用。
305	0	本发明涉及环保领域,具体关于一种水泥窑协同处置中草药废渣的方法；包括步骤：中草药废渣的前处理,碳化,按质量百分比含量,利用；本发明通过将粉碎的处理中草药废渣碱液处理后得到蓬松结构的材料,然添加一种碳化抑烟助剂,在低氧环境下利用水泥窑窑头焚烧产生的高温热气制备中草药废渣炭渣,得到一种热值较高,质量均一稳定的燃料,添加到水泥窑的燃料中,能持续的为水泥窑供能,达到资源化利用的目的；本发明提供的一种碳化抑烟助剂能够使中草药废渣在碳化过程中减少烟气中烟尘的逸散和产生,减少碳化过程中产生烟气中有害物质的产生,减少环保压力。本发明的方法处理量大,对水土和空气没有污染,是一种有前途的中草药废渣处理方式。
306	0	本发明提供了一种PTC石墨烯基导电油墨的制备方法,按重量份计,包括以下步骤：制备钛量子点掺杂石墨烯分散液、制备钛量子点掺杂石墨烯-炭黑色浆、制备PET改性聚乳酸混合液、制备聚乳酸-钛量子点掺杂石墨烯基混合液及制备PTC石墨烯基导电油墨。该PET改性聚乳酸具有合适的玻璃化转变温度范围和粘附能力,一方面实现了PET改性聚乳酸在合适的温度范围进行玻璃化转变,另一方面也有助于提升油墨整体的抗剥离效果,特别是将该PTC石墨烯基导电油墨印刷于PET膜上时。本发明还提供了一种采用前述PTC石墨烯基导电油墨的制备方法制得的PTC石墨烯基导电油墨。
307	0	本发明提供了一种PTC石墨烯基导电油墨的制备方法,按重量份计,包括以下步骤：制备钯量子点掺杂石墨烯分散液、制备钯量子点掺杂石墨烯-炭黑色浆、制备PTC混合液、制备钯量子点掺杂石墨烯基混合液及制备PTC石墨烯基导电油墨。该甲氧基聚乙二醇丙烯酸酯改性的聚乳酸-聚乙二醇嵌段共聚物具有合适的玻璃化转变温度范围和粘附能力,一方面实现了聚乳酸-聚乙二醇嵌段共聚物在合适的温度范围进行玻璃化转变,另一方面也有助于提升油墨整体的抗剥离效果。本发明还提供了一种采用前述PTC石墨烯基导电油墨的制备方法制得的PTC石墨烯基导电油墨。
308	0	本发明提供了一种PTC石墨烯基导电油墨的制备方法,按重量份计,包括以下步骤：制备铂量子点掺杂石墨烯分散液、制备铂量子点掺杂石墨烯-炭黑色浆、制备PTC混合液、制备铂量子点掺杂石墨烯基混合液及制备PTC石墨烯基导电油墨。该甲氧基聚乙二醇丙烯酸酯改性的聚乳酸-聚乙二醇嵌段共聚物具有合适的玻璃化转变温度范围和粘附能力,一方面实现了聚乳酸-聚乙二醇嵌段共聚物在合适的温度范围进行玻璃化转变,另一方面也有助于提升油墨整体的抗剥离效果。本发明还提供了一种采用前述PTC石墨烯基导电油墨的制备方法制得的PTC石墨烯基导电油墨。
309	0	本发明提供了一种PTC石墨烯基导电油墨的制备方法,按重量份计,包括以下步骤：制备铂量子点掺杂石墨烯分散液、制备铂量子点掺杂石墨烯-炭黑色浆、制备PTC混合液、制备铂量子点掺杂石墨烯基混合液及制备PTC石墨烯基导电油墨。该苯乙烯-丙烯腈-马来酸酐共聚物改性的PA10T具有合适的玻璃化转变温度范围和粘附能力,一方面实现了PTC石墨烯基导电油墨在合适的温度范围进行玻璃化转变以实现PTC保护,另一方面也有助于提升油墨整体的抗剥离效果。本发明还提供了一种采用前述PTC石墨烯基导电油墨的制备方法制得的PTC石墨烯基导电油墨。
310	0	一种树脂/沥青碳化管路防堵塞的方法,其步骤：1)将浸有树脂或沥青的C/C复合材料半成品装入碳化炉内；2)碳化炉抽真空,而后充氮气至炉内微正压；3)关闭冷凝罐排水管,打开冷凝罐进水管,冷凝罐内注水至液面低于排气管；4)接通碳化炉加热电源,充氮气,打开过滤罐后管道阀门,冷凝罐排气管道阀门；5)碳化完成后,停止通氮气,关闭排气管道阀门,打开随炉降温至100℃以下出炉；6)打开冷凝罐排水管,排放出冷凝罐内杂质水。本发明解决了现有设备常规发放碳化管路堵塞的问题,同时又减少通气量,节约原材料,排除因炉压升高造成的安全隐患。
311	7	一种基于ANSYS的高温碳化炉多场耦合应力分布模拟方法,涉及到高温碳化炉的设计分析方法技术领域。解决现有技术在高温碳化炉设计阶段无法测试不同炉腔材料的应力特性的技术问题,采用方案为：建立三维仿真模型,将流体计算域与结构计算域分别传递到ICEM软件的Blocking模块和Mesh软件中进行网格划分,在ANSYS软件的FLUENT模块进行设置,传递到ANSYS软件,在Imported Load选项中将温度分布结果导入,并在Solution选项中仿真运算得到不同温度时马弗结构的应力分布特性,在相同设置条件下,通过设置不同工作温度与气流速度重复进行多次模拟计算,判定不同温度与气流速度时高温碳化炉应力分布状态,可以更好的预测炉腔结构性能,以此设计高温碳化炉马弗腔体结构和运行工艺参数的依据。
312	0	本发明提供了一种PTC石墨烯基导电油墨的制备方法,按重量份计,包括以下步骤：制备钛量子点掺杂石墨烯分散液、制备钛量子点掺杂石墨烯-炭黑色浆、制备PI改性聚乳酸混合液、制备聚乳酸-钛量子点掺杂石墨烯基混合液及制备PTC石墨烯基导电油墨。该PI改性聚乳酸具有合适的玻璃化转变温度范围和粘附能力,一方面实现了PI改性聚乳酸在合适的温度范围进行玻璃化转变,另一方面也有助于提升油墨整体的抗剥离效果,特别是将该PTC石墨烯基导电油墨印刷于PI膜上时。本发明还提供了一种采用前述PTC石墨烯基导电油墨的制备方法制得的PTC石墨烯基导电油墨。
313	0	本发明公开了一种离子推进器C/C栅极的制作方法,特点是先分别用碳纤维束编织出符合各自尺寸参数要求的具有栅孔的网格碳布,即加速栅碳纤维预制体和屏栅碳纤维预制体；再对加速栅碳纤维预制体和屏栅碳纤维预制体进行碳化处理；最后分别在碳化处理后的加速栅碳纤维预制体和屏栅碳纤维预制体内沉积碳基体,制备出有效致密化的碳/碳复合加速栅和碳/碳复合屏栅；优点是通过本方法制备碳/碳复合加速栅和碳/碳复合屏栅,可避免传统碳栅组件因开孔而造成碳纤维的大量截断,提高了C/C栅极的结构强度,满足不同场所的离子推进器的使用需求,同时也降低了碳栅组件特别是屏栅的加工难度。
314	0	本发明提供了一种PTC石墨烯基导电油墨的制备方法,按重量份计,包括以下步骤：制备钯量子点掺杂石墨烯分散液、制备钯量子点掺杂石墨烯-炭黑色浆、制备PI改性聚乳酸混合液、制备聚乳酸-钯量子点掺杂石墨烯基混合液及制备PTC石墨烯基导电油墨。该PI改性聚乳酸具有合适的玻璃化转变温度范围和粘附能力,一方面实现了PI改性聚乳酸在合适的温度范围进行玻璃化转变,另一方面也有助于提升油墨整体的抗剥离效果,特别是将该PTC石墨烯基导电油墨印刷于PI膜上时。本发明还提供了一种采用前述PTC石墨烯基导电油墨的制备方法制得的PTC石墨烯基导电油墨。
315	0	本发明提供了一种PTC石墨烯基导电油墨的制备方法,按重量份计,包括以下步骤：制备铂量子点掺杂石墨烯分散液、制备铂量子点掺杂石墨烯-炭黑色浆、制备PI改性聚乳酸混合液、制备聚乳酸-铂量子点掺杂石墨烯基混合液及制备PTC石墨烯基导电油墨。该PI改性聚乳酸具有合适的玻璃化转变温度范围和粘附能力,一方面实现了PI改性聚乳酸在合适的温度范围进行玻璃化转变,另一方面也有助于提升油墨整体的抗剥离效果,特别是将该PTC石墨烯基导电油墨印刷于PI膜上时。本发明还提供了一种采用前述PTC石墨烯基导电油墨的制备方法制得的PTC石墨烯基导电油墨。
316	0	本发明提供了一种PTC石墨烯基导电油墨的制备方法,按重量份计,包括以下步骤：制备钯量子点掺杂石墨烯分散液、制备钯量子点掺杂石墨烯-炭黑色浆、制备PTC混合液、制备钯量子点掺杂石墨烯基混合液及制备PTC石墨烯基导电油墨。该苯乙烯-丙烯腈-马来酸酐共聚物改性的PA10T具有合适的玻璃化转变温度范围和粘附能力,一方面实现了PTC石墨烯基导电油墨在合适的温度范围进行玻璃化转变以实现PTC保护,另一方面也有助于提升油墨整体的抗剥离效果。本发明还提供了一种采用前述PTC石墨烯基导电油墨的制备方法制得的PTC石墨烯基导电油墨。
317	0	本发明提供了一种PTC石墨烯基导电油墨的制备方法,按重量份计,包括以下步骤：制备钛量子点掺杂石墨烯分散液、制备钛量子点掺杂石墨烯-炭黑色浆、制备PTC混合液、制备钛量子点掺杂石墨烯基混合液及制备PTC石墨烯基导电油墨。该苯乙烯-丙烯腈-马来酸酐共聚物改性的PA10T具有合适的玻璃化转变温度范围和粘附能力,一方面实现了PTC石墨烯基导电油墨在合适的温度范围进行玻璃化转变以实现PTC保护,另一方面也有助于提升油墨整体的抗剥离效果。本发明还提供了一种采用前述PTC石墨烯基导电油墨的制备方法制得的PTC石墨烯基导电油墨。
318	0	本发明提供了一种PTC石墨烯基导电油墨的制备方法,按重量份计,包括以下步骤：制备钯量子点掺杂石墨烯分散液、制备钯量子点掺杂石墨烯-炭黑色浆、制备PET改性聚乳酸混合液、制备聚乳酸-钯量子点掺杂石墨烯基混合液及制备PTC石墨烯基导电油墨。该PET改性聚乳酸具有合适的玻璃化转变温度范围和粘附能力,一方面实现了PET改性聚乳酸在合适的温度范围进行玻璃化转变,另一方面也有助于提升油墨整理的抗剥离效果,特别是将该PTC石墨烯基导电油墨印刷于PET膜上时。本发明还提供了一种采用前述PTC石墨烯基导电油墨的制备方法制得的PTC石墨烯基导电油墨。
319	0	本发明公开了一种轻质建筑环保材料,属于建筑材料技术领域,由下列物质制成：胶凝材料、网格布、集料、发泡剂、添加剂、增强添加料、水。本发明轻质建筑环保材料的原料组分简单,充分利用了矿渣、秸秆等废料,绿色环保,且整体的隔音、保温、强度等性能好。
320	0	本发明提供一种结构可控的多维多孔碳材料及其制备方法,属于多孔碳材料领域。该方法利用固体钾盐与甲阶酚醛树脂醇液的混合物,在经历溶剂蒸发、低温热处理、高温碳化和活化过程后,自然冷却获得原位热解产物并进行净化处理,制备出一种结构可控的多维多孔碳材料。本发明的优势在于,利用原位热解技术实现对多维多孔碳材料的结构设计和控制,制备工艺简单、操作条件可控、原料价格低廉、反应条件温和,易于实现工业化生产；不需借助额外添加活化剂,即可获得分级孔道,以及可调的比表面积和孔体积；通过设置模板中钾盐与碳源中甲阶酚醛树脂的质量比例,还能实现对三维多孔碳骨架上层叠上不同程度的二维碳片进行有效调控。
321	4	本发明公开了一种废粉状活性炭的再生方法,充分对废活性炭进行资源化,避免资源浪费和环境污染,符合循环经济原则,具有节能减排的积极作用,采用间接加热碳化和活化两步法,从源头上保证有机物能够被彻底脱除,废活性炭能够得到充分活化而使其品质得到保证,整个生产过程都处于无氧环境,使有机物得到充分碳化,最终形成固定碳粘接在活性炭上,不仅避免有效活性炭被燃烧浪费,同时收集有机物碳化后的固定碳,实现废物的充分利用,同时无氧气氛也规避了粉尘爆炸的风险。
322	1	本发明涉及电极材料,尤其涉及正极活性材料、负极活性材料及其制备方法与应用。正极活性材料包括：三元材料；连接在所述三元材料表面的纳米颗粒碳导电链；其中,纳米颗粒碳的直径为1～30nm；利用该正极活性材料制备正极极片时,无需额外加入导电剂(尤其是碳管类导电剂),即提高了正极极片中三元材料的占比,又提高了能量密度。负极活性材料包括：硅或氧化亚硅；连接在所述硅或氧化亚硅表面的纳米颗粒碳导电链；其中,纳米颗粒碳的直径为3～50nm；利用该负极活性材料制备负极极片时,无需额外加入导电剂(尤其是单壁碳管),可以克服充放电过程中因硅或者氧化亚硅的体积膨胀收缩而导致的导电链断裂问题,同时降低了原材料成本。
323	0	本发明提供了一种PTC石墨烯基导电油墨的制备方法,按重量份计,包括以下步骤：制备铂量子点掺杂石墨烯分散液、制备铂量子点掺杂石墨烯-炭黑色浆、制备PET改性聚乳酸混合液、制备聚乳酸-铂量子点掺杂石墨烯基混合液及制备PTC石墨烯基导电油墨。该PET改性聚乳酸具有合适的玻璃化转变温度范围和粘附能力,一方面实现了PET改性聚乳酸在合适的温度范围进行玻璃化转变,另一方面也有助于提升油墨整体的抗剥离效果,特别是将该PTC石墨烯基导电油墨印刷于PET膜上时。本发明还提供了一种采用前述PTC石墨烯基导电油墨的制备方法制得的PTC石墨烯基导电油墨。
324	0	本发明公开了一种高导热石墨材料的制备方法,包括以下步骤：(1)将离子液体与聚酰胺酸树脂混合均匀,或通过在离子液体中添加二胺单体和二酐单体发生聚合反应,得到杂化后的聚酰胺酸树脂溶液；(2)将杂化后的聚酰胺酸树脂溶液经亚胺化得到聚酰亚胺材料；(3)将聚酰亚胺材料进行石墨化处理,得到高导热石墨材料。本发明可在相同的热处理温度下提高无定型碳向石墨化转变的程度或者在保证石墨化程度的前提下降低热处理温度,实现聚酰亚胺基的催化低温碳化石墨化制备高石墨化程度的高导热石墨材料。
325	0	本发明公开了一种超厚人工石墨膜的制造方法,包括以下步骤：步骤一：PI膜卷材的制备；步骤二：装卷；步骤三：真空碳化；首先将舟皿送入碳化炉内抽真空；接着,分段升温；最后,自然冷却至室温；步骤四：高温石墨化；首先,将舟皿送入石墨炉的内部抽真空；接着,向石墨炉的内部填充惰性保护气体；接着,将石墨炉的内部由常温升至1800～2000℃并保温1～1.5h；接着,将石墨炉的内部由1800～2000℃升至2750～2850℃并保温30～50min；最后,自然冷却至室温；步骤五：压延。本发明针对现有人工石墨膜的单层厚度达不到要求,耐弯折和导热性能差,质量差等问题进行改进,本发明具有提高人工石墨膜单层厚度、耐弯折性能和导热性能,提升人工石墨膜的质量等优点。
326	0	本发明公开了一种物料自动下料装置。该物料自动下料装置包括下料管、控料阀机构以及驱动机构,所述下料管包括进料端与出料端,所述下料管用于连接在储料装置与炭化炉之间以用于供储料装置内的物料进入炭化炉中,所述进料端用于与储料装置连通,所述出料端用于与炭化炉连通,所述下料管的侧壁贯穿有让位通道,所述控料阀机构能够活动穿设所述让位通道以封闭或者打开所述下料管,所述驱动机构与所述控料阀机构连接以用于驱动所述控料阀机构运动。该物料自动下料装置能够克服现有阀门下料容易堵塞、物料粉化严重的问题,不易造成物料堵塞,阀门在运动过程中也不会造成对物料的挤压导致物料粉碎的情况,可有效保护物料的原始形状和状态。
327	0	本发明公开了一种人工石墨散热膜碳化工艺,包括以下步骤：步骤一：获取PI膜卷材；步骤二：装炉；步骤三：抽真空,持续维持碳化炉内的气压为-0.1～-0.09MPa；步骤四：一阶升温,使碳化炉内的温度由常温升至400～500℃；步骤五：二阶升温,使碳化炉内的温度由400～500℃升至800～900℃；步骤六：三阶升温,使碳化炉内的温度由800～900℃升至1400～1600℃；步骤七：一级冷却,让碳化炉内的温度自然冷却至250～350℃；步骤八：破真空,当碳化炉内的温度冷却至250～350℃时打开碳化炉炉壁上的阀门；步骤九：二级冷却,破真空后自然冷却。本发明针对现有石墨散热膜表面的凸点、亮点和拱边缺陷严重等问题进行改进,本发明具有减少石墨散热膜表面的凸点、亮点和拱边缺陷的优点。
328	0	本发明公开了一种醚化反应后母液碱的循环套用工艺。所述循环套用工艺包括首次醚化反应工艺,多次使用后母液碱的纯化工艺,处理后的母液碱经过浓缩,参与下一批醚化反应的工艺。本工艺方法对环境优化的效果明显,与原工艺相比现工艺,在不降低单元收率的情况下,降低了可能产生的环境污染风险。本工艺对传统的醚化物合成工艺进行了改进,减少了分离步骤,节约能耗,不仅简化了对硝基苯乙醚的提纯步骤,降低了片碱的消耗,而且减少了废水量的产生,应用此工艺,生产1吨的醚化产品,只会产生800kg废水。
329	1	本发明公开了一种碳载铂催化剂粉体及其制备方法和应用,所述制备方法包括在氢气气氛下以150-400℃的温度煅烧碳载铂前驱体粉体,得到碳载铂催化剂粉体。由于单独的铂盐能够在氢气气氛、150-400℃的温度下发生还原反应,因此,将碳载铂前驱体粉体置于150-400℃的温度下进行还原处理,能够有效降低铂颗粒的团聚趋势,使得还原后的铂颗粒粒径处于1-5纳米内,从而保证碳载铂催化剂粉体的活性和稳定性。
330	0	本发明提供了一种PTC石墨烯基导电油墨的制备方法,按重量份计,包括以下步骤：制备钛量子点掺杂石墨烯分散液、制备钛量子点掺杂石墨烯-炭黑色浆、制备PTC混合液、制备钛量子点掺杂石墨烯基混合液及制备PTC石墨烯基导电油墨。该甲氧基聚乙二醇丙烯酸酯改性的聚乳酸-聚乙二醇嵌段共聚物具有合适的玻璃化转变温度范围和粘附能力,一方面实现了聚乳酸-聚乙二醇嵌段共聚物在合适的温度范围进行玻璃化转变,另一方面也有助于提升油墨整体的抗剥离效果。本发明还提供了一种采用前述PTC石墨烯基导电油墨的制备方法制得的PTC石墨烯基导电油墨。
331	0	本发明公开了一种高石墨化聚酰亚胺基石墨厚膜及其制备方法,其包括以下步骤：制备碳纳米管掺杂聚酰亚胺厚薄膜,然后放置在碳化炉中,在氩气氛围下高温碳化,最后转移至石墨炉中高温石墨化,即得到高石墨化的石墨厚膜。本发明工艺操作简单,制备过程中不需要喷涂,条件温和,实用性强,节约能源,易于实现工业化生产,具有工业化前景。采用本发明方法制备的石墨厚膜除了保持了石墨膜重量轻、使用温度高等优点外,通过碳纳米管的引入有助于提高聚酰亚胺厚膜的石墨化程度,表面及内部均具有高石墨化程度,解决了成品成膜率不高以及内部石墨化不完全的问题,从而提高成品的导热性能,拓宽了其应用范围。
332	0	本发明公开了一种原煤碳化活化联产工艺及其系统,涉及煤炭处理技术领域,所述系统包括原煤碳化炉、流化床活化反应器和斯列普活化炉,所述原煤碳化炉分别与所述流化床活化反应器和所述斯列普活化炉联产；所述原煤碳化炉依次连接有第一焚烧室和余热蒸气锅炉与所述斯列普活化炉连接。本发明一种原煤碳化活化联产系统包括原煤碳化炉、流化床活化反应器和斯列普活化炉,对原煤碳化炉所产生的碳化料进行粒径分级,细颗粒送入流化床活化反应器活化,大颗粒送入斯列普活化炉活化,实现了碳化产品全部有效利用,活性炭产品多样化,覆盖不同市场,提高了对市场波动的适应能力,同时实现了原煤的高效利用。
333	0	一种燃烧通道廻转贯穿的碳化活化一体炉,是为了简化生产过程,便于掌控生产工艺技术指标设计的一种窑炉,用于活性炭的生产。它由集气漏管挡板型的碳化炉、活化炉、冷却系统、碳化室、活化室、隔断、进料口、出料口、气孔、燃烧器、燃烧通道、焰温调节装置、燃烧室、出烟口、引风机、补氧孔、三角漏管、炉体组成。由燃烧室与三角漏管组成廻转的燃烧通道,利用燃烧通道的补氧孔,调节生产流程中各阶段不同的温度,和利用挡板的阻挡和支撑作用,降低碳化料生产过程中的破碎率。本燃烧通道廻转贯穿的碳化活化一体炉,有益效果是：产品质量稳定、生产成本低、热效率高。
334	0	本发明提供一种具有温敏特性碳纤维的制备方法,该制备方法,包括以下步骤：在惰性气氛中,并于500-1000℃下,将聚丙烯基预氧丝进行碳化,待所述碳化结束后,冷却至室温,得到具有温敏特性碳纤维。本发明通过调节低温碳化工艺的温度条件来调控碳纤维中的碳含量,进而调节碳纤维材料的温敏特性,本发明的温敏特性碳纤维对温度场响应速度快、灵敏度高,并且重现性较好,还可根据改变工艺条件,制备出一系列具有不同电阻温度系数的碳纤维温敏材料,可用于各种复杂环境下的温敏监测系统中。
335	7	本发明提供了一种钯量子点掺杂石墨烯基电加热板,包括绝缘层及设置于所述绝缘层上的石墨烯导电膜；所述石墨烯导电膜的制备方法按重量份计,包括以下步骤：制备氧化石墨烯丙酮分散液、制备钯量子点掺杂石墨烯分散液、制备钯量子点掺杂石墨烯-炭黑色浆、制备树脂浆体、制备钯量子点掺杂石墨烯基混合液、制备钯量子点掺杂石墨烯基导电油墨及制备钯量子点掺杂石墨烯基电加热板。本发明还提供了一种电加热装置。本发明钯量子点掺杂石墨烯基电加热板具有制作过程快速、便于控制厚度、制备过程快捷,制备出的钯量子点掺杂石墨烯基导电膜具备柔性且抗撕裂或者抗折断功能。
336	7	本发明提供了一种柔性石墨烯发热膜,包括载体和涂覆于载体上的若干并排设置的石墨烯发热涂层,所述石墨烯发热涂层上热压覆合有高分子绝缘膜；任一所述石墨烯发热涂层两端的底部均设有电极条,所述电极条与所述石墨烯发热涂层电连接,所述电极条与载体间设有阻隔电极条与载体接触的石墨烯条；所述石墨烯发热涂层的两端还设有电极载流条；所述石墨烯发热涂层为钯量子点掺杂石墨烯基导电油墨制成。本发明柔性石墨烯发热膜为钯量子点掺杂石墨烯基导电油墨制成,具有钯量子点掺杂均匀、量子点纳米尺寸均一、平均粒径小、氧化石墨烯结构稳定、石墨烯发热涂层厚度可控、方阻适宜等优势。本发明还提供了一种柔性石墨烯发热膜的制备方法。
337	7	本发明提供了一种柔性石墨烯发热膜,包括载体和涂覆于载体上的若干并排设置的石墨烯发热涂层,所述石墨烯发热涂层上热压覆合有高分子绝缘膜；任一所述石墨烯发热涂层两端的底部均设有电极条,所述电极条与所述石墨烯发热涂层电连接,所述电极条与载体间设有阻隔电极条与载体接触的石墨烯条；所述石墨烯发热涂层的两端还设有电极载流条；所述石墨烯发热涂层为铂量子点掺杂石墨烯基导电油墨制成。本发明柔性石墨烯发热膜为铂量子点掺杂石墨烯基导电油墨制成,具有铂量子点掺杂均匀、量子点纳米尺寸均一、平均粒径小、氧化石墨烯结构稳定、石墨烯发热涂层厚度可控、方阻适宜等优势。本发明还提供了一种柔性石墨烯发热膜的制备方法。
338	0	本发明提供了一种钛量子点掺杂石墨烯基导电油墨,包括按重量份计的以下组分：5～150mg/mL的石墨烯分散液15～40份,5～80mg/mL的钛量子点分散液40～120份,导电炭黑5～25份,聚丙烯腈-马来酸酐共聚物0.5～2.5份,结构稳定剂0.5～2.5份,第一分散剂100～500份,第二分散剂50～200份,剥离树脂5～20份,流平剂5～10份。本发明钛量子点掺杂石墨烯基导电油墨制备的石墨烯导电薄膜具有相当的柔性、韧性、硬度以及粘附力,能够印刷于多种基材上,还具有耐高温、使用寿命长等特点。本发明还提供了一种钛量子点掺杂石墨烯基导电油墨的制备方法以及其在制备石墨烯导电膜上的应用。
339	0	本发明提供了一种钯量子点掺杂石墨烯基导电油墨的制备方法,按重量份计,包括以下步骤：制备氧化石墨烯丙酮分散液、制备钯量子点掺杂石墨烯分散液、制备钯量子点掺杂石墨烯-炭黑色浆、制备树脂浆体、制备钯量子点掺杂石墨烯基混合液、制备钯量子点掺杂石墨烯基导电油墨。本发明钯量子点掺杂石墨烯基导电油墨制备的石墨烯导电薄膜具有相当的柔性、韧性、硬度以及粘附力,能够印刷于多种基材上,还具有耐高温、使用寿命长等特点。本发明还提供了一种钯量子点掺杂石墨烯基导电油墨的制备方法以及其在制备石墨烯导电膜上的应用。
340	7	本发明提供了一种钛量子点掺杂石墨烯基电加热板,包括绝缘层及设置于所述绝缘层上的石墨烯导电膜；所述石墨烯导电膜的制备方法按重量份计,包括以下步骤：制备石墨烯分散液、制备钛量子点分散液、制备石墨烯-炭黑色浆、制备钛量子点浆体、制备钛量子点掺杂石墨烯基混合液、制备钛量子点掺杂石墨烯基导电油墨及制备钛量子点掺杂石墨烯基电加热板。本发明还提供了一种电加热装置。本发明钛量子点掺杂石墨烯基电加热板具有制作过程快速、便于控制厚度、制备过程快捷,制备出的钛量子点掺杂石墨烯基导电膜具备柔性且抗撕裂或者抗折断功能。
341	0	本发明提供了一种铂量子点掺杂石墨烯基导电油墨的制备方法,按重量份计,包括以下步骤：制备氧化石墨烯丙酮分散液、制备铂量子点掺杂石墨烯分散液、制备铂量子点掺杂石墨烯-炭黑色浆、制备树脂浆体、制备铂量子点掺杂石墨烯基混合液、制备铂量子点掺杂石墨烯基导电油墨。本发明铂量子点掺杂石墨烯基导电油墨制备的石墨烯导电薄膜具有相当的柔性、韧性、硬度以及粘附力,能够印刷于多种基材上,还具有耐高温、使用寿命长等特点。本发明还提供了一种铂量子点掺杂石墨烯基导电油墨的制备方法以及其在制备石墨烯导电膜上的应用。
342	0	本发明公开了一种改变炭黑结构用于轮胎制造的废轮胎裂解加工方法和系统,该方法包括：废旧轮胎预处理、裂解活化和炭黑深加工；其中,废旧轮胎预处理包括：将废旧轮胎破碎成胶块；裂解活化包括：裂解碳化和活化扩孔；裂解碳化的温度为500℃-550℃,得到固态炭黑；活化扩孔为采用550-600℃水蒸气将固态炭黑中有机物裂解物质残留凝结带出。在本方案中,其裂解过程采用创新技术,区别现有技术的第一步是裂解碳化(500-550℃),以除去易挥发物质并使残留的高分子碳氢化合物分解；第二步是超高温水蒸气活化扩孔(550-600℃),有机物裂解物质残留将随水分子凝结蒸气带出,水分子碳化过程可将裂解炭黑萎缩的微孔起到扩孔作用,解决了裂解炭黑结构低的问题。
343	4	本发明公开了一种生活垃圾固体零排放处理系统,该处理系统采用生活垃圾综合分选+有机质堆肥+塑料造粒系统+无氧碳化系统+建筑垃圾破碎与分选系统+弃土按配比制砖+烧结制砖系统+焦油处理系统及污水处理系统相结合的综合处理方式。即原生垃圾分选后,回收铁质金属等可资源循环利用的成分,塑料进入塑料造粒系统；有机物含量较高的物料经预处理后进入堆肥与筛分系统；垃圾中的可燃物进入无氧碳化系统；碳化产生的焦油进入焦油处理系统；碳渣、渣土、砖石瓦块以及垃圾处理过程中产生的经处理后的废水等进入烧结砖系统生产建材产品；窑炉煤结砖时产生的热能为碳化提供热能。因而在该综合处理厂,垃圾中的各个组分达到了物尽其用,实现零填埋。
344	7	基于WORKBENCH低温碳化炉氧含量分布模拟方法,涉及到低温碳化炉设计阶段氧含量分布测试技术领域。解决现有技术在低温碳化炉设计阶段存在的技术难题,包括步骤：S1、采用WORKBENCH软件中CAD软件Design Modeler模块建立低温碳化炉马弗腔体和进出口密封腔体的三维仿真模型；S2、对三维仿真模型进行网格划分；S3、传递到WORKBENCH软件的CFX计算模块,并在CFX计算模块进行参数设置；S4、设置检测点和检测面,并进行仿真运算得到仿真结果,以此作为设计低温碳化炉马弗腔体结构和进出口密封结构的指标；S5、不同参数重复步骤S1至步骤S4,以此确定最优化的炉膛蓄热能力与气流分布设计。可以更好的衡量结构设计,降低设计成本,为低温碳化炉中在设计时提供参考。
345	7	一种基于ANSYS的高温碳化炉氧含量分布的模拟方法,涉及到高温碳化炉氧含量分布的模拟测试方法技术领域。包括有如下步骤：S1、建立三维仿真模型；S2、进行网格划分；S3、导入ANSYS软件的FLUENT模块；S4、设置检测点和检测面,并进行仿真运算得到仿真结果,以此作为设计高温碳化炉马弗腔体结构和进出口密封结构的指标；S5、通过不同参数并重复步骤S1至步骤S4,以进行多次模拟计算,由炉腔内检测点的温度变化曲线、检测面的温度云图、检测面的气流速度云图作为评价炉膛加热效果以及气流、分布特性的指标,以此确定最优化的炉膛加热能力与气流分布设计。可以更好的衡量结构设计,可以降低设计成本。
346	0	本发明公开了一种新型纤维处理技术加工方法,包括合成纤维加工工艺、聚酯纤维加工工艺、碳纤维加工工艺、麻纤维加工工艺、超细纤维加工工艺,这样通过合成纤维加工工艺、聚酯纤维加工工艺、碳纤维加工工艺、麻纤维加工工艺、超细纤维加工工艺、粘胶纤维加工工艺和树脂纤维加工工艺几种方法,使得在进行纤维加工使用的时候更加便利,这样从而能很好的根据加工材料来进行不同加工方法来进行加工,并且加工材料方法的不同,使得纤维强度得到很好的改变,这样使得纤维在进行加工的时候能很好的达到本身性能,使得材料本身性能得到很好的加强,这样在市场竞争中能得到很好的市场竞争力度,使得在推广的时候更加便利。
347	4	本发明提供一种碳化炉以及碳化焚烧系统,该碳化炉包括一碳化炉本体,碳化炉本体为一竖直放置的腔体,该腔体外壁导热；碳化炉本体的腔体底部设置有导热的碳化封头；碳化炉本体的底部外壁包裹有加热隔套,用于容纳加热介质,从而向碳化封头传递热量。本发明通过设置加热隔套,该加热隔套用于容纳加热介质,这样就可以将高温的工业废水或者废气作为加热介质,将高温的工业废水或者工业废气进行二次利用,取代了一般碳化炉中的加热装置,充分利用了高温的工业废水或者工业废气；另外,在碳化炉本体内部设置有导热的碳化封头；使得热量可以充分集中于所述碳化封头,有助于热量的聚集,并且碳化封头可以直接与待碳化物接触,使得碳化过程更为彻底。
348	4	本发明提供一种木质素磺酸钙衍生炭在去除废水中磷的应用,将木质素磺酸钙衍生炭应用于去除废水中的磷(PO43-)。并且提供了所述木质素磺酸钙衍生炭的制备方法,包括以下步骤：将木质素磺酸钙置于碳化炉中,维持一定的升温速率从室温升温到碳化温度为350～450℃、800℃,维持碳化时间1～3h后,自然降温并冷却到室温后即得木质素磺酸钙衍生炭,碳化过程和冷却过程均在氮气气氛下进行。本发明应用不仅具有吸附效果好,处理操作简单、不需要进行调节pH的优点；本发明所用吸附剂还具有制备工艺简单,生产周期短,碳化温度低等优势,合适工业化生产及应用。
349	0	本发明公开了一种一种碳化钨钽的制备方法,方法的步骤中含有：将碳化钨粉、五氧化二钽和碳黑均匀混合,得到混合料；混合料碳化固溶在一起形成碳化钨钽；其中,形成的碳化钨钽中,钨和钽的质量比为(50±0.1)：(50±0.1)。本发明通过该方法能够很好地得到碳化钨钽,并且碳化钨钽添加部分合金中。使硬质合金具有非常好的耐磨性和非常好的韧性。
350	0	本发明涉及一种碳纤维装置高温碳化炉接线结构,该接线结构安装在一石墨连接接头与一供电铜盘之间,所述接线结构进一步包括：一内套筒,供所述石墨连接接头的第一端插入；第一连接端座,一端与所述石墨连接接头的第一端连接,另一端与所述供电铜盘螺接连接；第二连接端座,安装在所述内套筒的外表面,且与所述高温碳化炉连接；一绝缘套筒,连接在第一连接端座与第二连接端座之间；其中,所述第一连接端座内设有至少一水冷散热装置。本发明结构简单、稳定可靠,适用于碳纤维装置高温碳化炉石墨加热元件与供电铜盘的连接。
351	2	本发明公开一种竹制门窗边框制作工艺,具体涉及边框制作领域,包括有以下加工步骤：选取原料、测量尺寸、初步竹材处理、碳化处理、挤压处理、竹材深加工处理、药浴竹材。本发明通过采取合适的碳化温度,将碳化后的竹料放置在药桶中,向药桶内添加抗菌防霉药液,将其中一组药桶中的竹材进行加热一段时间后,放置在另一组药桶内部,整体放置在低温环境中保存一段时间后,继续取出进行加热,往复对竹材进行操作三次,取出内部的竹材,有效的提高了竹材本身的抗菌、抗霉、抗虫蛀及防水性能,并且极大的提高了其本身的结构强度和硬度,大大的提高了其使用寿命,具备较高的实用性。
352	4	本发明公开了一种环保、节能型污泥高温碳化系统,其包括湿污泥输送装置、污泥干燥机、污泥碳化装置和高温尾气处理装置,所述污泥干燥机包括主机体,所述主机体上设置有热气进口、污泥干燥进口、排气口和污泥干燥出口,所述污泥碳化装置包括碳化炉、加热炉和再燃炉,所述高温尾气处理装置包括旋风除尘器、洗气塔、冷凝分离器和风机,上述污泥高温碳化系统在无氧或缺氧条件下加热热解污泥来分解污泥中除碳以外的有机物,产生生物炭和碳氢化合物组成的可燃性干馏气体,干馏燃烧气体和再燃炉内的排气被分别作为干馏用热源和脱水污泥干燥用热源有效利用。而且尾气经多个工序处理后再次送入燃烧器中进行燃烧和高温分解,更利于环保。
353	0	本发明公开了一种高模量的环保型玻璃纤维的加工工艺,属于无机非金属材料领域。本发明先用硅烷偶联剂和牛血清白蛋白对玻璃纤维进行处理,制得高表面活性的玻璃纤维,再用卤代烃多木质素磺酸钠进行改性,并加入正十二胺溶液改性的胺基化四钛酸钾,制得可吸附于高表面活性玻璃纤维表面的处理剂,将处理剂与高表面活性的玻璃纤维混合处理后,过滤,干燥,制得坯料,将坯料最后于一定温度下高温碳化,制得高模量的环保型玻璃纤维。本发明制备的高模量的环保型玻璃纤维具有较高的拉伸模量且耐碱性优异。
354	1	本发明提供一种基于石墨片生产的水温调节系统,包括蓄水箱、冷却装置、控温装置和PLC控制台；所述蓄水箱与所述冷却装置连通,所述控温装置与所述蓄水箱连接用于调节所述蓄水箱中的水温度,所述蓄水箱中的水用于所述石墨片的生产；其中,所述控温装置包括空气能热泵和温度感应器；所述空气能热泵和所述温度感应器均与所述PLC控制台电连接。相比于现有技术,本发明提供的水温调节系统,保证了水温维持在设定的范围内,解决了目前石墨碳化炉受外界水温度影响大、无法保证石墨片产品质量的问题,即使在长时间休产复工后的初次生产中,仍可以保证石墨片的生产质量。此外,本发明还提供了一种基于该系统的水温调节方法。
355	7	本发明提供了一种柔性石墨烯发热膜,包括载体和涂覆于载体上的若干并排设置的石墨烯发热涂层,所述石墨烯发热涂层上热压覆合有高分子绝缘膜；任一所述石墨烯发热涂层两端的底部均设有电极条,所述电极条与所述石墨烯发热涂层电连接,所述电极条与载体间设有阻隔电极条与载体接触的石墨烯条；所述石墨烯发热涂层的两端还设有电极载流条；所述石墨烯发热涂层为钛量子点掺杂石墨烯基导电油墨制成。本发明柔性石墨烯发热膜为钛量子点掺杂石墨烯基导电油墨制成,具有钛量子点掺杂均匀、量子点纳米尺寸均一、平均粒径小、氧化石墨烯结构稳定、石墨烯发热涂层厚度可控、方阻适宜等优势。本发明还提供了一种柔性石墨烯发热膜的制备方法。
356	1	本发明属于锂硫电池领域,具体涉及一种活性量子点@多孔碳材料,包括多孔碳,以及原位负载在多孔碳上的活性量子点；所述的活性量子点为氮化钛、和/或二氧化钛-氮化钛异质结。本发明还涉及该材料的流态化制备方法及其在锂硫电池中的应用。本发明所述的材料,通过在所述的多孔碳上原位担载所述的氮化钛量子点和/或二氧化硅-氮化钛异质结量子点,能够显著改善材料对多硫化物的吸附以及催化性能,能够显著改善载硫后的材料的倍率性能、容量和循环性能。
357	1	本发明涉及一种新型锂硫电池正极材料。更具体地,本发明涉及一种锂硫电池复合正极活性材料,包括若干模板刻蚀孔具有通孔结构的多孔碳；原位填充在多孔碳的孔腔室内的硒化钒纳米片；以及单质硫源。本发明还提供了所述的材料的制备和应用。本发明所述的材料,在锂硫电池充放电区间内作为导电基底的硒化钒材料能通过插层反应贡献出一部分容量,同时硒化钒材料可大大改善传统多孔碳基底材料吸液量大的问题,显著降低锂硫电池的液硫比,另外硒化钒能够提高碳基底对多硫化物的吸附能力并高效催化多硫化物的转化,协同多孔碳抑制穿梭效应。因此,根据本发明的锂硫电池具有能量密度高、大倍率放电良好,并显示出优异的放电容量和寿命特性。
358	0	本发明涉及锂硫电池材料领域,具体提供了一种铁硫化物@硫杂化多孔碳正极前驱体材料,其为由若干模板刻蚀孔构成的具有通孔结构的多孔碳；且所述的多孔碳的碳骨架为硫杂化的无序化碳；且所述的碳骨架中原位弥散分布有活性颗粒；所述的活性颗粒包含石墨化碳以及原位镶嵌在其中的铁硫化物。本发明还提供了所述的材料的制备和在锂硫电池中的应用。本发明所述的材料在锂硫电池中具有良好的比容量、倍率和循环性能。
359	1	本发明属于电池材料领域,具体涉及一种硼化镍/硼掺杂多孔碳材料,其为包含若干模板刻蚀孔的具有通孔结构的多孔碳球；所述的多孔碳球的碳骨架为硼掺杂的无序化碳；所述的碳骨架的内部原位包埋有石墨化碳包覆的镍单质颗粒；且表面镶嵌有硼化镍纳米粒子。本发明还提供了所述的材料的制备方法和应用。本发明所述的特殊成分以及特殊原位形貌的材料,将其载硫后用作锂硫电池中能够表现出优异的导电性、多硫化物催化活性,能够表现出优异的容量、倍率以及循环性能。
360	4	本发明涉及碳纤维增强环氧树脂基复合材料的回收再利用方法,所述方法包括废料预处理、废料分类整理、无氧碳化、碳化料处理、高温活化、活化料处理等步骤,经上述方法对回收的碳纤维增强环氧树脂基复合材料处理为可以再利用的碳纤维料和树脂碳料。本发明设计的碳纤维增强环氧树脂基复合材料的回收再利用方法对处理设备要求不高,回收得料率高,回收料分离程度高,便于对废料的回收利用。
361	7	本发明提供了一种铂量子点掺杂石墨烯基电加热板,包括绝缘层及设置于所述绝缘层上的石墨烯导电膜；所述石墨烯导电膜的制备方法按重量份计,包括以下步骤：制备氧化石墨烯丙酮分散液、制备铂量子点掺杂石墨烯分散液、制备铂量子点掺杂石墨烯-炭黑色浆、制备树脂浆体、制备铂量子点掺杂石墨烯基混合液、制备铂量子点掺杂石墨烯基导电油墨及制备铂量子点掺杂石墨烯基电加热板。本发明还提供了一种电加热装置。本发明铂量子点掺杂石墨烯基电加热板具有制作过程快速、便于控制厚度、制备过程快捷,制备出的铂量子点掺杂石墨烯基导电膜具备柔性且抗撕裂或者抗折断功能。
362	1	本发明涉及碳化炉设备技术领域,涉及一种磁波碳化炉。本发明通过在炉体上安装磁波加热装置,不仅具有低能耗和高效率的效果,还能通过改变电流大小来实现精确控温,可实现瞬时加热急速升温,同时提供的能量稳定、清洁、无杂质,有效避免现有的盘管结构,进而节约了投资,其结构简单、合理,磁波加热装置安装位置无限制且安装方便,温度控制精确,磁波加热装置散热面积大。
363	1	本发明公开了活性炭制造过程中利用自身活化伴生气进行烟气消白的系统,涉及活性炭制造领域,包括活性炭碳化炉,所述活性炭碳化炉的出口通过管道连接有余热锅炉,所述余热锅炉设有两个入口,且余热锅炉一个入口通过管道与活性炭碳化炉连接,所述余热锅炉另一个入口通过管道连接有活性炭活化炉,且余热锅炉的出口通过管道连接有脱硫塔,所述脱硫塔的出口通过管道连接有冷凝器,所述冷凝器的出口通过管道连接有活化伴生气燃尽室。本发明将活性炭活化炉中产生的伴生气送入活化伴生气燃尽室中加热冷凝器后的低温烟气,达到烟气消白的效果。因地制宜提高能量利用效率并创造大量经济效益。
364	1	本发明公开了一种活性碳纤维高温碳化炉及其控制系统,属于碳纤维技术领域,包括底座以及安装在底座顶部的炉体,炉体的内部设有炉胆,炉胆的内部安装有炉架,炉体的下方设有多个支撑板,底座的顶部设有多个与支撑板滑动连接的隔热砖,隔热砖的两端均安装有用以对支撑板定位的定位板,隔热砖的内部设有电炉丝。本发明通过设有蒸汽管和第三喷头,蒸汽管能够对出料口进行进行隔绝氧气的作用,防止氧气进入导致碳纤维毛毡自然；同时设有第三喷头能够对碳纤维表面喷洒水滴和氮气保证炉胆内处于真空状态,避免碳纤维的质量受到影响。
365	1	本发明属于废旧电极材料回收以及电极材料制备领域,具体涉及一种镍钴锰多金属@石墨化碳@层级孔多孔碳材料,以及通过废旧正极材料制备所述的镍钴锰多金属@石墨化碳@层级孔多孔碳材料的方法。该碳材料内部纳米级孔道相互贯通,材料被过渡金属催化局域石墨化,同时材料内嵌高度分散的镍、钴、锰,提供丰富的反应界面和锂离子传输通道,且多金属掺杂的多孔碳能够提高碳基底的极性,金属粒子催化多硫化物的转化,进而显著提升所述正极活性材料制备的锂硫电池的放电比容量和倍率及循环性能。
366	0	本发明公开了一种活性碳纤维碳化工艺,属于碳纤维技术领域,包括如下步骤：将碳纤维毛毡进入催化池中浸渍,同时脱水后干燥；将碳纤维毛毡放入碳化炉中,并向碳化炉内充入水蒸气、水滴或者氮气中任意两种；通过加热电炉丝将碳化炉内的温度控制在220～260℃,并保持时间为3～9min。本发明通过在碳化过程中充入水蒸气、水滴或者氮气中任意两种能够将碳化炉中的空气全部排出碳化炉,同时水蒸气和水滴能够加重焦油的重量,使焦油滴落在炉底集中流出,防止碳化炉被腐蚀,避免焦油和废气影响活性碳纤维的质量。
367	0	本发明公开了高浸透性聚丙烯腈碳纤维及其制备方法,包括：(1)将丙烯腈与衣康酸进行二元共聚,或丙烯腈、衣康酸和丙烯酸甲酯进行三元共聚；(2)纺丝溶液依次通过喷丝板喷丝、凝固、一次牵伸、水洗、上油、干燥、二次牵伸和热定型；(3)将原丝进行预氧化和碳化,选用孔径为0.07mm喷丝板,在凝固过程中,控制凝固牵伸为0.3～0.7倍,一级牵伸为2～3.8倍,二级牵伸为4.7～5.2倍。采用该方法得到线密度为0.125～0.265g/m、直径13～20μm的原丝,对该原丝进行预氧化和碳化后,最终制备得到直径7～10μm、拉伸强度4.6～5.4GPa、拉伸模量260～300GPa的高浸透性聚丙烯腈碳纤维,此碳纤维与直径为7μm的T300、T700级碳纤维相比,胶液浸透率增加28％；与直径为5.4μm的T800级碳纤维相比,胶液浸透率增加52％。
368	1	本发明公开的闸板阀,包括一对阀门对接端、阀门框架以及阀门插板,其中,阀门框架其设置于一对阀门对接端之间,其两侧分别与阀门对接端连接,阀门框架至少具有一对相对的框架体,一对阀门对接端形成的开口位于该一对框架体之间；阀门插板,其为板状,并且包括与开口相配合的通气口和封闭板,阀门插板设置于阀门框架的框架体之间。本发明公开的闸板阀结构简单,运行简单方便,高效可靠,并且有效实现了低温碳化炉的阀门的在线清理,有效延长了连续生产的周期,生产效率高。
369	0	本发明公开了一种耐高温活性碳纤维置物架及其置物方法,属于碳纤维设备技术领域,包括固定板以及平行安装在固定板一侧的第一支撑管和第二横管,第一支撑管的下方设有第三横管,第二横管的一侧设有第四横管,第一支撑管和第二横管的上方设有通过第一连接管固定连接的第二横管,第一连接管的上方设有与第一支撑管垂直安装的第二横管。本发明通过利用第一横管、第二横管和4个支撑管组成上下三层的置物架,能够便于活性碳纤维毛毡在碳化炉内停留的时间延长,同时也便于加快生产效率。
370	0	本发明公开一种印制板非金属散热板的制备方法,包括步骤：三维编织MPCF预制体的成型；对所述预制体进行硬化处理；对硬化处理后的所述预制体进行真空压力浸渍；对真空压力浸渍后的所述预制体进行碳化制备成C/C复合材料坯体；对所述C/C复合材料坯体加工成C/C散热板初样；对所述C/C散热板初样进行CVD碳涂层处理；对碳涂层处理后的所述C/C散热板初样进行石墨化处理；对石墨化处理后的所述C/C散热板初样进行清漆处理；通过本发明生产的散热板轻质高导热,密度为2.03g/cm3,仅为为铝合金的76％,面内热导率最高可达380W/(m·K),比导热性能最佳的铝合金材料还要高出60％以上。
371	4	一种医院垃圾烧灭炉及烧灭处理方法,包括：垃圾烧灭炉、回转烘干机、旋转碳化炉、余热锅炉、地下室、废气烧灭炉；其特征是：铲车加料,垃圾进入回转烘干机中脱水,干垃圾分料器向旋转碳化炉内加料,高温碳化,生成的混合气体,由鼓风机吹入碳化炉体内燃烧,为旋转碳化炉供热,碳化炉体上部的髙温气体送入回转烘干机中,对垃圾进行脱水,从烘干机出去的气体送入余热锅炉内配风燃烧,链条炉排用燃煤为碳化炉体和余热锅炉升温供热,烧灭炉炉体顶部的气体送入废气燃烧炉配风燃烧,由液化气焰点火,热水送入余热锅炉补水,废气进入水浴除尘脱硫塔后排入空中,全生产过程余热利用再利用又利用,附产品为压力蒸汽,可供医院各部门使用。
372	0	本发明提供了一种提高碳纤维强度的制造方法。所述制造方法在碳纤维生产过程中,将预氧化工艺控制氧化分成四区依次进行,并提高氧化第一区、第二区、第三区反应气氛中氧的浓度。由于氧化过程中,更多的氧气扩散由纤维的皮部进入纤维芯部参与氧化反应,快速提高氧化反应、环化反应的速度,有效缩短氧化总时间,氧化总时间控制在20至32min,可以有效地减小氧化运行期间氧化炉消耗的电量,大幅度降低生产运行成本。同时,该方法还可提高氧在纤维径向分布的均匀性,减轻预氧丝的皮芯结构,在碳化过程中减少碳纤维径向缺陷,提高碳纤维强度。
373	4	本发明公开了一种水净化处理处理生物滤料的制备方法：用松树皮、玉米秸秆分别做清洗处理后,切至1cm*1cm*1cm以下,稀酸处理用硅铝复合溶胶及改性马来酸酐丙烯酸溶液对其改性再干燥碳化冷却至室温。本发明原料易得,价格低廉,制备工艺简单,使用寿命长,比表面积大,还具有良好的脱色能力和光催化性能,应用范畴广。
374	0	本发明公开了一种活性碳纤维低温碳化炉及其控制系统,属于碳纤维生产设备技术领域,包括炉体以及安装在炉体内部的炉体,炉体的下方设有加热装置,加热装置的下方设有氮气柜,炉体的内部设有输送带组,输送带组包括第一传送带以及安装在第一传送带下方的第二穿送带,第一传送带和第二穿送带两端均设有传动筒。本发明通过设有输送带组并在输送带组的内部设有第二喷气管,将第二喷气管的内部输送氮气直接通过透气口输送到炉体的内部,使炉体内部的废气以及多余的氧气直接排出炉体,规避传统由外至内排气的弊端。
375	0	本发明公开了一种环保型煤矸石基空心砖制备方法,涉及空心砖制备技术领域,通过增强固定剂、粘土、煤矸石、粉煤灰混合,经搅拌机进行捏练,然后再通过挤砖机进行成型,得到空心砖砖坯,再经过干燥、烧制、冷却,得到成品；本发明通过添加制备的增强固定剂,能够不仅提高空心砖的综合力学性能,同时,能够在空心砖烧制过程中,起到一定的固硫反应,降低二氧化硫的排放,从而极大的降低了环境污染。
376	4	本发明公开了一种连续式油泥裂解装置及方法,涉及环境环保技术领域,油泥初步分离系统包括油泥预处理池和分离加热装置,分离加热装置设置于油泥预处理池内,油泥脱水系统包括挤压脱水机,第一输送机构用于将油泥预处理池底部的油泥输送至挤压脱水机,第二输送机构用于将挤压脱水机脱水处理后的油泥输送至裂解系统,裂解系统与冷凝收集系统之间设有第三输送机构,冷凝收集系统用于将气态油水混合物冷凝液化并收集；一种连续式油泥裂解方法,包括：(1)油泥初步分离,(2)油泥脱水处理,(3)油泥裂解碳化,(4)冷凝收集。实现了油泥处理连续化生产,油泥处理量大、处理效率高,解决了油泥污染、浪费的问题。
377	0	本发明公开了一种绿色环保型生物质制备磁性碳纳米管/多孔碳材料的方法和装置,稻壳、木屑、秸秆生物质原料首先与Fe和Ni的金属盐溶液经搅拌机混合,使其原位负载Fe和Ni金属盐后,送入干燥机进行干燥。干燥后的原料进入桨叶式炭化炉中进行碳热还原,热解固体产物即为磁性碳纳米管/多孔碳材料。同时产生的挥发性可燃气体,经氧化钙过滤器过滤酸性气体后经由燃烧器燃烧,与熔盐锅炉换热,换热后的废气和熔盐分别作为干燥机和碳化炉的热源。本发明的装置回收了热解气体燃烧产生的热量,作为原料干燥和热解的热源,整个系统无需外部供热,并且利用熔盐供热,实现了对碳化炉的精确控温,同时,采用生物质原位负载金属盐,提高了磁性碳材料的品质。
378	0	本发明公开一种碳/碳复合材料板材裂隙的修补方法,包括以下步骤：制备浸渍溶液,真空浸渍及预固化；压机中固化；检查板材裂隙是否都得到弥合填充；均压碳化,将加压固化好的碳/碳复合材料板材放入碳化炉中碳化。本发明针对工艺及使用过程中造成的裂隙进行修复,使得板材能够再次投入使用或进行下一步工艺。
379	0	本发明提供一种微纳米级TiCN粉体及其制备方法与应用。以纳米氧化钛、纳米炭黑和钛粉为原料,混合球磨,氮气保压条件下进行碳化,制备出微纳米级TiCN粉体。本发明方法以纳米氧化钛和纳米炭黑为原料,可以增大反应物之间的接触面积,加快碳热氮化反应的速率,从而可以在一定程度上缩短反应时间,降低反应温度,相应也就减少了产物粒度长大的机会。以钛粉作为添加剂,加速反应程度。采用机械球磨原料混合物使原料粉体更均匀和更进一步的无定形化,从而在碳化过程中可以加速反应程度。
380	0	本发明公开了一种提高PAN基碳纤维碳化效率的工艺,该工艺包括：一、将PAN基原丝以4米/分钟～4.8米/分钟的走丝速度送入预氧化炉中进行梯度温度升温预氧化,得到PAN基预氧丝；二、将PAN基预氧丝依次低温碳化和高温碳化得到PAN基碳丝；三、将PAN基碳丝上浆后经干燥得到PAN基碳纤维。本发明通过在梯度温度升温预氧化过程中设定4个区进行逐步升温,使结构可变动的塑性PAN基线性大分子链逐步转化为结构不再变化的非塑性耐热体型结构,提高了PAN基碳纤维的力学性能,避免预氧化热处理时间减少对预氧化效果的不良影响,保证了后续碳化的顺利进行,提高了碳化效率,同时保证了PAN基碳纤维产品的合格率。
381	1	本发明提供了一种锂离子电池用高稳定性硅碳复合材料的制备方法,包含以下步骤：(1)将石墨和纳米硅粉进行机械整形预处理,得到硅碳复合物；(2)将硅碳复合物与包覆剂材料在惰性气体保护下进行机械混料,得到的混合物加入到包覆设备中,在惰性气体保护下进行包覆和预碳化,得到硅碳复合材料的前驱体；(3)将步骤(2)前驱体置于碳化炉中进行碳化,碳化后的硅碳材料进行粉碎、过筛、除磁处理,最终得到锂离子电池用硅碳复合负极材料。本发明通过原位复合的形式制备硅碳复合负极材料,将硅同石墨融合在一起,类球形结构的特点在提升材料振实密度的同时,解决了硅在充放电过程中导电率低和体积膨胀大的问题,大大提升了材料稳定性。
382	2	本发明公开一种快速制备PECVD碳/碳承载框的工艺方法,包括以下步骤：三维穿刺预制体板材制备；树脂真空导入和热压罐树脂加压固化；树脂板材碳化；化学气相沉积；机加工成型。本发明采用自动化机械臂编织机快速制备碳纤维三维穿刺板材预制体,大大提高PECVD碳/碳板材的层间强度,降低生产周期,并采用树脂浸渍、碳化工艺与化学气相沉积工艺结合的方法对板材快速致密,将PECVD承载框板材生产周期降至1个月以内,从而快速制备出高性能的碳碳复合材料PECVD承载框。
383	5	本发明公开了一种植物油物理脱色方法。它包括活性炭颗粒制备、活性炭颗粒添加及活性炭分离共三步,本发明的植物油物理吸附脱色方法,简单易行,操作成本低,对植物油中的色素、有害有味物质去除效果好,可以制备出高品质的植物油。
384	5	本发明公开了一种物理吸附脱除黄曲霉毒素的方法,该方法包括活性炭颗粒制备、活性炭添加和花生油与活性炭分离共3个步骤。本发明采用特定方法制备的活性炭,吸附活性高,采用纯物理吸附的方法可以很好地去除花生油中的黄曲霉毒素,与常规活性炭相比,去除效率高20%。
385	0	一种轻质高强微球型酚醛树脂基泡沫碳的一步制备方法,属于泡沫碳制备技术领域,解决微球型碳泡沫的传统制备工艺路线长、工艺复杂的技术问题,解决方案为：将真空抽滤处理后的发泡用水溶性酚醛树脂作为发泡原料,用蒸馏水和无水乙醇的混合溶液做溶剂,再加入一定量的发泡剂、发泡稳定剂和偶联剂后混合溶解均匀,倒入发泡模具中,放入高温高压釜中,加压保持在1.0-3.0MPa,按一定的温度程序加热到120-250℃发泡和固化,制得酚醛树脂基泡沫固化体,最后将泡沫固化体放入碳化炉中以一定的升温程序加热碳化,制备得轻质高强微球型酚醛树脂基泡沫碳。本发明制备微球型泡沫碳体积密度低、力学性能高、隔热性能好,制备工艺操作简单方便,制备过程耗时短,工艺可控性强。
386	0	本发明公开了一种高热值生物质燃料,由以下重量份的原料组成：花生壳3～7份、玉米秸秆8～15份、甘蔗渣5～8份、棉粕10～13份、松木锯末8～11份、蓖麻秸秆4～8份、豆荚7～13份、助燃剂1～3份、河道污泥9～11份、芦苇4～7份和河道污泥9～11份,一种高热值生物质燃料的制备方法,解决了现有技术中存在的生物质燃料燃烧值低的问题。
387	0	本发明属于碳化炉技术领域,具体涉及一种回转碳化炉进出料装置及其工作方法。本回转碳化炉进出料装置包括：驱动机构,回转碳化炉和贯穿回转碳化炉的螺旋输送机构；其中所述回转碳化炉的进口端与螺旋输送机构之间留有收口状的进料间隙；所述驱动机构适于带动螺旋输送机构转动,以将物料从进料间隙送入回转碳化炉；以及所述进料间隙适于将物料压缩密实,以封堵所述进料间隙。本发明的回转碳化炉进出料装置及其工作方法,通过将物料压缩密实以封堵进料间隙,有效阻绝空气进入回转碳化炉内,提高了回转碳化炉的生产效率。
388	0	本发明的高温碳化炉,包括有：一腔体、至少两组微波单元,以及一控制电路；各微波单元,依序沿着腔体的加工路径配置；其该控制电路用以接收复数个分布于腔体的加工路径处的温度感测器的讯号；可透过控制电路产生控制讯号以控制不同微波单元当中的磁控管开启或关闭,或是控制调节不同微波单元当中的磁控管功率的方式,使加工路径在每一组微波单元的位置呈现预期的温度条件。此外,腔体内温度亦可以作准确的调控,使得腔体内的温度分布能够均匀及对加工对象的加热均匀性能够提升,并且可调整不同温区的温度梯度控制,达到可依照加工对象的需求调控加工路径温度条件的优势。
389	1	本发明涉及一种以有机固废为燃料的熔浴床处理废铅酸电池的系统及方法,包括熔浴床处理炉(1)、挤压粉碎机(2)、带式输送机(3)、废硫酸液体收集箱(4)、螺旋给料机(5)、循环推进螺旋桨(6)、气体除尘器(7)、离心风机(8)、防回火装置(9)、鼓风机(10)、喷淋冷却罐(11)、水泵(12)、浓硫酸收集箱(13)、电动阀门(14)、转动制模装置(15)和铅块收集箱(16),本发明利用高温热稳定的熔融盐作为催化介质和热载体对废铅酸电池进行分解碳化熔炼,同时熔融盐可吸收热解产生的有害气体,减少对环境的污染,有利于环境保护,利用有机固废为燃料,既可以处理固废垃圾,又可以省煤省气,有利于节约能源。
390	0	本发明公开了一种石墨烯掺杂C/C复合材料的制备方法,包括如下步骤：S1)石墨/碳纤维/酚醛树脂热压坯的制备：将掺杂有石墨烯的石墨烘干除湿后与酚醛树脂充分混合,再与脱胶分散的碳纤维混合,热压成型；S2)碳/碳复合材料预制体的形成：将石墨/碳纤维/酚醛树脂热压坯在氩气氛保护下的高温碳化炉中梯度升温完成碳化过程；S3)采用化学气相渗透工艺,通过高温梯度沉积得碳/碳复合材料：以气态烃类为前驱气体,将碳/碳复合材料预制体的表面暴露于高温热分解的碳氢化合物气氛中,逐渐完成热解碳的沉积过程。本发明工艺过程简单,工艺参数易控,所得材料导电导热性能良好,强度高,可作为用于湿法冶金阴极的石墨烯掺杂C/C复合材料。
391	0	本发明公开了一种污泥碳化协同技术成套装备,其特征在于：包括污泥焚烧室、低氧低温热解室、高温分离器、烘干机、碳化炉；本发明利用污泥碳化协同技术,利用污泥焚烧后产生的高温烟气烘干高水分的污泥,烘干后的干污泥送入碳化炉内在无氧低温的状态下热解碳化,将有机物转化成水蒸汽、不凝性气体和碳,在此过程中不产生氮氧化物和硫氧化物,减少了初始污染物的排放。且90％的重金属和与碳作用转化为结晶态存在,起到固化的作用。由于供热源为污泥碳化颗粒料,所以在成套装备中减少了额外能源,热量物料形成循环利用,大大提高了污泥的处理能力,真正做到污泥减量化、无害化,资源化,解决了污染治理与资源循环再生利用的矛盾和难题。
392	0	本发明公布了一种竹木木屑碳棒零排放系统,包括碳化系统,烟气净化系统和气化系统,碳化系统包括碳化炉,烟气净化系统包括烟气净化箱,气化系统包括生物质气化炉,碳化炉内部中间安装有内胆,烟气净化箱内腔底部设置有燃烧器,生物质气化炉前端底部设置有进气管,生物质气化炉顶部左侧和烟气净化箱顶部右侧之间连接有烟气管,抽风机一和碳化炉顶部之间连接有循环管道,烟气净化箱底部和碳化炉底部之间连接有回收管道,本发明中设置的碳化系统在碳化过程中,内胆内部也会产生可燃气体,内胆内部的可燃气体通过循环管道进入到烟气净化箱内部,然后被净化分离,最后可燃气体再通过回收管道进入到碳化炉内部,使得碳化炉给自己供能,节能减排。
393	4	本发明公开了一种竹炭的制备工艺,包括以下步骤：S1、原材料预处理：选取竹龄在六年以上的高山毛竹,截成多个毛竹段剖成竹片打好捆,自然干燥后待用；S2、烧制：将所述毛竹片放在炉桶中,控制温度在115℃-120℃,对炉桶内的毛竹片进行水分烘干,烘干时间控制在24小时,然后将提高碳化炉温度至400℃燃烧100小时,再进氧升温至800℃炼炭50小时后停止进氧,然后自然冷却24小时后用行吊吊出碳化炉,即可得竹炭成品；S3、分类包装；本工艺生产时间为198小时,传充传统生产时间480小时,时间差为282小时；本工艺产品碳化均匀质量好,传统工艺会出现很多半碳化竹炭,质量偏差,本工艺时间短增加产量及经济效益翻倍。
394	0	本发明公开了一种锂离子电池用高性能硅碳-石墨复合负极材料的制备方法,将有机碳源溶解于溶剂中,再加入纳米硅颗粒混合均匀,在上述混合物中加入鳞片石墨进行连续真空-高压浸渍反应、真空干燥后,得到硅碳复合材料前驱体；将硅碳复合材料前驱体进行球化,再经过表面固相包覆,最终经过烧结筛分制得目标产物。本发明同时大幅度降低纳米硅与电解液接触形成稳定的固体电解质膜,具有高首效和长循环等特点,应用前景良好。
395	2	本发明公开了一种碳纤维制造的鱼线及加工方法,包括碳纤维原丝、聚丙烯树脂、环氧树脂、聚苯醚酮树脂、乳化剂、润滑剂和保护胶液,按质量份计,上述原料的组分配比为,碳纤维原丝60~80份、聚丙烯树脂10~12份、环氧树脂5~7份、聚苯醚酮树脂8~10份、乳化剂1~3份、润滑剂1~2份和保护胶液5~7份,加工方法包括如下步骤：步骤一,预氧化；步骤二,低温碳化；步骤三,高温碳化；步骤四,表面处理；步骤五,水洗干燥；步骤六,上浆干燥；步骤七,收丝；其中在上述的步骤一中,通过湿法纺丝制得的碳纤维原丝经集线板一束束进入到卧式干燥炉中进行干燥处理,本发明,鱼线抗拉强度和剪切强度高,热塑性和耐磨性差,便于鱼线的加工使用。
396	0	本发明涉及碳化方法,其具体是一种生物质燃料碳化干燥成型方法,本发明通过将先将原料破碎,以便于提高后期的碳化效率,通过调整生物质原料的含水量使其处于合理水平,便于后续程序中混入催化剂时与原料充分融合均匀,以保证碳化动作的连续性和稳定性,通过对生物质原料进行预热和热碳化,可以使原料形成稳定的孔洞结构,通过后续进行二级阶梯碳化成型,使最终制备的成品特效优良。
397	0	本发明一种包覆脲醛树脂的球形微晶石墨的加工方法属于石墨加工技术领域,将锂离子电池的负极材料进行优化,负极材料当中的球形石墨是采用先进加工工艺对石墨表面进行改性处理,生产的不同细度,形似椭圆球形的石墨产品。一种包覆脲醛树脂的球形微晶石墨的加工方法,以球形微晶石墨为原材料,表面包覆脲醛树脂,将包覆后的球形微晶石墨进行碳化处理,冷却后经粉碎、筛分后得到脲醛树脂包覆球形微晶石墨的负极材料。
398	2	本发明公开了一种竹单板制备生产线,主要是包括PLC操作控制柜,并由其集中控制的鲜竹段分拣机、鲜竹段软化机、鲜竹段上料机、鲜竹段展平机和竹单板喷涂机,以及独立作业的竹单板笼车、竹单板碳化炉,竹单板干燥库组成。其有益效果是实现了对鲜竹段分拣、软化、上料、展平的自动化加工,并实现了对竹单板归集、碳化和干燥处理工序的柔性组线。本生产线具有占地面积小、生产效率高、生产成本低、节省用工量、产品质量稳定、降低工人劳动强度和具有柔性组线、排列灵活的特点。
399	4	本发明公开了一种污泥、垃圾烘干碳化热解燃烧处理系统及其方法；经过分拣处理,去除水泥碎块,金属,含水量不大于80％的垃圾或污泥进入烘干机,由热解焚烧炉排出的高温尾气进行烘干,烘干后含水量小于25％的垃圾或污泥进入碳化炉进行碳化处理,碳化的气相和固相产物均投入热解炉焚烧,碳化过程所需的热源,由热解炉的部分高温尾气提供,在参入部分常温空气温度降低至碳化炉使用要求的温度后由高温风机驱动进入碳化炉,在燃烧供氧不足的情况下,开通补风管路；本发明使原料中的有害物质提前释放,通过闭环系统进入热解炉分解,能大幅提高有害物质的分解效率,污泥、垃圾焚烧现场环境能够大为改善,碳化的热源由焚烧炉或者锅炉的尾气提供,形成循环。
400	0	本申请提供一种生活垃圾低温无氧碳化方法及系统,该方法包括：对生活垃圾进行预处理；将预处理后的生活垃圾投入碳化炉中进行热解；将生活垃圾热解后产生的热解气进行急冷降温处理后,送入烟气净化装置进行净化处理；将生活垃圾热解后在碳化炉底部产生的碳渣进行分选,分选出碳粉、有色金属回收物和灰渣。本申请减少了对大气环境造成的污染,合理控制了碳化炉的加热时间,提高了生活垃圾热解的效率,提高了生活垃圾的生产价值。
401	0	本发明提供了一种生物质综合利用系统及方法,所述系统包括成型设备、输送系统、生物质锅炉、生物质气化/碳化炉、SCR脱硝装置、袋式除尘装置、脱硫装置及湿电除尘装置,其中,所述成型设备为用于对生物质原料进行压缩成型的成型设备；所述输送系统为用于将压缩成型后的生物质送至生物质气化/碳化炉中的输送系统；所述生物质锅炉设置有生物质入口、燃料气入口、燃烧器及烟道,所述烟道被隔板分为第一烟道段及第二烟道段,所述第一烟道段的尾部侧壁设置有烟道气出口,该烟道气出口通过管路依次经由高温旋分器、SCR脱硝装置与第二烟道段顶部侧壁所设置的烟道气入口相连。
402	0	本发明涉及秸秆碳化技术领域,具体是一种秸秆生物碳有机肥制备用碳化装置,包括碳化炉和微波发生器,碳化炉上设有进料斗和第一出料管,微波发生器通过微波导管与碳化炉连接；所述碳化炉的上侧设有粉碎箱,粉碎箱的顶壁上设有加料斗,粉碎箱的底部倾斜设计,且粉碎箱的底部设有排料管,粉碎箱内设有用于粉碎秸秆的粉碎机构。该秸秆生物碳有机肥制备用碳化装置通过第一电机带动第一齿轮转动,进而带动第二齿轮和第三齿轮转动,从而带动第一转杆和第二转杆转动,利用第二粉碎齿与第一粉碎齿的配合,可以对落入粉碎箱内的秸秆进行粉碎；粉碎后的秸秆碎末进入碳化炉内后,进行微波碳化,有效提高了碳化效率。
403	0	本发明公开了一种高比强度多孔碳/碳复合材料及其制备方法,属于碳/碳复合材料(C/C)制备技术领域。首先将酚醛树脂、乙二醇及固化剂按照质量比(10-15):(11-16):(1-2)混合并搅拌均匀制得前驱体溶液,然后将碳纤维预制体浸泡在前驱体溶液中,在120-250℃温度区间固化,随后以每分钟5-10℃速率升温至1000℃并进行多段保温,得到低密度高比强碳/碳复合材料。本发明通过添加造孔剂和固化剂制得基体碳为珠链网状多孔结构的碳/碳复合材料,该工艺具有工艺简单,周期短、成本低等特点,所制碳/碳复合材料具有比强度高、孔结构均匀等优点。
404	4	本发明公开了一种污泥间接换热蒸发脱水耦合热解碳化方法,包括：1)湿污泥暂存；2)将湿污泥输送至污泥间接换热蒸发装置中换热干燥；3)干燥后的污泥送至热解碳化炉热解,污泥中的水份和挥发物一起析出,形成可燃性气体混合物,送至热解气燃烧炉中燃烧,污泥中剩余的产物以污泥炭的形式经冷却处理后,送至储存系统；4)热解气燃烧炉燃烧产生的高温热烟气为碳化炉提供热量,碳化吸热后的烟气再送入余热回收装置,经加入的燃料加热后产生高温热媒,高温热媒被送入污泥间接换热蒸发装置中,与污泥间接接触,换热后的低温热媒返回余热回收装置加热循环使用；5)余热回收装置尾部排出的尾气经过除尘+脱硫脱硝+除臭处理后达标排放。
405	0	本发明公开一种立式生物质热解碳化炉,包括：进料装置、炉体装置、出料装置和洗涤装置,进料装置与炉体装置的上端相连通,出料装置与炉体装置的下端相连通；炉体装置包括：炉体,炉体包括：外壁和内壁,外壁和内壁之间形成火道；集气罩,集气罩设于炉体的上端；第一输气管,第一输气管的一端与集气罩相连通；小灶,小灶设于炉体的下端,小灶位于外壁与内壁之间；燃烧器,燃烧器设于炉体外,燃烧器的一端伸入外壁,且与小灶相连通；水嘴组件,水嘴组件设于炉体的外周,水嘴组件的一端伸入内壁内；洗涤装置,洗涤装置与第一输气管的另一端相连通,洗涤装置与燃烧器相连通。本发明避免了环境污染,而且能连续机械化生产,产量效益提高。
406	2	本发明公开了一种竹制香签防虫处理方法,涉及香签处理技术领域,包括以下步骤:(1)改性浸渍树脂制备;(2)竹香签制备;(3)浸渍处理;(4)表面微碳化处理；本发明方法制备的竹制香签具有优异的防霉防虫性能,能够长时间贮存。
407	0	本发明公开了一种碳化钨粉的制备方法,包括以下步骤：(1)将钨粉和炭黑进行混合后,然后通过压机压制成压坯；(2)将步骤1)中的压坯进行碳化,碳化完毕后,球磨和过筛即得碳化钨粉。本发明的方法通过压机将钨粉和炭黑混合物压制成压坯,缩短了碳化过程中碳的扩散行程,提高了碳化速率；碳化速率的提高可以提高碳化钨晶粒度、化合碳及结晶完整性。本发明压机将钨粉和炭黑混合物压制成压坯,充分利用碳化反应放热,降低了碳化温度需求,对碳化设备温度要求降低,有利于碳化成本的降低。本发明压机将钨粉和炭黑混合物压制成压坯,有效隔离了钨粉炭黑混合物和装料容器,消除了传统碳化方式中的表面脏化现象,提升了碳化钨品质。
408	0	本发明涉及一种低成本高强度的碳纤维增强陶瓷基复合材料及其制备方法。其技术方案是：将酚醛树脂、乙二醇及固化剂按照质量比为(10-15):(11-16):(1-2)混合并搅拌均匀制得前驱体溶液。将前驱体溶液浸渍到带界面层的碳纤维预制体中,在120-250℃温度区间固化随后以每分钟5-10℃速率升温至1000℃并进行多段保温,得到低密度多孔碳/碳复合材料。在1450-1650℃温度下渗硅,并保温1-4小时,得到碳纤维增强碳化硅复合材料。本发明通过添加乙二醇和固化剂制得基体碳为珠链网状多孔结构的碳/碳预制体,该结构有利于液态硅的渗透与分散,不易造成熔渗通道阻塞。制得碳纤维增强碳化硅复合材料具有成本低、耐高温、强度高等优点。
409	0	本发明公开了一种负极材料连续碳化炉装置,包括预热组件和提纯组件,所述预热组件包括交错供热装置、预热炉、废气排出装置、密封门和封闭室,所述封闭室位于所述预热炉左侧,且与所述预热炉固定连接；将原有的连续碳化炉的预热炉和碳化炉本体设为分体式和一体式,预热炉由多个不等的箱体组成,箱体内通过窑车,窑车上码放装载球状粉体的坩埚,将需碳化的球状粉体用碳化硅坩埚装载,坩埚有密封盖,挥发分可排出,而外部空气无法进入,坩埚码放在窑车上,预热炉的热量由煅烧炉高温烟气提供,热能充分利用,可以高温提纯时提高装炉量、挥发分在碳化炉里挥发能耗较低、提高提纯产量和提高产品提纯纯度。
410	0	本发明公开了一种污泥制备活性炭的生产工艺,包括如下步骤：1、原料的制备：城市污泥和增碳剂、表面强度添加剂混合后物料进行干燥脱水后造粒,造粒后的物料进入热解碳化装置加工处理；2、热解碳化：采用内热式回转窑炉或者采用内加热隧道窑式热解碳化炉,热解碳化温度控制在500℃~700℃之间,热解碳化时间控制为30~45分钟；3、活化：采用物理活化方式,在750℃~900℃之间,以二氧化碳和水蒸汽为活化介质,活化时间控制在2~3小时。本发明以生物污泥为主要原料制备生物污泥基活性炭,不仅可实现污泥的“减量化、无害化、资源化”的三化目标,更可将其作为新型的环保材料用于环保治理,有效解决当今国内污泥处置的难题。
411	0	本发明公开了一种耐冲击的碳纤维材料制备方法,包括以下操作步骤：按量秤取适量的聚丙烯晴纤维采用温度梯度增温形式进行预氧化反应；然后采用梯度升温方式进行高温碳化,形成碳纤维原料；称取聚氯乙烯、二氯乙烷、复合稳定剂和氢氧化钠溶液混合均匀,加热反应后蒸发去除水分,加入增塑剂和相容剂混合均匀,得到改性树脂材料；秤取适量的氧化硅粉末和氧化锆粉末,混合后加入卤素溶剂混合搅拌后,再加入玻璃纤维,混合后干燥形成加强助剂；秤取处理后的改性树脂和加强助剂,再加入的碳纤维原料,混合后加入双螺杆挤出机内,挤出、造粒、获得碳纤维材料原料；将碳纤维材料原料放入注塑机内注塑成型,得到所述的耐冲击的碳纤维材料。
412	2	本发明公开了一种碳纤维厚毛毡制备工艺,属于碳纤维技术领域,包括如下步骤：步骤一：选料,选取定制厚度和宽度的毛毡；步骤二：配置催化剂溶液,将一定比例的氯化物、溴化物和磷酸二氢铵放入水中配置成催化剂溶液；步骤三：将毛毡原料放入催化剂溶液中浸透后取出,挤压除去多余水分；步骤四：对挤压完成后的毛毡进行干燥。本发明通过工艺简单,操作方便,能够提高厚毛毡的弹性,同时保温和减震的效果效果更佳,吸音和吸尘吸水能力相对较高,厚毛毡经过催化剂催化后结合力和强度增大,耐磨性增强,有利于在高铁、飞机和光伏领域中推广和应用。
413	2	本发明公开了一种碳纤维布毡制备工艺及应用,属于碳纤维技术领域,包括以下步骤：步骤一：选料,选取厚度为0.4～2mm,宽度为2～2.9mm的布毡；步骤二：配置催化剂溶液,在常温条件下,将氯化物、溴化物和磷酸二氢铵按照1：2：2的比例混合后放入水中配置成4％～13％催化剂溶液；步骤三：将布毡原料放入催化剂溶液中浸泡10～13min后取出,采用人工拧干或者挤压棍挤压除去多余水分；步骤四：对挤压完成后的布毡进行干燥。本发明通过将碳纤维布毡放入催化剂池中经过溴化和氯化反应后增强了碳纤维布毡的抗拉伸强度；经过高温火化后的碳纤维布毡具有优异的耐高温性能和耐磨性。
414	4	本发明提供了一种废活性焦粉再利用的移动床活性焦脱硫脱硝系统和方法,系统主要包括移动床脱硫脱硝设备、解析设备、制酸设备、活性焦分离设备、活性焦成型碳化活化设备等设备。解析活性焦进入活性焦分离设备内进行分离,分离出的粒径满足循环利用的活性焦粒再次加入到移动床脱硫脱硝设备内循环利用,而分离出的粒径不能满足循环利用的废活性焦粉进入到活性焦成型炭化活化设备内进行再次成型碳化活化而成为具有脱硫脱硝功能且粒径满足循环利用的成型碳化活化活性焦,将这些成型碳化活化活性焦加入移动床脱硫脱硝设备内进行再利用。
415	0	本发明提供了一种耐火砖的制备方法,包括：将镁砂、尖晶石、碳素材料、复合金属粉、钛白粉和液体酚醛树脂混合,得到混合物；将所述混合物进行成型,得到坯体；将所述坯体进行干燥,得到耐火砖。本发明采用高纯电熔镁砂、碳素材料、电熔尖晶石为主要原料,通过添加复合金属粉、钛白粉等关键原料,并以液体酚醛树脂生产的一种高炉渣提钛用耐火砖,具有耐高温、高强耐磨、良好的抗渣性、抗氧化性和热震稳定性等优点。本发明还提供了一种耐火砖。
416	4	本申请公开了一种活性炭成型料烘干生产系统,包括烘干箱,烘干箱内由上至下依次设有多个网带式传送带,网带式传送带分为两组,且两组网带式传送带相互交叉设置,且其中一组网带式传送带的一端位于烘干箱内的一侧,另一组网带式传送带的一端位于烘干箱内的相对一侧,烘干箱的上端设有进料系统和负压处理系统。本申请还包括一种活性炭成型料烘干生产方法。本发明通过对生产系统改造,提高了生产的效率,且成型料在烘干的过程中经过网带式传送带的筛分,去除不合格的原料,提高了加工质量,烘干后的空气通入碳化炉内燃烧,环保能力高,上料均有输送机和给料机进行,降低产品成本和职工的劳动强度,提高职工操作环境。
417	0	本发明公开了一种联合烘焙-碳化制备高收益率焦炭的方法与装置,本发明将生物质通过给料机进入到桨叶式烘焙反应器进行烘焙,烘焙后的生物质给入碳化炉中进行热解碳化,从而得到高收益率的焦炭；热解碳化得到的挥发分在燃烧室中进一步完成燃烧过程,利用燃烧后的高温烟气作为加热熔盐的热源。本发明充分利用了生物质热解碳化产生的挥发分燃烧后的热量,为熔盐进行加热,整个系统无需外部供热；利用熔盐对生物质加热烘焙,可以精准的控制烘焙温度,利用高温烟气接触生物质进行热解碳化反应,可以精确控制热解碳化温度；烘焙预处理促进生物质发生交联与碳化反应,使得后续热解碳化的焦炭收益率明显提升,实现了资源、能源和环境的可持续性利用。
418	2	本发明公开了一种柔性导电碳布的制造方法,属于功能性碳纤维制备技术领域。该柔性导电碳布是由聚丙烯腈(PAN)基或者黏胶基原丝经过预氧化后得到预氧丝,随后将预氧丝短切或拉断成短纤维,再进行纺纱织布,并经过特殊工序高温碳化制得。本发明通过优化工艺参数,以使制得的柔性导电碳布适用于不同使用环境,可广泛应用于军事、医疗保健、环保及汽车等领域,不仅成本经济而且工艺环保,有利于工业化推广。
419	6	本发明公开了一种从稻壳中提取食品级水溶性硅素的系统及提取方法,提取方法包括以下步骤：将稻壳依次进行一级、二级干馏碳化；冷却经碳化后的稻壳,利用袋式除尘器收集高纯硅素和初级硅素；将初级硅素加入水中,在加压加热的条件下进行浸出,过滤除去不溶物得初级硅素溶液；初级硅素溶液依次经石英砂、锰砂、活性炭、PP棉过滤器、钠离子交换器、超滤装置进行过滤除杂,再杀菌,得食品级水溶性硅素。本发明的有益效果为：本发明所述从稻壳中提取食品级水溶性硅素的系统和方法,采取从碳化的稻壳中提取可供人体吸收的植物源食品级水溶性硅素,安全性高、杂质成分少、应用前景广,且有效地将稻壳变废为宝,减少了环境污染,提高了经济及社会效益。
420	0	本发明提供了一种改性镁碳砖的制备方法,包括：将镁砂、铝镁钙复相材料、石墨、复合金属粉和复合结合剂混合,得到混合料；将所述混合料进行成型,得到坯体；将所述坯体进行干燥,得到改性镁碳砖。本发明采用高纯电熔镁砂、高纯鳞片石墨、铝镁钙复相材料为主要原料,通过添加复合金属粉,并以复合有机结合剂制备的高温碳化炉用改性镁碳砖,具有耐高温、高强高导热、良好的抗渣性、抗氧化性和热震稳定性等优点,可适用于高炉渣提钛冶炼水冷碳化炉炉衬。本发明还提供了一种改性镁碳砖。
421	0	本发明公开一种电阻率高度均匀的静电耗散型板材用聚芳醚酮组合物及其制备方法。所述电阻率高度均匀的静电耗散型板材用聚芳醚酮组合物包括以下组分：聚芳醚酮、半导电的碳含量不高于80％的部分碳化碳纤维粉或短切碳纤维、碳含量不高于80％的部分碳化碳纳米纤维以及流动改性剂多面体低聚倍半硅氧烷,其中组分B的体积电阻率在102-105Ω·cm,本发明通过添加半导电具备一定碳含量的部分碳化的碳纤维粉、短切碳纤维或者纳米碳纤维,并加入流动改性剂配合使用制备得到的电阻率高度均匀、静电耗散型聚芳醚酮板材,制备方法工艺简单,操作方便,适合于进行工业化生产。
422	0	本发明提供了一种有机质微碳化处理设备,包括上料池、上料绞龙、烘干炉、微碳化炉、冷渣机、斗提机和灰仓,上料池一侧设有上料绞龙,上料绞龙的进料口与上料池连接,上料绞龙的出料口与烘干炉的进料口连接,烘干炉的出料口与微碳化炉的进料口连接,微碳化炉的出料口与冷渣机的进料口连接,冷渣机的出料口与斗提机的进料口连接,斗提机的出料口与灰仓的进料口连接,本发明还提供了一种有机质微碳化处理工艺,本发明自动化程度高,易于按工艺要求控制炉温和物料速度,产品质量稳定,密封性好,无氧的碳化环境,提了高碳化效果,尾气可综合处理,无恶臭、无危害、低污染。
423	1	本发明公开了一种石墨负极材料的制备方法,包括如下步骤：步骤一,原料提取；步骤二,分级；步骤三,纯化；步骤四,烘干筛选；步骤五,融合包覆；步骤六,轻碎包装；通过螺旋溜槽将轻重矿物进行分离,矿浆给入螺旋槽后,矿粒在矿浆中沿槽向下作回转运动,受重力、摩擦力和水流冲力的作用,按矿粒形状和比重进行分离,分离之后对尾矿即轻矿物通过颚式破碎机进行粗碎,然后将粗碎后的矿粒通过锤式破碎机进行中细碎,细碎后的矿粒通过球磨机进行球磨,接着通过浮选机对矿粒进行浮选处理,浮选后的矿粒进行脱水过滤处理；本发明,对石墨矿石选矿效果好,纯化效果好,碳纯度高,得到的产品粒径小,循环稳定性好,容量保持率高。
424	5	本发明公开了一种碳纤维厚毛毡及制备方法,属于碳纤维技术领域,包括碳纤维厚毛毡以及铺设在碳纤维厚毛毡顶部的玻璃碳纤维布,玻璃碳纤维布的顶部设有用于杀菌消毒的第二杀菌层,碳纤维厚毛毡的底部设有用于增强疲劳强度的碳纤维树脂膜,碳纤维树脂膜的底部设有第一杀菌层。本发明通过在碳纤维厚毛毡的表面添加碳纤维树脂膜能够增强碳纤维厚毛毡的抗拉伸强度；添加玻璃碳纤维布能够增加碳纤维厚毛毡的绝缘性、耐热性以及抗腐蚀性,能够满足碳纤维制品在恶劣环境下的使用。
425	0	本发明公开了一种超薄高导热石墨膜的制备方法,涉及一种石墨膜制造领域,超薄高导热石墨膜的制备方法,包括如下步骤：步骤一：将双胺化合物与双酐化合物进行化学反应得到聚酰胺酸；步骤二：将得到的聚酰胺酸放在碳化炉中先后进行亚胺化和真空碳化制程处理得到PI膜碳化产物,将PI膜碳化产物进行收卷；步骤三：将收卷后的PI膜碳化产物移动到石墨化炉内放卷进行热处理石墨化发泡得到PI膜石墨化产物,然后将PI膜石墨化产物进行收卷；步骤四：将收卷后的PI膜石墨化产物移动到压延机处放卷经过高压压辊表面进行压延得到超薄高导热石墨膜,然后将得到的超薄高导热石墨膜进行收卷,本发明中的亚胺化-碳化一体化生产,可以实现薄膜卷材连续式生产。
426	0	本发明公开了一种单碳化钨组元硬质合金材料的制备方法,先将还原钨粉装入双辊窄缝粉末轧制装置中轧制成钨金属箔片,然后用类葱头碳粉在箔片两面均匀铺展,并送入高温碳化炉中碳化,再将碳化钨单组元箔片进行表面敏化处理,最后层叠并快速烧制成型,最终得到单碳化钨组元硬质合金材料。此方法具有晶粒尺寸控制精度高,工艺稳定性和重复性较强,可实现硬质合金材料的高温强韧化。
427	0	本发明公开了一种玉米秸秆提取黄腐植酸加工有机肥,该玉米秸秆提取黄腐植酸加工有机肥由以下原料制成：腐植酸有机肥98％、特效功能菌1.5％、活化剂0.5％。利用玉米秸秆作为原料生产腐殖酸,原料易得,成本低,而且能够大幅度提高腐殖酸产量,制备的腐殖酸稳定性强,同时采用腐殖酸和家禽粪便制备有机肥,可以有效利用农业废料,提高资源利用率,并且制备的有机肥养分充足,肥效长,能够大大降低生产和使用成本。
428	0	一种基于射吸原理的新型钼丝碳化炉,所述底座的上表面固定安装有炉体,炉体的上端开设有储气仓,所述炉体上端的右侧固定安装有进气管,所述炉体内部的上端固定安装有喷气管,所述底座的上表面固定安装有支架,支架的上端活动安装有滑轨,滑轨右端的上表面搭接有舟皿,舟皿内部的中下端固定安装有固定板。通过射吸壳、斜管、斜板与弧板的配合使用,可以有效的利用射吸原理,将炉体内的氮气,射吸出去,从而将钨粉与碳粉之间夹杂的空气给吹走,具备可在钨粉与碳粉在进入舟皿进入钼丝碳化炉的时候,钨粉与碳粉内部夹杂的空气,就会被排出的优点,保证了钨粉内部不会因为夹杂空气,被钼丝碳化炉的高温给氧化,保护了钨粉。
429	8	本发明公开了一种无烟艾灸丸及其制备方法,制备方法步骤如下：选取陈放五年以上的优质艾叶,用艾叶梳绒机加工提取艾绒,梳绒后艾绒通过筛子去除枝梗粉尘；利用中药制丸机冲压,使之外形变成球丸形；将艾球放入密封的碳化炉内,隔绝空气密封,达到完全碳化；将艾杆和艾根粉碎去杂质,添加植物纤维,并加入清水,搅拌成汤糊状；将艾球摆放在纱网架上,用喷淋方式挂上艾浆；使用烤箱进行高温烘干即可。本发明所述的无烟艾灸丸体积小,经高温压缩处理后,燃烧时间长；艾灸过程中无炭黑污染,燃烧时也不会产生艾灰洒落,卫生且安全性较高,适合多种艾灸机械使用,操作简单方便,只需将艾灸丸放在灸盒中点燃便可,无需医师操作,方便随意携带。
430	0	本发明属于材料制备技术领域,具体涉及一种能够适度降低氧化石墨烯浆料粘度的分散剂及其应用。本发明能够适度降低氧化石墨烯浆料粘度的分散剂分子中含有苯环,且水解后能够形成阴离子,分散剂包括但不限于十二烷基苯磺酸钠、对甲苯磺酸钠、苯磺酸钠、对羟基苯甲酸中的一种或多种。本发明采用的分散剂中苯环的π键可以促进氧化石墨烯微米片成膜时的自组装,形成高取向性的氧化石墨烯膜,提高导热膜的性能；同时分散剂中的阴离子具有表面活性剂的作用,能够阻碍氧化石墨烯微米片发生团聚现象,能够氧化石墨烯的固含量,且本发明使用的分散剂绿色环保,无毒无害。
431	0	本发明公开了一种石墨蓄热体及其制备方法,石墨蓄热体制备方法包括以下步骤：S1、制备石墨胚料；S2、第一次浸渍：将步骤S1得到的石墨胚料浸没于液态油性沥青中30min～40min后,取出风干；S3、第一次焙烧：将经过步骤S2处理后的石墨胚料进行1000℃～1300℃下的碳化处理20h～30h；S4、第二次浸渍,得到石墨；S5、第二次焙烧,得到碳化后的石墨；S6、石墨化处理,得到石墨化的石墨材料基体；S7、机加工处理：将步骤S6得到的石墨材料基体机加工到表面粗糙度Ra12.5μm～25μm；S8、化学气相沉积表面热解碳涂层处理,得到石墨蓄热体。该石墨蓄热体及其制备方法旨在解决现有技术中的普通石墨抗热震性一般、其抗冲刷性能不是很理想的技术问题。
432	2	本发明公开了一种竹制品碳化工艺,包括如下步骤(1)检测并清理场地、滑车及碳化炉；(2)材料准备；(3)一次碳化作业,6mm的竹片保温、保压的时间设定为：深色竹片98～102分钟、中色竹片78～82分钟、浅色竹片53～57分钟,竹片每增加1mm厚度,所述时间相应增加5mm；(4)自然冷却；(5)回炉二次碳化；通过本碳化工艺处理的竹片能够有效提高竹制品的保质期,使其能够防虫蛀、防湿气、减少开裂,延长使用时间,竹制品表面也更加坚固,色差较小,外观更加好看。
433	0	本发明涉及一种石墨膜碳化工艺包括以下步骤：在石墨管芯的管壁上加工出排气孔；将PI膜进行分切；将PI膜经导卷后形成PI膜卷并放入石墨管芯中；管芯放入碳化炉中；将碳化炉以14~16℃/min的速度升温到280~320℃；将碳化炉以12~14℃/min的速度升温到580~620℃,然后停止加热自然冷却至280~320℃；重复升温、降温步骤2~4次；将碳化炉先以12~14℃/min的速度升温到580~620℃,然后继续以12~14℃/min的速度升温到1280~1320℃并停止加热自然冷却至室温,碳化过程结束。本发明的工艺可以有效地提高PI膜碳化失重率,可以提高人工合成石墨的纯度和质量,可以有效地减少工艺时间,提高碳化效率,提高产能。
434	2	本发明公开了一种制作木桶用碳化木材的加工工艺,包括如下的工艺步骤：(1)将木材放入罐式密封碳化炉中,密封后,对罐体内增加大气压力,达到4倍大气压,温度调至190℃,在高温状态下对木材进行碳化处理,连续3天；(2)将步骤(1)得到的木材取出,放入设有喷淋装置的罐式密封碳化炉中,密封后,通过罐体上的喷水喷头,对未冷却的高温木材进行喷淋处理,10－30分钟后,开炉取出木材,自然晾干,即得到制作木桶用碳化木材。使用本工艺加工后的木材制作木桶,可避免木桶开裂漏水,使木桶经久耐用,节省使用成本及自然资源,而且,能保证木材的硬度和表面光滑度,无需涂刷油漆,更加健康环保。
435	0	本发明公开了一种多孔碳材料及其制备方法和应用,属于材料技术领域。本发明方法将干燥的秸秆燃料乙醇废渣置于KOH和含磷铵盐的混合溶液中浸泡,然后经过干燥、高温碳化、清洗、干燥等步骤,最后置于球磨机中球磨制得多孔碳材料。本发明方法采用秸秆燃料乙醇废渣作为碳源,充分利用秸秆燃料乙醇废渣的结构特点制备高微孔比表面积的多孔碳材料,制备工艺简单、成本低廉、环境友好,适合大规模生产。
436	0	本发明实施例公开了一种低阶煤干馏生产装置及方法,所述生产装置包括相互连接的水处理装置和煤干馏装置,所述水处理装置用于对低阶煤进行预处理将低阶煤中的水分分离出来,所述煤干馏装置用于对预处理后的低阶煤进行干馏。在进行煤干馏之前预先将原低阶煤中的水分分离出来,水分分离时的温度较低,低阶煤中的干馏物不会溢出,分离出的水中杂质成分较少,可作为洁净水重复利用,大大减少煤干馏过程中的污水量,有效降低污水处理量以及处理成本。
437	0	本发明涉及电池负极材料技术领域,尤其涉及一种用于钠离子电池的石墨负极材料制备方法,其使用碳含量高、杂质少的优质煤为原料,经过制粉、整形分级,得到粒径为7～15微米的微粉,然后与粘接剂混合,所述粘接剂为高温沥青粉或粉状树脂,其重量占总重量5％～15％,将混合均匀的粉体投入碳化炉中碳化造粒,碳化温度为400～600℃,碳化时间为5～15h,然后将产物进行低温石墨化处理使得产物的石墨化度达到75％～90％,石墨化处理时,在1800～2000℃温度下保温20～40h,然后进行成品处理,本发明采用难石墨化的煤为原料,通过低温石墨化,减缓石墨化结晶,使石墨层间距提高到0.38纳米左右,从而降低了锂离子或钠离子的循环阻力,提高充放电次数。
438	0	本发明公开了一种快充型微晶石墨负极材料的制备方法,先将微晶石墨废料与添加剂混合,将混合好的物料转入造粒设备中,在惰性气氛条件下进行复合造粒,得到复合颗粒；复合颗粒冷却后,通过分级机进行两次分级,将两次分级后的复合颗粒转入碳化炉内进行碳化,然后自然冷却、打散、除磁、筛分,得到快充型微晶石墨负极材料。本发明解决了现有技术中微晶石墨废料比表面积过高、振实密度偏低、难以制作快充型负极材料的难题。
439	0	本发明提供一种碳化炉冷却装置及组装方法,所述炉管与碳化炉的出舟口连接,包还包括冷却管,所述冷却管周向盘绕于所述炉管外并与炉管热接触。组装时,将预热后的冷却管周向盘绕于炉管外表面,缠绕的同时将冷却管与炉管进行焊接,焊接过程中,对炉管进行降温冷却；缠绕焊接完成后,冷却管自然冷却。本发明提供的碳化炉冷却装置,使用时,向冷却管内持续通入冷却水,刚从碳化炉加热区出来的高温舟皿进入炉管并与炉管底部接触,热量被冷却管内部的冷却水带走,从而对舟皿更行快速的降温与充分冷却,在冷却过程中,炉管内外壁存在较大温差,从而在炉管外壁产生拉应力,冷却管产生的预压应力将炉管外壁产生的拉应力抵消。
440	0	本发明公开了一种超细硬质合金生产线,包括依次设置的气流粉碎机、回转还原炉、自动推舟四管还原炉、配碳装置、高温碳化炉、可倾式湿磨机、喷雾干燥塔、压机和烧结炉,气流粉碎机内设置有分级轮；自动推舟四管还原炉的还原炉体内设置有五个温度控制区,设置矩形的炉管,炉头处设置有装料架,装料架上设置有盛装钨粉末反应物料的舟皿,该装料架上设置有升降气缸,并通过推舟气缸驱动其前后移动；可倾式湿磨机出料口处设置有粘度计。本发明的生产线在还原成超细钨粉的过程中没有形貌继承性的问题存在,同时钨粉的结晶也更完整,可以得到无团聚体、均匀、结晶完整的超细钨粉,通过碳化得到均匀性高、活性低、稳定性好的超细碳化钨粉,满足新时代工业要求。
441	4	本发明公开了一种节能的电磁感应加热有机固废处置方法,包括如下步骤：步骤1：对有机固废污泥进行初步干燥；步骤2：将经过初步干燥后的有机固废污泥送入电热炭化炉内进行缺氧碳化,电热碳化炉内的温度为400℃～700℃；碳化后的有机固废污泥冷却后收集利用。本发明还公开了实现上述节能的电磁感应加热有机固废处置方法的装置。本发明采用电磁感应加热碳化窑体,升温更迅速,物料被瞬间引燃,利用自身热量碳化,更节能。
442	0	本发明公开了一种轻质抗裂粘结砂浆,所述轻质抗裂粘结砂浆的原料按重量份包括：烘干砂25-35份、生物碳15-25份、改性云母粉8-15份、525水泥20-30份、可再分散乳胶粉2-8份、羟丙基甲基纤维素0.1-0.7份、淀粉醚0.5-1.5份、硅烷偶联剂0.5-2份。本发明提供的轻质抗裂粘结砂浆具有自重小、粘结强度高、保温隔热性好、防裂性好等特点,适用于建筑外墙保温系统。
443	0	本发明公开了一种聚合物基炭材料及其微孔结构的调控方法,属于纳米材料技术领域,以苯胺和3-氨基苯硼酸为反应单体,并加入不同含量的聚乙烯醇,采用低温氧化聚合制得不同聚乙烯醇含量的共聚物；将所述共聚物高温热解制得不同微孔骨架的聚合物基炭材料；本发明开创性地在不引入其他碳源的条件下,通过分子水平设计实现了炭材料微孔结构的设计与精细调控,所制得微孔炭材料作为电极材料在超级电容器等储能领域有较好的应用前景。
444	0	本发明公开了一种带形聚丙烯腈碳纤维及其制备方法,其中,制备方法包括：(1)将丙烯腈单体和衣康酸、丙烯酸甲酯与溶剂进行共聚合,以便得到聚合物纺丝溶液；(2)将所述聚合物纺丝溶液经过带形喷丝孔的喷丝板喷丝后经凝固浴凝固牵伸成型为带形聚丙烯腈初生纤维,所述带形聚丙烯腈初生纤维经一次牵伸、水洗、上油干燥致密化、二次牵伸、热定型后制得带形聚丙烯腈原丝；(3)将所述带形聚丙烯腈原丝经预氧化、低温碳化和高温碳化,以便得到带型聚丙烯腈碳纤维。相比于传统圆形截面碳纤维,采用本发明得到的带形聚丙烯腈碳纤维长轴可达22.3～24.2微米,短轴5.1～5.4微米,纤度可达0.154～0.174tex,单丝拉伸强度不低于5.4GPa、拉伸模量可达294GPa。
445	0	本发明公开了一种适于多源污染的土壤的修复剂的制备方法,包括如下步骤：(1)秸秆浸泡处理、(2)碳化处理、(3)菌种培养、(4)液体培养基培养处理、(5)裹覆处理、(6)干燥处理。本发明方法整体步骤简单,方便复制推广应用,制得的土壤修复剂能对多种污染源进行吸附、分解,很好的实现了土壤的修复处理,且使用方便、见效时间快、品质稳定,极具市场竞争力。
446	0	本发明提供了一种石墨烯诱导取向及晶化的高导热石墨膜的制备方法。所述制备方法以石墨烯和聚酰亚胺复合材料为石墨膜前体,在高温碳化及石墨化过程中,石墨烯作为取向及晶化诱导剂促进聚酰亚胺的石墨化,制备高导热的石墨膜。本发明中在石墨膜中引入的片状纳米氧化石墨烯具有本征的结晶性石墨化碳结构,其在拉伸和石墨化过程中,可以作为石墨化碳的模板,诱导聚酰亚胺分子取向及石墨化碳结晶过程,降低石墨化过程中无定型态缺陷的生成,从而提高石墨膜导热性和力学性能。利用本发明提供方法制得的高导热石墨膜石墨晶化程度高,柔韧性能好,导热性高,可以满足现在微电子工业的高散热的要求。
447	4	一种污泥热调质及干化碳化节能系统,其中包括高温气源单元、污泥热干化单元、污泥碳化单元、气体净化单元、增汽机单元；高温气源单元管路连接污泥碳化单元,提供高温加热气体用于污泥碳化处理,污泥碳化过程中的干馏气体和换热后的烟气一起排出；增汽机单元工作气体入口连接高温气源单元,抽吸气体入口连接污泥碳化单元,引射污泥碳化处理时产生的气体,回收气体余热；增汽机单元混合后排气接入污泥热干化单元,提供高温加热气体用于污泥初步热干化；系统的热耗、电耗大幅下降,对换热后烟气的余热进行回收,降低污泥干燥能耗和成本。
448	4	一种污泥热干化及碳化节能系统,其中包括高温气源单元、污泥热干化单元、污泥碳化单元、气体净化单元、增汽机单元；高温气源单元管路连接污泥热干化单元,提供高温加热气体用于污泥热干化；污泥热干化单元排出气体至气体净化单元进行净化处理；增汽机单元工作气体入口连接高温气源单元,抽吸气体入口连接气体净化单元,引射经气体净化单元处理后的气体,回收气体余热；增汽机单元混合后排气接入污泥碳化单元用于进一步加热碳化污泥；系统的热耗、电耗大幅下降,对换热后烟气的余热进行回收,降低污泥干燥能耗和成本。
449	0	本发明公开了一种修复过重金属污染土壤的芦竹资源化利用的方法,针对传统的芦竹资源化利用的方法对芦竹的利用率低,经济价值低的特点,先将芦竹的根和茎叶分离,然后分别进行炭化处理,根据其不同的特点,将其分别制成用于民用的室内吸附剂的芦竹根活性炭成品和工业用的芦竹茎叶活性炭成品,从而显著提升了芦竹的经济价值；同时建立回收机制,将回收后的活性炭用于有色金属冶炼企业综合利用。
450	0	本发明公开了一种高电导率受电弓滑板基材及其制备方法。本发明通过在受电弓滑板中制造多层均匀分布的孔隙以收集滑动电接触过程中产生的磨屑,防止磨屑在接触区域堆积,从而减弱磨屑对电流在受电弓与接触线之间传导的阻碍作用。其中,通过在碳铜纳米纤维编织网中预埋造孔剂,达到均匀造孔的效果；碳铜纳米纤维编织网由木质素溶液以及醋酸铜溶液制得；预埋造孔剂后将碳铜纳米纤维编织网进行单面碳沉积；重复此操作至基材达到设定高度,最后将材料放入碳化炉里焙烧。本发明制备的受电弓滑板,一方面通过均匀分布的孔隙收集磨屑提高了电流在受电弓与接触线之间的电导率,另一方面引入碳铜纳米纤维进一步提高滑板自身的电导率。
451	0	本发明涉及一种碳化炉,所述碳化炉包括炉体、第一干馏釜和第二干馏釜,其中炉体的内部被分成包括第一温度受控区域和第二温度受控区域的区域,第一干馏釜设置在第一温度受控区域中,第二干馏釜设置在第二温度受控区域中,第二干馏釜包含陶瓷材料,第二温度受控区域被构造为受到控制以使得温度高于第一温度受控区域的温度,并且碳化炉被构造为使得待处理的材料在第一温度受控区域中被加热至预定温度,然后使经加热的待处理的材料供应至第二干馏釜的内部。
452	0	本发明涉及一种碳化处理方法,包括以下步骤：将生物质和脱水污泥混合以获得表观水含量为30％至70％的混合物；以及在无氧或低氧条件下在700℃至900℃下使所述混合物进行干馏处理,以获得碳化材料。还涉及一种碳化处理设备。
453	2	本发明提供一种自支撑空心炭纤维膜及其制备方法和在锂硫电池中的应用。自支撑空心炭纤维膜以金属氧化物纳米线膜为模板,采用气相沉积的方法,在金属氧化物纳米线表面包覆功能炭层,再通过酸洗移除金属氧化物纳米线模板获得。以自支撑空心炭纤维膜为电极,通过电解将单质硫负载在自支撑空心炭纤维膜中,形成硫与载体电化学接触并高度分散的自支撑硫正极。空心炭纤维通过炭层相互“焊接”在一起,形成稳固的自支撑结构。空心炭纤维的空腔可大量封装和和高度分散单质硫,功能炭层富含杂原子可化学吸附硫正极电化学反应过程形成的多硫化锂,获得了高载硫量的正极材料,使锂硫电池在高单位面积硫载量的情况下,仍实现高的比容量及良好的循环性能。
454	1	一种立式连续高温电磁加热方法及电磁加热系统,将产品装入发热体中,再将装有产品的发热体放入立式的电磁加热炉中,将多个发热体垂直堆码成上下一条直线,并让排成直线的发热体从上往下,穿过立式的电磁加热炉,在穿过的过程中,由立式电磁加热炉的电磁加热感应线圈直接对移动中的发热体进行加热,再通过发热体对发热体内的产品进行加热,发热体穿过立式电磁加热炉时完成对吸收电磁波发热体内的产品进行精炼加工。本发明通过电磁加热感应线圈对通过电磁炉的移动发热体进行加热,省去了常规的在电磁炉的内腔设置的固定发热体,这样既可以解决固定发热体在加热过程中造成的损耗大,需要不定期对发热体进行更换的难题,还可以大大电磁加热炉的效率。
455	1	一种立式电磁加热方法及系统装置,将待加工产品装入吸收电磁波坩埚中,再将装有待加工产品的吸收电磁波坩埚放入立式电磁炉中,将多个吸收电磁波坩埚垂直堆码成上下一条直线,并让排成直线的吸收电磁波坩埚从上往下,穿过立式的电磁加热炉,在穿过的过程中,由电磁加热炉的电磁加热感应线圈直接对吸收电磁波坩埚进行加热,再通过吸收电磁波坩埚对吸收电磁波坩埚内的待加工产品进行加热,吸收电磁波坩埚穿过电磁加热炉时完成对吸收电磁波坩埚内的待加工产品进行精炼加工。本发明通过电磁加热感应线圈直接对通过电磁炉的吸收电磁波坩埚进行加热,省去了常规在电磁炉的内腔设置固定发热体；这样既可以免除发热体的损耗,还可以提高电磁加热的热效率。
456	5	本发明公开了一种活性碳纤维布及其制备方法,属于活性碳纤维布技术领域,包括如下组分重量份数：粘胶基碳纤维30-45份、粘胶基无纺布针刺毡25-35份、导电高分子聚合物20-30份、阻燃剂10-15份、粘合剂15-25份、吸附剂10-20份。本发明粘胶基碳纤维密度低,耐超高温,耐腐蚀,具有良好的导电导热性能,粘胶基碳纤维与导电高分子聚合物的使用,能够有效提高活性碳纤维布的导电性能,电阻小,适合电池电极使用,且粘胶基无纺布针刺毡成本低,环保,对环境污染小,制备活性碳纤维布降低对环境的污染。
457	4	本发明涉及一种空气净化装置,包括气流组织装置,蜂窝网载体装置,触媒。本发明以低风阻、高接触比表面的蜂窝状几何结构及高性能、高比表面积、无发射性环保的椰壳蜂窝网为触媒载体,能够高效地去除甲醛,同时免去更换的麻烦,使用方便,具有广阔的市场前景。
458	5	本发明公开了一种碳毡及其制备方法,属于碳纤维技术领域,由下述重量份的原料制得：黏胶基碳纤维500-530份、硬碳毡250-280份、软碳毡250-280份、粘合剂3-6份、针刺无纺布20-50份。本发明内的硬碳毡和软碳毡不易开裂,又延长了碳毡的使用寿命；只使用粘合剂一种化学物质,减少了化学物质的使用,既减少了成本的投入又避免了环境的污染；同时在碳毡内部添加针刺无纺布表面光洁和透气程度较好,能够保证后期在使用时碳毡的吸附和保温性能得到提高。
459	0	本发明公开了生物质碳化炉中的冷却装置,其结构包括,生物质碳化冷却桶、加厚防护层、警示灯、防护钢圈、生物质输入端口、可拆卸上盖、按压键、衔接操作端口、防护栏、手动输出端口,生物质碳化冷却桶包括防护外壳、受力推动组、受力滑动安装体、旋转传动装置、压力平移设备、受力装置、碳化冷却桶、移动触发装置,碳化冷却桶底端贯穿于防护外壳内部,基于现有技术而言,本发明采用能够在其设备对生物质碳化完毕后,通过外界将其控制按钮开启,从而触发内部的设备,使得其将冷却的设备推至处理格外层的速导温层内,使其开始冷却降温,通过其层面将冷却的效果导于内部的物体,使其迅速降温,便可取出。
460	0	本发明公开了一种液态危险废物处理系统,所述液态危险废物处理系统至少包括废弃物收集腔体、换热器、炭化炉和燃烧室,其中,所述废弃物收集腔经换热器与所述炭化炉相连,所述燃烧室经热流管道与所述炭化炉的表部加热层连通；所述换热器与所述炭化炉间设有均质箱,所述均质腔箱的腔体内壁设有超声振子并经雾化喷头与所述炭化炉相连。通过本系统中均质箱的腔体内壁上的若干超声振子设置完成了对预热后流入腔体内的液态有机废物的振荡均质,从而保证物料在进入炭化炉后能够同步完成物料炭化,提升物料炭化利用率。同时,通过设置于均质箱上的雾化喷头,降低了进入炭化炉内液态物料的颗粒度,进一步地提升了炭化炉对液态物料的炭化效率。
461	0	本发明公开了一种生物质气化碳化处理方法及集成装置,一种生物质气化碳化处理方法,包括以下步骤：S1,设置气化炉、碳化炉、分离器、返料器、旋风除尘器、布袋除尘器及冷却装置；S2,通过气化炉对生物质原料进行燃烧；S3,通过分离器对燃烧后生物质进行分离,可得高温烟气与未完全燃烧生物质；S4,抽取部分高温烟气与空气混合得到流化风；S5,通过返料器将未完全燃烧生物质返回气化炉内再次燃烧；S6,通过旋风除尘器对高温烟气除尘；S7,除尘后高温烟气进入碳化炉内进行欠氧裂解气化,裂解气化后得到固定碳和燃气；S8,通过布袋除尘器将燃气进行除尘得到清洁可燃气；S9,通过冷却装置对固定碳进行冷却得到可用固定碳；本发明有效提高生物质原料的利用率,可实现大型化和连续性生产。
462	0	本发明属于茶叶种植技术领域,具体涉及一种茶叶种植专用土壤改良剂及其制备方法。本发明结合硅藻土、棉秆生物炭和稻壳生物炭的多孔结构,吸附有益菌冻胶样芽孢杆菌、灰色链霉菌和光和细菌,制备得到的茶叶种植专用土壤改良剂可改善土壤酸化、板结的问题,使土壤团粒结构良好、疏松,降低土壤中重金属的生物有效性。促进作物根系发达和生长健壮,增强作物抗寒、抗旱、抗病和抗逆能力,提高茶叶产量并改善茶叶品质。
463	0	本发明涉及泡沫炭制备技术领域,具体涉及一种高韧性高吸附型生物质基泡沫炭的制备方法。本发明首先以柏树叶为原料制得活性炭,将硅酸钠制成纳米二氧化硅,纳米二氧化硅结合在樟树叶活性炭的表面,再以竹篾为原料得到竹炭纤维,将竹炭纤维与樟树叶活性炭混合高温碳化即得高韧性高吸附型生物质基泡沫炭,樟树叶活性炭孔径均匀,并且吸附率高,二氧化硅呈絮状和网状的准颗粒结构,结合了纳米二氧化硅的樟树叶活性炭可以作为生物质基泡沫炭的模板,加入竹炭纤维使得泡沫炭的韧性、抑菌、抗紫外线性能提升,竹炭纤维结合到樟树叶活性炭的孔隙中,即得高韧性高吸附型生物质基泡沫炭,具有广阔的应用前景。
464	2	本发明公开了一种家具用木质板材的处理方法,具体涉及板材领域,包括以下步骤：(1)木材表面处理；(2)木材的蒸煮；(3)木材的防腐处理；(4)木材的炭化；本发明方法通过对木材蒸煮提高木材的抗裂性,同时有助于木材防腐防蛀,同时利用防腐剂浸渍,使防腐性物质渗入木材内部以及包覆于木材表面增强木材的防腐性,同时经过高温炭化增强了木材的尺寸稳定性,使木材完全脱脂不溢脂,具有防腐和抗生物侵袭的作用。
465	0	本发明公开了大直径干湿法聚丙烯腈碳纤维及其制备方法,方法包括：(1)将聚丙烯腈共聚物纺丝溶液经过计量泵、喷丝板喷丝,经过空气层后依次凝固、一次牵伸、水洗、上油、干燥、二次牵伸和热定型,得到大直径聚丙烯腈原丝；(2)将大直径原丝进行预氧化和碳化,得到大直径聚丙烯腈碳纤维,在凝固过程中,控制凝固丝条的直径为60～160μm,在水洗过程中,控制水洗纤维的直径为25～65μm,在干燥过程中,控制干燥致密化纤维的直径为18～45μm。采用该方法得到纤度120～780tex、直径10～30μm的大直径聚丙烯腈原丝,然后对该原丝进行预氧化和碳化后,最终制备得到纤度66～412tex、直径7～20μm、拉伸强度3.8～5.9GPa、拉伸模量230～300GPa的大直径聚丙烯腈碳纤维。
466	0	本发明公开了一种用于碳纤维生产的低温碳化装置,包括碳化炉,所述碳化炉的两侧侧壁上均开设有通口,其中一个通口的内壁上开设有两个对称设置的放置槽,每个所述放置槽内均固定连接有压缩弹簧,每个所述压缩弹簧的另一端均固定连接有固定杆,每个所述固定杆的另一端均转动连接有滚轮,另一个所述通口的侧壁上粘接有密封垫,所述碳化炉的一侧侧壁上开设有放置腔,所述放置腔内装设有鼓风机。本发明通过气缸伸缩,带动挡板在收纳槽内上下移动,使通风口开启或关闭,当通风口关闭时,可使碳化炉的内部封闭,进行低温碳化时可防止废气溢出,当通风口开启时,可使碳化炉内的废气通过通风口排出并进行统一回收处理,安全环保。
467	0	本发明公开了一种碳纤维增强碳-碳化硅摩擦材料的制备方法,属于碳纤维增强碳-碳化硅复合材料制备领域。该方法包括如下步骤：(1)碳纤维预制体编织成形；(2)碳纤维预制体的高温热处理；(3)沥青/树脂混合浸渍剂的配制；(4)沥青/树脂混合浸渍剂的浸渍、固化与碳化；(5)树脂/碳粉浸渍前驱体的配制；(6)树脂/碳粉浸渍前驱体的浸渍、固化与碳化；(7)多孔碳/碳坯体的高温热处理；(8)多孔碳/碳坯体的熔融渗硅,制得碳纤维增强-碳碳化硅摩擦材料。本发明制备方法的工艺简单可控、制备周期短、材料结构可设计性强,制得的摩擦材料可应用于制作汽车制动盘(片)、高速列车闸瓦及磁悬浮列车滑橇。
468	1	本发明公开了一种磁性碳纳米材料的制备方法,属于碳纳米材料技术领域。将凝胶分散液与聚烯丙胺按质量比5：1～8：1混合于四口烧瓶中,并向四口烧瓶中加入凝胶分散液质量0.2～0.4倍的预改性磁性粉末,超声分散20～30min后,向四口烧瓶中通入二氧化碳,于温度为45～55℃,转速为300～400r/min的条件下,搅拌反应2～4h后,磁铁分离,得改性磁性粉末坯料,将改性磁性粉末坯料于温度为60℃的条件下真空干燥4～5h后,得改性磁性粉末；将改性磁性粉末于碳化炉中碳化反应1～2h后,将炉内物料降至室温,出料,磁铁分离,得磁性碳纳米材料。本发明技术方案制备的磁性碳纳米材具有粒径分布窄、不易团聚的特点。
469	1	硬碳负极材料及其制作方法及利用其制作电池的方法,硬碳负极材料由多孔超滤膜废旧料烧制而成,将多孔超滤膜废旧料去杂后,通过热解方式,经前处理、预碳化、碳化处理、后处理得到硬碳负极材料,硬碳负极材料与粘结剂PVDF、导电炭黑按照质量比为93:5:2的比例均匀分散于N,N’-甲基吡咯烷酮中,然后涂覆于铜箔上经辊压制成电极片,在氩气氛手套箱中分别以金属锂片为对电极,以Celgard 2400为隔膜,以LiPF6(1.3M)、以EC与DMC组成的电解液为电解液,其中EC与DMC的质量比为1:3,组装成扣式锂离子电池。本发明使用的废旧料丰富的孔结构使得制备的硬碳负极材料具有优异的电化学性能,放电容量高,首周库伦效率高,且成本低,有非常好的成本和性能优势。
470	0	本发明公开了一种石墨散热膜生产用真空碳化炉,包括碳化炉支架,所述碳化炉支架的上端面安装有碳化炉外层,所述碳化炉外层外表面的一侧安装有温度传感器,所述碳化炉外层的上端面安装有冷却气体进口甲,所述冷却气体进口甲的一侧安装有冷却气体进口乙,所述冷却气体进口乙和冷却气体进口甲的一端安装有分流器,所述分流器的下方安装有冷却雾化装置,所述冷却雾化装置的一侧安装有自吸泵,所述冷却雾化装置的另一侧安装有冷却池。本发明通过雾化的水对碳化炉进行冷却,能够精准的控制炉内温度,通过氮气可以对碳化炉和石墨膜赋予保护层,通过螺旋电阻可以对炉内进行均匀加热,且加热所需时间短,从而提升石墨膜的品质和生产效率。
471	4	本发明涉及一种高盐高COD废水的处理方法,该方法将高盐高COD废水进行MVR蒸馏浓缩以及喷烘形成粉状物,并将粉状物送入到充满过热蒸汽且由过热蒸汽升温至500-650℃的无氧裂解碳化炉内进行裂解、碳化。该方法优化了高盐高COD废水的处理方法,降低了废水处理的难度,同时节约了能耗,降低了生产成本。
472	0	本发明公开了利用废聚丙烯腈纤维制备的聚丙烯腈碳纤维及其制备方法,方法包括：(1)将废聚丙烯腈纤维进行脱水处理,得到完全脱水的废聚丙烯腈纤维；(2)将所述完全脱水的废聚丙烯腈纤维短切后与溶剂混合室温溶胀、高温搅拌溶解配制聚合物溶液,经过滤、脱泡得到纺丝溶液；(3)将所述纺丝溶液进行纺丝,得到聚丙烯腈原丝；(4)将所述聚丙烯腈原丝进行预氧化和碳化,得到聚丙烯腈碳纤维。采用该方法得到完全脱水废丝,配制聚丙烯腈质量浓度为19～22wt％的碳纤维原丝用纺丝溶液,以此纺丝液制备的原丝经预氧化和碳化后,最终制备得到线密度38～66g/km、拉伸强度3.8～5.6GPa、拉伸模量230～300GPa的聚丙烯腈碳纤维。
473	0	本发明涉及化工用加热设备技术领域,针对现有管式炉在实验过程中存在的操作复杂、实验样品少的缺陷,提出一种多仓立式生物质碳化实验炉及其使用方法,该装置主要包括加热管和石英管,所述加热管包裹在石英管的外壁上,所述石英管为顶部开口的筒型管,在石英管内部设有可拆卸的瓷舟仓架,所述瓷舟仓架包括瓷舟仓盘和进气管,所述瓷舟仓盘上均匀开设有多个瓷舟孔,水平设置的瓷舟仓盘套设且卡接在进气管的外侧,所述进气管的底部穿过碳化炉体的底部将碳化炉体内部与外部连通；所述密封盖一侧与碳化炉体外侧转动连接,密封盖另一侧通过锁扣与碳化炉体实现锁紧。本装置具有结构简单、易于操作、适用性强、批量实验的特点。
474	0	本发明提供一种碳化方法,不对现有碳化装置实施大幅改良,就能够有效率地利用干馏对高水分率生物质实施碳化处理。本发明的碳化方法在一定期间内连续进行三个工序,所述三个工序包含：使低水分率生物质在碳化炉内热分解而得到来自低水分率生物质的碳化燃料和干馏气体的第1工序；利用得到的干馏气体二次燃烧所得到的高温气体使干燥机内的高水分率生物质干燥而得到干燥生物质的第2工序；对第2工序中得到干燥生物质进行保管的第3工序；然后,在一定期间内连续进行下三工序,所述三个工序包含：使所保管的干燥生物质热分解而得到来自高水分率生物质的碳化燃料和干馏气体的第4工序；利用使得到的干馏气体二次燃烧所得到的高温气体使干燥机内的高水分率生物质干燥而得到干燥生物质的第5工序；以及对第5工序中得到的干燥生物质进行保管的第6工序。
475	0	本发明公开了生物质碳化炉中的冷却装置,其结构包括防潮底板、电箱、自动冷却开展装置、维修盘启关阀、通管、热量输出管、隔热防护外壳、原料斗,防潮底板顶端采用电焊的方式固定连接于隔热防护外壳底端,维修盘启关阀通过镶嵌的方式安装在隔热防护外壳正端面,自动冷却开展装置通过嵌入的方式安装在隔热防护外壳内部,本发明主要利用分层触发机构对冷却槽中内部的温度进行监控,当温度过高通过其启动冷气输出机构并通过热交换组对内部冷却水与碳块进行同步置换,保证冷却水的处于高效排温状态从而保证碳块与冷却水的热交换速率保持在标准位置,保证碳块在完全降温后排出,确保碳块在排出后处于安全温度。
476	0	一种石墨烯/碳黑复合电热油墨的制备方法及圆网印刷电热膜的制备方法,石墨烯/碳黑复合电热油墨的制备方法：少层石墨烯聚集体的制备；石墨烯/碳黑色浆的制备；石墨烯/碳黑复合电热油墨的制备。该方法制备的石墨烯/碳黑复合电热油墨具有均匀的分散性、高导电性、色泽亮丽等优点。电热膜的制备方法：用稀释剂将石墨烯/碳黑复合电热油墨进行复配；通过管道泵送至圆网印刷装置的出墨喷头,在泵的压力下,均匀地送至圆网内筒,调节圆网印刷刮刀的深度、角度和位置,使油墨从圆网内均匀的挤出印刷至基材上；送至烘箱内烘烤,在印刷银电极得到电热膜半成品；该方法工艺简单、易操作,能解决传统印刷方式对基材材质的限制。
477	0	一种用于碳纤维加工生产用的密封装置,其主体为密封本体,由阻流板、膨胀室和气体喷出部组成,所述阻流板安装在膨胀室中,气体喷出部安装在密封本体的一侧,所述膨胀室设置有多个,多个所述膨胀室相互连在一起,多个所述膨胀室之间通过阻流板分隔；惰性气体经过由气体喷出部的多孔板组成的气流分布板后进入膨胀室内,对膨胀室内的纤维原料进行保护,避免氧化,提高纤维原料的含碳量；排气装置安装在碳化炉上拱弧形面的上端,碳化炉的截面形状为上拱弧形,这种形状不仅可承受高温条件下不变形,而且上拱弧形可使滴入其上的焦油向两边流动,阻止焦油直接下滴污染纤维。
478	0	本发明公开了石墨烯碳纤维及其制备方法,方法包括：(1)将含有氧化石墨烯的二甲基甲酰胺分散液或二甲基亚砜分散液与聚丙烯腈粉末和桥连剂混合,隔绝空气室温放置溶胀,然后搅拌状态加热溶解,配制聚丙烯腈-氧化石墨烯纺丝液；(2)将聚丙烯腈-氧化石墨烯纺丝溶液计量挤出喷丝板,在含有乙醇、水、二甲基甲酰胺和二甲基亚砜中的至少一种溶液中成纤,进行牵伸、水洗、上油、干燥和卷绕,得到聚丙烯腈-氧化石墨烯原丝；(3)将聚丙烯腈-氧化石墨烯原丝进行预氧化和碳化处理,得到石墨烯碳纤维。采用该方法可以将难于成纤维的高分散性氧化石墨烯溶液制得石墨烯纤维,该石墨烯碳纤维中石墨烯含量不低于75％,导热率可达1520Wm-1K-1。
479	0	一种微片石墨烯电热油墨的制备方法、电热墙布的制备方法及电热墙布的应用,微片石墨烯电热油墨的制备：纳米银线的制备；少层微片石墨烯滤饼的制备；微片石墨烯电热油墨的制备。该方法制备的微片石墨烯电热油墨具有均匀的分散性和高导电性等优点。电热墙布的制备：用稀释剂将微片石墨烯电热油墨的制备进行复配；通过管道泵送至圆网印刷装置的出墨喷头,在泵的压力下,均匀地送至圆网内筒,调节圆网印刷刮刀的深度、角度和位置,使油墨从圆网内均匀的挤出印刷至基材上；送至烘箱内烘烤,在印刷银电极得到电热墙布半成品；该方法工艺简单、易操作,能解决传统印刷方式对基材材质的限制。电热墙布的应用：将电热墙皮应用于机房的电磁屏蔽布。
480	0	本发明属于锂离子电池领域,具体涉及一种高倍率锂离子电池石墨负极材料及其制备方法,包括如下步骤：(1)原料粉碎整形；(2)石墨化；(3)除磁筛分；(4)液相包覆造粒；(5)表面氧化处理,本发明首先通过优选小粒度石墨利用液相包覆造粒工艺来代替传统的二次造粒,以实现石墨表面的均匀包覆,来降低其各向异性,缩短锂离子的扩散路径,再通过表面氧化造孔工艺在石墨表面形成微孔结构,增加基面的锂离子迁移通道,提高其迁移速度,该方法得到的石墨不仅充电倍率＞8C,同时在＞30C的放电倍率下容量能保持≥80％。
481	2	本发明公开一种竹制家具加工工艺,包括以下步骤,a、选竹,将选好的原竹的竹节打通；b、碳化、蒸煮；c、曲直；d、清洗；e、利用微波干燥装置在常温下将竹子烘干；f、对竹子进行打磨、组装；g、将组装好的竹子进行雕刻,裁剪；h、对雕刻、裁剪后的竹子进行涂漆；i、将竹子表面的漆面打磨干净；j、在漆面上利用喷枪喷涂面漆；k、成品检验。本发明的有益效果在于：本发明的原竹利用率较高,生产出来的原竹家具与竹器家具、重竹家具相比更环保、更低碳、更耐用,古典气息较浓,其工艺美术性、自然性非一般家具可比,其牢固性更是可以与实木家具媲美,同时还为节约木材资源做出了卓越的贡献。
482	0	本发明涉及一种提高碳纤维力学性能的简易装置,主要解决现有设备和工艺制备的碳纤维力学性能差、离散系数大的技术问题。本发明通过在预氧化炉和低温碳化炉之间增加加湿和干燥装置,原丝依次经放丝机、预处理站、预氧化炉、加湿装置(1)、牵伸装置(2)、干燥装置(3)、低温碳化炉、高温碳化炉,最终在收丝机上获得碳纤维。预氧纤维经去离子水浸渍后在100℃～200℃温度下空气气氛中进行干燥,经处理后预氧纤维的含水率低于0.15％的技术方案,较好地解决了该问题,适用于碳纤维的工业化生产。
483	0	本发明涉及一种减弱碳纤维中皮芯结构的设备和热处理技术,主要解决现有碳纤维制备过程中预氧纤维皮芯结构严重、致密性差和线密度离散系数大的问题,通过采用减弱碳纤维纤维中皮芯结构的设备,包括至少一号氧化炉(1)、二号氧化炉(2)、三号氧化炉(3)、四号氧化炉(4)四个氧化炉,其中,所述的氧化炉都使用电加热式管式干燥炉,内部为不锈钢炉膛,炉膛上缠绕镍铬合金丝,每个氧化炉炉膛(8)上的加热丝(9)缠绕密度,沿着走丝方向越来越大,使得每个氧化炉进口到出口的温度可实现10～50℃温差的技术方案,较好地解决了以上问题,可用于碳纤维的工业生产中。
484	0	本发明涉及碳材料领域的一种高强度、高储氢量的石墨烯基碳纤维及其制备方法。所述高强度、高储氢量石墨烯基碳纤维其纤维主体由石墨烯和无定形碳构成,其中所述石墨烯占纤维主体的含量为60～100wt％；所述纤维主体上或者还生长有碳纳米管,在纤维主体或者在纤维主体以及在其上生长的碳纳米管上修饰有金属颗粒；以所述石墨烯基碳纤维总重量为100wt％计,所述金属颗粒的含量为0～30wt％；所述碳纳米管的含量为0～300wt％。所述石墨烯基碳纤维是通过采用溶液纺丝法将氧化石墨烯水溶液与聚合物溶液混合的纺丝液进行纺丝得到氧化石墨烯基初始纤维,然后将该初始纤维进行碳化而得到的。制备方法简单,性能优异,可应用于储氢材料以及新能源汽车等领域。
485	0	本发明公开了一种间接推进式污泥高温碳化炉,包括内筒、外筒、进料管道和出料管,内筒转动安装于外筒内,且外筒和内筒之间具有环形腔室,外筒设有与环形空腔连通的进气口,以向所述环形腔室内通入热气体加热,内筒的内壁上轴向均布有多个拨料齿,拨料齿朝向出料方向倾斜设置,外筒与进料管道相对的一端设有出料管,外筒位于出料管的一端设有与环形腔室连通的出气口,出料管与外筒转动连接,出料管通过热交换装置后与碳化污泥储存仓连接。本发明通过向环形空腔内输入热气体,不与碳化污泥直接接触,从而保证了排放气体的无害无臭性,另外通过在进料管道设置一道加热,充分利用了第一次排出的气体的热量,节省了能源。
486	0	本发明提供一种垃圾碳化处理设备,该设备包括碳化炉和设置在碳化炉炉体外侧的加热保温装置,加热保温装置包括太阳能反光板和燃气底座,太阳能反光板用于将太阳光集中反射到碳化炉炉体并为碳化炉炉体预热,燃气底座位于碳化炉炉体的底部且用于对碳化炉炉体进行加热及固定。本发明以太阳能反光板的集热作用来代替现有的燃料或燃气预热,可节约燃料或燃气资源,降低垃圾碳化的成本,提高了太阳能的利用率,可降低碳化过程中的污染性气体的排放量,减少对环境的污染和破坏,增加操作的安全性。同时整体设备的结构简单,占用较少的土地资源,且能处理大量的垃圾,可以多次重复利用,简化生活垃圾碳化处理操作过程,环境压力小。
487	0	本发明公开了一种新型秸秆煤的制备方法,包含如下步骤：(1)秸秆预处理,对秸秆进行除土处理；(2)单种秸秆粉碎,玉米秸秆放入粉碎机内进行粉碎,达到210目；(3)混合粉碎,将粉碎后的玉米秸秆与花生壳及稻壳放入粉碎机中进行粉碎,制成秸秆混合料；(4)碳化处理,将粉碎后的秸秆混合料加入到碳化炉中进行处理；(5)加入添加剂；(6)压缩成型,将配料通过秸秆煤成型机中进行压缩成型；(7)冷却包装。本发明一种新型秸秆煤的制备方法,具有碳化成碳时间短,碳化后碳粉质量好、纯度高,产品可塑性强,热值高且用途广泛,同时在制作过程中无废物排放,生产效率高,经济效益明显,具有广阔的市场前景。
488	0	本发明涉及过热蒸汽技术领域,尤其是涉及一种过热蒸汽连续无氧碳化炉新型装置以及方法,包括：上料机构、碳化炉运行机组和出料机构；所述上料机构用于将待处理物料提升至碳化炉运行机组的上方并连续输送至所述碳化炉运行机组,所述碳化炉运行机组包括多个碳化炉,各个碳化炉依次垂直设置或依次水平设置,各个碳化炉均通入过热蒸汽,各个碳化炉依次连接以使待处理物料能够依次进行过热蒸汽连续无氧碳化,所述出料机构包括多个依次连接的螺旋输送机,各个螺旋输送机相互配合以使经过碳化炉碳化后的物料进行连续冷却,以解决现有技术中存在的待处理物料碳化不彻底、无法实现过热蒸汽连续无氧碳化有机物的技术问题。
489	0	本发明涉及过热蒸汽技术领域,尤其是涉及一种过热蒸汽连续无氧碳化裂解炉装置以及方法,包括：上料机构、碳化炉运行机组和出料机构；所述上料机构用于将待处理物料提升至碳化炉运行机组的上方并连续输送至所述碳化炉运行机组,所述碳化炉运行机组包括多个碳化炉,各个碳化炉依次垂直设置或依次水平设置,各个碳化炉均通入过热蒸汽,各个碳化炉依次连接以使待处理物料能够依次进行过热蒸汽连续无氧碳化,所述出料机构包括多个依次连接的螺旋输送机,各个螺旋输送机相互配合以使经过碳化炉碳化后的物料进行连续冷却,以解决现有技术中存在的待处理物料碳化不彻底、无法实现过热蒸汽连续无氧碳化有机物的技术问题。
490	0	本发明涉及过热蒸汽技术领域,尤其是涉及一种过热蒸汽无氧碳化有机物综合系统及方法。该综合系统包括：上料系统、碳化炉、出料系统、过热蒸汽炉和尾气处理系统；所述上料系统通过空气隔绝机构与碳化炉的进料口连接；所述出料系统通过空气隔绝机构与碳化炉的出料口连接；所述过热蒸汽炉与碳化炉连接；所述尾气处理系统与碳化炉连接,通过引风机抽排碳化炉的废气,所述尾气处理系统能利用废气的温度对所述过热蒸汽炉进行加热。该过热蒸汽无氧碳化有机物综合系统设计巧妙,利于推广与应用。
491	4	本发明涉及螺线式水冷自适应密封出料装置及其出料方法,该装置包括冷却结构、密封结构及出料结构,冷却结构包括冷却螺线组件及冷却壳体,冷却壳体内设有冷却腔,冷却螺线组件嵌入在冷却腔内,且冷却螺线组件与冷却壳体连接,冷却腔与密封结构连通,密封结构与出料结构连接。本发明通过第一空腔内输入冷却液体进行外水冷,冷却螺线组件进行内水冷,改善冷却效果,通过密封腔内堆积废料的方式严实地密封出料口,进料腔体的外周设置保温体,降低高温碳化炉内热能损失,提高高温碳化炉焚烧效率,第一位置传感器和第二位置传感器做检测以控制出料结构运输废料,使废料一直保持堆积在第二位置传感器处,实现出料口的自适应密封及废料自动运输。
492	4	本发明涉及多孔式水冷自适应密封出料装置及其出料方法,该装置包括冷却结构、密封结构以及出料结构,冷却结构包括冷却组件、上漏盘以及下漏盘,上漏盘上设有若干个间隔布置的第一通孔,下漏盘上设有若干个间隔布置的第二通孔,第一通孔与第二通孔通过管道连接,管道位于冷却组件内,下漏盘以及出料结构分别与密封结构连接。本发明采用从下往上运输的水进行冷却,可增大冷却效果,结构简单,通过密封腔内堆积废料的方式严实地密封出料箱,在进料腔体的外周设置保温体,提高了高温碳化炉焚烧效率,设置第一位置传感器和第二位置传感器做检测以控制出料结构运输废料,使废料一直保持堆积在第二位置传感器处,实现出料口的自适应密封及废料自动运输。
493	4	本发明公开了一种气态危险废物处理系统,所述气态危险废物处理系统至少包括废弃物收集腔体、换热器、炭化炉和燃烧室,其中,所述废弃物收集腔经换热器与所述炭化炉相连,所述燃烧室经热流管道与所述炭化炉的表部加热层连通；所述废弃物收集腔与所述换热器间设有废气浓缩室,所述废气浓缩室侧壁上设有若干排气管,所述排气管与所述废气浓缩室的连接端设有高分子气体分离膜。通过本系统中废气浓缩室完成了对大分子有机气体的隔离,从而实现对通入废气浓缩室内有机气体的浓缩,以提高炭化炉的利用效率,避免低浓度有机废气通入其中从而造成炭化过程热能的浪费。
494	4	本发明公开了一种生活垃圾无氧碳化回收处理系统,包括碳化炉、尾气处理单元和碳棒机,碳化炉的出料口和碳棒机连接,碳化炉的尾气出口与尾气处理单元中尾气处理桶的进气口连接,设置在碳化炉外侧底部的燃气底座与尾气处理桶的出气口连接。本发明所提供的生活垃圾回收处理系统通过无氧碳化生活垃圾形成碳颗粒并压制成碳棒后再次利用,并将碳化过程生成的尾气再燃烧为碳化过程加热,有效实现了生活垃圾的连续化、减量化、资源化和无害化处理；回收处理系统设计合理,智能化程度高,安全性好；其结构具有完整性和系统性,理论和实际意义重大,社会和经济效益良好,应用前景广阔。
495	4	本发明涉及弯管式水冷自适应密封出料装置及其出料方法,该装置包括冷却结构、密封结构以及出料结构,冷却结构包括冷却组件以及弯管,弯管的末端与密封结构连接,冷却组件环绕在弯管的外端,密封结构与出料结构连接。本发明采用水冷的方式进行废料的降温,结构简单,且采用从下往上运输的水进行冷却,可增大冷却效果,通过密封腔内堆积废料的方式严实地密封出料口,在进料腔体的外周设置保温体,降低了高温碳化炉内热能损失,且利用进料腔体作为缓冲结构,提高了高温碳化炉焚烧效率,设置第一位置传感器和第二位置传感器做检测以控制出料结构运输废料,使废料一直保持堆积在第二位置传感器处,实现了出料口的自适应密封及废料自动运输。
496	2	一种针对深褐色户外竹纤维地板的加工工艺,属于一种竹制品的加工方法。包括破片、细剖、压制成竹纤维丝、碳化、烘干、碳化、烘干、放入浸胶池中浸泡、烘干、压制成竹纤维地板胚料、加工成竹纤维地板。本发明将压轮压丝机压碎得到的竹纤维丝先后两次进行碳化,有效解决了户外竹地板颜色不均的问题,压轮后的竹丝条经过碳化后,颜色会更深,更适用于户外使用。这样制成的地板由于内部胶水分布均匀,其内部结构稳定性高,能够避免出现跳丝、开裂、毛刺等现象,大大提高了地板的质量,能有效防水,可有效避免因四季温度变化而产生的地板开裂、变形等现象,光泽度更好、吸水膨胀率更低、色差更均匀、更美观,延长了地板的使用寿命。
497	0	本发明双炉排立式碳化炉,涉及了一种碳化炉,用于煤质碳化料再碳化。它是针对传统碳化炉产品质量不稳定的技术问题,设计了一种碳化炉。由炉壁、干燥干馏区、还原氧化区、灭焦冷却区、炉排、电动推杆、摇臂、烟箱、烟管、鼓风机、进风口、水池、出料机、挥发份燃烧室等组成。通过电动推杆的可控性,控制炉排的转动,利用炉排漏料稳定,分布均匀的特点,使氧化层始终能够均匀燃烧,从而保证了产品质量稳定。其有益效果是操作简单、便于调控、产品质量合格率高、生产效率高。
498	0	本发明提供了有机物干馏碳化炉,包括第一壳体、顶盖及第三壳体,所述第一壳体内部为空腔结构,所述第一壳体顶部焊接有第二壳体；本发明通过弧形齿、第二导杆、第二弹簧、第三滑动块、转动杆、第一弹簧、第一导杆等零部件组成结构,此结构可以使第三壳体转动,达到对有机物快速干馏的目的,且本发明通过顶盖、螺块、第一滑动块、转动盘、第一固定块、齿轮、电机、顶盖、吊耳等零部件组成结构,此结构可以将第三壳体运这装置外部,达到快速、有效清理有机物的目的,且本发明通过弧形齿条、齿轮、搅拌杆、转动板、第二电机等零部件组成结构,此结构可以对需要干馏的有机物进行搅拌操作,提高有机物干馏速度。
499	0	本发明集气漏管及挡板型的碳化炉,涉及了一种炉窑,用于褐煤的碳化。它是针对现有碳化炉技术对褐煤碳化的技术不足,设计了一种集气漏管及挡板型的碳化炉。由进料口、炉体、碳化室、集气漏管、气孔、挡板、出料口、燃烧器、燃烧室、出烟口、输气管组成。利用挡板的阻挡和支撑作用,减少碳化料碳化过程中的挤压摔碰,降低破碎率。本发明的有益效果是：产品破碎率低,粉料少、生产效率高。
500	0	本发明公开了一种低速重载用铜基石墨自润滑复合件制造方法,所述复合件是由铜合金基体和石墨柱组成,其中铜合金由Cu、Sn、Al2O3、Zn组成。制备包含有石墨柱和石墨基体两部分的石墨型芯坯体,对石墨型芯坯体进行二次固化、碳化、多次浸渍硅溶胶和高温烧结后处理,获得石墨型芯预制体,最后将石墨型芯预制体放入人工合成石墨铸型中固定,在真空压力条件下将润滑油浸渍到石墨柱内部微小孔洞中,获得铜基石墨自润滑复合件。本发明的方法在快速实现石墨柱与铜合金局部复合的同时,保证了铜和石墨之间良好的界面结合,所制备的铜基石墨自润滑复合件具有承载能力强、润滑效果好、耐磨等特点,可用于生产船闸底枢球轴承、大型矿山机械球轴承等。
501	0	本发明公开了一种镍基氮化钛金属陶瓷涂层材料及其制备方法与应用。所述镍基氮化钛金属陶瓷涂层材料的制备方法,包括如下步骤：S1.混料球磨：将混合原料和球磨溶剂进行球磨；所述混合原料按质量比计算为氮化钛60%~85%、镍10%~30%和碳0.5%~10%；S2.混成型剂：球磨完毕后,向球磨机中加入成型剂后进行滚动球磨,得到混合料液；S3.喷雾造粒：将步骤S2中的混合料液进行喷雾造粒,得到混合料粒；S4.碳化制粉：将步骤S3中的混合料粒烘干后,在高温碳化炉中进行碳化和固溶反应,得到(Ti,Ni)(C,N)固溶体粉末；S5.过筛选粒：将(Ti,Ni)(C,N)固溶体粉末过目筛,得到平均粒径为60~100μm的镍基氮化钛金属陶瓷涂层材料。该制备方法制得的镍基氮化钛金属陶瓷涂层材料具有高耐磨损性和强抗腐蚀性。
502	2	一种针对偏干毛竹制备竹纤维地板的加工工艺,属于一种竹制品的加工方法。依次包括破片、细剖、压制成粗的条状竹丝、碳化、压碎、烘干、放入浸胶池中浸泡、烘干、压制成竹地板胚料、加工成户内或户外竹纤维地板。本发明在将偏干的毛竹先经过压轮压丝机压一次,然后碳化,碳化后再用压轮压丝机压一次,这样不仅可以同进起到脱糖、去除有机物的作用,又能使竹条在压轮机的作用下彻底粉碎,有效解决了后续竹丝条浸胶不均匀的问题。这样制成的地板由于内部胶水分布均匀,其内部结构稳定性高,能够避免出现跳丝、开裂、毛刺等现象,大大提高了地板的质量,能有效避免因四季温度变化而产生的地板开裂、变形等现象,延长了地板的使用寿命。
503	4	本发明提供了一种用于制备大块平整多孔成型碳电极的方法,属于大块平整碳电极材料的制备技术领域。首先将木材切割成厚度一定的木板,利用切割得到的木板为原料制得大块木炭电极。再将木材加工成一定大小的木板,将切割的木板烘干25天,再利用KOH溶液浸泡12-36小时,浸泡完以后烘干5-10天得到新的木板。然后将处理以后的木板放在碳化炉中隔绝空气燃烧得到一大块多孔成型的碳电极。本发明方法得到的大块碳电极由于是一整块烧结,稳定性更好。由于未使用粘结剂,电极的导电性更好,更易应用在大型设备和工艺中,从而使其具有广阔的应用前景。
504	0	本发明公开了一种连续制备酚醛基活性炭纤维的碳活化一体炉,包括卧式的炉体和蒸汽罐,所述蒸汽罐连接有蒸汽管,所述炉体内部依次设置有碳化区、活化区以及过渡区,所述碳化区、活化区以及过渡区内均设置有传送辊组和加热组件,所述蒸汽罐为两个,且设置在炉体外部的活化区两侧,每个蒸汽罐连接有多根直线型的蒸汽管,每根蒸汽管水平插入活化区内,且活化区内的传送辊组的上方和下方均具有蒸汽管,且蒸汽管上设置有蒸汽孔眼。本发明可实现原料的碳化和活化,减少设备数量,且方便蒸汽管的更换检修,保证纤维活化均匀,从而提高产品质量。
505	0	一种连续式工业有机废物分解碳化装置及其方法,该装置包括分解碳化炉系统、分解气体处理系统、燃烧废气处理系统、热解燃烧炉和碳化料冷却机,所述的分解碳化炉系统分别与分解气体处理系统、燃烧废气处理系统、热解燃烧炉和碳化料冷却机连接。该装置能够有效地去除工业有机废物中的有机杂质,并实现无害化处理和资源化利用,满足社会效益和经济效益兼顾。本发明还提供采用该连续式工业有机废物分解碳化装置进行连续式工业有机废物分解碳化处理的方法。
506	0	本发明公开了一种有机危废热解设备,包括碳化缸,所述碳化缸的顶部内壁上设置有第一通孔,所述碳化缸的底部内壁上对称设置有两个出料孔,所述出料孔的内壁上固定安装有滤网板,所述第一通孔的内壁上滑动连接有导杆,所述导杆的顶端贯穿第一通孔并焊接有顶板,所述导杆的外壁上套设有弹簧,所述弹簧的顶端和底端分别与顶板的底部和碳化缸的顶部相焊接。本发明结构简单,加热源可以对碳化缸的内部进行加热,在驱动电机、凸轮、导杆和弹簧等结构的配合下,可以使刮板在滤网板上进行横向往复移动,使得可以防止有机危废本体会粘附在滤网板上,可以避免影响碳化效果而导致碳化效率低,使用方便。
507	0	本发明公开了一种可降低蔬菜吸收抗生素的厨余垃圾生物炭处理方法,涉及厨余垃圾处理技术领域。包括以下步骤：步骤一,将厨余垃圾固液分离；步骤二,将步骤一得到的固体厨余垃圾粉碎；步骤三,将步骤二粉碎后的厨余垃圾烘干,烘干后过筛；步骤四,将步骤三得到的产物放入碳化炉内高温缺氧碳化裂解；步骤五,将步骤四得到的碳化物浸泡在HCL溶液中12h,去除灰分,过滤,用去离子水洗至中性；步骤六,将清洗后的碳化物烘干得到厨余垃圾生物炭。本发明通过将厨余垃圾中固态物碳化成生物炭吸收土壤中的抗生素以及厨余垃圾液态物发酵后制成有机液体肥料反哺给土壤增加土壤的肥力,解决了现有土壤抗生素难处理及厨余垃圾难处理的问题。
508	1	本发明提供了一种锂离子电池用高功率密度负极材料,包括软碳基体、均匀包覆于软碳基体上的无定形导电碳包覆层,其制备方法为：将非晶碳材料进行预氧化,然后将预氧化非晶碳材料放入碳化炉中加热预碳化,再将预碳化软碳颗粒进行破碎分级,然后放入回转炉中用有机碳源气体进行CVD包覆,得到前驱体,最后将前驱体进行碳化处理、筛分,得到软碳成品。本发明方法制备的负极材料具有明显高于现有负极材料的可逆容量、首次库伦效率及倍率性能。
509	0	本发明涉及连续式固体废料微波碳化装置及其工作方法,该装置包括进料结构、出料结构、微波碳化炉以及控制器,进料结构以及出料结构分别与微波碳化炉连接,进料结构、出料结构以及微波碳化炉分别与控制器连接；控制器控制进料结构运输固体废料进入微波碳化炉,并由控制器根据微波碳化炉内的温度,调整微波碳化炉的转动速度,且根据微波碳化炉输出的物料在出料结构内的堆积量,驱动出料结构工作以运输物料。本发明利用温度传感器反馈微波碳化炉内的温度,以调整进料结构和微波碳化炉的搅拌筒转动速度,实现自适应控制固态废料的微波碳化,且碳化炉内微波辐射均匀、可连续工作,提高碳化效率,占地面积小,能耗低,并且能兼容处理各类固体废料。
510	1	本发明一种锂离子电池用硅碳复合负极材料及其制备方法,包括：步骤1,将微米硅分散在溶剂中,研磨形成纳米硅浆液；步骤2,将碳基体、粘结剂、导电剂加入溶剂中混合均匀,得到浆料1；将步骤1中纳米硅浆液加入浆料1中,混合均匀得到浆料2；步骤3,将浆料2干燥得到前驱体物料1；将前驱体物料1和包覆剂融合,得到前驱体物料2；将前驱体物料2置于保护气氛中热处理,得到前驱体物料3；步骤4,将前驱体物料3破碎,与包覆剂混合,高温热包覆得到前驱体物料4；步骤5,将前驱体物料4置于保护气氛中高温碳化处理,得到所述硅碳复合负极材料。本发明用导电碳包覆负载硅的碳基体,隔绝了硅负极与电解液的直接接触,提高了电池的循环性能。
511	1	本发明提供了一种石墨负极材料的制备方法,先将微扩层天然石墨进行热处理,然后将热处理后的微扩层天然石墨与粘结剂进行混合,将混合物进行混捏造粒,再在惰性气氛中碳化、筛分,即得到本发明石墨负极材料。本发明解决了现有技术中石墨扩层后表面形貌变粗糙、振实密度下降、不利于负极浆料的加工等问题。
512	1	本发明公开了一种钠离子电池负极材料及其制备方法,所述制备方法包括制备方法(1)或制备方法(2)；所述制备方法(1)为：先将软碳进行活化再包覆硬碳；所述制备方法(2)为：先将硬碳进行活化再包覆软碳。本发明首先通过对软碳/硬碳进行活化,引入大量发达的孔隙结构,为钠离子提供更多的存储空间,有利于材料容量的上升；然后通过硬碳/软碳前驱体的包覆,有效的覆盖活化所带来的缺陷和边缘面,降低钠离子嵌入脱出的带来的不可逆容量损失,有效提高首周库伦效率；本发明钠离子电池负极材料成本低廉,同时兼有高容量和高首周库伦效率,具有很高的性价比；此外,本发明制备方法简易,适合商业化应用。
513	0	本发明公开了一种有机危废低温无氧热解工艺,首先,物料经预处理后进入碳化炉,并调整物料在碳化炉中的分布,然后,通过燃烧室对碳化炉中的物料进行逐步加热,物料热解产生的热解气体进入分气包,通过冷却、水洗后进炉膛燃烧,被热解的物料变成炭渣,最后,至碳化炉没有热解气体产生,停止加热,待碳化炉逐步冷却后,排出炭渣,本发明通过有机危废低温无氧热解工艺对有机危废物料进行处理,可以提高危废无害化处理效率及低温无氧热解回收产品的附加值,弥补现有有机危废处理技术领域的不足,提供一种安全环保、碳化效果好、碳化效率高的有机危废热解工艺。
514	0	本发明公开了一种聚苯硫醚树脂基复合材料用碳纤维及其制备方法。其制备过程包括依次聚合、纺丝、预氧化、低温碳化、高温碳化、表面处理、水洗、上浆前干燥、上浆、上浆后干燥和卷绕收丝的生产工序。其中：上浆时采用聚苯硫醚树脂基悬浮液上浆剂；所述聚苯硫醚树脂基悬浮液上浆剂由聚苯硫醚树脂粉末、聚丙烯酸钠、聚乙二醇和去离子水组成；按照固体组分的总质量为100％,聚苯硫醚树脂粉末占65～75wt％,聚丙烯酸钠占12～17wt％,聚乙二醇占13～18wt％。本发明所制备的碳纤维适用于制备聚苯硫醚树脂基复合材料,所制备的复合材料力学性能优异,两相界面结合能力高,耐温性好。
515	0	本发明公开了一种聚烯烃树脂基复合材料用碳纤维及其制备方法,其制备过程包括：聚合、纺丝、预氧化、低温碳化、高温碳化、表面处理、水洗、上浆前干燥、上浆、上浆后干燥、卷绕收丝生产工序。其中上浆时采用聚烯烃树脂基悬浮液上浆剂；所述聚烯烃树脂基悬浮液上浆剂由聚烯烃树脂粉末、聚丙烯酸钠、脂肪醇聚氧乙烯醚和去离子水组成；按照固体组分的总质量为100％,聚烯烃树脂粉末占65～75wt％,聚丙烯酸钠占10～15wt％,脂肪醇聚氧乙烯醚占15～20wt％。本发明所制备的碳纤维适用于制备聚烯烃树脂基复合材料,所制备的复合材料工艺性能优异,界面结合力高。
516	0	本发明公开了一种聚醚酰亚胺树脂基复合材料用碳纤维及其制备方法,本发明的制备过程包括依次聚合、纺丝、预氧化、低温碳化、高温碳化、表面处理、水洗、上浆前干燥、上浆、上浆后干燥和卷绕收丝的生产工序；其中：上浆时采用聚醚酰亚胺基悬浮液上浆剂；所述聚醚酰亚胺基悬浮液上浆剂由聚醚酰亚胺树脂粉末、聚丙烯酸钠、烷基酚聚氧乙烯醚和去离子水组成；按照固体组分的总质量为100％,聚醚酰亚胺粉末占65～75wt％,聚丙烯酸钠占12～17wt％,烷基酚聚氧乙烯醚占13～18wt％。本发明所制备的碳纤维适用于制备聚醚酰亚胺树脂基复合材料,所制备的复合材料耐温性和界面结合能力优异,加工工艺性能良好。
517	2	本发明公开了一种聚砜树脂基复合材料用碳纤维及其制备方法。本发明的聚砜树脂基复合材料用碳纤维的制备过程包括依次的聚合、纺丝、预氧化、低温碳化、高温碳化、表面处理、水洗、上浆前干燥、上浆、上浆后干燥、卷绕收丝的生产工序。其中：上浆时采用聚砜树脂基悬浮液上浆剂；所述聚砜树脂基悬浮液上浆剂由聚砜树脂粉末、聚丙烯酸钠、聚乙烯醇和去离子水组成；按照固体组分的总质量为100％,聚砜树脂粉末占65～75wt％,聚丙烯酸钠占10～15wt％,聚乙烯醇占15～20wt％。本发明所制备的碳纤维适用于制备聚砜树脂基复合材料,所制备的复合材料耐热性高,界面力学性能优异。
518	4	一种内循环催化氧化废水的方法,包括以下步骤：启动：废水中的三价铁形成氢氧化铁夹带碳粉形成沉淀物从沉淀池排泥口排出,上清液自沉淀池排水口排出；运行：将沉淀池排泥口排出的氢氧化铁夹带碳粉的沉淀物进入压滤机脱水为泥饼,泥饼送入高温碳化炉进行高温还原碳化处理；泥饼中含有的有机物被碳化,补充了碳作为还原剂的消耗量,高温过程中产生的水蒸汽、二氧化碳从排气口排出,单质铁和碳粉自排料口排出,并被输送至微电解反应器,以替代铁粉和碳粉进行循环利用。本方法中铁、碳等原料可实现循环利用,降低了成本；本发明整套工艺无危险固废产生,避免了对环境的污染,属于绿色工艺。
519	1	本发明涉及一种锂离子电池,具体涉及一种移动电源用高安全快充型锂离子电池,属于锂离子电池材料领域。本发明锂离子电池包括正极、负极、隔膜、电解液及电池外壳,所述正极包括集流体以及涂覆在集流体表面的正极材料,所述正极材料中的正极活性物质为NCM811和锰酸锂的混合物,且两者的份数比为(2-3)：1。本发明采取NCM811与锰酸锂材料复合使用,利用NCM811优异的循环、高温、高克容量及压实结合锰酸锂高的电压平台及优异的低温、倍率及加工性能,降低移动电源成本,延长其使用寿命,提升其快充性能。
520	2	本发明公开了一种防霉竹扇的制作方法,包括如下步骤：(1)选取无虫蛀竹子,将竹子裁断后剖成竹片,在竹片上镂空出图案,后打磨竹片；(2)将竹片放入沸水中蒸煮2-3小时；(3)将4-6重量份新鲜白玉兰树叶、6-8重量份新鲜土槿皮、1-3重量份新鲜紫苏叶混合后用6-10倍重量份水煎煮提取,得到水提取液,在水提取液中加入20倍重量的水进行稀释,得到防霉防虫剂,将步骤(2)制得的竹片放入防霉防虫剂中,在30-40℃的温度下浸泡2-3天,其中竹片与防霉防虫剂的体积比为1：1-1.5；(4)将经步骤(3)浸泡后的竹片放入碳化炉中进行碳化,在110-130℃的温度下碳化2-3小时；(5)先将经步骤(4)碳化后的竹片烘干,最后将所有竹片同一端铆接在一起制得竹扇；该竹扇不会发霉、被虫蛀。
521	1	本发明公开了一种高炉渣提钛碳化炉电极密封装置,包括电极与炉盖,所述密封装置由从内到外依次设置的密封层、耐火层和水冷层组成,所述密封层与炉盖连接,耐火层上设有至少一个锁紧装置。本发明实现了对炉盖的完全密封,可有效防止炉体内烟气外溢,改善了生产环境；可对电极进行调节,避免电极因升降而发生移位；有效避免了电极与炉体之间出现间隙,可阻止烟气进入间隙中对电极造成消耗；保证了生产中炉内热量不会外溢,减少炉内热量的损失,提高电炉的工作效率。
522	2	一种针对偏干毛竹制备竹纤维地板的加工工艺,属于一种竹制品的加工方法。依次包括破片、细剖、压制成粗的条状竹丝、碳化、压碎、烘干、放入浸胶池中浸泡、烘干、压制成竹地板胚料、加工成户内或户外竹纤维地板。本发明在将偏干的毛竹先经过压轮压丝机压一次,然后碳化,碳化后再用压轮压丝机压一次,这样不仅可以同进起到脱糖、去除有机物的作用,又能使竹条在压轮机的作用下彻底粉碎,有效解决了后续竹丝条浸胶不均匀的问题。这样制成的地板由于内部胶水分布均匀,其内部结构稳定性高,能够避免出现跳丝、开裂、毛刺等现象,大大提高了地板的质量,能有效避免因四季温度变化而产生的地板开裂、变形等现象,延长了地板的使用寿命。
523	0	本发明公开了一种连续制备酚醛基活性炭纤维的碳活化一体炉,包括卧式的炉体和蒸汽罐,所述蒸汽罐连接有蒸汽管,所述炉体内部依次设置有碳化区、活化区以及过渡区,所述碳化区、活化区以及过渡区内均设置有传送辊组和加热组件,所述蒸汽罐为两个,且设置在炉体外部的活化区两侧,每个蒸汽罐连接有多根直线型的蒸汽管,每根蒸汽管水平插入活化区内,且活化区内的传送辊组的上方和下方均具有蒸汽管,且蒸汽管上设置有蒸汽孔眼。本发明可实现原料的碳化和活化,减少设备数量,且方便蒸汽管的更换检修,保证纤维活化均匀,从而提高产品质量。
524	0	本发明公开了用糠醛糠醇改性树脂制备新型玻璃碳材料的方法,涉及碳结构材料技术领域。所述方法包括将原料糠醛糠醇改性树脂与油酸、乳酸混合后倒入模具制成玻璃碳材料预制件,然后将预制件置于高温真空碳化炉中进行高温碳化,即可得到玻璃碳材料。该方法生产成本低,所得玻璃碳材料可循环可降解,且具有耐热性好、耐各种酸碱腐蚀、残碳率高等优点,可广泛应用于医疗、汽车、航空航天、家电等许多行业,市场前景广阔。
525	4	本发明提供了一种用于制备大块平整多孔成型碳电极的方法,属于大块平整碳电极材料的制备技术领域。首先将木材切割成厚度一定的木板,利用切割得到的木板为原料制得大块木炭电极。再将木材加工成一定大小的木板,将切割的木板烘干25天,再利用KOH溶液浸泡12-36小时,浸泡完以后烘干5-10天得到新的木板。然后将处理以后的木板放在碳化炉中隔绝空气燃烧得到一大块多孔成型的碳电极。本发明方法得到的大块碳电极由于是一整块烧结,稳定性更好。由于未使用粘结剂,电极的导电性更好,更易应用在大型设备和工艺中,从而使其具有广阔的应用前景。
526	0	本发明提供了一种生物质环保产气碳化炉与碳化室的连接装置,涉及环保装置技术领域,现有技术中生物质燃烧烟气的处理,不能对烟气进行有效地利用或烟气利用率低,且不符合国家节能减排的要求的技术问题,该装置包括依次连通的烟气裂解管道、烟气管路和裂解气分接器,其中,烟气裂解管道与碳化室连通,裂解气分接器与产气碳化炉连通,烟气裂解管道与裂解气分接器通过烟气管路连接,本发明提高生物质燃烧的烟气的利用率。
527	0	本发明提供了一种生物质环保产气碳化炉设备,涉及环保设备技术领域,以解决现有技术中存在的烟气直接排放,不符合国家节能减排的要求,并且污染环境的技术问题,该装置包括碳化室、产气碳化炉,碳化室设有烟气裂解管道,烟气裂解管道通过烟气管路连通产气碳化炉,本发明用于将生物质燃烧排放出的烟气和热量收集再利用。
528	0	本发明公开了一种可降低蔬菜吸收抗生素的厨余垃圾生物炭处理方法,涉及厨余垃圾处理技术领域。包括以下步骤：步骤一,将厨余垃圾固液分离；步骤二,将步骤一得到的固体厨余垃圾粉碎；步骤三,将步骤二粉碎后的厨余垃圾烘干,烘干后过筛；步骤四,将步骤三得到的产物放入碳化炉内高温缺氧碳化裂解；步骤五,将步骤四得到的碳化物浸泡在HCL溶液中12h,去除灰分,过滤,用去离子水洗至中性；步骤六,将清洗后的碳化物烘干得到厨余垃圾生物炭。本发明通过将厨余垃圾中固态物碳化成生物炭吸收土壤中的抗生素以及厨余垃圾液态物发酵后制成有机液体肥料反哺给土壤增加土壤的肥力,解决了现有土壤抗生素难处理及厨余垃圾难处理的问题。
529	1	一种Si/C复合材料的制备方法及其储能应用,涉及锂离子电池电极材料领域。首先以倍半硅氧烷作为原料在一定温度下进行还原反应,得到预产物；后利用盐酸和氢氟酸处理除去副产物,干燥得到Si/C复合材料。将该材料制备成为锂离子电池负极材料,此电极材料在200mA/g的电流密度下,循环50圈稳定的可逆储锂比容量达到800～1500mAh/g,容量保持率高于70％,具有高的放电比容量和良好的循环稳定性。
530	0	一种连续式工业有机废物分解碳化装置及其方法,该装置包括分解碳化炉系统、分解气体处理系统、燃烧废气处理系统、热解燃烧炉和碳化料冷却机,所述的分解碳化炉系统分别与分解气体处理系统、燃烧废气处理系统、热解燃烧炉和碳化料冷却机连接。该装置能够有效地去除工业有机废物中的有机杂质,并实现无害化处理和资源化利用,满足社会效益和经济效益兼顾。本发明还提供采用该连续式工业有机废物分解碳化装置进行连续式工业有机废物分解碳化处理的方法。
531	0	本发明公开了一种有机危废热解设备,包括碳化缸,所述碳化缸的顶部内壁上设置有第一通孔,所述碳化缸的底部内壁上对称设置有两个出料孔,所述出料孔的内壁上固定安装有滤网板,所述第一通孔的内壁上滑动连接有导杆,所述导杆的顶端贯穿第一通孔并焊接有顶板,所述导杆的外壁上套设有弹簧,所述弹簧的顶端和底端分别与顶板的底部和碳化缸的顶部相焊接。本发明结构简单,加热源可以对碳化缸的内部进行加热,在驱动电机、凸轮、导杆和弹簧等结构的配合下,可以使刮板在滤网板上进行横向往复移动,使得可以防止有机危废本体会粘附在滤网板上,可以避免影响碳化效果而导致碳化效率低,使用方便。
532	0	本发明涉及一种石墨烯导热膜及其制备方法,其中,石墨烯导热膜的制备方法包括以下步骤：步骤1：将石墨烯乳液涂覆于聚酰亚胺薄膜的表面,得到石墨烯聚酰亚胺复合薄膜；步骤2：将石墨烯聚酰亚胺复合薄膜烘至半干,得到表面具有粘性的石墨烯聚酰亚胺复合薄膜；步骤3：具有粘性的石墨烯聚酰亚胺复合薄膜包裹石墨纸；步骤4：将包裹石墨纸的石墨烯聚酰亚胺复合薄膜经高温碳化、石墨化后得到石墨烯导热膜半成品；步骤5：石墨烯导热膜半成品经过压延后,得到石墨烯导热膜。本发明提供的石墨烯导热膜具有高导热性,且柔韧性高,散热性能好。
533	0	本发明涉及高炉渣提钛碳化炉装备领域,尤其是一种便捷高效的实现兑渣口的塞头关闭或开启操作,从而大幅度提高生产效率的高炉渣提钛碳化炉热兑渣口密封结构,包括塞头,包括卷扬机、缠绕于卷扬机上并与钢丝绳转接器连接的卷扬机钢丝绳、钢丝绳转接器一端通过启闭钢丝绳与塞头连接。尤其是需要对高炉渣提钛碳化炉热兑渣口进行开启或密闭操作时,只需简单的通过卷扬机的运转,即可通过卷扬机钢丝绳以及启闭钢丝绳对塞头进行提起或放下的操作,从而实现相应的开启或密闭的效果。本发明对热兑渣口的自由开闭操作,既保证了碳化炉上料的便宜性,又保证了正常冶炼时碳化炉的密闭。本发明尤其适用于高炉渣提钛碳化炉热兑渣口的开闭操作之中。
534	0	本发明集气漏管及挡板型的碳化炉,涉及了一种炉窑,用于褐煤的碳化。它是针对现有碳化炉技术对褐煤碳化的技术不足,设计了一种集气漏管及挡板型的碳化炉。由进料口、炉体、碳化室、集气漏管、气孔、挡板、出料口、燃烧器、燃烧室、出烟口、输气管组成。利用挡板的阻挡和支撑作用,减少碳化料碳化过程中的挤压摔碰,降低破碎率。本发明的有益效果是：产品破碎率低,粉料少、生产效率高。
535	0	本发明公开了一种低速重载用铜基石墨自润滑复合件制造方法,所述复合件是由铜合金基体和石墨柱组成,其中铜合金由Cu、Sn、Al2O3、Zn组成。制备包含有石墨柱和石墨基体两部分的石墨型芯坯体,对石墨型芯坯体进行二次固化、碳化、多次浸渍硅溶胶和高温烧结后处理,获得石墨型芯预制体,最后将石墨型芯预制体放入人工合成石墨铸型中固定,在真空压力条件下将润滑油浸渍到石墨柱内部微小孔洞中,获得铜基石墨自润滑复合件。本发明的方法在快速实现石墨柱与铜合金局部复合的同时,保证了铜和石墨之间良好的界面结合,所制备的铜基石墨自润滑复合件具有承载能力强、润滑效果好、耐磨等特点,可用于生产船闸底枢球轴承、大型矿山机械球轴承等。
536	0	本发明公开了一种镍基氮化钛金属陶瓷涂层材料及其制备方法与应用。所述镍基氮化钛金属陶瓷涂层材料的制备方法,包括如下步骤：S1.混料球磨：将混合原料和球磨溶剂进行球磨；所述混合原料按质量比计算为氮化钛60%~85%、镍10%~30%和碳0.5%~10%；S2.混成型剂：球磨完毕后,向球磨机中加入成型剂后进行滚动球磨,得到混合料液；S3.喷雾造粒：将步骤S2中的混合料液进行喷雾造粒,得到混合料粒；S4.碳化制粉：将步骤S3中的混合料粒烘干后,在高温碳化炉中进行碳化和固溶反应,得到(Ti,Ni)(C,N)固溶体粉末；S5.过筛选粒：将(Ti,Ni)(C,N)固溶体粉末过目筛,得到平均粒径为60~100μm的镍基氮化钛金属陶瓷涂层材料。该制备方法制得的镍基氮化钛金属陶瓷涂层材料具有高耐磨损性和强抗腐蚀性。
537	1	本申请实施例示出了一种复合石墨电极制备方法及制备装置,包括：将氧化石墨和N-二甲基甲酰胺混合均匀,加入高分子聚合物、尿素以及锌盐化合物,得到静电纺丝溶液；将静电纺丝溶液倒入注射器静电纺丝后,得到复合纳米纤维；将复合纳米纤维在氧气中氧化后转移至碳化炉,加热碳化后得到多孔复合纳米纤维；将石墨烯与多孔复合纳米纤维溶于溶液混合均匀,得到复合石墨电极前驱液；煅烧处理,得到复合石墨电极,本发明的复合石墨电极制备方法,制得的复合石墨电极不仅比容量大而且循环稳定性好、倍率性高。
538	0	本发明提供了有机物干馏碳化炉,包括第一壳体、顶盖及第三壳体,所述第一壳体内部为空腔结构,所述第一壳体顶部焊接有第二壳体；本发明通过弧形齿、第二导杆、第二弹簧、第三滑动块、转动杆、第一弹簧、第一导杆等零部件组成结构,此结构可以使第三壳体转动,达到对有机物快速干馏的目的,且本发明通过顶盖、螺块、第一滑动块、转动盘、第一固定块、齿轮、电机、顶盖、吊耳等零部件组成结构,此结构可以将第三壳体运这装置外部,达到快速、有效清理有机物的目的,且本发明通过弧形齿条、齿轮、搅拌杆、转动板、第二电机等零部件组成结构,此结构可以对需要干馏的有机物进行搅拌操作,提高有机物干馏速度。
539	0	本发明提出了一种先驱体浸渍/裂解法制备碳/碳复合材料PECVD舟的工艺,与传统石墨材质的承载框相比,碳/碳复合材料力学性能优于石墨,而且能够适应PECVD高温,高真空度,等离子体溅射等恶劣的镀膜环境,而采取CVI(化学气相沉积)工艺制备的碳/碳板材虽然力学性能更佳,使用寿命较长,但是由于工艺控制过程的复杂性导致制造成本较高。因此,本发明采用先驱体浸渍/裂解工艺制备碳/碳复合材料坯体以及SiC涂层,该工艺制备的承载框在满足PECVD工艺的前提下,有效地降低了承载框的制造成本。
540	0	本发明双炉排立式碳化炉,涉及了一种碳化炉,用于煤质碳化料再碳化。它是针对传统碳化炉产品质量不稳定的技术问题,设计了一种碳化炉。由炉壁、干燥干馏区、还原氧化区、灭焦冷却区、炉排、电动推杆、摇臂、烟箱、烟管、鼓风机、进风口、水池、出料机、挥发份燃烧室等组成。通过电动推杆的可控性,控制炉排的转动,利用炉排漏料稳定,分布均匀的特点,使氧化层始终能够均匀燃烧,从而保证了产品质量稳定。其有益效果是操作简单、便于调控、产品质量合格率高、生产效率高。
541	2	一种针对深褐色户外竹纤维地板的加工工艺,属于一种竹制品的加工方法。包括破片、细剖、压制成竹纤维丝、碳化、烘干、碳化、烘干、放入浸胶池中浸泡、烘干、压制成竹纤维地板胚料、加工成竹纤维地板。本发明将压轮压丝机压碎得到的竹纤维丝先后两次进行碳化,有效解决了户外竹地板颜色不均的问题,压轮后的竹丝条经过碳化后,颜色会更深,更适用于户外使用。这样制成的地板由于内部胶水分布均匀,其内部结构稳定性高,能够避免出现跳丝、开裂、毛刺等现象,大大提高了地板的质量,能有效防水,可有效避免因四季温度变化而产生的地板开裂、变形等现象,光泽度更好、吸水膨胀率更低、色差更均匀、更美观,延长了地板的使用寿命。
542	4	本发明的目的之一是提供一种废气处理方法,其能够在处理由碳纤维制造工序排出的废气的过程中抑制因废气处理量增加导致的成本提高,所述废气处理方法包括：第一燃烧工序,用于处理碳化工序废气,该碳化工序废气排自在惰性气体气氛中对纤维状物质进行碳化的碳化炉；和第二燃烧工序,用于处理耐燃化工序废气,该耐燃化工序废气排自在空气气氛中进行耐燃化的耐燃化炉,其中,所述废气处理方法具备：空气分离工序,以空气为原料获得用于将碳化炉设为惰性气体气氛的氮和用于在第一燃烧工序中对碳化工序废气进行燃烧处理的富氧空气。
543	1	本发明公开了一种锂离子电池用硅碳复合材料,由前驱体内核和改性高分子包覆层组成,前驱体内核包括纳米硅粉、裂解碳源和石墨粉制成,改性高分子包覆层由包覆剂制成,包覆剂包括乙基纤维素或聚偏氟乙烯；可以有效抑制纳米硅碳粉的体积膨胀,从而可以提高锂离子电池的循环性能和容量。同时本发明提供了一种锂离子电池用硅碳复合材料的制备方法,简单、高效,得到了一种具有优异使用性能的锂离子电池用硅碳复合材料。
544	2	本发明公开一种竹制家具加工工艺,包括以下步骤,a、选竹,将选好的原竹的竹节打通；b、碳化、蒸煮；c、曲直；d、清洗；e、利用微波干燥装置在常温下将竹子烘干；f、对竹子进行打磨、组装；g、将组装好的竹子进行雕刻,裁剪；h、对雕刻、裁剪后的竹子进行涂漆；i、将竹子表面的漆面打磨干净；j、在漆面上利用喷枪喷涂面漆；k、成品检验。本发明的有益效果在于：本发明的原竹利用率较高,生产出来的原竹家具与竹器家具、重竹家具相比更环保、更低碳、更耐用,古典气息较浓,其工艺美术性、自然性非一般家具可比,其牢固性更是可以与实木家具媲美,同时还为节约木材资源做出了卓越的贡献。
545	0	本发明涉及过热蒸汽技术领域,尤其是涉及一种过热蒸汽连续无氧碳化炉新型装置以及方法,包括：上料机构、碳化炉运行机组和出料机构；所述上料机构用于将待处理物料提升至碳化炉运行机组的上方并连续输送至所述碳化炉运行机组,所述碳化炉运行机组包括多个碳化炉,各个碳化炉依次垂直设置或依次水平设置,各个碳化炉均通入过热蒸汽,各个碳化炉依次连接以使待处理物料能够依次进行过热蒸汽连续无氧碳化,所述出料机构包括多个依次连接的螺旋输送机,各个螺旋输送机相互配合以使经过碳化炉碳化后的物料进行连续冷却,以解决现有技术中存在的待处理物料碳化不彻底、无法实现过热蒸汽连续无氧碳化有机物的技术问题。
546	0	本发明涉及过热蒸汽技术领域,尤其是涉及一种过热蒸汽连续无氧碳化裂解炉装置以及方法,包括：上料机构、碳化炉运行机组和出料机构；所述上料机构用于将待处理物料提升至碳化炉运行机组的上方并连续输送至所述碳化炉运行机组,所述碳化炉运行机组包括多个碳化炉,各个碳化炉依次垂直设置或依次水平设置,各个碳化炉均通入过热蒸汽,各个碳化炉依次连接以使待处理物料能够依次进行过热蒸汽连续无氧碳化,所述出料机构包括多个依次连接的螺旋输送机,各个螺旋输送机相互配合以使经过碳化炉碳化后的物料进行连续冷却,以解决现有技术中存在的待处理物料碳化不彻底、无法实现过热蒸汽连续无氧碳化有机物的技术问题。
547	0	本发明涉及过热蒸汽技术领域,尤其是涉及一种过热蒸汽无氧碳化有机物综合系统及方法。该综合系统包括：上料系统、碳化炉、出料系统、过热蒸汽炉和尾气处理系统；所述上料系统通过空气隔绝机构与碳化炉的进料口连接；所述出料系统通过空气隔绝机构与碳化炉的出料口连接；所述过热蒸汽炉与碳化炉连接；所述尾气处理系统与碳化炉连接,通过引风机抽排碳化炉的废气,所述尾气处理系统能利用废气的温度对所述过热蒸汽炉进行加热。该过热蒸汽无氧碳化有机物综合系统设计巧妙,利于推广与应用。
548	0	本发明属于锂离子电池领域,具体涉及一种高倍率锂离子电池石墨负极材料及其制备方法,包括如下步骤：(1)原料粉碎整形；(2)石墨化；(3)除磁筛分；(4)液相包覆造粒；(5)表面氧化处理,本发明首先通过优选小粒度石墨利用液相包覆造粒工艺来代替传统的二次造粒,以实现石墨表面的均匀包覆,来降低其各向异性,缩短锂离子的扩散路径,再通过表面氧化造孔工艺在石墨表面形成微孔结构,增加基面的锂离子迁移通道,提高其迁移速度,该方法得到的石墨不仅充电倍率＞8C,同时在＞30C的放电倍率下容量能保持≥80％。
549	4	本发明涉及弯管式水冷自适应密封出料装置及其出料方法,该装置包括冷却结构、密封结构以及出料结构,冷却结构包括冷却组件以及弯管,弯管的末端与密封结构连接,冷却组件环绕在弯管的外端,密封结构与出料结构连接。本发明采用水冷的方式进行废料的降温,结构简单,且采用从下往上运输的水进行冷却,可增大冷却效果,通过密封腔内堆积废料的方式严实地密封出料口,在进料腔体的外周设置保温体,降低了高温碳化炉内热能损失,且利用进料腔体作为缓冲结构,提高了高温碳化炉焚烧效率,设置第一位置传感器和第二位置传感器做检测以控制出料结构运输废料,使废料一直保持堆积在第二位置传感器处,实现了出料口的自适应密封及废料自动运输。
550	0	本发明涉及碳材料领域的一种高强度、高储氢量的石墨烯基碳纤维及其制备方法。所述高强度、高储氢量石墨烯基碳纤维其纤维主体由石墨烯和无定形碳构成,其中所述石墨烯占纤维主体的含量为60～100wt％；所述纤维主体上或者还生长有碳纳米管,在纤维主体或者在纤维主体以及在其上生长的碳纳米管上修饰有金属颗粒；以所述石墨烯基碳纤维总重量为100wt％计,所述金属颗粒的含量为0～30wt％；所述碳纳米管的含量为0～300wt％。所述石墨烯基碳纤维是通过采用溶液纺丝法将氧化石墨烯水溶液与聚合物溶液混合的纺丝液进行纺丝得到氧化石墨烯基初始纤维,然后将该初始纤维进行碳化而得到的。制备方法简单,性能优异,可应用于储氢材料以及新能源汽车等领域。
551	0	本发明提供一种垃圾碳化处理设备,该设备包括碳化炉和设置在碳化炉炉体外侧的加热保温装置,加热保温装置包括太阳能反光板和燃气底座,太阳能反光板用于将太阳光集中反射到碳化炉炉体并为碳化炉炉体预热,燃气底座位于碳化炉炉体的底部且用于对碳化炉炉体进行加热及固定。本发明以太阳能反光板的集热作用来代替现有的燃料或燃气预热,可节约燃料或燃气资源,降低垃圾碳化的成本,提高了太阳能的利用率,可降低碳化过程中的污染性气体的排放量,减少对环境的污染和破坏,增加操作的安全性。同时整体设备的结构简单,占用较少的土地资源,且能处理大量的垃圾,可以多次重复利用,简化生活垃圾碳化处理操作过程,环境压力小。
552	0	本发明公开了一种新型秸秆煤的制备方法,包含如下步骤：(1)秸秆预处理,对秸秆进行除土处理；(2)单种秸秆粉碎,玉米秸秆放入粉碎机内进行粉碎,达到210目；(3)混合粉碎,将粉碎后的玉米秸秆与花生壳及稻壳放入粉碎机中进行粉碎,制成秸秆混合料；(4)碳化处理,将粉碎后的秸秆混合料加入到碳化炉中进行处理；(5)加入添加剂；(6)压缩成型,将配料通过秸秆煤成型机中进行压缩成型；(7)冷却包装。本发明一种新型秸秆煤的制备方法,具有碳化成碳时间短,碳化后碳粉质量好、纯度高,产品可塑性强,热值高且用途广泛,同时在制作过程中无废物排放,生产效率高,经济效益明显,具有广阔的市场前景。
553	4	本发明公开了一种生活垃圾无氧碳化回收处理系统,包括碳化炉、尾气处理单元和碳棒机,碳化炉的出料口和碳棒机连接,碳化炉的尾气出口与尾气处理单元中尾气处理桶的进气口连接,设置在碳化炉外侧底部的燃气底座与尾气处理桶的出气口连接。本发明所提供的生活垃圾回收处理系统通过无氧碳化生活垃圾形成碳颗粒并压制成碳棒后再次利用,并将碳化过程生成的尾气再燃烧为碳化过程加热,有效实现了生活垃圾的连续化、减量化、资源化和无害化处理；回收处理系统设计合理,智能化程度高,安全性好；其结构具有完整性和系统性,理论和实际意义重大,社会和经济效益良好,应用前景广阔。
554	0	本发明涉及一种提高碳纤维力学性能的简易装置,主要解决现有设备和工艺制备的碳纤维力学性能差、离散系数大的技术问题。本发明通过在预氧化炉和低温碳化炉之间增加加湿和干燥装置,原丝依次经放丝机、预处理站、预氧化炉、加湿装置(1)、牵伸装置(2)、干燥装置(3)、低温碳化炉、高温碳化炉,最终在收丝机上获得碳纤维。预氧纤维经去离子水浸渍后在100℃～200℃温度下空气气氛中进行干燥,经处理后预氧纤维的含水率低于0.15％的技术方案,较好地解决了该问题,适用于碳纤维的工业化生产。
555	0	本发明涉及一种减弱碳纤维中皮芯结构的设备和热处理技术,主要解决现有碳纤维制备过程中预氧纤维皮芯结构严重、致密性差和线密度离散系数大的问题,通过采用减弱碳纤维纤维中皮芯结构的设备,包括至少一号氧化炉(1)、二号氧化炉(2)、三号氧化炉(3)、四号氧化炉(4)四个氧化炉,其中,所述的氧化炉都使用电加热式管式干燥炉,内部为不锈钢炉膛,炉膛上缠绕镍铬合金丝,每个氧化炉炉膛(8)上的加热丝(9)缠绕密度,沿着走丝方向越来越大,使得每个氧化炉进口到出口的温度可实现10～50℃温差的技术方案,较好地解决了以上问题,可用于碳纤维的工业生产中。
556	0	本发明公开了一种间接推进式污泥高温碳化炉,包括内筒、外筒、进料管道和出料管,内筒转动安装于外筒内,且外筒和内筒之间具有环形腔室,外筒设有与环形空腔连通的进气口,以向所述环形腔室内通入热气体加热,内筒的内壁上轴向均布有多个拨料齿,拨料齿朝向出料方向倾斜设置,外筒与进料管道相对的一端设有出料管,外筒位于出料管的一端设有与环形腔室连通的出气口,出料管与外筒转动连接,出料管通过热交换装置后与碳化污泥储存仓连接。本发明通过向环形空腔内输入热气体,不与碳化污泥直接接触,从而保证了排放气体的无害无臭性,另外通过在进料管道设置一道加热,充分利用了第一次排出的气体的热量,节省了能源。
557	0	一种微片石墨烯电热油墨的制备方法、电热墙布的制备方法及电热墙布的应用,微片石墨烯电热油墨的制备：纳米银线的制备；少层微片石墨烯滤饼的制备；微片石墨烯电热油墨的制备。该方法制备的微片石墨烯电热油墨具有均匀的分散性和高导电性等优点。电热墙布的制备：用稀释剂将微片石墨烯电热油墨的制备进行复配；通过管道泵送至圆网印刷装置的出墨喷头,在泵的压力下,均匀地送至圆网内筒,调节圆网印刷刮刀的深度、角度和位置,使油墨从圆网内均匀的挤出印刷至基材上；送至烘箱内烘烤,在印刷银电极得到电热墙布半成品；该方法工艺简单、易操作,能解决传统印刷方式对基材材质的限制。电热墙布的应用：将电热墙皮应用于机房的电磁屏蔽布。
558	0	一种用于碳纤维加工生产用的密封装置,其主体为密封本体,由阻流板、膨胀室和气体喷出部组成,所述阻流板安装在膨胀室中,气体喷出部安装在密封本体的一侧,所述膨胀室设置有多个,多个所述膨胀室相互连在一起,多个所述膨胀室之间通过阻流板分隔；惰性气体经过由气体喷出部的多孔板组成的气流分布板后进入膨胀室内,对膨胀室内的纤维原料进行保护,避免氧化,提高纤维原料的含碳量；排气装置安装在碳化炉上拱弧形面的上端,碳化炉的截面形状为上拱弧形,这种形状不仅可承受高温条件下不变形,而且上拱弧形可使滴入其上的焦油向两边流动,阻止焦油直接下滴污染纤维。
559	0	本发明公开了石墨烯碳纤维及其制备方法,方法包括：(1)将含有氧化石墨烯的二甲基甲酰胺分散液或二甲基亚砜分散液与聚丙烯腈粉末和桥连剂混合,隔绝空气室温放置溶胀,然后搅拌状态加热溶解,配制聚丙烯腈-氧化石墨烯纺丝液；(2)将聚丙烯腈-氧化石墨烯纺丝溶液计量挤出喷丝板,在含有乙醇、水、二甲基甲酰胺和二甲基亚砜中的至少一种溶液中成纤,进行牵伸、水洗、上油、干燥和卷绕,得到聚丙烯腈-氧化石墨烯原丝；(3)将聚丙烯腈-氧化石墨烯原丝进行预氧化和碳化处理,得到石墨烯碳纤维。采用该方法可以将难于成纤维的高分散性氧化石墨烯溶液制得石墨烯纤维,该石墨烯碳纤维中石墨烯含量不低于75％,导热率可达1520Wm-1K-1。
560	0	本发明公开了一种石墨散热膜生产用真空碳化炉,包括碳化炉支架,所述碳化炉支架的上端面安装有碳化炉外层,所述碳化炉外层外表面的一侧安装有温度传感器,所述碳化炉外层的上端面安装有冷却气体进口甲,所述冷却气体进口甲的一侧安装有冷却气体进口乙,所述冷却气体进口乙和冷却气体进口甲的一端安装有分流器,所述分流器的下方安装有冷却雾化装置,所述冷却雾化装置的一侧安装有自吸泵,所述冷却雾化装置的另一侧安装有冷却池。本发明通过雾化的水对碳化炉进行冷却,能够精准的控制炉内温度,通过氮气可以对碳化炉和石墨膜赋予保护层,通过螺旋电阻可以对炉内进行均匀加热,且加热所需时间短,从而提升石墨膜的品质和生产效率。
561	0	本发明公开了生物质碳化炉中的冷却装置,其结构包括防潮底板、电箱、自动冷却开展装置、维修盘启关阀、通管、热量输出管、隔热防护外壳、原料斗,防潮底板顶端采用电焊的方式固定连接于隔热防护外壳底端,维修盘启关阀通过镶嵌的方式安装在隔热防护外壳正端面,自动冷却开展装置通过嵌入的方式安装在隔热防护外壳内部,本发明主要利用分层触发机构对冷却槽中内部的温度进行监控,当温度过高通过其启动冷气输出机构并通过热交换组对内部冷却水与碳块进行同步置换,保证冷却水的处于高效排温状态从而保证碳块与冷却水的热交换速率保持在标准位置,保证碳块在完全降温后排出,确保碳块在排出后处于安全温度。
562	4	本发明公开了一种气态危险废物处理系统,所述气态危险废物处理系统至少包括废弃物收集腔体、换热器、炭化炉和燃烧室,其中,所述废弃物收集腔经换热器与所述炭化炉相连,所述燃烧室经热流管道与所述炭化炉的表部加热层连通；所述废弃物收集腔与所述换热器间设有废气浓缩室,所述废气浓缩室侧壁上设有若干排气管,所述排气管与所述废气浓缩室的连接端设有高分子气体分离膜。通过本系统中废气浓缩室完成了对大分子有机气体的隔离,从而实现对通入废气浓缩室内有机气体的浓缩,以提高炭化炉的利用效率,避免低浓度有机废气通入其中从而造成炭化过程热能的浪费。
563	4	本发明涉及一种高盐高COD废水的处理方法,该方法将高盐高COD废水进行MVR蒸馏浓缩以及喷烘形成粉状物,并将粉状物送入到充满过热蒸汽且由过热蒸汽升温至500-650℃的无氧裂解碳化炉内进行裂解、碳化。该方法优化了高盐高COD废水的处理方法,降低了废水处理的难度,同时节约了能耗,降低了生产成本。
564	0	本发明公开了利用废聚丙烯腈纤维制备的聚丙烯腈碳纤维及其制备方法,方法包括：(1)将废聚丙烯腈纤维进行脱水处理,得到完全脱水的废聚丙烯腈纤维；(2)将所述完全脱水的废聚丙烯腈纤维短切后与溶剂混合室温溶胀、高温搅拌溶解配制聚合物溶液,经过滤、脱泡得到纺丝溶液；(3)将所述纺丝溶液进行纺丝,得到聚丙烯腈原丝；(4)将所述聚丙烯腈原丝进行预氧化和碳化,得到聚丙烯腈碳纤维。采用该方法得到完全脱水废丝,配制聚丙烯腈质量浓度为19～22wt％的碳纤维原丝用纺丝溶液,以此纺丝液制备的原丝经预氧化和碳化后,最终制备得到线密度38～66g/km、拉伸强度3.8～5.6GPa、拉伸模量230～300GPa的聚丙烯腈碳纤维。
565	4	本发明涉及螺线式水冷自适应密封出料装置及其出料方法,该装置包括冷却结构、密封结构及出料结构,冷却结构包括冷却螺线组件及冷却壳体,冷却壳体内设有冷却腔,冷却螺线组件嵌入在冷却腔内,且冷却螺线组件与冷却壳体连接,冷却腔与密封结构连通,密封结构与出料结构连接。本发明通过第一空腔内输入冷却液体进行外水冷,冷却螺线组件进行内水冷,改善冷却效果,通过密封腔内堆积废料的方式严实地密封出料口,进料腔体的外周设置保温体,降低高温碳化炉内热能损失,提高高温碳化炉焚烧效率,第一位置传感器和第二位置传感器做检测以控制出料结构运输废料,使废料一直保持堆积在第二位置传感器处,实现出料口的自适应密封及废料自动运输。
566	4	本发明涉及多孔式水冷自适应密封出料装置及其出料方法,该装置包括冷却结构、密封结构以及出料结构,冷却结构包括冷却组件、上漏盘以及下漏盘,上漏盘上设有若干个间隔布置的第一通孔,下漏盘上设有若干个间隔布置的第二通孔,第一通孔与第二通孔通过管道连接,管道位于冷却组件内,下漏盘以及出料结构分别与密封结构连接。本发明采用从下往上运输的水进行冷却,可增大冷却效果,结构简单,通过密封腔内堆积废料的方式严实地密封出料箱,在进料腔体的外周设置保温体,提高了高温碳化炉焚烧效率,设置第一位置传感器和第二位置传感器做检测以控制出料结构运输废料,使废料一直保持堆积在第二位置传感器处,实现出料口的自适应密封及废料自动运输。
567	0	一种石墨烯/碳黑复合电热油墨的制备方法及圆网印刷电热膜的制备方法,石墨烯/碳黑复合电热油墨的制备方法：少层石墨烯聚集体的制备；石墨烯/碳黑色浆的制备；石墨烯/碳黑复合电热油墨的制备。该方法制备的石墨烯/碳黑复合电热油墨具有均匀的分散性、高导电性、色泽亮丽等优点。电热膜的制备方法：用稀释剂将石墨烯/碳黑复合电热油墨进行复配；通过管道泵送至圆网印刷装置的出墨喷头,在泵的压力下,均匀地送至圆网内筒,调节圆网印刷刮刀的深度、角度和位置,使油墨从圆网内均匀的挤出印刷至基材上；送至烘箱内烘烤,在印刷银电极得到电热膜半成品；该方法工艺简单、易操作,能解决传统印刷方式对基材材质的限制。
568	0	本发明涉及化工用加热设备技术领域,针对现有管式炉在实验过程中存在的操作复杂、实验样品少的缺陷,提出一种多仓立式生物质碳化实验炉及其使用方法,该装置主要包括加热管和石英管,所述加热管包裹在石英管的外壁上,所述石英管为顶部开口的筒型管,在石英管内部设有可拆卸的瓷舟仓架,所述瓷舟仓架包括瓷舟仓盘和进气管,所述瓷舟仓盘上均匀开设有多个瓷舟孔,水平设置的瓷舟仓盘套设且卡接在进气管的外侧,所述进气管的底部穿过碳化炉体的底部将碳化炉体内部与外部连通；所述密封盖一侧与碳化炉体外侧转动连接,密封盖另一侧通过锁扣与碳化炉体实现锁紧。本装置具有结构简单、易于操作、适用性强、批量实验的特点。
569	0	本发明提供一种碳化方法,不对现有碳化装置实施大幅改良,就能够有效率地利用干馏对高水分率生物质实施碳化处理。本发明的碳化方法在一定期间内连续进行三个工序,所述三个工序包含：使低水分率生物质在碳化炉内热分解而得到来自低水分率生物质的碳化燃料和干馏气体的第1工序；利用得到的干馏气体二次燃烧所得到的高温气体使干燥机内的高水分率生物质干燥而得到干燥生物质的第2工序；对第2工序中得到干燥生物质进行保管的第3工序；然后,在一定期间内连续进行下三工序,所述三个工序包含：使所保管的干燥生物质热分解而得到来自高水分率生物质的碳化燃料和干馏气体的第4工序；利用使得到的干馏气体二次燃烧所得到的高温气体使干燥机内的高水分率生物质干燥而得到干燥生物质的第5工序；以及对第5工序中得到的干燥生物质进行保管的第6工序。
570	0	本发明公开了一种用于碳纤维生产的低温碳化装置,包括碳化炉,所述碳化炉的两侧侧壁上均开设有通口,其中一个通口的内壁上开设有两个对称设置的放置槽,每个所述放置槽内均固定连接有压缩弹簧,每个所述压缩弹簧的另一端均固定连接有固定杆,每个所述固定杆的另一端均转动连接有滚轮,另一个所述通口的侧壁上粘接有密封垫,所述碳化炉的一侧侧壁上开设有放置腔,所述放置腔内装设有鼓风机。本发明通过气缸伸缩,带动挡板在收纳槽内上下移动,使通风口开启或关闭,当通风口关闭时,可使碳化炉的内部封闭,进行低温碳化时可防止废气溢出,当通风口开启时,可使碳化炉内的废气通过通风口排出并进行统一回收处理,安全环保。
571	0	本发明涉及泡沫炭制备技术领域,具体涉及一种高韧性高吸附型生物质基泡沫炭的制备方法。本发明首先以柏树叶为原料制得活性炭,将硅酸钠制成纳米二氧化硅,纳米二氧化硅结合在樟树叶活性炭的表面,再以竹篾为原料得到竹炭纤维,将竹炭纤维与樟树叶活性炭混合高温碳化即得高韧性高吸附型生物质基泡沫炭,樟树叶活性炭孔径均匀,并且吸附率高,二氧化硅呈絮状和网状的准颗粒结构,结合了纳米二氧化硅的樟树叶活性炭可以作为生物质基泡沫炭的模板,加入竹炭纤维使得泡沫炭的韧性、抑菌、抗紫外线性能提升,竹炭纤维结合到樟树叶活性炭的孔隙中,即得高韧性高吸附型生物质基泡沫炭,具有广阔的应用前景。
572	2	本发明公开了一种家具用木质板材的处理方法,具体涉及板材领域,包括以下步骤：(1)木材表面处理；(2)木材的蒸煮；(3)木材的防腐处理；(4)木材的炭化；本发明方法通过对木材蒸煮提高木材的抗裂性,同时有助于木材防腐防蛀,同时利用防腐剂浸渍,使防腐性物质渗入木材内部以及包覆于木材表面增强木材的防腐性,同时经过高温炭化增强了木材的尺寸稳定性,使木材完全脱脂不溢脂,具有防腐和抗生物侵袭的作用。
573	0	本发明公开了大直径干湿法聚丙烯腈碳纤维及其制备方法,方法包括：(1)将聚丙烯腈共聚物纺丝溶液经过计量泵、喷丝板喷丝,经过空气层后依次凝固、一次牵伸、水洗、上油、干燥、二次牵伸和热定型,得到大直径聚丙烯腈原丝；(2)将大直径原丝进行预氧化和碳化,得到大直径聚丙烯腈碳纤维,在凝固过程中,控制凝固丝条的直径为60～160μm,在水洗过程中,控制水洗纤维的直径为25～65μm,在干燥过程中,控制干燥致密化纤维的直径为18～45μm。采用该方法得到纤度120～780tex、直径10～30μm的大直径聚丙烯腈原丝,然后对该原丝进行预氧化和碳化后,最终制备得到纤度66～412tex、直径7～20μm、拉伸强度3.8～5.9GPa、拉伸模量230～300GPa的大直径聚丙烯腈碳纤维。
574	1	硬碳负极材料及其制作方法及利用其制作电池的方法,硬碳负极材料由多孔超滤膜废旧料烧制而成,将多孔超滤膜废旧料去杂后,通过热解方式,经前处理、预碳化、碳化处理、后处理得到硬碳负极材料,硬碳负极材料与粘结剂PVDF、导电炭黑按照质量比为93:5:2的比例均匀分散于N,N’-甲基吡咯烷酮中,然后涂覆于铜箔上经辊压制成电极片,在氩气氛手套箱中分别以金属锂片为对电极,以Celgard 2400为隔膜,以LiPF6(1.3M)、以EC与DMC组成的电解液为电解液,其中EC与DMC的质量比为1:3,组装成扣式锂离子电池。本发明使用的废旧料丰富的孔结构使得制备的硬碳负极材料具有优异的电化学性能,放电容量高,首周库伦效率高,且成本低,有非常好的成本和性能优势。
575	4	本发明公开了一种稳定性好的消泡剂的制备方法,包括如下步骤：(1)消泡功能助剂制备、(2)原料称取备用、(3)成品制备。本发明改善了消泡剂的制备方法,各步骤搭配合理、便于推广应用,制得的消泡剂消泡迅速,抑泡能力强,使用品质稳定,综合特性好,极具市场竞争力和生产效益。
576	4	本发明的目的是提供一种赤潮应急修复方法,利用密封罐体内加入药剂,配合密封罐内的负压环境,降低罐体内液体的沸点,产生水蒸气提高密封罐内的浓度,并使密封罐内的藻体破碎,进而将破碎的藻体输送至离心装置中离心处理,离心后的液体回输至密封罐中,继续负压浓缩,最终将藻体内的物质留在密封罐内,并将破碎后的藻体输送至碳化炉中进行碳化处理,产生藻碳,防止水体中的氮磷、藻毒素产生二次污染。
577	0	本发明公开了一种液态危险废物处理系统,所述液态危险废物处理系统至少包括废弃物收集腔体、换热器、炭化炉和燃烧室,其中,所述废弃物收集腔经换热器与所述炭化炉相连,所述燃烧室经热流管道与所述炭化炉的表部加热层连通；所述换热器与所述炭化炉间设有均质箱,所述均质腔箱的腔体内壁设有超声振子并经雾化喷头与所述炭化炉相连。通过本系统中均质箱的腔体内壁上的若干超声振子设置完成了对预热后流入腔体内的液态有机废物的振荡均质,从而保证物料在进入炭化炉后能够同步完成物料炭化,提升物料炭化利用率。同时,通过设置于均质箱上的雾化喷头,降低了进入炭化炉内液态物料的颗粒度,进一步地提升了炭化炉对液态物料的炭化效率。
578	0	本发明公开了一种生物质气化碳化处理方法及集成装置,一种生物质气化碳化处理方法,包括以下步骤：S1,设置气化炉、碳化炉、分离器、返料器、旋风除尘器、布袋除尘器及冷却装置；S2,通过气化炉对生物质原料进行燃烧；S3,通过分离器对燃烧后生物质进行分离,可得高温烟气与未完全燃烧生物质；S4,抽取部分高温烟气与空气混合得到流化风；S5,通过返料器将未完全燃烧生物质返回气化炉内再次燃烧；S6,通过旋风除尘器对高温烟气除尘；S7,除尘后高温烟气进入碳化炉内进行欠氧裂解气化,裂解气化后得到固定碳和燃气；S8,通过布袋除尘器将燃气进行除尘得到清洁可燃气；S9,通过冷却装置对固定碳进行冷却得到可用固定碳；本发明有效提高生物质原料的利用率,可实现大型化和连续性生产。
579	0	本发明提供一种氟掺杂氧化锡负载石墨烯的合成方法,其特征在于,包括以下步骤：将氟苯胺单体和氯化亚锡溶于去离子水中,加入氧化石墨超声搅拌形成溶胶,另取引发剂溶于另一盛有去离子水的烧杯中,再以两秒每滴的速度加入之前配制的溶胶中,加入过程中持续搅拌,室温～40℃搅拌反应12～24小时后得到沉淀,过滤洗涤烘干后粉末放入800～1000℃碳化炉中煅烧6～8小时得到氟掺杂氧化锡负载石墨烯粉末。本发明在氧化石墨溶胶中原位合成氧化锡负载聚氟苯胺修饰的氧化石墨烯,后经过碳化方式获得氟掺杂氧化锡纳米颗粒修饰的石墨烯,易于量产,产物电导率高,可用于各类导电填料、抗静电涂层、微波涂层等领域。
580	4	本发明公开了一种污泥碳化处理系统及工艺,包括如下步骤：1)污泥从污泥储存罐输送到搅拌机内经过搅拌且脱水后的污泥经过电导流板进入到储料桶内；2)脱水污泥从储料桶进入脱水污泥干燥机,从碳化加热炉供给的加热气体进入破碎轴,以与脱水污泥非直接接触后对脱水污泥进行干燥,含水率低至20-30％,然后脱水污泥进入干污泥存放筒内待用；3)干燥后的干化污泥输送到进料管道后进入污泥碳化炉的内筒,内筒旋转为进入的干化污泥提供热量,最终形成稳定的碳化产物。本发明充分利用了脱水污泥在干化以及碳化过程中产生的干馏气体燃烧后形成的热量,用于污泥干化以及碳化过程。该污泥碳化系统回收利用热能,从而达到节能的目的。
581	1	本发明公开了一种磁性碳纳米材料的制备方法,属于碳纳米材料技术领域。将凝胶分散液与聚烯丙胺按质量比5：1～8：1混合于四口烧瓶中,并向四口烧瓶中加入凝胶分散液质量0.2～0.4倍的预改性磁性粉末,超声分散20～30min后,向四口烧瓶中通入二氧化碳,于温度为45～55℃,转速为300～400r/min的条件下,搅拌反应2～4h后,磁铁分离,得改性磁性粉末坯料,将改性磁性粉末坯料于温度为60℃的条件下真空干燥4～5h后,得改性磁性粉末；将改性磁性粉末于碳化炉中碳化反应1～2h后,将炉内物料降至室温,出料,磁铁分离,得磁性碳纳米材料。本发明技术方案制备的磁性碳纳米材具有粒径分布窄、不易团聚的特点。
582	0	本发明涉及一种碳空心微球的制备方法,该方法包括：使用酚醛空心微球为前体,在惰性气体保护下,以0.2-1℃/min的升温速率升温至失重温度,保温1-4小时,所述失重温度为300～700℃；然后继续以0.2-1℃/min的升温速率升温至碳化温度,并保温1-3小时,所述碳化温度为800-1200℃；完成热解碳化后,以采用1-5℃/min的降温速率降到室温。通过对酚醛空心微球热解碳化工艺的控制,有效避免了微球空心结构的破损,从而获得了高圆度、高强度以及低破球率的碳空心微球。
583	0	本发明公开了生物质碳化炉中的冷却装置,其结构包括,生物质碳化冷却桶、加厚防护层、警示灯、防护钢圈、生物质输入端口、可拆卸上盖、按压键、衔接操作端口、防护栏、手动输出端口,生物质碳化冷却桶包括防护外壳、受力推动组、受力滑动安装体、旋转传动装置、压力平移设备、受力装置、碳化冷却桶、移动触发装置,碳化冷却桶底端贯穿于防护外壳内部,基于现有技术而言,本发明采用能够在其设备对生物质碳化完毕后,通过外界将其控制按钮开启,从而触发内部的设备,使得其将冷却的设备推至处理格外层的速导温层内,使其开始冷却降温,通过其层面将冷却的效果导于内部的物体,使其迅速降温,便可取出。
584	0	本发明属于茶叶种植技术领域,具体涉及一种茶叶种植专用土壤改良剂及其制备方法。本发明结合硅藻土、棉秆生物炭和稻壳生物炭的多孔结构,吸附有益菌冻胶样芽孢杆菌、灰色链霉菌和光和细菌,制备得到的茶叶种植专用土壤改良剂可改善土壤酸化、板结的问题,使土壤团粒结构良好、疏松,降低土壤中重金属的生物有效性。促进作物根系发达和生长健壮,增强作物抗寒、抗旱、抗病和抗逆能力,提高茶叶产量并改善茶叶品质。
585	0	本发明公开了一种碳纤维增强碳-碳化硅摩擦材料的制备方法,属于碳纤维增强碳-碳化硅复合材料制备领域。该方法包括如下步骤：(1)碳纤维预制体编织成形；(2)碳纤维预制体的高温热处理；(3)沥青/树脂混合浸渍剂的配制；(4)沥青/树脂混合浸渍剂的浸渍、固化与碳化；(5)树脂/碳粉浸渍前驱体的配制；(6)树脂/碳粉浸渍前驱体的浸渍、固化与碳化；(7)多孔碳/碳坯体的高温热处理；(8)多孔碳/碳坯体的熔融渗硅,制得碳纤维增强-碳碳化硅摩擦材料。本发明制备方法的工艺简单可控、制备周期短、材料结构可设计性强,制得的摩擦材料可应用于制作汽车制动盘(片)、高速列车闸瓦及磁悬浮列车滑橇。
586	0	本发明公开了一种生产碳纤维的碳化炉,包括碳化炉,所述碳化炉包括外炉体和内炉体,所述外炉体和内炉体之间设有冷却腔,所述碳化炉的下侧设有水箱,所述外炉体的顶壁上安装有水泵,所述水泵的出水端安装有第一水管,所述第一水管贯穿外炉体的顶壁并延伸至冷却腔内,所述水箱的顶壁上安装有第二水管,所述第二水管贯穿外炉体的底壁并延伸至冷却腔内,所述外炉体的一侧安装有第一连接管。本装置通过各个结构的设置可对碳化炉的内炉体进行循环往复的降温处理,提高降温效果,同时在对第一连接管和第二连接管进行连通和安装操作时,大大的降低了操作用时,有利于提高工作效率。
587	0	一种自动运料的碳化设备,包括运输装置、与所述运输装置活动连接的碳化炉；所述运输装置包括安装座、一端与所述安装座转动连接的皮带组件、位于所述皮带组件上方与安装座固定连接的切割机构；所述碳化炉包括外壳,所述外壳靠近所述皮带组件处设有进料口；所述皮带组件的另一端与所述外壳靠近所述进料口处转动连接。本发明中将运输装置与碳化炉活动连接,适用于大型碳化炉,运输装置使得操作人员与碳化炉保持一定的距离,进而降低操作危险性；运输装置中的皮带通过红色标记线段可以控制投放碳化炉一次碳化过程所需的碳化物料,提高操作人员工作效率；该设计简单,安全性高,工作效率高,提高生物质炭的纯度,优化生物质炭的质量。
588	4	本公开提供一种碳化材料、包含碳化材料的臭氧去除装置、以及去除臭氧的方法。该碳化材料具有含羰基基团(carbonyl-containing group)、烷醇基(alkylol)、以及具有sp2杂化轨道的碳(carbon having sp2 hybrid orbital),其中该含羰基基团的碳原子含量在10atom％至30atom％之间,以该含羰基基团、烷醇基、以及具有sp2杂化轨道碳的碳原子总数为基准。
589	0	本发明公开了一种石墨膜卷材的生产治具,包括底板和顶板,顶板平行设置在底板的上方；在底板与顶板之间设有绕卷筒,在底板与顶板之间设有至少一中层板,中层板套设在绕卷筒上且将其分隔成至少两个相互独立的用于卷绕PI膜的PI膜绕卷位,在底板上且与绕卷筒的下端相对应的位置开设有用于抽风的下抽风孔,在顶板上且与绕卷筒的上端相对应的位置开设有用于抽风的上抽风孔,在中层板上且与绕卷筒的中部相对应的位置开设有用于抽风的中抽风孔。本发明生产效率高,能够实现石墨膜卷材的规模量产,同时还能够使石墨膜卷材在生产制造过程中产生的大量气体快速完全的从石墨膜卷材表面抽离,提高了石墨膜卷材的生产质量。
590	9	具有微循环理疗功能的智能床垫,包括由抗菌远红外促进微循环功能面料制成的床垫表层,记忆海绵的表层设有若干个间隔排布的呈半球状的蘑菇头；记忆海绵的下部为高密度海绵；床垫体的腰部可拆卸式设有智能检测控制芯片。抗菌远红外促进微循环功能面料吸湿排汗,蓄热保暖,具有远红外和负离子放射功能,长期使用能够改善皮肤状态,提高身体微循环。智能检测控制芯片通过中央处理模块和信息传输模块与智能手机进行信息交换,对用户身体的体征信息进行监控,并将采集的体征信息进行分析,根据分析的结果与用户个人身体情况比较。通过震动按摩模块、红外线理疗模块和负离子理疗模块对用户身体进行适当的理疗恢复,有助于用户身体健康。
591	0	本发明公开了大直径聚丙烯腈碳纤维及其制备方法,方法包括：(1)将丙烯腈与衣康酸二元共聚物或丙烯腈、衣康酸和丙烯酸甲酯三元共聚物纺丝溶液依次进行喷丝板喷丝、凝固、一次牵伸、水洗、上油、干燥、二次牵伸和热定型,得到大直径聚丙烯腈原丝；(2)将大直径原丝进行预氧化和碳化,得到大直径聚丙烯腈碳纤维,在凝固过程中,控制凝固丝条的直径为90～155μm,在水洗过程中,控制水洗纤维的直径为32～54μm,在干燥过程中,控制干燥致密化纤维的直径为25～42μm。采用该方法得到纤度252～716tex、直径16～30μm的大直径聚丙烯腈原丝,然后对该原丝进行预氧化和碳化后,最终制备得到直径10～20μm、拉伸强度3.8～4.6GPa、拉伸模量230～260GPa的大直径聚丙烯腈碳纤维。
592	0	本发明属于生物质碳化技术领域,特别涉及一种生物质煤炭的制备方法。本发明首先通过混合溶剂对植物粉末进行浸泡,通过浸泡使粉末内部进行部分软化,并且通过溶剂的浸润增加了可燃性能,随后再进行蒸汽爆破,通过蒸汽爆破提高粉末内部的孔隙率,破坏内部秸秆,使其部分降解,增加可燃性,随后再与菌液进行混合,通过对混合物中的菌液提取,增加了粉末内部的有机质含量,提高了内部部分微量金属元素,促进燃烧,同时利用微生物对粉末的微量降解及降解硫含量,增加了燃烧效率,增强热力值,并且再通过沉淀法形成磁性颗粒,增强了储存的稳定性能,最后与煤炭灰、添加颗粒进行混合,获得了高热值的生物质煤炭。
593	0	本发明公开了一种用于提升人造纺织纤维抗菌性的填料的制备方法,包括如下步骤：(1)蒙脱土预处理、(2)混合液A制备、(3)蒸汽爆破处理、(4)玉米秸秆浸泡处理、(5)混合物B制备、(6)中药提取液制备、(7)过滤物C制备、(8)反应物D制备、(9)成品填料制备。本发明提供了一种填料的制备方法,各步骤搭配合理,便于推广应用,制得的填料具有很强的抗菌活性,且其稳定、持久性好,与人造纺织纤维间的亲和相容性高,极具生产效益和市场竞争力。
594	9	具有微循环理疗功能的智能头巾,包括由抗菌远红外促进微循环功能面料制成的头巾面料层,头巾面料内设有智能检测控制芯片,头巾顶部的内侧设有网格,网格内部均匀分布有若干个理疗按摩突起；头巾的下部设有套于头部的弹性带,头巾顶部的外侧设有拉链。抗菌远红外促进微循环功能面料吸湿排汗,蓄热保暖,具有远红外和负离子放射功能,长期穿着能够改善皮肤状态,提高身体微循环。智能检测控制芯片通过中央处理模块和信息传输模块与智能手机进行信息交换；对穿戴者身体的体征信息进行监控,并将采集的体征信息进行分析。通过震动按摩模块、红外线理疗模块和负离子理疗模块对对穿戴者身体进行适当的理疗恢复,有助于穿戴者身体健康。
595	4	一种间接加热可移动式工业污泥连续热解方法碳化装置,该方法的工艺流程包括：输送步骤、水分蒸发步骤、中温干化步骤、高温碳化步骤、温压调整步骤、冷却处理步骤、油气冷凝步骤、油类回收步骤、废气处理步骤、废气排放在线检测步骤和PM颗粒物在线监测步骤,利用间接阶梯式的加热方式对移动中的污泥进行连续加热。本发明的优点是：该工艺技术装备是可移动的连续热解碳化炉,直接可驶入工业污泥在其产生的现场,集成脱水、干化、连续式高温热解为一体的工艺的方法和一个完整的工业污泥无害化处理及资源化利用的综合性的解决方案。
596	4	本发明涉及一种污泥碳化处理综合利用工艺,其包括以下流程：将污泥进行烘干处理后放入干馏碳化炉进行干馏碳化处理,处理后的固定碳收集后破碎磨细处理,再经吸尘处理得到碳化粉状颗粒,碳化粉状颗粒与渣土混合均化,陈放、造粒形成生粒料球,生粒料球输送至烧结炉内进行烧结；上述干馏碳化炉处理后的可燃气体经过滤器处理及负压罗茨风机输送形成碳化可燃气,碳化可燃气作为上述污泥烘干、干馏碳化炉、烧结炉的加热燃料；所述烧结炉上端外接引风机,通过引风机配合所述碳化可燃气对烧结炉内的生粒料球进行强化燃烧,激发生粒料球内的碳化粉状颗粒发挥热度,从而将生粒料球烧熟制得陶粒。上述工艺,污泥处理效率高,资源回收综合利用强,节能减排。
597	0	本发明公开了一种碳化钨粉末的制备方法,包括步骤S1、将钨粉、炭黑和油酸混合得到混合物；步骤S2、将所述混合物进行碳化、球磨和过筛得到碳化钨粉末。本发明通过在钨粉和炭黑中添加油酸,提高了钨粉和炭黑混合的均匀性,从而提高了碳化钨的碳化速率,提高了碳化转化率和化合碳的含量,改善了碳化钨的结晶完整性。
598	0	本发明公开了一种高拉伸强度高拉伸模量碳纤维,其制备方法包括：(1)以纤维内部H元素含量作为纤维结构控制指标,采用预氧化炉对聚丙烯腈纤维进行六温区的预氧化处理,制得H元素含量为4.0～4.4％的预氧化纤维；(2)使用低温碳化炉对预氧化纤维进行五温区的低温碳化处理,再用高温碳化炉进行四温区的高温碳化处理；(3)采用超高温石墨化炉对高温碳化纤维进行超高温石墨化处理,制备得到所述碳纤维。在纤维连续制备过程中,通过对预氧化、低温碳化、高温碳化及石墨化的温度、牵伸倍率及停留时间进行匹配设计,实现碳纤维的高拉伸强度、高拉伸模量,通过本发明方法制备得到的碳纤维拉伸强度高于4.5GPa、拉伸模量高于540GPa。
599	0	本发明公开了一种超高强度、中高模量属性的聚丙烯腈碳纤维及其制备方法,方法包括：(1)以二甲基亚砜或二甲基乙酰胺为溶剂,将丙烯腈和衣康酸或丙烯腈与丙烯酸甲酯和衣康酸进行共聚合；(2)将聚合物纺丝溶液依次进行纺丝、牵伸、水洗、上油、干燥和热定型；(3)将聚丙烯腈原丝进行预氧化和碳化,得到超高强度、中高模量碳纤维,纺丝过程的凝固浴体系各组分无法渗透进入聚合物纺丝溶液形成的纺丝细流中,聚合物纺丝溶液形成的纺丝细流内的溶剂能够扩散进入凝固浴体系。该方法可以降低传统湿法或干湿法凝固成型过程形成的原丝孔洞型缺陷和皮芯结构不均质缺陷,纤维初始结构易于获得高取向原丝,采用该原丝制得碳纤维拉伸强度5500～7000MPa、拉伸模量为310～390GPa。
600	9	具有微循环理疗功能的智能睡眠枕,包括由抗菌远红外促进微循环功能面料制成的枕体,枕体为分层结构,内部为记忆海绵；枕体表面上镶嵌有若干个对应头部穴位的按摩突起,枕体的上部设置有智能检测控制芯片；枕体的表面还涂有一层托玛琳。抗菌远红外促进微循环功能面料吸湿排汗,有远红外和负离子放射功能,能够改善皮肤状态,提高头部微循环。智能检测控制芯片通过中央处理模块和信息传输模块与智能手机进行信息交换；对用户头部的体征信息进行监控,并将采集的体征信息进行分析,根据分析的结果与用户个人头部情况比较。通过震动按摩模块、红外线理疗模块和负离子理疗模块对对用户头部进行适当的理疗恢复,有助于用户头部健康。
601	9	具有微循环理疗功能的智能护具四件套,包括由抗菌远红外促进微循环功能面料制成的四种护套体,分别为微循环智能护指套、微循环智能护腕套、微循环智能护膝套和微循环智能护踝套。抗菌远红外促进微循环功能面料吸湿排汗,蓄热保暖,具有远红外和负离子放射功能,长期穿着能够改善皮肤状态,提高身体微循环,有益身体健康。智能检测控制芯片通过中央处理模块和信息传输模块与智能手机进行信息交换；通过传感器模块和警示模块对穿戴者身体的体征信息进行监控,并将采集的体征信息进行分析,根据分析的结果与用户个人身体情况比较。通过震动按摩模块、红外线理疗模块和负离子理疗模块对对穿戴者身体进行适当的理疗恢复,有助于穿戴者身体健康。
602	8	具有微循环理疗功能的智能养目眼罩,包括由抗菌远红外促进微循环功能面料制成的眼罩和弹力带。内层对应眼部穴位的位置设有若干个按摩突起；外层设有智能检测控制芯片。抗菌远红外促进微循环功能面料吸湿排汗,蓄热保暖,具有远红外和负离子放射功能,长期佩戴能够改善皮肤状态,提高身体微循环,有益眼部健康。智能检测控制芯片通过中央处理模块和信息传输模块与智能手机进行信息交换；通过传感器模块和警示模块对佩戴者身体的体征信息进行监控,并将采集的体征信息进行分析,根据分析的结果与用户个人身体情况比较。通过震动按摩模块、红外线理疗模块和负离子理疗模块对佩戴者眼部进行适当的理疗恢复,有助于佩戴者眼部健康。
603	9	具有微循环理疗功能的智能袜,包括由抗菌远红外促进微循环功能面料制成的袜体,袜体的顶部袜口部可拆卸式设有智能检测控制芯片；袜体的脚心部设有按脚掌穴位排列的若干个按摩突起。抗菌远红外促进微循环功能面料吸湿排汗,蓄热保暖,具有远红外和负离子放射功能,长期穿着能够改善皮肤状态,提高足部微循环,有益足部健康。智能检测控制芯片通过中央处理模块和信息传输模块与智能手机进行信息交换；通过传感器模块和警示模块对穿戴者足部的体征信息进行监控,并将采集的体征信息进行分析,根据分析的结果与用户个人足部情况比较。通过震动按摩模块、红外线理疗模块和负离子理疗模块对穿戴者足部进行适当的理疗恢复,有助于穿戴者足部健康。
604	0	本发明提供碳化装置。碳化装置(1)的炉主体(3)呈以中心轴(J1)为中心的筒状,以中心轴为中心旋转,且在平行于中心轴的轴向上的两端部分别设有投入口(31)和排出口(32)。加热部对炉主体内的被处理物进行加热。搅拌部(41)在炉主体的内侧面(33)中设置于沿轴向远离排出口的搅拌区域,伴随炉主体的旋转由多个搅拌叶片(411)搅拌被处理物。排出输送部(42)在该内侧面中设置于沿轴向位于搅拌区域和排出口之间的排出输送区域,利用与内侧面接触的部位相对于轴向的倾斜角大于上述搅拌叶片的倾斜角的螺旋叶片(421),伴随炉主体的旋转将被处理物送往排出口。由此,抑制了被处理物的灰尘在未碳化的状态下从排出口排出。
605	4	本发明涉及一种高温碳化渣冷却淬化制粒的方法以及一种高温碳化渣冷却淬化制粒的生产装置,属于高温炉渣冷却淬化制粒技术领域。本发明在碳化炉出口熔渣沟沟型、水渣沟沟型、水淬配水比、水淬压力、水淬流量控制、水淬控制点、水淬时机及水淬时间等方面进行合理设计,实现碳化渣与冷却水的快速接触,利用碳化渣自身物理热能实现自粒化,保证了高温碳化渣冷却淬化制粒后的性能满足后续低温氯化制取TiCl4工艺需求,同时实现了安全、环保生产,碳化渣的性能变化小,并节约了能源。
606	0	本发明公开了一种低磨损耐高温陶瓷刹车片的制备方法,属于汽车制动技术领域。按重量份数计,依次称取：18～25份酚醛树脂,4～6份聚邻苯二甲酸二丙烯酯,20～25份增强纤维,15～20份添加剂,4～5份二氧化锆,8～15份改性海泡石和4～5份固化剂,将酚醛树脂与聚邻苯二甲酸二丙烯酯混合,并加入增强纤维,添加剂,改性海泡石,二氧化锆和固化剂,搅拌混合后,热压成型,得坯料,将坯料保温处理后,得低磨损耐高温陶瓷刹车片。本发明技术方案制备的低磨损耐高温陶瓷刹车片具有优异的耐高温性能和耐磨性能的特点,在汽车制动行业的发展中具有广阔的前景。
607	0	本发明公开了一种铅笔生产用的高强度胶黏剂,由下列物质制成：醋酸乙烯、萜烯树脂、C9石油树脂、邻苯二甲酸丁基苄酯、聚乙二醇、十二烷基苯磺酸钠、六偏磷酸钠、过硫酸铵、碳酸氢钠、乙酸乙酯、玉米纤维胶、壳聚糖、抗氧化剂、功能填料、去离子水。本发明合理搭配了多种原料组分,有效的改善了胶黏剂的综合使用品质,最终制得的胶黏剂粘结性能高、耐温性好、耐候性强、使用稳定,综合品质佳,使用寿命长,极具市场竞争力和推广应用价值。
608	0	本发明属于材料化学技术领域,涉及一种FTO负载碳纤维的合成方法,其特征在于,包括以下步骤：(1)将含氟苯胺单体、二价锡盐和模板剂加入去离子水中搅拌形成乳液。另取引发剂溶于另一盛有去离子水的烧杯中,再以两秒每滴的速度加入之前配制的乳液中,混合液颜色逐渐变蓝再变黑,经洗涤、干燥得到黑色沉淀。(2)得到的沉淀在真空碳化炉中700#900℃中热处理2#3小时,得到FTO负载碳纤维。本发明先制备氧化锡负载的氟苯胺纤维,后经过碳化方式获得氟掺杂氧化锡纤维,易于量产,产物电导率高,与聚合物相容性好,可用于复合高分子导电材料或涂层的导电填充组分。
609	0	本发明公开了用于生产碳纤维的连续碳化装置,其结构包括连续碳化炉、温度表、挂钩、炉盖、把手、支脚、电控箱；连续碳化炉由炉体、动力机构、气体循环机构、烟尘处理室、排烟机构、气体输送管、高温燃烧室、排液机构、液体输送机构、液体单向输送管道、液体回收室组成,本发明采用动力机构带动排烟机构将高温燃烧室内的烟尘进入烟尘处理室,通过液体输送机构带动液体单向输送管道将液体回收室内的水注入烟尘处理室,对烟尘进行净化,也避免了水资源的浪费,再利用气体循环机构让处理后的空气从新注入高温燃烧室形成一个真空燃烧,避免了热能的损耗,该设计提高了生产效率、降低能耗,并且还不会对环境造成污染。
610	0	本发明公开了一种耐腐耐磨的喷塑用涂料,由下列物质组成：聚丙烯酸酯粉末、聚氯乙烯粉末、乙酸丁酯、甲基硅油、四氢吡喃、聚四氢呋喃、羧乙基纤维素、季戊四醇、二乙烯三胺、2#二甲氨基苯甲酸甲酯、邻苯二甲酸丁基苄酯、改性填料、十二烷基苯磺酸钠、去离子水。本发明合理组合搭配了多种原料成分,有效的改善了喷塑涂料的使用特性,提升了喷塑涂料处理后膜层的耐水性、耐磨性、耐候性等,提高了防护的效果,延长了被喷塑工件的使用寿命,极具推广应用价值和市场竞争力。
611	0	本发明公开了一种土壤改良剂,包括以下重量份的原料：禽畜粪便10～20份、膨润土15～25份、海泡石12～23份、龙虾壳酶解液8～16份、植物秸秆9～14份、小麦壳7～11份、改性草木灰8～14份、改性竹粉5～12份、腐殖酸2～3份、果酸1～2份、蔗糖2～4份、混合菌剂0.5～1份。本发明所述的土壤改良剂能够改善土地板结、改良土壤生态环境,增加土壤有机质且能预防植物病虫害、提高产量。
612	2	本发明公开了一种增强天然亚麻布布料染色效果的加工方法,包括如下步骤：(1)纤维预处理、(2)浸泡处理、(3)干燥处理。本发明提供了一种特殊的处理方法,能够有效的改善亚麻布布料的自身特性,增强了其着色特性和染色的效果,提升了布料的外观品相和使用价值,极具市场竞争力。
613	4	本发明公开了一种烟气脱硫剂的制备方法,属于空气净化技术领域。将明胶与水按混合,得明胶溶液,将明胶溶液与改性硅溶胶混合,调节pH至7.0～7.5,并加入处理剂,改性沸石和脲酶,搅拌混合后,静置,得预处理明胶混合物,将预处理明胶混合物进行预冻后,冷冻干燥,得混合明胶坯料；将混合明胶坯料于氮气保护状态下碳化后,得预处理烟气脱硫剂,将预处理烟气脱硫剂粉碎,并加入粉碎后烟气脱硫剂质量1～2倍的氢氧化钾,搅拌混合后,活化,得烟气脱硫剂坯料,将烟气脱硫剂坯料与氢氧化钠溶液按质量比1：3～1：5混合,浸泡,过滤,干燥,得烟气脱硫剂。本发明技术方案制备的烟气脱硫剂具有优异的脱硫性能的特点。
614	0	本发明提供一种氟掺杂氧化锡纤维的合成方法,其特征在于,包括以下步骤：将二价锡盐和氟树脂溶解在N#甲基吡咯烷酮中；制得混合溶液在静电纺丝设备中进行喷射纺丝,喷射器与收集器之间的距离为15#30cm,电压为10#25KV；得到的纤维在真空碳化炉中700#900℃中热处理2#3小时,再放入马弗炉500～800℃煅烧2#3小时,得到氟掺杂氧化锡纤维。本发明原料廉价,的获得氟掺杂氧化锡纤维结构形貌及成分控制稳定,工艺简单,产物可用于透明抗静电涂层、红外阻隔透明隔热涂层等领域。
615	0	本发明公开了一种秸秆碳化系统,包括秸秆碳化炉和烟气回收处理装置；所述秸秆碳化炉包括碳化炉体、碳化炉盖和燃烧器,所述碳化炉盖设置碳化炉体的炉口上,所述燃烧器设置在碳化炉体正下方,所述碳化炉盖上设置有连通碳化炉体的出气管；其特征在于：所述秸秆碳化炉还包括由保温砖砌成的保温壳体,所述保温壳体上设置有排气孔；所述碳化炉体顶端延伸出保温壳体顶部；所述烟气回收处理装置与出气管连通。用于解决现有热量散失严重,碳化效果不理想、冷凝效率低的技术问题。
616	0	本发明公开了一种铝栅栏用防腐涂料,由下列物质组成：丙烯酸树脂、萜烯树脂、正丁醇、脂肪醇聚氧乙烯醚、甲醚化六羟甲基三聚氰胺树脂、功能填料、润湿剂、消泡剂、流平剂、紫外线吸收剂。本发明优化了涂料的原料成分,很好的改善了涂料的使用品质,对应的涂料具有很好的耐温、耐腐、耐磨特性,与铝等金属间的附着结合能力强,能明显的延长铝栅栏的使用寿命,极具推广应用价值。
617	9	具有微循环理疗功能的智能腰带,包括由抗菌远红外促进微循环功能面料制成的腰带本体,腰带本体的右部可拆卸式设有智能检测控制芯片；腰带本体的内侧设有若干个按腰部穴位排列的按摩突起。抗菌远红外促进微循环功能面料吸湿排汗,蓄热保暖,具有远红外和负离子放射功能,长期穿着能够改善皮肤状态,提高身体微循环。智能检测控制芯片通过中央处理模块和信息传输模块与智能手机进行信息交换；通过传感器模块和警示模块对穿戴者身体的体征信息进行监控,并将采集的体征信息进行分析,根据分析的结果与用户个人身体情况比较。通过震动按摩模块、红外线理疗模块和负离子理疗模块对对穿戴者身体进行适当的理疗恢复,有助于穿戴者身体健康。
618	9	具有微循环理疗功能的智能鞋垫,包括由抗菌远红外促进微循环功能面料制成的鞋垫,鞋垫正面的足弓处设有智能检测控制芯片；鞋垫背面设有防滑条纹,鞋垫正面有散发磁疗波的理疗片。抗菌远红外促进微循环功能面料吸湿排汗,蓄热保暖,具有远红外和负离子放射功能,长期穿着能够改善皮肤状态,提高足部微循环,有益足部健康。智能检测控制芯片通过中央处理模块和信息传输模块与智能手机进行信息交换；通过传感器模块和警示模块对穿戴者足部的体征信息进行监控,并将采集的体征信息进行分析,根据分析的结果与用户个人足部情况比较。通过震动按摩模块、红外线理疗模块和负离子理疗模块对对穿戴者足部进行适当的理疗恢复,有助于穿戴者足部健康。
619	2	本发明涉及一种竹片碳化干燥工艺,它包括以下工艺步骤：(1)竹片碳化：将竹片放入碳化炉中进行碳化；(2)竹片干燥：将经步骤(1)碳化后的竹片送入干燥窑内,对竹片进行多阶段升温干燥；(3)竹片回湿：将经步骤(2)的竹片冷却后,利用水蒸汽使竹片回湿；(4)竹片回弹：将经步骤(3)回湿后的竹片,利用水蒸汽进行蒸煮；(5)竹片二次干燥：将经步骤(4)回弹后的竹片进行分阶段快速干燥；(6)竹片冷却。本发明通过对碳化后的竹片依次进行干燥、蒸汽蒸煮、二次干燥以及快速冷却,使竹片中的有机物在高温、高湿的环境下分解,使真菌等虫类失去营养来源,确保由竹片制成的竹制品在使用过程中,不易霉变,延长了竹制品的寿命。
620	4	本发明公开了一种间接传热式污泥热解碳化装置,包括热解碳化炉和向热解碳化炉内供应高温烟气的第一燃烧器,热解碳化炉内设有用于输送污泥在热解碳化炉内运动的热解输送机,热解输送机包括多段水平设置的螺旋输送器,多段螺旋输送器上下排列,螺旋输送器在水平方向自其第一端向第二端输送污泥,上下相邻的螺旋输送器的输送方向相反,下方的螺旋输送器的第一端接收从相邻上方的螺旋输送器的第二端落下的污泥,每段螺旋输送器包括壳体和位于壳体内推动污泥运动的螺旋推动器,每段螺旋输送器的壳体的第一端具有接收污泥的接收开口,每段螺旋输送器的壳体的第二端具有排出污泥的排出开口。本发明的生物油的间接式污泥热解碳化装置不会产生难分离的生物油。
621	0	本发明公开了一种色彩鲜艳稳定的仿生鱼饵的制备方法,包括如下步骤：(1)改性聚乳酸制备、(2)原料称取备用、(3)成品制备。本发明方法工艺简单,各步骤搭配合理,便于批量生产加工,制得的仿生鱼饵耐温性好、力学强度高、色彩品相好且稳定,提升了对鱼的诱食效果,极具市场竞争力和推广应用价值。
622	0	本发明公开了一种强度高抗菌好的聚酯纤维的制备方法,包括如下步骤：(1)基础料制备、(2)功能填料制备、(3)混料挤出处理、(4)干燥处理。本发明优化改善了聚酯纤维的加工制备方法,各工艺步骤搭配合理,便于推广应用,制得的聚酯纤维力学强度高、抗菌性能强且稳定,综合使用品质好,极具市场竞争力和推广应用价值。
623	9	具有微循环理疗功能的智能文胸,罩杯本体和所述肩带由抗菌远红外促进微循环功能面料制成；肩带的末端设有扣带；罩杯的内衬与外表面之间设有内侧罩杯,内侧罩杯的内部设有记忆海绵；内侧罩杯上还设有智能检测控制芯片。抗菌远红外促进微循环功能面料吸湿排汗,具有远红外和负离子放射功能,长期穿着能够改善皮肤状态,提高胸部微循环。智能检测控制芯片通过中央处理模块和信息传输模块与智能手机进行信息交换；对穿戴者胸部的体征信息进行监控,并将采集的体征信息进行分析,根据分析的结果与用户个人胸部情况比较。通过震动按摩模块、红外线理疗模块和负离子理疗模块对对穿戴者胸部进行适当的理疗恢复,有助于穿戴者胸部健康。
624	0	本发明公开了一种防冻高品质混凝土,由下列物质制成：水泥、云母粉、高岭土、碳酸钙、尿素、硫酸锌、硫酸镁、河沙、石子、玉米纤维胶、功能添加剂、水。本发明对混凝土的原料组分进行了特殊的优化改进,各组分搭配合理,配制成的混凝土具有很强的抗冻性、力学强度特性,又具有韧性好、抗龟裂、防渗漏、稳定性高等优点,极具市场竞争力和生产效益。
625	4	本发明提供一种燃气间接式加热回转内螺旋碳化炉,其特征是旋转炉体内设有空心螺旋叶片、空心螺旋叶片轴,空心螺旋叶片固定于旋转炉体的内壁,其前后两端分别设有气体入口和气体出口；空心螺旋叶片轴为前后两端封闭的空心结构；燃烧器的燃烧头设置于空心螺旋叶片前端的气体入口内；空心螺旋叶片后端的气体出口通过连接管与空心螺旋叶片轴的后端连通；空心螺旋叶片轴内设有前后两端开口的空心管,空心管的后端固定于后端盖,后端设有烟气出口。本发明中燃烧器产生的高温烟气在空心螺旋叶片内流动,旋转炉体内的污泥与热源充分接触,可提高换热效率；污泥在空心螺旋叶片的螺旋推进作用下,被均匀且缓慢地输送通过碳化炉,受热均匀,反应充分。
626	0	本发明适用于碳化技术领域,提供了一种农业用高效环保碳化炉,包括壳体组件、调控组件、排气组件和过滤中和组件,所述壳体组件包括固定底盘,保护壳、密封炉盖、控制箱、连接板和连接轴；通过安装托物板,用于盛放原料,设置滚轴,便于托物板滑动,通过设置进水口和出水口可对炉内进行降温,通过设置抽真空机,将炉内空气抽出,避免原料在有氧情况下燃烧,通过设置排烟口,使炉内产生的烟雾通过排烟管道,进入中和箱中,通过在炉内四周设置加热层,使得炉内原料受热均匀,利用率高,碳化效率快,安装中和箱,对炉内排出的气体进行中和反应,除去碳化气体中有害成分,避免碳化气体对环境造成污染。
627	9	具有微循环理疗功能的智能沙滩裤,包括由抗菌远红外促进微循环功能面料制成的裤体,裤体的裤腰处设有智能检测控制芯片；智能检测控制芯片经由防水胶层进行防水保护；裤体的表层涂刷有防水涂层,可在防水涂层表面进行自由涂鸦绘制。抗菌远红外促进微循环功能面料吸湿排汗,蓄热保暖,具有远红外和负离子放射功能,穿着能够改善皮肤状态,提高身体微循环,有益身体健康。智能检测控制芯片通过中央处理模块和信息传输模块与智能手机进行信息交换；通过传感器模块和警示模块对穿戴者身体的体征信息进行监控,并将采集的体征信息进行分析,根据分析的结果与用户个人身体情况比较。
628	0	本发明提供一种型焦耦合末煤热解工艺及系统,实现煤热解技术与型煤碳化技术的耦合,制作型焦产品,利用高压成型设备形成的高密度型焦煤在碳化炉内碳化,而碳化产生的煤气、热解产生的热解煤气又能作为加热气体,冲破了以往焦炭受煤种,粘结性等指标的影响,可以大量使用惰性炭料、不粘煤进行炼焦；同时充分的利用原料碳化后型焦的显热实现末煤全粒径热解,既节约了能耗,又可减少稀缺焦煤资源的利用,使廉价的末煤进行热解提取煤气和焦油后供型焦使用。
629	0	本发明提供一种铁焦耦合末煤热解工艺及系统,实现煤热解技术与型铁焦煤碳化技术的耦合,制作铁焦产品,实现了入炉前物料的优化,增强了物料的块度及强度；利用铁焦碳化和热解时所产生的煤气,作为碳化炉的主燃料并对铁焦中的铁矿粉进行保护性还原；利用了物料和气体的余热,达到原煤分级均匀热解,提高了热解煤气产率和焦油回收率；融和了冶金还原及煤炭分级、分质利用,提供能源利用率；解决了单一炼焦、氧化铁还原时的大量能源消耗问题,节约了大量能源,生产综合成本降低。
630	0	本发明提供一种石灰焦耦合末煤热解工艺及系统,实现了石灰末或生石灰末的高效利用,提高了焦炭的强度与块度；作为电石炉耦合的原料,即满足了焦炭的需求又满足了石灰的需求；同时利用了石灰焦碳化和热解时所产生的煤气作为碳化炉的主燃料循环利用,实现了原材料利用率最大化、减少了原材料的浪费和节能提效成果。
631	9	具有微循环理疗功能的智能男女内裤,包括由抗菌远红外促进微循环功能面料制成的裤体,裤体的前侧腰部可拆卸式设有智能检测控制芯片；裤体内表面的前后裆部分别设有若干个按摩突起。抗菌远红外促进微循环功能面料吸湿排汗,蓄热保暖,具有远红外和负离子放射功能,长期穿着能够改善皮肤状态,提高身体微循环,有益身体健康。智能检测控制芯片通过中央处理模块和信息传输模块与智能手机进行信息交换；通过传感器模块和警示模块对穿戴者身体的体征信息进行监控,并将采集的体征信息进行分析,根据分析的结果与用户个人身体情况比较。通过震动按摩模块、红外线理疗模块和负离子理疗模块对穿戴者身体进行适当的理疗恢复,有助于穿戴者身体健康。
632	5	本发明提出了一种用于汽车的轻量化防火复合材料电池箱盖,包括箱盖本体,所述箱盖本体由外层玻璃纤维层、玄武岩纤维层、碳纤维层、陶瓷纤维层、石棉纤维层和铝板组成,所述铝板表面设有铝氧化处理膜,所述外层玻璃纤维层的外部一侧设有PVDF树脂清漆,所述箱盖本体的厚度为0.3#0.6cm,通过由外层玻璃纤维层、玄武岩纤维层、碳纤维层、陶瓷纤维层、石棉纤维层和铝板等复合材料制成可以极大减轻电池箱盖的重量,石棉纤维层可以起到良好的绝缘防火性能,陶瓷纤维层等使具有重量轻、耐高温、热稳定性好等优点。
633	0	本发明公开了一种彩陶制品的加工方法,包括如下步骤：(1)原料称取备用、(2)混料处理、(3)制坯刻印处理、(4)烧制处理、(5)冷却处理。本发明对彩陶制品的加工方法进行了特殊的改进处理,有效的提升了彩陶制品的综合使用品质,增强了其市场竞争力,极具推广使用价值。
634	1	本发明公开一种锂离子电池用改性碳负极材料的制备方法,包括有以下步骤：1)掺硼硬碳材料的制备：将聚合物前躯体加入到硼酸溶液中加热、搅拌、过滤、烘干后放入碳化炉中碳化得到硬碳材料；2)软碳包覆的硬碳材料的制备：将硬碳材料与沥青按一定质量比混合均匀后加入到立式釜中升温至900℃恒温2h,再石墨化处理；3)复合材料的制备：将步骤2)中所得到的包覆后的硬碳材料与有机碳源以质量比为100：(5#15)混合,在氮气保护下以5#20℃/min的升温速率升温至600#1000℃,恒温2#5h。本发明方法通过对聚合物热解炭的一系列改性,包括掺硼,包覆沥青,混合有机碳源等方法,以获得一种经济、可逆容量高、循环性能好的改性碳材料,并能应用于锂离子电池负极材料。
635	0	本发明公开了一种石墨导热膜碳化和石墨化连续生产系统及方法,由于本发明中的石墨导热膜碳化和石墨化连续生产系统碳化舱和石墨化舱通过过渡舱连接,碳化处理后能够在推进机构的作用下直接推入至石墨化舱中进行石墨化处理,与现有技术相比,中间无需降温处理,大大节省了时间,提高了石墨导热膜的生产效率。另外,由于不需要出炉,转炉,装炉作业,也就避免了在执行上述操作过程中卷材破损现象的产生,保证了石墨导热膜的成品质量。
636	0	本发明公开了一种导热石墨膜卷材冶具和碳化炉,包括：能够沿周向包裹导热石墨膜卷材的石墨外壳,所述石墨外壳内部具有盛放所述导热石墨膜卷材的腔体；设置在所述石墨外壳上的第一排气孔,所述第一排气孔连通所述腔体；以及位于所述石墨外壳两端的第二排气孔,所述第二排气孔连通所述腔体。采用本发明中的导热石墨膜卷材冶具将导热石墨膜卷材置于腔体中,然后将整个冶具横置在碳化炉的加热室的底板上,碳化处理,在碳化过程中,冶具内部的废气分别从第一排气孔和第二排气孔排出,减少了膜层收缩受限,从而提高了石墨导热膜产品质量。另外,由于采用本发明中的导热石墨膜卷材冶具能够有效排除废气,因此,能够拓宽导热石墨膜卷材的应用宽度。
637	0	本发明公开了一种高拉伸模量石墨纤维及其制备方法,包括如下步骤：对先驱体纤维进行热处理,得到热交联纤维,以环化程度作为热交联纤维的结构控制指标,选择环化程度在55～100％范围的热交联纤维,将选择得到的纤维连续依次通过七温区低温碳化炉、三温区高温碳化炉和单温区石墨化炉,制备得到所述的高拉伸模量石墨纤维。在纤维连续制备过程中,通过对原料纤维环化程度的控制,合理设计低温碳化、高温碳化以及石墨化的处理工艺,实现碳纤维的高模量性能,通过本发明方法制备获得的碳纤维拉伸模量高于500GPa。
638	0	一种工业可燃垃圾碳化#热解炉及综合处理系统,包括垃圾预处理与送料模块、多段碳化炉模块、二级裂解炉模块、空气换热模块、碳化合成气净化模块和CO2捕集模块；垃圾预处理与送料模块包括破碎装置、热风吹扫干燥装置和送料装置；多段碳化炉模块包括传送料系统和电热元件；二级裂解炉模块与多段碳化炉摸块之间由带有保温材料的耐高温金属管道连接,二级裂解炉由合成气热裂解管道、炉体外部保温隔热材料和电热元件组成；碳化合成气净化模块由湿式洗涤塔和布袋除尘器构成；CO2捕集模块是由CO2捕集系统和合成气收集系统。本发明提高可燃合成气的产量,提高了可燃合成气热值。
639	2	本发明公开了一种门窗制作用不锈钢原料的表面处理方法,包括如下步骤：(1)清洗处理、(2)活化处理、(3)喷砂处理、(4)专用涂料配制、(5)涂覆干燥处理。本发明优化改善了对不锈钢原料的表面处理方法,明显改善了不锈钢原料的特性,增强了其防腐、耐温、耐磨能力,延长了对应由其制作成的门窗的使用品质和寿命,极具市场竞争力和推广应用价值。
640	0	本发明提供一种隧道窑连续碳化炉,包括窑车、隧道窑、液压步进机、燃气收集装置、温度测量装置及控制装置,窑车上具有护栏,在窑车的底部安装有滚轮；隧道窑的窑头及窑尾分别设置有窑头及窑尾封闭闸门,且隧道窑内设置有轨道；液压步进机与窑车连接,并推动窑车于沿轨道移动。燃气收集装置包括：燃气排出管、燃气收集管道及燃气输送管道,燃气收集管道通过开关控制阀与燃气排出管连接,且燃气收集管道的一端水封,燃气输送管道连接燃气收集管道的另一端。温度测量装置用以检测隧道窑窑内温度；控制装置与温度测量装置以及液压步进机连接。本发明可以解决现有技术中的碳化炉效率低、浪费能源污染环境及出碳速度与连续操作无法兼得等的问题。
641	4	本发明公开了一种高稳定性喷塑工艺方法,包括如下步骤：(1)清洗处理、(2)干燥处理、(3)磷化处理、(4)喷塑处理、(5)烘烤固化处理。本发明改变了现有喷塑处理的方法,优化改善了处理的工艺,增强了处理的效果,提升了被处理工件的耐腐、耐磨、稳定性,延长了其使用寿命,极具推广应用价值。
642	0	本发明涉及一种特种纤维的生产方法,尤其是涉及一种高抗氧化性硼硅掺杂碳纤维的制备方法。包括以下步骤：步骤1：取聚丙烯腈粉末溶解于有机溶剂中,然后向聚丙烯腈溶液中加入聚硼硅氧烷,分散均匀后得到聚硼硅氧烷改性聚丙烯腈溶液；步骤2：取得到的聚硼硅氧烷改性聚丙烯腈溶液作为纺丝原液,经干法纺丝得到聚硼硅氧烷改性聚丙烯腈初纺纤维；步骤3：将初纺纤维置于预氧化炉、低温炭化炉以及高温碳化炉分别进行预氧化、低温碳化以及高温碳化,得到高抗氧化性硼硅掺杂碳纤维。本发明具有如下有益效果：(1)反应原料安全；(2)反应副产物不污染环境；(3)反应步骤简单；(4)所得的纤维具有耐氧化性能。
643	2	本发明公开了一种柳编废旧枝条的回收利用方法,包括如下步骤：(1)清洗处理、(2)粉碎处理、(3)浸泡改性处理、(4)高温处理。本发明方法改善了柳编废旧枝条的使用特性,处理后的废旧枝条可用于混凝土的加工使用中,并能明显的改善混凝土的坍落度、弹性模量、收缩值、抗冻性、强度等特性,增强了混凝土的综合使用品质,提升了混凝土的经济效益和市场竞争力,同时也为柳编废旧枝条提供了一种新的、高价值的再利用方向。
644	0	本发明公开一种不对遮盖被污染的土壤的石油系烃之类的有机污染物质进行废弃处理,而是再利用为氧化烃的利用有机污染物质的氧化烃制备方法。该方法将被受热而变换为气态之前发生碳化的有机污染物质污染的污染土壤投入到直接火焰方式的碳化炉之后,设定为碳化炉的碳化温度200～400℃以及氧气浓度10～25体积百分比来进行反应而生成氧化烃之后,从上述碳化炉中提取氧化烃。
645	0	本发明公开了一种生物质碳化炉中的冷却装置,其结构包括一体散热箱、散热器、储仓、冷却框底槽、冷却框上罩、冷却框、控制面板、内部冷却装置,一体散热箱安装有散热器,储仓与控制面板组成为上下结构,储仓与控制面板分别嵌装在一体散热箱上,冷却框为U形结构,冷却框与一体散热箱相连接,二者组成为一体化结构,本发明将水注入注水固定筒内通过水的重力实现带动运行,将水合理利用；水抽至抽水筒内进行喷淋冷却,实现炉身的全方位冷却,冷却效果好；接着将喷淋后的水抽至水循环储水框内再次注入注水固定筒内,实现水循环利用,有效节省了水资源。
646	6	本发明涉及一种板栗高温碳化炉、板栗去皮系统及板栗去皮工艺方法,其中,一种板栗高温碳化炉,包括：碳化炉壳体、多个用于将板栗皮碳化的加热管、保温隔热筒、螺旋输送滚筒；保温隔热筒套设在螺旋输送滚筒的外侧,碳化炉壳体套设在保温隔热筒的外侧,保温隔热筒和碳化炉壳体之间固定连接,螺旋输送滚筒和碳化炉壳体之间转动连接,多个加热管沿螺旋输送滚筒的轴线方向均匀的设置在保温隔热筒和螺旋输送滚筒之间的空腔内；通过本发明,实现了一次性将板栗仁外侧的内皮和外皮碳化去除,去除洁净度高,同时板栗仁和板栗皮的分离难度低,由于可同时进行大量板栗的表皮碳化处理,生产效率高。
647	0	本发明涉及一种椰壳活性炭的制备方法,属于活性炭制备技术领域。本发明利用盐酸对椰壳的浸泡,再将其与营养物质进行混合,作为营养物质对菌种进行培养,通过菌种的作用,对椰壳内部的胶质类物质进行降解,提高椰壳内部的孔隙率,随后与九水硝酸铁、异丙醇铝、硫酸钛进行混合,在碱性环境下,使金属沉降在椰壳内外表面,在碳化过程中,由于通过前期的酸浸、微生物处理,使其椰壳内部的纤维素软化,因此在碳化过程中可以节省能耗,并且在碳化过程中会释放出CO、CO2、H2、CH4等气体,高温时产生的二次裂解亦会增加H2和CH4的产生,但在氧载体的催化作用下,促进二次反应,生成新的孔隙,进一步反应使得孔隙扩大,生成更丰富的孔隙结构。
648	0	本发明公开了一种生物质好氧炭化分解方法及其装置,方法是将干燥后的生物质原料送入到炭化炉中进行点火炭化分解,在炭化炉中通入氧气,使得炭化炉中氧气含量在8%#15%,产生的固体冷却后储存,产生的气体进行过滤、冷却和除焦。装置其包括炭化炉和输送装置,炭化炉包括炉体和供气集管,输送装置安装在炉体内,生物质从炉体的进料口落到输送装置上,输送装置将生物质进行输送,在输送的过程中,生物质进行炭化分解,炭化分解完成后生成的生物质炭经过输送装置输送到炉体出料口处,从炉体的出料口处排走,炭化分解时产生的气体从炉体的出气口排出。本发明产物多样炭化效率显著提高,而且装置简单,易于控制,占地面积减小,成本显著降低。
649	6	本发明涉及一种板栗搓皮机、板栗去皮系统及板栗去皮工艺方法,其中,一种板栗搓皮机,包括：搓皮滑动座和滑动导轨滑动连接,滑动导轨固定在搓皮机固定架上,滑动座驱动电机固定在搓皮机固定架上；滑动座驱动电机通过偏心连杆机构驱动搓皮滑动座沿滑动导轨往复运动；胶辊体位于搓皮滑动座的斜上方,胶辊体和两个间距调整装置转动连接,间距调整装置和搓皮机固定架固定,胶辊体的轴线和滑动导轨相互平行；胶辊驱动电机固定在搓皮机固定架上且其输出轴和胶辊体链传动连接；通过本发明,实现了实现了胶辊体的外周侧相对于搓皮滑动座的间隙可以根据不同板栗的尺寸进行调整,提高了机具对不同尺寸板栗的适应性。
650	2	本发明涉及竹制品加工领域,具体涉及一种砧板加工工艺,具体包括如下步骤、备材、蒸煮、碳化、烘干、压制、裁切、修边、镀层、砂光；所述压制步骤具体包括：将烘干的后竹黄片数量立起对齐层层叠好形成长方体状的竹块,使用夹具两侧合拢夹持竹块,从一侧边对竹块进行打孔,打孔的深度至超过竹块宽度一半后1#3cm处,再从另一侧边同一位置对竹块进行打孔,打孔的深度为竹块宽度一半形成通孔,按上述步骤开设多个通孔；再向从两侧边向通孔内安装对拉组件,形成固定；夹具一直处于夹持竹块状态；本发明通过砧板加工工艺,能够在不使用粘胶剂的情况下一次性加工成型多块砧板,避免了粘胶剂在使用过程中对食材造成污染的情况发生。
651	1	本发明涉及一种锂离子电池负极用硬碳材料的制备方法,包括以下步骤：将净化及预氧化的煤沥青溶解于80℃以上的特种溶剂中；将生物质多羟基醇在沥青溶液中混合,进入球磨机中进行搅拌、热解和复合后,在球磨机中湿法球磨粉碎；将悬浮液离心出含固浆料并放入低温炭化炉中进行预碳化；粉粒经粉碎、筛分并放入氮气气分碳化炉中,在1100～1200℃中保持一段时间,制得锂离子电池负极用硬碳材料。本发明主要工艺在液相中进行,环境封闭,传质传热均匀,产品性能优越稳定,并且后段工艺就可采用液相泵送工艺,既简便可靠,又可降低粉尘危害及损耗；其制备工艺简单,设备环节少,原料来源广泛,成本低,便于实现工业化规模生产,具有极大的现实应用意义。
652	2	本发明涉及一种负载铁粉多孔碳取向增强塑料片材的方法,通过添加造孔剂并煅烧天然纤维制得纤维状多孔碳材料,后使其负载铁粉,得到多孔碳不同于传统的多孔碳,其具有一定的纤维状特性,分散于聚烯烃中,在外加磁场作用下,一方面,使纤维状的多孔碳发生取向增强,另一方面使团聚的多孔碳拉伸开,从而达到增强塑料片材的目的。
653	0	本发明公开了一种彩陶泥料的制备方法,包括如下步骤：(1)功能填料制备、(2)原料称取、(3)原料混合制备。本发明制备方法工艺步骤简单规范,便于推广应用,制得的彩陶泥料的可塑性明显增强,是普通橡皮泥产品可塑性的4倍,且制成的彩陶产品强度高、稳定性强,极具市场竞争力。
654	0	一种短纤维模压制备汽车刹车盘的方法,采用短切碳纤维预浸料模压成型制备碳基汽车刹车盘,通过控制短切碳纤维与酚醛树脂的比例,采用熔融浸渍工艺,得到密度≥1.80g/cm3的汽车刹车盘预制体。短切碳纤维模压工艺+熔融浸渍工艺于传统CVI工艺和树脂浸渍#碳化工艺相比,它通过高温压制固化工艺快速得到碳纤维增强树脂基复合材料,之后通过碳化过程将基体中的有机物转化为无机物,得到多孔碳基复合材料,最后利用熔融硅在毛细管力的作用下渗透到C/C复合材料的内部,生成SiC陶瓷基体。不仅大大缩短制备周期(表1),并且这种复合材料具有良好的韧性和强度,具有生产周期短、韧性和强度更为优异的特点。
655	0	本发明公开了一种以杨絮和柳絮为原料的有机肥,包括以下重量份的原料：预处理后的杨絮和柳絮20～30份、甘蔗渣15～25份、麦壳13～26份、动物粪便17～24份、烟草秸秆8～19份、腐烂蔬菜5～11份、豆粕3～6份、动物骨粉2～4份、凹凸棒土8～13份、饭麦石6～14份、硼酸2～5份、腐植酸1～3份、发酵菌剂2～3份、增粘剂2～4份。本发明所述以杨絮和柳絮为原料的有机肥不仅可改善土壤结构,增加农作物产量,且针对各类农作物都有较强肥力,肥效持久,农作物病虫害发生率低。
656	0	本发明公开了一种高强度高模量碳纤维,其制备方法包括：(1)以纤维体密度作为结构性能指标,采用预氧化炉对前驱体纤维进行六温区预氧化处理,得到预氧化纤维；(2)使用低温碳化炉对预氧化纤维进行六温区的低温碳化处理后,再使用高温碳化炉对低温碳化纤维进行五温区高温碳化处理,制备得到碳纤维；(3)采用高温石墨化炉对碳纤维进行超高温石墨化处理,制备得到所述的高强度高模量碳纤维。在纤维连续制备过程中,通过预氧化、低温碳化、高温碳化及石墨化的温度、牵伸倍率、停留时间等匹配设计,实现碳纤维的高强度、高模量,以及性能稳定,通过本发明方法制备得到的碳纤维拉伸强度高于4.2GPa、拉伸模量高于500GPa。
657	0	本发明属于生物质碳化技术领域,涉及一种生物质裂解碳化炉,包括卧式的炉体、设于炉体下方的点火机构、设于所述炉体的内腔的送料筒、连接送料筒进口的进料斗、连接送料筒出口的出料管以及设于炉体上方的烟囱,所述炉体在正对点火机构的位置设有供空气进入的缝隙,所述送料筒内设有一根螺旋送料轴,所述送料筒的上方设有若干连通炉体的内腔的燃烧口。本发明能够在裂解稳定之后不需要加热成本地持续生产焦炭,具有很好的经济效益。
658	0	本发明公开了一种具有空气净化功能的路面砖,包括以下重量份的原料：城市建筑垃圾10～20份、改性海泡石15～30份、赤泥20～30份、水泥13～17份、钾长石8～16份、页岩石4～9份、火山岩5～11份、沙漠风积沙6～12份、植物秸秆8～15份、黄糊精3～5份、聚丙烯纤维2～4份、玻璃纤维1～3份、纳米二氧化钛1～2份、早强剂2～3份、减水剂1～4份。本发明所述通过控制原料及原料之间的配比,制备出的产品耐磨性好,力学性能优,具有较好的抗折强度和抗压强度,同时还可以净化空气。
659	0	本发明涉及一种特种纤维的生产方法,尤其是涉及一种硼硅陶瓷纤维的制备方法。一种硼硅陶瓷纤维的制备方法,所述的制备方法包括以下步骤：(a)在氮气保护下,将硼酸酯、烷基三烷氧基硅烷、四乙氧基硅烷、甲基乙烯基二甲氧基硅烷、乙醇、去离子水以及催化剂依次加入到反应釜中,最终得到聚硼硅氧烷纺丝原液；(b)将步骤(a)中得到的聚硼硅氧烷纺丝原液,经干法纺丝装置挤出得到聚硼硅氧烷初纺纤维；(c)将步骤(b)中得到的聚硼硅氧烷初纺纤维置于预氧化炉、低温炭化炉以及高温碳化炉进行裂解炭化,得到硼硅陶瓷纤维。本发明具有如下有益效果：(1)反应原料安全；(2)反应副产物不污染环境；(3)反应步骤简单。
660	0	本发明公开了一种生物质碳化炉中的冷却装置,其结构包括：散热箱、脚撑、机体、隔热板、工具梯、密封门、固定架、鼓风机、风管、管体,散热箱垂直安设在机体的后端,底部焊接在脚撑的顶部,机体前端与密封门活动连接,并与底部的隔热板紧密贴合,鼓风机的电机通过螺栓固定在固定架的底部,出风口与风管紧密嵌套,风管安设在管体的前端,且与机体顶面相互平行,本发明的一种生物质碳化炉中的冷却装置的散热箱通过水冷以及风冷进行散热,改进后的冷却装置能够快速将碳化后的原料在出料后进行冷却,加快出产的速度,防止在过程中受潮,影响产品的质量,提高了生产线整体的工作效率。
661	0	一种碳纤维的制造方法及连接方法,该碳纤维的制造方法包括连接工序和碳化工序,连接工序经连接纤维束将第一被连接纤维束和第二被连接纤维束连接,碳化工序使连接了的纤维束在一个或多个碳化炉行走进行碳化,其中,连接工序通过下述方式进行,即,使连接纤维束的一端部和第一被连接纤维束的另一端部重合,喷射流体,形成第一交织部,并且使连接纤维束的另一端部和第二被连接纤维束的一端部重合,喷射流体,形成第二交织部,在各交织部的交织点数量在两个以上且各交织点的拉伸强度在400[N]以上的情况下,满足下述式的关系,40＞{L2/(L2#A)}×(S+13),L2表示从纤维束的行走方向的上游侧开始第一个存在的碳化炉中的延伸区间的距离[mm],A表示第一交织部中的交织点和第二交织部中的交织点之间的最大距离[mm],S表示在碳化炉中行走时对连接了的纤维束赋予的延伸率[％]。
662	0	本发明属于炭化炉技术领域,提出了一种节能环保单管立式炭化炉,包括炭化管道,所述炭化管道外侧自上而下依次设置有预热炉体、加热炉体和冷却炉体,所述炭化管道内部滑动设置有盛料坩埚,所述预热炉体和所述加热炉体均为保温材料制成,所述加热炉体内部设置有电加热装置,所述冷却炉体内部设置有环形空腔,所述环形空腔底部和顶部分别设置有出水口和进水口,通过上述技术方案,解决了现有技术中的炭化炉均为卧式结构,占地面积大且工作效率低下的问题。
663	0	本发明公开了一种新型生物质颗粒燃料及其制备方法,涉及固体燃料技术领域,该燃料包括以下原料：改性生物炭、赤磷粉、二茂铁、羧甲基纤维素钠、氢氧化钾、氧化镁、三氧化二铝、碳酸氢钠、助燃纤维、氧化剂、固硫剂和有机助剂。其制备方法是通过对原料混合制得的。本发明的生物质颗粒燃料制备简便,成本低廉,绿色环保,携带运输方便,燃烧产生的热值量大,燃烧效率高。
664	1	本发明公开了一种Ni2P/C复合材料的制备方法,步骤如下：将对二甲苯二磷酸四乙酯和Ni(NO3)2·4H2O溶解在蒸馏水中,搅拌1.5#2.5h,将得到的淡绿色的溶液转移至带聚四氟乙烯内衬的不锈钢反应釜中,在165#175℃下恒温反应4#5d,冷却后,黄绿色产物用蒸馏水和无水乙醇减压过滤,洗涤,干燥得前驱体；将前驱体平铺在干净的石英瓷舟里,然后将瓷舟放置到碳化炉中间部位,在纯净氮气气氛下,升温到780#790℃保温3#4h,待降温到室温后取出瓷舟,即得。该方法简便、易操作,制备的Ni2P/C复合结构在缓解材料体积膨胀的同时提高了材料的电子和离子电导率,进而提高了材料的电化学性能。
665	0	本发明公开了一种以废弃物为原料的土壤改良剂,包括以下重量份的原料：龙虾壳5～12份、贝壳粉7～15份、蚕沙10～20份、桑叶残体8～14份、玉米秸秆15～25份、改性浊沸石10～16份、脱硫废弃物4～9份、硅藻土10～20份、膨胀珍珠岩7～13份、冬葵子2～3份、藜芦1～3份、有机肥6～11份、聚氨基酸类超强吸水剂3～5份。本发明所述的制备方法简单、易操作,制备出的产品可有效改善土壤板结的问题,并且可以提高土壤肥力,促进作物生长。
666	0	本发明涉及一种利用生物秸秆生产直接还原铁的装置及方法。该装置包括预热炭化炉、还原炉,预热炭化炉通过输料管与还原炉直接连接,预热碳化炉包括上料卷扬、料仓、料口密封、布料伞床、预热碳化室、高温烟气汇集室、还原挥发份汇集室、补热器、高温烟气分配器,还原炉包括还原室、火道、火道分割墙、燃烧器、烟气排出口、保温室、冷却室、冷却出料机,该方法包括利用生物秸秆块在预热炭化炉可生成可燃生物气和高温木炭,铁矿石在预热炭化炉内进行预热提高矿石温度再进入还原炉还原,高温木炭和高温铁矿石一起直接进入还原炉进行直接还原。本发明使生物秸秆得到环保利用,缩减物料升温时间,使物料快速达到适合还原反应的温度,节约了能耗和电耗。
667	4	本发明公开了一种基于生物干化耦合污泥碳化的方法,S1：将来自污水厂的原泥中加入污泥绝干重量的1‰#3‰絮凝剂进行浓缩,浓缩后的污泥经带式压滤机压滤,得到滤饼和滤液；S2：将步骤S1得到的滤饼污泥中加入含水率为10％#35％碎秸秆,并进行充分混合得到混合料,污泥与碎秸秆生物质的混合比例为2#4:1；得到的滤液排至污水厂处理；S3：向步骤S2中所得的混合料中加入混合料绝干重量比例3‰#6‰的微生物菌剂进行混合,混合后得到的待干化料堆进行发酵、干化,得到生物干化污泥；S4：将步骤S3得到的生物干化污泥置于碳化炉中碳化20#40min,得到炭化污泥,热解得到气体和馏油；将得到的炭化污泥进行活化后返混至污泥生物干化发酵仓中混合发酵,得到的热解气和油通入焚烧炉或焚烧炉系统的二燃室燃烧,燃烧的烟气再通入碳化炉中。
668	1	本发明涉及碳质复合材料领域,公开了一种复合碳材料及其制备方法和应用。该复合碳材料包括石墨结晶相和无定形碳相,由XRD测得的所述石墨结晶相的(002)面的峰强度I002与无定形碳相的峰强度Iamor的比值I002/Iamor为0.1～40,所述石墨结晶相的含量不小于5重量％。本发明的复合碳材料同时兼具较高的抗压强度、抗弯强度且具有较高的热导率,可作为散热材料使用；另外,所述复合碳材料用作锂离子电池的负极材料可使锂离子电池具有优异的电化学性能。
669	0	本发明公开了一种土壤调节剂,包括以下重量份的原料：草木灰20～30份、酒糟15～25份、改性榴莲壳7～16份、西瓜皮5～12份、改性竹粉4～8份、羽绒加工厂污水处理淤泥6～9份、海泡石7～11份、松针土13～18份、动物粪便6～13份、植物秸秆7～13份、硼砂3～6份、柠檬酸1～2份、除虫菊2～4份。本发明所述通过控制原料及原料之间的配比,制备出的土壤调节剂能够改善土地板结、改良土壤生态环境且能预防植物病虫害、提高产量。
670	0	本发明公开了一种生物质碳化炉中的冷却装置,包括箱体,所述箱体的下端固定连接有多个支撑柱,所述箱体的侧壁上设有进料孔和出料孔,所述进料孔的侧壁上设有进料漏斗,所述进料孔和出料孔处均设有控料机构,所述箱体底板的上表面转动连接有转动杆,所述转动杆的一端穿过箱体的侧壁并固定连接有活动板,所述转动杆的侧壁上固定连接有多个搅料杆,所述箱体的侧壁上设有进风孔,所述进料孔处设有散热风扇,所述散热风扇通过锁紧机构固定连接在进料孔的侧壁上,本发明实现了对物料的散热,同时控制了物料进出箱体的速度,便于对散热风扇的清理,因此这种生物质碳化炉中的冷却装置值得推广。
671	0	本发明涉及一种新型铝合金材料及其制备方法,包括内芯铝合金材料及包覆于内芯铝合金材料外的外层铝合金材料；内芯铝合金材料按重量百分比由以下组分组成：8#9％的硅,2.5#3.0％的铜,1.2#1.5％的镁,0.3#0.5％的镍,0.3#0.5％的锶,0.3#0.5％的钛,0.1#0.3％的硼,0.1#0.3％的钒,0.1#0.3％的铌,0.1#0.5％的钼,1.0#1.5％的锌,0.8#1.0％的锡,余量为铝；外层铝合金材料按重量百分比由以下组分组成：8#9％有硅,0.1#0.3％的铜,0.5#1.0％的镁,0.3#0.5％的镍,0.3#0.5％的锶,0.3#0.5％的钛,0.3#0.5％的硼,0.1#0.3％的钒,0.1#0.3％的铌,0.1#0.5％的钼,1.0#1.5％的锌,0.8#1.0％的锡,0.3#0.5％的钴,0.1#0.3％的镉,0.1#0.3％的锆,余量为铝。
672	0	本发明公开一种利用废弃物热解气化半碳化制备清洁煤的装置,包括原料供应系统、原料预处理系统、热分解半碳化装置、燃烧气化装置、食品添加剂添加装置、清洁煤冷却收集系统和合成气再利用系统,原料供应系统与原料预处理系统连接,食品添加剂添加装置内有食品添加剂,食品添加剂添加装置和原料预处理系统均与热分解半碳化装置连接,合成气再利用系统、热分解半碳化装置均与燃烧气化装置连接,热分解半碳化装置与清洁煤冷却收集系统连接。本发明一种利用废弃物热解气化半碳化制备清洁煤的装置结构简单、充分利用低等级煤和农业废弃物生产清洁煤,有效节省能源,添加生物质涂布在粉煤表面,燃烧效率稳定,气体排放少,防止自燃,避免着火和爆炸发生。
673	2	本发明公开了一种防水竹制品的加工方法,包括如下步骤：将竹子开片,去青,去黄,晒干得到竹片；将季铵铜、水混合均匀,再加入竹片,高温静置,固液分离得到预处理竹材；将预处理竹材烘干,置于碳化炉中碳化处理,过滤,浸没至混合油中,取出,干燥,然后表面涂覆预处理清漆,固化,干燥,编织得到防水竹制品。预处理清漆采用如下工艺制备：将瓜尔豆复合物、香樟木粉、分散剂、增稠剂加入苯丙乳液中搅拌,降低搅拌速度,加入水、成膜助剂、乙酰柠檬酸三丁酯、3#碘#2#丙炔基丁基氨基甲酸酯、润湿剂、消泡剂搅拌均匀,过滤得到预处理清漆。
674	1	本发明公开了一种新型蓄电池制造方法。本发明包括以下步骤：制备多孔碳材料制备原材料粉体,将多孔碳材料制备原材料粉体与制备正、负极活性物质的原材料混合、搅拌制备膏状物质,将膏状物质涂在石墨板栅上；将涂膏的石墨板栅进行碳化、活化造孔,冷却后即为正、负极极板；利用正极极板、玻璃纤维隔板、负极极板层叠装配多层极板,将层叠装配多层极板装配入电池盒中,并向电池盒中注电解液；电池盒装配电解液后搁置30分钟,对电池充、放电活化正、负极活性物质；电池化成后,调整电池内部电解液浓度,对电池注液孔密封。本发明既可解决传统生产工艺繁琐的问题,又可解决制造过程环境污染大的问题,还能提高电池使用寿命和高倍率充放电性能。
675	0	本发明涉及一种混杂纤维增强超高温抗烧蚀复合材料及其制备方法,属于导弹武器固体发动机喉衬技术领域。所制备的材料具有良好的力学、烧蚀性能,比低烧蚀碳/碳复合材料的烧蚀性能提高50％以上,在我国未来高超声速飞行器端头、高压强、高能推进剂固体火箭发动机喉部等防热部位中具有良好的应用前景。提供一种利用难熔金属/碳混杂纤维制备混杂纤维增强难熔金属化合物制备超高温抗烧蚀复合材料的技术方法,所制备材料比低烧蚀材料的烧蚀性能提高50％以上。
676	0	本发明公开了一种生物质气、炭、肥、醋酸、热的多联产装置。整套装置由生物质进料、碳化、制取生物质燃气,制炭、提取生物质醋酸、制备碳基肥、余热回收制蒸汽等几个部分组成。碳化的过程中的可燃气体全部回收可用于发电或供热,炭可以制成碳基肥用于改良土壤,也可以制成活性炭,用于净化空气,提取的生物质醋酸可以制成除草剂替代草甘膦等,也可以替代化学农药,消除人们对蔬果中的农药残留担忧；蒸汽用于供热,替代煤或天然气。整个过程零排放,无污染,高附加值,可持续发展。
677	2	本发明公开了一种抑制竹制品遇水膨胀的制作方法,包括如下步骤：将壳聚糖、水混合,再加入干燥竹条,高温静置得到第一物料；将尿素、木质素磺酸钙、瓜尔豆混合均匀,熟化,研磨均匀,加入丙三醇、环氧树脂、水搅拌,再加入磷酸混合均匀,过滤,真空干燥至恒重,粉碎得到第二物料；将第二物料、金银花粉末、分散剂、增稠剂加入纳米聚氨酯乳液中搅拌,加入水、成膜助剂、环氧大豆油、3#碘#2#丙炔基丁基氨基甲酸酯、润湿剂、消泡剂搅拌均匀,过滤得到第三物料；将第一物料烘干,置于碳化炉中碳化处理,过滤,浸没至混合油中,取出,干燥,然后表面涂覆第三物料,固化,干燥,编织得到竹制品。
678	4	本发明公开一种污泥处置方法,包括以下步骤：将污泥注入反应釜后在反应釜内通入饱和蒸汽使污泥发生热水解反应,并得到热水解后的泥浆；将得到的泥浆注入到压滤机中进行机械压滤脱水,得到泥饼和滤液；将得到的泥饼置入碳化炉中进行碳化,得到生物炭、热解气、焦油；将得到的生物炭中的一部分作为热水解反应的催化剂返混至反应釜中；将得到的热解气和焦油经除尘后通入到热解气蒸汽锅炉中,并将产生的高温蒸汽再返回至反应釜中。通过该方法以生物炭为原料催化热水解反应,不仅能实现污泥水解效率的提高,还能实现污泥高干脱水过程中无药剂添加,进一步拓展了污泥处理处置的新思路。
679	0	本发明公开了一种增强沥青混凝土品质的废旧编织品填料的制备方法,包括如下步骤：(1)废旧编织品清洁处理、(2)破碎处理、(3)酶解处理、(4)蒸汽爆破处理、(5)浸泡处理、(6)碳化处理。本发明对柳编的废旧编织品进行了特殊的处理,最终制得的填料成分能有效的改善沥青混凝土的综合使用性能,为柳编的废旧编织品的再利用提供了一种新的、高价值的方向。
680	0	本发明公开了一种生物质碳化炉中的冷却装置,其结构包括：进料口、生物质碳化炉壁、冷却装置、基座、支撑底脚、出料口、控制面板、扶梯,进料口截面为矩形结构且垂直安装于冷却装置顶端并且与生物质碳化炉壁采用间隙配合,生物质碳化炉壁与进料口轴心共线,冷却装置竖直固定在支撑底脚上端并且与基座焊接在一起,基座垂直紧贴于冷却装置底端并且与支撑底脚采用相配合,支撑底脚共设有四个且均匀安装于冷却装置底端并且与基座焊接在一起,出料口水平固定在扶梯右端并且与冷却装置为一体化结构,本发明冷却装置能够使物料进行均匀及充分的散热,提高散热效率,节省散热时长,大大提高冷却效果,从而满足市场需求的优点。
681	0	本发明公开了一种装修垃圾与污泥的并联处置方法,将装修垃圾装修垃圾中热值较高的轻物质颗粒与污泥进行混合碳化处理,将污泥干燥过程中的余热和将装修垃圾中热值较高的轻物质与污泥进行混合碳化过程中产生的干馏气进行回收利用,提高了热能的使用效率,减少了燃料的使用,降低了污泥碳化处置的成本,使运行成本低于100元每吨。
682	1	本发明涉及一种三维多孔硅掺杂钛源与碳复合的负极材料制备方法,包括以下步骤：制备多孔硅,加入去离子水或无水乙醇、钛源,进行研磨,得到纳米浆料；将纳米混合浆料进行喷雾干燥,得到前驱体；将前驱体焙烧、冷却、过筛,通过CVD进行沉积涂覆,然后在惰性气氛下冷却,得到三维多孔硅复合材料。本发明解决了常规Si/C循环性能和膨胀的问题。
683	0	本发明公开了一种用于花卉种植的土壤调理剂,包括以下重量份的原料：羊粪便30～50份、蚯蚓粪15～22份、动物内脏提取液3～8份、植物秸秆10～16份、磷矿粉3～7份、壳聚糖4～9份、高岭土5～11份、硫酸锌1～2份、硼砂2～5份、改性凹凸棒土8～15份、微生物菌剂2～3份。所述土壤调理剂既能够调节土壤结构、提高土壤肥力、又能增强花卉抗病能力。
684	0	本发明公开利用废弃物热解气化碳化生产再生油的装置,包括相互连接的供应系统、预处理系统、热分解碳化装置、燃烧气化装置、余热回收利用系统、碳回收系统和再生油制备收集系统,再生油制备收集系统包括快速冷却塔、再生油凝缩器、再生油净化塔和再生油储油箱,快速冷却塔与热分解碳化装置连通,快速冷却塔中与再生油凝缩器连通,再生油凝缩器和快速冷却塔均与再生油储油箱连通,再生油凝缩器与再生油净化塔连通,净化塔上与燃烧气化装置和再生油储油箱连通。本发明利用废弃物热解气化碳化生产再生油的装置结构简单、充分利用废旧轮胎和农业废弃物制备再生油,有效降低废弃物含水量并将产生热量再次循环利用,节省能源,避免着火和爆炸。
685	4	本发明提供一种基于小型焚烧炉、碳化炉的尾气处理装置及尾气处理工艺,该尾气处理装置包括集成为一体的三部分：水箱及水循环系统、喷淋塔系统和冷凝系统,上述三部分通过防水密封垫及紧固螺丝固定在一起。还提供采用上述尾气处理装置的尾气处理工艺。该装置具有如下特点：1、设备集成度高,占地面积小,适应性强；2、自动化程度高,液位判断实现自动补水,压力传感系统自动控制风机调整设备内部压力,测温仪可自动控制冷凝器的运行。3、该设备主要配合小型各类垃圾、污泥、秸秆等固体废弃物的焚烧或碳化处置设备的尾气处理,通常处理规模小于等于100吨/天,填补目前市场上小型尾气处理系统的空白,同时设备维护成本低。
686	0	一种烟草全生育期磷钾复合肥,由青葙生物质碳、腐熟青葙#菜籽饼肥、烟杆生物质碳、解磷菌、解钾菌、凹凸棒土制得的有机组分与三种无机组分按照1：(1～3)的质量比组成,其中,无机组分1：无机组分2：无机组分3＝1：(1～2)：(1～2)的质量比,无机组分1由硅磷肥、硫酸钾、硅钾肥、凹凸棒土组成,无机组分2由聚磷酸铵、硝酸铵、麦饭石、凹凸棒土组成,无机组分3由腐殖酸钾、腐殖酸磷肥、凹凸棒土组成。本发明解决了烤烟磷肥和钾肥利用率低、土壤磷素富集和烟叶钾含量低的问题。
687	0	本发明公开了一种用于生物质碳化炉的冷却装置,其结构包括上碳化仓、碳化冷却装置、下碳化仓、操作底座、进料口,所述上碳化仓设于下碳化仓上方,并通过螺栓加固连接,所述碳化冷却装置设于下碳化仓内部,所述操作底座设于下碳化仓前端外侧,所述进料口与下碳化仓贯通连接,并设于操作底座上方,所述碳化冷却装置设有冷却进料口、冷却室、温度自动检验机构、灰料收集盒组成,所述冷却进料口设于冷却室上方,并贯通连接,本发明实现了该生物质碳化炉的冷却装置在冷却后在送出碳化物料时可以通过对物料温度的检验,避免冷却不彻底,接触空气后复燃的情况,并重新送回冷却室进行冷却,提高回收效率,并提高安全性。
688	0	本发明公开一种利用废弃物热解气化碳化发电装置,包括原料供应系统、原料预处理系统、热分解碳化装置、燃烧气化装置、余热回收利用系统、碳回收系统和燃气气化发电系统,所述原料供应系统与用于干燥原料的所述原料预处理系统连接,所述原料预处理系统与所述热分解碳化装置连接,所述热分解碳化装置与所述燃烧气化装置连接,所述燃烧气化装置与所述余热回收利用系统连接,所述热分解碳化装置与所述燃气气化发电系统、燃烧气化装置和所述碳回收系统连接。本发明的一种利用废弃物热解气化碳化发电装置结构简单、能够充分利用废旧轮胎和农业废弃物发电,同时有效降低废弃物含水量并将产生热量再次循环利用,有效节省能源,避免着火和爆炸。
689	5	本发明涉及一种杉木精油的生产方法,经过干馏、蒸馏、碱洗、自由基加成获得杉木精油。本发明以连续式炭化法对杉木废弃物进行热解,产出生物质炭和热解混合烟气,再利用热解烟气分离回收系统,在生产杉木精油的同时得到木炭、木醋液、木焦油和可燃气等产品,整个生产工序闭路循环,生产中无烟气、有毒有害固废物排放,无二次污染。本发明方法100吨杉木废弃物可提取2～4吨精制杉木油,售价约4～5万元/吨,存在较大的市场需求。
690	0	本发明公开了一种新型节能环保砖,包括如下重量份的原料：生活污泥30～50份、页岩20～30份、粉煤灰18～27份、生石灰7～15份、废砖粉10～20份、陶粒15～25份、凹凸棒石粘土10～20份、水泥13～22份、煤矸石5～10份、铝矾土3～9份、消泡剂1～2份、减水剂0.5～1份、早强剂0.7～1.2份、生物炭2～5份。本发明所述的新型节能环保砖其制备方法简单,成本低,制备出的产品抗压强度高、抗折性好,性能优,适合多种场合。
691	0	本发明涉及一种聚丙烯腈基高强高模碳纤维制备方法。将聚丙烯腈(PAN)原丝经常规预氧化、低温碳化后,通过提高高温碳化温度并匹配一定的拉伸,或通过提升高温碳化拉伸倍率,可有效控制碳微晶取向,得到取向角不大于17.5°的高温碳化纤维,然后在相对较低的高温石墨化温度下进行高温石墨化热拉伸处理,制备得到了拉伸强度3.8～5.0GPa、拉伸模量500～600GPa的具有高强高模特征的碳纤维。本发明的制备方法降低了高温石墨化对设备的要求,有利于节能降耗和降低成本,并且操作简单易行。
692	0	本发明公开了一种建筑用节能砖,包括以下重量份的原料：赤泥10～20份、锅炉渣15～30份、粉煤灰20～30份、水泥24～36份、海泡石12～18份、改性硅藻土7～13份、聚合氯化铝废渣6～11份、秸秆3～9份、矿渣超细纤维1～3份、激发剂2～4份。所述建筑用节能砖性能优良、节能环保,具有质轻、强度大、保温、隔音效果好,耐水性好、不易变形等特点。
693	0	本发明公开了一种微米级双金属氧化物微球的制备方法,以水滑石为原料,将其在一定的氮气流速保护下进行煅烧得到微米级双金属氧化物微球,其直径在1—30μm。该方法制备过程简单、成本低、易调控。
694	0	一种烟草专用有机钾肥的生产方法,包括以下步骤：(1)将商陆和南荻晒干切成小段,将葡萄果穗晾干,三者等量混合,350度碳化,粉碎、过筛制成生物质炭；(2)将商陆和南荻切成小段与葡萄皮按2:1混合,加入0.1％的发酵菌剂发酵40天,粉碎、过筛制成腐熟生物质；(3)将烟杆粉碎成小块,350度碳化,粉碎、过筛制成烟杆生物质碳；(4)将凹凸棒土粉碎后过150目筛；(5)按照1～2：1～2：1～2：0.05～0.15：0.05～0.15：0.2～0.4的质量比依次称取上述制备物以及AM真菌、解钾菌、凹凸棒土,混合后造粒,即得有机钾肥,其可以为整个生育期提供钾素,提高钾肥利用率,提高烟叶钾含量。
695	0	本发明公开了一种装修垃圾与污泥的并联碳化处置系统,包括装修垃圾处置系统,混料装置、污泥干燥处置系统和碳化处置系统,所述装修垃圾处置系统与污泥干燥处置系统并联且其尾端均与混料装置连接,所述混料装置与碳化处置系统连接。通过上述技术方案,在污泥干燥处置系统和碳化处置系统的内部以及污泥干燥处置系统和碳化处置系统之间设置气体通道和引风机,将污泥干燥过程中产生干馏气和装修垃圾中热值较高的轻物质与污泥进行混合碳化过程中产生的干馏气导入污泥干燥处置系统和碳化处置系统中燃烧,实现了能源的回收利用,减少了燃料的使用,降低了污泥碳化处置的成本,使运行成本低于100元每吨。
696	0	本发明公开了一种土壤调理剂及其制备方法,涉及生物制剂技术领域,该调理剂包括以下原料：植物复合液、植物复合残渣、生物质粉料、蛋壳粉、煅烧磷石膏、腐殖酸钙、钙十字沸石粉、凹凸棒粘土和活化剂。其制备方法是通过对原料的混合造粒制得的。本发明的土壤调理剂制备简单方便,具有调节土壤的酸碱度平衡、改善土壤结构、提高土壤肥力等功能,保障植物健康、快速生长,提高了作物产量及品质,且绿色环保,适宜推广应用。
697	2	本发明公开了侧压竹板制作竹简文化墙的制备工艺,包括(1)将竹子开片,开成2#3厘米,去青,去黄,晒干,得竹片；(2)将上述竹片双面抛光；(3)将竹片热压片,热压温度为220℃,压力为95Mpa的条件下热压,得热压竹片；(4)将热压竹片干燥,侧面加胶,取出,在46#50℃温度下烘干1#2小时,得胶合板；(5)将胶合板在压力为180Mpa的条件下高压压制,制得重竹板等步骤。本发明提供侧压竹板制作竹简文化墙的制备工艺,加工工艺操作简单,适合机械操作,利于工厂标准化生产,制得的重竹文化墙密度大、硬度高,有质感,美观大方,很容易得到人们的喜爱。
698	0	本发明提供一种纳米碳微粒子的制造方法,其特征在于,包括：步骤一：对锦葵科植物进行蒸解、产生含有木质素的溶液；步骤二：从含有木质素的溶液中提取木质素凝聚物、然后将该木质素凝聚物中的盐分除去,形成木质素含有物；步骤三：将木质素含有物进行碳化,形成碳化物；步骤四：将碳化物的进行粉碎；步骤五：对粉碎后的碳化物进行高频热处理,从而获得碳微粒子；还包括步骤六,所述步骤六对碳微粒子再次粉碎加工,从而使碳微粒子得到纳米微细化粉碎处理。本发明获得的高纯度的碳微粒子,在导电性、耐磨性、耐热性、耐腐蚀性等多方面具备优异的性能；可作为电磁密封材料、耐磨材料、发热体、耐热材料、耐腐蚀材料,用途极为广泛。
699	0	本发明提供一种环保节能防爆型无氧炭化炉,包括外炉、炉胆和顶盖,在所述外炉的下方设有投料口,在所述外炉的底部沿外周设有底座,在所述外炉底部下方放置鼓风机,在所述顶盖上端设有竹醋液和竹焦油流出管,所述顶盖与所述炉胆上表面通过数个紧固装置压紧密封。有益效果为：本发明公开的无氧炭化炉的密封性好,烟气排出及时,车间环境清洁,保证生产的顺利进行和工人的身体健康；加设防爆装置以能够及时发现管道堵塞的情况,避免炉胆内气压升高导致的炉体爆炸；利用竹料产生的可燃性气体燃烧加热,热值大,加热效率高,炉内供氧平衡,燃烧充分,将等量竹料的炭化时间从之前的8小时缩短至2.5个小时,极大地提高了生产效率,提升企业的经济效益。
700	7	本发明提出了一种应用于无人机控制芯片端盖的人工石墨膜,其制备方法如下：(1)以聚酰亚胺膜为原料,将至少5#8层聚酰亚胺膜相互堆叠,相邻的两个聚酰亚胺膜之间、以及顶端和底端的聚酰亚胺膜的外部均贴合设置一片石墨片；(2)经步骤(1)堆叠后将其放置于碳化炉中进行碳化,然后再将碳化完的材料移至石墨化炉中进行石墨化后得到单片石墨膜；(3)重复步骤(1)(2)8#12次；(4)将重复制得的若干单片石墨膜相互堆叠,放入高温炉中,对堆叠的单片石墨膜施加5#10N的压力,在1200℃的温度下保温2#4h后,自然冷却,即可得到人工石墨膜,本发明散热性能好,提高了安全性能和使用寿命。
701	0	本发明公开了一种秸秆碳化炉,包括控制箱、粉碎仓、出料装置、碳化炉、焦油收集仓、机架、万向轮和定位支脚；所述控制箱分别控制连接电机、振动电机和碳化炉；所述粉碎仓右侧上端设有进料斗；所述粉碎仓中间顶部设有电机,电机的输出端驱动连接转轴,且在粉碎仓外壁与转轴之间设有轴承；所述转轴连接设置有固定刀盘和旋转刀盘,其中,固定刀盘设置于旋转刀盘下方,固定刀盘边缘处设置有多个固定刀片,旋转刀盘外侧设有旋转刀片,固定刀片与旋转刀片配合设置,且固定刀片、旋转刀片均为可拆卸连接设置；本发明提高粉碎效率,提高碳化效率,保证碳化处理的质量,避免焦油堆积,避免烟气对环境造成污染,方便移动。
702	0	本发明涉及石墨加工设备,公开了一种石墨包覆层碳化炉,包括碳化炉体、连接碳化炉体二端的外轨道以及多个在碳化炉体内与外轨道上滑动的碳化匣；所述外轨道的一端设置有一进匣口和一出匣口,该出匣口正对的滑道为出炉滑道,所述出炉滑道连接外轨道与碳化炉体的一端,另一端连接外轨道与碳化炉体的滑道为入炉滑道；所述炉体包括靠近入炉滑道的升温区、靠近出炉滑道的降温区以及中部的保温区,所述炉体内设置有炉内滑道,所述升温区和保温区的底部设有加热装置。利用本发明加工的复合石墨材料作为锂电池负极具有体积比容量高、与电解液的相容性好、电流充放电大的优点。
703	0	本发明提供一种多级立式连续碳化炉,包括：炉膛和炉腔；其中,所述炉腔的上端设置有与所述炉腔连通的料仓；所述炉膛与所述炉腔的侧壁连接,以构建多个不同高度的空腔；多个供热装置分别对所述空腔加热以使得所述炉腔从上至下构建多级反应室。本发明提供的多级立式连续碳化炉,没有频繁的升温降温过程,热能浪费少,大大节约能源；同时多级立式连续碳化炉长期处理高温工作状态,炉内温度、气氛等工况稳定,因而产品质量稳定。
704	0	本发明公开了一种聚丙烯腈基碳纤维的生产工艺,该方法步骤如下：将丙烯腈原液进行共聚、氨化得到聚丙烯腈原液,然后制成聚丙烯腈原丝；将聚丙烯腈原丝放入碳化炉中,1000#1300℃下保持恒温碳化1#2h；碳化炉快速升温至1600#1900℃,再次保持恒温碳化0.5#1h；将碳化完成的纤维转入通入活化剂的活化炉中活化处理1#2.5h；将碳化完成的纤维转入温度为2600#3000℃的石墨化炉中碳化1#3h,继续通入氩气进行保护并冷却至常温即可得到聚丙烯腈基碳纤维。本发明制得的聚丙烯腈基碳纤维的密度为1.45～1.62g/cm3、拉伸强度为3.5～6Gpa、拉伸模量为600～700Gpa。
705	0	本发明公开了一种以杨絮和柳絮为原料的有机肥,包括以下重量份的原料：预处理后的杨絮和柳絮20～30份、甘蔗渣15～25份、麦壳13～26份、动物粪便17～24份、烟草秸秆8～19份、腐烂蔬菜5～11份、豆粕3～6份、动物骨粉2～4份、凹凸棒土8～13份、饭麦石6～14份、硼酸2～5份、腐植酸1～3份、发酵菌剂2～3份、增粘剂2～4份。本发明所述以杨絮和柳絮为原料的有机肥不仅可改善土壤结构,增加农作物产量,且针对各类农作物都有较强肥力,肥效持久,农作物病虫害发生率低。
706	0	本发明公开了一种高强度高模量碳纤维,其制备方法包括：(1)以纤维体密度作为结构性能指标,采用预氧化炉对前驱体纤维进行六温区预氧化处理,得到预氧化纤维；(2)使用低温碳化炉对预氧化纤维进行六温区的低温碳化处理后,再使用高温碳化炉对低温碳化纤维进行五温区高温碳化处理,制备得到碳纤维；(3)采用高温石墨化炉对碳纤维进行超高温石墨化处理,制备得到所述的高强度高模量碳纤维。在纤维连续制备过程中,通过预氧化、低温碳化、高温碳化及石墨化的温度、牵伸倍率、停留时间等匹配设计,实现碳纤维的高强度、高模量,以及性能稳定,通过本发明方法制备得到的碳纤维拉伸强度高于4.2GPa、拉伸模量高于500GPa。
707	0	本发明属于生物质碳化技术领域,涉及一种生物质裂解碳化炉,包括卧式的炉体、设于炉体下方的点火机构、设于所述炉体的内腔的送料筒、连接送料筒进口的进料斗、连接送料筒出口的出料管以及设于炉体上方的烟囱,所述炉体在正对点火机构的位置设有供空气进入的缝隙,所述送料筒内设有一根螺旋送料轴,所述送料筒的上方设有若干连通炉体的内腔的燃烧口。本发明能够在裂解稳定之后不需要加热成本地持续生产焦炭,具有很好的经济效益。
708	0	本发明公开了一种具有空气净化功能的路面砖,包括以下重量份的原料：城市建筑垃圾10～20份、改性海泡石15～30份、赤泥20～30份、水泥13～17份、钾长石8～16份、页岩石4～9份、火山岩5～11份、沙漠风积沙6～12份、植物秸秆8～15份、黄糊精3～5份、聚丙烯纤维2～4份、玻璃纤维1～3份、纳米二氧化钛1～2份、早强剂2～3份、减水剂1～4份。本发明所述通过控制原料及原料之间的配比,制备出的产品耐磨性好,力学性能优,具有较好的抗折强度和抗压强度,同时还可以净化空气。
709	0	本发明涉及一种特种纤维的生产方法,尤其是涉及一种硼硅陶瓷纤维的制备方法。一种硼硅陶瓷纤维的制备方法,所述的制备方法包括以下步骤：(a)在氮气保护下,将硼酸酯、烷基三烷氧基硅烷、四乙氧基硅烷、甲基乙烯基二甲氧基硅烷、乙醇、去离子水以及催化剂依次加入到反应釜中,最终得到聚硼硅氧烷纺丝原液；(b)将步骤(a)中得到的聚硼硅氧烷纺丝原液,经干法纺丝装置挤出得到聚硼硅氧烷初纺纤维；(c)将步骤(b)中得到的聚硼硅氧烷初纺纤维置于预氧化炉、低温炭化炉以及高温碳化炉进行裂解炭化,得到硼硅陶瓷纤维。本发明具有如下有益效果：(1)反应原料安全；(2)反应副产物不污染环境；(3)反应步骤简单。
710	0	本发明公开了一种生物质碳化炉中的冷却装置,其结构包括：散热箱、脚撑、机体、隔热板、工具梯、密封门、固定架、鼓风机、风管、管体,散热箱垂直安设在机体的后端,底部焊接在脚撑的顶部,机体前端与密封门活动连接,并与底部的隔热板紧密贴合,鼓风机的电机通过螺栓固定在固定架的底部,出风口与风管紧密嵌套,风管安设在管体的前端,且与机体顶面相互平行,本发明的一种生物质碳化炉中的冷却装置的散热箱通过水冷以及风冷进行散热,改进后的冷却装置能够快速将碳化后的原料在出料后进行冷却,加快出产的速度,防止在过程中受潮,影响产品的质量,提高了生产线整体的工作效率。
711	0	一种碳纤维的制造方法及连接方法,该碳纤维的制造方法包括连接工序和碳化工序,连接工序经连接纤维束将第一被连接纤维束和第二被连接纤维束连接,碳化工序使连接了的纤维束在一个或多个碳化炉行走进行碳化,其中,连接工序通过下述方式进行,即,使连接纤维束的一端部和第一被连接纤维束的另一端部重合,喷射流体,形成第一交织部,并且使连接纤维束的另一端部和第二被连接纤维束的一端部重合,喷射流体,形成第二交织部,在各交织部的交织点数量在两个以上且各交织点的拉伸强度在400[N]以上的情况下,满足下述式的关系,40＞{L2/(L2#A)}×(S+13),L2表示从纤维束的行走方向的上游侧开始第一个存在的碳化炉中的延伸区间的距离[mm],A表示第一交织部中的交织点和第二交织部中的交织点之间的最大距离[mm],S表示在碳化炉中行走时对连接了的纤维束赋予的延伸率[％]。
712	0	本发明属于炭化炉技术领域,提出了一种节能环保单管立式炭化炉,包括炭化管道,所述炭化管道外侧自上而下依次设置有预热炉体、加热炉体和冷却炉体,所述炭化管道内部滑动设置有盛料坩埚,所述预热炉体和所述加热炉体均为保温材料制成,所述加热炉体内部设置有电加热装置,所述冷却炉体内部设置有环形空腔,所述环形空腔底部和顶部分别设置有出水口和进水口,通过上述技术方案,解决了现有技术中的炭化炉均为卧式结构,占地面积大且工作效率低下的问题。
713	0	本发明公开了一种新型生物质颗粒燃料及其制备方法,涉及固体燃料技术领域,该燃料包括以下原料：改性生物炭、赤磷粉、二茂铁、羧甲基纤维素钠、氢氧化钾、氧化镁、三氧化二铝、碳酸氢钠、助燃纤维、氧化剂、固硫剂和有机助剂。其制备方法是通过对原料混合制得的。本发明的生物质颗粒燃料制备简便,成本低廉,绿色环保,携带运输方便,燃烧产生的热值量大,燃烧效率高。
714	1	本发明公开了一种Ni2P/C复合材料的制备方法,步骤如下：将对二甲苯二磷酸四乙酯和Ni(NO3)2·4H2O溶解在蒸馏水中,搅拌1.5#2.5h,将得到的淡绿色的溶液转移至带聚四氟乙烯内衬的不锈钢反应釜中,在165#175℃下恒温反应4#5d,冷却后,黄绿色产物用蒸馏水和无水乙醇减压过滤,洗涤,干燥得前驱体；将前驱体平铺在干净的石英瓷舟里,然后将瓷舟放置到碳化炉中间部位,在纯净氮气气氛下,升温到780#790℃保温3#4h,待降温到室温后取出瓷舟,即得。该方法简便、易操作,制备的Ni2P/C复合结构在缓解材料体积膨胀的同时提高了材料的电子和离子电导率,进而提高了材料的电化学性能。
715	0	本发明公开了一种以废弃物为原料的土壤改良剂,包括以下重量份的原料：龙虾壳5～12份、贝壳粉7～15份、蚕沙10～20份、桑叶残体8～14份、玉米秸秆15～25份、改性浊沸石10～16份、脱硫废弃物4～9份、硅藻土10～20份、膨胀珍珠岩7～13份、冬葵子2～3份、藜芦1～3份、有机肥6～11份、聚氨基酸类超强吸水剂3～5份。本发明所述的制备方法简单、易操作,制备出的产品可有效改善土壤板结的问题,并且可以提高土壤肥力,促进作物生长。
716	0	本发明涉及一种利用生物秸秆生产直接还原铁的装置及方法。该装置包括预热炭化炉、还原炉,预热炭化炉通过输料管与还原炉直接连接,预热碳化炉包括上料卷扬、料仓、料口密封、布料伞床、预热碳化室、高温烟气汇集室、还原挥发份汇集室、补热器、高温烟气分配器,还原炉包括还原室、火道、火道分割墙、燃烧器、烟气排出口、保温室、冷却室、冷却出料机,该方法包括利用生物秸秆块在预热炭化炉可生成可燃生物气和高温木炭,铁矿石在预热炭化炉内进行预热提高矿石温度再进入还原炉还原,高温木炭和高温铁矿石一起直接进入还原炉进行直接还原。本发明使生物秸秆得到环保利用,缩减物料升温时间,使物料快速达到适合还原反应的温度,节约了能耗和电耗。
717	4	本发明公开了一种基于生物干化耦合污泥碳化的方法,S1：将来自污水厂的原泥中加入污泥绝干重量的1‰#3‰絮凝剂进行浓缩,浓缩后的污泥经带式压滤机压滤,得到滤饼和滤液；S2：将步骤S1得到的滤饼污泥中加入含水率为10％#35％碎秸秆,并进行充分混合得到混合料,污泥与碎秸秆生物质的混合比例为2#4:1；得到的滤液排至污水厂处理；S3：向步骤S2中所得的混合料中加入混合料绝干重量比例3‰#6‰的微生物菌剂进行混合,混合后得到的待干化料堆进行发酵、干化,得到生物干化污泥；S4：将步骤S3得到的生物干化污泥置于碳化炉中碳化20#40min,得到炭化污泥,热解得到气体和馏油；将得到的炭化污泥进行活化后返混至污泥生物干化发酵仓中混合发酵,得到的热解气和油通入焚烧炉或焚烧炉系统的二燃室燃烧,燃烧的烟气再通入碳化炉中。
718	1	本发明涉及碳质复合材料领域,公开了一种复合碳材料及其制备方法和应用。该复合碳材料包括石墨结晶相和无定形碳相,由XRD测得的所述石墨结晶相的(002)面的峰强度I002与无定形碳相的峰强度Iamor的比值I002/Iamor为0.1～40,所述石墨结晶相的含量不小于5重量％。本发明的复合碳材料同时兼具较高的抗压强度、抗弯强度且具有较高的热导率,可作为散热材料使用；另外,所述复合碳材料用作锂离子电池的负极材料可使锂离子电池具有优异的电化学性能。
719	0	本发明公开了一种土壤调节剂,包括以下重量份的原料：草木灰20～30份、酒糟15～25份、改性榴莲壳7～16份、西瓜皮5～12份、改性竹粉4～8份、羽绒加工厂污水处理淤泥6～9份、海泡石7～11份、松针土13～18份、动物粪便6～13份、植物秸秆7～13份、硼砂3～6份、柠檬酸1～2份、除虫菊2～4份。本发明所述通过控制原料及原料之间的配比,制备出的土壤调节剂能够改善土地板结、改良土壤生态环境且能预防植物病虫害、提高产量。
720	0	本发明公开了一种生物质碳化炉中的冷却装置,包括箱体,所述箱体的下端固定连接有多个支撑柱,所述箱体的侧壁上设有进料孔和出料孔,所述进料孔的侧壁上设有进料漏斗,所述进料孔和出料孔处均设有控料机构,所述箱体底板的上表面转动连接有转动杆,所述转动杆的一端穿过箱体的侧壁并固定连接有活动板,所述转动杆的侧壁上固定连接有多个搅料杆,所述箱体的侧壁上设有进风孔,所述进料孔处设有散热风扇,所述散热风扇通过锁紧机构固定连接在进料孔的侧壁上,本发明实现了对物料的散热,同时控制了物料进出箱体的速度,便于对散热风扇的清理,因此这种生物质碳化炉中的冷却装置值得推广。
721	0	本发明涉及一种新型铝合金材料及其制备方法,包括内芯铝合金材料及包覆于内芯铝合金材料外的外层铝合金材料；内芯铝合金材料按重量百分比由以下组分组成：8#9％的硅,2.5#3.0％的铜,1.2#1.5％的镁,0.3#0.5％的镍,0.3#0.5％的锶,0.3#0.5％的钛,0.1#0.3％的硼,0.1#0.3％的钒,0.1#0.3％的铌,0.1#0.5％的钼,1.0#1.5％的锌,0.8#1.0％的锡,余量为铝；外层铝合金材料按重量百分比由以下组分组成：8#9％有硅,0.1#0.3％的铜,0.5#1.0％的镁,0.3#0.5％的镍,0.3#0.5％的锶,0.3#0.5％的钛,0.3#0.5％的硼,0.1#0.3％的钒,0.1#0.3％的铌,0.1#0.5％的钼,1.0#1.5％的锌,0.8#1.0％的锡,0.3#0.5％的钴,0.1#0.3％的镉,0.1#0.3％的锆,余量为铝。
722	0	本发明公开一种利用废弃物热解气化半碳化制备清洁煤的装置,包括原料供应系统、原料预处理系统、热分解半碳化装置、燃烧气化装置、食品添加剂添加装置、清洁煤冷却收集系统和合成气再利用系统,原料供应系统与原料预处理系统连接,食品添加剂添加装置内有食品添加剂,食品添加剂添加装置和原料预处理系统均与热分解半碳化装置连接,合成气再利用系统、热分解半碳化装置均与燃烧气化装置连接,热分解半碳化装置与清洁煤冷却收集系统连接。本发明一种利用废弃物热解气化半碳化制备清洁煤的装置结构简单、充分利用低等级煤和农业废弃物生产清洁煤,有效节省能源,添加生物质涂布在粉煤表面,燃烧效率稳定,气体排放少,防止自燃,避免着火和爆炸发生。
723	2	本发明公开了一种防水竹制品的加工方法,包括如下步骤：将竹子开片,去青,去黄,晒干得到竹片；将季铵铜、水混合均匀,再加入竹片,高温静置,固液分离得到预处理竹材；将预处理竹材烘干,置于碳化炉中碳化处理,过滤,浸没至混合油中,取出,干燥,然后表面涂覆预处理清漆,固化,干燥,编织得到防水竹制品。预处理清漆采用如下工艺制备：将瓜尔豆复合物、香樟木粉、分散剂、增稠剂加入苯丙乳液中搅拌,降低搅拌速度,加入水、成膜助剂、乙酰柠檬酸三丁酯、3#碘#2#丙炔基丁基氨基甲酸酯、润湿剂、消泡剂搅拌均匀,过滤得到预处理清漆。
724	1	本发明公开了一种新型蓄电池制造方法。本发明包括以下步骤：制备多孔碳材料制备原材料粉体,将多孔碳材料制备原材料粉体与制备正、负极活性物质的原材料混合、搅拌制备膏状物质,将膏状物质涂在石墨板栅上；将涂膏的石墨板栅进行碳化、活化造孔,冷却后即为正、负极极板；利用正极极板、玻璃纤维隔板、负极极板层叠装配多层极板,将层叠装配多层极板装配入电池盒中,并向电池盒中注电解液；电池盒装配电解液后搁置30分钟,对电池充、放电活化正、负极活性物质；电池化成后,调整电池内部电解液浓度,对电池注液孔密封。本发明既可解决传统生产工艺繁琐的问题,又可解决制造过程环境污染大的问题,还能提高电池使用寿命和高倍率充放电性能。
725	0	本发明涉及一种混杂纤维增强超高温抗烧蚀复合材料及其制备方法,属于导弹武器固体发动机喉衬技术领域。所制备的材料具有良好的力学、烧蚀性能,比低烧蚀碳/碳复合材料的烧蚀性能提高50％以上,在我国未来高超声速飞行器端头、高压强、高能推进剂固体火箭发动机喉部等防热部位中具有良好的应用前景。提供一种利用难熔金属/碳混杂纤维制备混杂纤维增强难熔金属化合物制备超高温抗烧蚀复合材料的技术方法,所制备材料比低烧蚀材料的烧蚀性能提高50％以上。
726	0	本发明公开了一种生物质气、炭、肥、醋酸、热的多联产装置。整套装置由生物质进料、碳化、制取生物质燃气,制炭、提取生物质醋酸、制备碳基肥、余热回收制蒸汽等几个部分组成。碳化的过程中的可燃气体全部回收可用于发电或供热,炭可以制成碳基肥用于改良土壤,也可以制成活性炭,用于净化空气,提取的生物质醋酸可以制成除草剂替代草甘膦等,也可以替代化学农药,消除人们对蔬果中的农药残留担忧；蒸汽用于供热,替代煤或天然气。整个过程零排放,无污染,高附加值,可持续发展。
727	2	本发明公开了一种抑制竹制品遇水膨胀的制作方法,包括如下步骤：将壳聚糖、水混合,再加入干燥竹条,高温静置得到第一物料；将尿素、木质素磺酸钙、瓜尔豆混合均匀,熟化,研磨均匀,加入丙三醇、环氧树脂、水搅拌,再加入磷酸混合均匀,过滤,真空干燥至恒重,粉碎得到第二物料；将第二物料、金银花粉末、分散剂、增稠剂加入纳米聚氨酯乳液中搅拌,加入水、成膜助剂、环氧大豆油、3#碘#2#丙炔基丁基氨基甲酸酯、润湿剂、消泡剂搅拌均匀,过滤得到第三物料；将第一物料烘干,置于碳化炉中碳化处理,过滤,浸没至混合油中,取出,干燥,然后表面涂覆第三物料,固化,干燥,编织得到竹制品。
728	4	本发明公开一种污泥处置方法,包括以下步骤：将污泥注入反应釜后在反应釜内通入饱和蒸汽使污泥发生热水解反应,并得到热水解后的泥浆；将得到的泥浆注入到压滤机中进行机械压滤脱水,得到泥饼和滤液；将得到的泥饼置入碳化炉中进行碳化,得到生物炭、热解气、焦油；将得到的生物炭中的一部分作为热水解反应的催化剂返混至反应釜中；将得到的热解气和焦油经除尘后通入到热解气蒸汽锅炉中,并将产生的高温蒸汽再返回至反应釜中。通过该方法以生物炭为原料催化热水解反应,不仅能实现污泥水解效率的提高,还能实现污泥高干脱水过程中无药剂添加,进一步拓展了污泥处理处置的新思路。
729	0	本发明公开了一种增强沥青混凝土品质的废旧编织品填料的制备方法,包括如下步骤：(1)废旧编织品清洁处理、(2)破碎处理、(3)酶解处理、(4)蒸汽爆破处理、(5)浸泡处理、(6)碳化处理。本发明对柳编的废旧编织品进行了特殊的处理,最终制得的填料成分能有效的改善沥青混凝土的综合使用性能,为柳编的废旧编织品的再利用提供了一种新的、高价值的方向。
730	0	本发明公开了一种生物质碳化炉中的冷却装置,其结构包括：进料口、生物质碳化炉壁、冷却装置、基座、支撑底脚、出料口、控制面板、扶梯,进料口截面为矩形结构且垂直安装于冷却装置顶端并且与生物质碳化炉壁采用间隙配合,生物质碳化炉壁与进料口轴心共线,冷却装置竖直固定在支撑底脚上端并且与基座焊接在一起,基座垂直紧贴于冷却装置底端并且与支撑底脚采用相配合,支撑底脚共设有四个且均匀安装于冷却装置底端并且与基座焊接在一起,出料口水平固定在扶梯右端并且与冷却装置为一体化结构,本发明冷却装置能够使物料进行均匀及充分的散热,提高散热效率,节省散热时长,大大提高冷却效果,从而满足市场需求的优点。
731	0	本发明公开了一种装修垃圾与污泥的并联处置方法,将装修垃圾装修垃圾中热值较高的轻物质颗粒与污泥进行混合碳化处理,将污泥干燥过程中的余热和将装修垃圾中热值较高的轻物质与污泥进行混合碳化过程中产生的干馏气进行回收利用,提高了热能的使用效率,减少了燃料的使用,降低了污泥碳化处置的成本,使运行成本低于100元每吨。
732	1	本发明涉及一种三维多孔硅掺杂钛源与碳复合的负极材料制备方法,包括以下步骤：制备多孔硅,加入去离子水或无水乙醇、钛源,进行研磨,得到纳米浆料；将纳米混合浆料进行喷雾干燥,得到前驱体；将前驱体焙烧、冷却、过筛,通过CVD进行沉积涂覆,然后在惰性气氛下冷却,得到三维多孔硅复合材料。本发明解决了常规Si/C循环性能和膨胀的问题。
733	0	本发明公开了一种用于花卉种植的土壤调理剂,包括以下重量份的原料：羊粪便30～50份、蚯蚓粪15～22份、动物内脏提取液3～8份、植物秸秆10～16份、磷矿粉3～7份、壳聚糖4～9份、高岭土5～11份、硫酸锌1～2份、硼砂2～5份、改性凹凸棒土8～15份、微生物菌剂2～3份。所述土壤调理剂既能够调节土壤结构、提高土壤肥力、又能增强花卉抗病能力。
734	0	本发明公开利用废弃物热解气化碳化生产再生油的装置,包括相互连接的供应系统、预处理系统、热分解碳化装置、燃烧气化装置、余热回收利用系统、碳回收系统和再生油制备收集系统,再生油制备收集系统包括快速冷却塔、再生油凝缩器、再生油净化塔和再生油储油箱,快速冷却塔与热分解碳化装置连通,快速冷却塔中与再生油凝缩器连通,再生油凝缩器和快速冷却塔均与再生油储油箱连通,再生油凝缩器与再生油净化塔连通,净化塔上与燃烧气化装置和再生油储油箱连通。本发明利用废弃物热解气化碳化生产再生油的装置结构简单、充分利用废旧轮胎和农业废弃物制备再生油,有效降低废弃物含水量并将产生热量再次循环利用,节省能源,避免着火和爆炸。
735	4	本发明提供一种基于小型焚烧炉、碳化炉的尾气处理装置及尾气处理工艺,该尾气处理装置包括集成为一体的三部分：水箱及水循环系统、喷淋塔系统和冷凝系统,上述三部分通过防水密封垫及紧固螺丝固定在一起。还提供采用上述尾气处理装置的尾气处理工艺。该装置具有如下特点：1、设备集成度高,占地面积小,适应性强；2、自动化程度高,液位判断实现自动补水,压力传感系统自动控制风机调整设备内部压力,测温仪可自动控制冷凝器的运行。3、该设备主要配合小型各类垃圾、污泥、秸秆等固体废弃物的焚烧或碳化处置设备的尾气处理,通常处理规模小于等于100吨/天,填补目前市场上小型尾气处理系统的空白,同时设备维护成本低。
736	0	一种烟草全生育期磷钾复合肥,由青葙生物质碳、腐熟青葙#菜籽饼肥、烟杆生物质碳、解磷菌、解钾菌、凹凸棒土制得的有机组分与三种无机组分按照1：(1～3)的质量比组成,其中,无机组分1：无机组分2：无机组分3＝1：(1～2)：(1～2)的质量比,无机组分1由硅磷肥、硫酸钾、硅钾肥、凹凸棒土组成,无机组分2由聚磷酸铵、硝酸铵、麦饭石、凹凸棒土组成,无机组分3由腐殖酸钾、腐殖酸磷肥、凹凸棒土组成。本发明解决了烤烟磷肥和钾肥利用率低、土壤磷素富集和烟叶钾含量低的问题。
737	0	本发明公开了一种用于生物质碳化炉的冷却装置,其结构包括上碳化仓、碳化冷却装置、下碳化仓、操作底座、进料口,所述上碳化仓设于下碳化仓上方,并通过螺栓加固连接,所述碳化冷却装置设于下碳化仓内部,所述操作底座设于下碳化仓前端外侧,所述进料口与下碳化仓贯通连接,并设于操作底座上方,所述碳化冷却装置设有冷却进料口、冷却室、温度自动检验机构、灰料收集盒组成,所述冷却进料口设于冷却室上方,并贯通连接,本发明实现了该生物质碳化炉的冷却装置在冷却后在送出碳化物料时可以通过对物料温度的检验,避免冷却不彻底,接触空气后复燃的情况,并重新送回冷却室进行冷却,提高回收效率,并提高安全性。
738	0	本发明公开一种利用废弃物热解气化碳化发电装置,包括原料供应系统、原料预处理系统、热分解碳化装置、燃烧气化装置、余热回收利用系统、碳回收系统和燃气气化发电系统,所述原料供应系统与用于干燥原料的所述原料预处理系统连接,所述原料预处理系统与所述热分解碳化装置连接,所述热分解碳化装置与所述燃烧气化装置连接,所述燃烧气化装置与所述余热回收利用系统连接,所述热分解碳化装置与所述燃气气化发电系统、燃烧气化装置和所述碳回收系统连接。本发明的一种利用废弃物热解气化碳化发电装置结构简单、能够充分利用废旧轮胎和农业废弃物发电,同时有效降低废弃物含水量并将产生热量再次循环利用,有效节省能源,避免着火和爆炸。
739	5	本发明涉及一种杉木精油的生产方法,经过干馏、蒸馏、碱洗、自由基加成获得杉木精油。本发明以连续式炭化法对杉木废弃物进行热解,产出生物质炭和热解混合烟气,再利用热解烟气分离回收系统,在生产杉木精油的同时得到木炭、木醋液、木焦油和可燃气等产品,整个生产工序闭路循环,生产中无烟气、有毒有害固废物排放,无二次污染。本发明方法100吨杉木废弃物可提取2～4吨精制杉木油,售价约4～5万元/吨,存在较大的市场需求。
740	0	本发明公开了一种新型节能环保砖,包括如下重量份的原料：生活污泥30～50份、页岩20～30份、粉煤灰18～27份、生石灰7～15份、废砖粉10～20份、陶粒15～25份、凹凸棒石粘土10～20份、水泥13～22份、煤矸石5～10份、铝矾土3～9份、消泡剂1～2份、减水剂0.5～1份、早强剂0.7～1.2份、生物炭2～5份。本发明所述的新型节能环保砖其制备方法简单,成本低,制备出的产品抗压强度高、抗折性好,性能优,适合多种场合。
741	0	本发明涉及一种聚丙烯腈基高强高模碳纤维制备方法。将聚丙烯腈(PAN)原丝经常规预氧化、低温碳化后,通过提高高温碳化温度并匹配一定的拉伸,或通过提升高温碳化拉伸倍率,可有效控制碳微晶取向,得到取向角不大于17.5°的高温碳化纤维,然后在相对较低的高温石墨化温度下进行高温石墨化热拉伸处理,制备得到了拉伸强度3.8～5.0GPa、拉伸模量500～600GPa的具有高强高模特征的碳纤维。本发明的制备方法降低了高温石墨化对设备的要求,有利于节能降耗和降低成本,并且操作简单易行。
742	0	本发明公开了一种建筑用节能砖,包括以下重量份的原料：赤泥10～20份、锅炉渣15～30份、粉煤灰20～30份、水泥24～36份、海泡石12～18份、改性硅藻土7～13份、聚合氯化铝废渣6～11份、秸秆3～9份、矿渣超细纤维1～3份、激发剂2～4份。所述建筑用节能砖性能优良、节能环保,具有质轻、强度大、保温、隔音效果好,耐水性好、不易变形等特点。
743	0	本发明公开了一种微米级双金属氧化物微球的制备方法,以水滑石为原料,将其在一定的氮气流速保护下进行煅烧得到微米级双金属氧化物微球,其直径在1—30μm。该方法制备过程简单、成本低、易调控。
744	0	一种烟草专用有机钾肥的生产方法,包括以下步骤：(1)将商陆和南荻晒干切成小段,将葡萄果穗晾干,三者等量混合,350度碳化,粉碎、过筛制成生物质炭；(2)将商陆和南荻切成小段与葡萄皮按2:1混合,加入0.1％的发酵菌剂发酵40天,粉碎、过筛制成腐熟生物质；(3)将烟杆粉碎成小块,350度碳化,粉碎、过筛制成烟杆生物质碳；(4)将凹凸棒土粉碎后过150目筛；(5)按照1～2：1～2：1～2：0.05～0.15：0.05～0.15：0.2～0.4的质量比依次称取上述制备物以及AM真菌、解钾菌、凹凸棒土,混合后造粒,即得有机钾肥,其可以为整个生育期提供钾素,提高钾肥利用率,提高烟叶钾含量。
745	0	本发明公开了一种装修垃圾与污泥的并联碳化处置系统,包括装修垃圾处置系统,混料装置、污泥干燥处置系统和碳化处置系统,所述装修垃圾处置系统与污泥干燥处置系统并联且其尾端均与混料装置连接,所述混料装置与碳化处置系统连接。通过上述技术方案,在污泥干燥处置系统和碳化处置系统的内部以及污泥干燥处置系统和碳化处置系统之间设置气体通道和引风机,将污泥干燥过程中产生干馏气和装修垃圾中热值较高的轻物质与污泥进行混合碳化过程中产生的干馏气导入污泥干燥处置系统和碳化处置系统中燃烧,实现了能源的回收利用,减少了燃料的使用,降低了污泥碳化处置的成本,使运行成本低于100元每吨。
746	0	本发明公开了一种土壤调理剂及其制备方法,涉及生物制剂技术领域,该调理剂包括以下原料：植物复合液、植物复合残渣、生物质粉料、蛋壳粉、煅烧磷石膏、腐殖酸钙、钙十字沸石粉、凹凸棒粘土和活化剂。其制备方法是通过对原料的混合造粒制得的。本发明的土壤调理剂制备简单方便,具有调节土壤的酸碱度平衡、改善土壤结构、提高土壤肥力等功能,保障植物健康、快速生长,提高了作物产量及品质,且绿色环保,适宜推广应用。
747	2	本发明公开了侧压竹板制作竹简文化墙的制备工艺,包括(1)将竹子开片,开成2#3厘米,去青,去黄,晒干,得竹片；(2)将上述竹片双面抛光；(3)将竹片热压片,热压温度为220℃,压力为95Mpa的条件下热压,得热压竹片；(4)将热压竹片干燥,侧面加胶,取出,在46#50℃温度下烘干1#2小时,得胶合板；(5)将胶合板在压力为180Mpa的条件下高压压制,制得重竹板等步骤。本发明提供侧压竹板制作竹简文化墙的制备工艺,加工工艺操作简单,适合机械操作,利于工厂标准化生产,制得的重竹文化墙密度大、硬度高,有质感,美观大方,很容易得到人们的喜爱。
748	0	本发明提供一种纳米碳微粒子的制造方法,其特征在于,包括：步骤一：对锦葵科植物进行蒸解、产生含有木质素的溶液；步骤二：从含有木质素的溶液中提取木质素凝聚物、然后将该木质素凝聚物中的盐分除去,形成木质素含有物；步骤三：将木质素含有物进行碳化,形成碳化物；步骤四：将碳化物的进行粉碎；步骤五：对粉碎后的碳化物进行高频热处理,从而获得碳微粒子；还包括步骤六,所述步骤六对碳微粒子再次粉碎加工,从而使碳微粒子得到纳米微细化粉碎处理。本发明获得的高纯度的碳微粒子,在导电性、耐磨性、耐热性、耐腐蚀性等多方面具备优异的性能；可作为电磁密封材料、耐磨材料、发热体、耐热材料、耐腐蚀材料,用途极为广泛。
749	0	本发明提供一种环保节能防爆型无氧炭化炉,包括外炉、炉胆和顶盖,在所述外炉的下方设有投料口,在所述外炉的底部沿外周设有底座,在所述外炉底部下方放置鼓风机,在所述顶盖上端设有竹醋液和竹焦油流出管,所述顶盖与所述炉胆上表面通过数个紧固装置压紧密封。有益效果为：本发明公开的无氧炭化炉的密封性好,烟气排出及时,车间环境清洁,保证生产的顺利进行和工人的身体健康；加设防爆装置以能够及时发现管道堵塞的情况,避免炉胆内气压升高导致的炉体爆炸；利用竹料产生的可燃性气体燃烧加热,热值大,加热效率高,炉内供氧平衡,燃烧充分,将等量竹料的炭化时间从之前的8小时缩短至2.5个小时,极大地提高了生产效率,提升企业的经济效益。
750	7	本发明提出了一种应用于无人机控制芯片端盖的人工石墨膜,其制备方法如下：(1)以聚酰亚胺膜为原料,将至少5#8层聚酰亚胺膜相互堆叠,相邻的两个聚酰亚胺膜之间、以及顶端和底端的聚酰亚胺膜的外部均贴合设置一片石墨片；(2)经步骤(1)堆叠后将其放置于碳化炉中进行碳化,然后再将碳化完的材料移至石墨化炉中进行石墨化后得到单片石墨膜；(3)重复步骤(1)(2)8#12次；(4)将重复制得的若干单片石墨膜相互堆叠,放入高温炉中,对堆叠的单片石墨膜施加5#10N的压力,在1200℃的温度下保温2#4h后,自然冷却,即可得到人工石墨膜,本发明散热性能好,提高了安全性能和使用寿命。
751	0	本发明公开了一种秸秆碳化炉,包括控制箱、粉碎仓、出料装置、碳化炉、焦油收集仓、机架、万向轮和定位支脚；所述控制箱分别控制连接电机、振动电机和碳化炉；所述粉碎仓右侧上端设有进料斗；所述粉碎仓中间顶部设有电机,电机的输出端驱动连接转轴,且在粉碎仓外壁与转轴之间设有轴承；所述转轴连接设置有固定刀盘和旋转刀盘,其中,固定刀盘设置于旋转刀盘下方,固定刀盘边缘处设置有多个固定刀片,旋转刀盘外侧设有旋转刀片,固定刀片与旋转刀片配合设置,且固定刀片、旋转刀片均为可拆卸连接设置；本发明提高粉碎效率,提高碳化效率,保证碳化处理的质量,避免焦油堆积,避免烟气对环境造成污染,方便移动。
752	0	本发明涉及石墨加工设备,公开了一种石墨包覆层碳化炉,包括碳化炉体、连接碳化炉体二端的外轨道以及多个在碳化炉体内与外轨道上滑动的碳化匣；所述外轨道的一端设置有一进匣口和一出匣口,该出匣口正对的滑道为出炉滑道,所述出炉滑道连接外轨道与碳化炉体的一端,另一端连接外轨道与碳化炉体的滑道为入炉滑道；所述炉体包括靠近入炉滑道的升温区、靠近出炉滑道的降温区以及中部的保温区,所述炉体内设置有炉内滑道,所述升温区和保温区的底部设有加热装置。利用本发明加工的复合石墨材料作为锂电池负极具有体积比容量高、与电解液的相容性好、电流充放电大的优点。
753	0	本发明提供一种多级立式连续碳化炉,包括：炉膛和炉腔；其中,所述炉腔的上端设置有与所述炉腔连通的料仓；所述炉膛与所述炉腔的侧壁连接,以构建多个不同高度的空腔；多个供热装置分别对所述空腔加热以使得所述炉腔从上至下构建多级反应室。本发明提供的多级立式连续碳化炉,没有频繁的升温降温过程,热能浪费少,大大节约能源；同时多级立式连续碳化炉长期处理高温工作状态,炉内温度、气氛等工况稳定,因而产品质量稳定。
754	0	本发明公开了一种聚丙烯腈基碳纤维的生产工艺,该方法步骤如下：将丙烯腈原液进行共聚、氨化得到聚丙烯腈原液,然后制成聚丙烯腈原丝；将聚丙烯腈原丝放入碳化炉中,1000#1300℃下保持恒温碳化1#2h；碳化炉快速升温至1600#1900℃,再次保持恒温碳化0.5#1h；将碳化完成的纤维转入通入活化剂的活化炉中活化处理1#2.5h；将碳化完成的纤维转入温度为2600#3000℃的石墨化炉中碳化1#3h,继续通入氩气进行保护并冷却至常温即可得到聚丙烯腈基碳纤维。本发明制得的聚丙烯腈基碳纤维的密度为1.45～1.62g/cm3、拉伸强度为3.5～6Gpa、拉伸模量为600～700Gpa。
755	1	本发明实施例公开了一种快速冷却系统,该冷却系统用于间歇式碳化炉上,所述快速冷却系统包括鼓风机和冷却风道,其中,所述冷却风道设置在所述间歇式碳化炉的马弗真空罐外部,并与所述鼓风机相连通。快冷阶段,通过离心鼓风机将外部空气作为冷却介质从炉底通入炉内,冷却介质经风道将炉内热量带出,再通过排气装置高空排放,鼓风机持续鼓风,实现快速冷却。该装置直接冷却密封炉体,冷却介质不与产品接触,不会造成产品氧化,保证了产品的质量稳定性。另外,冷却介质为空气,节约了成本；且结构简单、操作方便、安全性好。本发明实施例还公开了一种间歇式碳化炉。
756	4	本新型公开了一种医疗废弃物碳化炉自动进料系统,包括碳化炉,所述的碳化炉前设有进料装置,所述的进料装置包括螺旋送料器、支架和底架,所述的螺旋送料器的出口与碳化炉的入口相连接,所述的螺旋送料器设置在支架上,所述的支架设置在底架上,所述的支架和底架之间通过若干均布的弹簧连接,所述的螺旋送料器的外壁上设有冷却水箱。与现有技术比较,本新型有益效果在于：1、弹簧装置可以消减螺旋送料器收到碳化炉传送来的波动,使进料稳定且延长螺旋送料器寿命；2、螺旋送料器外壁上设置的冷却水箱可以持续对螺旋送料器进行降温,使螺旋送料器工作稳定,不易堵塞,延长了使用寿命。
757	0	本发明涉及一种双管芯连续石墨导热膜卷材的烧制方法,其特征是,包括以下步骤：(1)将PI膜按照设定的长度和宽度分切,经导卷操作形成PI卷材,PI卷材的中心具有空腔；(2)石墨平板上表面开有导向槽,将PI卷材竖直放置在石墨平板上表面,并将两只石墨管放置在PI卷材空腔的两侧,移动石墨管至石墨平板的导向槽内；(3)将步骤(2)所述工装放置在碳化炉中的石墨板上,进行碳化烧制处理；(4)碳化烧制结束将该工装转移至石墨化炉中进行石墨化处理；(5)经碳化和石墨化处理后,得到石墨膜卷材。本发明可有效避免因高温反应收缩造成的石墨导热膜褶皱、断裂和报废的现象,制造出表面平整光滑、厚度均匀、连续完整的石墨膜卷材。
758	4	本发明涉及碳化炉技术领域,特指石墨真空碳化炉,包括有碳化炉体,碳化炉体上的排气口处连接有排污过滤装置,排污过滤装置包括有第一过滤器、第二过滤器、第三过滤器、第四过滤器、第一真空泵,第一过滤器和第三过滤器内部的外腔与内腔之间均通过过滤瓷环分隔,第二过滤器和第四过滤器内部的外腔与内腔之间均通过空气过滤网分隔,排气口依次连接第一过滤器、第二过滤器、第三过滤器、第四过滤器、第一真空泵,本发明由于排放气体经过两次过滤瓷环的过滤冷却和两次空气过滤网的过滤,能够充分地将气体中的CO、CO2、CH4、焦油等杂质过滤掉,提高过滤效果,减小排放气体对真空泵的影响,大大降低设备的故障率,减少维护成本。
759	0	本发明公开一种防止污染气体泄漏的碳化炉,包括碳化炉本体,碳化炉本体的顶部设置有上料口,碳化炉本体的一侧设置有出料口,出料口的顶部设置有上料输送机,上料输送机上设置有来料粉碎机和粉碎机密封装置,上料输送机的一端设置有废水收集槽,碳化炉本体的内部设置有水平螺旋输送机,出料口的一侧设置有碳化输送机,碳化输送机的底部设置有传动电机和存储箱体,碳化炉本体通过热换管与热交换装置连接,碳化炉本体通过气流管路分别与连接引风机、来料粉碎机、微波加热器和冷却装置连接。本发明通过粉碎机密封装置,防止垃圾在输送过程散发恶臭,用引风机将恶臭气体进行燃烧,防止气体污染环境,设计合理。
760	4	本发明的一种高含盐、高COD工业废液分级碳化处理的装置及方法,装置包括干燥预碳化系统,碳化炉,二燃室,余热回收系统和碳化尾气处理系统；干燥预碳化系统包括喷雾塔,料液雾化器和捕集器,捕集器分别与喷雾塔和碳化尾气处理系统连接,碳化炉分与喷雾塔和捕集器连接,碳化炉,二燃室,余热回收系统与碳化尾气处理系统依次连接。处理方法为,将工业废液雾化并进行干燥与分解预碳化,收集的粉状固态盐通过碳化炉进行二次碳化,产品盐排出,碳化尾气通过二燃室及余热回收系统处理,实现资源再利用及无害化排放。本发明的装置及方法采用废液分级碳化,并结合废液自身特点采用相应炉型,避免设备黏结,形成产品盐符合工业要求,尾气实现无害化处理。 1
761	4	本发明涉及脱硫剂技术领域,具体涉及一种复合脱硫剂的制备方法。本发明首先通过盐酸对马蜂窝进行酸浸,通过预碳化对马蜂窝中的物质进行初步的热分解同时通过预分解也增加了对吸附能力,随后通过表面活性剂进行表面活性,以及使用磷酸进行浸泡,增加微量磷元素,增加营养物质,同时也进一步提高对硫的吸附能力,再使用储油罐表面铁锈等物质作为菌源,对菌源进行筛选富集培养,获得可以脱硫及对铁进行腐蚀的菌种,通过对菌种负载,使菌种寄存在载体上,并且喷入铁粉,再使用时通过微生物的活动对铁粉进行转化,增加脱硫效率,海藻酸钠溶液与聚烯丙基胺在钙离子的作用下,对载体进行包裹,同时提高对硫的吸附及滞留效果,并且提高硫容。 1
762	0	本发明提供了一种连续清理碳化炉排气通道内废固物的装置,属于碳纤维生产领域。该连续清理碳化炉排气通道内废固物的装置包括滤芯、过渡仓和气动盖板阀；所述滤芯安装在碳化炉排气口内,碳化炉排气口内的废气通过滤芯后再进入废气排放口；所述过渡仓一端为大口径端,另一端为小口径端；所述大口径端安装在碳化炉排气口的出口处；所述气动盖板阀安装在碳化炉排气口的出口处,并位于过渡仓内。本发明避免了因废固物堵塞碳化炉排气通道造成的非正常停车,延长了碳化炉生产运行时间,降低了生产成本,而且提高了纤维产品质量。 1
763	0	本发明提供一种无氧炭化炉,包括炭化装置、冷却回收装置和排烟装置；所述炭化装置包括外炉、炉胆和顶盖,所述顶盖与所述炉胆上表面设有数个紧固装置；所述冷却回收装置包括冷却塔主体、盖板、水槽和循环水塔。有益效果为：该新型无氧炭化炉密封性好,烟气排出及时；加设防爆装置避免生产过程中的安全隐患；用冷却塔可对高温烟气进行快速冷却,且在炭化装置和冷却塔间形成了能源的循环利用,大大节省了燃料,可将等量竹子的炭化时间从之前的8小时降低至2.5个小时,大大提高了生产效率；副水箱能防止竹焦油的温度过高焦化,造成管口堵塞进而导致炉体爆炸；排烟装置对高温烟气进行快速高效的冷却净化,解决现有技术中烟尘污染严重的问题。 1
764	2	本发明公开了一种用于制作碳纤维电池板栅的碳纤维处理方法,该方法按下列工序实现处理：首先在220～240℃条件下作预氧化处理,然后在1500～1600℃条件下碳化处理,最后在制作板栅前1～3天内进行表面化学镀处理,所述碳纤维毡材质为聚丙烯腈基,采用针刺制毡工艺生产。碳纤维毡表面化学镀包括浸泡、凉干、烘干、烘烤和冷却处理。应用本发明制作的碳纤维电池,动态充电接收电流值比标准值高出约15%,静态充电接收电流值比标准值高100%。另外,板栅中应用本发明处理的碳纤维毡,在碳纤维表面粘结的活性物质相对牢固,一方面减少开裂、脱落量,另一方面也显著减缓活性物质被硫酸盐化速度,其结果显著提高配套蓄电池的使用寿命。 1
765	0	本发明提供一种纠偏控制系统及方法。所述系统包括沿传动方向依次设置的放卷装置、张力检测装置、纠偏装置和收卷装置,纠偏装置包括纠偏框架以及紧随纠偏框架的布卷两侧设置的第一张力传感器和第二张力传感器,纠偏框架底部连接有垂直于传动方向运动的气缸,第一张力传感器和第二张力传感器分别与张力信号比对模块连接,张力信号比对模块与所述气缸的驱动单元连接。本发明提供的纠偏控制系统及方法,通过张力信号比对模块根据布卷两侧设置的两个张力传感器的张力差,实现对带动纠偏框架沿垂直传动方向运动的气缸的控制,从而解决布卷在传送过程中的偏移问题,同时利用张力检测装置控制传动方向的产品张力,有利于提高过碳化炉后的产品性能。 1
766	0	本发明公开了一种复合保温砖的制备方法,属于保温砖领域。本发明通过以小麦秸秆作为添加原料,降低生产成本,辅以竹屑,利用竹屑来增加小麦秸秆的力学性能,并且增加小麦秸秆的抗菌性,再利用两者的碳化温度的不同进行低温微碳化,使其碳化不彻底,在碳化过程中,小麦秸秆内部的胶质等物质进行分解,增加孔隙,同时活化的竹屑粉末嵌入小麦秸秆内部,随后与添加剂进行混合,通过碳化物对添加剂中的物质进行吸附,使添加剂负载在孔隙中,利用植酸钠与焦磷酸钠的性质,对添加颗粒中的金属离子进行吸附,对产生的孔隙进行填充,从而降低孔隙率,提高抗风化性能。本发明解决了目前保温砖抗压强度低,抗风化性差,致使耐久性差,寿命短的问题。 1
767	1	本发明属于电化学领域,涉及一种可用于动力电池的硅碳负极材料及其制备方法。所述方法包括以下步骤：(1)将微米级工业硅洗涤、纯化,经砂磨机粉碎,得到纳米硅；(2)将石墨砂磨粉碎得到纳米石墨粉；(3)将得到的纳米硅、纳米石墨粉,添加一定量的导电剂,并与乳化沥青充分混合后,进行喷雾干燥,得到类球状颗粒；(4)将喷雾干燥得到的颗粒与有机碳源混合均匀后,进行二次喷雾干燥,得到表面包覆碳层的硅碳前驱体；(5)在气体保护下,将硅碳前驱体进行碳化处理,得到硅碳负极材料。该负极材料具有很好的循环和倍率性能,首圈效率高,制备工艺简单,成本较低,适于工业化生产。 1
768	8	本发明涉及净化剂技术领域,且公开了一种应用凹土的车载空气净化剂的制配方法,包括以下重量份数配比的原料：凹土：5#20份；硅藻土：3#6份；尿素：15#20份；丙二醇碳酸酯：4#8份；氧化剂：10#12份；衣康酸：8#12份；植物提取液：12#16份；表面活性剂：1#3份；离子水：15#20份铝矾土：8#12份；氟石：5#10份；方解石：4#8#份；膨润土：5#10份；火山岩：6#10份。该应用凹土的车载空气净化剂的制配方法,通过添加凹土,利用凹土具有灭菌、除臭、去毒、杀虫性的功能,在车载空气净化器内添加凹土可以快速的消除新车内的甲醛,凹土细小针状颗粒对昆虫表面磨蚀及对昆虫类脂化合物吸附,导致昆虫快速死亡,从而可以避免车内滋生蚊虫。 1
769	0	本发明提供一种斜底式连续碳化炉,包括：炉膛和炉腔；其中,所述炉膛为中空结构,所述炉腔的一端固定在所述炉膛的一侧内壁上；所述炉腔的内底部设置有波形凹槽,所述波形凹槽上设置有多个物料驱动装置；所述炉腔的两侧外壁上设置有加热设备。本发明提供的斜底式连续碳化炉,物料在处理过程中,属于动态运输过程,通过物料驱动装置的推动力使得反应更均匀,反应生成的挥发物也能及时排出,避免残留,提高产品性能；由于没有频繁的升温降温过程,设备产量高,热能浪费少,节约能源；同时斜底式连续碳化炉长期处于高温工作状态,炉内温度、气氛等工况稳定,因而产品质量稳定。
770	0	一种纤维材料的前进部件,前进部件用于碳纤维生产的碳化生产线,包括：支承结构(2),支承结构沿纤维材料的前进方向(A)在两个端部部分(2a)之间延伸；用于纤维材料的多个供给辊(4、5),各供给辊通过一对支承元件(8)而与支承结构(2)可旋转地相连；其中,进口辊(4a)和/或出口辊(4b)的支承元件(8)包括：基部(8a),基部与支承结构(2)成一体；支承环(8b),支承环与基部(8a)连接,并有至少一个穿过开口,穿过开口用于接收相应的进给辊(4a、4b)的一端；以及调节装置(8c),调节装置(8c)操作地插入在基部(8a)和环(8b)之间,并构造成使得环(8b)相对于基部(8a)的位置沿优选是基本竖直的调节方向(B)运动。
771	0	本发明一种生物质碳化炉中的冷却装置,包括生物质碳化炉壁,所述生物质碳化炉壁下侧设置有进料口,所述进料口设置有活动炉栅,所述活动炉栅下侧设置有冷却室,所述冷却室下侧设置有密封腔室,所述冷却室下侧设置有出料口,所述出料口下侧设置有卸料斗,所述卸料斗下侧设置有卸灰阀,所述生物质碳化炉壁下侧设置有支撑架,所述冷却室一侧设置有冷风管道,所述冷风管道一端设置有鼓风机,所述冷却室内部一侧设置有温度感应器。本发明一种生物质碳化炉中的冷却装置,通过温度感应器和控制面板,能够监测到冷却室中的温度,并自动调整进入冷却室内冷却气体的流量,大大提高冷却效果,而且冷却效果较好,自动化程度较高。
772	4	本发明公开了一种碳化炉过滤装置,包括第一真空泵、过滤罐、沉积罐、吸收罐、真空管道、冷凝罐,用于碳化炉的抽真空滤吸收。本发明提供的碳化炉过滤装置,通过依次设置的冷凝罐、吸收罐、沉积罐和过滤罐实现焦油的多次过滤,避免了现有技术中的真空泵油内掺入焦油导致真空泵卡死的问题,提高真空泵的使用寿命,减少真空泵油换油频率。
773	0	本发明涉及有机废弃物处理设备技术领域,尤其是涉及一种过热蒸汽碳化炉。该过热蒸汽碳化炉内设有碳化腔体,所述碳化腔体上设有过热蒸汽进口端和废气出口端,且在所述碳化腔体内设有碳化螺旋送料器和过热蒸汽送汽装置；所述过热蒸汽送汽装置位于所述过热蒸汽进口端,且与过热蒸汽发生器连接；所述碳化腔体上设有压力测定装置。该过热蒸汽碳化炉碳化效果好,碳化均匀,碳化效率高；而且,该过热蒸汽碳化炉不产生二噁英、飞灰等有毒有害气体；同时,该过热蒸汽碳化炉为高温常压设备,操作简单,安全可靠,占地面积小,易于推广。
774	0	本发明涉及一种碳化炉,具体涉及一种高效超粗碳化钨粉生产用碳化炉,包括有碳化炉装置、钨粉装置、碳粉装置和PLC控制系统。所述碳化炉装置包括有碳化炉(11)、温度传感器(10)、加热底座(15)、阀门Ⅲ(17)、吹气管(12)、吸气管(14)、循环风机(13)和过滤膜(19),碳化炉(11)内设有温度传感器(10),碳化炉(11)的底部设有加热底座(15)和出料口(16),出料口(16)上设有阀门Ⅲ(17),循环风机(13)通过吹气管(12)与碳化炉(11)右侧壁的下部连接,本发明采用空气搅拌的方式,使钨碳混合变得更均匀,过程自动化,步骤简单,耗时短,且不受外界杂质污染。
775	0	本发明涉及一种低温碳化炉炉头氮气密封装置,其包含连接法兰,密封挡板,纤维进出通道,常温氮气进气口,第一高温氮气进气口,第二高温氮气进气口,常温氮气分配管,第一高温氮气分配管,第二高温氮气分配管,固定螺栓、固定板；固定板,常温氮气分配管,第一高温氮气分配管,第二高温氮气分配管分别焊接与低温碳化炉炉头氮气密封装置的内腔上壁和下壁,且与侧壁焊接。本发明装置设置纤维进出口,有氮气密封炉头两只,每只氮气密封炉头有一道常温氮气密封通道,两道高温氮气密封通道,低温碳化炉通过氮气密封炉头的若干道氮气密封,有效阻止马弗内氧气的进入,完成了纤维在低温碳化时的工艺技术要求。
776	0	本发明涉及制炭设备领域,尤其是涉及一种两连体干馏式碳化炉装置,采用双冷凝器对碳化炉产生的废气进行充分的净化,并将分离出的可燃气体通过管道重新导入进碳化炉进行第二次燃烧,同时增加排空装置,对多余的可燃气体进行引燃,不但能够对碳化炉产生的可燃气体进行充分的利用,也实现了碳化炉产生的可燃气体的零排放,同时也能有充分的对碳化过程中产生的焦油和木醋液进行液化和集中收集、处理。
777	4	本发明涉及碳纤维生产领域,具体而言,涉及一种碳纤维生产废气处理装置和碳纤维生产废气处理方法。本发明提供了一种碳纤维生产废气处理装置,其用于处理碳纤维生产中产生的废气。碳纤维生产中会产生多种有害废气,直接排放不仅污染环境还可能会造成排烟管道的堵塞,本实施例中碳纤维生产废气处理装置与低温碳化炉连接,将废气收集依次进行焚烧、冷却、除尘和脱销,最后将达标废气排出。该碳纤维生产废气处理装置既保证了生产的连续性,又避免了对环境造成的污染。本发明还提供了一种碳纤维生产废气处理方法,其利用上述碳纤维生产废气处理装置对碳纤维生产中产生的废气进行处理,能够很好的对碳纤维生产中产生的废气进行处理,保护环境且能耗低。
778	0	本发明公开了新能源汽车技术领域的一种应用于新能源汽车的碳纤维复合材料及其制备方法,该复合材料按以下重量份的原料组成：炭黑80～100份、沥青基碳纤维粉末30～50份、石墨烯粉末20～40份、金属粉末15～25份、氧化剂3～5份、固化剂5～10份,本发明制备的碳纤维复合材料表面光滑、综合机械性能高、抗拉强度高,本发明制备方法简单,能够强度高且质量轻,能够适用于新能源汽车的装配使用。
779	0	本发明涉及一种碳化炉,尤其涉及一种全自动立式超粗碳化钨连续高效碳化炉。本发明为了克服传统的超粗碳化钨粉制备方法存在工序繁琐、效率低、碳化钨粉不易取出、制备出的超粗碳化钨粉不能满足越来越高的生产要求的缺点,提供了这样一种全自动立式超粗碳化钨连续高效碳化炉,包括有阀门Ⅰ、碳化炉、温度传感器、阀门Ⅱ、钨粉管、钨粉罐、钨粉喷枪、加热板、碳粉喷枪、碳粉罐、碳粉管、阀门Ⅲ、控制系统、压力传感器Ⅰ、推板、气缸、压力传感器Ⅱ、压力传感器板和出料口,所述压力传感器板安装在碳化炉的底部。本发明达到了使超粗碳化钨粉的制备工艺更简单、效率更高,碳化钨粉易取出,产品更优良的效果。
780	0	本发明公开了一种花卉专用栽培基质,包括如下重量份的原料：家禽下脚料10～20份、珍珠岩20～40份、蛭石15～30份、甘薯渣8～15份、锯木屑5～13份、草木灰12～18份、饲料废料5～10份、玉米粉7～13份、秸秆6～12份、吸水树脂5～11份、改性凹凸棒石粘土9～17份、硼砂3～6份、无机肥4～8份。所述花卉专用栽培基质重量轻、保水保肥性能好、透气性优,成本低,适合推广。
781	8	一种黄泥无烟艾灸丸,包括选取原材料、艾绒加工、压模成型、碳化过程、黄泥挂衣步骤。该产品因为做了无烟处理,在使用过程中,不会产生艾烟,对人体不会造成伤害；由原来的艾绒变成了艾块,艾块的体积虽小,但是经高温压缩处理后,使用黄泥灸时燃烧时间长；使用过程无炭黑污染,燃烧过程中也不会产生艾灰外溢和洒落,热度高且温和,安全性较高,非常卫生,适合于医院和家庭使用；黄泥灸的产品体积小,燃烧无烟,燃烧时间长,热度高且温和,可以适合多种艾灸器械使用；使用过程中,简单方便,只需要将艾块放置在灸盒中点燃便可使用,无需专人帮忙操作,患者也方便随意携带。
782	4	本发明公开了一种活性碳纤维制备方法,对人造棉通过磷酸盐浸泡、烘干脱水、低温碳化、高温开孔步骤制得活性碳纤维。在低温碳化前通过磷酸盐对人造棉的浸泡,在后续高温开孔时有效的提高了微孔的开孔率,提高了活性碳纤维的吸附能力；通过在高温开孔时对温度范围的选取和控制,有效的提高了开孔的大小,提高了活性碳纤维的比表面积,同样提高了活性碳纤维的吸附容量。
783	1	本发明提供一种珍珠棉状氧化锡锂电池负极材料其制备方法,涉及锂电池负极材料技术领域。本发明珍珠棉状氧化锡锂电池负极材料包括以下原料：镍盐、蒙脱石、改性石墨烯、乙炔黑、膨胀剂、去离子水。本发明通过添加蒙脱石、改性石墨烯、乙炔黑,制备了珍珠棉状氧化锡锂电池负极材料,该负极材料在电池循环期间锂离子的反复嵌入与脱出过程中不易出现“粉化“和”团聚”现象,提高了氧化锡的电化学性能,循环稳定性好,从而促进该负极材料在锂离子电池中的广泛应用。
784	0	本发明涉及一种碳化炉,尤其涉及一种全自动超粗碳化钨连续高效碳化炉。本发明为了克服传统的超粗碳化钨粉制备方法存在工序繁琐、效率低、制备出的超粗碳化钨粉不能满足越来越高的生产要求的缺点,提供了这样一种全自动超粗碳化钨连续高效碳化炉,包括有电机Ⅰ、控制系统、电机Ⅱ、挡板Ⅰ、电机Ⅲ、加热板Ⅰ、钨粉罐、阀门Ⅰ、碳化炉、碳粉罐、阀门Ⅱ、加热板Ⅱ、挡板Ⅱ、加热板Ⅲ、压力传感器、扩散风机、阀门Ⅲ、气泵、钨粉管、碳粉管、气管、出料管和阀门Ⅳ,所述电机Ⅰ安装在碳化炉的底部外面,所述扩散风机安装在碳化炉的底部里面。本发明达到了使超粗碳化钨粉的制备工艺更简单、效率更高,产品更优良的效果。
785	0	本发明公开了一种聚酯树脂基复合材料用碳纤维及其制备方法。本发明的制备过程包括聚合、纺丝、预氧化、低温碳化、高温碳化、表面处理、上浆、干燥和卷绕收丝的步骤；其中：上浆时采用聚酯树脂基悬浮液上浆剂；所述聚酯树脂基悬浮液上浆剂由聚酯树脂、分散剂、稳定剂和去离子水组成；按照固体组分的总质量为100％,聚酯占60～80％,分散剂占10～20％,稳定剂占10～20％。本发明制备方法简单,所制备的碳纤维适用于制备聚酯树脂基复合材料,所制备的复合材料工艺性能良好,界面力学性能高,韧性优异。
786	0	本发明公开了一种聚酰胺树脂基复合材料用碳纤维及其制备方法,本发明制备方法包括聚合、纺丝、预氧化、低温碳化、高温碳化、表面处理、上浆、干燥和卷绕收丝的步骤。本发明选用聚酰胺树脂基悬浮液上浆剂,通过浸渍法实现上浆。同时碳纤维上浆时采用蒸汽热辊加热；上浆后干燥采用立式热风干燥箱烘干的方式进行干燥。本发明的有益效果在于：本发明制备方法简单,所制备的碳纤维适用于制备聚酰胺树脂基复合材料,所制备的复合材料工艺性能优异,界面力学性能高,耐磨损性好。
787	4	本发明公开了一种家庭厨余生物废弃物的处理装置,其安装于家用的厨余粉碎机的下游侧,包括滤水装置、风干装置和碳化炉,厨余粉碎机输出含有生物质颗粒的糊浆状液体,滤水装置具有模式门和滤水器,糊浆状液体在滤水器中被挤压滤水形成半干燥的生物质圆柱,风干装置利用家用空调外机的排出风对生物质圆柱进行风干,碳化炉利用家用燃气加热生物质圆柱使其热解；处理装置还包括多个致动器以及控制器,控制器被配置为当家用空调处于不同的工作模式时,模式门被控制使整个设备处于不同的运转状态。本发明利用空调排出风作为干燥源处理生物质废弃物,节省了能源,利用普通家庭可得的资源进行生物质燃料的生产,具有环保、方便、易推广的特点。
788	4	本发明公开了一种家庭厨余生物废弃物的处理装置,其安装于家用的厨余粉碎机的下游侧,包括滤水装置、风干装置和碳化炉,厨余粉碎机输出含有生物质颗粒的糊浆状液体,滤水装置具有模式门和滤水器,糊浆状液体在滤水器中被挤压滤水形成半干燥的生物质圆柱,风干装置利用家用空调外机的排出风对生物质圆柱进行风干,碳化炉利用家用燃气加热生物质圆柱使其热解；处理装置还包括多个致动器以及控制器,控制器被配置为当家用空调处于制冷模式时,控制器才使整个设备处于运转状态。本发明利用空调排出风作为干燥源处理生物质废弃物,节省了能源,利用普通家庭可得的资源进行生物质燃料的生产,具有环保、方便、易推广的特点。
789	0	本发明涉及石墨膜卷材技术领域,特别地涉及一种石墨膜卷材治具,所述治具为扁平型治具,所述治具具有用于卷绕PI膜的两个卷绕端,其中至少有一个卷绕端可自由伸缩。本发明的目的是提供一种石墨膜卷材治具,在对PI进行卷绕时不再需要在卷材中间夹杂PI以外的材料,绕卷一步成型,提高了PI绕卷效率；并且该治具是一种具备可自由伸缩卷芯的石墨治具,保证了靠近卷芯的卷材不被拉断,卷材良率更高；该石墨膜卷材治具为石墨治具,在PI碳化收缩的过程中,卷材始终与高导热石墨膜卷材治具紧密相靠,保证了卷材从内到外受热的均匀性。
790	0	一种高温碳化炉炉膛气氛稳压装置,其特征在于：采用一微压差压力变送器对高温碳化炉炉膛气氛压力的监测,变送器输出端接入DCS系统,DCS发出两个通断信号,分别通过继电器4控制回路控制电磁阀开关,炉膛压力控制在20mbar#25mbar,通过DCS系统组态,形成闭环控制,当压力传感器输出信号小于预设值20mbar时,DCS输出信号给继电器控制电磁阀打开,当压力传感器输出信号大于预设定值25mbar时,DCS输出信号给继电器控制电磁阀闭合。从而实现炉膛压力的控制,提高了高温碳化炉使用安全性和纤维的性能指标更加稳定。
791	0	本发明公开高温基WC粉末的生产系统及其生产工艺,包括依次连接的一次配碳装置、成型装置、一次碳化装置、破碎筛分装置一、二次配碳装置、二次碳化装置和破碎筛分装置二；一次碳化装置为无氢气氛,二次碳化装置通入氢气保护气氛。高温基WC粉末的生产系统通过将传统的高温基WC粉末的一次还原和一次碳化的生产系统,创造性地变成两次配碳和两次碳化,不但能效保护碳化设备,而且能有效促进高温基WC粉末的发育完全,使WC粉末的质量稳定。本发明的高温基WC粉末的生产系统使用现有的设备,系统易组件,按照此生产系统和生产工艺,进行生产高温基WC粉末,能有效提高高温基WC粉末的质量,能提高WC粉末的产量,具有极大的经济价值。
792	0	本发明公开了一种生物质燃料的家用型生产设备,其安装于家用的厨余粉碎机的下游侧,包括滤水装置、风干装置和碳化炉,厨余粉碎机输出含有生物质颗粒的糊浆状液体,滤水装置具有模式门和滤水器,糊浆状液体在滤水器中被挤压滤水形成半干燥的生物质圆柱,风干装置利用家用空调外机的排出风对生物质圆柱进行风干,碳化炉利用家用燃气加热生物质圆柱使其热解；家用型生产设备还包括多个致动器以及控制器,控制器被配置为当家用空调处于制冷模式时,控制器才使整个设备处于运转状态。本发明利用空调排出风作为干燥源处理生物质废弃物,节省了能源,利用普通家庭可得的资源进行生物质燃料的生产,具有环保、方便、易推广的特点。
793	0	一种连续高温碳化炉梳式石墨隔热屏,它涉及一种隔热屏,具体涉及一种连续高温碳化炉梳式石墨隔热屏。本发明为了解决现有连续高温炭化炉工作时,炉口辐射出大量热量,造成了能源的损失,运行成本的提高,降低了经济效益的问题。本发明包括屏板、转轴和轴套,轴套呈一字型设置在连续高温碳化炉炉口的一侧,且轴套的一端与炉口的一侧固定连接,转轴的另一端穿过轴套的内腔外漏在轴套另一端的端面外,转轴的一端穿过屏板的底部,屏板可沿转轴的轴线转动,屏板上并排平行开有多个长方形豁口形成梳状。本发明用于降低炉口的热辐射。
794	0	本发明涉及热态高炉冶炼领域,尤其是一种有效解决出渣口被堵塞,从而保证热态高炉渣的安全进入碳化炉,又避免了直接将热态高炉渣导入碳化炉对碳化炉造成巨大冲击的高钛型熔融高炉渣热装入炉装置,包括装置本体,所述装置本体包括热渣入口、出渣口以及设置于装置本体内的闸门密封装置,所述闸门密封装置通过与出渣口紧贴而将出渣口密封,其中,所述热渣入口处设置有撇渣板结构。本发明结构简单,操作方便,采购成本低廉,可广泛应用于冶金、化工等行业需要倒入流体的地方,尤其适用于大块的渣体的输入场合。
795	2	本发明涉及一种快速碳化炉,有效的解决了传统的碳化炉加热不均匀、加湿不均匀、取放不方便等问题；其解决的技术方案是包括封闭式的碳化炉,碳化炉的端头设有可打开的前盖,碳化炉内的侧壁上设有可滑动的石墨板,石墨板远离碳化炉内壁的一面上设有多个凹槽,凹槽内固定有导热管,伸入碳化炉底部的导热管穿过碳化炉并连接有导热油泵和导热油加热器,置于碳化炉外侧的导热电阻丝上套有弹簧,弹簧表面设有绝缘材料,碳化炉的上壁上设有多个喷雾头,喷雾头连接有置于碳化炉外侧的加热器,石墨板内设有多个朝向碳化炉内的圆孔,圆孔内安装有风扇,碳化炉连接有连通外界的抽真空机；本发明大大提高了生产效率,同时提升了产品碳化的质量。
796	0	本发明所述的一种立式连续碳化生产锂电池负极材料的工艺及设备,将原料碳微球自立式连续碳化炉的上部加料仓加入,立式连续碳化炉自上而下分预热段、碳化段和冷却段三段,三段之间是直接联通的,碳微球在重力和搅拌的作用下自立式连续碳化炉的上部预热段缓慢向下运动,等到达碳化段时开启加热系统逐渐升温,温度升至900～1300℃；碳化过程产生的气体自下而上运动,在预热段与下降的碳微球进行热交换,碳微球预热后继续向下运动,气体则从预热段上部排出；碳微球在碳化段完成碳化后,继续向下进入冷却段,在冷却段被冷却段夹套循环水冷却至40℃以下后,自冷却段下部排出。
797	0	一种基于矿区尾砂的南方红壤改良剂及其使用方法,属于生态环境修复技术领域,按重量百分比计算由以下物质组成并均匀混合：25%~35%的稀土矿区尾砂、15%~25%的沸石与坡缕石混合物、15%~20%的双飞粉与奎米素混合物、30%~40%的生物炭,按照土壤孔隙度和pH调整改良剂中的组分比例和使用量,本发明提供的红壤改良剂能够有效地解决我国红壤地区土壤质地粘重、pH值低、铝氧化物富集、矿质养分和有机碳含量低等所导致的作物产量低,品质差等问题,同时也保障了酸化红壤区农业生产的安全。
798	1	本发明涉及一种碳纳米管/脲醛树脂碳包覆球形微晶石墨作为锂离子电池负极材料的应用,采用球形微晶石墨材料作为锂离子负极材料制备锂离子电池,负极材料：SBR(固含量50%)：CMC：Super~p的重量比为97.5:1.5:2:1,然后加适量去离子水调和成姜状,涂布于铜箔上并于真空干燥箱内干燥12小时制成负极片,锂离子电池的电解液采用1MLiPF6/EC+DEC+DMC=1:1:1,隔膜为聚丙烯微孔膜,对电极为锂片,在密闭氩气氛围的手套箱中组装成电池。该锂离子电池在0.1C倍率下充放电时,首次充放电循环充电容量为390#mAh/g,在5C倍率下充放电时,在循环500次以后,容量保持率为97.2%。
799	4	本发明提供一种高效耐强酸型活性炭吸附剂,所述吸附剂的原料包括柚子皮磁性活性炭和脂肪酶液,所述柚子皮磁性活性炭与脂肪酶液的质量比为1：5#10；所述脂肪酶液为绿脓杆菌、酵母菌和黑曲霉三者混合发酵培养所分泌产生的脂肪酶液。本发明中采用的脂肪酶液为绿脓杆菌、酵母菌和黑曲霉按一定比例在特定条件下协同发酵培养所分泌的脂肪酶液在强酸性条件下能够保持很高的活性,能够耐强酸,而且这种脂肪酶液自身对于重金属离子和有机物都具有非常好的吸附效果,将具有这些特性的脂肪酶液与柚子皮磁性活性炭进行协同配合所制得的活性炭吸附剂具有优异的耐强酸性和高吸附量。
800	0	本发明涉及碳化炉保护气体自动控制装置,属于碳纤维的生产装置领域。液氮储罐的输出口接保护气体输送阀,保护气体输送阀经保护气体输出管接保护气体流量调节阀,保护气体流量调节阀经保护气体输送管接碳化炉的输气口,碳化炉的废气输出孔经废气输出管接焚烧炉的输入孔,焚烧炉的排烟孔经系统风机、烟气排出管接烟囱,保护气体输出管内设有保护气体温度传感器及保护气体压力传感器,保护气体输送管内设有保护气体流量传感器,废气输出管内设有废气压力传感器,烟气排出管内设有废气温度传感器,碳化炉内安装有碳化炉保护气体压力传感器,碳化炉的碳化炉露点位置安装有氧气分析仪。
801	0	本发明公开了一种利用厨余生物废弃物生产生物燃料的设备,其安装于家用的厨余粉碎机的下游侧,包括滤水装置、风干装置和碳化炉,厨余粉碎机输出含有生物质颗粒的糊浆状液体,滤水装置具有模式门和滤水器,糊浆状液体在滤水器中被挤压滤水形成半干燥的生物质圆柱,风干装置利用家用空调外机的排出风对生物质圆柱进行风干,碳化炉利用家用燃气加热生物质圆柱使其热解；设备还包括多个致动器以及控制器,控制器被配置为当家用空调处于制冷模式时,控制器才使整个设备处于运转状态。本发明利用空调排出风作为干燥源处理生物质废弃物,节省了能源,利用普通家庭可得的资源进行生物质燃料的生产,具有环保、方便、易推广的特点。
802	0	本发明公开了一种生物燃料制作设备,其安装于家用的厨余粉碎机的下游侧,包括滤水装置、风干装置和碳化炉,厨余粉碎机输出含有生物质颗粒的糊浆状液体,滤水装置具有模式门和滤水器,糊浆状液体在滤水器中被挤压滤水形成半干燥的生物质圆柱,风干装置利用家用空调外机的排出风对生物质圆柱进行风干,碳化炉利用家用燃气加热生物质圆柱使其热解；生物燃料制作设备还包括多个致动器以及控制器,控制器被配置为当家用空调处于不同的工作模式时,控制器使整个设备处于不同的运转状态。本发明利用空调排出风作为干燥源处理生物质废弃物,节省了能源,利用普通家庭可得的资源进行生物质燃料的生产,具有环保、方便、易推广的特点。
803	0	本发明提供一种间接加热方式碳化处理系统,当然其能够使碳化处理设备紧凑化而在碳化处理对象物的产生现场对该碳化处理对象物进行碳化处理,还能够使燃烧室所生成的热风与碳化室内空间之间的热交换效率飞跃地上升,能够最大限度地利用作为辐射热的热风所具有的热能量从而即使是比较低的热能量也能够以短时间实现稳定的碳化处理对象物的碳化处理。所述间接加热方式碳化处理系统包括如下部件,即,碳化炉壳体；收纳在碳化炉壳体内的碳化室；形成在碳化炉壳体内侧面和碳化室的除了碳化处理对象物出入口侧的外周五个侧面之间的热流路层；形成于热流路层的锯齿状的热流路；经由热风供给路径而与热流路连通的燃烧室；以连通的方式介于碳化室与燃烧室之间的干馏气体移送管；与燃烧室连通的燃烧气体管；以及用于为了对碳化室进行冷却而在热流路中以更换热风的方式输送冷风的送风机,并且,热流路在与外部气体隔断的热流路层中在碳化室外周的五个侧面分别形成为锯齿状,…
804	2	本发明公开一种原竹家具制作工艺,包括以下步骤,a、选竹,将选好的原竹的竹节打通；b、碳化、蒸煮；c、曲直；d、清洗；e、利用微波干燥装置在常温下将竹子烘干；f、对竹子进行打磨、组装；g、将组装好的竹子进行雕刻,裁剪；h、对雕刻、裁剪后的竹子进行涂漆；i、将竹子表面的漆面打磨干净；j、在漆面上利用喷枪喷涂面漆；k、成品检验。本发明的有益效果在于：本发明的原竹利用率较高,生产出来的原竹家具与竹器家具、重竹家具相比更环保、更低碳、更耐用,古典气息较浓,其工艺美术性、自然性非一般家具可比,其牢固性更是可以与实木家具媲美,同时还为节约木材资源做出了卓越的贡献。
805	0	本发明公开了一种提高聚丙烯腈基碳纤维强度的方法。该方法将聚丙烯腈基碳纤维通过在丝束出氧化炉和出低温碳化炉后即刻进入控制温湿度的环境,避免丝束进入潮湿环境后产生的一系列吸潮效应,而使丝束在进入高温碳化炉口后吸收的水分瞬间气化并与纤维中的碳原子结合,释放出CO等气体,从而在丝束表面或内部留下缺陷或孔洞,降低纤维的强度等性能。本发明的方法可避免因环境温湿度的变化给碳纤维强度等性能带来的波动,从而使制得的碳纤维孔洞数量少,质量均一,离散小,强度等性能优良。
806	0	一种稻壳碳化装置,包括碳化炉,碳化炉的外表面固定连接有导热层,导热层的两侧均固定连接有加热电阻丝,导热层的外表面固定连接有保温层,碳化炉的顶部设置有电机,电机的输出端固定连接有转轴,转轴的外表面分别固定连接有搅拌桨和搅拌杆,搅拌杆的一端固定连接有第一刮刀。本其通过加热电阻丝可以对稻壳起到加热碳化的作用,通过石墨构成的导热层可以将加热电阻丝的热量快速有效的传递给稻壳,从而使稻壳的碳化效果更明显,通过保温层防止热量的快速散失以达到节能的目的,通过设置电机、转轴、搅拌桨、搅拌杆能增加物料之间的接触,可以对物料均匀搅拌使物料之间充分接触反应。
807	2	本发明涉及工艺品制作领域,具体涉及一种根雕碳化工艺,该制备工艺包括如下几个步骤：(1)选材；(2)去皮清污；(3)雕刻；(4)打磨；(5)蒸煮；(6)碳化；(7)上色；本发明能够在一定程度上弥补现有根雕制作工艺存在的硬度低,防虫抗菌效果差的缺陷。
808	0	本发明公开高温基WC粉末的制备方法,包括以下步骤：将WO3预处理和一次配碳,得到总含碳量13.8%~15.5%的混合物一,再压制成型进行无氢碳化处理,破碎后过筛,进行二次配碳,得到总含碳量为6.08%～6.15%的混合物二,在氢气的保护下,进行二次碳化处理,进行破碎后过筛,制得高温基WC粉末。本发明提供稳定的高温基WC粉末制备工艺,生产得到的晶粒钨粉缺陷少,粉末晶粒发育完全,制备得到的WC结晶完整性好,晶内畸变较小。生产过程中能有效保护碳化设备,防止碳化过程中产生水汽,节约了设备维护成本。
809	0	一种稻壳碳化装置,包括碳化装置本体,碳化装置本体设有物料筛选桶,物料筛选桶的内部下方设有出送料螺旋传送机,且送料螺旋传送机穿出物料筛选桶与风干炉连接,风干炉的顶部设有热风机,风干炉的底部连接有炭化炉,炭化炉内部设有燃烧室和干燥炉,干燥炉下方设有预热炉,预热炉的下方设有碳化室,干燥炉、预热炉和碳化室之间均通过下料口连接,干燥炉、预热炉和碳化室内均设有螺旋传送杆,炭化炉的通过碳化室连接有冷却塔,本发明在碳化前进行干燥、预热等处理,使其受热更均匀、充分,使其碳化的质量更高,操作更加简单,除尘过滤器能够对排出的烟雾进行过滤处理,避免碳化过程中产生的炭末飞到空气中造成污染。
810	0	本发明涉及一种活性炭加工用碳化装置,包括：上料装置；上料装置设置在上料移动装置上,上料装置内设置有预热装置,上料移动装置端部设置有定位装置一,炭化炉上设置有与定位装置一对应的定位装置二,炭化炉通过定位装置一与定位装置二的配合关系与上料移动装置可拆卸连接,炭化炉上的进料口与上料装置连接,炭化炉的排气口与预热回收装置连接,预热回收装置与设置在炭化炉外端的预热保护罩连接,预热保护罩顶端设置有泄压管路,泄压管路内设置有电控阀；本发明通过设置上料装置代替原有的辅助机械或人工上料,增加了活性炭加工碳化的自动化,同时,通过预热回收装置将高温热气对炭化炉进行保温,增加了碳化成功率。
811	0	本发明公开了碳纤维碳化和预浸料组合生产线及其生产工艺,组合生产线包括双层结构的碳化生产线和预浸料生产线,碳化生产线包括依次连接的水洗装置、热辊干燥装置、上浆装置、水平干燥装置；预浸料生产线包括依次连接的放丝装置、展纱装置、热压含浸装置、冷却装置、栽切装置,碳化生产线的热辊干燥装置与展纱装置连接。工艺包括碳化工艺和预浸料工艺,碳纤维碳化工艺的热辊干燥工序之后直接进入预浸料工艺的展纱工序。本发明将碳纤维碳化线生产的部分碳丝不经过上浆,直接引至预浸线的展纱辊,省去碳化线后道的上浆、干燥、收卷及放纱工序,大幅提高生产效率。本发明不仅节省生产场地,方便生产,而且降低生产成本,大幅提高了产品质量。
812	2	一种竹片防霉防蛀工艺,包括以下步骤：步骤一：将经过粗铣后的竹片放在硫酸铜溶液中进行蒸煮；步骤二：将经过步骤一处理过的竹片放入碳化炉中,进行一次碳化,温度控制在120℃～140℃,时间在2～3小时；本发明的有益效果是保证了竹片在制成产品后不易发生变形,具有良好的物理性质。
813	1	本发明属于石墨加工技术领域,公开了一种碳纳米管/脲醛树脂碳包覆球形微晶石墨负极材料的制备方法。本发明以球形微晶石墨为核材料,表面包覆碳纳米管形成第一包覆层,然后再用脲醛树脂进行二次包覆形成第二包覆层,将包覆后的球形微晶石墨进行碳化处理,冷却后经粉碎、筛分后得到碳纳米管/脲醛树脂碳包覆球形微晶石墨负极材料。本发明通过对球形石墨表面进行改进,在石墨表面形成均匀的包覆层,使碳纳米管缠绕在球形石墨表面,在球形石墨表面形成网架结构,生成类绒球状,增强表面强度,并充分发挥碳纳米管的优良性能,提高负极材料的导电性、放电容量、抗衰减性能以及优良的倍率特性,首次放电容量可达390mAh/g。
814	0	本发明公开了一种由甘蔗渣制备高比表面积氮气碳分子筛的方法,采用的原材料是甘蔗渣,其来源广泛,而且价格低廉；制备的碳分子筛孔径均匀、比表面积高,通过调节孔径,适合氮气制备,是一种甘蔗渣的新型利用方法。
815	1	本发明公开了一种细菌纤维素膜基双极板及其制备方法,所述制备方法包括以下步骤：(1)湿膜纯化；(2)湿膜脱水；(3)干膜碳化。本发明创造性的采用细菌纤维素膜作为原料来制备碳质双极板,一方面由于细菌纤维素膜具有超精细的三维网状结构,并且由纳米尺度的纤维紧密堆积,充分保证了碳化后的材料具有良好导电性的同时兼具优异的气密性、机械强度和耐蚀性；另一方面纤维之间极强的作用力,使得经脱水和碳化步骤后材料的性质稳定。本发明的细菌纤维素膜基双极板的原料来源广、绿色环保,同时制备方法简单、所需设备成本低廉,与现有商用双极板相比,具有显著的应用前景。
816	0	本发明公开了一种由甘蔗渣制备高比表面积氮气碳分子筛的方法,采用的原材料是甘蔗渣,其来源广泛,而且价格低廉；制备的碳分子筛孔径均匀、比表面积高,通过调节孔径,适合氮气制备,是一种甘蔗渣的新型利用方法。
817	0	本发明一种可渐变激光碳化炉高效制备装置及方法,涉及一种纤维碳化的高效制备装置及方法,属于碳纤维制造领域,主要包括放丝装置、前牵伸装置、可渐变激光碳化炉、后牵伸装置、上浆装置、干燥装置和收丝装置,放丝装置、前牵伸装置、可渐变激光碳化炉、后牵伸装置、上浆装置、干燥装置和收丝装置依次放置,放丝装置放置在最前端,放丝装置进预氧化原丝的放丝,可渐变激光碳化炉的前后各有一套牵伸装置对碳纤维施加牵伸力,通过电机控制牵伸辊的转速来控制碳纤维的进丝速度,可渐变激光碳化炉作为热处理装置加热碳纤维,处理后的碳纤维经后牵伸装置,在上浆装置和干燥装置中进行表面处理,最后由收丝装置对处理后的碳纤维进行收卷。本发明可加热温度范围高,装置占用空间小,加工成本低。
818	0	一种金花茶专用肥料的制备方法,其特征在于,将生物炭280kg、黄腐酸钾20kg、混合菌液30kg、牛毛粉80kg、改性红薯秸秆颗粒10kg、香蕉皮10kg、红薯皮10kg、核桃皮2kg、膨润土10kg、柠檬酸钠5kg和硬脂酸镁3k混合上述产物,经过植物粉碎机粉碎,过40目筛,即可获得得到金花茶专用肥料,所制得的肥料均有良好促进吸收效果。
819	0	本发明公开了一种生物质碳化炉中的冷却装置,其结构包括支脚、十字架、扇风装置、壳体、圆锥块、挡筒、支杆、传动带、进料筒、电机、固定轴承、输出轴、主动皮带轮储料箱、出料口,壳体的底部焊接有4根相互平行的支脚,进料筒设在壳体顶部,壳体的顶部开有通孔,通孔与进料筒底部连通,圆锥块的尖头部设在上方,圆锥块位于壳体的通孔下方,圆锥块设有4个并位于同一中心轴上,且从上到下依次均匀设在壳体内部,本发明一种生物质碳化炉中的冷却装置,4个扇风装置旋转使空气流动进行散热,能够加快散热的速度,物料在下落过程中经过多次分散,能够使物料进行均匀及充分的散热,提高散热效率,节省散热时长,满足市场的需求。
820	2	本发明的实施例公开了一种重竹坯板的生产工艺,具体包括如下步骤：a.选取竹篾、竹丝；b.用苦楝枝叶和辣蓼草各2kg,切成3#5cm长,放入锅中加水10#12kg煮沸,然后加入浓度为20％草木灰水1kg,继续煮沸1h后过滤,使用时取过滤液与水的体积比为1:7.5的比例得到苦楝、辣蓼混合液；将步骤a中得到的竹丝加入苦楝、辣蓼混合溶液中,并对混合溶液进行加热,加热使其沸腾,并保持沸腾状态一段时间,冷却沥干后取出竹丝并放置于碳化炉中进行碳化；c.将步骤b中得到的竹丝放入干燥窑中进行干燥；d.将步骤c中得到的竹丝放入干燥机中进行干燥；e.将步骤d中的模具放置于固化室内进行固化。
821	1	本发明公开了一种基于玉米苞叶的生物质多孔碳及碳硫复合材料的制备法,以成本低廉的玉米苞叶生物质为材料,先用清洗液将其洗涤干净,然后再用氢氧化钾进行活化处理,之后放在炭化炉中进行保温碳化得到多孔碳,通过将多孔碳和硫按照一定的质量比混合,然后球磨至粉状,最后将多碳孔与硫组成的粉状混合物放在真空烘箱中进行复合,得到多孔碳硫复合材料,其制备方法相对简单,大大降低了多孔碳以及多孔碳硫复合材料的制备成本。
822	1	本发明公开了一种基于柳絮的生物质多孔碳及碳硫复合材料的制备法,以成本低廉的柳絮生物质为材料,先用清洗液将其洗涤干净,然后再用氢氧化钾进行活化处理,之后放在炭化炉中进行保温碳化得到多孔碳,通过将多孔碳和硫按照一定的质量比混合,然后球磨至粉状,最后将多碳孔与硫组成的粉状混合物放在真空烘箱中进行碳硫复合,得到多孔碳硫复合材料,其制备方法相对简单,大大降低了多孔碳以及多孔碳硫复合材料的制备成本。
823	0	本发明公开了一种由甘蔗渣制备高比表面积氮气碳分子筛的方法,采用的原材料是甘蔗渣,其来源广泛,而且价格低廉；制备的碳分子筛孔径均匀、比表面积高,通过调节孔径,适合氮气制备,是一种甘蔗渣的新型利用方法。
824	0	本发明公开了一种由甘蔗渣制备氮气碳分子筛的方法,采用的原材料是甘蔗渣,其来源广泛,而且价格低廉；制备的碳分子筛孔径均匀,适合氮气制备,是一种甘蔗渣的新型利用方法。
825	2	本发明公开了一种防静电帽子布料的制作方法,包括以下方面：其由以下配制成分组成包括改性竹纤维、改性聚丙烯腈纤维、蚕丝、焦麻纤维、甲壳素纤维、兔毛,经混纺制得防静电帽子布料；其中改性竹纤维和改性聚丙烯腈纤维加工步骤包括：(1)低温碳化,将聚丙烯腈纤维置于碳化炉进行碳化处理；(2)抗静电处理,竹纤维和碳化聚丙烯腈纤维分别放入清水加热处理,然后再分别浸入抗静电剂溶液进行浸渍；(3)电离浸渍,将经抗静电处理后的竹纤维和碳化聚丙烯腈纤维浸入导电剂溶液进行电离；(4)渗碳,电离竹纤维置于密闭罐抽至真空,通入雾化炭黑溶液进行渗碳处理；(5)固化,将渗碳竹纤维和电离聚丙烯腈纤维放入真空罐进行氧化。
826	0	本发明公开了一种由甘蔗渣制备高比表面积氮气碳分子筛的方法,采用的原材料是甘蔗渣,其来源广泛,而且价格低廉；制备的碳分子筛孔径均匀、比表面积高,通过调节孔径,适合氮气制备,是一种甘蔗渣的新型利用方法。
827	0	本发明涉及利用了混合生物质的半碳化物的制造装置。本发明的特征在于,包含：原料处理部,其包含保存有植物性生物质的第1供给部、保存有动物性生物质的第2供给部和保存有有机性生物质的第3供给部,对上述各生物质分别进行干燥、粉碎；混合物处理部,其包含：原料混合部,该原料混合部与上述原料处理部连接,将干燥、粉碎后的生物质进一步与粘结剂混合,制造形成半碳化物的混合燃料；混合物保存部,该混合物保存部保存有通过原料混合部进行混合而成的混合燃料；和混合物供给部,该混合物供给部将上述混合燃料供给至半碳化处理部；半碳化处理部,其将混合燃料与粘结剂混合,消除氧并使其碳化而制造成半碳化物；半碳化物处理部,其被供给在上述半碳化处理部中制造的半碳化物,根据用户的需求对上述半碳化物选择性地进行成型；和控制部,其对上述原料处理部、混合物处理部、半碳化处理部和半碳化物处理部的驱动进行控制。
828	0	本发明公开了一种由甘蔗渣制备高比表面积氮气碳分子筛的方法,采用的原材料是甘蔗渣,其来源广泛,而且价格低廉；制备的碳分子筛孔径均匀、比表面积高,通过调节孔径,适合氮气制备,是一种甘蔗渣的新型利用方法。
829	0	本发明公开了一种有机物碳化中的油烟提取再生油品设备及其提取方法,本发明的油烟提取再生油品提取方法是通过改变液化后的混合油密度和油质,使混合油能够浮于水面以上,再经过抽油泵抽出,用油水分离机分离出成品油,最后将成品油导入成品油罐,不凝气体至少包括甲烷、乙烷气体成份,甲烷、乙烷等可燃气体最终用于燃烧,燃烧的热量用于供应其它设备,本发明设备适用于处理碳化炉中高温烟气、恶臭气体、中高浓度的油烟,优点是投资低,无害化处理,这行成本低,占地面积小,操作方便,可供环保部门批准的垃圾处理厂推广使用。吸收塔底出来的混合油可采用,常减催化裂化连续再生废油装置生产。
830	0	本发明公开了一种由甘蔗渣制备高比表面积氮气碳分子筛的方法,采用的原材料是甘蔗渣,其来源广泛,而且价格低廉；制备的碳分子筛孔径均匀、比表面积高,通过调节孔径,适合氮气制备,是一种甘蔗渣的新型利用方法。
831	0	本发明公开了一种由甘蔗渣制备氮气碳分子筛的方法,采用的原材料是甘蔗渣,其来源广泛,而且价格低廉；制备的碳分子筛孔径均匀,适合氮气制备,是一种甘蔗渣的新型利用方法。
832	0	本发明公开了一种由甘蔗渣制备氮气碳分子筛的方法,采用的原材料是甘蔗渣,其来源广泛,而且价格低廉；制备的碳分子筛孔径均匀,适合氮气制备,是一种甘蔗渣的新型利用方法。
833	1	一种新型纳米硅#碳锂离子电池负极材料及其制备方法,属于锂离子电池技术领域和纳米技术领域。包括球形纳米硅#碳复合材料及在其外面包覆的碳,所述球形纳米硅#碳复合材料由纳米硅颗粒和碳组成,其重量比4:6,外面包覆的碳由有机碳热解而成,占电池负极材料总重量的6%。本发明利用碳材料在充放电过程中体积变化小,导电性能好,具有较好的循环稳定性,硅与碳化学性质接近,两者能紧密结合。本发明得到的新型纳米硅#碳负极材料,很好的解决了硅颗粒在锂离子电池充放电过程中的团聚现象。采用碳材料包裹纳米硅颗粒改善了材料的导电性。
834	1	本发明提供了一种中药渣制备硬碳负极材料的方法,包括：A)采用酸溶液浸泡中药渣,得到浸泡后的中药渣；B)将浸泡后的中药渣惰性气体保护下热处理,得到硬碳前驱体；所述热处理温度为200～700℃；所述热处理时间为0.5～5h；C)在惰性气体保护下将硬碳前驱体碳化,得到碳质材料；所述碳化的温度为1000～1600℃；所述碳化的时间为1～10h；D)将碳质材料改性处理、球磨、分级得到硬碳负极材料。本发明采用废弃中药渣为原料制备硬碳材料,成本低廉,来源广泛；同时本发明采用酸处理、特定的热处理以及碳化参数,同时结合改性处理,可以降低锂离子的损耗,最终制备得到的硬碳材料的首次库伦效率高,放电容量高。
835	0	本发明公开了一种由甘蔗渣制备高比表面积氮气碳分子筛的方法,采用的原材料是甘蔗渣,其来源广泛,而且价格低廉；制备的碳分子筛孔径均匀、比表面积高,通过调节孔径,适合氮气制备,是一种甘蔗渣的新型利用方法。
836	0	本发明公开了一种碳纤维碳化炉废气管道的伴热系统。该伴热系统包括：电阻加热器,其为多个,间隔布设在废气管道的外壁,相邻所述电阻加热器的间距为100mm～3300mm；保温层,其包裹所述废气管道和电阻加热器进行保温；以及双只热电偶,其对应设置在各个所述电阻加热器的下游侧,其作为伴热温度检测点负责现场检测,并将检测信号转换成温度变送信号；所述双只热电偶与其对应的电阻加热器的间距为200mm～1500mm；所述双只热电偶用于温度控制回路和超温跳闸保护回路。该伴热系统的温度控制均匀、控制精度高,操作简便、寿命长、废气管道中无焦油凝结、无固体废物堆积堵塞,大大延长了碳化炉的有效生产运行周期。
837	0	本发明公开了一种由甘蔗渣制备氮气碳分子筛的方法,采用的原材料是甘蔗渣,其来源广泛,而且价格低廉；制备的碳分子筛孔径均匀,适合氮气制备,是一种甘蔗渣的新型利用方法。
838	0	本发明公开了一种由甘蔗渣制备氮气碳分子筛的方法,采用的原材料是甘蔗渣,其来源广泛,而且价格低廉；制备的碳分子筛孔径均匀,适合氮气制备,是一种甘蔗渣的新型利用方法。
839	0	本发明公开了一种由甘蔗渣制备氮气碳分子筛的方法,采用的原材料是甘蔗渣,其来源广泛,而且价格低廉；制备的碳分子筛孔径均匀,适合氮气制备,是一种甘蔗渣的新型利用方法。
840	0	提供具有更高拉伸强度的碳纤维。碳纤维满足下述的式(1)的关系以及式(2)～式(5)的任一者的关系。La≥1(1),在170≤TM≤230的情况下,La≤－0.5+0.01×TM(2),在230＜TM≤240的情况下,La≤－37.3+0.17×TM(3),在240＜TM≤300的情况下,La≤－2.5+0.025×TM(4),在300＜TM的情况下,La≤2+0.01×TM(5),其中,“La”是通过X射线衍射测定的与纤维轴平行的方向的晶体尺寸[nm],“TM”为拉伸弹性模量[GPa]。
841	0	本发明公开了一种基于樱花的生物质多孔碳及碳硫复合材料的制备法,以成本低廉的樱花生物质为材料,先用清洗液将其洗涤干净,然后再用氢氧化钾进行活化处理,之后放在炭化炉中进行保温碳化得到多孔碳,通过将多孔碳和硫按照一定的质量比混合,然后球磨至粉状,最后将多碳孔与硫组成的粉状混合物放在真空烘箱中进行复合,得到多孔碳硫复合材料,其制备方法相对简单,大大降低了多孔碳以及多孔碳硫复合材料的制备成本。
842	1	本发明公开了一种基于玉米芯的生物质多孔碳及碳硫复合材料的制备法,以成本低廉的玉米芯生物质为材料,先用清洗液将其洗涤干净,然后再用氢氧化钾进行活化处理,之后放在炭化炉中进行保温碳化得到多孔碳,通过将多孔碳和硫按照一定的质量比混合,然后球磨至粉状,最后将多碳孔与硫组成的粉状混合物放在真空烘箱中进行复合,得到多孔碳硫复合材料,其制备方法相对简单,大大降低了多孔碳以及多孔碳硫复合材料的制备成本。
843	0	本发明公开了一种基于香蕉皮的生物质多孔碳及碳硫复合材料的制备法,以成本低廉的香蕉皮生物质为材料,先用清洗液将其洗涤干净,然后再用氢氧化钾进行活化处理,之后放在炭化炉中进行保温碳化得到多孔碳,通过将多孔碳和硫按照一定的质量比混合,然后球磨至粉状,最后将多碳孔与硫组成的粉状混合物放在真空烘箱中进行复合,得到多孔碳硫复合材料,其制备方法相对简单,大大降低了多孔碳以及多孔碳硫复合材料的制备成本。
844	2	本发明公布了一种抗菌防霉原竹工艺品的制备方法,包括以下步骤：选材、成型、盐水煮、碳化、烘干、外观处理和上油等步骤。本发明的目的是提供一种抗菌防霉原竹工艺品的制备方法,该方法操作简单,易于实施和推广,通过该方法制得的原竹工艺品能够保持天然毛竹的清香,生态环保,且具有防虫,防菌、防霉变、防裂等效果,能够使原竹工艺品长期保持。
845	1	本发明提出了一种锂离子电池用稳定性佳复合负极材料的制备方法,制得的多孔状硅碳复合材料同时具备高容量和循环稳定性优良的特点。利用高能球磨促使微米硅与纳米铝粉复合化,经酸刻蚀可形成多孔状硅材料,多孔结构在很大程度上缓解了硅在充放电过程中的体积变化。同时以石墨为分散母体,结合复合材料的二次表面无定型碳包覆技术,能有效缓冲硅的体积变化产生的应力,提高发明材料的循环稳定性。本发明材料的制备方法简单、成本低廉、易工业化生产。
846	7	本发明是一种优化多晶铸锭表面质量的部件,包括定向凝固块、保温板、托臂、挂条和支撑柱,定向凝固块为凸台结构,定向凝固块四端侧面设置有挂条,挂条上设有与托臂侧面结构相吻合的槽孔,定向凝固块底面四端分别设有托臂,托臂一端设有圆形通孔,并且通过螺杆穿过圆形通孔,与螺母配合将托臂固定在定向凝固块的底部,且托臂另一端超出定向凝固块底部端面,并且安装在各挂条上设有槽孔内,定向凝固块底面还设有支撑柱,支撑柱穿过保温板,并且通过支撑柱上设有固定环,将保温板固定在支撑柱上,本发明结构简单、能够在隔热笼提升的情况下,确保底部热场温度的均匀性,有利于控制晶柱的垂直生长。
847	1	本发明公开一种刹车片碳化处理装置,涉及碳化工艺设备领域,包括支架和炉体,所述炉体设置在所述支架的上方,所述支架的下方设置有与所述炉体电连接的配电系统,所述炉体的内部设置贯穿所述炉体内部的推动链条,所述推动链条的上方设置有发热源,所述推动链条的下方设置有冷却水板,所述推动链条用于推动刹车片在所述冷却水板上移动,所述炉体的外表面设置有与所述炉体的内部连通的排烟系统。本发明可实现对有机型摩擦材料刹车片进行长时间的高温碳化处理,增加刹车片碳化层的深度,保持刹车片的高温摩擦性能稳定性,有效降低刹车片的制动噪声,同时保证刹车片的剪切强度不受损,碳化效果好,且碳化效率高。
848	0	本发明提供一种碳陶型摩擦材料,由包括以下质量份数的原料经碳化制备得到：酚醛树脂6～12份、有机纤维5～18份、陶瓷类填料15～55份、碳源类填料10～25份、有机减磨填料3～15份和传统填料10～25份。本申请使用了10～25份碳源类填料,提供的碳陶型摩擦材料具有无制动噪音、结构多孔与低硬度的特性,实施例表明,制得的碳陶型摩擦材料密度仅仅达到1.5～1.7g/cm3,洛氏硬度(HRL)达到20～40,气孔率较高,吸水率可达2～5％或更高,且100℃时摩擦系数为0.36,350℃时摩擦系数为0.35,降低率仅2.8％,具有优良的耐摩稳定性。
849	4	本发明公开一种复合气源燃烧器、废气焚烧炉及废气处理系统。废气处理系统包括一炉内向上喷气燃烧的废气焚烧炉；焚烧炉接通一高温碳化炉废气管、一低温碳化炉废气管及一燃料气管；废气焚烧炉包括炉体、排气管、底架以及复合气源燃烧器。其中复合气源燃烧器,采用双涡流式燃烧技术：燃烧器的火焰与废气呈涡流状旋转上升,且两者旋转方向相反,使得燃烧过程中废气与火焰接触更充分,燃烧更完全。废气处理系统采用集成控制方式,控制系统可兼顾高温炭化炉和低温炭化炉各自的控制要求,能减少设置一个焚烧炉,或避免同时开启两个焚烧炉,将大幅度降低碳纤维生产的设备投入。
850	0	本发明涉及一种高导热碳膜的低温制作方法,属于碳膜制作方法技术领域,包括步骤A、选择厚度为10μm#100μm之间铜箔,将其清洗干净,作为基底材料；B、采用印刷法,将纳米碳浆材料印刷在基体材料表面,印刷厚度在100μm#500μm范围,形成初材；C、将步骤B中的初材置于发热碳化炉中、真空状态或惰性气体保护下加热碳化,碳化温度1000℃#1500℃,碳化时间0.5#1小时；D、将步骤C中碳化后的初材自然降温,放入石墨化炉,在石墨化炉中采用惰性气体保护下加热,加热温度2000℃#2600℃,加热时间2#8小时,使之充分石墨化,形成石墨膜,降温后,取出。采用该方法即可以减低能耗,同时提高石墨膜的韧性。
851	0	本发明公开了一种轻质墙体材料,包括如下重量份的原料：脱硫石膏8～17份、粉煤灰15～25份、钠长石10～20份、加气混凝土砌块15～25份、氧化铝尾矿7～15份、黄沙13～19份、改性凹凸棒石粘土8～18份、膨胀珍珠岩5～25份、木屑7～16份、植物秸秆5～15份、聚磷酸铵6～12份、甲基羟乙纤维素3～5份、硬脂酸甘油酯4～8份、调凝剂3～7份、减水剂2～3份、发泡剂1～3份、防霉抗菌剂2～5份。所述轻质墙体材料原料来源广泛,成本低,制备工艺简单、能耗低,制备出的轻质墙体材料性能优,具有轻质、高强、防水和隔热等优异性能。
852	4	本发明提供了一种连续清理碳化炉排气通道内废固物的装置及使用方法,属于碳纤维生产领域。该连续清理碳化炉排气通道内废固物的装置包括滤芯、过渡仓和气动盖板阀；所述滤芯安装在碳化炉排气口内,碳化炉排气口内的废气通过滤芯后再进入废气排放口；所述过渡仓一端为大口径端,另一端为小口径端；所述大口径端安装在碳化炉排气口的出口处；所述气动盖板阀安装在碳化炉排气口的出口处,并位于过渡仓内。本发明避免了因废固物堵塞碳化炉排气通道造成的非正常停车,延长了碳化炉生产运行时间,降低了生产成本,而且提高了纤维产品质量。
853	0	本发明公开了一种复合石墨膜及其制备方法和应用,包括：制备由纳米金刚石和聚酰亚胺形成的聚酰亚胺复合薄膜；在惰性气体保护下,进行碳化和石墨化处理,然后去除石墨纸,得到由纳米金刚石和聚酰亚胺形成的复合石墨膜。在碳化和石墨化过程中,纳米金刚石作为晶核促进聚酰亚胺的碳化和石墨化,提高石墨化度和碳化产率,从而提高复合碳膜的导热性能、导电性。
854	0	本发明公开了一种铌条的制备工艺,以氧化铌为原料,主要包括以下步骤：A、补碳：将氧化铌与炭黑混合均匀；B、碳化：将步骤A得到的混合料一放置于碳化炉中进行碳化,得到碳化铌；C、降氮：在碳化铌中加入降氮混合剂混合均匀,所述降氮混合剂主要由酒精、橡胶、镁、钠、凝合剂组成；D、粉碎：将步骤C得到的混合料二进行粉碎；E、混料：在粉碎料中加入氧化铌混合均匀；F、成型：将步骤E得到的混合料三压制成型；G、真空烧结：将步骤F得到的成型物料放置于真空还原炉中进行烧结,得到成品。本发明方法经济合理、操作便捷、工艺简化,能大大降低生产成本,节约能源,提高了生产的安全性,适用于工业化生产,便于推广应用。
855	0	本发明公开了一种聚丙烯腈基碳纤维原丝快速预氧化工艺。所述工艺为将聚丙烯腈基碳纤维原丝在240～260℃的较高的起始温度下,以10～15℃的升温梯度,控制预氧化的总时间为33～40min,升温至270～290℃,预氧化过程中,控制热风以7000～12000m3/h的循环量垂直于丝束的运行方向向下吹送。本发明采用热风循环处理,大幅度缩短预氧化时间,将传统的大于60min的预氧化时间缩短到40min内,有效降低能耗。本发明在保障碳纤维质量的情况下实现低成本高产量的快速预氧化,减少工业生产成本,在碳纤维生产领域具有广泛的应用价值。
856	0	本发明公开了一种多肉植物栽培营养土及其制备方法,涉及种植技术领域,该营养土包括以下原料：腐叶土、河沙、改性膨润土、亚硒酸钠、硼酸钠、叶酸、磷酸二铵、硫酸亚铁、生物炭和杂骨粉。其制备方法是将腐叶土、河沙、改性膨润土、生物炭和杂骨粉加水以及消毒剂混匀；之后对上述物料进行熟化、消毒或暴晒处理；最后将与剩余原料混匀即可。本发明的多肉植物栽培营养土能够防止植物根部土壤和下垫土壤的板结,通透性良好,保肥保水能力好,养分充足,适宜推广应用。
857	4	本发明公开了一种碳化炉可燃废气燃烧热量回收装置,包括余热回收腔以及穿过余热回收腔的余热回收管,所述余热回收腔上设置有燃烧口以及燃烧产物排气口,所述余热回收管内流通导热介质。该结构的碳化炉可燃气体燃烧热量回收装置,具有操作简单、使用方便以及热量回收效果好的优点,大幅降低了生产过程中的综合能耗。
858	0	本发明公开了一种利用副产品椰渣制备功能添加剂的方法,涉及饮品加工副产品技术领域,主要包括如下步骤：(1)椰渣冻干制粉,(2)椰渣高温碳化,(3)椰渣改性处理。本发明通过所述方法制得功能添加剂,实现了椰汁加工副产品椰渣的合理再利用,提高其经济价值；所制功能添加剂能够作为耐磨剂添加到塑料制品制备原料中,从而改善所制塑料制品的耐磨性能,以从耐磨性上延长塑料制品的使用寿命。
859	0	本发明涉及一种树莓专用微生物菌肥,由以下重量份的原料制成：粉碎秸秆100～150份、动物粪便100～150份、草木灰85～125份、五水硅酸钠1～15份、钼酸铵15～25份、碳酸钾20～40份、生物炭125～185份、复合微生物菌剂10～20份、尿素25～45份、磷酸铵30～50份、硫酸钾30～50份、复合微量元素15～35份及水50～80份,还公开了其制备方法。本发明微生物菌肥养分配比合理,能够均衡地、持续地供应树莓生长所需的营养成分,提高和延长肥效,减少化学肥料的用量,改良土壤,恢复生态平衡,提高果实品质,且可提高树莓产量,经济效益显著,且原料简单易得,成本较低。
860	0	一种基于磁能碳化的连续垃圾处理炉,解决垃圾磁能碳化处理和微波处理存在处理效率低和处理量少的技术问题,方案是,该处理炉包括：包括：炉体部分、微波预处理部分、磁能碳化处理部分、上料部分、除渣部分和动力部分。炉体部分包括：炉体、预热炉胆、隔料板、碳化炉胆、上封头和排烟口,隔料板设置在炉体中部,预热炉胆和碳化炉胆与炉体之间构成烟气排除通道,炉体上设置有进料口和出渣口,微波预处理部分包括：螺旋叶片送料轴和一组微波发射源,磁能碳化处理部分包括：永磁磁能转换器,动力部分是动力电机安装在上封头上,动力电机经联轴器与螺旋叶片送料轴连接。有益效果是：结构简单、热效率高、能耗低、处理效率高,可实现垃圾的连续处理。
861	0	一种可移动式磁能碳化炉垃圾处理装置,解决的处理效率、减少能源消耗和设备使用寿命的技术问题,技术方案是,该装置包括：磁能垃圾碳化炉部分和烟气处理部分,磁能垃圾碳化炉包括：炉体、炉胆和永磁磁能转换器构成,炉体顶部设有排烟口,底部设有出渣口,内壁上设有石墨纤维衬、炉胆为石墨材料炉胆,炉胆外壁与炉体之间构成排烟通道,炉胆上设在有烟气过孔,永磁磁能转换器一端与炉胆的内腔连通。有益效果是：结构简单、热效率高、能耗低、移动方便可以在任何地方和生活小区内进行独立使用。
862	0	本发明公开了一种废旧电子线路板的节能处理方法,所述节能处理方法包括如下步骤：(1)破碎焚烧；(2)碳化处理；(3)烟气的提纯和处理；(4)硫酸铜的制备；(5)硝酸银的制备；(6)金产物的制备。本发明的废旧电子线路板的节能处理方法,使用高温焚烧、碳化处理、烟气提纯等多项工艺,提取并转化生成了多种有价资源,烟气的排放也符合环保要求,节约了能源和有价资源,实现了废旧资源的资源化、能源化的清洁回收和再利用,适合大规模推广。
863	1	本发明公开一种高效碳纤维碳化炉排废管道清洁舱。清洁舱是弯头形式的和三通形式的；清洁舱采用不锈钢材质,主要由舱体、耐温密封件、舱盖、紧固支架、压紧螺栓、锁紧销、保温马甲、外罩构成；清洁舱由保温马甲包覆,清洁舱及保温马甲由外罩覆盖；清洁舱的舱体和舱盖之间是铰链连接可以0#180度自由转动,舱体和紧固支架之间也是铰链连接,紧固支架可以在0#180度自由转动；舱体上有机加的环形沟槽,便于耐高温密封材料的安装,舱体与舱盖结合后通过耐高温密封材料实现气密；紧固支架上至少安装两个以上的压紧螺栓,同时压迫舱盖与舱体,实现密封,压紧螺栓规格不小于M20,压紧螺栓顶部开孔,可插入金属杆,用于松紧压紧螺栓。本发明最大限度的使得操作人员能高效、快速的清洁碳纤维碳化炉排废管道。非常适合碳纤维生产线高效率运行,碳纤维低成本产出。
864	0	本发明公开一种碳纤维生产用长寿命低温碳化炉复合马弗炉膛。将石墨板或石墨涂层用于碳纤维生产用低温碳化炉的金属马弗炉膛内壁,形成复合马弗炉膛,金属马弗炉膛作为复合马弗炉膛的结构,石墨板或石墨涂层作为复合马弗炉膛的功能防护层；石墨板或石墨涂层隔断纤维产生的废气、和焦油与金属马弗炉膛在高温下的直接接触；用1mm—100mm的石墨板或石墨涂层于金属马弗炉膛内壁,石墨板可以从金属马弗炉膛内拆除或安装；石墨板或石墨涂层分布于金属马弗炉膛内的所有温区,最好是第三到最后一个温区；石墨板或石墨涂层位于金属马弗炉膛内的顶面、底面、左侧面和右侧面；石墨板可以与马弗炉膛的顶面形面匹配,也可是一个直板；上下左右石墨板之间连接可以是简单的搭接,或者榫接。
865	0	本发明公开一种高效碳纤维低温碳化炉排废管道系统。不锈钢管道总长度不大于10米,内径不小于200毫米,壁厚不小于4毫米；单侧弯管的数量不大于4个；从清洁舱可以清洁弯管两端的管道；设置有收集毛丝用的网状过滤器；单侧排废口有不少于2个的管道柔性联结器；所有管道、弯管均带有法兰盘；清洁舱之后都安装有热电偶,之前安装有氮气注入设施；单侧排废口阀门的数量不大于3个；所有管道做不同的保温处理,管道内废气的温度控制在300#400摄氏度；阀门、管道、清洁舱与支撑架之间安装隔热材料。本发明最大限度的让操作人员既安全又高效的清洁低温碳化炉排废管道得以实现,而且有效的消除了为了低温碳化炉排废管道的清洁而去停运碳纤维生产线的情况。非常适合碳纤维生产线高效率运行,碳纤维低成本产出。
866	2	本发明公开了一种木质板材的碳化处理方法,包括如下步骤：(1)板材清洗、(2)表面改性处理、(3)浸泡处理、(4)碳化处理、(5)冷却处理。本发明碳化处理方法能有效的提升对木质板材的碳化效果,其表面碳化层的厚度得到有效提升,其表层材料的碳化率也得到很好提高,同时合理添加的纳米二氧化硅又增强了表层的密度和力学特性,加工的次品率明显降低,具有很好的使用价值。
867	1	本发明属于电阻生产制造领域,具体是对陶瓷电阻进行碳化加工的一种碳化炉,包括烤箱和控制柜,所述烤箱内设有装料筒,装料筒由旋转机构驱动转动,装料筒的两端由封堵盖密封,连通上药装置的上药管路由一端的封堵盖伸入装料筒,连通抽真空装置的抽真空管路由另一端的封堵盖伸入装料筒,上药管路和抽真空管路内均设有电气阀门；装料筒内由至少两片隔离片分隔成位于两端的两个低温部和位于中间的至少一个高温部,隔离片的大小与装料筒的内径相适应,隔离片上分布若干通孔。本发明可实现自动控制,保证陶瓷电阻受热均匀且充分,提高成品率。
868	8	本发明公开了一种妇科洗型竹莹素抗菌剂,包括以下重量份的组分：苦参、黄连、黄芩、地肤子、徐长卿、石榴皮和金钱草混合制成的中药提取液5~12份,竹莹素5~20份。本发明能杀灭阴道的有害细菌、霉菌,解决阴道瘙痒、感染等问题,并帮助调整阴道菌群平衡,还具有对阴道无刺激、天然无副作用的优势。
869	0	本发明公开了一种柳编废旧枝条的再利用方法,包括如下步骤：(1)枝条预处理、(2)表面涂层去除处理、(3)高温高压处理、(4)酸碱溶液处理、(5)改性处理、(6)碳化处理。本发明针对柳编废旧枝条材料进行了针对性的处理,通过对枝条表面、内部组织结构的改变、内部物质含量及比例的调整、碳化处理工艺参数的控制等,有效增强了对枝条整体的碳化率,提升了碳化的质量,最终可使得枝条的碳化率达99.5%以上,制得的生物碳的比表面积不小于3500m2/克,可比现有技术提高20%以上,且其制得的生物碳内微孔比例在96.5%以上,表现出极强的吸附特性,使用价值很高。
870	0	本发明涉及一种可连续生产的高导热碳膜制作方法,属于碳膜制作方法技术领域,包括A、纳米金属粉与碳粉按重量比1#50%比例混合,得到混合基础材料；B、将混合基础材料放入链式碳化炉中烧结,采用滚压法,将混合基础材料在链式碳化炉中压成设定的厚度,并在链式碳化炉中烧结0.5#2小时,烧结后形成片状材料,并可成卷状收起等步骤,采用该方法即可以减低能耗,同时提高石墨膜的机械性能,实现连续生产的目的。
871	4	本发明公开了一种用于畜禽养殖业零污染排放的处理系统及方法,包括依序设置的畜禽舍、收集池、沼气池、浓缩分离装置、吹脱装置、压滤装置、高压蒸汽锅炉、烘干装置和碳化炉,本发明方案通过对畜禽舍的冲洗液和粪便进行依序处理后,将处理所得的清澈料液回用作为畜禽舍的冲洗液,使得畜禽舍的冲洗成本降低,处理的固相物料最终由碳化炉进行碳化处理,其所得的碳化物料可作为水质净化剂、土壤改良剂、肥料或固体燃料进行使用,创造了二次经济价值,也实现了畜禽舍养殖过程中的所有废弃物回用,达到了零污染排放的目的。
872	0	本发明公开了一种椰汁加工副产品椰渣的利用方法,涉及饮品加工副产品技术领域,包括如下步骤：(1)椰渣冻干,(2)椰渣脱脂,(3)椰渣脱糖,(4)椰渣烘干,(5)高温碳化。本发明通过所述脱脂脱糖处理方法有效脱除椰渣中所含脂肪和糖类,脱脂率和脱糖率达到90％以上；并通过碳化处理增强其耐磨性,以作为木塑地板用增强填料,经试验研究表明本发明所制木塑地板用增强填料能显著减少木塑地板无机填料的用量,并且大大提高所制木塑地板的抗弯破坏荷载和抗压强度。
873	0	本发明的植物秸秆回收利用化工装置涉及到一种生物质干馏装置及其使用方法,包括秸秆碳化炉、套管式换热器、储水池、气液冷凝分离器、净化器和干燥器,秸秆碳化炉的烟气排放孔通过管道连接器与套管式换热器的进气口连接,套管式换热器的出气口通过管路与气液冷凝分离器的入口连接、气液冷凝分离器的出口与净化器的入口连接,净化器的出口与干燥器的入口连接,干燥器的出口与秸秆碳化炉的燃气入口连接；套管式换热器的进水口与出水口分别通过管路与储水池连通。本发明其能够将带有杂质的可燃气体进行净化过滤回收,供给本身生产使用,而且生产过程中产生的馏出液以及水蒸气都得到妥善的回收。
874	1	本发明涉及燃料电池多孔扩散层电极板的制作领域,具体为一种利用石墨烯碳素纤维导电纸制作燃料电池多孔扩散层电极板的方法。石墨烯复合纤维导电纸经改性酚醛树脂与环氧树脂的混合液体浸渍并烘干后,经高温高压制成电极板,最后经高温碳化后制成燃料电池所用的多孔扩散层电极板。本发明经过碳化后的多孔扩散层电极板,改进燃料电池电极多孔扩散层材料碳纤维纸的制备工艺和利用碳纤维纸制做燃料电池多孔扩散层电极板的工艺所达不到技术指标的要求。本发明经过碳化后的多孔扩散层电极板,具有均匀的多孔质结构、优异的透气性、低电阻率和高电子传导能力,其结构紧密,表面平整,具有一定的机械强度和稳定的化学性能和热稳定性。
875	8	本发明属于废弃物再利用技术领域,具体涉及一种基于中药渣制备脚气治疗垫的方法。本发明首先通过对中药渣进行干燥及粉碎后,通过磷酸进行活化,增加卵磷脂提高中药渣中有益物的活性,添加壳聚糖提高抗菌性,利用超声震荡进行提取,剩余物进行碳化,利用二乙烯三胺将提取有益物固定于碳化物与虫胶中,通过碳化物及虫胶对脚面产生的水进行吸附,保持脚面的干燥,利用提取的有益物对脚面的细菌及真菌类物质进行杀灭,保护脚面,从而制备得脚气治疗垫。本发明充分利用了中药渣,实现了中药渣资源化利用,避免了环境污染,且制备的脚气治疗垫对脚气治疗效果高。
876	0	本发明公开了一种聚碳硅烷制备SiC基纳米复合陶瓷的方法及其应用。该方法是将纳米二氧化锆陶瓷粉末、纳米氧化铝粉末与聚碳硅烷真空密炼成型后将聚碳硅烷碳化后烧结得到SiC基纳米复合陶瓷。使用该工艺制备的SiC基纳米复合陶瓷解决了二氧化锆陶瓷与氧化铝陶瓷的抗弯强度高而断裂韧性不高的问题,并且该方法显著降低了SiC基体系陶瓷的烧结温度,对设备要求降低,制造成本下降,另外SiC陶瓷的密度较ZrO2密度低,使得整个结构件重量减轻,原材料成本也有所降低,使用本发明公开的复合陶瓷及制备方法可以制备手机外壳(背板)、卡托和手表外壳、轴承等结构件。
877	2	本发明公开了一种完全碳化无醛多层实木复合地板基板及其制备方法。该方法用无醛胶水将完全碳化的木皮叠摞后,通过热压胶合或冷压胶合得到所述的完全碳化无醛多层实木复合地板基板。本发明的完全碳化无醛多层实木复合地板基板具有稳定性好、不易变形、耐腐朽、胶合强度高、绿色环保的特点,提高了多层实木复合地板的使用寿命,增加了客户使用的经济性,完全适合地热采暖的铺装,扩大了多层实木复合地板的应用范围。
878	0	本发明公开了一种通过压力浸渗铝合金制备铝/碳基复合材料的方法,首先将石油焦、沥青焦、石墨和炭黑粉混合均匀,置入混捏机中预热后加入高温沥青捏合,粉碎后获得粉料；随后采用模压预成型和温压成型方式制备碳预制素坯,碳预制素坯再经高温煅烧后得到碳基多孔预制件；最后采用快速加压至2#15MPa压力浸渗的方式在700#800℃向碳基多孔预制件中浸渗液态铝合金,获得铝/碳基复合材料。本发明可制得具有优良耐磨性和自润滑性、低电阻率、低密度、结构均匀致密、较高的机械强度和冲击韧性等特点的铝/碳基复合材料。
879	2	本发明涉及一种竹篱笆的制作方法。包括以下步骤：a)、原竹矫直切割得竹材；b)、在180℃～250℃下烘2～3小时,喷防霉防虫液；降温至150℃～180℃持续6～10小时；再喷防霉防虫液,继续降温至50℃～150#℃持续3～6小时；c)、制竹篱笆；d)、在120℃～200℃温度0.2MPa以上的条件下热处理3～5h；e)、水喷淋冷却；f)、在45～60℃下烘干至含水率10～18%。本发明采用特殊的防霉防虫液,使得竹篱笆防霉防虫的效果至少可持续2年；而且本发明的防霉防虫液不含违禁成分,不会对环境及生物产生不利影响。本发明在竹材热处理后,可使竹中的营养物质分解,使真菌灭活。竹材的颜色也由天然绿色转变成碳黑色,使不同竹龄和不同部位的竹子颜色趋于一致。
880	0	一种用于碳化连续的、氧化的聚丙烯腈(PAN)前体纤维的连续碳化方法,其中离开碳化系统的前体纤维是碳化的纤维,该碳化的纤维在其从高温炉通过到下一个高温炉期间已经暴露于包含按体积计5％或更少、优选0.1％或更少、更优选0％的氧气的环境。在一个实施例中,该碳化系统包括预碳化炉、碳化炉、在这些炉之间的基本上气密的腔室、以及承载被该气密的腔室封闭的多个驱动辊的驱动支架。
881	0	本发明公开了一种自动调节投料量的生物质燃料制备装置,包括预处理设备、碳化炉振动分离器和控制器,本装置直接利用燃烧废气进行杂质的振动分离,避免了能量在中间转换过程中的损失,能根据随时变化的燃烧废气的流量精确地向碳化炉投料,能稳定地保持半碳化的最优温度,半碳化的效果好,避免了原料的浪费,节约了成本。
882	0	本发明涉及一种中温碳化法处理高COD硫酸的方法及装置。包括有分馏塔(T403),所述分馏塔(T403)和碳化釜(R103)连接,所述碳化釜(R103)装设在中温碳化炉(L103)中并由其加热,所述碳化釜(R103)连接至冷却器(E203)；所述分馏塔(T403)和蒸发塔(T405)连接,所述蒸发塔(T405)的循环路径上设置有强制循环泵(EV805),所述蒸发塔(T405)的出气口连接至冷凝器(E205),所述冷凝器(E205)连接冷凝罐(V305)。本发明实现硫酸的资源化利用,运行成本低投资小,能产生较好的经济效益及环境效益。
883	0	本发明公开了一种利用柳编制品的回收秸秆制备生物碳的方法,属于秸秆材料加工技术领域,包括如下步骤：(1)清洗处理、(2)蒸汽处理、(3)调质处理、(4)加热碳化处理。本发明针对现有碳化处理工艺的不足进行了针对性的改进处理,通过调节回收秸秆的内部组织结构,调整内部物质含量及比例,控制碳化处理的工艺参数,最终有效提升了整体的碳化率和碳化质量,其中秸秆的碳化率高达99.0%以上,制得的生物碳的比表面积不小于3200m2/克,较现有技术提高了20%以上,且本发明制得的生物碳内微孔比例在95.2%以上,有很强的吸附能力,使用价值较高。
884	0	本发明公开了一种生物质燃料的制备装置,包括：预处理设备,振动分离器,碳化炉,火力发电锅炉,控制器,热交换器,燃烧废气流通管路；本装置直接利用燃烧废气进行杂质的振动分离,避免了能量在中间转换过程中的损失,能根据随时变化的燃烧废气的状态精确地向碳化炉投料,还能及时、主动地弥补因燃烧废气流量和/或温度不足导致的碳化缺陷,半碳化的效果好,避免了原料的浪费。
885	0	本发明公开了一种用生物废弃物制备生物质燃料的装置,包括：预处理设备,振动分离器,碳化炉,火力发电锅炉,控制器,热交换器,燃烧废气流通管路；本装置直接利用燃烧废气进行杂质的振动分离,避免了能量在中间转换过程中的损失,能根据随时变化的燃烧废气的状态精确地向碳化炉投料,半碳化的效果好,避免了原料的浪费。
886	0	本发明提供一种沥青碳化方法,通过微波加热或微波辅助加热的形式,提高沥青的碳化率。本发明所述方法成本低、操作简便、易于实施,能够有效地提高沥青的碳化率。
887	4	本发明属于环保领域,具体涉及一种工业废盐分级分解碳化无害化处理的工艺及设备。本发明的工艺及设备针对每种工业废盐所含有机物多样化及其理化特性不同等特点,设置若干级分解碳化炉,对工业废盐进行分级加热,加热过程合理,使有机物在各自的分解碳化温度段内完成分解碳化,分解碳化产生的含热尾气作为干燥热源,干燥产生的尾气引入焚烧炉进行焚烧,焚烧产生的热气回收利用。本发明实现了工业连续化生产,在系统运行过程中无废盐熔化、结块或粘接,无二次污染物产生,无有毒有害气体排放,热效率高,节能环保,投资成本低于其它方式,具有实用性强,适用各领域工业废盐的有机物去除和无害化处理,适合在工业生产中推广的优点。
888	1	本发明属于硅碳复合材料技术领域,具体涉及一种硅碳复合材料及制备方法,硅碳复合材料包括多孔硅与多孔碳,该多孔硅、多孔碳的质量份数比为4:1#1:4,该硅碳复合材料的粒径为3#5nm。是由所述多孔硅与多孔碳按质量比混合后,在惰性气体保护下通过球磨机球磨而成混合料后,在碳化炉中烧结后研磨形成。本发明制备的锂离子电池用碳硅复合负极材料,采用了特定工艺制备的多孔碳和多孔硅作为原料进行烧结而成,使得碳硅均匀的分布且结合更为紧密,因此该复合材料在用于锂离子电池时,具有较高的导电性能和良好的循环稳定性,使得锂离子电池具有高的比容量以及较长的使用寿命。
889	0	本发明公开了一种活性炭制备方法和制备活性炭的设备,活性炭制备方法,包括以下步骤：步骤1,对农作物秸秆进行粉碎和干燥,制成秸秆原料；步骤2,将秸秆原料加入到碳化炉中进行加热,获得初级活性炭；步骤3,把步骤2中获得的初级活性炭加入到活化反应釜,温度升至360℃～540℃时向初级活性炭喷洒活性增强剂；喷洒完成后在360℃～540℃下干燥60min～150min,获得次级活性炭；步骤4,次级活性炭温度冷却至室温后进行除灰获得活性炭成品。本发明将以前焚烧的植物秸秆资源加以经济化利用,变废为宝,本发明方法制备的活性炭对甲醛、苯等有毒气体具有较强的吸附作用。
890	0	一种生物质微粉清洁燃料,采用以下步骤制备：1)、将生物质原料粉碎成颗粒,然后烘干至水分<14％；2)、将生物质原料放入外热式碳化炉中,控制外热式碳化炉的反应温度为350～450℃,反应至生物质原料的含水量<5％；3)、将生物质原料使用风冷式研磨机研磨至粒径为80#100μm,得到所述生物质微粉清洁燃料。本发明的生物质微粉清洁燃料通过将生物质原料在具有多个串联连接的回转窑炉的外热式碳化炉中反应后,水分和微量的木醋液去除,再经风冷式研磨机研磨后所得的生物质微粉清洁燃料生物热值6000kJ以上,灰分低,细度细,通过专一配制的燃烧器喷进炉膛燃烧后,不容易结焦,而且热效率利用非常高,可达到80％。
891	0	本发明公开了一种多元素共掺杂铅炭电池用活性炭的制备方法。首先将购买的富氮生物质干燥,干燥后与活化剂混合,混匀后加入水完全浸没、静置处理；处理后置于通有氮气的镍釜中加热处理,处理后冷却至室温,采用稀盐酸去除所得碳材料中的活化剂、去离子水洗涤至中性,洗涤后干燥,得到富氮活性炭；将金属氧化物溶于稀硝酸中得到金属氧化物溶液,然后加入富氮活性炭搅拌混合,所得混合物置于真空箱内真空处理、干燥,干燥后置于有氮气保护的碳化炉中加热处理,制备得到铅炭电池用活性炭即改性活性炭。本发明在活性炭中负载高析氢电位的元素或金属氧化物,掺杂元素以金属氧化物或硝酸盐或硫酸盐的形式存在,使得改性后活性炭的析氢点位得到显著提高。
892	4	本发明公开了一种废催化剂迷宫式焙烧碳化系统,所述焙烧碳化系统包括焙烧碳化炉迷宫式主体、辅助加热燃烧设备、自动出料装置和三次高温氧化室；本申请的焙烧碳化系统使废催化剂迷宫式焙烧碳化炉与三次高温氧化室运行实行一体化温度控制,既保证废物的安全焙烧碳化又使废物自身的热量得以完全激发,使整体处置工艺降低了运行成本,控制了焙烧碳化过程中贵金属不会因强气流的干扰而损耗,同时实现了减量化、无害化、资源化及设备操作的安全化。
893	0	本发明提供一种由聚丙烯腈原丝碳化制备碳纤维的方法,包括以下步骤：1、采用多温区预氧化,温度范围160#310℃,牵伸率0.5#10％,时间60#120min；2、采用多温区低温碳化,温度为400#1000℃,时间为60s#120s,总牵伸率为1％#8％；3、采用多温区高温碳化,温度为800#1600℃,时间为60s#120s,牵伸率为#8％##1％。通过合理设计碳化过程各阶段温度梯度,温度范围,牵伸倍率及走丝速度等参数,使预氧化及碳化过程平稳进行,预氧丝耐热性能好,分子取向度高,分子排布更加致密化,碳纤维结构均匀,断丝及并丝少,抗拉强度达到5000MPA以上,达到提高碳纤维产品质量的目的。
894	0	本发明公开一种生物质秸秆混合型环保燃料的制作方法,属于燃料技术领域,解决棉秆和玉米秸秆制成的生物质碳热值低、易结渣、利用价值不高等缺点。具体制作步骤：1)粉碎：将棉秆和玉米秸秆用粉碎机粉碎成锯末状物料；2)加入添加剂混合：将棉秆粉、玉米秸秆粉加入添加剂按照一定比例混合均匀；3)烘干：放入烘干机在一定温度下烘干至水分10%左右；4)塑化制棒：用制棒机在一定温度下挤压成型塑化制棒；5)碳化：再放入碳化炉内在一定温度下碳化,制成热值较高的无烟环保生物质秸秆混合碳棒。
895	4	本发明涉及一种连续高温碳化系统,所述原料罐的输出端与湿法除尘器的输入端连接；湿法除尘器的气体输出端与吸收塔的输入端连接、液体输出端与氧化炉的输入端连接；氧化炉的输出端与旋风分离器的输入端连接；旋风分离器的气体输出端与吸收塔的气体输入端连接、固体输出端与返料机的进料口相连；返料机的出料口与氧化炉的固体输入端连接、出气口与碳化炉的混合输入端连接；碳化炉的气体输入端与燃气室连接、气体输出端与氧化炉的气体输入端连接、混合输出端与冷却炉的输入端连接、输出端与燃气室连接；冷却炉的气体输出端与氧化炉的气体输入端连接、固体输出端与收料机连接。本发明具有无污染,保护环境,防止产生二噁英等特点。
896	4	本发明提供一种控温控时污泥碳化方法及基于此方法产生的多段式控温控时污泥碳化炉设备,该设备包括：高温加热夹套,中温加热夹套,低温加热夹套,导流叶片,传动轴,螺旋叶片,填料函与迷宫组合式密封结构,料位观测口,料位调节阀,内筒,第一进料口,第二进料口,碳化物出口,调理剂进料口,碳化可燃气出口,高温热源入口,高温热源出口,中温热源入口,中温热源出口,低温热源进口,低温热源进口。本发明能将污泥等不同碳化原料按其性质在不同碳化温度和不同碳化时间完成碳化,使其达到最佳碳化效果。
897	1	本发明属于散热片技术领域,尤其涉及一种石墨铜箔复合散热片,包括网状铜箔,以及通过压延成型技术复合在网状铜箔的至少一面上的石墨膜,所述网状铜箔的孔隙率为40～80％,孔径大小为0.002～2mm。相比于现有技术,本发明采用压延技术将石墨膜复合在网状铜箔上,由于无需使用粘接剂,因此大大降低了界面热阻,同时有效避免复合散热片产生层间脱胶现象,从而使复合散热片具有优异的机械性能和导热散热性能,并大大提高了复合散热片的使用寿命；此外,若本发明的孔隙率过高会影响铜箔的机械强度,孔隙率过低则影响铜箔与石墨膜之间的结合强度；而网孔过大会使石墨膜无法与铜箔紧密结合,网孔过小会导致石墨膜与铜箔的结合力不足。
898	4	本发明涉及一种快速稳定生活污水出水水质的菌剂及使用方法,属于废水处理技术领域。本发明针对生物制剂处理生活污水处理效率低,且随着时间延长,生物活性降低的问题,本发明通过将琼脂、蛋白胨等进行混合,制得浸泡液,再通过对竹筒进行处理,产生裂缝,易于吸附微生物,随后进行碳化,作为载体,吸附微生物的同时,吸附污染物,利用生活污水内部自身菌种进行筛选改性培养,将吸附菌种的载体浸泡于卡拉胶中,进行包裹保护,风干后进行粉碎,制得菌剂,最后将菌剂用于处理生活污水出水。本发明有效解决了物制剂处理生活污水处理效率低,且随着时间延长,生物活性降低的问题,取得了快速稳定生活污水出水水质,处理效率提高82％以上的效果。
899	0	本发明公开了一种利用竹子制备钠离子电池电极碳材料的方法,包括:(1)将竹子清洗后烘干；(2)将烘干后的竹子碳化,得到竹子衍生碳；(3)将竹子衍生碳研磨成粉末,过筛,获得竹子衍生碳粉末,将竹子衍生碳粉末加入碱性溶液中浸泡后干燥,得到碱处理后的竹子衍生碳；(4)将碱处理后的竹子衍生碳置于管式炉中活化,得到碱活化竹子衍生碳；(5)将碱活化竹子衍生碳酸洗至中性,然后分别用乙醇和去离子水清洗,烘干,得到钠离子电池电极碳材料。本发明的制备方法具有操作简单易行,可重复性强,成本低,对环境无污染的特点；利用本方法制备的碱活化竹子衍生碳材料作为室温钠离子电池的负极材料,能够有效增大材料自身比表面积,提高电池容量,增强电池循环性能。
900	0	本发明公开了一种以生物炭和海藻为原料制备的有机肥,是由以下组分制成的：生物炭550～650千克,海藻提取物280～320千克,混合菌液25～35千克,壳聚糖水解液55～65千克；所述生物炭是通过以下方法制备得到的：将棉花杆、玉米秸秆或/和地瓜秧晒干至含水量在20％以下,然后切割或粉粹,投入碳化炉内,在420℃～480℃下碳化2.5～3.5小时；碳化完成后,出炭,用水过滤降温至室温,然后将炭烘干,粉碎,即得生物炭。本发明的以生物炭和海藻为原料制备的有机肥,营养丰富、全面,无需再添加其它化学肥料,可提供植物生长所需营养,促进植物生长,提高座果率。经实践证明,对黄瓜具有明显的增产作用。
901	0	本发明属于炭基肥技术领域,涉及一种竹林专用生物炭基肥料、制备方法及其应用。生物炭基肥料包括以下组分：生物炭、无机肥、有机废弃物好氧发酵肥和粘结剂。制备方法,包括以下步骤：A、收集农作物有机生物质,干燥后,置于生物碳化炉中高温煅烧,碳化后得到生物炭；B、取有机废弃物,粉碎,挤压脱水,发酵仓内发酵24小时以上,之后将发酵仓内的发酵物移出到发酵仓外,进行二次堆肥,烘干后得到有机废弃物好氧发酵肥；C、生物炭、有机废弃物好氧发酵肥、无机肥和粘结剂混合,搅拌均匀后制粒,得到竹林专用生物炭基肥料。本发明配伍合理,由于添加了有机废弃物好氧发酵肥,可有效降低肥料成本,兼顾了竹子养分需求和有机肥料的缓释性。
902	0	本发明为解决现有技术的不足,提供了一种沼渣生物质燃料的制备方法,包括：S1.原料混合；S2.发酵制备沼气；S3.获取沼渣；S4.制备生物质燃料。所述原料包括动物粪便50#80%、秸秆5#30%、水葫芦5#30%。所述获取沼渣的方法为：将步骤S2制备沼气后的残留去固液分离得到液相产物和固相产物。所述固液分离的方法包括：首先使用50#150目的滤网对所述残留物进行过滤,得到第一液相产物和第一固相产物；然后将第一固相产物干燥至含水率为20#30%得到所述沼渣。所述干燥方法包括：在低于150℃、#0.04MPa至#0.07MPa的负压环境中搅拌第一固相产物至第一固相产物的含水率为20#30%。
903	0	本发明公开了一种秸秆连续炭化防结碳装置,包括炭化炉、动力组、外螺旋送料转子、内螺旋防结碳介质回收转子、过滤筛；所述炭化炉包括炉体、秸秆颗粒物料进口、气体出口、活性炭出口、保温层、电磁加热线圈；所述保温层包在所述炉体外侧,所述电磁加热线圈缠绕在所述保温层上；所述外螺旋送料转子安装在所述炉体内,所述外螺旋送料转子的轴为空心轴；所述内螺旋防结碳介质回收转子安装在所述空心轴内；所述动力组包括Ⅰ号电机、Ⅰ号齿轮、Ⅱ号电机、Ⅱ号齿轮；本发明采用内外双螺旋传动结构,实现了防结碳介质的循环利用,避免了螺旋转子结碳,炭化效率高,本装置制造安装方便,成本低,使用方便。
904	0	本发明开发了一种利用能源草沼渣制备生物碳的方法,属于生物质综合利用领域。本发明将能源草经粉碎、厌氧沼气发酵、洗涤、干燥、切割、压制成型和碳化制得生物碳,开发出了一套完整高效的生物碳生产技术。本发明根据沼气发酵的能源草沼渣灰分很低,木质纤维素含量高的特点,生产出来的生物碳热值高,燃烧后氮氧化合物等有害气体大大降低。
905	9	本发明公开了一种竹炭丝内衣布料,采用以下步骤制备：1)、选取4～6年龄的成熟孟宗竹,裁切从地表算起第10～20节；2)、将裁切的孟宗竹节切割成0.8～1.2米的片段,十字对刨成竹片,将竹片以棉绳或者麻绳5～10个捆成一束,自然烘干；3)、放入无氧碳化炉进行碳化；4)、打磨成2800～3200目的竹炭粉；5)、将丙纶、竹炭粉按照质量比为1～2：1混合均匀,干法纺丝,得到竹炭丙纶丝；6)、将竹炭丙纶丝织成24针针织布料。本发明的竹炭丝内衣布料以丙纶为载体,添加竹炭颗粒纺纱后、织造而成的面料,可以解决丙纶无吸水性的缺点,又可以解决内衣异味,吸汗,抗菌的功效,有较好的透气、吸湿、保暖、耐磨、弹性性能。
906	4	本发明公开了一种多功能秸秆加工设备,包括上壳体、进料口、粉碎腔、粉碎刀、下壳体、震动筛网和碳化炉；所述上壳体、下壳体、碳化炉为一体成型设置；所述上壳体内设粉碎腔,粉碎腔的底部设有开口,开口处设有开关；在粉碎腔的中心处设有转轴,转轴通过键条驱动连接粉碎刀；所述下壳体设有震动筛网,震动筛网由震动电机驱动连接,且震动筛网卡接固设于下壳体的内部,且震动筛网上方正对粉碎腔的开口设置,震动筛网下方正对出料筒设置；所述出料筒呈螺旋线状,且螺旋线状出料筒由上到下其直径逐渐缩小；所述出料筒底部设有阀门；本发明提高产品质量,保证产品的合格率,避免烟气对环境造成污染,工作效率高,生产成本低。
907	9	本发明涉及一种生物农药残留降解剂的制备方法,属于降解剂制备技术领域。本发明首先利用自制的培养土培养节节麦,并在培养过程中喷洒农药和用X射线照射,收集培养土表面的节节麦秸秆,将其与水混合后榨汁,收集榨汁液和榨汁残渣,将榨汁液倒入含有节节麦根部的培养土中进行发酵,并将发酵物与葡萄糖溶液混合过滤,收集上层液,再将榨汁残渣进行碳化后浸泡于葡萄糖溶液中,取出后与上层液、海藻酸钠等物质混合即可。本发明制备的生物农药残留降解剂适用于小麦、水稻、大豆、玉米、白菜和韭菜等农作物中,对甲氰菊酯、杀虫双、克百威、呋喃丹、三氯杀螨醇、三唑酮和甲胺磷等农药有效,且对其降解速度快,9～10天能得到完全降解。
908	4	一种过热蒸汽连续无氧碳化处理有机废弃物的工艺,其特征在于,包括以下步骤：a、制备温度大于100℃的饱和水蒸气；b、将上述水蒸气进行脱水处理,使其成为无水干蒸汽；c、将上述无水干蒸汽送入常压加热炉加热至800——1000℃以上；d、将上述过热干蒸汽送入有机废弃物真空连续碳化炉,对炉内待处理物进行碳化处理；e、炉内待处理物完全碳化后,将其出炉并根据需要对其作后续的加工利用。由于有毒、有害有机废弃物常规处理时存在废气污染大气和废渣填埋污染地下水等问题,本发明的过热蒸汽连续无氧碳化处理有机废弃物的工艺,可以有效地解决上述问题。
909	0	一种用于纤维材料的给料辊的支撑元件,优选为原丝纤维,用于生产碳纤维的氧化或碳化生产线中,包括具有用于连接至炉的结构或框架的装置的底座(2)、与所述底座(2)联接且至少具有至少一个贯穿开孔(4)以容纳所述给料辊(106、114)的一端的支撑环(3)、以及可操作地介于所述底座(2)和所述支撑环(3)之间的调节装置(6、7),调节装置配置为相对于底座(2)沿至少一个横向于所述开孔(4)中心轴线(A)的调节方向(B、C)移动环(3)的位置,以便根据辊(106、114)的变形调节环(3)的位置。
910	0	本发明涉及一种基于棕榈叶制备粉煤灰激发剂的方法,属于粉煤灰激发剂技术领域。本发明提供了一种利用超声震荡及气爆提取棕榈叶中的有机酸类物质及有机盐,添加氢氧化钠与其中的有机酸类物质进行反应,增加有机盐含量,以五氧化二钒为催化剂,使用二巯基丙醇对提取物进行改性,增加其与金属的结合能力,最后以活化改性后碳化物作为载体,吸附改性后的提取物中的有益成分,从而制得粉煤灰激发剂。本发明制备的粉煤灰激发剂可有效地激发粉煤灰的潜在活性,增加混凝土中粉煤灰的用量,不仅可以改善混凝土的和易性,且在不影响混凝土强度的情况下大幅节省水泥,降低混凝土及其制品的成本,具有显著的经济效益和社会效益。
911	1	本发明公开了一种锡锑合金复合负极材料的制备方法及系统,该系统包括碳材料制备装置和复合材料制备装置两部分,碳材料制备装置包括依次连接的第一搅拌釜、碳化炉和石墨化炉,复合材料制备装置包括依次连接的超声波分散机和第二搅拌釜,其中,石墨化炉与超声波分散机连接。本发明将锡锑合金与特殊处理后的碳材料复合在一起,制备得到的复合负极材料具有极佳的循环稳定性,电学性能佳。本发明的制备系统包括依次连接的碳材料制备装置和复合材料制备装置两部分,连续生产,大大提高了生产效率。
912	1	本发明公开了一种锌锑合金复合负极材料的制备方法及系统,该系统包括碳材料制备装置和复合材料制备装置两部分,碳材料制备装置包括依次连接的搅拌釜、碳化炉和石墨化炉,复合材料制备装置包括依次连接的混料机、高能球磨机和放电等离子烧结机,其中,石墨化炉与混料机连接。本发明将锌锑合金与特殊处理后的碳材料复合在一起,制备得到的复合负极材料具有极佳的循环稳定性,电学性能佳。本发明的制备系统包括依次连接的碳材料制备装置和复合材料制备装置两部分,连续生产,大大提高了生产效率。
913	0	本发明公开了一种基于薇甘菊制备有机肥的方法,属于有机肥制备技术领域。本发明将薇甘菊茎和叶晾晒,与乙醇溶液混合研磨,并加入氧化钠搅拌蒸煮,将蒸煮物过滤得滤渣,干燥粉碎制得有机肥基料备用,取废弃香菇菌棒等混合,经过滤、风干得风干物备用,再将花生壳与甲酸钠溶液混合,经过滤、碳化、加水浸泡、干燥碾磨后,与备用有机肥基料和风干物等混合堆肥,翻堆后经发酵、晾晒制得有机肥。本发明的有益效果是：本发明制备步骤简单,充分利用薇甘菊制备有机肥,不仅减少薇甘菊对其他植物危害,使其变害为宝,实现资源化利用,还有效提高了土壤肥力有效性；所得有机肥生物利用率达90.2～95.3％,使用后肥效持续时间可延长8～11天。
914	0	本发明涉及一种裂解碳化炉废气净化工艺,包括以下步骤,步骤一,燃烧炉燃烧产生高温气体供热,步骤二,有机原液在氧化炉中呈雾状喷出,进行高温氧化干燥,返料机取样检测,然后碳化,步骤三,冷却、包装物料,步骤四,对碳化炉中产生的废气进行处理,采用上述步骤,对有机原液进行了干燥、碳化以及尾气回收处理,在处理有机原液中污染物的同时对处理过程中产生的尾气进行了收集处理,实现了真正的无污染处理,避免了有毒气体如二噁英的排放,同时步骤二中氧化炉产生的高温气体对预热浓缩装置进行供热,提高了热能的回收利用率,做到了节能减排的效果,同时降低了排出的气体的温度,避免了高温气体中二噁英的产生。
915	0	本发明涉及一种高强度防开裂岩棉材料的制备方法,属于岩棉材料制备技术领域。本发明首先将玄武岩、白云石等物质进行粉碎熔融,再经分散,收集得到纤维,浸泡于盐酸中,并加入偶联剂,得到预处理纤维,接着将其与沼气液过滤得到的滤液进行混合发酵,收集发酵后的纤维,对其进行灭菌和洗涤,得到洗净纤维,再将碳纤维粉碎后,与洗净纤维、十二烷基苯磺酸钠进行混合过滤,将滤渣炭化后,与甲基硅醇钠等物质混合即可。本发明制备的高强度防开裂岩棉材料强度高,抗拉强度达到9～18MPa,不易开裂,用于外墙不易脱落；吸水量低于0.8kg/m2,导热系数为0.028～0.035W/(m·K),具有很好的保温性能。
916	0	一种超薄石墨片的制作方法,包括步骤：将19U的PI膜放置于碳化炉内进行加热升温,使碳化炉内的温度升到1300℃,在升温的过程中,在300℃以下的温度区间段维持40#50分钟,300#650℃的温度区间段维持230#250分钟,650#850℃的温度区间段维持65#75分钟,850#1300℃的温度区间段维持165#175分钟,然后得到半成品,冷却后再放入石墨化炉中,使石墨化炉的温度升到2930℃,在升温的过程上,控制相应的维持时间,从而得到10U的石墨片成品。本发明制作得到的石墨片导热性能好。
917	0	本发明公开一种炭化炉保温炉体,包括炉体本体,所述炉体本体为双层炉体结构,分别为外层炉体和内层炉体,且所述外层炉体和内层炉体之间为中空结构,所述中空结构中设置纤维棉层,所述炉体本体的内层炉体上设置有热电偶。本发明中的炭化炉采用保温炉体,能使得碳化炉提温时间快,另外,加热过程中能起到保温的作用,保温的设计采用双层炉体结构,简单方便,维修时间短,有利于生产操作,为工业生产停机检修带来了便利。
918	0	本发明涉及一种秸秆煤的制备方法,属于秸秆煤技术领域。本发明将玉米秸秆和小麦秸秆粉碎、过筛收集过筛颗粒,再将其与乙醇溶液混合得混合物,将混合物加热、保压后收集的混合物进行过滤,并在挤压后得挤压物,再将挤压物升温、碳化再进行粉碎、过筛,收集过筛颗粒,随后将其与硝酸铁和异丙醇铝等进行搅拌、过滤,并将制得的过滤物与泥煤及石蜡搅拌,在压缩成型后干燥,收集干燥成型物,即可得秸秆煤,本发明制备的秸秆煤采用秸秆碎料一体成型,在秸秆基体中的助燃剂不仅增强了秸秆煤的粘结强度,且起到了引燃和助燃的作用,特殊结构的透气孔可使秸秆煤在燃烧时与空气充分接触,整个秸秆煤能够得到完全充分地燃烧,提高了秸秆煤的有效利用率。
919	0	本发明提供了一种海藻渣和高脂高淀粉餐厨垃圾的综合利用方法,充分利用了餐厨垃圾中含碳量高的优势,又充分利用了海藻藻渣中的高含氮量的特点,使得原料中的碳氮比适中,更加有利于厌氧发酵生产生物天然气和生物碳。本发明不仅降低了生产成本,还有效地减少了环境的污染,原料来源广,带来了显著的经济效益和生态效益。
920	2	本发明公开了一种用竹材制备艺术手机壳的方法,包括如下步骤：1)备材；2)蒸煮、碳化；3)烘干：将碳化后的竹片烘干,使其含水率≤15％；4)压平：将竹片放置于压力设备下方,用400#500吨的压力对其施压,使其平整；5)选材：选出压平后无裂纹且弯曲度是否小于3.6cm的合格竹片；6)切削成型：将合格竹片放入机床,精确切削成预设尺寸的手机壳雏形；7)防腐处理：将手机壳雏形用防腐剂浸泡3#5h；8)干燥：将经步骤7)处理过的竹片自然风干；9)打磨；10)上底漆、光固化、磨底漆处理。本工艺制得的手机壳内部结构坚硬,不易变形,耐磨能力强,具有较长的使用寿命。
921	0	一种疏松多孔结构玉兰花瓣生物碳,它是以玉兰花瓣为原料,通过高温碳化#活化两步法制得的多孔碳材料。首先将干燥后的玉兰花瓣在适当温度下碳化,之后用KOH作为活化剂、氮气作为保护气高温活化,得到玉兰花瓣多孔碳。本发明所制备的碳材料比表面积大且原料易得、工艺简单,用作超级电容器的电极材料时,具有优异的电容性能,且循环稳定性好,凸显了玉兰花瓣在能源领域的潜力,扩充了其利用价值。
922	2	本发明属于重竹地板生产的技术领域,本发明公开了一种重竹坯板的冷压成型生产工艺。本发明要解决的技术问题是提供一种能在加工过程中保证重竹坯板的加工均匀度防止出现瘫边,从而减少开裂、跳丝和变形等不良现象的冷压成型生产工艺。该工艺通过步骤a#f,经过开片、粗刨、碳化和浸胶等工序压制成重竹坯板。本发明克服了现有重竹坯板的冷压成型生产工艺存在容易出现瘫边,从而导致开裂、跳丝和变形等不良现象的缺点,通过科学合理的工序,最大程度的解决了上述问题的出现,从而保证了制成的坯板不易发生霉变和虫蛀,而且增加了坯板的表面硬度,又在不浪费原料的同时,保证加工工序快速有效的进行和压模出坯板的品质。
923	1	本发明提供了一种碳微球电极材料的制备方法,先将石油焦粉碎后得到的细粉与卵磷脂、焦亚硫酸钠混合研磨,再将混合细粉、丙烯酸树脂和醇类溶剂混合,炭化,放冷后,用纯水洗涤,烘干后进行研磨,然后将所得炭微球、石墨烯、聚甲基丙烯酸铵、十二烷基苯磺酸钠加至稀硫酸溶液中,分散,置于冰水浴中,搅拌条件下加入三乙胺和过硫酸钾,继续搅拌反应,得到电极材料；最后将电极材料依次进行碳化、活化,将活化物用去离子水清洗至中性,烘干,研磨至1000目以下,即得。本发明的电极材料具有良好的孔隙结构和电容性能,电极比容量在231F/g以上。本发明的电极材料具有良好的孔隙结构和电容性能,电极比容量在231F/g以上。
924	1	本发明公布了一种柔性石墨薄膜的制备方法,其步骤依次为：(1)在一石英衬底上涂覆一层高温PMMA电子束胶；(2)再将PI胶涂覆在石英衬底上；(3)对黏附有PI胶的石英衬底放入烘箱进行固化；(4)将涂覆有PMMA电子束胶、PI胶的石英衬底放置在丙酮中进行剥离,形成PI膜；(5)将该PI膜放入碳化炉进行碳化,形成柔性石墨薄膜。本发明应用于柔性电子制造领域。
925	0	本发明公开了一种生物炭#腐植酸有机肥,是由以下组分制成的：生物炭550～650千克,腐植酸320～380千克,苜蓿45～55千克,壳聚糖水解液55～65千克；所述生物炭是通过以下方法制备得到的：将棉花杆、玉米秸秆或/和地瓜秧晒干,然后投入碳化炉内碳化；然后将炭烘干,粉碎,即得生物炭。本发明的生物炭#腐植酸有机肥,是以生物炭和腐植酸为主要原料制备的有机肥,为底施型肥料,施肥时机是在植物种植初期施用。本发明的有机肥,营养丰富、全面,无需再添加其它化学肥料,可提供植物生长所需营养,促进植物生长,对农作物、经济作物、蔬菜、果树等均有效,具有明显的增产效应,具有很高的应用价值。
926	4	本发明公开一种污泥碳化加焚烧方法,该方法包括以下步骤：(1)将污泥进行碳化；(2)将碳化的污泥进行焚烧；(3)焚烧后的烟气冷却至碳化的预定温度并用于步骤(1)；本发明利用污泥碳化后燃烧产生的烟气为碳化炉提供热源,同时也实现城市污泥的减量化、无害化和资源化,使污泥得到有效的处理和资源化的利用。
927	1	本发明提供了一种超级电容器用碳化物骨架碳材料的制备方法,先将三嵌段共聚物P123加至20#30v/v%稀盐酸溶液中,边搅拌边加入正硅酸乙酯、醋酸和聚丁二酸丁二醇酯,搅拌反应,将反应产物过滤,用去离子水洗涤后置于马弗炉中煅烧,再将所得分子筛粉末与二氧化钛粉体、甘油、硬酯酸混合,球磨,然后将混合物与聚酯多元醇、异氰酸酯、有机溶剂、对甲苯磺酸和蔗糖混合后,置于碳化炉中碳化,将碳化物用去离子水清洗至中性,烘干,即得。本发明的碳化物骨架碳材料具有典型的介孔微孔结构和集中的中孔分布,当扫描速率为1mV/s时,比电容可达347F/g,具有良好的电化学性能。
928	0	本发明公开了一种碳气凝胶的制备方法,所述的方法包括以下步骤：步骤一、以间苯二酚和甲醛为原料,有机胺为催化剂,水为溶剂,搅拌均匀,进行凝胶反应,得到中间产物；步骤二、将得到的中间产物进行老化处理,得到有机湿凝胶；步骤三、将有机湿凝胶进行抽真空和干燥处理,得到有机气凝胶；步骤四、将有机气凝胶置于碳化炉中,在氮气保护下加热碳化,自然冷却至室温,得到碳气凝胶。本发明制备的碳气凝胶,比表面积为400#1000m2/g,平均孔径在2nm左右,与其它专利文献相比,不仅碳化样品比表面积较高,制备出的碳气凝胶不含金属杂质,而且大大简化了制备方法。
929	0	一种无机纳米粒子原位增强树脂基泡沫炭的制备方法是将无机纳米粒子加入偶联剂进行改性,干燥得到改性无机纳米粒子,甲醛水溶液、苯酚和草酸混合后加热,然后加入改性无机纳米粒子,再加草酸继续回流,除去苯酚和草酸,最后反应,得到无机纳米粒子原位改性的热塑性酚醛树脂,将无机纳米粒子原位改性热塑性酚醛树脂、六次甲基四胺、发泡剂和稳定剂加入敞口容器中,再加入有机溶剂溶解均匀；将敞口容器放入高温高压釜中,通入氮气,在釜内压力0.5#4.0MPa,加热到200#250℃后,开始以0.05#0.40#MPa/h的速度缓慢卸压到常压,固化成型,制得酚醛树脂泡沫体进行碳化。本发明具有低密度、高强度和高隔热性能的优点。
930	0	本发明涉及一种高比表面积微孔碳纤维的制备方法,包括以下步骤：将热固性酚醛树脂、聚乙烯醇缩丁醛(PVB)和造孔剂加入乙醇中进行共混为静电纺丝制备有机纤维前驱体,之后经静电纺丝、固化、碳化等工艺,制备出高比表面积微孔碳纤维,本发明方法工艺简单,微孔丰富,节能环保。
931	0	提供了用于具有增强可模塑性的复合材料的连续碳纤维的生产方法。在碳纤维制造过程中,将离散区域引入到包含诸如聚丙烯腈(PAN)的丙烯酸类聚合物材料的连续前体纤维中。当前体纤维在烘箱或炉中时,可向其施加激光能量以产生带有已施加激光能量的离散区域的异质纤维。在其它方面,可间歇性地施加机械压力以产生离散区域。在对连续前体纤维进行充分加热以进行碳化和/或石墨化后,该前体纤维形成具有多个离散薄弱区域的连续碳纤维。这些相对薄弱的区域提供了非邻接断点,其降低碳纤维聚合物复合材料硬度且提高其可模塑性,同时保持高强度水平。还提供了掺有具有多个离散不邻接薄弱区域的连续碳纤维的碳纤维聚合物复合材料。
932	0	本发明涉及一种复合挤压模具材料的制备方法,属于模具材料制备技术领域。本发明首先将废旧粘胶纤维预处理后,经氧化和碳化,得到粘胶基碳纤维,再将二乙三胺五乙酸溶于去离子水后,加入硝酸铝,得到氧化铝纤维前驱体,接着将其与十二烷基硫酸钠等物质混合,经纺丝和煅烧,得到微米级氧化铝纤维,最后将其与粘胶基碳纤维、氮化铬等物质进行混合挤压,得到坯料,将其高温煅烧后,即可得到复合挤压模具材料。本发明制备的复合挤压模具材料强度高,抗弯强度达到1452MPa以上,在操作过程中不易产生裂纹,不会影响挤压型材表面的质量；使用寿命长,使用寿命达到1450次/模以上。
933	0	本发明公开了一种催化石墨化制备高导热石墨的方法,包括以下步骤：(1)将聚酰亚胺薄膜进行碳化处理制备成无定形碳结构的碳膜材料；(2)采用溶液浸渍、电镀、化学镀和液相沉淀中的任一种方法,将催化剂加载在步骤(1)得到的碳膜材料表面；(3)对步骤(2)表面加载有催化剂的碳膜材料进行石墨化处理,即得到所述高导热石墨。本发明先将PI膜碳化制成无定形碳结构的碳膜,然后在碳化后形成的碳膜上加载催化剂,使得催化剂是从外至内与无定形碳结构薄膜发生接触反应,避免了催化剂从内部溢出造成的破坏。本发明的制备方法制备的石墨膜在较低的石墨化温度下即可获得高的石墨化度、优异的导热性能和良好的抗绕曲性能。
934	0	本发明高炉渣提钛碳化炉高温荒煤气净化系统,属于煤气净化领域。目的是提供一种提高煤气余热的回收利用率的高炉渣提钛碳化炉高温荒煤气净化系统。包括通过荒煤气烟道连接于碳化炉的重力除尘器、高温冷却器、干式除尘器和煤气柜；所述干式除尘器与煤气柜的连接管路上依次安装有高温煤气引风机、主换热器和辅换热器；在煤气柜上安装有多道煤气输送管路；设有与主换热器的换热介质腔连接的主回热管,在主回热管上安装有主引风机。该发明实现了煤气余热的回收利用,提高了系统的经济效益；并且通过干式除尘器进行干式除尘,避免了煤气净化系统出现结露、糊膜的现象,有利于延长使用周期。
935	2	本发明的一种竹材的防腐防开裂的处理方法,包括如下步骤：(1)选材；(2)切段；(3)预处理；(4)碳化；(5)防腐处理：取出步骤(4)处理后的竹段冷却后晾干,然后将竹段浸泡在桐油中10#15分钟,取出后常温晾干,重复浸泡晾干后备用。本发明的制作工艺能防止竹材时间久后变质、干裂和发霉,并且处理工艺较为简单,易于操作。
936	0	本发明公开了一种用于碳纤维生产的迷宫式气锁及其控制装置,属于碳纤维生产技术领域。该迷宫式气锁包括氮气入口,膨胀室,整流室,密封腔以及迷宫密封通道。其中,氮气入口与膨胀室连通,膨胀室底部通过整流板与整流室分割,同时通过整流板上的导流孔与整流室连通,整流室底部为设有导流孔的气封板,气封板内部形成供纤维丝束通过的密封腔,在密封腔的丝束出口端通过迷宫入口与迷宫密封通道连接。本发明采用线切割与迷宫密封相结合的原理,在纤维丝束前进方向的垂直方向上形成气态幕墙,有效的阻挡外部空气进入到炉体内部。同时,在丝束出口端还是由迷宫道结构,能够有效降低氮气外泄,大大减少了氮气的消耗,大幅度降低了生产成本。
937	0	本发明提供半碳化物制造装置以及发电系统,对木质材料维持平稳且最优的加热条件,高效制造高品质的半碳化物。将干燥木质材料(90)容纳于半碳化炉(1),利用供给部(3)将加热用气体导入容纳该半碳化炉(1)的外壳部(2)内,加热半碳化炉(1),取出半碳化炉(1)内产生出的挥发成分气体在凝聚部(5)进行凝聚,其中,利用控制部(4)控制凝聚部(5)中凝聚状态,将半碳化炉(1)的内部温度调整保持为恰当温度范围,由半碳化炉(1)的炉壁对于木质材料进行平稳加热,并利用控制部(4)控制挥发成分气体的凝聚状态从而调整维持将木质材料进行半碳化的半碳化炉(1)内部的最优温度,高效地制造高品质的半碳化物。
938	4	一种工业废盐碳化处理方法,由闪蒸干燥机去除废盐水分,在气流管式预热器和喷动床碳化炉中对干燥后的废盐进行热分解和碳化处理,废盐中有机物通过干燥、分解、碳化处理后作为碳化盐产出。对工艺过程中产生的尾气进行高温焚烧,焚烧产生的热空气大部分作为系统热源提供热量,剩余热气体经余热锅炉换热和经淋洗塔急冷却后无害化排放。该方法物料在喷动床碳化炉中与热空气直接接触、并呈喷动流态进行热交换,使物料深度碳化,碳化盐纯度提高；碳化温度和盐的表面软化易控制,可避免物料粘结和结巴现象,有利于连续化生产；利用焚烧工艺过程中的尾气产生的高温气体为系统提供热源,节约能源。
939	4	本发明属于秸秆还田应用机械技术领域,具体公开了一种移动式环保型秸秆处理装置,由牵引车,及与牵引车连接的底部底座,及分别设置在底部底座上的碳化组件和烟气净化组件组成。本发明的有益效果在于：其设计结构合理,能对较偏远、交通不便利的地区进行秸秆碳化和净化烟气处理后直接作为有机肥还田,解决了不便于搜集运输的田间野外的秸秆及草木一时难降解造成的影响农业及其他作业生产的问题,防止农业作业者等直接田间及野外焚烧秸秆及草木引起的浓烟粉尘排入大气中从而严重影响到人们的生活,碳化后的秸秆及草木灰与循环后的烟气粉尘水又可还田作为还田的有机肥,从而达到既消除了麻烦又保护了环境还直接还田于有机肥,适用范围广。
940	0	本发明的课题是提供通过照射微波而加热被碳化纤维的碳纤维制造装置,其是不需要添加电磁波吸收剂等和利用外部加热来预先碳化、且能在常压下碳化的小型的碳纤维制造装置。本发明的碳纤维制造装置(200)包括：筒状炉体(27),其由一端封闭的圆柱形波导管形成,其是在上述圆柱形波导管的上述一端形成纤维导出口(27b),并且在上述圆柱形波导管的另一端形成纤维导入口(27a)的筒状炉体(27)；向上述筒状炉体(27)内导入微波的微波振荡器(21)；一端连接上述微波振荡器(21)侧、另一端连接上述筒状炉体(27)的一端的连接波导管(22)。
941	2	本发明公开了一种竹根雕花盆的制作工艺,包括如下步骤：1)选材；2)整形；3)蒸煮；4)碳化处理；5)防腐处理；6)干燥；7)打磨；8)上底漆、光固化、磨底漆处理；9)浇注树脂。本工艺制得的花盆内部结构坚硬,不宜腐烂、变形,制得的花盆形状美观,具有较高的观赏价值和实用价值。
942	0	本发明提供了一种高密度碳纤维板材的制备方法,包括以下步骤：一、将多层碳纤维网胎和多层碳纤维织物逐层交替铺设,得到碳纤维复合体,然后对所述碳纤维复合体进行多次正面针刺和反面针刺,得到碳纤维针刺件；二、进行浸胶处理,得到预浸料；三、固化成型,得到成型品；四、碳化,得到密度为1.5g/cm3～1.6g/cm3的高密度碳纤维板材。本发明制备过程简单,生产周期短,过程可控性强,成品率高,可多次反复使用在热场环境中,所生产的碳纤维板材的密度高,不易分层,产品总体质量优质,是一种典型的低成本、高性能热场材料。
943	4	本发明公开一种污泥两段式碳化加焚烧方法,该方法包括以下步骤：(1)将污泥进行第一次碳化；(2)将第一次碳化的污泥进行第二次碳化；(3)将第二次碳化的污泥进行焚烧；(4)焚烧后的烟气冷却至第二次碳化的预定温度并用于步骤(2)；(5)将步骤(2)中排出的烟气冷却至第一次碳化温度并用于步骤(1)；本发明焚烧污泥使污泥得到无害化、减量化、资源化处置,污泥燃烧产生的热量为碳化加热提供,热源循环利用,同时两段式碳化的传热效率更高,烟气热量的利用更充分。
944	7	本发明涉及一种电器导热板的制造技术,具体地说是一种石墨烯碳纤维复合高导热线路板及其制备方法。由石墨烯涂料、石墨粉、氮化铝粉、碳纤维布、环氧树脂等材料组成。其制造方法是：1)将环氧树脂、氮化铝粉、石墨粉以重量比进行混合,得到混合物；2)采用浸胶机将步骤(1)所得混合物浸渍到碳纤维布上；3)将步骤(2)中浸胶后的碳纤维布叠合,采用热压机进行压合；4)将步骤(3)所得进行剪切成板,再在碳化炉上进行烘干碳化。5)将步骤(4)碳化后的板两面喷涂石墨烯涂料,完成高石墨烯碳纤维复合线路板。本发明具有高导热、高强度、耐高温、耐腐蚀、工艺简单、成本低等优点,可广泛应用到电器导热线路板,LED导热线路板等。
945	0	本发明涉及一种稳定土壤中重金属Zn的固化剂及其使用方法,属于环境工程技术领域。本发明针对目前针固化稳定化方法固化剂添加量过大,固化体在长期应力荷载以及干湿循环作用下导致的开裂,加速了固化体中重金属离子的浸出及环境风险高的问题,本发明提供了一种稳定土壤中重金属Zn的固化剂及其使用方法,本发明提供了一种稳定土壤中重金属Zn的固化剂及其使用方法,本发明首先通过天然植物中,对重金属Zn具有吸引作用的部位,进行发酵提取有益成分,再通过碳化竹颗粒作为载体,对发酵提取物进行吸附,最后再与蛭石等物质进行混合,并进行使用,从而制备得稳定土壤中重金属Zn的固化剂及其使用方法,本发明固化Zn金属稳定,不会渗出,同时对环境无危害。
946	0	本发明涉及一种稳定土壤中重金属Cd的固化剂及其使用方法,属于环境工程技术领域。本发明针对目前固化稳定化方法固化剂添加量过大,固化体在长期应力荷载以及干湿循环作用下导致的开裂,加速了固化体中重金属离子的浸出及环境风险高的问题,本发明提供了一种稳定土壤中重金属Cd的固化剂及其使用方法,本发明首先通过天然植物中,对重金属具有吸引作用的部位,进行发酵提取有益成分,再通过碳化竹颗粒作为载体,对发酵提取物进行吸附,最后再与硅藻土等物质进行混合,并进行使用,从而制备得稳定土壤中重金属Cd的固化剂及其使用方法,本发明固化Cd金属稳定,不会渗出,同时对环境无危害。
947	0	本发明涉及一种碳纤维高低温同炉碳化工艺,属于专用于生产碳纤维的工艺技术领域。丝束送入碳化炉依次经低温碳化区、高温碳化区完成低温碳化和高温碳化,所述的碳化炉包括下保温层、上保温层以及分布于两者之间的加热元件、隔热板、低温炉马弗和高温炉马弗,所述的隔热板活动安装于下保温层和上保温层之间,低温炉马弗、高温炉马弗分别位于隔热板的下方和上方,隔热板上下移动,以调节低温炉马弗的高度。将发明应用于碳纤维加工,具有能耗低、占地面积小、加工工序简便等优点。
948	0	本发明公开了一种连续式的碳纤维碳化炉。所述碳纤维碳化炉包括具有空腔结构横向布置的炉体,炉盖,位于炉体上游的进料口和位于炉体下游的出料口,分别设置进料口和出料口处的气体密封装置,分别设置在炉体与进料口之间和炉体与出料口之间的冷却装置,以及设置在炉体上的用于安装电极的电极口；所述电极由直流电源供电,作为炉膛的所述空腔结构外周设置有用于在空腔结构内形成加热区域的多个石墨发热体；所述空腔结构中部具有保护气体进气口,该空腔结构的两端低温区具有排气口,所述空腔结构内保持微正压状态。本发明能够很好的提供碳纤维碳化过程中形成理想温度梯度,且参数稳定,维护简便,能够达到长期连续稳定运行的效果。
949	4	本发明公开了一种复合玻璃纤维过滤毡的制备方法,属于过滤毡材料技术领域。本发明先取丙烯腈、丙烯酰胺等水浴反应,石油醚萃取有机层再浓缩,加入二甲基甲酰胺进行纺丝,氧化、碳化得备用碳纤维,取活性污泥与粉碎的荷叶粉发酵后的上清液再加入纳米二氧化硅、γ#氨丙基三乙氧基硅烷等搅拌得到浸润液,再将碳纤维层与基布进行针刺制备过滤毡,再于浸润液中浸泡,干燥冷却即得复合玻璃纤维过滤毡,本发明通过碳化聚丙烯腈纤维得到碳纤维既保持了传统碳材料的固有本征特性,又增加了强度和耐高温的优越性能,与玻璃纤维交错纺丝制成过滤毡,表面更加致密化,经实例证明,所得过滤毡可长期在高温下作业,耐温性优越,拉伸强度高,粉尘的剥离性能好。
950	0	本发明公开了一种秸秆环保碳化处理设备,包括进料口、打散机、出料斗和碳化炉；所述打散机固定于底座上方,打散机内腔的上端设有打散轴,打散轴上设有打散叶片；所述打散机内部下端设有振动筛,打散机外表面的底部设有支撑杆,支撑杆内侧设有水平支架,水平支架上设有电机；所述打散机左端设有排渣口,打散机上端设有进料口；所述打散机右侧的下端设有粉碎机,粉碎机上方设有第二进料口,粉碎机底部设有出料斗,出料斗连接碳化炉的进料口；所述碳化炉右侧上方外侧设有焦油收集仓,焦油收集仓通过焦油收集管与碳化炉连通；本发明提高秸秆质量,避免焦油堆积,避免环境污染,加热均匀,碳化效果好,提高碳化质量,降低生产成本。
951	2	本发明公开了一种竹根雕茶具的制作工艺,包括如下步骤：1)选材；2)整形；3)蒸煮；4)碳化处理；5)防腐处理；6)干燥；7)打磨；8)上底漆、光固化、磨底漆处理；9)安装附件。本工艺制得的茶具内部结构坚硬,不宜腐烂、变形,制得的茶具形状新颖独特,具有较高的观赏价值和实用价值。
952	0	本发明涉及一种耐高温底部填充胶的制备方法,属于填充胶制备技术领域。本发明首先将轻木屑与椰子壳粉碎后,浸泡于双氧水中,再经过滤,干燥,挤压,接着将其进行梯度煅烧碳化,再将其与乙醇溶液、硅酸钠等物质进行加热反应,并添加燃烧的镁条,得到出料物,接着将其煅烧,得到填料,最后将其与双酚A型环氧树脂等物质进行加热搅拌混合,即可得到耐高温底部填充胶。本发明制备的耐高温底部填充胶具有耐高温性能,其熔点达到170～200℃；导热性能好,导热系数达到0.958～1.123W/(m·k)。
953	0	本发明属于农业农村节能、减排和资源综合利用领域,具体涉及一种利用农作物自身燃烧能量生产高指标活性炭颗粒的高性能活性炭的生化物质燃料生产系统及其生产方法。本发明包括筛分装置、烘干装置、物料风机、沙克龙、碳化炉、冷却炉、农用粉碎机以及收集装置,所述的筛分装置由振动筛和重力筛依次连接组合而成,生化物质原料通过传送机构进入烘干装置的进料口；二次烘干后的生化物质经过传送机构送入碳化炉进行碳化。本发明结构和方法能够通过筛分装置对生化物质原料进行筛分,将其中杂质筛除；同时经过系统的三级碳化后形成比表面积更高、含碳量更加充分、活性炭性能更强的活性炭,合理利用了农业肥料,生化物质还田达到工业标准。
954	0	本发明提供了一种生物质颗粒料连续碳化装置,包括碳化室和燃烧室,还包括进料烘干筒和加热夹套,进料烘干筒的出料口与碳化室连通；进料烘干筒的外壁上套设加热夹套形成加热腔；加热夹套上开设高温气体入口和低温气体出口,高温气体入口与碳化室的出气口连接,低温气体出口与燃烧室的进气口连接。本装置很大程度上提高了生产效率、热效率,以及原料的普遍适用性,具有很高的市场应用价值,对于增加农民收入、减轻环境污染有重大意义。
955	0	一种梯度石墨/铝基表层自润滑复合材料的制备方法,属于自润滑材料制备领域。该梯度石墨/铝基表层自润滑复合材料是由铝合金与梯度分布结构的石墨骨架复合而成。制备方法：首先,采用选择性激光烧结成型技术制备出具有梯度分布结构的石墨骨架,并对石墨骨架进行碳化处理,然后对石墨骨架表面进行镀铜处理,最后采用铸造法,将石墨骨架固定于模具底部,将铝合金加热至熔融,浇铸到模具内,冷却脱模后,制备出梯度石墨/铝基表层自润滑复合材料。该方法解决了传统自润滑铝基复合材料制备过程中,难于实现摩擦磨损不同阶段所需分配石墨,克服了自润滑复合材料力学性能和摩擦磨损性能的匹配问题。
956	2	本发明涉及一种竹基板材的生产工艺,用于生产竹基板材。该生产工艺将竹材按照下列工序进行处理：锯截、选厚→剖开、除内竹节→一次碳化→展平→定宽定厚→一次低温干燥→一次养生→二次碳化→二次低温干燥→二次养生→施胶→组坯→热压→脱模,得到的竹基板材。本发明通过在半圆竹筒的内弧表面形成网状防裂纹,使展平后的竹材整体展平板具有更好的完整性,避免意外开裂和圆弧状回弹现象的发生,同时也使后续的施胶更加均匀,从而进一步减少物料损失和提高的强度和硬度及产品质量。
957	1	本发明属于锂离子电池技术领域,尤其涉及一种模板法制备锂离子电池阳极复合材料的方法,至少包括如下步骤：在水中加入NaCl、人造石墨、SiO颗粒和碳源,搅拌均匀后蒸干,再进行破碎混合,得到混合物；将混合物置于碳化炉中,于惰性气体保护氛围下在500℃#1200℃下进行碳化处理,然后用水浸泡除去NaCl,烘干后得到阳极复合材料。本发明利用NaCl模板法制备的锂离子电池阳极复合材料具有多个孔洞的结构,这种多孔的复合材料能够很好地缓解嵌锂过程中的SiO的体积膨胀问题,从而在保持较高电池容量的前提下较好的提高了硅基锂离子电池阳极材料的循环稳定性,可满足高性能锂离子电池阳极材料的要求。
958	0	本发明公开了一种纤维素离子基碳材料的制备方法,将纤维素浆粕一定温度下溶解在离子液体复合溶剂(DMSO/[C2mim][CH3COO])中获得高浓度纤维素溶液,然后将纤维素/离子液体复合溶液经过过滤、脱泡后喷入凝固浴中进行纺丝,进一步经过水洗、牵伸、上油和干燥后得到纤维素离子基碳材料的前体纤维；将此纤维素离子基碳纤维前体纤维进一步催化浸渍、预氧化、碳化获得纤维素离子基碳纤维或碳纤维毡。本发明工艺简单,所采用的溶剂绿色环保,回收率高。高浓度纤维素纺丝液稳定性好,具有良好的可纺性,所得前体纤维结构致密、热稳定好,最终制备的纤维素离子基碳材料性能优异且碳得率高,在高温、保温及隔热领域具有广泛应用。
959	2	本发明公开了一种抗菌空气过滤毡,以生物基活性碳纤维为载体材料,通过共煮方式负载抗菌剂,抗菌剂采用纤维素和壳聚糖的混合分散液。本发明的抗菌空气过滤毡具有有效净化空气及灭菌作用,可以高效控制和杀灭多种微生物,并且制备工艺简单,使用安全可靠。
960	1	本发明属于锂离子电池技术领域,尤其涉及一种模板法制备锂离子电池阳极复合材料的方法,至少包括如下步骤：在水中加入NaCl、人造石墨、SiO颗粒和碳源,搅拌均匀后蒸干,再进行破碎混合,得到混合物；将混合物置于碳化炉中,于惰性气体保护氛围下进行碳化处理,得到碳化处理物,然后将碳化处理物与含氮化合物混合,再在惰性气体保护氛围下进行高温氮化处理,然后用水浸泡除去NaCl,烘干。本发明利用NaCl模板法制备的锂离子电池阳极复合材料具有多个孔洞的结构,这种多孔的复合材料能够很好地缓解嵌锂过程中的SiO的体积膨胀问题,从而在保持较高电池容量的前提下较好的提高了硅基锂离子电池阳极材料的循环稳定性。
961	0	本发明公开了一种生物质成型炭的制作方法,涉及再生能源技术领域,包括如下步骤：A、按重量份计配备农业废弃副产物150份#250份、粘合剂90份#130份、助燃剂10份#20份、消烟剂4份#15份、水130份#190份,将农业废弃副产物进行烘干,含水量控制在2#15wt%,时间为1#3小时,放入碳化炉内碳化得到碳化料；B、将所得碳化料粉碎过筛得生物质碳化粉,并与泥煤、粘合剂、助燃剂、消烟剂和水混合均匀后得到混合物料；C、将所得混合物料放入碳化炉中并引火点燃,静置4#6小时进行熟化后再压制成生物质成型炭。与现有技术相比,采用本发明所制得的生物质成型炭的碳化时间短,环保,含碳量高、热值高且燃烧持续稳定。
962	0	本发明公开了一种碳化炉墙喷补装置及方法,属于炼焦技术领域。所述碳化炉墙喷补装置包括：定位机构一端活动设置在滑槽内；高温成像仪设置在定位机构的另一端；封板设置在定位机构的另一端；吹扫机构一端设置在平煤车上,另一端设置在封板的一侧；耐火泥浆输送机构一端设置在平煤车上,另一端与封板连通,耐火泥浆输送机构与吹扫机构一端连通；可编程逻辑控制器,与定位机构、高温成像仪、吹扫机构、耐火泥浆输送机构及平煤车连接。本发明碳化炉墙喷补装置及方法可代替人工进入炭化室高温修补作业,有效的减轻了劳动强度,保证了生产安全,无须降温处理,既缩短了修补时间,确保了生产节奏,又保证了有利于炭化室墙体的长寿。
963	5	本发明公开了一种低温碱尿素法纤维素基碳纤维毡的制备方法,将纤维素浆粕在常温下搅拌在氢氧化钠、尿素、硫脲、水溶性炭黑和水的溶剂组合物中制得纤维素的悬浮液,然后进入预冷冻的双螺杆挤出机,得到黑色的纤维素溶液,最后经过过滤、脱泡后喷入凝固浴中进行纺丝,进一步经过水洗、牵伸、上油和干燥后得到纤维素纤维；将此纤维素纤维经针刺法非织造工艺加工成纤维素纤维毡,进一步催化浸渍、预氧化、碳化获得纤维素基碳纤维毡。本发明工艺简单,所采用的溶剂绿色环保,价格低廉、回收率高,纺制的纤维素纤维结构致密、热稳定好、耐烧蚀,加工所得的纤维素基碳纤维毡较未添加炭黑的碳纤维毡具有更高的碳得率。
964	4	本发明公开了一种土壤修复剂制备系统,包括用于：将生活垃圾筛下物中的有机纤维类物质与农业秸秆类废弃物粉碎混合,制成生物质可燃炭的生物质炭制备子系统；用于对所述生物质炭制备子系统碳化处理过程中,产生的臭气进行净化处理的废气处理子系统；用于对所述生物质炭制备子系统中,燃烧生物质可燃炭产生的炭渣进行分选,去除残存无机物类物质的残炭渣分选子系统；用于以生物质可燃炭、残炭渣为原料,并在粘合剂的作用下制备土壤修复剂成品的土壤修复剂制备子系统。其显著效果是：解决了多年困扰人们的生活垃圾与农业秸秆类废弃物造成二次污染的难题,并且生产过程中无排放物,实现了生活垃圾全资源化利用、无害化处置。
965	0	本发明专利属于洁净领域,尤其涉及本发明属于一种调节土壤结构有机碱性钾肥,其包括有：碳化炉(1)、粉碎搅拌机(2)、颗粒挤出机(3)、松木锯末(4)、稻草(5)、棉子壳(6)、禾本科草(谷物)(7)、簬蓬棵草(8)、厌氧罐(9)、沼渣(10)、沼液(11)、将稻草(5)、禾本科草(7)、簬蓬棵草(8)打成捆与松木锯末(4)、棉子壳(6)、用碳化炉(1)碳化成焦渣,添加沼渣(10)、沼液(11)经粉碎搅拌机(2)、颗粒挤出机(3)挤压成有机碱性钾肥。其特征在于：碱性钾肥可与鲜玉米秸秆还田混合施用,利用酸碱作用增加土壤有机质,调节土壤酸度,提速秸秆肥效,是鲜玉米秸秆还田的搭档有机碱性钾肥。
966	0	本发明涉及一种碳纤维高低温同炉碳化装置,属于专用于生产碳纤维的装置技术领域。丝束送入碳化炉依次经低温碳化区、高温碳化区完成低温碳化和高温碳化,所述的碳化炉包括下保温层、上保温层以及分布于两者之间的加热元件、隔热板、低温炉马弗和高温炉马弗,所述的隔热板活动安装于下保温层和上保温层之间,低温炉马弗、高温炉马弗分别位于隔热板的下方和上方,隔热板上下移动,以调节低温炉马弗的高度。将发明应用于碳纤维加工,具有能耗低、占地面积小、加工工序简便等优点。
967	0	一种微纳膜状碳纤维及其制备方法,其特征在于：将配制的纺丝原液经过聚合后均匀涂覆在基材上形成微纳米厚度的聚合物涂层；纺丝成微纳米厚度的丝膜；然后以电感应加热辅之以辅助加热的方式使之热稳定化和碳化形成碳膜,碳膜与基材形成复合微纳膜状碳纤维；将基材脱除,形成单纯微纳膜状碳纤维；以上述单纯微纳膜状碳纤维为基材,按照上述工艺方法重复进行,制备叠层微纳膜状碳纤维。本发明的一种微纳膜状碳纤维结构及其制备方法可显著提高碳纤维性能,改善碳纤维结构,提高生产效率和降低制造成本。
968	0	本发明公开了一种由甘蔗渣制备氮气碳分子筛的方法,采用的原材料是甘蔗渣,其来源广泛,而且价格低廉；制备的碳分子筛孔径均匀,适合氮气制备,是一种甘蔗渣的新型利用方法。
969	0	本发明公开了一种由甘蔗渣制备高比表面积氮气碳分子筛的方法,采用的原材料是甘蔗渣,其来源广泛,而且价格低廉；制备的碳分子筛孔径均匀、比表面积高,通过调节孔径,适合氮气制备,是一种甘蔗渣的新型利用方法。
970	0	本发明属于洁净领域,尤其涉及本发明属于一种套筒波纹复合式管道补偿器,其包括有：碳化炉(1)、粉碎搅拌机(2)、颗粒挤出机(3)、松木锯末(4)、稻草(5)、棉子壳(6)、禾本科草(谷物)(7)、簬蓬棵草(8)、厌氧罐(9)、沼渣(10)、沼液(11)、将稻草(5)、禾本科草(7)、簬蓬棵草(8)打成捆与松木锯末(4)、棉子壳(6)、用碳化炉(1)碳化成焦渣,添加沼渣(10)、沼液(11)经粉碎搅拌机(2)、颗粒挤出机(3)挤压成有机碱性钾肥。其特征在于：碱性钾肥可与鲜玉米秸秆还田混合施用,利用酸碱作用增加土壤有机质,调节土壤酸度,提速秸秆肥效,是鲜玉米秸秆还田的搭档有机碱性钾肥。
971	0	本发明提供了一种提高碳纤维成品率的方法,所述方法包括：以碳纤维原丝丝束为经纱,以氧化后的碳纤维原丝丝束为纬纱进行编织,将编织后的碳纤维原丝丝束进行预氧化,碳化,去除纬纱和后处理,得到碳纤维。本发明提供的提高碳纤维成品率的方法通过使用纬纱对进入氧化炉和碳化炉的所有碳纤维原丝进行编织,降低了碳纤维原丝在氧化炉和碳化炉内的扰动,解决了相邻碳纤维原丝在氧化和碳化过程中由于扰动产生的搭接和受热不均产生毛丝和断丝的问题,从而提高了碳纤维的成品率,碳纤维的成品率可由2.5:1提高到2.23:1。
972	4	本发明公开了一种生活垃圾筛下物与污泥混合碳化处理系统,包括垃圾精细化分选机构,所述垃圾精细化分选机构与秸秆颗粒上料机构的出料口均经过皮带输料机连接三级破碎机构的进料口,该三级破碎机构的出料口通过皮带输料机连接搅拌混合器的第一进料口,污泥罐的出料口通过螺旋输料机与所述搅拌混合器的第二进料口连接,所述搅拌混合器的出料口上连接有压制造粒机,该压制造粒机的出料口通过螺旋输料机连接至碳化炉的进料口,该碳化炉的出料口通过皮带输料机连接有生物质炭成品储料仓,所述碳化炉由燃烧炉提供高温热风。其显著效果是：解决了传统技术中生活垃圾处理方式中存在的各种不足,实现了生活垃圾全资源化利用与无害化处置。
973	0	本发明公开一种新型的碳纤维生产用碳化炉中丝束冷却及节能技术。适用于碳纤维生产用碳化炉(含低温碳化炉、高温碳化炉、超高温石墨化炉)出口端丝束的冷却。本技术是将惰性气体(氮气或氩气)用于碳纤维生产用碳化炉(含低温碳化炉、高温碳化炉、石墨化炉)出口端丝束冷却的冷媒,用常温惰性气体直接接触较高温度的丝束,由此常温的惰性气体得到丝束的热量,惰性气体温度可以到450℃以上。450℃以上工艺气体从炉子后端往炉内运行；450℃以上工艺气体可以对夹杂废气的丝束做一次清扫,把废气送入废气管道。将该新型技术用到碳纤维生产用碳化炉的丝束冷却中,能有效的提高丝束冷却的效率、节约能源、减少设备投入,非常适合碳纤维低成本生产。
974	0	本发明公开了一种病畜热解炭化处理装置,它包括进料装置、热裂解碳化炉、燃烧器、出料装置和烟囱,其特征是热裂解碳化炉为一种外热式回转炭化窑,在外热式回转炭化窑和烟囱之间,设置有二次燃烧室、空气增湿冷却模块和空气净化模块,外热式回转炭化窑固定在基座上,呈倾斜设置；外热式回转炭化窑通过输气管与二次燃烧室相连接,二次燃烧室通过输气管与空气增湿冷却模块相连接,空气增湿冷却模块输气管与空气净化模块相连接,在空气净化模块与烟囱之间,设置有离心式引风机。本发明结构合理、工艺先进、自动化程度高,有效地提高了病畜动物尸体减量化、无害化和连续化处理的效率。
975	7	本发明涉及有色冶金领域,具体涉及一种难熔金属氧标准样品的制备方法。本发明的制备方法包括如下步骤：(1)取五氧化二铌与炭黑按摩尔比混合；送入碳化炉进行碳化,得到碳化铌；(2)将步骤(1)所得的碳化铌按摩尔比与五氧化二铌混合,对混合物进行压坯；(3)将步骤(2)的坯件在真空还原炉中进行还原即得铌块。(4)将步骤(3)所得的铌块进行氢化,得到氢化铌；(5)将步骤(4)得到的氢化铌破碎,过80目筛网；(6)将步骤(5)所得的氢化铌加热500℃以上,脱氢,得到铌粉。本发明的难熔金属氧系列标准样品适用于高频红外定氧仪分析钨、钼、钽、铌等难熔金属的氧量,可以大大减少系统误差,提高分析准确度。
976	0	本发明涉散热膜技术领域,尤其涉及一种卷装人造石墨散热膜制造方法。卷装人造石墨散热膜制造方法包括以下过程：将原材料膜和石墨纸进行贴合,卷绕相互贴合的原材料膜和石墨纸使其形成卷材,形成的卷材的中部为空心结构；将卷材放入治具内,然后将治具放入烧结炉内进行高温石墨化。将原材料膜和石墨纸缠绕成卷材后再进行石墨化,减少了分切工序,不需要大量的人工进行切片,降低人工成本,增加每炉的产出,由之前的每炉片状产出20平方米增加至现在每炉卷装产出200平方米；因最终产品是卷装产品,可以做到每卷200M以上,大大降低下道工序的耗损,减少下道工序耗损10％,同时卷材的中部为空心结构可以提高烧结炉对卷材的加热效率。
977	0	本发明公开了一种果壳活性炭及其制备方法,其是由下列重量份的原料制备而成：果壳20#50份、煤焦油7#9份、膨润土7#9份以及无烟煤40#50份；其制备方法为原料经碳化、中和以及烘干处理而得到果壳活性炭。本发明以各种果壳为主要原料,其具有比表面积大、孔系发达、吸附力强等特点,可用于食品、饮料、生活用水与工业用水的过滤。
978	0	本发明提供了一种碳分子筛的生产系统,其包括依次连通的碳化装置、活化装置和调孔装置,其中所述碳化装置的出料口与所述活化装置的进料口相通,所述活化装置的出料口与所述调孔装置的进料口相连通；其中所述活化炉气体出口与所述第一中空筒体连通,所述第一中空筒体的另一端与所述第二中空筒体连通。本发明的碳分子筛的生产系统充分利用了碳化炉和活化炉产生的余热,同时根据生产工艺的特点,利用活化炉的余热加热碳化炉,利用碳化炉的余热加热调孔炉,从而最大限度的利用了余热,降低了能耗,同时减少了环境污染。
979	0	本发明公开了一种苯并噁嗪树脂基碳气凝胶及其制备方法,包括称取胺和多聚甲醛加入到四口烧瓶中,再加入有机溶剂,并于室温下搅拌至完全溶解；称取酚类单体,溶于有机溶剂中,再将此溶液与上述溶液混合,继续搅拌,然后逐步升温,使胺、多聚甲醛和酚类单体发生成环反应,得到苯并噁嗪溶液；将苯并噁嗪溶液置于油浴中加热使固化,制得部分固化的聚苯并噁嗪湿凝胶；将部分固化的聚苯并噁嗪湿凝胶自然干燥,制得部分固化的聚苯并噁嗪气凝胶；将固化的聚苯并噁嗪气凝胶在惰性气氛中进行热处理和高温碳化处理,最终制得聚苯并噁嗪树脂基碳气凝胶。本发明的产品具有制备周期短、生产成本较低、设备要求低、安全性好、产品纯度高的优点。
980	0	本发明涉及一种高导热石墨散热膜制作工艺,选择高纯度石墨,制作石墨模具,选择天然石墨纸为基材；将已经裁切好的天然石墨纸堆叠放入石墨模具中；石墨模具放入高温石墨化炉中进行四次高温提纯,将高分子薄膜裁切成片材与提纯过的天然石墨纸交叉堆叠放入石墨模具；将放有原料的石墨模具放入碳化炉中,将碳化好的材料放入石墨化炉中,将石墨化好的原材按规格分切,与离型膜层叠放入两辊压延机进行压合,经压延机压制后获得表面光滑厚度均匀且具有柔韧性的高导热石墨膜。本发明制成的导热石墨散热膜表面光滑厚度均匀且具有较高柔韧性。
981	0	本发明涉及纳米多孔碳材料,所述纳米多孔碳材料主要由间苯二酚、甲醛和碳酸钠溶液制成；其中所述间苯二酚与甲醛的摩尔比为1：2,所述间苯二酚与碳酸钠的摩尔比为50～500,溶质的质量分数为15％～50％,所述碳酸钠溶液为0.04mol/L～0.06mol/L。本发明提供的纳米多孔碳材料,采用间苯二酚和甲醛为反应物,碳酸钠为催化剂,采用间苯二酚与碳酸钠的合适摩尔比,利用含水乙醇较大的表面张力来促使材料可控收缩,改变了原有的防止气凝胶在制备过程中塌缩的技术,促使RF有机凝胶在常压干燥过程中塌缩,让大孔转变成介孔,提高介孔含量,提高材料宏观密度,降低电阻率；同时采用CO2活化技术制造微孔。在碳化过程中采用温度梯度式的升温方式,保证在对应温度段内相应的基团分解完全。
982	0	本发明提供了一种基于含钛高炉渣碳化提钛处理的碳化钛制备方法,以含钛高炉渣为原料,通过研磨、成球后,通过加热至1100~1300℃使得甲烷分解为氢气和炭黑,进而还原、碳化得到碳化钛粗品,再对碳化钛粗品进行磨细处理、除杂即可得到较为纯净的碳化钛产品,其流程简单易操作,并且由于甲烷分解得到氢气和活性很高的炭黑,氢气和含钛高炉渣发生气固反应,还原效率高,同时高活性的炭黑也极大的提高了碳化效率,使得整体反应效率提高,并降低了碳化温度,并且还将反应得到的尾气回收用作对密闭式碳化炉加热的气体燃料供给,从而有效的降低了能耗,更好地利用了现有含钛高炉渣资源,提高了含钛高炉渣的附加值,具有很好的工业应用价值。
983	6	本发明涉及羊肉方便面技术领域,尤其是一种羊肉方便面及其制备方法,通过白扣、花椒、辣椒、三七、海藻、甘草、草果、八角等原料的搭配与处理,使得膻味改良剂不仅对羊肉的膻味具有改善的功效,而且还能阻止膻味的有效成分的形成和转化,最大程度的降低了膻味的含量,而且还有效的避免了羊肉中有效营养成分发生氧化,提高了羊肉的品质；尤其是在膻味改良剂中加入三七、海藻、甘草等原料成分,使得膻味改良剂不仅能够阻碍氧化的进程,而且还能够促进消化,增强食欲,提高免疫力；尤其是甘草与海藻的用量比的限定,使得两者之间发生协同增效的作用,使得其具有较强的杀灭有害菌的功效,延长了羊肉的保质期,改善了羊肉的口感和风味。
984	0	本发明公开了一种由苹果渣制备氮气碳分子筛的方法,该方法采用的原材料是苹果的废弃物中的主要部分：果核；这种方法是在原制备方法的基础上新的改进,其来源广泛,而且价格低廉；制备的适合氮气制备的碳分子筛材料,具有非常高的比表面积。
985	0	本发明公开了一种基于秸秆的活性炭制作工艺,涉及材料制备领域,通过秸秆预处理#添加活化剂#热解#调节PH#清洗#烘干#研磨工序得到以秸秆为原料的活性炭制作工艺,可以对中国数量巨大的秸秆进行一个处理,同时得到的产物是一种良好的吸附剂,在当今社会中有较大的作用,此发明的技术方案,工艺简单合理,制得率高,产物绿色,减少环境污染,成本较低。
986	4	本发明涉及有机废弃物处理设备技术领域,尤其是涉及一种过热蒸汽碳化印染中间体生产废水的方法及装置。该方法将印染中间体H酸、T酸、对位酯的生产废水,经蒸馏浓缩(或低温脱盐),再经喷烘形成干粉废弃物,将该废弃物投入到过热蒸汽碳化炉连续无氧碳化,利用350℃－850℃的过热蒸汽碳化。该方法确保了碳化的均匀性,使COD含量降至500mg/kg以下,并保证了硫酸钠、氯化钠的回收利用。此项技术的推广解决了制约生产H酸、T酸、对位酯的环保技术的瓶颈,从而快速推动印染中间体的大规模的生产。
987	0	本发明提供了一种电力机车用预应力受电弓碳滑板的制备方法,包括以下步骤：S01、将碳纤维束锚固在碳滑板模具两端进行张拉,使碳纤维束中形成预应力；S02、将事先配比好的碳滑板原料装入模具中,通过热压成型制成坯料制品；S03、对模具和模具中的坯料制品进行焙烧碳化,形成碳滑板产品；S04、将碳滑板产品从模具中取出。本发明的碳滑板制备方法通过将碳纤维束锚固在碳滑板模具两端进行张拉,使碳纤维束中形成预应力,可以增加成品碳滑板中的抗折强度以及冲击韧性,使碳滑板在运行中不易折断和破裂。
988	0	本发明涉及一种带自动上料、装料及卸料功能的连续式热解处理工艺,包括肉尸预处理、肉尸热解碳化、热解碳化产物的冷却、热解碳化产物与容器分离等步骤。本发明解决了生产效率低的问题,提高生产过程自动化程度,降低工人劳动强度。
989	4	揭露一种重金属吸附用的碳泡沫体的制造方法,包括：混合物制备步骤,将聚乙烯醇水溶液混入苯酚树脂以制备混合物；发泡步骤,将发泡剂混入通过混合物制备步骤所制备的混合物以进行发泡；固化步骤,将硬化剂混入通过发泡步骤所发泡的混合物以进行固化；模塑步骤,将通过固化步骤所固化的混合物置入模具以进行模塑；以及碳化步骤,将通过模塑步骤所模塑的模塑物置入碳化炉,在加热的同时注入惰性气体以进行碳化。通过上述步骤所制造的碳泡沫体具有低表面电阻值,因此,当所述碳泡沫体应用于电解装置时,可以显现优良的重金属吸附性能。
990	0	本发明涉及金属硅生产加工领域,尤其涉及一种金属硅还原剂的制备方法,它包括超低灰煤的制备、制浆、混料、碳化和熄焦步骤,本发明的目的是提供一种金属硅还原剂的制备方法,采用本发明制作出来的金属硅还原剂杂质含量低,高温状态下活性高,还原效率高,能使还原出来的硅在质量和产量上获得较好的效果,同时让操作简易,便于规范化生产。
991	0	本发明公开了有机气凝胶领域内的一种低密度碳气凝胶的制备方法,包括如下步骤：取间苯二酚溶于去离子水,按间苯二酚和碳酸钠的质量比为800∶1向溶液中加入碳酸钠,按甲醛占整个体系的质量分数为4％向体系中加入甲醛,搅拌溶解均匀；将上述混合物封装于密闭玻璃容器内,置于30～50℃恒温箱中,使其反应3～5天；将上述步骤反应后得到的产物切成圆柱状,在超声波作用下浸泡于丙酮中1～3天,直至水分完全被替换,经CO2超临界干燥；在惰性气体保护下,将上述步骤得到的产物放入碳化炉中碳化3h。本发明制得的低密度碳气凝胶结构完整且碳化均匀,可用于超级电容器、保温材料和吸能缓冲领域。
992	0	本发明涉及一种带自动上料、装料及卸料功能的热解设备,包括可移动输送台A、周转装置、可移动输送台B、行吊B、送料装置、炭化炉和冷却炉；周转装置设置在可移动输送台A和可移动输送台B之间,可移动输送台A和可移动输送台B平行设置；送料装置设置在周转装置一侧且与可移动输送台B平行设置；炭化炉和冷却炉设置在行吊B一侧,炭化炉和冷却炉平行设置；本发明还涉及一种带自动上料、装料及卸料功能的热解方法,包括肉尸自动化输送、肉尸的热解碳化、热解碳化产物的冷却等步骤。本发明解决了生产过程自动化程度低的问题,降低了工人劳动强度,提高了生产效率。
993	2	本发明公开了一种无胶竹砧板生产工艺,包括如下步骤：1)备材：将竹子裁断、破成竹片；2)蒸煮、碳化：先将竹片置于沸水中蒸煮4#6个小时,然后将竹片置于碳化炉碳化；3)烘干：将碳化后的竹片烘干,使其含水率≤15％；4)压制：将竹片均匀竖直放置在模具的金属箍紧圈中,用400#500吨压力机压制成圆柱体；5)锯切：按工艺尺寸从圆柱体横截面锯切分段成板材；6)铣边：铣去板材表面的毛刺；7)修补：对板材表面的孔洞进行修补；8)砂光：用40##120#砂带对板材表面进行砂光；9)上蜡：使用食品级蜡,经融化后,均匀涂布于板材表面,然后用刮板刮除多余的表层蜡,蜡的残余量为≤2g/平方米；该工艺无需使用胶粘剂,因此砧板内不含有毒有害成分,步骤简单,成本低。
994	0	本发明提供了一种有机/无机复合高吸水材料的制备方法,先取埃洛石、壳聚糖、大豆卵磷脂、乙烯#醋酸乙烯共聚物、柠檬酸混合,分散,升温,得到改性埃洛石；再将改性埃洛石与氢氧化钾混合,研磨,混合粉末置于碳化炉进行碳化,得到碳化物；然后将丙烯酸、丙烯酰胺、N,N#亚甲基双丙烯酰胺、氯化铝、丙三醇、聚氯乙烯、硬脂酸镁混合,升温至50～80℃保温30～60min,加入碳化物,滴加过硫酸铵水溶液,升温至70～110℃反应,将反应物pH调节至7.0～8.0,搅拌,过滤,滤渣经干燥、研磨后得到高吸水材料。本发明的复合高吸水材料具有较好的吸附性能、热稳定性能和循环利用性能,使其具有广阔的应用前景。
995	0	本发明提供了一种循环利用尾气对碳纤维进行表面处理的方法和系统。该方法包括将碳纤维生产过程中预氧化阶段和碳化阶段的尾气经过净化处理后得净化尾气,在500℃～600℃条件下,采用净化尾气对碳化阶段得到的碳纤维进行表面处理。本发明提供的循环利用尾气对碳纤维进行表面处理的方法,对净化后的尾气再回收,实现循环利用,减少了废气排放；经表面处理后的尾气可经过进一步处理排放,有利于提高尾气处理效果,减轻环境压力；碳化、表面处理过程可在同一设备中进行,节约了表面处理设备,同时合理利用碳化阶段降温时释放的热能,实现了能源的回收利用。
996	0	本发明提供一种碳化方法,不对现有碳化装置实施大幅改良,就能够有效率地利用干馏对高水分率生物质实施碳化处理。本发明的碳化方法在一定期间内连续进行三个工序,所述三个工序包含：使低水分率生物质在碳化炉内热分解而得到来自低水分率生物质的碳化燃料和干馏气体的第1工序,利用使得到的干馏气体二次燃烧所得到的高温气体使干燥机内的高水分率生物质干燥而得到干燥生物质的第2工序,对第2工序中得到的干燥生物质进行保管的第3工序；然后,在一定期间内连续进行三个工序,所述三个工序包含：使所保管的干燥生物质热分解而得到来自高水分率生物质的碳化燃料和干馏气体的第4工序,利用使得到的干馏气体二次燃烧所得到的高温气体使干燥机内的高水分率生物质干燥而得到干燥生物质的第5工序,对第5工序中得到的干燥生物质进行保管的第6工序。
997	0	本发明一种碳/碳复合材料预制体,按照重量比计算,由40#70%的短碳纤维和余量的纳米碳胶组成,短碳纤维长度为6#12mm。本发明还提供了上述预制体的制备方法,把短碳纤维分散在聚氧化乙烯和羟丙基甲基纤维素醚分散水溶液中；用静置法去除分散液；加热干燥得到碳纤维预制体；真空浸渍法把苯酚#间甲酚#糠醛#乙酰氯的正丙醇溶液浸渍到碳纤维预制体中,加热原位聚合形成酚醛基纳米胶,干燥挥发正丙醇得到酚醛树脂纳米胶增强碳纤维预制体；最后碳化得到纳米碳胶增强短碳纤维预制体。本发明的制备方法不需昂贵的长碳纤维、也不需复杂的编织成型工艺、操作方便、周期短、成本低、性能优异,易于工业化生产。
998	1	本发明公开了一种金属氧化物与碳纳米纤维复合柔性电极膜,所述金属氧化物为颗粒状,且原位生长于碳纳米纤维表面和网络间,其化学组成为xMOy/(1#x)C,其中x为质量百分比0.5≤x≤0.9、y为原子比1≤y≤3,M选自Mn、Fe、Co、Ni、Cu、Nb、Mo、Sn、Sb中的一种。本发明还公开了金属氧化物与碳纳米纤维复合柔性膜的制备方法,包括高分子聚合物通过静电纺丝方法成膜；然后将得到的膜制得碳纳米纤维膜；最后,在水热反应或微波水热反应条件下和至少一种金属可溶盐,反应生成金属氧化物与碳纳米纤维原位复合结构的柔性膜。
999	2	本发明公开了一种清洁型碳化炉,包括碳化箱、加热排管、保温层、启动开关、输入键盘和排气管,所述碳化箱内部安装有压力传感器,所述碳化箱内部安装有隔板,且隔板下侧安装有加热排管,所述加热排管上侧安装有排气口,所述加热排管下侧安装有加热管,且加热管上安装有电磁阀二,所述碳化箱外部安装有反射层,且反射层外部安装有保温层,所述保温层右侧安装有密封盖,所述保温层上侧安装有排气管,且排气管上侧安装有电磁阀三,所述保温层左侧安装有电控箱,所述输入键盘左侧设置有压力表,所述保温层下侧安装有底座,且底座下侧安装有万向轮。本发明通过排气管上侧安装有空气处理装置,能够实现对排出气体的处理,且设计合理。
1000	4	本发明涉及有机废弃物处理设备技术领域,尤其是涉及一种过热蒸汽连续无氧碳化有机废弃物的装置。该装置包括控制系统以及分别与控制系统通讯连接的送料单元、碳化单元、出料单元、第一旋风除尘器、第二旋风除尘器、脱臭炉、过热蒸汽发生器、第三旋风除尘器、导热油加温装置、排废风机和尾气终端处理系统。该装置可以补充现有焚烧技术处置危险有机废弃物技术中的很多不足,同时还可解决现有碳化技术单一,仅能使用简单的外热式或内热式热空气碳化技术的现状。
1001	1	本发明涉及钒电池用电极的制备方法,属于氧化还原液流电池技术领域。本发明解决的技术问题是提供钒电池用电极的制备方法,利用聚合方法制备含有纳米级金属粉末的功能性聚丙烯腈共聚物,然后按照所需要的比例与常规聚丙烯腈原液进行共混、纺丝、织毡、石墨化等工艺制备出钒电池专用碳毡。使用该方法制备的碳毡,因金属粉末在碳毡的石墨化过程中会与碳原子形成杂环或者嵌于碳环中,可防止在长期的使用中,因电解液的冲刷金属离子从碳毡上剥离。本发明方法不需要进行表面处理,可以避免如氧化法处理带来的费时、不经济的问题,也可解决用表面沉积法处理引入的活性物质会剥落的问题。
1002	1	本发明提供了一种复合石墨烯纸的制备方法,其包括以下步骤：将石墨烯分散于分散介质中,得到混合物A；在所述混合物A中加入分散助剂和用于与石墨烯形成π#π结合的苯胺低聚物衍生物,使苯胺低聚物衍生物与石墨烯混合均匀并在苯胺低聚物衍生物与石墨烯之间形成π#π键得到混合物B；将微孔滤膜浸入到上述混合物B中1min～10min取出,烘干得到滤膜#石墨烯复合体；将所述滤膜#石墨烯复合体在碳化炉内在碳化温度下进行碳化,得到复合石墨烯纸。本发明还提供了一种用上述方法制备的复合石墨烯纸。
1003	0	本发明提供了一种用煤焦油制备超高模量石墨纤维连续长丝的方法,属于石墨纤维制备方法。该方法用有机溶剂对煤焦油逐级萃取,分离出纯净的沥青组分；高温高压下对沥青组分进行聚合,制备出软化点适中、中间相含量98％以上、可纺性优良的中间相沥青；对中间相沥青熔融连续纺丝,并经连续的氧化、碳化、石墨化处理,最终制得模量600GPa以上的超高模量石墨纤维连续长丝。该方法原料来源广,成本低,工艺流程简单,能耗低,易于工业化。
1004	4	本发明公开了一种废旧线路板的资源化处理方法,其工艺步骤包括：废旧线路板破碎预处理、废旧线路板碳化处理、含碳多金属料选择性分离、烟气二次燃烧、烟气脱硝、烟气急冷处理、烟气脱酸处理、烟气吸附处理,烟气收集处理等流程,最后可分别回收金属混合料和碳粉,以供后续再生利用。具有以下优点：可从根本上杜绝二噁英及卤素物质对环境的危害,提高环保指标,实现废旧线路板资源化回收的清洁生产；与其它线路板方法相比,能充分利用废旧线路板中有机组分的热能源,提高废旧线路板的能源利用率；有效地分离废旧线路板中的金属与非金属,实现资源的再生循环利用,无二次污染,环境效益、社会效益和经济效益显著。
1005	4	本发明公开了一种碱土金属法催化处理城市污水处理厂污泥合成介孔碳材料的方法,该方法以市政污水处理厂内污泥为碳源前躯体,碱土金属化合物作为催化剂。该种方法主要涉及下列几个过程：(1)污泥与碱土金属化合物的混合；(2)污泥混合液的热固干化；(3)干化污泥的碳化。本发明可根据碱土金属化合物投加量、污泥浓度、碳化温度,进行介孔碳材料结构的调控,合成出的污泥基介孔碳材料吸附性能优于传统活性炭材料,能够用于水体中污染物的去除,特别适合水处理,也可以用于吸附CO2,改良土壤和载体材料。
1006	4	本发明公开了一种水热活化城市污水处理厂污泥合成介孔碳材料的方法,该方法以城市污水处理厂污泥为碳源前躯体,加入活化剂进行搅拌,将得到的污泥活化剂混合液进行水热活化,再将得到的污泥混合液置于烘干装置内烘干,将得到的污泥干化物在惰性气氛下焙烧,筛分和制粉后得到污泥基介孔碳材料。本发明可根据活化剂与污泥前躯体的比例关系、水热温度、碳化温度,进行介孔碳材料结构的调控,合成出的污泥基介孔碳材料以介孔为主,吸附性能优于传统活性炭材料。另外,水热反应大大提升了活化剂的活化效果,可减少活化剂的使用量。本发明的污泥基介孔碳材料适用于处理污水和废气,同时也可以用于改良土壤,载体材料。
1007	4	本发明公开了一种类模板法处理城市污水处理厂污泥合成介孔碳材料的方法,该方法以市政污水处理厂内污泥为碳源前躯体,絮凝剂作为模板剂。该种方法主要涉及下列几个过程：(1)絮凝剂的配置；(2)污泥与混凝剂的混合；(3)污泥混合液的热固干化；(4)干化污泥的碳化。本发明可根据模板剂浓度、污泥浓度、碳化温度,进行介孔碳材料结构的调控,合成出的污泥基介孔碳材料吸附性能优于传统活性炭材料,能够用于水体中污染物的去除,特别适合水处理,也可以用于处理废气、改良土壤和载体材料。
1008	4	本发明公开了一种污水重金属离子吸附剂的介孔碳材料及其制备方法,由以下成分以重量份制备而成：硅酸钠10-15份、脱乙酰甲壳素1-3份、聚丙烯酰胺2-4份、硫酸镁0.5-1份、双聚氰胺0.5-1份、氯化锌0.1-0.2份、氯酸钾1-3份、木质素0.2-0.6份、三氯异氰尿酸钠0.2-0.4份、十二烷基二甲基苄基氯化铵0.3-0.5份、浓硫酸0.4-0.6份、石墨烯纳米层／MnO2复合物5-10份、壳聚糖-石墨烯复合材料6-12份、干河道污泥20-30份、水40-50份。
1009	0	本发明公开了一种以糖类作为碳源前躯体,正硅酸乙酯(TEOS)作为共前躯体,硫酸作为催化剂,不使用表面活性剂来合成介孔碳材料的方法。通过TEOS水解成纳米硅球,水热条件下完成碳源前驱体的包裹,合成出碳硅复合物,通过硅球的脱除,合成出介孔碳材料。本发明可根据TEOS与碳源前躯体的比例关系、催化剂与碳源前躯体的比例关系、水热条件、碳化条件,进行介孔碳材料结构的调控,通过催化剂和水热时间的控制可实现对材料形貌的调控,合成出的介孔碳材料和微孔碳材料具有良好的吸附性能,可用于水体修复、气体净化和催化剂载体。
1010	0	本发明涉及一种锂电池用碳石墨制备方法。本发明方法包括以下步骤：将石墨微粒进行球形化处理,得到d50为15-25μm的球形石墨；将制备的球形石墨与壳聚糖按100：1-15的质量比混合后进入球磨机混合处理60-300min；将上述球磨机处理后物料放入通有惰性气体的碳化炉中,以2-10℃/min的升温速率升至800-900℃后,碳化处理5-6h；将上述碳化处理后的球形石墨与高分子树脂溶液搅拌混合后,在150-250℃下干燥；将上述干燥后物料在950-1150℃下处理2-3小时后冷却,破碎；将上述破碎后产物进行石墨化处理,即得到石墨负极材料。本发明方法制备的负极材料具有循环稳定,首次库伦效率高,稳定循环寿命次数大的优点。
1011	0	本发明公开了一种导热石墨膜的制备方法,采用表面附着金属盐粉末的高分子薄膜卷材为原材膜,将其置于石墨坩埚内进行碳化、石墨化处理,最后压制得到所述导热石墨膜,原材膜表面附着的金属盐粉末与石墨纸均能促进原材膜石墨化,提高石墨膜的结晶度,从而提高石墨化膜产品的品质；本发明还公开了一种石墨坩埚,所述石墨坩埚为立方体型石墨坩埚,所述石墨坩埚与现有技术中圆桶型坩埚相比增大了与炉体的接触面积,在进行热处理时可以更好的将热量传递给原材料,此外立方体型石墨坩埚可以实现更好的堆叠,大幅提高石墨化炉的单次生产量,提高生产效率。
1012	0	一种用于碳材料粘结的高温粘结剂,高温粘结剂组分由酚醛树脂或呋喃树脂与表面生长碳纳米管的碳化硼颗粒组成。本发明不仅有效的克服了碳纳米管在粘结剂中分散不均匀和易团聚等缺点,而且很好的改善了碳纳米管、碳化硼与树脂的界面结合。在微米尺度和纳米尺度上同时增强了树脂粘合剂,有效降低了高温下树脂的体积收缩和裂纹的产生,从而大大提高了碳材料间的粘结强度。
1013	2	本发明公开了一种碳化实木复合地板表面色泽处理工艺,该工艺包括以下具体步骤：(1)以单块素板为基材,并对素板进行砂光及开榫并叠合,然后进行碳化处理；(2)碳化后养生处理；(3)养生后的三块素板通过胶粘剂叠合固定成一个整体,并进行打磨,打磨后进行烟熏；(4)烟熏后对整体素板表面进行细磨处理,在整体素板的表面涂布一层水性涂料；(5)涂布后经过手工擦拭体现整体素板的天然纹理,再上线通过红外线烘干,在线上进行手工涂饰均匀,然后经过9道底漆+2道面漆涂饰,最终得到成品；本发明的处理工艺简单易行,处理过程环保安全,处理后的复合地板在不破坏木材本身特性的前提下具有纹理明显、复古、时尚的特点。
1014	0	一种碳纳米管增强碳材料粘结强度的方法,此方法包括以下五步：1)碳材料粘结表面处理与清洁,2)催化剂负载,3)原位合成碳纳米管,4)生长碳纳米管碳材料的粘接,5)粘结剂固化及碳化。本发明不仅有效的克服了碳纳米管在粘结剂中分散不均匀、易团聚等缺点,而且很好的保持了碳纳米管的结构,避免了机械混合与碳纳米管修饰改性对其结构的破坏。并通过碳纳米管的原位合成形成碳纳米管与碳材料类“铆钉”式结构,有效改善了粘结剂与碳材料的粘结界面,从而大大提高了碳材料间的粘结强度。
1015	0	一种聚丙烯腈基碳纤维生产工艺,其特征在于：将聚丙烯腈基原丝丝束放置在丝束架上,将多个丝束盘上的原丝束结成大束状通过盛有1.5-5.0wt％的硫酸铵溶液的化学浴的浸渍槽,丝束随后进入处理室,再由处理室进入预氧化炉、碳化炉、以及经过两导电辊导入表面处理炉,最后再由两导电辊导出、卷绕装置卷绕；所述预氧化炉中温度以50-70℃/min的速度升温到150-200℃,然后再以15-20℃/min的速度升温到300-350℃,纤维处理时间为7-8min,表面处理炉处理温度为75-120℃,时间150-300s。
1016	2	本发明公开了一种能防腐防裂的竹根雕制作工艺,包括如下步骤：1)选材：选取未干燥的合适形状的竹根洗净；2)整形：首先修剪根须,然后用凿子凿出轮廓,再雕刻成根艺产品；3)蒸煮：将根艺产品放入60-80℃的热水容器中进行静置,时间为10-20min,然后将容器中的水进行加热至沸腾状态,并保持8-10小时；4)碳化：5)防腐处理：将碳化后的根艺产品用防腐剂浸泡3-5h；6)干燥：将经步骤5)处理过的根艺产品自然风干；7)打磨：打磨时先用粗砂纸对根雕整体打磨,然后用细砂纸进行打磨；8)上底漆、光固化、磨底漆处理：对打磨过后的根艺产品依次进行上底漆、光固化、磨底漆处理,本发明的制作工艺能防止竹根雕工艺品时间久后变质、干裂和发霉,从而能延续其观赏性和提高其收藏价值。
1017	2	本发明公开了一种重组竹竹丝的干燥方法,涉及竹材技术领域,本发明方法将捆扎好的竹丝转入装有pH值为9～13的碱性溶液的浸渍池中进行浸渍处理,然后将竹丝从浸渍池中取出,自然脱水,再碳化处理,最后干燥。本发明高温下采用强碱溶液浸渍处理竹丝,使重组竹中部分淀粉水解、蛋白质变性,然后高温碳化的方法使重组竹中的淀粉水解、蛋白质变性的更为彻底,使真菌等虫类失去营养来源,同时又将竹材中的虫卵、真菌杀死,从而避免重组竹易长蛀虫、发霉的现象,所得重组竹质量较好；本发明采用专用的竹丝干燥窑进行干燥,干燥周期较短。
1018	5	本发明公开了一种石墨导热膜及其制备方法,其包括石墨层,高分子材料层,纳米材料层,石墨层外部包裹有高分子材料层,高分子材料层外部包裹有纳米材料层,石墨层的厚度为0.01mm,高分子材料层厚度为0.005mm,所述纳米材料层厚度为45nm；高分子材料层包括聚醚醚酮树脂和玻璃纤维的交叉复合层,聚醚醚酮树脂和玻璃纤维的重量百分比为73.5%和26.5%,所述聚醚醚酮树脂的厚度为0.002mm,玻璃纤维的厚度为0.003mm；所述纳米材料层为纳米材料与纳米陶瓷的复合层,纳米材料与纳米陶瓷的重量百分比为56.8%和26.5%,本发明生产的石墨导热膜导热系数高,测得导热系数为1800~2500w/m-k,高于传统的生产工艺生产的石墨导热膜,本发明生产工艺生产的石墨导热膜产量高,生产成本低。
1019	0	本发明提供一种外热式碳化炉(2),其具有：多个串联连接的回转窑炉(5、7),所述回转窑炉(5、7)分别配备外筒(10)、相对于外筒(10)旋转的窑炉内筒(6、8)、在外筒(10)和窑炉内筒(6、8)之间供给加热气体的加热器(21)；驱动装置(16),所述驱动装置(16)分别旋转至少一个窑炉内筒(6)、以及与至少一个窑炉内筒(6)不同的窑炉内筒(8)；控制装置(15),所述控制装置(15)根据窑炉内筒(6、8)内的加工物含水率控制驱动装置(16)。
1020	4	本发明公开了一种污泥热解碳化处理的工艺方法及其装置,污泥经压榨机压榨、粉碎机粉碎、混合搅拌机混拌、内加热回转窑烘干机内烘干后送入储料仓内后送入热解碳化炉内；污泥在热解碳化炉内发生热解碳化,产物固态碳的混合物输出系统外,产物水蒸气、热解气进入分离提纯塔中进行分离、提纯；提纯后的可燃气送入燃烧器中燃烧为内加热回转窑烘干机输送热源,提纯分离出的重组分送到混合搅拌机与污泥混拌进行二次热解；加热炉产生的烟气排出至热风炉内进行二次烧蚀；整个装置产生的尾气经内加热回转窑烘干机的出口I排出,经过处理后达标排放。本发明具有生产工艺简单、产出物状态稳定、无二次污染的优点,实现了污泥处理的减量化、无害化、资源化。
1021	0	本发明公开了一种纳米碳纤维复合材料,以聚丙烯腈原丝为原材料,制备而成的；本发明还公开了该纳米碳纤维复合材料的制备方法,具体步骤为：先将称量好的聚丙烯腈原丝剪碎,放入二甲基甲酰胺溶液中,制备出纺丝液,将纺丝液加入静电纺丝设备中进行纺丝,对制备的纳米纤维进行热牵伸处理,最后进行碳化,得成品。本发明制备出纳米碳纤维结构连续,表面光滑,无皮芯结构。本发明制备方法简单,容易实现。
1022	0	本发明涉及一种生产低离散系数碳纤维的装置和方法,主要解决现有工艺和设备制取的碳纤维力学性能离散系数大、稳定性差的技术问题。本发明通过在原丝开卷(1)、预氧化(4)、低温碳化(5)、高温碳化(6)、表面处理和上浆干燥(7)和收卷(8)之间,增加饱和蒸汽牵伸(2)和干燥(3)工序,同时通过各工序前后传动系统中罗拉的线速度对纤维张力进行调控。使得聚丙烯腈原丝在预氧化前取向度得到最大程度的提高,从而使纤维在后续处理过程中更加均质化。该技术能有效降低碳纤维力学参数的离散系数,较好的解决了上述技术问题,可应用在碳纤维工业化生产领域中。
1023	0	本发明公开一种粘胶基活性碳纤维的生产装置及节能环保方法,属于碳纤维生产工艺领域,包括催化步骤、脱水步骤、碳化/活化步骤和节能步骤；节能步骤主要回收由加热电炉排出的高温尾气中的大量余热。一次余热利用是向余热蒸汽炉加水,高温尾气进入余热蒸汽炉中,与水进行热交换,供催化、碳化、活化步骤再利用；二次余热利用是将室温空气送人热风炉中,从余热蒸汽炉,经过一次利用后的高温尾气送入热风炉中,与空气进行热交换,送入脱水步骤再利用。这样可减少一台燃煤锅炉和一台燃煤热风炉,减少投资、节约成本；同时采用节能步骤后,减少了对煤炭的依赖,减少CO2、SO3及烟尘的排放,也减少对环境的污染,并可形成显著的经济效益、环保效益和社会效益。
1024	0	本发明公开了一种利用木屑加工木炭的方法,包括收集、干燥、塑形和碳化过程,收集的掉落或废弃木屑通风干燥。经干燥的木屑粉碎机中进行粉碎,粉碎成颗粒状。经干燥粉碎的木屑通过木屑制粒机进行塑形,放入前将材料打湿,然后在进行挤压和烘干制成矩形块状物,烘干的温度为控制为70-80℃。经塑形的矩形块状物放置碳化炉碳化,碳化分为三个时间段,第一个时间段为1-1.2小时,温度保持在280-320℃,第二个时间段为1.2-2小时,温度保持在280-320℃,第三个时间段为6-12小时,温度保持在460-500℃,然后冷却出炉。该方法操作便捷,木屑利用率高。
1025	0	本发明涉及一种碳纤维预氧炉,主要解决现有碳纤维制备中预氧炉工艺调整柔性小、温度均匀性差的技术问题。本发明通过在炉膛(10)中平行排列不锈钢管(7),热空气由入口(8)进入炉膛中使不锈钢管外部温度可控,不锈钢管表面采取电加热、钢管内部走丝通道(15)通热空气。原丝在放丝机(1)开卷后,经张力站(2)进入炉膛,出炉膛后经张力站(4),然后依次通过低碳炉、高碳炉,最终得到碳纤维。通过改变预氧炉左右两端导向辊的使用个数,纤维在不锈钢管内部的总有效加热长度可大幅度调整。该技术能有效提高预氧炉温度均匀性、快速对温度、时间、牵伸进行调整,较好的解决了上述技术问题,可应用在碳纤维工业化生产领域中。
1026	0	本发明揭示了一种碳化秸秆煤的生产工艺,包括如下步骤：1)原料选择；2)原料准备；3)碳化；4)挤压成型；5)打包出仓：将干燥后的秸秆煤按一定数量有序的装箱,之后发往各生物质电厂或小型锅炉或民用。本发明碳化时间短、人为可控、碳化质量高,并且产品机械强度高,用途广泛,环保无污染。
1027	1	本发明涉及一种负极材料无舟皿碳化工艺,该碳化工艺在负极粉原料碳化过程中,不采用传统卧式推板隧道窑连续炉碳化工艺中普遍使用的物料舟皿和推板,而是采用立式感应加热连续碳化炉将负极粉原料直接置于炉膛中实施连续碳化处理,原料采用石墨类负极粉原料,经带预热进料装置在氮气保护环境下对该原料进行碳化前预热处理,在立式感应加热连续碳化炉中进行碳化,实现无舟皿连续碳化生产,本碳化工艺省掉了物料舟皿和推板,且温度、时间、物料流动速度可控、可调,具有品质稳定、工作可靠、高效率、低成本特点。
1028	4	本发明涉及一种与钙基吸收剂顺序脱硫脱碳系统深度集成的燃煤发电系统。通过碳化炉的放热量来替代末级过热器和低温再热器的热源,从而原基准系统高温再热器出口的高温烟气经第一换热器冷却后直接进入硫化反应器进行脱硫并排出CaSO4；第一换热器换热出的热量和硫化反应器中反应的放热量用于加热煅烧炉；脱硫剩余的CaO和煅烧炉排出的失活CaO回收进入水合反应器水合活化后进入脱硫循环,脱硫之后的烟气进入碳化炉中脱碳,碳化炉出口的贫CO2烟气经省煤器和空气预热器回收余热,同时提供部分碳化炉放热量来加热省煤器和空气预热器,以维持原电厂的设计参数不变,而水合反应器放出的热量和碳化炉替代热负荷后剩余热量则被余热锅炉模块回收用来产生蒸汽做功。
1029	0	一种碳纤维生产设备,其特征在于：包括丝束架、浸渍槽、预氧化炉、碳化炉、表面处理炉。
1030	0	本发明公开了一种降低聚丙烯腈基碳纤维石墨化温度的方法,本发明是现有的碳纤维制备工艺技术的基础上,提供一种聚丙烯腈/石墨烯量子点复合物基碳纤维的制备方法,与现有的聚丙烯腈基碳纤维制备技术相比,利用该方法不仅显著降低了石墨化温度80℃～400℃,并且所得碳纤维断裂强度提高了5％～20％,弹性模量提高了10％～30％,是一种高效、可靠的具有良好应用前景的制备方法。
1031	2	本发明提供一种竹地板生产专用浸胶条的制造设备,包括依次设置的压散去蜡层装置、用于本色毛条碳化的碳化炉、双层送料装置一、烘房、并排输料装置、浸胶装置、双层送料装置二、双层传输式烘箱、双层送料装置三,双层送料装置二与双层送料装置三分别设于双层传输式烘箱的上料处、出料处,双层传输式烘箱与双层送料装置二、双层传输式烘箱与双层送料装置三间分别设有弧形导板；压散去蜡层装置包括纵向压散去蜡组件和横向压散组件。该设备能够实现本色毛条、碳化毛条等多种毛条的同时快速的循环浸胶,能够在实现对竹片进行压散疏解的同时,实现对竹片较充分的蜡层破坏,以保证浸胶时胶液的充分摄入。
1032	0	一种基于快速纺丝和高纤度原丝的中模碳纤维制备方法,本发明涉及高性能碳纤维的制备方法领域；它的制备方法如下：将PAN原丝放入预氧化炉中进行预氧化反应,得到密度为1.33～1.36g/cm3的预氧化纤维体；将预氧化纤维体放入低温碳化炉中进行低温碳化,得到低温碳化纤维体；将低温碳化纤维体放入高温碳化炉中进行高温碳化处理,碳化后最终得拉伸强度在4500～5100MPa,拉伸模量在270～310GPa,单丝直径为6-10μm的碳纤维。实现碳纤维拉伸模量和强度的同步提升,解决了中模碳纤维拉伸强度下降和成本居高的关键问题。
1033	8	本发明公开了一种真空碳化炉及其处理方法。该炉包括外壳、在外壳内部设有的耐火燃烧室、在耐火燃烧室下方设有的炉膛和在耐火燃烧室的开口上设有的盖子,及在耐火燃烧室和炉膛之间设有的过滤层。本发明具有环保、灭菌彻底、使用方便,及节省成本和结构简单的效果。
1034	0	本发明涉及一种麻杆碳的制备方法,包括以下步骤：(1)、将成熟的亚麻剥皮,将麻杆放在太阳下暴晒至麻杆含水量不大于10%；(2)、将步骤(1)处理好的麻杆使用质量浓度1.5%的醋酸溶液熏蒸处理2h,然后放入质量浓度为1.2%的碳酸氢钠溶液中煮30-40min,捞出,沥干水分；(3)、将处理好的麻杆风干至含水量不大于12%,将麻杆使用麻杆碳化炉在586-600℃下进行碳化处理。本发明通过在碳化处理前,将植物秸秆进行处理,使纤维素进行分离活化,可以提升碳化的效率,降低碳化温度,还可以提升麻杆碳的空隙率。
1035	0	本发明涉及有机碳肥的技术领域,公开了以畜禽养殖废弃物为原料制备固体有机碳肥的方法,包括以下步骤：a)将畜禽粪便搅拌均匀,调节水分和pH值；b)将预处理后的畜禽粪便输送至水热碳化炉,碳化后的产物进行脱水、湿法造粒、干燥,得到固体有机碳肥。本发明采用低温水热碳化技术将畜禽养殖废弃物热转化为有机碳肥的方法,制备工艺简单易行,不仅消除了养殖业的生态环境污染问题,还使养殖废弃物的价值得到充分发挥。将本发明技术投入市场,将产生巨大的经济效益和环境效益。
1036	0	本发明提供了一种超级电容所使用的多孔炭的制备方法,属于电容制备技术领域。包括如下步骤：将石油焦粉碎、研磨后,取细粉；将细粉与乙烯-醋酸甲酯共聚型高分子聚合物按照混合均匀,升温,边搅拌边保温,得到改性细粉；将改性细粉与氢氧化钾混合均匀,研磨后,作为混合粉末；将混合粉末碳化、活化,再用去离子水清洗至中性,烘干,研磨,即得到多孔炭。本发明通过采用乙烯-醋酸甲酯共聚物对石油焦进行改性,在其表面形成聚合物层,使其在与氢氧化钾进行碳化和活化时,提高多孔材料的孔隙结构,进而提高其电容性能。
1037	0	将移动中的前体纤维进行碳化的碳化方法,是在移动方向上存在多个加热纤维的碳化炉,在多个的碳化炉之中的至少一个的碳化炉中,利用等离子加热通过炉内的纤维。在包含将移动中的前体纤维碳化的碳化工序的碳纤维的制造方法中,上述碳化工序通过上述记载的碳化方法进行。
1038	2	本发明提供一种麻花竹地板的制造设备,包括用于毛条碳化的碳化炉、双层送料装置一、烘房、并排输料装置、浸胶装置、双层送料装置二、双层传输式烘箱、双层送料装置三、养生房、双层送料装置四和依次设置的压机、导料装置一、自动卸模机、导料装置二、纵向剖切片机、引料装置一、平头机、引料装置二、砂光机、双层送料装置四、多层漆喷涂装置,双层送料装置二与双层送料装置三分别设于双层传输式烘箱的上料处、出料处。该装置可以实现麻花竹地板的快速生产,通过将本色毛条与碳化毛条在制备方料前进行混合,从而使方料形成图案,使最终制备的竹地板自带有图案,且由于碳化毛条嵌入在本色毛条中,从而图案稳定性得到保证,不会产生图案脱落等问题。
1039	0	本发明涉及一种采用原丝拉伸技术生产高强度高模量碳纤维的方法,该方法包括纺丝液制备及湿法纺丝、初生纤维凝固与蒸汽牵伸处理、原丝拉伸成原丝纤维、纤维预氧化及碳化等步骤。本发明能够有效地减少纤维再原丝制备过程中微观结构的缺陷,与未施加本工艺纤维相比,预氧化用纤维取向度进一步提高,碳化后纤维力学性能显著提高；由于纤维在玻璃化温度以上再次拉伸,使得纤维纤度降低,高温处理过程中比表面积增大,有效地提高了热处理效率；经过本发明工艺处理,明显的改进了纤维质量。
1040	2	本发明提供一种竹地板生产专用方料的制造设备,包括依次设置的压散去蜡层装置、用于本色毛条碳化的碳化炉、双层送料装置一、烘房、并排输料装置、浸胶装置、双层送料装置二、双层传输式烘箱、双层送料装置三,双层送料装置二与双层送料装置三分别设于双层传输式烘箱的上料处、出料处,双层传输式烘箱与双层送料装置二、双层传输式烘箱与双层送料装置三间分别设有弧形导板；压散去蜡层装置包括纵向压散去蜡组件和横向压散组件。该设备能够实现本色毛条、碳化毛条等多种毛条的同时快速的循环浸胶,能够在实现对竹片进行压散疏解的同时,实现对竹片较充分的蜡层破坏,以保证浸胶时胶液的充分摄入。
1041	2	本发明提供一种虎纹竹地板的制造设备,包括用于本色毛条碳化的碳化炉、双层送料装置一、烘房、并排输料装置、浸胶装置、双层送料装置二、双层传输式烘箱、双层送料装置三、养生房、双层送料装置四和依次设置的压机、导料装置一、自动卸模机、导料装置二、纵向剖切片机、引料装置一、平头机、引料装置二、砂光机、双层送料装置四、多层漆喷涂装置,双层送料装置二与双层送料装置三分别设于双层传输式烘箱的上料处、出料处。该装置可以实现虎纹竹地板的快速生产,通过将本色毛条与碳化毛条在制备方料前进行混合,从而使方料形成图案,使最终制备的竹地板自带有图案,且由于碳化毛条嵌入在本色毛条中,从而图案稳定性得到保证,不会产生图案脱落等问题。
1042	4	本发明公开了一种高含盐废水零排放结晶盐处理工艺及装置,该工艺主要包括预处理、蒸发、结晶、碳化等过程；结晶器主要包括筒体、双喇叭形筒体、淘洗管、清洗口、监控仪、混合搅拌器、加热装置；首先对高含盐废水进行相关预处理操作,然后废水进入蒸发器,使用外部提供的低压蒸汽将蒸发器管束内的含盐废水进行蒸发结晶,蒸发流程结束后,含盐废水经过结晶器进行结晶,最后结晶盐在炭化炉中去除有机物及硝酸盐,碳化炉尾气进燃烧系统,碳化炉的高温烟气热量采用废热锅炉进行余热回收,废热锅炉产生的低压蒸汽用于结晶器的外供蒸汽。本发明将高含盐废水进一步处理,使水的回收率达到95%以上,同时盐结晶成固体盐,实现高含盐废水零排放。
1043	2	本发明提供一种虎纹竹地板的生产线,包括用于毛条碳化的碳化炉、双层送料装置一、烘房、并排输料装置、浸胶装置、双层送料装置二、双层传输式烘箱、双层送料装置三、养生房、双层送料装置四和依次设置的压机、导料装置一、自动卸模机、导料装置二、纵向剖切片机、引料装置一、平头机、引料装置二、砂光机、双层送料装置四、多层漆喷涂装置,双层送料装置二与双层送料装置三分别设于双层传输式烘箱的上料处、出料处。该装置可以实现虎纹竹地板的快速生产,通过将本色毛条与碳化毛条在制备方料前进行混合,从而使方料形成图案,使最终制备的竹地板自带有图案,且由于碳化毛条嵌入在本色毛条中,从而图案稳定性得到保证,不会产生图案脱落等问题。
1044	2	本发明提供一种麻花竹地板的生产线,包括用于毛条碳化的碳化炉、双层送料装置一、烘房、并排输料装置、浸胶装置、双层送料装置二、双层传输式烘箱、双层送料装置三、养生房、双层送料装置四和依次设置的压机、导料装置一、自动卸模机、导料装置二、纵向剖切片机、引料装置一、平头机、引料装置二、砂光机、双层送料装置四、多层漆喷涂装置,双层送料装置二与双层送料装置三分别设于双层传输式烘箱的上料处、出料处。该装置可以实现麻花竹地板的快速生产,通过将本色毛条与碳化毛条在制备方料前进行混合,从而使方料形成图案,使最终制备的竹地板自带有图案,且由于碳化毛条嵌入在本色毛条中,从而图案稳定性得到保证,不会产生图案脱落等问题。
1045	1	本发明涉及一种掺杂石墨烯的多孔碳/四氧化三铁纳米纤维锂电池负极材料及其制备方法。它是利用静电纺丝技术制备掺杂铁盐和石墨烯的聚丙烯腈/聚甲基丙烯酸甲酯纳米纤维,通过预氧化和高温碳化得到掺杂石墨烯的多孔碳/四氧化三铁纳米纤维锂电池负极材料。具体制备方法为：在聚丙烯腈/聚甲基丙烯酸甲酯的混合溶液中加入一定量的铁盐和氧化石墨烯,经超声分散和高速搅拌溶解后得到静电纺丝溶液,将静电纺丝所得纳米纤维在200-300℃条件下预氧化,在500-1000℃条件下碳化后得到掺杂石墨烯的多孔碳/四氧化三铁纳米纤维锂电池负极材料。本发明制备的掺杂石墨烯的多孔碳/四氧化三铁纳米纤维锂电池负极材料有效地协同两者的电化学性能,提高电池的比容量,首次充放电效率和循环性能。
1046	0	本发明提供了一种碳纤维丝的生产方法,包括以下步骤：一、采用预氧化炉对碳纤维原丝进行预氧化处理,所述预氧化处理采用四温区预氧化工艺；二、采用低温碳化炉进行低温碳化处理,所述低温碳化处理采用六温区低温碳化工艺；三、采用高温碳化炉进行高温碳化处理,所述高温碳化处理采用四温区高温碳化工艺；四、进行上浆处理,然后置于干燥炉中干燥,得到碳纤维丝。本发明通过调整预氧化、低温碳化、高温碳化温度和牵伸倍率的匹配,使得纤维在运行过程中张力达到预期要求,纤维取向度提高,分子排布更加致密化,因此使碳纤维强度得到显著提高。
1047	1	本发明涉及一种负载碳包覆四氧化三铁纳米粒子的取向碳微管束锂电池负极材料及其制备方法。它主要利用水热的方法将碳包覆四氧化三铁纳米粒子组装到经碱处理后的树木微管束上并经碳化制备而成。具体制备方法为：将天然树木切成直径为10-20mm厚度为2-10mm薄片,在由Na2CO3、Na2S、NaOH、蒽醌和蒸馏水组成的蒸煮液中蒸煮去除微管束中的木质素和半纤维素,然后再经Fe(NO3)3和蔗糖组成的混合溶液进行水热处理,将得到负载碳包覆四氧化三铁纳米粒子的树木薄片经500-1000℃高温碳化得到负载碳包覆四氧化三铁纳米粒子的取向碳微米管束。本发明制备的负载碳包覆四氧化三铁纳米粒子的取向碳微管束锂电池负极材料具有较高的比容量。
1048	0	一种氮杂化且孔隙度可控的碳质吸附剂的制备方法,以农作物秸秆为原料,采用先低温碳化再高温活化的方法制备,步骤如下：1)将秸秆粉碎成粉粒,置于碳化炉内,在氮气气氛中升温至600℃进行碳化反应2小时；2)将氮气转换为氨气,升温至800℃,进行活化反应1-3小时；3)将氨气转换为氮气,并在氮气气氛中冷却至室温,制得目标产品。本发明的优点是：1)工艺简单易操作、成本低、适合于大规模生产；2)以农作物秸秆为原料制备的碳质吸附剂,比表面积大、孔隙结构发达、微孔比例可根据反应温度和时间进行调控；3)吸附性能优良,对常见染料的吸附能力优于商业活性炭以及碳纳米材料,且能够循环利用。
1049	0	本发明涉及一种用于碳纤维生产的碳化工艺及预氧化束丝氮气吹扫装置,碳纤维丝碳化工艺,包括预氧化、预碳、高碳、表面处理、上浆步骤,在预氧和预碳之间增加一预氧化丝氮气吹扫步骤；吹扫步骤是用氮气量50m3/h,氮气温度150-200℃；氮气吹扫装置包含上壳体和下壳体,上下壳体的左侧通过铰链201连接,完成上下壳体固定。本发明的碳化工艺及预氧化束丝氮气吹扫装置完成了高分子有机纤维在无氧条件下的固相碳化过程,提高了碳纤维的物理性能指标,也提高了碳收率,降低了生产成本,增加了经济效益；降低预氧化丝进入碳化炉前湿度的装置；降低预氧化束丝在进入碳化炉前氧含量的装置。
1050	2	本发明公开了一种重竹镇纸的加工工艺,包括以下步骤：将原料竹子洗净,晒干,截断,碳化,破碎,得竹子颗粒；将香樟木破碎得香樟木颗粒；香樟木颗粒按1～2：10的比例掺入到竹子颗粒中,混匀,将混合颗粒铺开,喷胶,在烘干,得胶合板；胶合板裁切,按照厚度要求,将裁切后的胶合板叠放装模,热压成型,制得重竹板；重竹板按镇纸的尺寸锯切成重竹镇纸坯,烘干,放入液体石蜡、棕榈油、甘油组成的混合蜡液中浸泡,取出,干燥；将浸蜡后重竹镇纸坯打磨抛光,激光雕刻,即得；该生产工艺操作简单,原料易得,生产的重竹镇纸具有密度大,硬度强,可以防虫防水,美观大方,亮度好,手感润。
1051	7	本发明是一种优化的碳毡整体成型单晶硅生长炉导流筒制备方法,其特点是：包括如下步骤：功能性碳毡预处理；配制环氧树脂胶黏剂和酚醛树脂胶黏剂；功能性碳毡的预浸料制备；胎具制备；制作导流筒预制体；树脂固化和树脂碳化；机械加工；制备表面涂层；碳化致密。利用本发明可以彻底解决传统石墨导流筒的“掉锅”现象；一次安装到位,无需经常拆装；降低热场热量散失和运行功率；进一步提高导流筒表面热稳定性、抗气流和颗粒性物质冲刷性能。具有减少热场热量散失、减轻导流筒重量,增加导流筒表面强度的优点。
1052	7	本发明是一种功能性碳毡整体成型的单晶硅生长炉导流筒制备方法,其特点是：包括如下步骤：功能性碳毡预处理；配制环氧树脂胶黏剂和酚醛树脂胶黏剂；功能性碳毡的预浸料制备；胎具制备；裁剪功能性碳毡；制作导流筒预制体；树脂固化和树脂碳化处理；机械加工；表面涂层制备。利用本发明可以彻底解决传统石墨导流筒的“掉锅”现象；一次安装到位,无需反复拆装；降低热场热量散失和运行功率；提高拉晶速度和晶棒成品率；提高导流筒表面的热稳定性、抗气流和颗粒性物质冲刷性能。具有减少热场热量散失、减轻导流筒重量,增加导流筒表面强度的优点。
1053	0	一种通过汽爆前处理生物质生产腐植酸的方法,步骤包括：将粉碎后的生物质装入汽爆罐中,经添加酸碱汽爆,得汽爆生物质；将汽爆生物质置于生物质碳化炉中热裂解,得到黑色固体生物炭；向黑色固体生物炭中加入结晶硫酸钠,NaOH和Na4P2O7混合液充分提取；向提取液中添加酸性乙醇溶液进行纯化；向滤渣加入氢氧化钠溶液过滤,合并滤液加入浓度氢氧化钠溶液,反应混合物于进行喷雾干燥,得腐植酸钠成品。该方法腐植酸钠产品得率高,纯度高,实现了生物质的高效利用和转化,产品可广泛应用于农林牧、石油、化工、建材、医药卫生、环保等各个领域。
1054	0	本发明公开了一种炼钢系统,包括煤焦化系统、生料烧结系统、钢铁冶炼系统以及发电系统,其中,煤焦化系统和生料烧结系统均与钢铁冶炼系统连接,所述发电系统分别与煤焦化系统和钢铁冶炼系统连接,发电系统利用煤焦化系统产生的焦炉煤气和钢铁冶炼系统产生的高炉煤气发电。本发明中的煤焦化系统、生料烧结系统、钢铁冶炼系统以及发电系统协同工作,保证了资源的有效合理利用。本发明中的余热锅炉和发电装置可以实现余热的回收利用,有效节约了资源,更有效减轻了因供暖、发电等因消耗煤碳而产生的污染,绿色环保。干熄炉使用了来自制氧厂的冷氮气对高温焦炭进行降温,有效节约了能源,更减少了资源的浪费。
1055	2	本发明提供一种聚酰亚胺基高导热石墨纳米纤维膜材料及其制备方法。其中所述的聚酰亚胺基高导热石墨纳米纤维膜材料具有下式所示结构：null其中R1是含芳环的二酐残基,R2是含芳环的二胺残基,n为大于100的整数。该材料是将聚酰胺酸电纺成聚酰胺酸纳米纤维膜经过双向牵伸亚胺化后,再经过碳化,石墨化,压延形成聚酰亚胺基石墨纳米纤维导热膜材料。该材料比人工合成石墨片具有更高导热系数,同时具有良好韧性和易加工等特点,在新能源、航空、高端电子设备、大功率LED照明等领域有巨大的应用前景。
1056	0	本发明涉及高导热沥青石墨纤维的制备方法。高导热沥青石墨纤维因具有高导热、低密度等优异性能,具有广阔的应用前景。本发明将中间相沥青纤维原丝放置在放丝架上后通过石墨托辊进入氧化炉进行预氧化,预氧化纤维经过牵伸罗拉进入低温炭化炉(五个温区),得到低温炭化纤维,再经罗拉进入高温碳化炉进行高温炭化(四个温区),得到碳纤维再经牵伸罗拉进入石墨化炉进行石墨化处理得到石墨化纤维,进入上浆槽上浆后进入干燥炉进行干燥,得到高导热沥青基石墨化纤维。本发明选用中间相沥青纤维原丝,经预氧化、炭化及石墨化制备出连续高导热石墨纤维长丝,既保持了较高的模量、强度,又具有高的热导率。
1057	0	本发明公开了一种吸波复合材料,该吸波复合材料包括透波层、吸波层以及反射层,其中,吸波层位于透波层的上方；反射层位于吸波层的上方,并且,所述透波层内包含有超材料层和/或活性碳纤维,所述吸波层内包含有活性碳纤维和/或超材料层。本发明通过在透波层和/或吸波层中加入了超材料层,从而使得复合材料具备了良好的吸波效果,同时,本发明还通过在透波层和/或吸波层中加入了活性碳纤维,而由于活性碳纤维的表面具有微孔,从而使得复合材料具有了多次反射作用,进而有效的提高了复合材料的屏蔽效果。
1058	1	本发明涉及一种掺杂石墨烯的中空多孔的碳/硅纳米纤维锂电池负极材料及其制备方法。它是由硅纳米粒子和石墨烯均匀地分散在碳纳米纤维基质中构成。具体制备方法为：以聚丙烯腈/聚甲基丙烯酸甲酯/正硅酸乙酯/氧化石墨烯的混合溶液作为壳层溶液,以聚甲基丙烯酸甲酯溶液作为芯层溶液,利用同轴静电纺丝技术得到掺杂氧化石墨烯的聚丙烯腈/聚甲基丙烯酸甲酯/二氧化硅纳米纤维,将得到的纳米纤维在200-300℃条件下预氧化,然后在500-1000℃条件下进行高温碳化,最后利用镁粉热还原得到掺杂石墨烯的中空多孔的碳/硅纳米纤维锂电池负极材料。本发明制备的掺杂石墨烯的中空多孔的碳/硅纳米纤维锂电池负极材料具有较大的比表面积和孔隙率等优点,显著地提高了电极材料的导电性,改善了锂电池负极材料的循环稳定性,具有广阔的应用前景。
1059	0	提供一种碳纤维的制造方法,其能够获得高品质的碳纤维。是满足以下的(1)～(3)的碳纤维的制造方法。(1)包括下述工序：将片状展开的碳纤维前体纤维束导入预氧化炉,在200℃～300℃的温度范围内对导入上述预氧化炉的碳纤维前体纤维束进行预氧化处理,将由上述预氧化处理获得的预氧化纤维束导入碳化炉,在300℃～2500℃的温度范围内对导入上述碳化炉的预氧化纤维束进行碳化处理。(2)上述预氧化炉具有热处理室和与之邻接的密封室,从上述密封室向上述预氧化炉外进行排气。(3)从上述热处理室向上述密封室吹出的热风的空间速度SV(1/h)满足关系：80≤SV≤400。
1060	0	一种油田作业废物热解反应炉内壁结焦清除装置。主要解决现有除垢装置除结焦费时费力,效率低,效果差,成本高的问题。其特征在于：热解碳化炉内筒(1)内横向连接有转轴(2),转轴(2)上有双头螺旋状刮刀(3),刮刀(3)与热解碳化炉内筒(1)内壁有1-20毫米间隙。该油田作业废物热解反应炉内壁结焦清除装置具有除结焦省时省力,效率高,效果好,成本低的特点。
1061	2	本发明公开了一种低温制备高模量碳纤维的方法,其包括从碳化炉出来的碳纤维在含氮硼化物的水溶液或硼化物与含氮化合物的混合水溶液中浸渍0.50-10分钟；空气中105-150℃干燥除去纤维表面的水分；干燥后的纤维在氮气保护下于2000~2500℃下进行石墨化处理,然后经过电化学阳极氧化处理、上浆、干燥等工艺,可以在较低的温度制备模量较高的碳纤维。
1062	2	本发明涉及一种重竹复合地板的生产工艺,包括重竹的处理、普通竹子的处理、压合成整板、裁头、直边、重砂、成型、精砂和刷漆处理。本发明能够有效解决现有的竹制地板生产工艺不够科学合理,生产出来的竹子地板品质不佳的问题,且工艺简单,易于实现,可广泛应用于竹地板生产领域。
1063	0	本发明公开一种以聚烯烃为基体制备活性碳纤维的方法。该方法是以聚烯烃为基体,代替现有的聚丙烯腈,首先进行低温预磺化处理形成表面耐热层,避免纤维粘连,有利于提高磺化温度,缩短磺化周期,然后进行高温磺化处理,最后高温碳化处理得到活性碳纤维。该方法利用聚烯烃自身的热解直接造孔,孔径可调节范围宽,适合于制备高中孔率的活性碳纤维,无需活化,工艺简单,可有效降低生产成本。
1064	0	一种锻造强化钢,涉及金属锻造技术领域,其特征在于：各组分配比以重量分数计为钢55-67、C910-15、碳酸钠溶液22-31、改性水玻璃砂13.5-21.5、羊毛脂锌1.5-7.5、乙醇25-38。本发明方法合理、配比清晰、操作方便。
1065	1	一种石墨烯复合材料气凝胶的制备方法及其应用,该制备方法包括在溶剂中分散纳米材料,然后加入至氧化石墨烯水溶液中搅拌,得到混合液；再向混合液中加入水溶性酚醛树脂溶液,再将连续泡沫状体的弹性多孔物质浸泡入混合液中,待连续泡沫状体的弹性多孔物质充满混合液后取出,并依次通过加热、保温、干燥后放入氮气气氛的高温碳化炉中进行碳化,冷却后即制备得到石墨烯复合材料气凝胶。本发明还包括石墨烯复合材料气凝胶的应用。本发明一方面制备工艺简单,反应条件温和,成本低,适合大规模生产；另一方面,具有较高的分散稳定性,所制得的石墨烯复合材料气凝胶具有比表面积高、孔隙率大、孔径分布宽及导电性能好等特点。
1066	0	本发明涉及含纤维树脂的处理装置和处理方法。根据本实施方式的处理方法是在基体树脂中包含有纤维的含纤维树脂的处理方法。该处理方法包括：使所述含纤维树脂中的基体树脂热分解的工序；以及在热分解之后在溶剂中搅拌所得到的纤维束的工序。在热分解时,可使所述基体树脂例如在干馏碳化炉(101)中碳化。
1067	2	本发明公开了一种重组竹地板制作方法,涉及竹制品制造技术领域；包括将竹龄四年以上的竹子先破分成竹丝条,再经过碳化、烘干、浸胶、二次烘干等工序,制成内含酚醛树脂的干燥的竹丝条,再经过压力机压制、固化炉固化制成密度1.0~1.1公斤/立方厘米的竹丝条方料,再根据需要,将方料锯成一定规格的地板料,最后进行控制水份、刨平、抛光、喷漆等制成重组竹地板成品。本发明可以解决普通竹地板制作存在用材局限性、使用寿命短的问题。
1068	0	本发明公开了一种基于凝胶反应的多晶纳米金刚石磨具制备方法,将去离子水和DMSO混合,再将PAN共聚物均匀地分散在混合液中,震荡,溶胀,高温溶解,搅拌直至完全转变为透明无杂质的溶液；在溶液中加入纳米多晶金刚石磨料,同时加入硅烷偶联剂充分分散均匀,将溶液在真空烘箱中脱泡,倒入模具中,冰柜中零下20℃凝胶成型；在室温条件下或加热条件下解冻,解冻后脱水；最后在加热炉中先预氧化,再烧结碳化成型。丙烯晴可以凝胶固化,碳化后,强度高,耐磨性好,作为磨具的结合剂,保证凝胶磨具不会在研磨过程中软化变形。
1069	10	本发明涉及一种仿古拉丝强化竹地板,先将表层原材料竹条碳化处理后,再干燥、平衡、涂胶、复合、油漆处理,制成成品；本发明方法工艺简单,成本低,保护环境；利用本发明的竹地板装修环境美观、自然,给人以身居大自然的感觉,起到放松心情,消除疲劳的作用。
1070	0	一种采用微波技术生产木炭的方法为：将木料通过晾晒进行脱水,将脱水的木料按照生产要求截成工艺要求的尺寸大小,将截好的木料送入微波碳化炉中进行微波碳化处理,利用微波炉中的微波发生器产生每秒钟振动频率为24.5亿千次的微波,使得微波穿透木料,并使木料中的水分子也随之运动,剧烈的运动产生了大量的热能,热能使木料中的有机物质在缺氧的条件下烘培和裂解进行热化学分解形成气态状,木料中的有机物质以气态的形式带出,木料的有机物质排出后形成木炭。用传统炭化窑炭化木料时,热量是从木料外部逐渐进入木料内部的,而用微波炭化,热量则是从木料内部向外部传导,所以炭化速度比炭化窑快4至10倍,热效率高达80％以上。
1071	0	一种强化钢的制备方法,涉及金属锻造技术领域,其特征在于：包括粉碎钢材、加工钢材、浸泡钢材、重新加工。本发明方法合理、操作简单、实施方便。
1072	2	本发明公开了一种重组竹地板碳化装置,涉及竹制品制造技术领域；包括筒体,所述筒体为一端敞开、另一端封闭的圆筒,所述筒体设有数个通孔,其封闭端的外侧中部设有驱动轴,所述驱动轴的自由端设有从动皮带轮,所述从动皮带轮的下部设有电机,所述电机的输出轴设有主动皮带轮,所述从动皮带轮与所述主动皮带轮之间连接有皮带,所述筒体的开口端设有筒盖,所述筒盖设有若干通孔,所述筒盖外侧中部设有从动轴。本发明可以解决目前重组竹地板碳化装置中竹纤维板与蒸汽接触不充分,碳化效果差的问题。
1073	0	本发明公开了一种高速铁路动车组用受电弓滑板复合材料的制备方法,步骤如下：按比例称量原料,短切碳纤维30～60%、酚醛树脂粉20～30%、沥青焦粉10～20%、鳞片石墨粉10～20%、铜粉1～10%,所称量原料混合均匀后倒入模压机模具中压制成型,坯体先后放入马弗炉中进行预氧化处理、放入碳化炉中进行碳化处理、放入等温化学气相沉积炉中进行致密化处理、放入高温石墨化处理炉中进行石墨化处理,即得到受电弓滑板用复合材料,将所得复合材料进行加工得到碳-碳复合材料受电弓滑板。采用本发明所制备的高速铁路动车组用碳-碳复合材料受电弓滑板,不仅周期短、成本低,而且各项性能指标优异,可为高速铁路机车提供平稳、安全的电力供应,确保机车的高效运行。
1074	1	一种微碳管上生长氧化镍纳米片的超级电容器电极材料的制备方法是将收集到的柳絮进行清洗,然后装入碳化炉,于保护气氛下进行碳化,获得微碳管；将微碳管加入N,N#二甲基甲酰胺中,经超声,得到溶液A；将Ni(NO3)2#6H2O粉体溶解在去离子水中,形成溶液B,然后将溶液A逐滴缓慢添加到溶液B中水热反应,冷却至室温,用去离子水洗涤,烘干,在保护气氛下,煅烧得到产物。本发明具有工艺简单,制备条件温和,操作简单,能耗低,倍率性能好及循环性能好的优点。
1075	2	本发明属于竹木加工工艺,尤其涉及一种竹木的立式碳化方法,是针对现有的卧式蒸汽碳化水分层次不齐、水分、温度不均、内炭及黑节巴严重、色差大、纹理不清晰而提供的一种竹木立式碳化的加工方法。其主要包括装篮、入锅、封盖、碳化、泄压、出炉步骤,值得注意的是竹木在装篮和入锅的时候都是竖立的放置在碳化炉中的,碳化炉也设计为立式结构,其优点是碳化均匀,所有竹木颜色一致、无色差、纹理清楚、显而易见,立式碳化采用机械装下料更加轻松、方便。
1076	2	本发明属于竹木加工技术领域,是针对现有的竹木碳化工艺效果差而提供的一种新型的水煮碳化的加工方法,其包括装篮、入锅、封盖、碳化、泄压、出锅步骤,值得注意的是本发明的碳化工艺是通过蒸汽将水加热,再通过水对竹木进行水煮,本发明的有益效果：本发明采用蒸汽水煮的方法具有竹木水煮碳化传热升温更均匀,化学反应均匀,物理反应均匀,竹木经水煮碳化更油润、纹理更清晰、视觉效果更好,废液可重复利用,节水节能,整个过程不排污、不排气、无污染。温度没有死角、温差小,彻底解决消除了传统的黑节巴、内炭及色差的技术瓶颈难题。
1077	0	本发明公开了一种生物质碳化炉中的气体回用冷却系统,包括：生物质碳化炉,在生物质碳化炉炉腔中设置有带喷嘴的燃烧腔室,在生物质碳化炉炉腔底部设置有对生物质碳化炉炉腔内碳化后的高温生物碳进行冷却的冷却装置,生物质碳化炉顶部的气体出口通过气体通道与气体净化冷却系统的进气口相连接,气体净化冷却系统的出气口通过输送管路分别与喷嘴的进气口及冷却装置的进气口相连接；在输送管路上还设置有风机,在风机的驱动下,从气体净化冷却系统的出气口输出的净化、冷却后的气体通过输送管路被输送至喷嘴的进气口和冷却装置的进气口中。本发明的优点是：能回收利用生物质碳化炉内排出的混合气体、降低能耗,并能高效冷却高温生物碳。
1078	0	本发明公开了一种塔式生物质连续碳化炉,包括炉体和安装座,炉体内腔从上至下依次设有干燥室、碳化室、高温室和冷却室,各相邻腔室分别通过活动炉栅分隔；在高温室侧壁上设有燃烧腔室,在炉体侧壁上设有带第一、第二进气口的喷嘴,喷嘴头伸入燃烧腔室内,第二进气口与带燃烧器的引风机连接；进料斗通过进料控制装置与炉体内腔相连接,在炉体底部设有带卸灰阀的卸料斗；在炉体顶部设有与干燥室相连通的气体通道,气体通道与气体净化冷却系统相连通,气体净化冷却系统的出口通过输送管路分别与喷嘴的第二进气口及卸料斗上的通孔相连通,在输送管路上设有第一风机。优点是：能实现连续生产、能耗低,生物炭产率高、品质好、质量稳定。
1079	0	本发明公开了一种生物质碳化炉中的冷却装置,包括位于生物质碳化炉炉腔下部的冷却室,生物质碳化炉炉腔内碳化后的高温生物碳从冷却室顶部的进料口进入冷却室内,在冷却室底部设置有出料口,在冷却室的进料口处设置有活动炉栅,从进料口进入的高温生物碳能堆积在活动炉栅上,并通过活动炉栅上的间隙掉落至冷却室内；在冷却室底部设置有与出料口相连通的卸料斗,卸料斗出口与卸灰阀相连接；在卸料斗侧壁上设置有与冷却室相通的通孔,冷却气体能通过通孔进入冷却室内。本发明的优点是：能均匀、充分冷却高温生物碳,避免出现输出的生物碳与空气接触而氧化的现象。
1080	2	本发明公开了一种驱蚊蚁竹木地板的制备工艺,包括以下工艺步骤：(1)备料、(2)粗铣、(3)蒸煮、碳化、(4)干燥、(5)人工挑选、(6)精铣、(7)拼压、(8)平刨、(9)四面开槽、(10)端面开榫、(11)浸泡、(12)二次干燥、(13)磨光雕花、(14)喷漆。本发明是一种驱蚊蚁竹木地板的制备工艺,使竹地板中浸透花椒和薰衣草的成份,花椒具有驱除蚂蚁的功效,薰衣草具有驱蚊功效,在使用过程中可以防止蚂蚁钻蚀,并驱除蚊子,且薰衣草的天然香味慢慢的发散出来,使居住环境更加怡人,地板仅喷涂一层透气性、透明度好的清漆,在不影响其驱蚊蚁功能的情况下,充分展露竹木的天然纹理和颜色,高雅大气。
1081	0	本发明涉及一种碳材料的制备方法,特别是一种多孔碳的制备方法。其工艺路线是,将改性的石墨烯均匀分散在高流动性的基材内,再将该基材与碱性金属氧化物进行混合,再进行碳化处理,然后洗涤去除金属氧化物,再经过高温石墨化处理得到多孔碳。本发明主要采用新型材料石墨烯对其改性,先在基材内形成支撑骨架,使形成的多孔碳保持良好的机械强度,具备较高的比表面积、较低的电阻率和较高的中孔率。
1082	0	本发明涉及一种用γ射线辐照制备聚丙烯腈碳纤维的方法,包括：将聚丙烯腈纤维在空气、真空或惰性气氛中进行合适剂量的γ射线辐照,产生部分环化、交联结构,然后在空气气氛下进行0～100min的热氧稳定化,使其充分的环化和交联,进而经低温碳化和高温碳化处理制备高性能碳纤维。本发明在热稳定化之前进行预辐照处理,不仅能够缩短热稳定化时间、提高生产效率,而且能够使聚丙烯腈分子形成结构规整的耐热性强的刚性结构,在热稳定化过程中能够施加更高的刚性牵伸,有助于提高碳纤维中类石墨层片取向程度,制备高性能碳纤维。
1083	0	本发明公开了一种生物质碳化炉中的连续进料输送装置,包括带内腔的炉体,炉体内腔从上至下依次设置有干燥室、碳化室、高温室和冷却室四个腔室,各相邻腔室分别通过活动炉栅分隔；干燥室顶部与炉体顶部的进料口相连通,在炉体顶部设置有进料斗,进料斗的出料口与炉体顶部的进料口相连通,在进料斗的出料口与炉体顶部的进料口之间还设置有进料控制装置,进料控制装置能防止炉体内腔中的气体从卸料斗的进料口向外泄出。本发明的优点是：能实现连续生产,并保证炉体内物料受热均匀充分。
1084	0	一种超级电容器用高性能多孔碳电极材料的制备方法,其主要是将原料豆粕烘干后置入碳化炉中300～600℃下进行1小时碳化,将豆粕的低温碳化产物与KOH活化剂按1:1～4的质量比例混合后,进行1小时振动球磨处理,将获得的球磨态混合粉体置于镍坩埚放入不锈钢管式炉中进行活化,抽真空在氩气流保护下升温至600～900℃保温活化1～2小时,将冷却后的产物从镍坩埚中取出,用浓度为10％盐酸浸泡24h后,用去离子水洗涤至中性并烘干,即获得具有高比表面积和微中孔复合结构的超级电容器用多孔碳电极材料。本发明合成工艺简单、活化剂用量低、制备的多孔碳电极材料具有2000～4000㎡/g的超高比表面积。
1085	0	本发明公开一种碳纤维保温材料的制备方法,属于保温材料技术领域。首先通过分别对碳纤维和环氧树脂进行改性,然后再将改性碳纤维和环氧树脂与发泡剂、助发泡剂、卵磷脂混合,进行发泡,再经过碳化之后,得到碳纤维保温材料。本发明通过在碳纤维保温材料的制备过程中引入发泡剂,使碳纤维与树脂材料之间形成良好的空间网状结构,碳化后制备得到的保温材料具有良好的保温性能和强度。
1086	2	竹木均湿碳化的加工方法,包括以下步骤：装篮,进锅,浸泡,出锅,进锅,封盖,碳化,泄压,出锅,待炉内零压以后打开炉盖取出竹木即完成竹木均湿碳化工艺。本发明的有益效果是：本发明先将竹木泡水,待竹木含水率整体大致平衡后再进行碳化,使竹木在充分湿润导热系数增大的环境下,受热均匀,碳化所得的产品颜色均匀,鲜活靓丽,色差小,色差少,减少或消除了黑节,内炭,合格率高,降低了产品成本。
1087	4	本发明公开了一种利用太阳能热解碳化技术处理污泥的方法,含以下步骤：取城市污水处理产生的污泥,置于热解碳化炉中,在密封、无氧、非燃烧状态下进行包括汽化、热解、脱氢、热缩化和碳化的一系列反应,生成尾气、生物炭和焦油,其中热解碳化炉由太阳能供热系统提供热源,反应条件为高温常压或高温高压或中高温高压,所述的高温为500～800℃,所述的中高温为200～400℃,所述的高压为1～16MPa。本发明方法能实现污泥在污水厂内彻底处理处置,无二次污染,能量利用率高,运行费用极低,回收可再生资源,真正彻底实现污泥处理处置的减量化、稳定化、无害化及资源利用化。
1088	0	本发明的课题是以有效率地低成本提供高性能且高品质的预氧化纤维束、和使用了它们的碳纤维束。解决手段是一种预氧化纤维束的制造方法,其包括下述工序：使单纤维密度ρF1为1.26g/cm3以上1.36g/cm3以下的预氧化纤维束(1)在以下条件(A)、(B)和(C)下依次与表面温度TH为240℃以上400℃以下的范围内的加热体组接触,来获得单纤维密度ρF2为1.33g/cm3以上1.43g/cm3以下的预氧化纤维束(2)。(A)与纤维束第“n”接触的加热体Hn相比第“n+1”接触的加热体Hn+1的表面温度高。(B)纤维束与加热体组的接触时间的合计为10～360秒。(C)纤维束与各加热体的接触时间为2～20秒。预氧化纤维束由单纤维纤度为0.8～5.0dtex的单纤维组构成,单纤维的平均密度为1.33～1.43g/cm3,纤维束内的密度的变异系数CV为0.2％以下。
1089	1	本发明公开了一种动力锂离子电池负极材料的制备方法,步骤包括：采用粉碎至1-6μm的石油焦、煅后石油焦或针状焦为原料,加入添加剂,将混合物加入至反应釜中在惰性气氛的保护下进行第一次高温碳化包覆,再经过粉碎机粉碎为5-13μm,然后进行3200度以上的超高温石墨化处理,石墨化后所得材料加入石油沥青、煤沥青或树脂中的一种或混合物,再进入碳化炉在惰性气氛保护下进行二次包覆,得到一种由小颗粒包覆后粘结而成的二次包覆三次高温处理的球状人造石墨材料为动力锂离子电池负极材料。通过本发明提高负极材料放电倍率性能,和改善负极材料的低温性能,进一步满足市场对产品的最新要求。
1090	0	本发明涉及腐植酸制备的方法,具体的说是一种利用小麦秸秆制备腐植酸的方法。以小麦秸秆为原料先经高温碳化,然后硝酸活化,最后经过碱液提取硫酸沉淀而制备腐植酸。本发明以小麦秸轩为原料,我国是农业大国,小麦是主要农作物,所以原料来源广泛且成本低廉；将制备的农用腐植酸进行生物有机肥加工,重新应用于农作物实现了资源循环利用。本发明制备腐植酸的提取在室温条件下进行,条件温和,操作简便。
1091	0	本发明涉及一种高比表面积介孔碳气凝胶的制备方法,其技术特点包括以下步骤：有机气凝胶制备：制备间苯二酚－甲醛有机湿凝胶,溶剂替换,常压干燥；高温碳化：将步骤1制备的干凝胶放入高温碳化炉中,氮气保护；CO2活化：将步骤2所得样品放入高温碳化炉,进行CO2活化；KOH活化：将步骤3所得样品磨成粉末与KOH搅拌成糊状,放入真空干燥炉干燥；高温活化：将步骤4所得样品放入高温碳化炉,在惰性气体保护下活化；洗涤干燥：将步骤5所得样品用去离子水反复洗涤样品,直至样品成中性,然后放入真空干燥炉干燥。本发明设计合理,具有比较面积高、介孔多、空隙率高、密度低、电阻低等优点,可应用于电池电容电极领域。
1092	0	本发明提供一种石墨烯增强高导热泡沫碳的制备方法,该方法以中间相沥青和石墨烯混合粉体为基体,将石墨烯均匀分散在中间相沥青粉体中,采用高温高压发泡、碳化和石墨化工艺相结合的方法,具有制备工艺简单,调整便利,且对高温石墨化温度要求不高,所制备的泡沫碳具有较高的强度和热导率,同时孔隙率下降不大。
1093	0	本发明公开了一种利用餐厨垃圾制备生物炭的方法,将餐厨垃圾晾晒至含水率降到10%以下后粉碎的颗粒投入碳化炉内,通入氮气加热,以2-10℃/min升温至200～300℃恒温30～60min；以5～20℃/min升温至350～500℃恒温1～4h；然后在缺氧条件下降温至80℃出料；粉碎后过100目筛获得生物炭。本发明操作简单,制备出的生物炭比表面积大,应用于农田可改良土壤的性质,提高土壤肥力,节约农业生产成本,修复受污染土壤；减少了餐厨垃圾对环境的污染,为餐厨垃圾处置提供一条新的途径,引领餐厨垃圾产业向低碳、可持续健康发展,具有广阔的推广应用前景。
1094	0	本发明涉及一种石墨导热膜的制造方法,其特征在于：包括以下步骤：(1)将聚酰亚胺薄膜经过等离子处理；(2)在两张石墨纸之间放置3~50张经过步骤(1)处理过的聚酰亚胺薄膜,进行升温处理得到结晶性的碳泡沫膜；(3)通过辊压或层压,将碳泡沫膜加工为表面光滑的石墨导热膜。本发明所述的石墨导热膜的制造方法的产能比现有技术中的制造方法提高1-5倍,且良率稳定。产品表面柔软光滑,没有表面不良导热系数大于1800w/(m.k),高于日本松下的专利申请号CN1816504A所表达最高值1000?w/(m.k)。
1095	0	本发明涉及一种WC-Co复合粉的制备方法,包括：(1)将前驱体粉末进行一次碳化,所述前驱体粉末中单质碳质量百分比为13.5～14.5%,钴盐质量百分比8.5～10%,余量为紫钨,所述钴盐在碳化中能产生二氧化碳；(2)将步骤(1)得到的一次碳化产物研磨并调配碳含量至5.80%～5.95%,再研磨混合,进行二次碳化。本发明方法可生产研磨态马尔文粒度分布成单峰正态分布的粒度分布窄、分散性与均匀性较好的高质量的超细碳化钨、钴复合粉末,该方法更节能、成本更低。
1096	0	本发明公开了一种铌条的制备方法,以纯度99.99%的氧化铌为原料,包括如下步骤：1)配碳,2)碳化,3)真空还原,4)氢化-脱氢,5)成型,和6)预结。本发明所述制备方法在现有生产工艺的基础上,对其中的部分工艺参数进行了优化,有效地降低了预结铌条中碳、氧、氮、氢等气体杂质,还使Ta、Mo、W高熔点杂质得到了有效的控制,同时大幅度降低了Fe、Cr、Ni、Al等低熔点杂质。
1097	0	本发明公开了一种长或宽大于550毫米的石墨膜的制作方法,包含以下步骤：一、将PI膜置于碳化炉中碳化；二、再放置卧式石墨炉中石墨化；三、石墨化后再进行压延；本发明所述的长或宽大于550毫米的石墨膜的制作方法能制作出超大规格的石墨膜产品,其长或宽大于550mm,而且能提高合成石墨膜产品的模切效率和提升合成石墨产品模切利用率。
1098	0	本发明提供能够由稻壳制造金属硅及多孔碳的制造方法。金属硅及多孔碳的制造方法具备：第一工序S1,通过稻壳M1的加热处理而生成含有SiO2和C的稻壳炭M2；第二工序S4,使稻壳炭M4曝露于加热后的第一不活泼气体G2或还原性气体中的至少任意一种气体中而生成SiC；第三工序S5,使SiC曝露于含有Cl2气体的加热气氛中而生成SiCl4和多孔碳P1；第四工序S7,通过使SiCl4与Zn反应而生成金属硅P2和ZnCl2；以及第五工序S9,对ZnCl2进行电解而生成Zn和Cl2气体。将第五工序S9的Cl2气体用于第三工序S5,将第五工序S9的Zn用于第四工序S7。
1099	0	本发明提供一种聚丙烯腈基碳纤维的制造方法,通过在碳纤维原丝所用油剂中至少含有一种氨改性硅油,并且还有相当于氨改性硅油中氨基0.1～5.0摩尔当量的高级脂肪酸,使用上述油剂在常温下对PAN丝条进行处理,可以解决上述PAN原丝制造过程中的问题。
1100	0	本发明提供一种碳化炉,其不在纤维束上产生紊乱,即使供给被加热的惰性气体也在整个区域没有不匀。一种碳纤维束制造用碳化炉,其具备热处理室、入口密封室及出口密封室、气体喷出喷嘴、以及搬运路径,气体喷出喷嘴(4)具有由空心筒状的内侧管(8)与空心筒状的外侧管(7)构成的双重管结构,沿与该纤维束的搬运方向正交的方向且水平的方向配置,在外侧管上,沿外侧管的长度方向在搬运路径的整个宽度长度上配置多个气体喷出孔(7a),外侧管的气体喷出孔的孔面积为0.5mm2以上且20mm2以下。在内侧管上,沿内侧管的长度方向在搬运路径的整个宽度长度上配置多个气体喷出孔(8a),并且在内侧管的圆周方向的两方向以上配置气体喷出孔的气体喷出方向,内侧管的长度方向的内侧管的气体喷出孔的孔间隔是300mm以下。
1101	0	本发明涉及一种碳纤维生产中低温碳化炉的废气控制排放方法；在碳化炉废气排放管外壁设置电伴热线,加热到400℃；在废气排放管与低温碳化炉连接处装有碟阀,在碟阀出口后的废气排放管配有四通管；大量废气,通过控制废气排放管上的碟阀开度,控制低温碳化炉中的废气排出量,使低温碳化炉内压力处于大于1个气压5～20Pa的状态,废气以气体形式排出；该方法解决了低温碳化炉废气排放问题,通过在废气管线上加装排放阀、电伴热及四通管,实现了对低温碳化炉产生的废气较好的处理,满足纤维平稳运行的要求,该方法工艺简单,效果明显,很容易实现工业化生产。
1102	0	一种钴包覆型钛硬质合金材料及其制备方法,涉及合金材料领域,硬质合金的主要成分为碳化钛、碳化铝、碳化硅、碳化铌和包覆的金属钴,其中钛、铝、硅和铌在材料中的物质的量比为1：0.05-0.15：0.06-0.18：0.03-0.09；包覆层为钴纳米粒子层,厚度50-200nm。该硬质合金材料的制备方法,是对四种元素的氧化物进行高温碳化,而后粉碎至相应粒度后,进行Co金属粒子的包覆,最后经过煅烧制备。本发明提供的钴包覆型钛硬质合金材料及其制备方法,是在四种元素碳化物的粉体上包覆一层Co金属纳米粒子层,再通过高温法使材料成型。成型后的钛硬质合金材料,不仅具有较高的致密度,同时具有较高的拉伸强度和韧性。?
1103	0	一种二氧化硅包覆的钨钛钽钴硬质合金及其制备方法,涉及合金技术领域,硬质合金包括基体和包覆层；基体的主要成分为碳化钨、碳化钛、碳化钽和钴,包覆层为SiO2非晶纳米层,SiO2非晶纳米层的厚度为50-200nm。一种二氧化硅包覆的钨钛钽钴硬质合金的制备方法,制备步骤如下：(1)取料,混合均匀；(2)高温碳化；(3)研磨至粉料；(4)化学气相沉积；(5)高温煅烧。本发明提供的二氧化硅包覆的钨钛钽钴硬质合金及其制备方法,经包覆后的硬质合金材料具有较高的致密度及硬度,强度和韧性也得到提升,耐高温性能更为理想,作为高速切削刀具,其切削速度得到提高,并且有效的延长了刀具的使用寿命。
1104	2	本发明公开了一种绿色环保的竹纤维家具,是由竹制板材制作而成的,所述竹制板材由以下步骤加工而成：1)选取竹材为加工原料；2)将选取的竹材加工成一定规格的竹片,并将所述竹片经去青机去青、防腐、干燥处理,得到含水量为12%的竹片；3)将经过加工处理的竹片浸入胶水溶液中,得到竹制板材坯料；4)将浸胶后的竹制板材坯料在40℃温度下烘干；5)将烘干后的竹制板材坯料经热压机热压成型,得到竹制板材。通过上述方式,本发明的绿色环保的竹纤维家具具有天然、朴素、环保等特性,整个制作过程绿色环保、无污染,竹材利用率高,成本低,制得的家具质量好,吸湿、吸热性能佳。
1105	0	一种碳纳米管增强SiC基纳米复合材料膜的制备方法,将碳纳米管(Carbon?nanotubes,CNTs)、B4C微粉以及单质硅粉分散到水中制成悬浮液,以TritonTM?X-100作为分散剂,然后利用加压过滤装置对悬浮液进行压滤,将压滤得到CNTs?Buckypaper预制体浸渍热塑性酚醛树脂溶液,然后依次进行软固化、硬固化、后固化,得到固化样品；将固化样品在氮气的保护下进行碳化,最后烧结,得到碳纳米管增强SiC基纳米复合材料膜,该方法制备的纳米复合材料膜CNTs体积含量高且分散性好,CNTs的排布具有良好的择优取向,CNTs与基体间结合良好,膜表面平整无翘曲,显微结构均匀致密,热、电传导性好,强韧性好,而且周期短,成本低廉。
1106	0	本发明公开一种聚丙烯腈碳纤维及其制备方法,其中,制备方法包括：将聚丙烯腈原丝送入到120~150℃的加热炉中进行低温热处理得到低温热处理丝,处理时间为10~60天；B、将上述低温热处理丝送入到220~280℃的连续预氧化炉中进行连续预氧化热处理得到预氧化丝,处理时间为20~40min；C、将预氧化丝送入低温碳化炉中进行低温碳化热处理得到预氧化低温碳化丝,处理温度为350~650℃,处理时间为4~20min；D、将预氧化低温碳化丝进入高温碳化炉中进行高温碳化热处理得到聚丙烯腈碳纤维,处理温度为900~1300℃,时间为1~2min。本发明的工艺简单,操作控制方便、安全,满足批量生产的要求。
1107	0	本发明公开了一种无动力自燃式碳化炉,包括筒状的炉体(17),设置在炉体(17)顶部的排烟口(18),以及设置在炉体(17)底部的设置有供气管口(7),与供气管口(7)通过供气管道(9)连接的点燃装置；炉体(17)的侧壁上从下向上依次设置有出料口(13)和进料口(16)。本发明的炭化炉对于外置的燃料依赖性小,且结构简单,可以根据实际场地的大小进行设置尺寸,可以分散在偏僻的山村、山区等地方,碳化碳粉的过程中不需要其他辅料、燃料和动力,且碳化出来的碳粉无烟无毒无味,保持相对较少的裂缝,没有焰火,能够快速人少,断面整齐,硬度较好。
1108	0	一种石墨烯改性碳/碳复合材料的制备方法,涉及一种改性碳/碳复合材料的制备方法。本发明是要解决现有的碳/碳复合材料的性能差的问题。方法：一、石墨烯溶液涂层处理预制体；二、沥青液相浸渍预制体；三、重复步骤二2～3次,将沥青加热,然后将处理过的预制体浸入沥青中,常压浸渍,然后取出；四、浸渍后预制体的碳化；五、重复步骤二至步骤四4次,然后将样品放入碳化炉,在氩气保护下升温,保持温度,降温,取出样品,即制得石墨烯改性的碳/碳复合材料。本发明方法可提高石墨烯改性的碳/碳复合材料的石墨化度、弯曲强度和纤维束/基体界面剪切强度。本发明方法用于改性碳/碳复合材料。
1109	0	本发明公开的一种老油茶树枝活性炭的制备方法,涉及化工材料生产技术领域,是由下列重量份的原料制备而成：老油茶树枝45-60、竹子3-6、木炭6-8、杉树皮2-3、麦壳8-10、椰壳15-20、松树皮1-2、褐煤5-6；其制备过程如下：㈠备料；㈡原料预处理；㈢混合；㈣初次炭化；㈤总混料；㈥二次炭化；㈦中和；㈧烘干；既可用于制备以老油茶树枝为主要原料的活性炭,也可用于制备以其它树枝为主要原料的活性炭；其产品具有比表面积大、孔系发达、吸附力强等特点,可用于食品、饮料、生活用水与工业用水的过滤。
1110	0	本发明公开的一种核桃壳活性炭的制备方法,涉及化工材料生产技术领域,是由下列重量份的原料制备而成：核桃壳45-60、竹子3-6、木炭6-8、杉树皮2-3、麦壳8-10、椰壳15-20、松树皮1-2、褐煤5-6；其制备过程如下：㈠、备料；㈡、原料预处理；㈢、混合；㈣、初次炭化；㈤、总混料；㈥、二次炭化；㈦、中和；㈧、烘干；既可用于制备以核桃壳为主要原料的活性炭,也可用于制备以椰壳或其它果壳为主要原料的活性炭；其产品具有比表面积大、孔系发达、吸附力强等特点,可用于食品、饮料、生活用水与工业用水的过滤。
1111	0	本发明公开了一种新型秸秆煤的制备方法,包含如下步骤：(1)秸秆预处理,对秸秆进行除土处理；(2)单种秸秆粉碎,玉米秸秆放入粉碎机内进行粉碎,达到200目;(3)混合粉碎,将粉碎后的玉米秸秆与花生壳及稻壳放入粉碎机中进行粉碎,制成秸秆混合料；(4)碳化处理,将粉碎后的秸秆混合料加入到碳化炉中进行处理；(5)加入添加剂；(6)压缩成型,将配料通过秸秆煤成型机中进行压缩成型；(7)冷却包装。通过上述方式,本发明指出了一种新型秸秆煤的制备方法,具有碳化成碳时间短,碳化后碳粉质量好、纯度高,产品可塑性强、机械强度强,热值高且用途广泛,同时在制作过程中无任何废物排放,不污染环境。
1112	4	本发明公开了一种环保、节能型污泥高温碳化系统,其包括湿污泥输送装置、污泥干燥机、污泥碳化装置和高温尾气处理装置,所述污泥干燥机包括主机体,所述主机体上设置有热气进口、污泥干燥进口、排气口和污泥干燥出口,所述污泥碳化装置包括碳化炉、加热炉和再燃炉,所述高温尾气处理装置包括旋风除尘器、洗气塔、冷凝分离器和风机,上述污泥高温碳化系统在无氧或缺氧条件下加热热解污泥来分解污泥中除碳以外的有机物,产生生物炭和碳氢化合物组成的可燃性干馏气体,干馏燃烧气体和再燃炉内的排气被分别作为干馏用热源和脱水污泥干燥用热源有效利用。而且尾气经多个工序处理后再次送入燃烧器中进行燃烧和高温分解,更利于环保。
1113	0	一种土壤调酸剂肥的制备方法,属于土壤改良技术领域,解决了现有技术中采用石炭调酸,造成土壤板结硬化,有机质减少,地力下降的问题,包括以下步骤：将有机废弃物在隔绝空气条件下加热,得到碳化原料；将碳化原料粉碎到40目,得到草木碳粉；将草木碳粉、氢氧化钾、氢氧化镁、碳酸钙、硫、芸苔素内酯均匀混合,得到碳碱混合物；将碳碱混合物与水均匀混合,得到混悬液；将混悬液进行溶解反应,得到浆状原料；将浆状原料经500℃高温煅烧后,再降温至50℃,得到土壤调酸剂肥。本发明方法生产的土壤调酸剂肥,具有调酸、改良土壤、供养农作物有机质、增强农作物的光合作用的功效。
1114	0	本发明涉及一种炭纤维生产技术,即棉花活性炭纤维生产方法,其特点是：所述碳纤维是用棉花的纤维制成。其有益效果是：以棉花为原料,成本低廉,且可省略热熔抽丝的步骤,生产的碳纤维强度高,质量好,特别是经过活化的碳纤维,内部空隙度高,比表面积大,吸附性能、杀菌除味功能以及红外发射功能非常突出,可与和棉、毛、绒混纺,制成高级服装面料,可大幅增加棉花的附加值,显著提高人类的生活质量,促进碳纤维产业的发展。
1115	2	本发明公开了一种竹杉木交错层积复合结构材制造方法,方法包括以下步骤：步骤1：对竹材进行加工,形成竹坯板；步骤2：对杉木进行加工,形成木坯板；步骤3：进行复合加工,形成竹杉木交错层积复合结构材；本方法实施难度低,可充分利用竹材强度高、硬度大的特点,且原料来源广泛,同时解决了杉木材质松软,树节多,幅面小的问题,采用本发明的生产技术制成的竹杉木交错层积复合结构材具有强度高、幅面宽、厚度范围广、绿色环保的特点,能够极大地提高了建筑工程的施工效率,具有成本低、施工周期短的优点。
1116	2	本发明公开了一种竹片防霉防蛀工艺,包括以下步骤：步骤一：将经过粗铣后的竹片进行蒸煮；步骤二：将经过步骤一处理过的竹片放入碳化炉中,进行一次碳化,温度控制在120℃～140℃,时间在2～3小时；步骤三：待一次碳化后的竹片完全冷却后,进行二次碳化,二次碳化先将竹片在110℃～125℃的高温下进行碳化,时间为2～2.5小时,然后升温至130～135℃,时间为1～1.5小时,相对于传统的方法来说,经其处理后,竹片防霉防蛀的效果更好,而且保证了竹片在制成产品后不易发生变形,具有良好的物理性质。
1117	2	本发明公开了一种竹片二次碳化工艺,包括以下步骤：步骤一：将破片后得到的竹片放入碳化炉中,进行一次碳化,温度控制在120℃～140℃,时间在2～3小时；步骤二：待一次碳化后的竹片完全冷却后,进行二次碳化,二次碳化先将竹片在110℃～125℃的高温下进行碳化,时间为2～2.5小时,然后升温至130～135℃,时间为1～1.5小时。本发明通过采用二次碳化工艺,使竹材中的有机物如糖、淀粉、蛋白质等在高温、高湿的环境下分解,使真菌等虫类失去营养来源,同时又将附着在竹材中的虫卵及真菌杀死,保证了竹片的加工质量以及延长了产品寿命；另外由于采用二次碳化,使不同竹龄和不同部位的竹片颜色趋于一致,减小了色差,增加了地板的美观性。
1118	5	本发明公开了一种石墨膜/金属复合散热片及其制备方法,该复合散热片由高导热石墨膜涂、导热胶黏层以及金属层通过复卷机进行复合成型,具有高导热性和高抗拉强度；该复合散热片在三维方向上均有极高的导热系数,能快速把集中于一点上的热传导到复合导热片上,使电子装置中的热源温度降低,同时具有良好的柔韧性、可加工性、EMI屏蔽和吸收特性；并且制备工艺简易、成本低,适于工业化生产。
1119	0	本发明涉及一种高模量石墨纤维的制备方法。现有石墨纤维制备方法的碳纤维的强度降低过大,应用领域有限,生产成本高。本发明将PAN基原丝放置在放丝架上后用去离子水加湿,干燥炉干燥牵伸后,经6台连续式氧化炉进行预氧化；进入低温炭化炉,两个温区运行,再进入高温碳化炉,两个温区运行；进入石墨化炉得到石墨化纤维,再经表面处理和上浆,最后干燥收卷,得到高模量石墨化纤维。本发明选用PAN基原丝,经预氧化、低温炭化、高温炭化及石墨化连续制备高模量石墨化纤维,简化了生产流程,提高生产效率,所得高模量石墨纤维的最高模量为395GPa,强度为3500MPa,既保持了较高的强度,又具有较高的模量。
1120	5	本发明公开了一种石墨烯/碳纳米管/石墨膜复合材料及其制备方法,该复合材料由石墨烯层、碳纳米管层以及石墨膜通过复卷机进行复合成型,具有高导热性；该新型复合材料在三维方向上均有极高的导热系数,能快速把集中于一点上的热传导到复合导热片上,使电子装置中的热源温度降低,同时具有良好的柔韧性、可加工性、EMI屏蔽和吸收特性；并且制备工艺简易、成本低,适于工业化生产。
1121	7	本发明涉及一种应用于电子元器件的散热膜材料,特别是一种高导热石墨膜的制备方法。以石墨烯粉末和碳化硅纳米颗粒为原料,添加分子改性剂得到聚酰亚胺膜；然后经碳化、石墨化,压延制得石墨膜。由于石墨烯的片层结构减少了碳化过程中的缺陷产生,同时由于碳化硅颗粒的存在,提高了石墨化程度,进而提高石墨膜材料的品质。
1122	0	本发明本发明涉及一种应用于电子终端以及电脑、手机等领域的散热膜材料,特别是一种大面积长尺寸的高导热石墨膜卷材的制备方法。采用高分子薄膜作为原料膜,高分子原料膜与石墨纸相互卷绕形成卷材,再经碳化、石墨化工艺,得到卷状长尺寸大面积的高导热石墨膜。该石墨膜可以连续地供给压延机压延,使压延机的工作效率大大提高,同时石墨膜卷材在通过模切机切割时,每次刀模切料都能切到完整的产品,石墨膜得到最有效的利用,大大降低了由于石墨膜片非等距离贴合造成的报废。
1123	1	本发明涉及球形石墨负极材料,一种锂电池用的球形石墨的生产方法：将球形石墨加入反应罐中,加入一定量相匹配表面能的有机溶剂,搅拌并开启超声波,超声搅拌约0.3～8小时；加入包覆剂和稀释剂剧烈搅拌2-6小时,将混合液调至粥状；再装入石墨匣钵中送入碳化炉中,通入保护气；经过8-24小时,温度从0℃升高到1200℃,再从1200℃降至40℃以下,经粉碎,筛分即得到超高容量球形石墨负极材料。得到的负极材料经硬碳包覆的球形石墨颗粒内部包含有一定数量的纳米或亚微米孔洞。复合碳负极材料的平均粒径为3～50μm,比表面积2.0～186m2/g,振实密度0.2～1.5g/cm3,晶体层间距d002在0.3354～0.3390nm之间。本发明与普通产品相比具有更高的比容量和循环稳定性。
1124	2	本发明公开一种基于电晕放电的碳纤维表面处理装置及方法。该装置包括大辊子、小辊子和辅助辊子和表面处理腔；表面处理腔内部至少设有一套电晕放电装置,电晕放电装置由大辊子和小辊子组成,大辊子和小辊子的外表面间距为3～15mm,大辊子和小辊子相互配合作为电晕放电的两个电极；碳纤维从碳化炉出来后有余热,在表面处理腔中控制碳纤维温度为45～120℃,通过表面处理腔内部至少一套电晕放电装置对碳纤维进行电晕放电表面处理；使用本发明对碳纤维进行表面处理,碳纤维强度损失少；对表面结晶度高的高模量碳纤维获得明显的表面处理效果；无废液排放,环境污染少；碳纤维表面自由能增加,碳纤维复合材料层间剪切强度明显提高。
1125	0	本发明公开一种高导热石墨膜的制备方法,其工艺步骤如下：选择高分子薄膜为原料,在高分子薄膜之间夹入石墨纸；将间隔有石墨纸交叉层叠后的高分子薄膜放入碳化炉中碳化,碳化在真空环境下进行；碳化后转移至石墨炉中、在惰性气氛中进行石墨化。制备工艺简单,过程容易控制,制备得到的石墨膜具有较高的热扩散系数及良好的稳定性,并且耐弯曲性能优异,可广泛应用大功率LED、高发热电子产品、微电子集成电路封装、电机、汽车、电缆及航空航天等领域。
1126	0	本发明涉及一种大直径聚丙烯腈基高模高强碳纤维的制备方法。采用电流辅助石墨化技术,在高温环境下利用碳纤维自身的导电性能,施加一定电压后,使得碳纤维自身发热,消除传统石墨化过程由于热传导引起的纤维径向温度差异,消除纤维石墨化过程产生的纤维直径方向的内应力；在赋予碳纤维高模量的同时,减少石墨化过程碳纤维的强度降低；通过纤维轴向的电子流效应,促进碳纤维石墨微晶结构的形成和重排,从而获得大直径高模高强碳纤维。可以得到直径在6.0微米以上并同时具有强度3.5GPa以上、模量320GPa以上的碳纤维。
1127	0	本发明公开一种碳纤维生产用高温碳化炉,包括炉膛、加热电极、保温系统和炉壳；炉膛由石墨板分段搭接形成的空腔,多个加热电极间隔从纵向截面外周围绕炉膛设置,保温系统由外到内由陶瓷纤维毡、隔热涂层、石墨硬毡和高温红外线热反射涂层构成；加热电极与石墨硬毡之间涂覆高温红外线热反射涂层,陶瓷纤维毡与石墨硬毡之间涂覆隔热涂层；隔热涂层的厚度在8mm～18mm之间；保温系统外层由炉壳包裹。本发明炉膛的温度由加热电极分段独立控制,通过隔热涂层、石墨硬毡和高温红外线热反射涂层的巧妙设计,保证炉膛工作温度在800℃～1700℃之间,具有工作温度高,性能稳定,能耗小,维护方便等优点。
1128	0	本发明公开了一种含钛铁矿外燃煤熔融还原方法,第一步,将含钛铁矿和还原煤破碎后与粘结剂一起混匀并制成原料团块；第二步,将原料团块送入一个预还原炉中干燥、预热和预还原；第三步,将一个燃煤炉中燃煤所产生的高温火焰喷入一个熔融还原炉中,使熔融还原炉达到熔融还原所需的高温,然后将预还原炉中的原料团块送入熔融还原炉中还原、熔化和造渣,从而得到铁水和炉渣。本发明可直接使用非焦煤冶炼含钛铁矿,提高冶炼炉渣中二氧化钛的含量,实现含钛铁矿中的钛资源的有效回收利用,并可显著地简化冶炼炉渣中二氧化钛的回收工艺,提高含钛铁矿中的钛资源回收利用的经济性。
1129	5	本发明公开了一种石墨膜/导热硅胶/石墨烯复合散热片及其制备方法,该复合散热片由石墨膜、导热硅胶以及石墨烯层通过复卷机进行复合成型,具有高导热性和高抗拉强度；该复合散热片在三维方向上均有极高的导热系数,能快速把集中于一点上的热传导到复合片上,使电子装置中的热源温度降低,同时具有良好的柔韧性、可加工性、EMI屏蔽和吸收特性；并且制备工艺简易、成本低,适于工业化生产。
1130	7	本发明公开了一种高分子新材料的制备方法,特别是一种利用催化石墨化工艺制备人工石墨散热膜的方法。采用高分子薄膜作为原料,在高分子薄膜表面喷涂、化学气相沉积或者电沉积催化剂,然后在高分子薄膜之间夹入石墨纸；将间隔有石墨纸交叉层叠后的高分子薄膜再经过碳化、石墨化过程得到人工高导热石墨散热膜。由于催化剂的作用,能大大降低石墨化温度,缩短石墨化时间,实现节能降耗,降低生产制造成本,对大规模生产具有重要的作用。
1131	0	一种用于碳纤维连续化生产的在线除湿去氧装置属于新型材料生产领域。包括由与碳化炉的入口连接的法兰、一组或一组以上的可调节对吹角度的气体吹扫管、气体吹扫管固定螺母、气体加热器和废气排放口组成。采用本发明的装置,对运行的不同大小丝束,通过调整氮气对吹角度,实现了碳化过程纤维的在线除湿去氧效果。在运行过程中由纤维带入炉膛的水和氧量降至原来的5%以下,与未安装所述装置相比,碳纤维的强度可提高7%以上。本装置利用法兰可以与现有碳化设备方便的进行连接,同时具有体积小、结构简单、易于制造,维护简便的特点。
1132	7	本发明涉及一种纳米新材料的制备方法,特别是一种高导热石墨膜的制备方法。首先在一定温度下,将添加酸二酐、二胺化合物以及有机极性溶剂在反应釜中聚合成聚酰胺酸溶液；再将聚酰胺酸溶液与酰亚胺化促进剂、脱水剂、封端剂、微波发热材料以及纳米黑液材料在搅拌釜中进行搅拌后,放置于支持体上流延成膜状,然后在烘箱中加热烘干,得到聚酰亚胺膜；再将制得的聚酰亚胺膜做为原料,交叉堆叠,碳化以及石墨化,最后制备出高导热人工石墨膜。本发明工艺先进,制得的石墨膜具有较高的导热性能和优异的抗弯曲性能。
1133	0	一种具有生物活性的多孔杂化碳纳米纤维材料及其制备方法,属于生物复合材料技术领域。将生物活性物质的前驱体溶胶-凝胶液、聚丙烯腈、致孔剂以及有机溶剂在水浴加热以及超声的条件下混合均匀,经陈化后得到纺丝液；静电纺丝工艺制得初生纳米纤维膜；然后经过热牵伸,分阶段升温的预氧化、碳化的工艺制备一种具有生物活性的多孔杂化碳纳米纤维材料及其制备方法。该材料的表面因存在生物活性纳米粒子而具有生物相容性、生物活性和生物可降解性,因存在结构规整的纳米级孔道而具有较高的比表面积,从而使材料的生物性能大大提高。因此本发明制备出的具有生物活性的多孔杂化碳纳米纤维材料可进一步作为新型骨修复材料或者骨组织支架增强材料。
1134	5	一种聚丙烯腈基碳纳米纤维-碳纤维多尺度增强体的制备方法,对得到的多层聚丙烯腈纳米纤维-碳纤维布进行热处理。将经过热处理的各层聚丙烯腈纳米纤维-碳纤维布按0°/0～90°叠层并缝合,得到聚丙烯腈纳米纤维-碳纤维多尺度增强体的前驱体。对得到的聚丙烯腈纳米纤维-碳纤维多尺度增强体的前驱体进行高温碳化处理,得到增强的碳纤维-碳纳米纤维多尺度预制体。本发明利用低成本的静电纺丝-高温碳化方法和简单的叠层缝合方法,在不损失碳纤维的前提下,得到碳纤维-碳纳米纤维多尺度增强体,用该多尺度增强体制备的碳/碳复合材料比单纯用碳布叠层制备的碳/碳复合材料,层间剪切强度提高了30%～50%。
1135	2	一种碳化炉和木材的高温物理碳化方法,所述碳化炉包括一端制有封头、另一端配置有罐盖的卧式碳化罐体,碳化罐体内的四周布置有供导热介质流动的导热管,该导热管与外部设置的由导热油泵和导热油加热器构成的导热油供给装置连通；碳化罐体的中间设置有供木材放置的格条架；一通过抽真空管与碳化罐体相连的抽真空机外置在碳化罐体外；所述的碳化罐体通过蒸汽连接管与外部蒸汽发生和供给装置相连；在所述碳化罐体上还设置有安全阀、压力表,带有开关阀的木材蒸馏气体释放管；所述木材高温物理碳化方法包括：a)炉内放置木材；b)打开蒸汽阀门进行加湿；c)进行抽真空干燥；d)升温碳化；e)降温养生处理后制成碳化木材；它具有使用的碳化设备结构简单,操作使用安全,使用方便可靠,碳化工艺简单,碳化效果好,扩大碳化木材的使用范围等特点。
1136	0	本发明属于材料领域,具体地,涉及一种纤维素活性纳米碳纤维吸附材料的制备方法。该方法将纤维素溶于有机溶剂成纺丝液,进行静电纺丝,再经过碳化、活化处理,即可得到活性纳米碳纤维吸附材料。本发明选择了纤维素进行静电纺丝、碳化、活化制备活性纳米碳纤维,制得的活性纳米碳纤维具有较强的韧性及强度,较大的比表面积(2500m2/g-3000m2/g),可以作为吸附材料使用。
1137	0	本发明属于材料领域,具体地,涉及一种纤维素纳米碳纤维过滤材料的制备方法。该方法将纤维素及木质素溶于有机溶剂制成纺丝液,进行静电纺丝,再经过碳化处理,即可得到纳米碳纤维。本发明选择了纤维素及木质素混合进行静电纺丝、碳化制备纳米碳纤维,使制得的纳米碳纤维具有较强的韧性及强度,可以作为过滤材料使用。
1138	0	本发明通过实施松弛控制步骤,能获得形状得到了控制的石墨膜。该松弛控制步骤为：在自高分子膜的热分解开始温度起至高分子膜的松弛控制温度为止的温度范围下,控制高分子膜的宽度方向上的两端部的温度、以及高分子膜的宽度方向上的中央部的温度。
1139	1	本发明实施例公开了一种搅拌导流系统,该搅拌导流系统用于间歇式碳化炉上,所述搅拌导流系统包括离心风机和导流筒,其中,所述导流筒用于设置在所述间歇式碳化炉的炉膛内,所述离心风机与所述炉膛连通。由于本发明实施例中的离心风机在运行时,炉膛内部空气强制对流,并在导流筒作用下流至炉膛各个部位,与现有技术中单纯采用辐射传热相比,显著提高了设备内部温度的均匀性。本发明实施例还公开了一种间歇式碳化炉。
1140	0	本发明提供了一种超级电容所使用的多孔炭的制备方法,属于电容制备技术领域。包括如下步骤：将石油焦粉碎、研磨后,取细粉；将细粉与乙烯-醋酸乙烯共聚型高分子聚合物按照混合均匀,升温,边搅拌边保温,得到改性细粉；将改性细粉与氢氧化钾混合均匀,研磨后,作为混合粉末；将混合粉末碳化、活化,再用去离子水清洗至中性,烘干,研磨,即得到多孔炭。本发明通过采用乙烯-醋酸乙烯共聚物对石油焦进行改性,在其表面形成聚合物层,使其在与氢氧化钾进行碳化和活化时,提高多孔材料的孔隙结构,进而提高其电容性能。
1141	0	本发明涉及一种废硬质合金混合料回收和处理的方法,包括将废硬质合金混合料在1400--1800℃的碳化炉中进行碳化,总碳含量控制在5.90-6.13%,除去硅、钙、铝、铜等杂质化学成份达到YT杂牌料、YG锌熔料标准,可以应用于拉丝模、防滑钉、煤钻片、锯齿片等牌号生产,实现钨资源回收循环再利用目的。
1142	1	本发明实施例公开了一种间歇式碳化炉包括炉体,所述炉体内部的腔体为炉膛,所述炉膛内设置有额定电压为380V的整体成型的加热模块。由于该设备使用过程中采用380V电压进行加热,不需要配置升压降压装置进行升压降压,从而能够减少设备的能量损耗,降低了成本。
1143	2	一种生产活性炭纤维的二级碳化工艺,包括如下步骤：先将碳化炉的第一个碳化腔升温至130℃~270℃,并通入氮气30min,使炉腔内保持氮气氛围；将盐浸渍预处理后的粘胶纤维(毡或布)于碳化炉的第一个碳化腔内进行一级碳化,即在碳化炉的第一个碳化腔内进行低温碳化1~2h成为碳化初体,温度为130℃~270℃;再将碳化初体连续通过碳化炉的第二个碳化腔内进行二级碳化,即将碳化初体高温碳化1~2h为碳化体,温度为650℃~950℃；最后将二级碳化后的碳化体连续进入活化炉进行活化、冷却后,即得活性炭纤维(毡或布)。本发明较现有技术增加了一级高温碳化过程,可使碳结构发生变化,碳着力增加,灰分排除,所得产品的含碳量增高,吸脱附能力增强。
1144	2	一种碳纳米纤维薄膜的制备方法,利用静电纺丝-高温碳化,再结合催化化学气相沉积工艺制备高强度聚丙烯腈基碳纳米纤维薄膜的方法。本发明首先利用静电纺丝和高温碳化制备了柔韧性好但强度较低的聚丙烯腈基碳纳米纤维多孔增强体,再利用化学气相沉积技术在聚丙烯腈基碳纳米纤维多孔增强体内进一步填充了气相生长的碳纳米纤维,进而制得了柔韧性好、强度高的碳纳米纤维薄膜。该方法制备的碳纳米纤维薄膜相比于单纯利用“静电纺丝-高温碳化”技术制备的聚丙烯腈基碳纳米纤维薄膜,面内拉伸强度提高了80～120%。
1145	7	本发明提供了一种碳化钨粉游离碳标准样品制备方法,包括将钨粉与炭黑混合后在碳化炉中碳化,然后球磨过筛,混匀,得到碳化钨粉,经过偏析检验、均匀性检验后进行定值,然后对定值数据经过异常值检验、正态分布检验、等精度检验合格后,计算碳化钨粉游离碳的特征值和扩展不确定度,得到所述的碳化钨粉游离碳标准样品。所述标准样品粒度适中,化学成分符合要求,样品均匀性好,符合正态分布,且各组数据属于等精度测量,稳定性好,常规条件下保存可使用十年以上。
1146	2	本发明公开了一种原竹家具的制作工艺,包括以下步骤：选竹→打通竹节→碳化、蒸煮→曲直→抛光→水净化→擦干→低温烘干→成型加工、打磨、组装→半成品检测→半成品的清灰→涂封固剂→打磨→第一次涂底漆→打磨→第二次涂底漆→打磨→做旧→上色→修色→打磨→涂面漆→成品检验→打包入库；本发明采用原竹作为原材料,生产出来的原竹家具不仅牢固、耐用、环保、低碳,而且具有工艺美术性和自然性,主要用于制作工艺品、原竹家具等。
1147	2	本发明公开了一种新型活性炭纤维毡、布连续制备工艺,包括如下步骤：(1)盐浸渍预处理：以粘胶纤维毡、布为原料,将原料于盐浸渍预处理器中用不同浓度的(NH4)2HPO3溶液连续进行三次喷淋并浸泡处理,脱水干燥,并进行烘干；(2)碳化：将烘干后的原料整理、卷平后连续进入碳化炉,在第一个碳化腔内进行低温碳化,在第二个碳化腔内进行高温碳化成碳化体；(3)活化：将碳化体连续置于通有过热蒸气和氮气混合气体的活化炉中进行活化,冷却出炉后即得活性炭纤维毡、布。本发明较现有的工艺,具有生产效率高、生产成本低、成品率高、产品质量稳定等优点,所得的产品具有含碳量高、吸附针对性强、低水分、有效的高比表面积等性能。
1148	4	本发明是针对城镇生活垃圾的一种连续性碳化处理工艺及其装置。该工艺主要能避免传统城镇生活垃圾处理过程中出现的问题,例如垃圾焚烧会产生致癌的二噁英。该技术能实现垃圾处理无污染化。本发明的优点是：利用垃圾在高温无氧条件下发生裂解碳化反应,产生可燃气体,作为系统的能量来源,实现能源的自给自足；无氧条件可以很好抑制二噁英的产生；本发明设计的处理流程简单稳定,实现垃圾的长时间连续处理；本发明实现了垃圾干燥,气体除臭以及热量循环等工艺。
1149	1	本发明属于锂离子电池技术领域,尤其涉及一种锂离子电池用石墨材料的制备方法,包括以下步骤：在惰性气体氛围下,将活性炭加入高温碳化炉中,加热至900～1100℃使活性炭碳化,同时抽真空,冷却后,得到碳化后的活性炭；在惰性气体氛围下,将步骤一得到的碳化后的活性炭加入石墨化炉中,然后注入沥青,充分搅拌,抽真空,然后在2500～2700℃下进行石墨化,冷却后得到石墨。相对于现有技术,本发明首先将活性炭在高温高压釜中碳化,然后再注入沥青,液态的沥青可以填充碳化后的活性炭上的孔,再经过后续高温高压的石墨化处理后,就可以得到真密度较高的石墨,从而提高使用该石墨的克容量和使用该石墨的锂离子电池的首次放电效率。
1150	0	本发明涉及一种改善二维碳/碳复合材料界面结合强度的方法,从而提高材料平面方向拉伸强度,属于防热承载一体化碳/碳复合材料制备技术领域。经过本发明的方法得到的二维碳/碳复合材料纤维和基体界面结合强度适中,断口形貌粗糙,多层次、多尺度纤维拔出较为明显,较好地发挥了纤维的承载与传力效果,使得材料拉升性能大幅度提高,拉伸强度达137～301MPa,较改进前92MPa提高50%以上。
1151	4	本发明公开了一种控制生物质制备活性炭过程中产生焦油的装置,包括反应槽(1)、破沫器(2)、缓冲罐(3)、膜蒸发器(4)和炭化炉(5),所述的反应槽(1)一侧连接破沫器(2),破沫器(2)与缓冲罐(3)之间设有离心机(8)和过滤网(9),缓冲罐(3)通过输液管(10)与膜蒸发器(4)相连接,膜蒸发器(4)和炭化炉(5)之间安装有洗涤器(13)和沉淀槽(14),沉淀槽(14)中设有过滤层(15)。采用本发明装置制得的活性炭吸附效果比普通活性炭高80%以上,经10次循环使用,吸附能力为原吸附剂的90%以上；焦油的生成率小于0.1%。
1152	0	本发明涉及一种窄粒度分布超粗晶碳化钨粉末及其制备方法,该碳化钨粉末中,80wt%~90wt%的碳化钨粉末的粒径在0.5D50~2D50之间,D50为中位径；粒径大于5D50的碳化钨粉末少于0.5wt%；碳化钨粉末的纯度高于或等于99.9wt%；碳化钨粉末的费氏粒度≥15μm。经球磨破碎处理后进行X射线衍射物相分析,碳化钨粉末中不含W2C等杂相。窄粒度分布的超粗碳化钨粉末的制备方法包括氧化钨高温氢还原,超粗钨粉的硬团聚破碎,粒度分级,配碳,高温碳化,碳化钨粉破碎过筛。用所制备的碳化钨粉末生产的超粗晶WC-Co硬质合金组织结构均匀,WC硬质相平均晶粒尺寸粗大,合金的综合性能好。
1153	1	本发明公开了一种碳化处理装置,包括第一供氮回路,还包括第一排出废气通道；还包括第二供氮回路,所述第二供氮回路包括液氮罐,以及通过管道连接所述析氰精馏塔,再输送至碳化炉通过所述第一排出废气通道排出的回路；还包括第三供氮回路,所述第三供氮回路包括液氮罐,以及通过管道连接所述析氨精馏塔,再输送至碳化炉通过所述第一排出废气通道排出的回路；本发明的装置能够利用液氮气化时所提供的冷量将碳化炉碳化过程中产生的废气中的焦油、CO、HCN和NH3有毒有害物质冷凝析出,转化为达到排放标准后的无毒无害的气体排入大气中；既充分利用了液氮罐通过三个供氮回路液氮产生的冷量,又能全面处理碳化过程中产生的废气,对环境影响小,节能环保。
1154	0	本发明公开一种煤气生产的油渣二次气化处理方法,如下：将颗粒直径为10mm以下的油渣原料,输送至氧碳化炉炭化处理,使油渣原料进一步气化,再将混合气送入气化炉底部的锥体段与气化剂反应,气化剂温度为750℃,煤气炉顶部压力为15Kpa、温度为980℃,煤气从气化炉顶部流出进入一级旋风分离器,分离下的渣灰从返料管返回气化炉炉膛,煤气经过余热换热器及二级旋风分离器予除尘处理后进入干式除尘系统,然后用热管换热器再次对煤气降温,煤气经脱硫后进入加压系统回收。气化效率高,提高了流化质量,煤气带出的飞灰量、飞灰含碳量、灰渣含碳量均大幅减少,油渣的有效利用率和气化效率提高。
1155	1	液流电池用碳毡电极材料的一种生产方法,涉及蓄电池生产技术领域。先以PAN预氧化毡为原料,在具有温度梯度的碳化炉中进行前处理；然后将碳化处理过的PAN预氧化毡置于活化区内,通入O2或CO2,进行反应,在PAN预氧化毡表面原位生长COOH基团。本发明实现了碳毡电极制备与改性的一步完成,使碳毡表面形成含氧官能团的种类发生改变,实现含氧官能团的原位生长。含有不同种类和数量的含氧官能团的PAN碳毡电极可相应地应用于不同种类和规模的液流电池系统。通过对电池性能的综合评价,可以构建含氧官能团的种类和数量与液流电池性能之间的优化匹配关系,使碳毡电极材料在液流电池中的应用达到最佳状态。
1156	4	本发明公开了一种高温炉膛碳化炉,包括炉体外壳,炉膛内设有碳化室,炉体外壳上还连接有送料装置,送料装置通过进料管与碳化管连接,碳化管外侧环设有燃烧管,燃烧管与碳化管之间的空腔分隔成燃烧室和裂解气分配室,裂解气分配板上设有裂解气进入孔,碳化管上设有接入裂解气分配室的裂解气接入管；燃烧管外侧环设有空气管,燃烧管上设有用于助燃空气进入的进气孔。本发明使用碳化过程中产生的裂解气对碳化管进行持续加热,不仅充分利用了碳化过程产生的副产物,避免了碳化过程产生的能源气体浪费,还实现了对污泥碳化的无害化处理,避免了污泥对环境的污染,减少了碳化炉的能源消耗,节省了能源。
1157	0	本发明涉及一种碳纤维的生产方法,该方法包括制备纺丝液、湿法纺丝、凝固、初生聚丙烯腈树脂纤维预氧化、低温碳化与高温碳化等步骤。采用本发明方法,通过高规整度聚丙烯腈树脂与普通聚丙烯腈树脂共混,能够提高纤维分子链规整度,使得纤维结晶度提高,增加纤维的致密程度,增加最终纤维分子链碳网长度,提高纤维强度,与现有技术的碳纤维相比,采用本发明生产方法获得的碳纤维的拉伸强度、碳化收率分别提高了19.7%、26.0%以上。
1158	0	本发明公开了一种预热式碳化炉,包括炉体外壳,炉膛内部设有由碳化管围成的碳化室,炉体外壳上还安装有送料装置,碳化管外侧环设有燃烧管；炉膛内部还设有预热管,预热管以及碳化管上均设有连接至燃烧管封闭端的裂解气输送管,燃烧管封闭端还连接有助燃空气输送管。本发明可以合理有效的利用碳化处理过程产生的副产物,碳化炉碳化处理所需要的热量皆由碳化副产物供给,实现了污泥无害化和减量化处理,实现了资源的合理利用。
1159	0	本发明公开了一种炭炭坩埚的制作方法,通过将碳纤维在芯模的表面进行逐层缠绕成型,制得坩埚预制体,然后对坩埚预制体进行坩埚固化及坩埚增密处理,最终制得密度≥1.70g/cm3的炭炭坩埚成品。其中,在坩埚预制体缠绕过程中,第一层至倒数第二层的碳纤维在芯模上的缠绕角度为0-45°,最后一层碳纤维的缠绕角度为0-90°,所述碳纤维的丝束为1～350K,缠绕完成后,相邻两层碳纤维的缠绕方向彼此错开。本发明所述的炭炭坩埚的制作方法,克服了原有石墨重且易碎的缺点,制得的坩埚内部丝束分布均匀,厚度均匀,层间贴合紧密,坩埚的整体物理性能优异,使用寿命长。
1160	0	本发明涉及一种二维高热导率碳/碳复合材料的制备方法,属于碳/碳复合材料制造技术领域。该方法以高热导率中间相沥青基碳纤维布为增强体,通过浸渍少量树脂热压成型后,以易石墨化的中温煤沥青为基体,利用液相浸渍-碳化结合高温处理对材料进行增密处理,最后通过2800℃以上高温石墨化处理,制得最终的二维高热导率碳/碳复合材料。
1161	0	本发明涉及一种聚丙烯腈基碳纤维表面改性的方法,包括如下步骤：在惰性气体氛围中对聚丙烯腈基碳纤维进行等离子体处理；对等离子体处理后的碳纤维再通过接枝液进行雾化处理。本发明的优点是：经过本发明处理的碳纤维,其表面能增加,浸润性改善,且处理的均匀性好,力学性能损伤小,碳纤维复合材料的层间剪切强度值得到提高。本发明操作和控制简便,工序简单,可在线连续处理。
1162	0	本发明公开一种铁水制备装置及铁水制备方法。根据本发明的铁水制备装置包括：多级流化床还原炉,用于还原粉铁矿,以使粉铁矿转换为还原铁粉；至少一个压缩铁制备装置,用于挤压所述还原铁粉而制备高温压缩铁；至少一个破碎装置,用于以一定的粒度破碎所述高温压缩铁；第一移送装置,用于移送所述破碎的高温压缩铁；及熔融炉,通过燃烧粉状或者块状的一般碳,以熔融所述所移送的高温压缩铁,并将炉内产生的还原气体供应到所述流化床还原炉。而且,所述铁水制备装置还包括至少一个压缩铁储存槽,其用于储存所述破碎的高温压缩铁的一部分。通过适用本发明,能够稳定且有效地制备铁水。
1163	0	本发明公开了一种生物质碳化工艺和设备,包括碳化炉、干馏桶(8)及其移动和转动辅助组件、裂解油气燃烧组件。碳化炉具燃烧室(11)、内外腔体(4、2)、回风通道(21)、导轨(5)和密封门(10、13),炉身具5－10度坡度。干馏桶由桶体、油气出口和转动轴组成。导轨(5)固定于碳化炉内炉壁(1)基座(23)上。导轨上运行导轨车(6),导轨车下吊挂干馏桶。导轨车的移动由平行导轨的一条金属杆控制,干馏桶的转动由穿过炉壁的传动杆(19)完成。裂解油气由连接干馏桶出气口的一支U形管(9)导至干馏桶下方,遇燃烧室热空气发生燃烧加热干馏桶,既提供碳化能源又避免大气污染。本发明适合以农村村落或家庭为单位进行秸秆等生物质的碳化。
1164	0	本发明涉及一种金刚石薄膜增强碳/碳复合材料热导率的方法,属于碳/碳复合材料制造技术领域。以T300碳纤维布为原料,采用直流电弧等离子体喷射沉积技术在T300碳布及纤维表面沉积一层连续的金刚石薄膜,随后采用低温热压与沥青浸渍增密工艺制备材料,并控制材料最高热处理温度低于1650℃,可简化设备需求和制备工艺,缩短材料制备周期,实现材料的低成本制备。所制材料导热性能提高的实质在于高热导率连续金刚石薄膜的增强作用。
1165	4	本发明公开了一种饮用水净化剂及其制备方法与应用。其组份的重量份数比为：铝矾土8-12份,氟石5-10份,方解石4-8份,膨润土5-10份,凹凸棒土8-12份,火山岩6-10份；先将各原矿中的杂质(如硅石、泥巴等)通过手选剔除,再进行配制、煅烧、破碎研磨、复合、碳化、搅拌制备而成细度为400-600目的粉状饮用水净化剂。其中,煅烧温度为800-1200℃,煅烧时间为12-16h；因不用生化过滤,不会产生残留物；净化后的水质可达到国家二级饮用水标准；其处理成本低、效益高、无污染,有益于推广实施。
1166	10	本发明涉及一种可用作建筑材料的加强型毛竹原料及其加工工艺。一种可用作建筑材料的加强型毛竹原料,包括毛竹,所述毛竹每内节相通,所述毛竹的内部浇筑有钢筋混泥土。该建筑材料美观、自然、大方、耐用、牢固、强度高。
1167	0	本发明公开的一种茶壳活性炭的制备方法,涉及化工材料生产技术领域,是由下列重量份的原料制备而成：茶壳40-70、玉米秸秆?10-20、谷壳10-20、粘土5-10、煤焦油5-10；其制备过程包括：A、备料；B、原料预处理：a、茶壳处理一；b、茶壳处理二；c、谷壳处理；d、玉米秸秆处理；C、混合；D、初次炭化；E、浸泡；F、二次炭化；G、中和；H、烘干；既可用于制备以茶壳为主要原料的活性炭,也可用于制备以椰壳或其它果壳为主要原料的活性炭；其产品具有比表面积大、孔系发达、吸附力强等特点,可用于食品、饮料、生活用水与工业用水的过滤。
1168	2	本发明公开了一种重竹方料生产工艺,其特征在于,包括如下步骤：干竹丝片→浸胶→烘干→冷压成型→固化→脱模→平头→成型材,所述成型材含水率为5-10%。本发明的特点在于采用冷压成型的工艺方法,相对于热压成型而言,设备投资少,生产效率高,产品的抗变形性好,色泽变化多样。另一方面,对冷压成型工序中竹丝水分和加料重量进行科学匹配,进一步保证了成品的品质。
1169	0	本发明公开一种生物质干燥碳化系统,包括原料粉碎机构、原料输送机构、原料仓、风机、小燃烧室、碳化炉、烟气除尘落灰斗和固体焦仓。原料粉碎机构将生物质原料切割粉碎后通过原料输送机构将小部分送入小燃烧室,大部分送入原料仓。小燃烧室中的生物质原料完全燃烧产生高温烟气送入碳化炉中对由原料仓落下的大部分生物质进行加热碳化,碳化后产生的固体焦落入固体焦仓,产生的低热值热解气体及送入碳化炉的高温烟气在碳化炉中与待碳化的生物质原料换热后变成的低温烟气送回小燃烧室回收,产生的液体产物通过孔板流入斜槽内经收集管路进行收集。本发明的一种生物质干燥碳化系统,整个生物质碳化过程热效率较高,最终固体焦产率达50~60%。
1170	0	本发明公开了一种制备更加纯净的碳化钛或碳氮化钛的方法,属于化工领域。该方法包括如下步骤：a、将钛白粉与含碳原料磨细并混合均匀；b、将步骤a磨细并混合均匀后的混合料与结合剂配料并混合均匀,然后通过成球机成球；c、将步骤b成球后的球状物料送入碳化炉进行碳化处理,通过控制碳化气氛得到碳化钛或碳氮化钛粗品；d、将碳化钛或碳氮化钛粗品磨细,然后除杂,得到碳化钛或碳氮化钛产品。本发明方法充分利用了现有钛白粉资源,提高产品碳化钛或碳氮化钛的纯度,提高钛白粉的附加值,容易形成规模生产,产业化前景较好。
1171	0	本发明涉及一种粗碳化钨粉的制备方法,包括(1)将氧化钨粉末和碳黑粉末按照反应的理论量进行配比,装进球磨筒体内混合均匀,得到混合粉末；(2)采用高温碳化炉,将混合粉末进行称量装舟,然后开启真空泵,达到真空负压条件下再送入Ar和氢气,将碳化炉温度阶梯性地上升至900～2650℃进行保温,然后推入空料舟,待进入到第七个空料舟时再推入装料舟,进行还原和碳化,还原时间为1～3小时,碳化时间为15～20h,然后将料推入冷却带进行冷却,得到碳化钨块；(3)将碳化钨块砸碎,装入破碎球磨筒进行破碎,得到粗碳化钨粉。本发明制备的粗WC颗粒尺寸为20～100μm,粒度十分均匀,碳化钨粉缺陷少。
1172	0	一种强度为4800～5000MPa碳纤维的制备方法,制备出由质量百分比分别为(95～98.5%)的AN、(0.5～3%)的IA和(1～2%)的AM组成的浓度为20%的聚合液,并通过湿法制备出炭纤维原丝。通过原丝预氧化、低温碳化和高温炭化,最终得到得到炭纤维。本发明通过调整预氧化阶段的升温梯度和牵伸比例分配,改善了纤维结构转变过程中出现的缺陷,制备出耐热性好的预氧化纤维。调整碳化过程中预氧化纤维乱层石墨结构形成时的张力能降低碳纤维缺陷,制备出强度较高的碳纤维。
1173	0	本发明公开了一种碳/碳复合材料导流筒的制备方法,包括步骤：裁剪碳毡、加工导流筒预制体、化学气相浸渍致密、树脂浸渍固化、碳化致密、二次化学气相浸渍致密、纯化、车床加工和涂层。依据本发明提供的碳/碳复合材料导流筒的制备方法制备出的导流筒外壁光滑,且导流筒的内部密度较小、比重适中。
1174	0	碳纤维丝束分层传输装置,它具有丝束收幅装置和丝束扩幅装置,丝束收幅装置具有的机架一侧的上部装有第一转动导辊和第二传动导辊,机架上位于第二转动导辊的下方固定有第一引导辊,机架上位于第一引导辊的下方固定有第二引导辊,机架的另一侧的上部固定有第一支承辊、第二支承辊,机架上位于第一支承辊的下方固定有第三引导辊,机架上位于第三引导辊的下方固定有第四引导辊,丝束收幅装置与丝束扩幅装置呈对称的相同结构。将丝束收幅装置及丝束扩幅装置分别设置在碳化炉前方及后方,由丝束收幅装置可实现丝束的分层、收幅,由扩幅装置可实现丝束的扩幅。
1175	1	本发明公开了一种硅基复合材料的制造工艺：在亚微米级的金属粉末的存在下,用过氧化物引发反应原料：聚碳硅烷和/或聚硅氧烷进行交联聚合反应得交联固化产物；聚碳硅烷或聚硅氧烷的分子量为800-5000g/mol；所述的聚碳硅烷或聚硅氧烷中至少具有一个活泼H；将所述的交联固化产物于600-1000℃焙烧得中间材料；将所述中间材料、石墨以及粘结剂混合并湿法球磨,喷雾干燥得球状颗粒；将所述球状颗粒于400-800℃进行热处理。本发明还提供了由该方法得到的硅基复合材料及其应用,和一种以该硅基复合材料作为负极材料的锂离子电池。本发明的硅基复合材料颗粒的形状良好,具有良好的初始充放电性能和电循环性能,本发明的制备方法适合工业化成生产,对环境的污染低,成本低廉。
1176	0	本发明公开一种含有碳化铁的粉末还原铁及其制造方法。本发明的含有碳化铁的粉末还原铁在还原炉中还原难还原性极细粉矿之后在碳化炉中通过碳化反应在表面上形成碳化铁,由此含有20重量％至30重量％的碳化铁。本发明的含有碳化铁的粉末还原铁的制造装置在碳化炉和还原炉中选择性使用包括在还原气内的硫化气,从而能够有效地还原及碳化粉末铁矿石。适用本发明的含有碳化铁的粉末还原铁能够增加粉末还原铁内的碳含量,从而能够提高熔融性,而且能够降低还原及熔融速度的提高所致的燃料费。
1177	4	本发明提供一种污泥高温碳化系统及碳化工艺。该污泥高温碳化系统包括脱水污泥供给单元、脱水污泥干化单元、干化污泥碳化单元、热循环交换单元、以及碳化加热炉。该脱水污泥干化单元包括脱水污泥干燥机。该干化污泥碳化单元包括污泥碳化炉。该碳化加热炉用于供给加热气体至该脱水污泥干燥机以及用于供给加热气体至该污泥碳化炉。该热循环交换单元用于将该脱水污泥干化单元排出的加热气体经过换热后传送至该碳化加热炉进行燃烧脱臭。该碳化加热炉用于将所述污泥碳化炉中碳化产生的干馏气体进行燃烧脱臭。该碳化系统将污泥在干化及碳化中产生的碳化干馏气体的利用与废气的高温脱臭综合处理相结合,降低了能耗,且简化了设备配置。
1178	1	本发明涉及一种银掺杂碳-硅复合负极材料的制备方法,包括如下步骤：(1)制备碳-硅复合材料；(2)将上述碳-硅复合材料加入到乙二醇溶液中,超声,抽滤,洗涤,烘干,粉碎,球磨,过筛,备用；称取相应质量的AgNO3和聚乙烯吡咯烷酮,溶于氨水溶液中,搅拌；配置硼氢化钾溶液,将蒸馏水和氨水配置成母液,置于反应釜中,将上述备用的碳-硅复合材料放入母液中,搅拌的同时,将AgNO3和聚乙烯吡咯烷酮的混合溶液和硼氢化钾溶液滴加到母液中,将反应产物离心,取出沉淀,稀释,抽滤并洗涤,干燥,得到银掺杂的碳-硅复合负极材料。本发明制备的锂离子电池掺杂导电性能更为优异的Ag,使得其兼具高容量和高导电性、高循环稳定性的特点。
1179	0	一种高纯低气铬粉的制备方法,将300目氧化铬粉与高纯石墨粉以质量比3-5：1的充分混匀,在压型机中压成约厚25mm,当量直径约40mm的固定块状,通过真空碳化法将氧化铬还原为金属铬,并在随后的工序中通过真空球磨将铬块磨成细粉,在氢气气氛下将铬粉中的氧、氮、硫等杂质气化,达到脱除气体杂质的目的。通过本方法所得高纯低气金属铬粉,可以在靶材行业、等离子喷涂行业、真空开关触头行业、粉末冶金注射成型行业等得到广泛应用。
1180	0	一种生活垃圾中有机物碳化砖的碳化方法,包括将生活垃圾破碎分选出的有机物细料压制成型和放入碳化炉碳化,所说的放入碳化炉碳化是将压制成型的有机物细料砖坯装进若干铁笼中再放入碳化炉,然后,由底部引燃使之自行燃烧,碳化炉的底部开微进风口,实行无氧碳化,待炉内温度达到270℃时,通过底部进风口控制温度在270-380℃,保持3-10小时；然后关闭进风口,自行灭火降温,待温度降至80℃以下时出炉。该方法简单,便于实施,碳化效果好,成碳率高,碳化砖的发热量达到每公斤4000大卡,并且不产生剧毒的二噁英,污染小。
1181	0	本发明涉及一种炭泡沫原位增强炭气凝胶高温隔热材料及其制备方法。本发明中的炭泡沫增强炭气凝胶高温隔热材料具有耐温高、热导率低、强度高的特点,可用于高超声速飞行器的热防护系统,属于高温隔热材料技术领域。该隔热材料以原位形成的炭泡沫作为增强骨架,炭气凝胶作为基体,通过共同碳化消除了传统增强方法造成的炭泡沫骨架与炭气凝胶之间的孔隙,制备的炭泡沫增强炭气凝胶具有耐温高、热导率低、强度高的特点,具有可加工性,室温热导率可低至0.04W/m·K,惰性气氛下最高使用温度可达3000℃。
1182	1	本发明公开了一种生产粗颗粒碳化物粉末的连续碳化炉及方法,该炉为隧道型、舟皿推进式,由炉头、低温脱氧区、高温碳化区、炉尾依序构成；低温脱氧区的炉管材质为耐热钢或陶瓷,利用电热元件加热,保温材料为无机非金属耐火材料,其温度单独控制,低于高温碳化区的工作温度,送入还原性气体H2作为工作介质；高温碳化区的炉管内输入非氧化性气体作为保护气体。保护气体的流向依次为炉尾—高温碳化区—低温脱氧区—炉头；生产方法包括：配料、混合,装舟、送舟,低温脱氧,高温碳化,出炉,得到粗颗粒碳化物粉末；本发明既可以保证所生产的碳化物粉末的碳含量符合要求,也可以防止炉内的炉管、发热体、保温体等碳/石墨材料被损耗而缩短使用寿命。
1183	0	本发明公开了一种高导热石墨膜的制造方法：它采用聚酰亚胺薄膜作为原材料,经过碳化与石墨化二个过程,其工艺过程如下：a.选择聚酰亚胺薄膜作为原材料,在每一层聚酰亚胺薄膜之间夹入石墨纸；b.将间隔有石墨纸交叉层叠后的聚酰亚胺薄膜放入炭化炉中在氮气或氩气环境中碳化,碳化温度1000℃-1400℃,时间控制在1小时-6小时；c.碳化后进行石墨化,石墨化也是在氮气或氩气环境中进行,温度控制在2500℃到3000℃左右,控制在12小时以内。本发明提供的高导热石墨膜的制造方法,制备工艺简单,既能保证石墨膜的高散热性,增强其耐弯曲性能,一定程度上满足了消费者对电子产品又薄又轻的需求。
1184	0	本发明提供在碳纤维的制造工艺中不损害品质而生产率优异的碳纤维束的制造方法。一种碳纤维束的制造方法,其包含预氧化工序、前碳化工序、碳化工序,将预氧化工序中的纤维束的行走间距设为P1、将前碳化工序中的纤维束的行走间距设为P2、将碳化工序中的纤维束的行走间距设为P3时,满足0.8≤P2/P1≤1.0以及0.4≤P3/P1≤0.8,将前碳化炉的加热处理部的入口处的纤维束的行走间距设为P11、将该前碳化炉的加热处理部的出口处的纤维束的行走间距设为P12时,满足0.40≤(P12/P11)≤0.90,或将碳化炉的加热处理部的入口处的纤维束的行走间距设为P13、将该碳化炉的加热处理部的出口处的纤维束的行走间距设为P14时,满足0.40≤(P14/P13)≤0.90。
1185	0	本发明提供了一种野外碳化物的制造系统,属于机械技术领域。它解决了目前在野外制造碳化物需要提供电能而导致操作不便的技术问题。野外碳化物的制造系统,包括底座,底座上设有工作平台,底座下部设有能带动底座行走的行走机构,工作平台上设有沼气发生器、沼气发电机、微波碳化装置和太阳能接收电板,太阳能接收电板和沼气发电机分别通过各自的线路与沼气发生器相连,微波碳化装置通过线路与沼气发电机相连。本发明通过太阳能接收电板就可将太阳能转化为电能为微波发生器和搅拌机直接进行供电,节省了能源。
1186	1	本发明涉及燃料电池多孔扩散层电极板领域,具体为一种利用碳纤维纸制作燃料电池多孔扩散层电极板的工艺,满足制造燃料电池多孔扩散层电极的批量工业化生产需要。本发明碳纤维纸经改性酚醛树脂与环氧树脂的混合液浸渍,并烘干后经高温高压制成基板,最后经过高温碳化后制成燃料电池所用的多孔扩散层电极板。本发明经过碳化后的多孔扩散层电极板,有着均匀的多孔质结构、优异的透气性、低电阻率和高电子传导能力,其结构紧密,表面平整,具有一定的机械强度和稳定的化学性能和热稳定性,并可以达到多孔扩散层电极板的各种要求指标,如：孔隙率≥75%,电阻率≤0.05Ω·cm,气体扩散系数≥0.15cm2/s等。
1187	0	本发明提供了用生物质衍生物合成氮掺杂活性炭。一种氮掺杂壳聚糖基活性炭,其以壳聚糖为原料,活性炭的氮含量为2-8wt%,比表面积为600～1100m2/g,孔径分布为0.46～1.5nm。本发明壳聚糖基氮掺杂活性炭是以壳聚糖为原料,通过溶解及冷冻干燥,然后经高温碳化制备得到。本发明通过溶解壳聚糖减弱壳聚糖分子间的作用力,经冷冻干燥控制壳聚糖干凝胶的整体结构,增大壳聚糖碳化产物的孔隙率和比表面积,得到具有高比表面积的壳聚糖基氮掺杂活性炭。实现了不消耗强酸强碱制备高性能活性炭的环境友好工艺,避免了传统活性炭制备工艺中大量使用活化剂和水等高成本且环境不友好的工序。同时,制备壳聚糖基氮掺杂活性炭具有制备工艺简单,设备简单易得等优点。
1188	0	本发明提供了用生物质基制备硼氮共掺杂活性炭。一种硼氮共掺杂壳聚糖基活性炭,以壳聚糖和硼酸为原料,活性炭中的硼含量为1~3wt%,氮含量为4.1~9.2wt%,比表面积为500~1000m2/g,孔径分布为0.46~2nm。本发明壳聚糖基硼氮共掺杂活性炭是以壳聚糖和硼酸为原料,通过共热解制备得到。本发明方法通过质子化壳聚糖与硼酸的相互作用提高了碳源中硼的结合量及硼在碳源中的分散程度,利用共热解得到壳聚糖基硼氮共掺杂的活性炭。本发明实现了不消耗强酸强碱制备活性炭的环境友好的工艺,避免了传统活性炭制备过程中使用大量活化剂和水这一成本高且环境不友好的工序。同时,本发明制备壳聚糖基硼氮共掺杂活性炭具有耗时短,制备工艺简单,设备简单易得等优点。
1189	0	本发明涉及一种碳化钨粉末连续制备方法,该方法采用舟皿与发热体之间为非接触相对运动方式、温度为1200—2600℃均匀温度场的感应加热立式连续碳化炉连续制备碳化钨粉末；将钨粉与碳粉均匀混合物料置于相互上下叠置舟皿中,物料舟皿从上而下依次步进通过连续碳化炉,在炉内通有保护气体环境下、以及加热时间和加热温度可调控状况下完成连续碳化加热,经冷却后获得碳化钨产品；舟皿每步进一次,从碳化炉上方进一个舟皿,下方出一个舟皿,实现了连续制备碳化钨粉末。本发明采用立式超高温连续加热、氮气气氛方式连续制备粗晶碳化钨粉末,打破了卧式连续加热工艺或立式间隙加热工艺、氢气气氛方式制备粗晶碳化钨的传统制备工艺模式。
1190	0	本发明公开了一种垃圾衍生燃料制造系统,包括气化炉、垃圾裂解碳化炉、挤压成型机和可燃气净化分离装置；本发明利用气化炉消耗部分可燃垃圾,所述气化炉的出气口输出400℃-600℃高温可燃气体供给垃圾裂解碳化炉,所述垃圾裂解碳化炉利用气化炉的高温可燃气体将可燃垃圾干燥,并将可燃垃圾进行热裂解和碳化,然后通过挤压成型机制造成型,制造成垃圾衍生燃料RDF,本发明制造的RDF燃料的特点是不含有机物,方便运输和储备,燃烧的热值较高,燃烧后产生的有害气体大大降低；可直接用于气化炉进行气化,产生可燃气体；所述垃圾裂解碳化炉也产生大量的可燃气体,所有可燃气体最后进入可燃气净化分离装置后获得洁净燃气和再生原油；经过本发明,用可燃垃圾产出了清洁燃气、再生原油和固体燃料RDF,并且节约了能源。
1191	1	本发明涉及一种立式感应加热连续碳化炉,包括相互上下叠置的物料舟皿和疏通舟皿,以及由圆柱筒发热体和分别同轴心布置在发热体上下方的圆筒式套筒组成的炉膛；将物料置于载料舟皿和疏通舟皿中,每间隔一定载料舟皿数量放置一个疏通舟皿,载料舟皿间隔数量多少与疏通时间间隔成正比,通过定位套筒内腔凹形定位槽与疏通舟皿外侧凸形疏通齿间隙配合,以及疏通舟皿与上下定位套筒之间的相对运动过程,疏通舟皿将工作通道中的粉尘及障碍物带出工作通道,起到疏通工作通道的作用,实现了定时间自动疏通工作通道的工艺要求,消除了炉内挥发物堵塞工作通道现象,延长了碳化炉设备连续工作时间和使用寿命。
1192	0	一种聚丙烯腈基碳纤维生产设备,包括丝束架、浸渍槽、预氧化炉、碳化炉、表面处理炉,其特征在于：将聚丙烯腈基原丝丝束放置在丝束架上,将多个丝束盘上的原丝束结成大束状通过盛有化学浴的浸渍槽,丝束随后进入处理室,再由处理室进入预氧化炉、碳化炉、以及经过两导电辊导入表面处理炉,最后再由两导电辊导出、卷绕装置卷绕,表面处理炉与臭氧发生装置；所述处理室位于预氧化炉下方,通过薄板将预氧化炉中的温度传导入处理室；所述预氧化炉外层均匀分布电加热管,连接有能够将温度阶梯式上升的温控装置。
1193	4	本发明公开了一种控制生物质制备活性炭过程中产生焦油的方法,本发明采用高速旋风粉碎机将褐腐材类生物质粉碎为粉末,置于10~15L敞口反应槽中,启动泵,将浓度0.5mol/LNaOH以流速0.5~0.8m/s注入反应槽中,持续10~15min,在转速2500~3000r/min的高速转动机下搅拌40~60min；送至破沫器破沫,器内压力2.0~2.5mmHg,离心、过滤后,流入缓冲罐；送入刮板薄膜蒸发器中,进料速率2~4mL/min,捕获轻组分,收集重组分；重组分残留物中加入复配分散剂,形成棕褐色沉淀,过滤、洗涤沉淀至pH=6.5~7.0；将沉淀置于碳钢-不锈钢碳化炉中,炭化温度350~500℃,炭化时间90~120min。本发明制得的活性炭吸附效果比普通活性炭高80%以上,经10次循环使用,吸附能力为原吸附剂的90%以上；焦油的生成率小于0.1%。
1194	0	本发明公开了一种锂离子电池负极用碳材料的制备方法,包括如下步骤：将石墨加热后迅速浓硫酸或者浓硝酸溶液中,加入表面活性剂超声振荡,使石墨充分氧化分离,再将产物还原,即形成高产率的单层石墨,然后将单层石墨球磨粉碎成粉体石墨；将粉体石墨于氢氧化钠溶液中处理后,再硫酸溶液中进行酸洗,然后水洗和干燥；对去除杂质后的石墨粉体进行改性；在一氧化碳气体的气氛下,对改性粉体石墨进行表面还原处理；对还原处理后的石墨粉体进行薄膜处理。本发明制备的锂电池负极用碳材料,具有良好的导电性、循环稳定性,用于锂离子电池时,容量高,使用寿命长。
1195	1	本发明公开了一种锂电池锡碳负极复合材料制备方法：将SnCl3溶解于甲苯,得到溶液1,将有环氧树脂溶解于正丁醇,得到溶液2,将氨水溶解于乙二醇的混合物中,得到溶液3；将溶液1和溶液2混合均匀得到溶液4,将炭黑粉末加入溶液4中强烈搅拌均匀得到固液混合物浆料5,在搅拌的条件下加热混合物浆料5,并向该混合物浆料内滴加溶液3,滴加至整个体系变成凝胶状为止,得到凝胶/碳混合体系；干燥、加热碳化,得到锡碳纳米复合材料。本发明由于采用了凝胶法以及特有的原料配比,使得制备的锡碳负极复合材料,具有良好的循环稳定性、高质量比容量,用于锂离子电池时,容量高,循环稳定性好,使用寿命长。
1196	0	本发明公开了一种连续石墨化超高温管式炉,加热工作温度在2200℃-2800℃。其结构包括马弗,保护管,保温耐火层,炉壳。石墨马弗炉膛呈管状,分为三个温区,是炉子唯一的发热体。在马弗的两端安装有水冷铜电极,马弗外设有带调整装置的保护管,保护管处在马弗与保温耐火材料之间,保护管的轴线可通过调整装置来调节。炉体内有由石墨硬毡、软毡、碳碳复合材料等材料组成的保温系统,保温系统外是气密的水冷钢结构炉壳,水冷炉壳由多个独立的水冷腔体组成,每个腔体分别对炉体的不同区域进行冷却。本发明具有工作炉温高,温度场均匀稳定,马弗表面热聚现象少,马弗寿命长,结构简单,易于加工等优点。
1197	1	本发明公开了一种具有优异的循环性能和大倍率放电性能的动力锂离子电池负极材料制备方法,其特征是它包括以下步骤：加料、升温、碳化、冷却、表面修饰、石墨化,本发明工艺简单,实施方便,采用搅拌成型,破碎后对颗粒表面造成的破坏进行修补等步骤,使得锂离子电池负极材料的表面微观结构、晶体结构完整,所制备的动锂离子电池具有优异的循环性能和大倍率放电性能。
1198	0	一种微波干馏裂解生物质连续生产线装置,其中包括：碳化炉壳体、运输传输带,运输传输带安装在碳化炉壳体内,碳化炉壳体分为微波干馏裂解室、冷却室；微波干馏裂解室的壳体内安装有微波丝；预热区和干燥区上方分别设计有风管,风管的一端连接有压控变频风机,冷却区内设计有氮气冷却换热器,氮气冷却换热器一端设计有进风管,氮气冷却换热器另一端设计有出风管,出风管分别与预热区和干燥区的压控变频风机相连接；微正压高温干馏区内开有出风口,出风口连接变频风机。本发明的优点是：能提高木碳成品率,节约热能。
1199	0	本发明涉及一种以植物牡丹为原料制备活性炭的方法,其包括以下步骤：1)碳化：将牡丹原料用pH为1－3、质量浓度20－60%的氯化锌溶液浸渍吸收后,转入碳化炉中于300－500℃密闭碳化1－6小时,出料,冷却至室温得半成品；所述牡丹原料选自牡丹根、茎和叶中的一种或两种以上,所述氯化锌溶液的用量为牡丹原料重量的1－5倍；2)活化：将半成品用质量浓度30－70%的磷酸溶液于20－200℃浸渍吸收后,转入活化炉中于300－550℃活化30－80min,出料；出料后用清水煮沸,固液分离后,固体用清水洗涤至pH为4－7,再经脱水、烘干即得。采用该工艺制备的活性炭亚甲基蓝的吸附值在200mg/g以上,焦糖脱色率可达110%以上。
1200	0	本发明公开一种规模化生产碳纤维的高温碳化炉,加热温度在1000℃-1600℃。其结构为石墨马弗炉膛,炉膛分匀温区和加热区两个部分,炉膛上、下两面均有加热装置,加热装置是由石墨加热元件和石墨电极螺纹连接而成。炉体内部大量采用石墨硬毡作为保温系统,保温系统的外层是钢结构的炉壳,炉壳外面贴有可拆卸的冷水板。使用带抽头的变压器来抵消石墨发热元件由于氧化的进行和横断表面的老化而引起的加热电阻变大和石墨阻抗性变大所引起电压的不稳定变化。
1201	2	本发明涉及一种能够释放负离子和远红外线的炭雕,其主要由下述重量百分比原料制成：电气石粉1－10%、远红外粉1－10%和活性炭半成品80－98%；所述活性炭半成品由下述方法制得：将牡丹原料用pH为1－3、质量浓度20－60%的氯化锌溶液浸渍吸收后,转入碳化炉中于300－500℃密闭碳化1－6小时,出料,冷却至室温得活性炭半成品；所述牡丹原料选自牡丹根、茎和叶中的一种或两种以上,所述氯化锌溶液的用量为牡丹原料重量的1－5倍。该炭雕不仅能吸附清除室内有害气体分子,消除室内异味,还能释放负离子和远红外线,起到净化空气、促进人体健康的保健作用。
1202	0	本发明涉及一种片状石墨膜的制造模具及制造方法,包括如下步骤：先选取双轴取向的聚酰亚胺膜作为原料膜,再设置好制造模具,然后将裁剪好的原料膜以间隔叠片的方式放置在模具内,并对原料膜进行施压,然后放入碳化炉进行碳化工序,冷却后,对原料膜调整施压在进行石墨化工序,待自然冷却后得到成品石墨膜。本发明提供了一种完整的、适合批量生产片状的高导热性能石墨膜的具体制造工艺,能够批量生产高质量的人造石墨膜,该石墨膜热扩散性好、抗弯折性强,适合于解决小型电子产品元器件发热问题。
1203	0	一种聚丙烯腈基碳纤维的制备方法,经过聚丙烯腈原丝的预氧化、低温炭化和高低温炭化,得到聚丙烯腈基碳纤维。本发明中预氧化、高温炭化工艺条件固定,在低温炭化温度和运行速度固定的条件下,通过改变低温炭化牵伸率,实现每个低温炭化工艺下的不同牵伸率。低温炭化阶段约有纤维重量的43.3％被热解掉,通过控制牵伸率,增加碳纤维致密性和取向度,减少纤维表面缺陷即纤维缺陷数目和减小缺陷尺寸,既可避免张力太大,引起断丝、毛丝等,也避免了张力太大时引起的反应不完全而进一步增加纤维缺陷,从而提高碳纤维产品力学性能,碳纤维的拉伸强度达到4621MPa。
1204	2	本发明涉及地板材料技术领域,具体为一种竹地板的加工方法,其中,通过对碳化工艺、涂胶工艺、喷漆工艺等的改良以及新的工艺的加入,提升了竹地板的总体质量,碳化效果好,可以根据生产需求生产不同色调的竹板,且色泽均匀；通过精刨又提高了产品的整体质量；涂胶工艺更加优良,配合热压工艺使得地板的整体强度得到了有效提高,用胶量等到了有效控制,生产成本有效降低；涂漆工艺的改善,减少了涂层,以至于涂漆量大大降低,但是涂层更加稳定,品质更加高。
1205	0	垂直移动床稻壳碳化炉及其碳化稻壳方法。垂直移动床稻壳碳化炉,包括颗粒系统、燃气系统、操作气系统和控制系统,所述颗粒系统形成稻壳下落的垂直移动床,所述操作气系统为产生操作气的工作部,所述稻壳在垂直移动床内与操作气发生逆流热交换,所述燃气系统为将燃气导出、且将部分燃气循环至操作气系统的工作部,所述控制系统为精确控制操作气温度和残氧浓度的工作部。本发明在生产规模上实现了稻壳的控温连续碳化,产品为活性碳化稻壳、轻质木焦油和可燃气体,无废水排放。
1206	1	本发明提出了一种锂离子电池多孔状硅碳复合负极材料的制备方法,制得的多孔状硅碳复合材料同时具备高容量和循环稳定性优良的特点。利用高能球磨促使微米硅与纳米铝粉复合化,经酸刻蚀可形成多孔状硅材料,多孔结构在很大程度上缓解了硅在充放电过程中的体积变化。同时以石墨为分散母体,结合复合材料的二次表面无定型碳包覆技术,能有效缓冲硅的体积变化产生的应力,提高发明材料的循环稳定性。本发明材料的制备方法简单、成本低廉、易工业化生产。
1207	0	一种高温碳化炉碳纤维生产引丝方法,包括高温碳化炉,其特点是：一根镍铬金属丝的后端系有若干根碳纤维石墨化绳,镍铬金属丝从高温碳化炉的入口穿入,再从其出口穿出,从而使碳纤维石墨化绳贯穿且滞留于高温碳化炉的两端,将定量的低温碳纤维碳化丝束匀速经通过高温碳化炉的5个温区的高温处理而形成高温碳化丝束,待从高温碳化炉出口引出的高温碳化丝束达到规定的长度时,切断；再重复进行上述操作,连续生产碳纤维的高温碳化丝束。在位于高温碳化炉出口一端的炉膛内,置有利于牵引用具导出高温碳化炉出口的三角形石墨块。其方法科学合理,能够节约能源、提高原材料利用率和降低生产成本,能够实现高效、快速引丝,成品率高,质量好。
1208	0	本发明的煤重整系统包括用于将低品位煤干燥的干燥炉,用于将干燥后的低品位煤碳化的碳化炉,用于将热空气提供至所述干燥炉或所述碳化炉的热空气生成炉,以及用于提供碳化气的碳化气循环管线,所述碳化气在所述碳化炉中生成,并且在保持所述碳化气的温度的同时,所述碳化气被作为用于所述热空气生成炉的燃料。
1209	0	本发明公开一种单端固定的新型石墨加热器,包括有石墨电极,石墨电极穿过炉壁保温层插入加热炉中,其头端位于加热炉内部,其尾端位于加热炉外,还包括一接电座,接电座卡接在石墨电极的尾端,接电座安装于加热炉外壁,使石墨电极固定在加热炉中；接电座中具有卡接槽,石墨电极的尾端位于卡接槽中,接电座中还设有压紧螺栓,压紧螺栓伸入卡接槽中,靠近石墨电极的尾端,压紧螺栓与石墨电极的尾端之间设有压紧板,压紧螺栓抵住压紧板使石墨电极的尾端紧贴在卡接槽内壁,将石墨电极的尾端固定；所述接电座外缘具有法兰边,该法兰边通过固定螺栓与加热炉连接固定。该石墨加热器采用单端固定的方式悬伸进入炉内,拆装及维修都很方便,节省了安装空间。
1210	0	本发明涉及一种逆流廻转生活垃圾热解碳化炉系统及垃圾处理工艺。系统由它由依次排列且连接的进料装置、热解炭化炉炉体、出渣螺旋器构成；并结合与热解炭化炉炉体连接的气、热循环装置进行完善,配合对热解炭化炉炉体温度,垃圾停留时间的控制,实现对生活垃圾及有机固体废弃物进行处理,本发明的优点在于能有效处理生活垃圾及有机固体废弃物,具有不结焦,不堵料,传热传质效果好,处理效率高的优点,在加热无氧的条件下将垃圾分解成可燃气体和炭渣,并且可实现连续进料、连续热解、连续出渣的连续化运行。
1211	4	本发明涉及一种废弃物的间接加热式碳化处理系统以及具备该系统的碳化处理车,所述碳化处理系统有效地收集在各种产业、畜产业以及医疗相关产业排放的有机污染工业废弃物、畜产废弃物以及医疗废弃物等并进行碳化处理。根据本发明,在产生废弃物的现场附近碳化处理在各种产业、畜产业以及医疗相关产业排放的废弃物,或在汽车移动时连续处理,从而有效地防止周边环境被的污染,同时,能够彻底地碳化处理废弃物。
1212	4	一种利用磁能碳化炉进行垃圾分解处理系统,解决磁能碳化炉进行垃圾分解产生的烟气排放污染的技术问题,采用的方案是,系统中包括：垃圾预热器、烟气冷却塔、烟气洗涤塔、烟气净化塔、烟气吸附塔、引风排烟装置和垃圾上料机构,垃圾上料机构与磁能垃圾碳化炉入料口连接,磁能垃圾碳化炉的排烟口与垃圾预热器一端连接,垃圾预热器的另一端与烟气冷却塔进口连接,烟气冷却塔出口与烟气洗涤塔进口连接,烟气洗涤塔出口与烟气净化塔进口连接,烟气净化塔出口与烟气吸附塔入口连接,烟气吸附塔出口与引风排烟装置连接。有益效果是,结构简单,节能环保,尾气达标无污染,本系统可以在任何地方和生活小区内进行独立设置。
1213	0	本发明公开一种抽真空后充入气体制造碳纤维的高温碳化炉,包括有炉体,炉体内部具有炉管,该炉管的两端伸出炉体外部,与外界连通,还包括有真空泵,该真空泵与炉管内部连通,真空泵对炉管内部进行抽真空,炉管上设有供惰性气体充入的充气口,充气口通过气管与气源连通；炉体具有保温层,保温层内设有石墨炉膛,炉管设于石墨炉膛中,石墨炉膛外包覆有石墨发热体；炉管具有入口段和出口段,入口段和出口段位于炉体外部,入口段与出口段分别设有充气口；真空管路伸入炉体内,连接于炉管的中部。该高温碳化炉在炉管两端分别设置充气口,方便向炉管内部充入惰性气体,配合真空泵,可提高炉内惰性气体的含量,从而提高碳纤维的质量。
1214	0	本发明公开了一种纳米二氧化钛包覆碳纳米管增强纳米碳纤维,其特征是它是本发明的一种纳米二氧化钛包覆碳纳米管增强纳米碳纤维,其特征是它是表层均匀包覆有直径为1～100nm的锐钛矿型二氧化钛颗粒、内部含有直径为0.9～100nm单壁或多壁碳纳米管且直径为30～700nm的纳米碳纤维,其特质量百分比组分为：0.05～25％纳米二氧化钛,0.05～30％碳纳米管和45～99.9％碳纤维。该纤维具有一维连续性、高比表面积等特征使其拥有了更的高溶液吸收率和入射光漫反射效应,且具有比二氧化钛纳米线和纳米纤维更柔软、导电性更高、可加工性更强的特点,可以有效提高太阳能染料敏化电池的光电转化率。
1215	0	本发明属于无机材料化学和新能源技术领域,公开了一种氮、磷掺杂多孔碳球的制备方法及应用。以水为溶剂,将聚膦腈微球与活化剂以(0.2～2):1质量比混合,保持聚膦腈微球的浓度为10~30wt%,充分搅拌,然后离心分离得聚膦腈微球与活化剂混合物,最后,将聚膦腈微球与活化剂混合物进行碳化即得到氮、磷掺杂多孔碳球；其中所述的活化剂为氢氧化钾、氢氧化钠、氯化钙或氯化锌。本发明采用的碳前驱体为聚膦腈微球,其在室温条件下可以直接合成,工艺简单、产率高。同时,采用活化剂对聚膦腈处理,显著改善多孔碳球的比表面积和孔结构,有利于储氢量的提高。
1216	0	一种高稳定性高纯超粗碳化钨粉的制备方法,包括以下步骤：(1)将化学纯度≥99.98wt.％的高纯超粗钨粉原料研磨破碎,然后经粒度分级获得所需平均粒度及其粒度分布的高纯超粗钨粉；(2)按所获得的碳化钨粉的总碳含量为6.13±0.05％进行碳黑配碳,球磨混合,得到球磨混合料；(3)将获得的球磨混合料装入石墨舟皿和碳化炉中,在1600～2500℃高温碳化,碳化时间为1～10小时；(4)获得的碳化料粗破碎后研磨破碎,然后经粒度分级获得高纯超粗碳化钨粉。通过该方法能够生产出具有良好抗破碎性和形貌结构的热稳定性优异的高纯超粗碳化钨粉,用于制备高性能超粗晶硬质合金制品。
1217	0	本发明涉及一种煤基碳泡沫材料的常压制备方法。属于煤基碳泡沫制备技术领域。该方法包括以下过程：(1)将煤进行破碎过筛处理；(2)将煤粒加入常压容器中,在煤床上面施加机械挤压力,在惰性气氛中加热到发泡温度进行发泡,然后自然降至室温,得到煤基初生碳泡沫材料；(3)将煤基泡沫材料在800-1500℃惰性气氛保护下碳化,得到煤基碳泡沫材料；(4)将碳化后得到的煤基碳泡沫放于石墨化炉中进行石墨化处理得到石墨泡沫材料。本发明的特点在于：不需要使用高压釜等加压发泡设备,不需要发泡剂发泡,也不需要在碳化前对初生碳泡沫进行氧化稳定处理,采用机械压紧的方法实现常压煤基碳泡沫的制备,制备设备简单。本发明还可方便地对碳泡沫的结构和性能进行调节。
1218	0	本发明涉及一种利用天然物质制备生物质炭的方法,其过程是：收集天然物质经干燥、除去杂质并粉碎后放入碳化炉内,盖上密封盖,打开气流调节阀,加热除去物料的残余水分；继续升温进行预碳化；再调节炉内温度至碳化温度后,关闭气流调节阀,在密封缺氧环境中热解碳化,最后冷却至60℃以下,由出料口排出生物质炭。碳化炉的炉体内壁覆有耐高温隔热材料,炉体由上至下依次设有碳化室、电加热区和斗形卸料区,碳化室下部为斗形结构,电加热区中心为卸料直通通道,所述斗形结构下沿与卸料直通通道上沿对接,在它们的交汇处设有网孔状活动炉排,环形电加热管盘绕在卸料通道周边；进料口上配有密封盖,斗形卸料区的出料口配有密封挡板。
1219	0	本发明是一种粗晶粒硬质合金的制备方法,包括将93.18wt％的粗晶粒碳化钨粉WC,6wt％的钴粉,0.12wt％镭粉,0.2wt％铼粉,0.1wt％碳化钒、0.1wt％碳化铬、0.1wt％碳化钽、0.1％wt碳化钛、0.1wt％镍粉等原料充分混合；进行湿磨；干燥；成型,烧结得粗晶粒硬质合金,其特征在于：粗晶粒碳化钨粉是不掺碱金属离子Li,Na,K的等物质作为颗粒长大剂,高温下氢还原生产,粗晶粒碳化钨粉生产工艺为蓝色氧化钨粉+纳米炭黑——混合——高温碳化——破碎——过筛——合批——检测——过筛——包装——粗晶粒碳化钨粉。本发明粗晶粒硬质合金强度更高,更耐高温。
1220	0	一种无废气排放、无污染的干馏-气化垃圾处理炉,采用两个低温干馏垃圾炭化炉(II和III)和一个两段式煤气发生炉(I)组成,低温干馏垃圾炭化炉(II和III)设置竖直的垃圾烘干预热段(3和17),以保证垃圾在炉子有足够的时间把垃圾烘干和预热；低温干馏炭化炉(II和III)的外壁,交错布满水煤气通气管(2、18)和带有许多缝隙的干馏燃气通气管(27),直达炉顶汇合通向燃气出气管(9),控制垃圾的进入量和气化剂的进入量可以控制煤气发生炉的燃烧和还原情况。
1221	0	一种新型生产高模量碳纤维的方法,其特征是包括：在高温碳化炉外设置一盛装四氯化硅液体的密封容器,该密封容器具有一进气口和一出气口；将高温碳化炉内的生产温度控制在1430-1445℃之间；向密封容器的进气口通入氮气,氮气的流量为260-270Cl／h,使密封容器中的混合液体在0.12MPa的微正压下自出气口沿高温碳化炉进丝一端将气化后的混合气体导入高温碳化炉。
1222	0	本发明提供用于获得具有高的机械特性的纤维增强树脂的碳纤维束。提供一种碳纤维用丙烯腈溶胀丝,在单纤维表面在0.3个/μm2以上2个/μm2以下的范围具有在纤维的圆周方向上具有10nm以上宽度的开孔部,并且所述溶胀丝没有进行油剂处理。用有机硅系油剂处理该溶胀丝而获得的前驱体纤维,其硅含量为1700ppm以上5000ppm以下,用索氏提取器由甲乙酮进行8小时油剂清洗后的硅含量为50ppm以上300ppm以下。纤维优选为丙烯腈96.0质量％以上99.7质量％以下和具有一个以上羧基或酯基的不饱和烃0.3质量％以上4.0质量％以下的丙烯腈共聚物。
1223	0	本发明提供用于获得具有高的机械特性的纤维增强树脂的碳纤维束。一种碳纤维束,其由碳纤维的单纤维构成,所述碳纤维的单纤维在单纤维的表面没有在纤维的长度方向延伸的长度0.6μm以上的表面凹凸结构,具有单纤维的表面的最高部与最低部的高低差(Rp-v)为5～25nm且平均凹凸度Ra为2～6nm的凹凸结构,并且单纤维的纤维截面的长径与短径之比(长径/短径)为1.00～1.01,所述碳纤维束是单纤维的每单位长度的质量在0.030～0.042mg/m的范围内、纱线强度为5900MPa以上、由ASTM法测定的纱线弹性模量为250～380GPa、结节强度为900N/mm2以上的碳纤维。
1224	0	本发明涉及一种工业固体废弃物的资源化处置,尤其涉及一种剩余污泥物理活化制备活性炭的方法。以污水处理产生的剩余污泥为原料,利用水蒸气为活化气,通过物理活化法制备污泥活性炭。本发明以污水处理产生的大量剩余污泥为原料制备活性炭,并通过多种余热回用,实现了能源的高效利用,因而生产吨活性炭产品的能耗低；与化学活化相比,采用物理活化,制备的过程中无大量的废水产生,生产过程清洁环保。本发明具有良好的经济效益、生态效益和社会效益。
1225	0	本发明涉及一种制备多孔碳-二氧化钛复合材料的方法,以生物质衍生碳质中间相和二氧化钛为起始原料,通过球磨处理使原料均匀分散,并进一步将其在真空碳化炉或气氛保护碳化炉中烧结成粉体多孔碳-二氧化钛复合材料；或者在起始原料中引入掺杂剂,通过模压成型、烧结制备出成型多孔碳-二氧化钛复合材料。通过调整碳中间相、二氧化钛、掺杂剂的成分配比,可以制备二氧化钛晶型可控的多孔碳-二氧化钛复合材料。该制备工艺简单,可以制备含有不同二氧化钛组成相的粉体和成型的多孔碳-二氧化钛复合材料,并且材料中锐钛矿型与金红石型二氧化钛的比例范围可控。
1226	1	本发明属于一种钨粉末碳化、硬质合金烧结炉技术领域,尤其是一种碳化、硬质合金烧结立式中频炉整体浇铸复合炉胆和保温层的制备方法。以氧化锆空心球为骨料和氧化铝空心球为骨料的的耐火炉胆,以粗刚玉空心球为骨料的粗刚玉空心球填料层和以氧化锆空心球为骨料的氧化锆空心球隔热层依次复合整体浇铸而成,由于采用了不同耐热材料整体浇铸复合炉胆和保温层,使立式中频碳化炉的炉温工作温度由原来的1600℃,提高到2300℃,同时,也能大大降低各种热工设备能耗,而且方便维修更换,节约成本。
1227	0	本发明公开了一种铸造用高效还原剂及其制备方法,它由如下质量百分含量的各组分构成,生无烟煤28-30%；煅烧无烟煤57-60%；沥青10-15%。制备方法为：1)备料；2)混捏；3)成型得到半成品；4)将填料和半成品装炉炭化；填料为粒径2～8mm的生无烟煤。将炭化过程中产生的挥发份通入废气净化塔,废气净化塔使用的填料为之前炉次炭化处理后分离的填料,由填料对挥发份进行吸附净化,吸附后的填料再作为后面批次的煅烧无烟煤原料。本产品灰分少、硫份低、气孔率少、密度高、强度高,更环保,成本更低。本方法实现了填料与粘结剂的回收利用,也实现了二次煅烧后产品气孔率降低,强度增大,也实现了废气处理问题。
1228	4	本发明涉及利用污泥的碳化物制造设备。具体而言,涉及提高热回收率、改善废气处理系统的利用污泥的碳化物制造设备。根据本发明的利用污泥的碳化物制造设备,包括；间接加热蒸汽干燥机,利用从废热锅炉反馈供给的高温蒸汽对污泥进行加热而除去上述污泥所含有的水分,并通过传输机将除去了水分的干燥污泥供给到碳化炉；碳化炉,在高温环境下,将上述干燥污泥进行碳化；再燃烧炉,将在上述碳化炉中产生的气体燃烧；废热锅炉,将在上述再燃烧炉中产生的热作为高温蒸汽供给到上述间接加热蒸汽干燥机,并排出废气；以及凝缩器,将从上述间接加热蒸汽干燥机排出的蒸汽进行凝缩,排出凝缩水,并将水蒸气供给到上述再燃烧炉。
1229	0	本发明公开了一种纳米碳化钨的制备方法,依次包括：将原料紫钨在40~50m3/h的强氢气流中还原,还原温度为600~800℃,装舟量为350~550g/舟,获得平均粒度≤50nm的钨粉；采用粒度≤100nm的炭黑进行配碳,与所述钨粉、抑制剂一起置于球磨机中球磨；然后碳化,碳化温度1500~1550℃,碳化时间10~20分钟,然后快速冷却,获得平均粒度≤200nm的碳化钨粉；其中纳米炭黑、氧化钒、氧化铬在球磨混合物中的质量百分比分别为6.40~6.60%、0.20%~0.35%、0.45%~0.65%,余量为钨粉；球磨中使用惰性气体作保护气体；球磨机加置水套；本发明采用高温碳化技术,碳化时间短且碳化完全,稳定性好,粒度细小均匀,易于大规模生产。
1230	2	本发明提供了一种速生林木材重新组合集成型材的制作方法,将速生林木材按要求旋切,再将旋切好的木皮经碳化处理脱脂脱糖定色后烘干,再经引胶活化剂润泡、烘干、展平、捆扎、装模后高压成型、高温固化。本发明采用速生林木材作为原材料,经旋切、展平后重新组合集成型材,制作方法简单,密度均匀易控,能够充分利用木材,减少浪费,所制得的成型材对木纹理未造成任何损坏,美观、坚实、防霉变、防虫蛀,强度高、尺寸稳定性好,不开裂变形,在制作的过程中未添加对身体有害的物质,绿色环保。
1231	0	本发明公开了一种智能碳化炉,包括炉体和炉体内腔,其特点为在炉体顶部位于左顶壁与右顶壁之间设置有引风机；在左加热风道和右加热风道内均设有电加热器,在左散热冷却风道和右散热冷却风道内设有带散热片的冷凝器,在左下内壁和右下内壁上均设置有出风孔。引风机旋转把放有物料的炉体内腔内冷风吸进,经引风机两侧的左右出风口引入左上风道和右上风道,进入左上风道和右上风道的冷风再进入安装有电加热器的左、右加热风道进行加热,加热的热风进行均匀化后进入炉体内腔,对放置其内的物料进行加热,从物料上去的风又经引风机引到左、右加热风道加热,这样周而复始工作,使放置其内的如竹材、木材等物料在所控的均匀温度下均匀碳化。
1232	4	本发明涉及一种废水处理用规整化微电解填料的制备方法及规整化微电解填料,所述方法包括如下步骤：a、将印染废水处理污泥和木屑按重量比2～6:1均匀混合,用高压成型机压制成型；b、在碳化炉中以15℃～20℃/min的速率升温至450℃～600℃,保温2～4h后,在绝氧条件下冷却至常温得炭化物；c、将炭化物粉碎为100目以下的颗粒,将其与20～60目的铁粉按重量比1:1.5～4混合,并添加重量为所述颗粒和铁粉总重量的10%～20%的粘合剂,用高压成型机压制成型,于60℃～80℃下烘干,即得。本发明的优点在于回收利用了印染废水处理污泥,将印染废水处理污泥进行碳化并制备铁碳微电解填料,达到以废治废的目的。
1233	0	本发明涉及一种碳纤维碳化装置,包括氧化炉、集丝板、辊机、低温碳化炉、高温碳化炉,丝束经氧化炉预氧化,再经集丝板和辊机到低温碳化炉低温碳化,然后再经辊机到达高温碳化炉,最后经辊机牵引进入下道工序,其特征在于：所述集丝板上至少有两个孔,丝束经集丝板分层,分层丝束分别经辊机进入低温碳化炉和高温碳化炉,所述的低温碳化炉和高温碳化炉上分别设置有至少两个丝束架,高温碳化炉后面还连接有集丝板。由于本发明采取了以上技术方案,具有以下优点:由于采用集丝板把丝束分层,从而以多层走丝碳化,在保证产品质量的前提下,可以大幅度降低能耗,同时提高产品生产效率。
1234	0	本发明涉及一种碳纤维多层走丝碳化工艺,包括退卷、预氧化、低温碳化、高温碳化,其特征在于：在预氧化工序和低温碳化工序中间还有一分层工序,相对应在高温碳化后还有一集束工序,所述的分层工序通过增加集丝板,并在集丝板上设置多孔来实现,所述的集束工序也通过增加集丝板并在集丝板上设置单孔来实现。由于本发明采取了以上技术方案,具有以下优点:由于增加了分层工序即采用集丝板把丝束分层,从而以多层走丝碳化,在保证产品质量的前提下,可以大幅度降低能耗,同时提高产品生产效率。
1235	1	提供一种加工竹材的高效碳化炉,包括炉体、炉门、炉体支座、温度表、压力表、卸压排汽阀、温度调节阀、安全阀、排污阀、蒸汽进汽阀,在炉体内设有蒸汽加热管、蒸汽导流片和料框车轨道。蒸汽加热管开设有蒸汽匀流喷孔,温度表及温度调节阀分上、下、左、中、右设置在炉体上。通过蒸汽加热管开设的蒸汽匀流喷孔及蒸汽导流片的作用,使蒸汽集中由下至上呈伞状将料框内的竹材加湿、加热,再通过温度调节阀的作用,使蒸汽由下至上从中间往左、右两端方向呈弧形流动,达到炉内上下左中右温度、湿度均衡,制得颜色均匀、色泽鲜活的碳化色竹材。解决了目前碳化炉温度、湿度不能掌控导致竹材碳化颜色不均,色泽暗淡,内炭,黑节疤严重,色差大的难题。
1236	1	本发明公开的超级电容器活性炭/碳纳米管复合电极的制备方法,步骤包括：将禾谷类淀粉烘干放入碳化炉,在氮气保护下,恒温热处理得淀粉基碳；将制得的淀粉基碳和ZnCl2以及FeCl3混合均匀、烘干,在惰性气氛中活化,通入乙炔气体,制得淀粉基活性炭/碳纳米管复合材料；将制得的淀粉基活性炭/碳纳米管复合材料与PVDF混合,加入N-甲基吡咯烷酮搅拌成浆料状,均匀涂覆在泡沫镍上,烘干,压片得到超级电容器活性炭/碳纳米管复合电极片。本发明所用原料价格低廉、来源广泛,生产工艺简单,省时,省力,易实现大规模生产。
1237	0	一种咖啡碳粉的制造方法,该方法步骤包括步骤一：提供咖啡废弃物(咖啡渣)为材料做预碳化处理；步骤二：去除此材料的油脂；步骤三：将此材料高温碳化为咖啡碳；步骤四：进行咖啡碳活化处理；步骤五：将咖啡碳粉研磨成微细粉末。
1238	0	本发明公开了一种调节土壤结构有机碱性钾肥。其包括有：碳化炉(1)、粉碎搅拌机(2)、颗粒挤出机(3)、松木锯末(4)、稻草(5)、棉子壳(6)、禾本科草(谷物)(7)、簬蓬棵草(8)、厌氧罐(9)、沼渣(10)、沼液(11)、将稻草(5)、禾本科草(7)、簬蓬棵草(8)打成捆与松木锯末(4)、棉子壳(6)、用碳化炉(1)碳化成焦渣,添加沼渣(10)、沼液(11)经粉碎搅拌机(2)、颗粒挤出机(3)挤压成有机碱性钾肥。其特征在于：碱性钾肥可与鲜玉米秸秆还田混合施用,利用酸碱作用增加土壤有机质,调节土壤酸度,提速秸秆肥效,是鲜玉米秸秆还田的搭档有机碱性钾肥。
1239	0	一种无焚烧的低温干馏垃圾碳化炉及其综合利用,碳化炉包括由炉体、上盖和底盖构成密闭的干馏炉主体,上盖和底盖分别由其驱动装置驱动；由抽气机、燃气收集管、燃气水洗池和储气罐构成可燃气体收集系统；由送气管、燃气供气管和燃气加热设备构成垃圾外部加热系统；由溜槽、振动筛和碳化物收集仓构成碳化物收集和粗选与储存系统,碳化物可采用风选回收金属等可利用资源；垃圾由干馏产生的可燃气体从外部加热分解成可燃气体和碳化物,碳化物经粗选收集起来利用；也可以燃烧碳化物提供垃圾干馏的热量,还可以燃烧可燃气体和碳化物发电,由发电废气的余热干馏垃圾,进行资源的综合利用,甚至可适当通入高温蒸汽使其与游离碳生成CO和H2,以提高碳化炉的产气量。
1240	0	本技术新路是属于高温化学领域其基本理念是：柞蚕丝分子结构式(CH2CH2COOH)与聚丙烯腈分子结构式(CH2＝CHCN)中,均含有三个C分子。通过计算机控制预氧碳化,用高温化学反应的手段来获得优质碳纤维。其生产工艺流程图如附图1所示。其化学根据是：在惰性气体保护下,利用高温牵引的作用,使CH主链开环发生位移,形成闭环的线性(C-C)结构的碳纤维。所要解决的技术问题及实施方案要点是用计算机控制各段温区温度的精度及预氧时对各段温区的脱水程度控制；用钯触媒作氢氮置换,使惰性气体的纯度不低于4个9；用变频器控制各段温区的牵引倍数。
1241	4	本发明涉及一种城市废弃物的热解装置。一种固体废弃物消解炉,包括有进料口,炉体,炉门,排烟口,在所述的炉体内设有炉内膛,所述炉体与炉内膛之间设有炉膛夹层,在炉内膛膛体上设有至少一个回烟口；在所述的炉体上设有至少两个相对应设置的磁性装置。本发明在不需要任何外来能源供应下,以自然磁能的转换永久提供给固体废弃物碳化消解炉自身所需能量。在采用高温低氧的工作原理下,极大量的减少了二噁英的产生,经过烟气处理装置所排放的烟气可达到现在欧洲执行的标准,其整个生产过程属常压运行不存在安全隐患。
1242	2	一种利用生物质材料(树木、竹子等)做碳化地板的工艺。本工艺先把生物质材料进行碳化处理,把材料中含有的有机物成分转变成碳元素,然后再把碳粉和PE树脂按一定比例共混,经过挤压、裁板、表面砂光、开槽等工艺制成胚板,最后滚出油漆及印刷出木纹装饰层制出成品。碳素材料由于结构比较稳定,其吸水性、热膨胀性及收缩性都较为稳定,所以用它作为碳化板的填充材料可以减轻地板的重量,降低了产品的运输费用,把它作为制作地板的原材料的确是一种理想的选择,具有很好的社会效益和经济效益。
1243	2	本发明涉及一种全钒液流储能电池专用碳毡的生产工艺,包括以下步骤：将聚丙烯腈纤维制成白色平板毡；将白色平板毡在预氧炉进行预氧化处理；将预氧好的预氧毡放入碳化炉经过碳化处理。所述将聚丙烯腈纤维制成白色平板毡的步骤进一步包括以下步骤：将聚丙烯腈纤维经过梳理后交叉铺网；将纤维网经过多辊牵伸机进行牵伸；将牵伸后的纤维网经过预针刺和主针刺制成毡；以及将毡放入调整好厚度和速度的烫平机入口进行烫平。本发明的全钒液流储能电池专用碳毡的生产工艺在制成平板毡的工艺中加入了烫平的步骤,使得到的平板毡的平整度更好,从而使得最终成品的平整度大大提高。
1244	1	本发明涉及一种新型高能硅碳复合锂离子电池负极材料及生产工艺,所述的负极材料为核壳式三层复合材料,采用纳米硅为核,碳纳米管为中间层,热解碳为最外层。本发明的负极材料电容量大于800mAh/g,500次循环衰减小于5％。
1245	1	本发明提高锂二次电池负极用碳材的充放电循环特性。本发明的锂二次电池负极用碳材,包含：含有能够吸藏、释放锂离子的碳、金属或半金属、或者该金属或半金属的合金、氧化物、氮化物或碳化物的粒子；包围该粒子的树脂碳材；以及,与该粒子的表面结合且由包围该粒子的碳纳米纤维和/或碳纳米管构成的网状结构体。
1246	0	本发明提供一种碳纤维丝的制造装置,该制造装置(1)是连续地烧成碳纤维原丝(X)来制造碳纤维丝(Z)的装置,所述碳纤维原丝(X)具有将碳纤维原丝(X)的端部彼此间连接起来的连接部(a),该装置具备：对所述碳纤维原丝(X)进行预氧化处理的预氧化炉(10)；进行碳化处理的碳化炉(12)；将碳纤维丝(Z)卷取在卷取筒管上的卷取机(18)；检测连接部(a)的检测装置(24)；获取连接部(a)的位置信息的位置信息获取装置(26)；控制装置(28),其根据所述位置信息对卷取机(18)进行控制,使含有连接部(a)的碳纤维丝和不含有所述连接部的碳纤维丝卷取在各自的卷取筒管上。
1247	7	本实用新型提供了一种高温碳化炉用红外测温装置,解决了现有技术中的高温碳化炉用的测温装置精度低且寿命低的技术问题。本实用新型提供的高温碳化炉用红外测温装置,通过碳棒将高温碳化炉内的热量导出,并采用红外探测器的测温探头通过石英玻璃可以对碳棒进行测温,因此,红外探测器即可检测到高温碳化炉内的温度,由于红外探测器与碳棒之间间隔了石英玻璃,红外探测器并不直接接触高温碳化炉的外壁,因此,红外探测器受到热电偶抗噪性差,杂散电场和磁场产生的噪声等影响较小,因此,提高了高温碳化炉内的温度检测的精度；另外,红外探测器不直接接触高温碳化炉的外壁,因此,不容易受损,提高了测温装置的使用寿命。
1248	0	本实用新型涉及竹材加工技术领域,公开了一种新型竹材碳化炉,包括：碳化炉体和碳化滚筒,所述碳化炉体一侧设有防火门,所述碳化炉体底部内壁设有电热管,所述碳化炉体内壁位于电热管上方设有防护网,所述碳化炉体两侧内壁之间转动连接有碳化滚筒,本实用新型通过驱动电机带动碳化滚筒转动,使得碳化滚筒内部的竹材跟随转动,便于竹材受热均匀,同时通过电动液压杆带动活塞头在空心管内进行往复直线运动,带动碳化炉体内部的空气在空心管内不断压缩释放,加快碳化炉体内的空气流动,使得碳化炉体内部温度的均匀,保证竹材受热碳化均匀,节省碳化时间,提高碳化质量。
1249	0	本实用新型涉及生物质炭化炉尾气处理装置技术领域,尤其为一种生物质炭化炉尾气处理装置,包括碳化炉本体,所述碳化炉本体基面的后侧设置有降温箱,所述降温箱内部的下侧滑动设置有过滤板,通过在生物质炭化炉尾气处理装置上设置降温箱、除尘箱、过滤箱和过滤桶,通过降温箱可对尾气进行降温,通过除尘箱可起到预除烟气里的粉尘大颗粒和降温的作用,通过过滤箱内部的活性炭可将尾气中的异味和一些有毒气体吸附,最后在过滤桶的内部加入中和药剂,当尾气进入到过滤桶后,可对尾气中的氮氧化物和部分硫进行彻底处理,从而使排出的烟气可达到排放标准,排入到空气中不会污染空气,整体装置结构简单且实用性更高。
1250	4	本实用新型公开了一种碳化炉尾部酸雾的沉降装置,包括碳化炉主体、与其连通的排雾管,所述排雾管距离碳化炉主体较远一端连通有沉降罐,所述沉降罐的外壁卡接有抽水泵,所述抽水泵的输出端连通有排水管,且排水管距离抽水泵较远一端连通至沉降罐内腔,所述抽水泵的输入端连通有抽水管,所述抽水管距离抽水泵较远一端连通有储水箱,且储水箱的顶端与沉降罐连通,所述沉降罐的内壁焊接有活性炭吸附网,且活性炭吸附网位于排雾管与沉降罐连通处下方；通过设置的储水箱、抽水泵、抽水管、活性炭吸附网与排水管,有效的避免了现有装置无法循环利用造成水资源浪费,有利于对水资源循环利用,降低了装置使用成本。
1251	4	本实用新型公开了一种碳化炉尾气净化处理装置,包括尾气处理箱、进气管、排气管、支脚、操作口,尾气处理箱两侧壁分别连通有进气管和排气管,并且进气管背离尾气处理箱一端与碳化炉连通,尾气处理箱底部固定有支脚,尾气处理箱内设有可拆卸的两个不锈钢滤网,并且两个不锈钢滤网间隔设置,尾气处理箱前部开设有与不锈钢滤网对应的操作口。本实用新型采用进气管连接碳化炉和尾气处理箱,把碳化炉产生的尾气引入尾气处理箱,在净化器内进行过滤和等离子净化,最后排出室外,达到保护环境,净化尾气的目的,采用清理组件,可以对油烟净化处理器内的不锈钢滤网模块定期进行清理重复使用。
1252	0	本实用新型涉及碳化炉技术领域,且公开了一种碳化炉上料装置,包括设置在碳化炉上的料仓(1),还包括上料机构,上料机构包括提升单元和用于将物料输送到料仓(1)的输料单元,提升单元包括上料斗(201),上料斗(201)的下部设置有补料口(202),上料斗(201)上部设置有出料口(210),上料斗(201)内设置有用于将上料斗(201)底部的物料经由出料口(210)提升至输送单元的提升组件；本实用新型通过机械设备完成将物料从地面补充进碳化炉的过程,使物料可以自动送入碳化炉内,方便快捷的完成碳化炉的上料工作。
1253	0	本实用新型公开了一种可预脱水的污泥碳化设备,包括：盛料筒、活动板、中转仓、碳化炉和贯穿孔,所述盛料筒的下端内侧贴合连接有过滤网,且过滤网的左右两端下侧均设置有与之粘贴固定的耐磨板；所述活动板卡合连接在盛料筒的上端内侧,且活动板上连接有第二电机的输出轴；所述中转仓固定联通在盛料筒的左侧,且中转仓的内侧卡合贯穿有与之联通的螺旋输送杆。该可预脱水的污泥碳化设备,便于对污泥进行震动过滤和搅拌,达到对其预脱水的目的,便于对污泥进行连续输送,使之碳化效率高,并便于对碳化余热回收利用,使之低能耗,以及便于对污泥散发的异味进行净化,使作业人员处于良好的作业环境中。
1254	4	本实用新型公开了一种碳化炉废气焚烧装置,包括过滤箱,所述过滤箱左侧靠近底部处固定连接有支撑板,所述支撑板顶部固定连接有电机,所述电机动力输出轴固定连接有转轴,所述过滤箱右侧靠近底部处固定连接有第一轴承,所述转轴左端贯穿第一轴承内腔,并延伸至过滤箱内腔,通过各部件之间的相互配合,使得两个燃烧器同时喷出高温火焰对废气进行焚烧,提高火焰对废气的焚烧效果,使得焚烧更加成分,并可将气体中的颗粒物进行过滤,使得排出的气体对空气无污染,且便于将过滤网拆卸,从而便于对过滤网进行更换,同时对过滤网底部进行及时清理,使得过滤效果好。
1255	0	本实用新型公开的属于装修垃圾技术领域,具体为一种装修垃圾碳化炉,包括底座,所述底座的上侧固定设置有固定架,所述固定架的内部固定设置有炉体,所述炉体的上侧设置有炉盖,所述炉盖的侧壁上设置有搅拌装置和进料管,所述炉体的内壁上安装有加热装置,所述加热装置的外侧且位于炉体的侧壁上安装有导热保护框,所述炉体的底部设置有底盖,所述底盖的上侧壁的三边均固定设置有挡板,首先通过进料管可以方便向炉体内加料,加热装置可以使内部温度升高,导热保护框可以避免加热装置与垃圾接触,搅拌装置可以使垃圾受热均匀,底盖在自动伸缩杆的控制下可以方便与炉体分离,三侧设置的挡板可以限制垃圾的走向。
1256	0	本实用新型公开了一种可以连续进料的碳化炉料仓,针对现有的料仓底部的闸门不能自动关闭和控制闸门关闭的角度,以及在向锅炉进料过程中不能对物料进行摊平问题,现提出如下方案,其包括输送架,所述输送架的一侧固定连接有电机架,所述电机架内设有用于输送的输送组件,所述输送架的顶部固定连接有第一固定架,所述第一固定架内固定贯穿有料桶,本实用新型可以通过闸板对下落的物料进行封堵,闸板转动在料桶内留有空隙的大小可以控制物料下落的量,可以保障送料的量更加稳定,同时物料下落输送过程中通过刮桶的转动,对物料进行摊平,相对较厚的物料在输送过程中可以更好的进行受热。
1257	1	本实用新型公开了一种隧道式碳化炉,包括：碳化炉本体,碳化炉本体内部设有隧道式的炉膛,炉膛内部设有传送组件、加热组件、保温层和碳布；加热组件设置在传送组件的上下两侧,加热组件用于实现碳毡在炉膛内加热；传送组件用于辅助碳毡在炉膛内传送；保温层设置在炉膛顶部和底部,用于实现炉膛内部保温；碳布设置在炉膛上部,且位于传送组件与加热组件之间,用于防止杂质滴落到碳毡上。本实用新型还公开了包含上述隧道式碳化炉的石墨毡生产系统。本实用新型具有结构紧凑、生产效率高、热能利用率高且自动化程度高等优点,实现了碳毡在炉膛内部边传送边加热,提高了碳毡的受热均匀性,增强了碳化效果,有效确保了产品的质量稳定性。
1258	0	本申请提供一种用于兰炭燃烧提效的碳化炉装置,包括碳化炉,碳化炉的顶部开设有进料口,碳化炉的内顶部设置有存储料仓,碳化炉内于存储料仓的下方设置有两个碳化室,每个碳化室的顶部设置有一个用于收集碳化室内燃烧所产生废气的废气收集装置,每个碳化室的内部底端水平均匀间隔设置有火道墙,每个碳化室的底部均匀开设有出料口。本申请通过在每个碳化室的内部底端水平均匀间隔设置有火道墙,并在火道墙之间设置出料口,使得火道墙和出料口分布更加合理,能够利用火道墙缓冲落入碳化室内的原煤,使得原煤分散开来,减缓出料速度,使得原煤燃烧更加充分,提高兰炭生产质量。
1259	0	本实用新型公开了一种碳纤维生产用的低温碳化炉,包括炉体底壳、炉体顶盖、炉膛组件,炉体底壳与炉体顶盖之间设置通过炉膛下壳和炉膛上壳组装的炉膛组件,炉膛下壳和炉膛上壳内壁上分别贴合设置石墨烯下护板和石墨烯上护板,通过石墨烯上护板和石墨烯下护板对炉膛下壳和炉膛上壳所产生的温度进行传导热量,并对碳纤维受热产生的废气以及焦油凝结点承接,通过分体式的炉体、炉膛组件以及石墨烯上护板和石墨烯下护板,实现对炉膛组件分开,用于对炉膛组件中的炉膛下壳和炉膛上壳内部进行清理,提高对炉膛组件内部凝结点清理操作的方便性,降低对炉膛组件内部清理所用时长,降低清理炉膛组件内部时对碳纤维生产量的影响。
1260	1	一种废旧锂离子电池处理系统,包括无氧破碎机、碳化炉、焚烧炉、尾气处理装置和废渣处理装置,碳化炉与废渣处理装置连接,焚烧炉与尾气处理装置连接,无氧破碎机分别与碳化炉和焚化炉连接,尾气处理装置包括依次连接的喷淋洗气塔、碱液池、碱液再生池和碱液存储槽,碱液存储槽通过管道与喷淋洗气塔内的喷头连接,喷淋洗气塔的上部通过管道与活性炭吸附塔、净化排气塔连接,废渣处理装置包括依次连接的锤式破碎机、振动筛、磨粉机、气流分选机、旋风除尘机、布袋除尘机和收集料仓。本实用新型提供了一种高效、简单和环保的废旧锂离子电池破碎、碳化、尾气处理和分选的装置系统,具有简单、高效、无环境污染的特点,非常适用于工业化。
1261	0	本实用新型涉及一种碳纤维生产设备技术领域,且公开了一种新型低能耗高效低温碳化炉,所述炉壳的右侧固定有氮气冷却腔,所述氮气冷却腔的右侧装设有出口氮气密封腔,所述炉壳的内腔上部均匀布设有顶部加热棒,所述炉壳的内腔中部横向装设有金属马弗。加设的温度控制区域有6个,加热方式采用顶部加热棒、底部加热板的方式,从而减少一个温区设计,在能源功耗上大大降低,加设的金属马弗放置于光滑的支撑刚玉梁上,两端由气缸牵引,确保金属马弗受热膨胀后均匀伸展,确保炉壳保温泄露点减少；加设的金属马弗在第四、第五、第六温区弧形板顶部均装设有马弗吊杆,使得金属蠕变而金属马弗的顶部不会垮塌。
1262	0	本实用新型涉及碳化炉技术领域,且公开了一种碳纤维低温碳化炉可便捷更换加热元件结构,包括炉体,所述炉体的内壁上部设置有加热棒,所述炉体的下部内壁安装有加热板,所述炉体的内壁底部设置有保温支撑砖,所述加热板的上方设置有支撑梁,且支撑梁与炉体内壁相连接。该碳纤维低温碳化炉可便捷更换加热元件结构,拆装便捷,顶部加热棒可直接中侧壁抽出；底部加热板在不拆出金属马弗的情况下可从侧壁取出。
1263	0	本实用新型公开了一种防碳化炉内部物料倒向的挡板结构,包括设置在碳化炉中的挡板,所述挡板周端沿环形等距固接有导块,且碳化炉内部设置有与导块适配的导向槽,所述挡板的轴心处通过螺纹通槽螺纹贯穿有调节丝杆,所述调节丝杆下端传动连接有正反电机,且正反电机安装与碳化炉的外端；本实用新型便于根据碳化物料的多少灵活调节挡板位置,进而实现碳化区域的调节,提高了该挡板的使用效果。
1264	2	本实用新型公开了碳化炉领域的一种新型竹木碳化炉,括支座,所述支座的内腔固定安装有炉体,所述支座正面的一侧固定安装有风机,所述风机的排风端连通有加热箱,所述加热箱的背面与支座的正面固定安装,所述加热箱顶部的一侧连通有连接管,所述连接管远离加热箱的一侧与炉体的表面连通,所述炉体内腔的上下两侧均开设有滑槽,所述滑槽的内腔滑动连接有滑板；通过支座、炉体、风机、加热箱和连接管等结构的配合,使竹木受热均匀,上料方便,拉动炉盖,炉盖带动滑板、网孔板和网格板移动至炉体外部,进而便于将竹木放在网格板上,通过网孔板和网格板的设置,将竹木隔开,进而避免竹木叠加一起受热不均匀,影响其的碳化质量。
1265	1	本实用新型公布了一种碳化炉的装炉工装,属于碳/碳复合材料加工装置领域,它包括中心杆,所述中心杆顶部设置有吊环,中心杆上部排列设置有水平杆,上下的水平杆之间设置有限位笼,中心杆底部设置有连接环,连接环底部设置有限位笼,所述限位笼顶部设置有限位架,限位笼内放置有筒形产品,限位笼放置于筒形的碳化炉内部,碳化炉内壁设置有限位柱将限位笼进行卡位。本实用新型能够将筒形产品进行集中限位固定后吊装放入到较深的碳化炉体内,操作十分高效方便。
1266	0	本实用新型提供的一种高温碳化炉,涉及碳化炉技术领域,包括：焚烧炉,所述焚烧炉的内部固定安装有炉壁,所述炉壁的内表壁固定安装有水冷管。首先把所需要碳化的物质放入炉壁内,再关闭防护门,这时启动真空器,把炉壁内的空气抽空,然后向焚烧炉内加入燃料,点燃然料就可以对炉壁进行加热,加热完成之后,启动水泵,会抽取水塔内的冷却水,冷却水再由输水管进入到水冷管内,冷却水在水冷管内循环一圈再由进水管输送至水塔内,这样冷却水在水冷管内就形成了循环,在冷却水循环的过程中,就会持续带走炉壁的热量,从而给炉壁进行降温,就解决了现有技术中装置无法对碳化完成的碳进行有效的降温冷却处理,导致耗费时间,出碳效率低的问题。
1267	4	本实用新型公开了一种碳纤维碳化炉废气处理装置,包括组装管和通孔,所述组装管的底端中心设置有通孔,且组装管的顶端中心设置有组装孔,所述组装管的内部开设有收纳槽,且收纳槽的内部安装有定位块,所述定位块的中心设置有连接杆,且连接杆穿过收纳槽和组装管,所述连接杆的外侧套接安装有弹簧,且弹簧位于收纳槽的内部,并且连接杆的末端安装有圆环,所述组装孔的内部安装有过滤层。该碳纤维碳化炉废气处理装置,通过定位块可对过滤层进行合适的支撑工作,方便对不同类型的过滤层进行稳定的摆放,同时后续可通过对圆环的拉动,使圆环通过连接杆带动定位块进行收缩,利于对过滤层进行快速的取出操作,方便清理更换。
1268	2	本实用新型公开了一种用于碳化炉、炉筒旋转焊接装置,所述底座的上方设置有转动装置,所述电机固接在底座的上表面,所述电机的输出轴与第一支杆固定相连,所述第一支杆与底座通过轴承转动相连,所述第一支杆与第二支杆的一端通过销轴转动相连,所述第二支杆的另一端与第三支杆通过销轴转动相连。该用于碳化炉、炉筒旋转焊接装置,通过电机、第一支杆、第二支杆、第三支杆、卡钩、棘轮、滚轮、弹簧和转杆之间的配合,电机带动第一支杆转动,第一支杆驱动第二支杆转动,第二支杆通过第三支杆驱动棘轮转动,棘轮顺时针转动时,带动滚轮转动,棘轮逆时针转动时,弹簧被压缩,滚轮不转动,滚轮间歇性转动,便于进行焊接。
1269	4	本实用新型公开一种碳纤维低温碳化炉的废气处理装置。该装置包括烟气与助燃剂混合室,烟气与助燃剂混合室顶部设置燃烧室,所述的燃烧室与可排放气体室相连,烟气与助燃剂混合室内设置稳燃体；设置加热器对助燃剂预热后,再进入烟气与助燃剂混合室；本实用新型解决低温碳化炉的废气有效处理问题,是延长生产设备运行周期,保证碳纤维产品品质,降低生产制造成本及利于环境的必要的技术改进。
1270	0	本实用新型公开了一种粉末自动化连续生产系统中的自动倒料装置,包括密封罩、托盘构件和直线伸缩装置,密封罩设置于系统中物料粉碎装置的上端,其一侧设置有可开合的活动门板,托盘构件的内端可转动铰接于密封罩的活动门板侧外,直线伸缩装置竖向的两端分别与安装基础和托盘构件铰接,直线伸缩装置使托盘构件上向翻转时,托盘构件可将活动门板顶开,使托盘构件中的物料自动倒入粉碎装置中粉碎。倒料自动实现,高效且无需人工参与。接料托盘的翻转逐步打开活动门板,可大大降低倒料过程中的扬尘,为只需操作设备的工作人员提供优良的工作环境。
1271	2	本实用新型公布了一种用于碳化炉的吊装夹具,属于碳碳产品加工装置领域,它包括分层设置的连接架,各层连接架之间通过立柱连接,所述连接架包括对称设置的底部连接架和顶部连接架,底部连接架和顶部连接架之间通过立柱连接有多层的中部连接架,中部连接架与底部连接架和顶部连接架均包括连接板,连接板上开设有中心通孔,连接板外壁环形阵列设置有连接杆,连接杆外端设置有支撑板,所述立柱与连接杆外端的支撑板相连接。本实用新型通过立柱与各层连接架的配合,方便调整吊装夹具的层数,便于配合不同数量产品的吊装需求。
1272	4	本实用新型提供了一种碳化物骨架调理剂制备系统,包括螺旋输送混料机,用于输送脱水污泥；混凝剂投加装置,与螺旋输送混料机的第一输入端连通；污泥高压带式脱水机,与螺旋输送混料机的输出端连通；污泥处理装置,与污泥高压带式脱水机的输出端连通；水冷螺旋输送机,与污泥处理装置的输出端连通；粉碎筛分装置,与水冷螺旋输送机的输出端连通；产品打包装置,与粉碎筛分装置的输出端连通。基于本实用新型的技术方案,碳化物骨架调理剂制备系统使用的脱水污泥是污水处理的过程产物,原本作为固体废弃物填埋处理,经系统深度加工后作为碳化物骨架调理剂使用,这样减少了固废的排放,达到变废为宝的目的,以及充分利用资源的目的。
1273	0	本实用新型公开一种碳纤维用低温碳化炉炉头气封装置,包括：对称设置的进口炉头、出口炉头、密封插板、氮气吹入口、碳纤维进入口与输出端口；其中,进口炉头、出口炉头、密封插板在对称的两边各设置三组,密封插板将单侧的三组进口炉头、与单侧的三组出口炉头分开,每个进口炉头、出口炉头上沿轴线对称设置氮气分配管；其中,进口炉头、出口炉头尾部各设置一组炉腔吹扫氮气分配管；进口炉头上设置的是高温氮气进气口,出口炉头设置的常温氮气进入口,氮气进入口均通过氮气分配管进入炉头气封。本实用新型的装置有效降低碳纤维在低温碳化过程中的氧化机率,低温碳化炉内微氧含量控制在4ppm以内,进而实现碳纤维可保持较好性能的技术问题。
1274	0	本实用新型涉及一种碳化炉炉内多功能清焦一体车,属于碳纤维生产设备领域。平行设有两个滑道,每个滑道上套装有两个导轮,导轮向下连接有悬臂,悬臂下端与收集盘的两侧连接,两排压缩空气管分布于收集盘中央,压缩空气管端部固定在收集盘两侧,压缩空气管一端密封,排压缩空气管另一端与进气管连接,压缩空气管中间径向密集排布吹扫孔,收集盘后端固定有套管式伸缩杆,清焦铲固定于收集盘两排压缩空气管中央,由两排以上横向错峰交叉组成,清焦铲为硬质金属材质,单个清焦铲为尖锥型,顶部尖锐。本实用新型结构简单,操作简便,省时省力,清炉彻底。
1275	4	本实用新型涉及污泥处理技术领域,具体为一种用于污泥高温处理的立式多层氧化炉,包括热解炭化炉,热解炭化炉内设有两个炉床,两个炉床上均开设有多个落料口,热解炭化炉的底端设有电机,电机的顶部输出端伸入热解炭化炉内并固定连接有中轴,多个耙臂上均固定连接有多个耙齿,热解炭化炉的左端连通有斜管,斜管上设有进料斗,热解炭化炉的顶端设有排气管,热解炭化炉的右端设有两个控温组件,控温组件包括喷枪,喷水管的另一端伸入热解炭化炉内并设有喷头,热解炭化炉的底端连通有出料口,其可以较好的控制对污泥的搅拌和控制反应时长,进而相对便于使得经充分反应后的达标的灰渣经落料口从出料口处被排出。
1276	2	本实用新型公开了一种对加工竹木进行碳化的碳化装置,属于碳化装置技术领域,解决现有碳化设备无法快速加热整个碳化炉,且保温效果差的问题。本实用新型包括支撑脚,设置在支撑脚上的加热腔体,设置在加热腔体上的碳化炉体,以及将碳化炉体中的烟气引流到加热腔体内燃烧的排气结构；所述碳化炉体包括底部置于加热腔体中的碳化炉,套设在碳化炉外的保温壳,所述碳化炉与保温壳之间形成引热腔,引热腔与加热腔体相连通。本实用新型用于竹木碳化。
1277	1	本实用新型涉及碳纤维材料装备技术领域,且公开了一种可快速更换的高温碳化炉加热器结构,所述电极组件一端均通过螺纹连接有石墨加热棒Ⅰ,所述石墨加热棒Ⅰ另一端均固定安装有石墨螺栓,所述石墨螺栓的表面均螺纹旋接有石墨连接块,所述石墨连接块的下部也通过石墨螺栓螺纹旋接有石墨加热棒II,所述电极组件设有冷却水内管。加设的连接法兰使得加热器更换时无需将高温碳化炉上盖拆除；加设的冷却水内管,能够通过冷却水有效降低石墨电极接线端的温度；加设的绝缘套I、绝缘套II、绝缘套III与绝缘片,有效实现了设备接线端与壳体之间的绝缘,安装操作方便,可以有效实现了高温碳化炉加热器的快速更换。
1278	2	本实用新型公开了一种竹木加工用碳化装置,属于碳化装置技术领域,解决现有技术采用平铺的方式进行碳化,需要将每层或每几层竹木相分离平铺在碳化腔内来达到碳化效果佳的目的,从而造成平铺速度慢或竹木层不易分隔等问题。本实用新型包括顶部开口的加热腔体,设置在加热腔体的顶部开口上的碳化炉体,以及将碳化炉体中的烟气引流到加热腔体内燃烧的排气结构；所述碳化炉体为方形结构,碳化炉体包括设置在加热腔体上的下炉体,与下炉体旋转配合打开或密封下炉体的上炉体；所述下炉体的一相对侧的内壁上设置有多个两两相对应的卡槽,相对应设置的卡槽上设置有分隔板。本实用新型用于竹木碳化。
1279	0	本实用新型涉及碳纤维高温碳化炉技术领域,且公开了一种节能型碳纤维高温碳化炉体结构,所述炉体钢壳通过保温层锚固件与保温层固定在一起；所述保温层通过石墨支撑柱与石墨支撑板连接,所述石墨支撑柱放置在石墨马弗顶部,所述石墨马弗通过底部的石墨支腿进行支撑,石墨支腿作为支点与炉体钢壳进行连接,所述炉体钢壳底部设有冷却水路管线对加热端子和变压器进行冷却,所述炉体钢壳上设有测量仪表对设备运行时的工艺参数进行实时监测,所述炉体钢壳外围固定有布线槽用于设备电缆布线。该节能型碳纤维高温碳化炉体结构,本实用结构简单,稳定可靠性高,节能降耗,运行成本低,可以有效实现了高温碳化炉低功耗、高能效运行。
1280	0	本实用新型涉及碳纤维材料装备技术领域,且公开了一种低功耗高效能的碳纤维高温碳化炉,包括炉体,所述炉体的一侧连接有排废腔,所述排废腔的外侧连接有进料侧密封腔,所述进料侧密封腔的外壁上部安装有排气罩,所述进料侧密封腔的底部装设有调节螺柱,所述调节螺柱的末端连接有密封腔支架,所述密封腔支架的表面设置有调节螺母,且调节螺母与调节螺柱的外壁相螺接。该低功耗高效能的碳纤维高温碳化炉,采用在丝束进口侧设置排废腔进行排废,而非现有技术采用的在炉体中间设置排废口进行排废；高温废气从炉体中间位置向丝束进口侧流动,高温废气与丝束逆流换热而对丝束进行加热,实现了高温废气热量回收利用。
1281	0	本实用新型公开了一种油樟废渣碳化的焦油收集结构及其碳化炉,涉及油樟加工技术领域,其可至少部分解决现有技术中油樟废渣碳化时,无法收集碳化过程中产生的焦油的问题。本实用新型实施例的一种油樟废渣碳化的焦油收集结构,包括向上凸的炉顶,还包括用于收集炉顶焦油的环形集油结构,环形集油结构设于炉顶下方的炉体内侧壁上。
1282	0	本实用新型涉及碳纤维生产技术领域,尤其是涉及一种碳化炉冷却装置及碳纤维生产设备。所述碳化炉冷却装置包括：储水容器,用于盛装冷却水,所述储水容器与所述冷却入口连通,以使所述冷却水输送至所述碳化炉；通断单元,设置在所述储水容器与所述碳化炉之间；备用通断单元,与所述通断单元并联设置,所述备用通断单元与所述通断单元的启闭控制动力源不同。本实用新型能够在紧急情况突发时,及时地启动备用冷却装置并在规定的时间内将碳化炉降低至安全温度,避免碳化炉出现损坏,从而满足碳化炉的安全使用要求,进而保证碳纤维生产过程的稳定与安全,避免造成严重的生产事故。
1283	0	本实用新型涉及碳纤维碳化技术领域,公开了一种碳纤维生产用高温碳化炉马弗加热器,包括马弗本体,所述马弗本体的内腔设置有第一限位架和第二限位架,所述第一限位架与第二限位架内侧的左右两侧均开设有卡槽。本实用新型通过设置的第一限位架、第二限位架、卡槽、加热组件、固定杆、螺杆和框架,既可以方便对加热组件进行拆装更换,进一步提高加热效率,解决了后期维护拆装麻烦的问题,又可以刮除附着在炉膛内壁的氧化物等杂质,进一步提高马弗本体的使用寿命,还可以对第一限位架和第二限位架进行支撑,进一步提高加热组件的稳定性,较为实用,适合广泛推广与使用。
1284	0	本实用新型涉及一种碳化炉内部压力控制系统,包括控制装置、压力感应装置及与所述压力感应装置数量相等的进气装置；所述压力感应装置被配置为设置在所述碳化炉上,感应所述碳化炉内的实时压力,并与所述控制装置信号连接,将所述实时压力传输至所述控制装置；所述控制装置被配置为接收所述实时压力,并根据所述实时压力控制所述进气装置的输气量大小。本实用新型提供的碳化炉内部压力控制系统,实现了碳化炉内压力的自动调节,确保碳化炉的正常运作。
1285	0	本实用新型公开了一种碳化炉气封进出口开度调节装置,包括盖板,所述盖板的正面固定连接有限位盖,所述盖板的正面固定连接有安装座,所述限位盖的内壁设置连接有上连接板和下连接板,所述上连接板的底部固定连接有上导向块,所述下连接板的顶部固定连接有下导向块,所述安装座的正面固定连接有升降机,所述升降机的底部设置有导向杆,左侧所述升降机的右侧设置有长连接轴,所述长连接轴的右侧设置有升降机,右侧所述升降机的右侧设置有短连接轴。该碳化炉气封进出口开度调节装置,通过安装座、导向角座、导向杆的配合使用。安装座安装在盖板上,导向角座安装在安装座上,导向杆穿过导向角座,实现了与导向杆连接的升降机始终做上下移动的目的。
1286	0	本实用新型公开了一种延长低温碳化炉作业周期的电伴热系统,包括马弗前段非工艺区域、智能控制保护装置、温度控制器、耐高温电加热管、耐高温温度传感器、耐高温供电电缆、耐高温信号电缆和可控硅,智能控制保护装置设置在马弗前段非工艺区域的顶部,温度控制器设置在智能控制保护装置的内部,耐高温电加热管设置在马弗前段非工艺区域的右侧,耐高温温度传感器设置在耐高温电加热管的内腔,耐高温供电电缆设置在耐高温电加热管的内腔,耐高温信号电缆设置在耐高温电加热管的内腔,可控硅设置在耐高温电加热管的底部。该延长低温碳化炉作业周期的电伴热系统,用温度控制器设温,当耐高温温度传感器低于预设温度,温度控制器控制可控硅输出升温。
1287	1	本实用新型公开了一种电池催化剂用碳化炉,属于碳化设备技术领域。包括底座,设于所述底座上的外壳体,设于所述外壳体内的内壳体,以及设于所述底座内的驱动组件；所述外壳体为顶部开口的敞口柱体,所述内壳体转动连接于所述外壳体,所述外壳体与所述内壳体之间形成密封的腔体,驱动组件传动连接于所述内壳体,所述驱动组件用于带动内壳体进行转动。本实用新型加快对物料的碳化,确保物料能够彻底的被碳化。
1288	1	本实用新型公开了一种催化剂制备用的碳化炉,属于碳化炉技术领域。包括本体,角度调节机构以及高度调节机构；所述角度调节机构设于所述本体下方且与所述本体连接；所述角度调节机构至少包括转动部；所述高度调节机构设于所述角度调节机构下方且与所述角度调节机构连接。本实用新型中电动气缸伸长或缩进,带动第二剪叉式连杆升高或减低,同步带动第一剪叉式连杆升高或减低,进而实现本体的升高或降低,满足不同身高的实验人员的需求,即符合实验人员手臂适宜高度,进而实现平稳地将坩埚放置本体内；分度盘转动带动本体转动,调整炉门的角度,使炉门的角度相对于实验人员来说适宜,便于将坩埚放进本体内。
1289	1	本实用新型公开了一种高效碳化炉,属于碳化炉技术领域。包括,壳体,加热机构以及物料碳化管；所述加热机构设于所述壳体内部；所述加热机构呈螺旋状且具有加热腔体；所述物料碳化管可转动地设于所述加热腔体内部；碳化时,所述物料碳化管被设置装载物料,所述加热机构被设置加热物料。本实用新型中加热机构呈螺旋状,相对于现有技术中直加热管,加热源的面积增大,使物料升温快,进而提高加热速度；物料碳化管装载物料,并在加热腔体内转动,进而带动物料转动,实现物料多角度被加热,进而提高碳化速度。
1290	0	本实用新型提供一种稻壳灰低温碳化炉。稻壳灰低温碳化炉包括底座和炉身,炉身包括由炉壁围成的堆放稻壳的炉膛,炉膛内设有中心燃烧室,中心燃烧室设有进风口和出风口,中心燃烧室的外壁开孔并与炉膛导通。炉膛中还包括通风管,所述通风管的壁上具有孔径小于稻壳的通气孔。本实用新型通过设置中心燃烧室为稻壳持续提供热量,避免了传统的稻壳碳化方式中由稻壳自燃来提供热量时存在的燃烧慢燃烧不充分的问题。稻壳堆放于炉膛内,通过若干通风管为稻壳堆通风送氧,既有利于稻壳的充分燃烧,又使得稻壳堆中间的过多热量得以被散发,使得稻壳堆在燃烧时其内部的温度能够较稳定的恒定在较低的温度。
1291	0	本实用新型涉及碳化炉的技术领域,特别是涉及一种用于污泥生产活性炭高效混热式回转碳化炉,其通过上料装置将污泥排入至碳化装置中,进行碳化处理,同时通过输气管将碳化装置内的气体和蒸汽排入至多组散热管中,对上料装置内的污泥进行加热,使污泥中的部分水分蒸发,之后通过两组排气阀门将多组散热管中的气体排出,同时打开两组排水阀门,将多组散热管内的凝结水排出,之后碳化装置再将碳化后的污泥排出,从而降低设备的能耗,提高设备的实用性；包括碳化装置、上料装置和排气装置,上料装置和排气装置均安装于碳化装置上,所述上料装置对污泥进行输送,碳化装置对污泥进行加热,排气装置对碳化装置内的气体进行输送。
1292	0	本实用新型公开了废旧塑料热解碳化系统,包括碳化炉主体,所述碳化炉主体的出口端连通有出料螺旋机,所述出料螺旋机的底端连通有出料管,所述出料管的底端连通有防洒料机构,所述防洒料机构的底端固定连接有闭合机构,所述闭合机构的下侧设置有推车,与现有技术相比,通过设有的固定环、电机、调节螺杆、滑环、保护筒、调节管、第一缓冲板和第二缓冲板；根据推车的高度对调节管的位置进行调节,使调节管推动限位框贴在推车的入口端,同时在第一缓冲板以及第二缓冲板的作用下降低碳化后的塑料的下落速度,使碳化后的塑料直接落到推车的内部,使碳化后的塑料不会洒落到地面。
1293	0	本实用新型公开了一种内壁沉积物易清理的碳行业碳化炉,包括碳化炉本体和环形座,碳化炉本体内壁顶端的两侧均开设有卡槽,两个卡槽之间卡合设置有安装板,安装板顶端的两侧均固定安装有电机,两个电机的输出端均穿过安装板固定连接有螺纹杆,本实用新型一种内壁沉积物易清理的碳行业碳化炉,通过两个电机同时驱动两个螺纹杆转动,来带动环形座上下移动,进而带动环形清洁刷和环形刮料件上下移动,由环形刮料件来将碳化炉本体内壁的沉积物进行刮除,由环形清洁刷来对碳化炉本体的内壁进行清扫,使得清洁更加彻底,相比人工清理更加的省时省力,其中通过防护垫的设置能够对碳化炉本体的内壁起到防护作用。
1294	0	本实用新型公开了一种碳化炉排废系统,包括连通碳化炉的排废管道,还包括清理装置,清理装置包括清理部,清理部设置在排废管道内,用于清理排废管道的内周壁。本实用新型通过清理部清洁排废管道的内周壁,使得排废管道保持畅通,排废管道能够及时将碳化炉内的废气排出,有效保持碳化炉内温场的均匀性,提升碳纤维的品质；清理部对排废管道的清洁效率高、清洁效果好,无需人为清理,节省了人力物力,且清理过程中碳化炉无需停车,实现了碳纤维的连续化生产。
1295	4	本实用新型涉及危废品处理技术领域,公开了一种用于油漆桶中危废成分分离的装置,包括按照工序依次设置的烘干机构、粉碎机、碳化炉以及筛分机构,烘干机构用于将油漆桶内壁的油漆烘为干燥油漆附着在桶内壁；所述烘干机构的下方设置有传送机构,传送机构将油漆桶传输至烘干机构内并将烘干后的油漆桶传送至粉碎机；粉碎机用于将油漆桶破坏成金属片或金属条；碳化炉用于为被粉碎后的金属片或金属条提供碳化环境；所述碳化炉与废气处理机构连接,废气处理机构用于收集和处理碳化过程中产生的废气；筛分机构用于将碳化后的金属片或金属条与碳渣进行分离。本实用新型的有益效果为：能够实现对危险废物的针对性处理以及对环境资源的有效保护。
1296	5	本实用新型提供一种钨粉碳化炉自动上下料伸缩式AGV,包括：AGV小车、壳体、滑座、支撑工装与伸缩驱动装置；所述壳体固设于所述AGV小车的顶部,所述壳体的顶部开设有凹槽,所述滑座与所述凹槽滑动连接,所述支撑工装的一端与所述滑座固定连接,所述伸缩驱动装置固设于所述壳体,所述伸缩驱动装置的伸缩端与所述滑座固定连接,所述支撑工装开设有置物槽,所述置物槽放置有舟皿,多个所述置物槽沿着所述支撑工装的长度方向间隔排列。本实用新型的优点在于：由AGV小车便捷地运输钨粉碳化炉的粉料,直接取代人工搬运,有效地避免了人工在钨粉碳化炉车间吸入过多的扬尘,滑座前进将支撑工装上推入钨粉碳化炉转接舟皿,进行上下料。
1297	0	本实用新型涉及碳化炉技术领域,且公开了一种改进型碳化炉系统,包括碳化炉主体,碳化炉主体的外壁固定连接有门框,门框的前端外表面设置有密封门,密封门的左侧外表面设置有第一控制把手,门框的前端外表面固定连接有L型块,门框的前端内表面固定连接有固定轴,固定轴的下端内表面设置有连接杆。该一种改进型碳化炉系统,通过双层门的关闭,让碳化炉的密封性更好,使得保温效果更佳,防止热量外泄,从而提高工作效率,通过第一转轴与第二转轴的螺纹连接,组装形成一个梯子,方便用来攀爬,区别于传统的焊接梯子,使梯子的使用更加便捷,还能方便拆卸,U型杆还可以用来抓取,让工作人员保持稳定,还能提升安全效果。
1298	0	本实用新型涉及竹炭制备装置技术领域,且公开了一种新型机制竹炭制备干馏式碳化炉,包括箱体,所述箱体内底壁设置有燃烧排管,所述箱体内顶壁设置有一端延伸至其顶部的净化组件,所述箱体内壁左侧设置有干馏箱。该新型机制竹炭制备干馏式碳化炉,通过启动搅拌电机使得搅拌辊在干馏箱内旋转,启动驱动电机使得转盘旋转,连接块随之旋转,在连接块的带动下使得移动框上下移动,当移动框下移时,通过连接杆拉动滑块右移,托块带动保护盒右移,使得搅拌辊右移,当移动框上移时,连接杆推动滑块左移,同上可知,搅拌辊左移,即搅拌辊在干馏箱内旋转的同时左右移动,将竹炭不停地进行翻动,避免其静置,实现了竹炭受热均匀的目的。
1299	0	本实用新型公开了一种回转式连续热解秸秆碳化炉,包括炉头、气泵和水泵,所述连接管道的外表面设置有气泵,所述脱硫塔、除油塔与收集箱之间同样设置有连接管道,且脱硫塔、除油塔与收集箱之间所设置的连接管道之间同样设置有气泵,所述输水管的外表面设置有水泵。该回转式连续热解秸秆碳化炉设置有雾化除尘装置、冷凝塔、脱硫塔以及除油塔,使秸秆燃烧产生的烟气可以将烟气中的微尘去除,同时可以去除烟气中的硫化物以及焦油,设置有贮气罐,经过处理之后的烟气通过风机进入贮气罐的内部进行存储,可以通过用管道连接不同直径的出气孔将烟气取出利用或直接进行排放,使该装置不仅可以使秸秆炭化,同时可以净化燃烧所产生的烟气或进行后续利用。
1300	0	本实用新型公开了一种农作物秸秆碳化炉,包括装置主体、收纳盒、支撑腿、翻转盖和弹簧,所述装置主体下端设置有收纳盒,所述装置主体下端设置有支撑腿,所述装置主体上设置有翻转盖,所述装置主体上设置有第一限位杆,所述装置主体外侧设置有驱动电机,所述装置主体上侧安装有进料口,且进料口上侧设置有移动盖,所述收纳盒外侧设置有转轴,所述收纳盒外侧设置有旋转板,所述连接块外侧连接有第二限位杆,所述连接块上设置有第三限位杆,且第三限位杆外侧设置有弹簧。该农作物秸秆碳化炉,设置有刮板,通过刮板能够对装置主体的内壁进行清理,使其能够完全的落至收纳盒的内部,使其方便进行使用,并且通过搅拌叶可使碳化更加均匀。
1301	2	本实用新型公开了一种可控氧、限氧贫氧的常压气热干馏碳化竹材设备,包括密封炉体,所述密封炉体中设有加热装置、用于控氧、限氧贫氧的送风装置和气热循环装置,所述送风装置为安装有可活动限氧罩的送风机,所述气热循环装置包括循环风机和循环风道,所述循环风道上设有通气孔。本实用新型在送风机上设置可活动限氧罩,通过开闭可活动限氧罩可以控制送氧量(新鲜空气量),进而控制炉内竹材的碳化效果；可以根据具体的使用要求,实现对竹材的浅表碳化、均匀碳化和较深碳化等不同程度的碳化。
1302	5	本实用新型公开了一种纤维丝束分层传输装置,具体涉及纤维丝束分层领域,包括安装板,安装板的一侧两端固定连接有固定辊,两侧固定辊的相对一侧对称设置有分层辊,分层辊远离固定辊的一侧设置有限位辊,分层辊和限位辊之间设置有活动辊,安装板的中部开设有用于放置碳化炉的凹槽。本实用新型首先通过设置的固定辊和分层辊、限位辊、活动辊的配合,可以对纤维丝束进行均匀分层,提高传输效果,且在传输过程中不会因剐蹭导致纤维丝束表面产生新的毛丝,影响成品质量,同时通过滴胶箱滴胶在一个分层辊的顶部,并通过分层辊的转动使胶水对纤维丝束表面产生的毛丝与纤维丝束相贴合,起到去毛丝的作用,提高成品质量。
1303	0	一种低温碳化炉炉膛,属于碳纤维生产设备领域,包括底部炉膛基体、顶部炉膛基体以及支撑基体,所述支撑基体垂直设置在底部炉膛基体与顶部炉膛基体之间；所述底部炉膛基体包括若干块并排设置的整板,整板之间相互连接；所述支撑基体包括若干块与顶部炉膛基体垂直设置的支撑板；所述顶部炉膛基体包括若干根横梁、盖板以及支撑梁,所述横梁安装在支撑板的顶部,盖板安装在横梁上,支撑梁设置在盖板与支撑板之间,盖板与横梁之间形成与排烟装置对接的排烟口。本实用新型的有益效果是,整个炉体使用耐火粘结剂辅助密封及固定,结构稳定,受热面积大,保温性能强,排烟迅速,适用宽体炉膛的设计。
1304	0	本实用新型公开了一种碳纤维低温碳化炉温度控制系统,包括炉体,所述炉体的内腔固定连接有隔板,所述炉体左侧的顶部固定连接有通气管,所述炉体内腔顶部的两侧均设置有加热管,所述炉体内腔的顶部固定连接有温度传感器,所述炉体内腔两侧的底部固定连接有放置板,所述炉体内腔底部的两侧均固定连接有加热炉。本实用新型通过炉体、隔板、通气管、加热管、温度传感器、放置板、加热炉、排渣管、净化箱、控制器、吸风机、过滤盒、滤芯筒、排烟管和出气管的配合使用,具备方便调温和烟气处理的优点,能够有效解决现有的碳纤维低温碳化炉,不便于调节温度,同时不具备烟气处理的功能,因此无法满足使用者需求的问题。
1305	2	本实用新型是一种碳纤维专用的结焦管道清理工具,结构包括枪式气钻、连接头、加长连杆和筒型铲,连接头的一端固定安装于枪式气钻的输出端,其另一端与加长连杆固定连接,加长连杆的端部与筒型铲固定连接,筒型铲由固定部和切割部组成,固定部包括固定轴、座板和四个肋板,固定轴垂直于座板的中心,且与座板固定连接,四个肋板均布位于座板的背面,肋板为直角三角形,且肋板的一个直边与座板固定连接,其另一个直边与固定轴的外表面固定连接,切割部包括四个铲片,四个铲片沿座板的前面外缘均布并与座板固定连接,铲片为圆弧形,其端部设有尖点,铲片的外缘设有刃角a,本实用新型可以彻底清理结焦,保证管道通畅,改善碳化炉内烟气气氛。
1306	0	本实用新型公开了一种用于秸秆碳化炉的传动装置,包括至少两个支撑架,支撑架上转动连接有传动轴,传动轴连接有驱动装置,驱动装置用于带动传动轴的转动,传动轴外壁上固定套接有传动轮,传动轮与炉胆外表面相接触,传动轴通过联动装置连接有带动轴,带动轴与支撑架转动连接且位于传动轴的下方,带动轴通过清扫装置连接有第一毛刷,第一毛刷与传动轮外表面接触。本实用新型通过驱动装置带动传动轴和带动轴的转动,使得传动轮的转动和第一毛刷在水平方向上的往复运动,第一毛刷可以将附着在传动轮表面的灰尘扫去,使得与炉胆接触面没有灰尘,能更好地带动炉胆的转动,不会影响传动效率。
1307	1	本实用新型是一种碳纤维生产用碳化炉废气毛丝过滤分离装置,水平设置于废气管线中四通位置,结构包括顶杆、顶板、次顶板、一定数量的加强筋、滤网和底圈,顶板和次顶板均为圆形平板结构,顶杆中部与顶板固定连接,且其贯穿顶板的圆心,顶杆底端与次顶板顶面的中心固定连接,次顶板的底面边缘密封固定连接有滤网,滤网的外形为圆台形,其底部与底圈密封固定连接,底圈为圆环结构,顶板底部边缘与底圈之间设置有一定数量的加强筋,本实用新型能够保证废气正常通过废气管线,有效拦截随废气上升的毛丝。
1308	4	本实用新型提供了一种废电池无氧碳化回收处理线,属于废弃物回收利用技术领域。它解决了现有废电池处理不够环保等问题。本废电池无氧碳化回收处理线包括从左到右依次连接的板链式输送机、对辊式破碎机、一号螺旋输送机、碳化炉,碳化炉为密封结构且碳化炉的内腔具有电加热线圈,碳化炉的一侧具有进料口,碳化炉另一侧具有出料口且碳化炉顶部具有出气口,一号螺旋输送机连通于碳化炉的进料口,碳化炉的出料口连接有二号螺旋输送机,碳化炉的出气口通过管道连接有二燃室,二燃室通过管道连接有急冷塔,急冷塔通过管道连接有旋风分离器,旋风分离器连接有对烟气进行处理的烟气处理结构。本实用新型不会造成电池金属氧化,而且环保。
1309	0	一种污泥碳化处理系统,涉及污泥处理装置技术领域,包括进料装置一,所述进料装置一通过螺旋输送机一与干燥筒的一侧连接,干燥筒上设置热风炉一,干燥筒的另一侧设置有干燥筒出料口和两个干燥筒除尘口,干燥筒出料口下设置有螺旋输送机二,干燥筒除尘口连接旋风除尘器,螺旋输送机二与进料装置二连接,进料装置二通过螺旋输送机三连接中温碳化炉的一侧,中温碳化炉的另一侧设置有两个出气口,出气口一连接热风炉一的另一侧,出气口二连接热风炉二的一侧,热风炉二的尾部设置有螺旋输送机四。本实用新型通过干燥筒和中温碳化炉对收集来污泥进行净化处理,将污泥减量化,污泥体积和总量减少90％以上,解决了处理污泥的问题,使环境得到了改善。
1310	1	本实用新型涉及碳化钨粉生产技术领域,且公开了一种超粗碳化钨粉生产碳化炉,解决了目前碳化炉不能对生产完成后的碳化钨粉进行筛选,容易影响碳化钨粉的质量的问题,其包括炉体,所述炉体上端连接有进料口,炉体下部一侧连接有出料口,炉体内部连接有筛分组件,炉体外部两侧均连接有吸尘组件,本实用新型,电机带动扇形齿轮旋转,扇形齿轮与齿条板啮合时,齿条板移动带动筛选框移动,当扇形齿轮不与齿条板啮合时,在压簧和弹簧的弹性势能下,使筛选框向另一侧移动,当扇形齿轮不断旋转时,使筛选框内部的物料不断运动,进而使符合条件的物料筛分,从而使该装置可以对物料进行筛分,提高了物料质量。
1311	4	本实用新型公开一种碳化炉余热回收蒸汽锅炉,涉及燃烧炉技术领域,包括：烟气通道,烟气通道开设在地下便于烟气通过；多个装配座,间隔安装在烟气通道内,且装配座沿烟气的行进方向分布；多组换热器,与装配座一一对应装配,且换热器设置于装配座内部；锅炉支撑组件,安装在地面上,且锅炉支撑组件位于换热器上方；锅炉,安装在锅炉支撑组件上,且锅炉上开设有多个进水口和多个出水口,进水口分别与换热器的出水端连通,出水口与换热器的进水端连通。本实用新型解决了现有技术中烟气余热利用率低的技术问题。
1312	4	本实用新型公开了一种危险废物处理用碳化炉热解装置,包括碳化炉本体和用于危险废物的脱水的预干燥装置,所述预干燥装置包括与碳化炉本体相连的输料筒、设于输料筒内部的转轴、设于转轴内部的通道、固设于转轴外侧的多个固定环、开设于固定环内部的空腔、开设于固定环上且与空腔相连的通气孔、开设于转轴上的导气孔以及用于气体排放到输料筒内部的出气部件。本实用新型通过设置输料筒、转轴、通道、固定环、空腔、通气孔、导气孔,解决了现有单独的干燥设备耗能大,物料脱水效率低,浪费干燥后产生的大量能量的问题。
1313	0	一种碳纤维生产用碳化炉清洗设备,包括固定底座、固定立板、辅助支架、电机、伸缩杆、清洁刷、水箱、污水箱,所述固定底座底部连接多个万向轮,固定底座上部连接固定立板,所述固定立板左侧连接辅助支架,所述辅助支架前侧连接把手,把手右侧连接固定立板,辅助支架下部连接固定底座,所述固定底座上部连接污水箱,所述污水箱右侧连接固定立板,污水箱左侧连接辅助支架,污水箱前侧连接排污管,固定立板右侧连接排污伸缩管,所述排污伸缩管下部穿过固定立板连接污水箱,排污伸缩管上部连接辅助连接板,所述辅助连接板内侧连接过滤网,辅助连接板右侧具有排渣口。
1314	0	本实用新型公开了碳化炉技术领域的一种碳纤维生产用碳化炉,包括碳化炉炉体；排放管道通过隔离阀与碳化炉炉体上的排放口连接,在所述排放管道位于隔离阀的一端连接有除焦油剂管道、水冲洗管道和吹扫管道；在所述排放管道上与隔离阀相距设定长度处连接有排污管道。本实用新型实现了对碳化炉排放管道的自动清理,不需要人工拆装盲板,也不需要人工清理焦油,降低了工人的劳动强度,清理效果好,清理效率高,避免了人工清理带来的安全风险；同时可以实现在线清洗,提高了碳化炉的连续运行周期,降低了生产成本。
1315	2	本实用新型涉及碳纤维生产清理工具技术领域,且公开了一种用于碳纤维生产设备低温碳化炉的新型清理工具,包括手柄,手柄的右端内部活动套入有套杆,套杆的右面固定连接有盛油斗,盛油斗的内部镂空且盛油斗的顶端呈开口状,盛油斗的右内壁顶端设置有第一刮刀,盛油斗的前后内壁顶端分别设置有第二刮刀,盛油斗的右端底部开设有排油孔,盛油斗底部的排油孔处设置有排油底盖,排油底盖的左端铰接在盛油斗的底面上,排油底盖的前后两端分别通过螺栓与盛油斗连接,结构简单,使用方便,可以迅速清理低温碳化炉内的沉积焦油,并避免将焦油滴漏至炉膛底部。
1316	2	本实用新型公开了一种竹条加工用碳化装置,包括过渡室、碳化炉、冷却室和用于输送竹条的输送轨道,过渡室位于碳化炉前部,冷却室位于碳化炉的后部,输送轨道位于过渡室、碳化炉和冷却室内,碳化炉的外侧设有蒸汽炉,蒸汽炉与碳化炉相通,本实用新型为了解决竹条碳化过程效率低的问题,在碳化炉前设置过渡室,竹条通过输送轨道一端往过渡室、碳化炉和冷却室内进行输送,竹条通过过渡室进入碳化炉,方便碳化炉进行保温且方便快速地对竹条进行碳化；并且碳化炉后设置冷却室,使得竹条从碳化炉出去后可加速冷却,方便工作人员从输送轨道的另一端取下碳化竹条,方便连续不断的进行竹条碳化,加快竹条碳化效率。
1317	0	本实用新型涉及生物质材料加工设备技术领域,具体涉及一种碳化活化结合式燃烧机,其特征在于：包括第一上料机构、第二上料机构、活化旋转炉和油气分离及冷却机构,活化旋转炉内设有贯穿其头尾两端的碳化旋转炉,第一上料机构用于将生物质原料上料至碳化旋转炉内,第二上料机构用于将碳原料上料至活化旋转炉内,碳化旋转炉内产生的木煤气经过油气分离及冷却机构处理之后供至蒸汽发生机构处,蒸汽发生机构与喷蒸汽组件相连接,喷蒸汽组件设于活化旋转炉上并用于对活化旋转炉内进行喷蒸汽。本实用新型整体结构新颖、实用可靠,整体运行能耗更低且更加环保,有效降低了整体的运行成本,整体经济效益更佳。
1318	0	本实用新型属于碳化炉技术领域,尤其为一种用于生产生物质炭的复合型碳化炉,针对常用的用于生产生物质炭的复合型碳化炉中对于物料的防护措施较低,且不便于移动,导致装置的实用性较低的问题,现提出如下方案,其包括碳化炉主体,所述碳化炉主体的一侧转动安装有盖板,碳化炉主体的一侧固定安装有固定座,固定座的底部开设有活动槽,活动槽的顶部内壁上开设有滑动通孔,滑动通孔内滑动连接有插板。本实用新型结构设计合理,通过插板与盖板内壁的卡接配合,能够提高盖板稳定性,对物料起到防护,保证物料能够完全在碳化炉内进行工作,其次通过设置的电动推杆,能够实现对万向轮的收放工作,便于移动整个装置,可靠性高。
1319	0	本实用新型公开了一种连续回转式碳化炉,包括底架,所述底架的上表面固定连接有两个轴承座,所述轴承座的内壁固定连接有轴承,所述轴承的内环面固定连接有炉体,所述底架的上表面固定连接有回转组件,所述底架上表面靠近炉体进料端的位置固定连接有进料组件,所述炉体进料端的高度大于炉体出料端的高度,本实用新型通过开启盖板将原料注入进料箱内,通过导向板使原料进入进料管,通过进料电机的输出端带动转动轴转动,进而带动输送叶转动,通过输送叶推送原料进入原料筒内,并随着原料的注入不断推挤堆积的原料向原料筒内伸入,从而使该连续回转式碳化炉解决了现有碳化炉原料容易推挤,不便于铺展,造成受热不均,影响碳化效果的问题。
1320	0	一种防焦油低温碳化炉头装置,其包括炉体,炉体靠近两端设置的氮气气封,炉体两端分别设置的第一废气抽风口和第二废气抽风口以及炉体靠近一端一侧设置的两个侧面废气抽风口,还包括水平送风口、第三废气抽风口、斗型排废口和密封板,所述炉体靠近一端的内侧设置有两个水平送风口,水平送风口一侧的炉体上嵌入设置有第三废气抽风口,炉体底部对应第三废气抽风口位置处设置有斗型排废口,斗型排废口的底端设置有密封板,本实用新型结构新颖,构思巧妙,有效解决炉内废气聚集现象,增加整体的排废效果,减少焦油产生及滴落,解决纤维在低温碳化炉易断丝问题,防止焦油在低温炉内扩散,方便停车清理。
1321	0	本实用新型公开了一种生活垃圾热解炭化炉,包括底座,所述底座的上表面固定安装有箱体,箱体的顶部连通有竖管,竖管的顶部螺纹连接有盖体,箱体的内部固定安装有隔板,隔板的上表面开设有凹槽,凹槽的内部固定安装有电热块,电热块的两侧与凹槽内腔的两侧均固定连接,隔板的下表面开设有进气孔,进气孔与凹槽连通,所述箱体的右侧连通有进料管,进料管远离箱体的一端连通有进料斗,进料斗的一侧插设有插板。该生活垃圾热解炭化炉,通过设置盖体、隔板、电热块、进料管、进料斗和插板配合,实现对箱体密封的目的,达到了对箱体内部的生活垃圾进行缺氧碳化燃烧的效果,提高了炭化炉的碳化效率,同时也提高了该碳化炉的工作效率。
1322	0	本实用新型公开一种高效超粗碳化钨粉生产用碳化炉,属于淀粉生产技术领域,其包括炉体,所述炉体的一侧铰接有密封门板,所述密封门板上设有空腔,所述空腔的一侧内壁固定安装有推杆电机,所述空腔滑动安装有圆盘,所述空腔的推杆与圆盘固定连接,所述圆盘远离推杆电机的一侧转动安装有四个呈环形均匀分布的螺纹杆,所述圆盘远离推杆电机的一侧设有双向电机,双向电机的竖输出轴与四个螺纹杆传动连接,所述密封门板靠近炉体的一侧开设有四个呈环形均匀分布的螺纹孔；本实用新型电动化操作关闭或者密封门板,提高密封门板开启和关闭的便利性,提高密封门板与炉体之间连接的密封性。
1323	1	本实用新型是一种低温碳化炉在线清理的排废管道系统,包括低温碳化炉、焦油罐组、排废管道组、调节阀组,所述低温碳化炉与焦油罐组均位于排废管道系统的下部,所述低温碳化炉的废气出口与排废管道组相连,所述调节阀组包括七个调节阀,且调节阀组安装于排废管道组上,所述焦油罐组包括两个焦油罐且与排废管道组相连,所述排废管道组由左右并联的两路排废管道组成,本实用新型可以对碳化炉废气管道中累积的废丝、焦油和碳渣进行集中清理,且在清理过程中无需对碳化炉进行降温或停开碳化炉,保证了碳纤维生产的连续稳定进行。
1324	0	本实用新型公开了一种用于生物质碳化炉的冷却装置,涉及生物质碳化炉设备技术领域,本实用新型包括底座,底座的顶部设有炉体,炉体的顶部设有圆台,圆台的顶部设有驱动电机,炉体的内部通过驱动电机连接有分离组件,炉体的内壁连接有冷却组件,分离组件包括转轴、风叶、缓冲板、冷却箱和分离盘,冷却组件包括冷风机、通风管道、出风管和避尘滤罩。本实用新型为一种用于生物质碳化炉的冷却装置,通过分离组件,能够使黏结在一起的生物质进行分离打散,能够增加冷风的接触面积,使生物质能够进行全面冷却,通过冷却组件,能够加快冷风对生物质的冷却,提高了生物质的冷却效率,降低了生物质的冷却时间,全方位冷却提高了生物质的冷却效果。
1325	0	本实用新型公开了一种用于生物质碳化炉的活动运输组件,涉及运输组件技术领域,包括底座、第一侧板、第二侧板、固定板以及拆卸板；固定板固定设置于底座的顶部,固定板的一侧开设有连接槽,连接槽的两个侧壁相对固定设置有电控伸缩杆,第一侧板和第二侧板的一侧均固定设置有连接块,两组电控伸缩杆的一端分别与两个连接块的一侧固定连接,底座的顶部开设有矩形槽。本实用新型中,通过设置的第一侧板和第二侧板,第一侧板和第二侧板根据生物质炭化炉的长度进行移动,移动过后电控伸缩杆和定位板对第一侧板和第二侧板进行固定,增强生物质炭化炉运输过程中的稳定性,便于根据生物质炭化炉的长度调节第一侧板和第二侧板的位置。
1326	0	本实用新型公开了一种可连续进料的生物质碳化炉,涉及碳化炉技术领域,本实用新型包括炉体,炉体的上方设有进料组件；进料组件包括支撑板、进料箱、储料箱、封盖、下料管。本实用新型为一种可连续进料的生物质碳化炉,通过设置进料组件,在炉体进料时,首先将待进料的物料放入到储料箱中,放入到储料箱中的物料能够通过下料管和连接管进入到进料箱的内部,与此同时,启动减速电机,在减速电机的作用下,能够带动转轴进行转动,转动的转轴能够通过皮带轮带动活动轴进行转动,转动的活动轴能够使得进料箱内部的活动板处的拨板在进料箱的内部进行转动,从而将进料箱内部的物料拨正输料槽处,最后经输料槽处的输料管进入到炉体的内部。
1327	0	本实用新型公开了一种快速冷却系统及卧式无氧碳化炉,其中卧式无氧碳化炉包括：卧式炉体；循环水层,所述循环水层连接于所述卧式炉体表面；炉盖,两个所述炉盖对向安装于所述卧式炉体两端；电阻加热室,所述电阻加热室安装于所述卧式炉体内,所述电阻加热室连通于所述卧式炉体两端设置；抽真空夹层,所述抽真空夹层形成于所述卧式炉体内壁与所述电阻加热室之间,所述抽真空夹层连通于所述电阻加热室内。
1328	0	本实用新型公开了一种蓄热式热循环梯级热能利用化工废盐精制成套设备,包括精制单元和蓄热利用单元；精制单元：包括碳化炉、连接管、溶盐器、蒸发结晶器和化工过滤器,所述碳化炉左侧面的出料口通过连接管与溶盐器上端侧面的进料口连接,所述溶盐器下端侧面的出液口与化工过滤器下端侧面的进液口之间通过连接管连接,所述化工过滤器上端侧面的出液口通过连接管与蒸发结晶器中部侧面的进液口连接,本蓄热式热循环梯级热能利用化工废盐精制成套设备,可可使化工废盐在一处就能完成精制,可有效降低化化工废盐处理的成本,并且能使.温的烟气对碳化炉加热,避免热量的浪费,还能使烟气再次的燃烧,节省碳化炉的加热所消耗的能。
1329	0	本实用新型涉及碳化炉技术领域,且公开了一种碳化钨粉生产用全自动推舟式碳化炉,解决了目前碳化炉不能根据使用需求进行移动,降低了碳化炉的实用性的问题,其包括碳化炉本体,所述碳化炉本体下端两侧均连接有支撑板,支撑板一侧两端均开设有滑槽,碳化炉本体下端连接有移动组件,本实用新型,第一电动伸缩杆带动梯形块移动,梯形块带动支杆向下移动,继而使移动轮向下移动与地面进行接触,进而将碳化炉本体向上进行托起,从而使该装置可以根据使用需求进行移动,提高了实用性；固定板向外伸出,然后第二电动伸缩杆带动移动板移动,使压板与地面接触,压板与地面形成加持力,进而使碳化炉本体固定。
1330	1	本实用新型公开了一种石墨散热膜生产用真空碳化炉,包括：炉体,所述炉体呈卧式设置,所述炉体两端连接有炉盖；真空碳化室,所述真空碳化室安装于所述炉体内；抽真空单元,所述抽真空单元连接于所述真空碳化室内；循环水夹套,所述循环水夹套连接于所述炉体外表面,所述抽真空单元穿设所述循环水夹套设置；电阻加热单元,所述电阻加热单元安装于所述真空碳化室内。
1331	4	本申请公开了一种连续生产石墨烯膜的设备,包括依次设置的涂布装置、干燥装置、碳化炉、石墨化炉以及辊压装置,还包括用于连接各装置和炉的传送带组件；涂布装置包括：辊轮,设置在传送带组件上方；驱动机构,用于驱动辊轮转动；支撑架,辊轮和驱动机构均安装在支撑架上；升降元件,与支撑架连接,用于通过带动支撑架上下移动来调节辊轮和传送带组件的间隙。本申请的连续生产石墨烯膜的设备通过传送带组件能够连接涂布装置、干燥装置、碳化炉、石墨化炉以及辊压装置设备,实现连续化生产,生产效率高；涂布装置通过升降元件能够带动辊轮上下活动,从而可以调节辊轮与传送带组件的空隙,即能够调节浆料涂布的厚度。
1332	0	本实用新型属于竹制品制造技术领域,具体涉及一种应用于竹制品的高温高压碳化装置,包括固定壳,所述固定壳底部的前后两侧分别通过转动座一和转动座二转动连接有固定腿和液压杆,所述液压杆的底端转动连接有转动座三,所述固定壳的前端面通过螺栓固定连接有外盖板,所述固定壳的后端面固定设有蒸汽接头,所述固定壳的内侧面固定设有导轨,所述导轨上滚动安装有移动件,所述移动件转动安装在移动壳的侧面,所述移动壳的一端通过螺栓固定连接有内盖板,固定壳在液压杆的伸缩下转动,使移动壳在重力作用下通过移动件在导轨上滑动并自转,无需设置对固定壳密封性产生破坏性的传动机构,即可使木材产生翻转以进行高质量的碳化加工。
1333	0	本实用新型公开了一种碳基相变复合材料制备装置,包括浸渍罐,还包括浸渍溶解机构和加压机构,所述浸渍罐内部安装有浸渍溶解机构,所述浸渍溶解机构具体由驱动电机、搅拌杆、螺旋架、机构旋轴和旋轴扣组成,所述浸渍溶解机构中央安装有机构旋轴,所述机构旋轴上固定安装有螺旋架,所述螺旋架两侧均固定安装有搅拌杆,所述机构旋轴上端安装于驱动电机上,所述机构旋轴下端镶套安装有旋轴扣,所述浸渍罐通过安装架悬挂安装于机架悬梁上。可对增强体浸渍熔融的石油或煤沥青进行充分的混合搅拌,提高了石油或煤沥青的熔融效果和溶解率,并且提高复合压制效率,能够对碳基复合材料进行快速加压复合。
1334	0	本实用新型公开了一种高效的生物炭制备装置,属于生物炭制备装置技术领域,高温的生物炭接触空气可能破坏生物炭,需要进行冷却,以往的冷却方式为自然冷却,难以降低温度进行连续生产,包括底板,底板上表面固定设有环形支架,环形支架内固定安装有碳化炉,碳化炉内安装有油冷组件,第一电机带动螺旋叶与转盘转动于送料筒内,能通过扇形槽间歇性向碳化炉内送料,而第二电机联动齿条往返滑动,使导料球往返转动,从而通过水冷出料管实现间歇性出料；第二电机联动搅拌叶转动,对碳化炉内的高温生物碳搅拌,使温度均匀,通过螺旋管进行油冷,并通过环形水槽进行水冷,达到快速冷却,连续生产效果。
1335	0	本实用新型公开了一种低温碳化炉,包括炉体,所述炉体的一端设有进丝口,所述进丝口处设有喷射装置,所述喷射装置包括罩体和设置于罩体内的喷管组件,所述喷管组件的第一喷管和第二喷管上设有喷孔,用于向丝束上喷射加热介质,所述喷孔的喷射方向朝向炉体内部倾斜设置。本实用新型通过在进丝口处向丝束上喷射加热介质,有效减少低温区碳块的产生,改善结焦现象,防止丝束与碳块接触而造成的大面积磨丝、分丝等现象,提高碳纤维的质量,延长低温碳化炉的使用寿命。
1336	0	本实用新型公开了一种碳纤维生产用高温碳化炉,包括炉壳、分别设置在炉壳两侧壁上的丝束进、出口,炉壳内分别设置有加热管和石墨板,丝束进、出口内壁两端均设置有隔离密封板,隔离密封板底端转动设置有导丝密封辊,且丝束进、出口内壁与隔离密封板之间设置有升降调节组件,炉壳内设置有陶瓷导热架,且陶瓷导热架上端面分别设有传热槽组和传热孔组,石墨板底端设置有传热板组。通过改变止动杆位于止动槽的位置对相对设置的隔离密封板间距进行调节,配合挡气斜板作用下,减少炉壳内部热量散失和密封装置的氮气进入和使用量,加热管散发的热量经蓄热槽、陶瓷导热架、传热板组和传热罩盒集中排入到石墨板上,提高了传热效率。
1337	0	本实用新型公开了一种便于清洁的碳化炉,包括箱体机构、转动连接在所述箱体机构的搅拌机构、固定连接在所述箱体机构内部上侧的喷淋机构、固定连接在所述箱体机构内部下侧的固定支架和滑动连接在所述箱体机构与所述固定支架之间的称重板,所述喷淋机构与所述搅拌机构之间传动连接,所述搅拌机构上设置有刮壁机构和限制机构,所述固定支架上转动连接有烘干机构,所述烘干机构与所述搅拌机构之间传动连接,所述称重板与所述箱体机构之间设置有第一弹簧；利用物料的重力驱动刮壁机构与箱体机构内壁进行接触,从而在转动的过程中刮去箱体机构内壁上的溶剂或包覆材料,防止溶剂或包覆材料附着在箱体机构的内壁上无法排出。
1338	0	本实用新型公开了一种具有快速降温功能的石墨用碳化炉,包括：卧式炉体,所述卧式炉体两端连接有炉盖；真空碳化室,所述真空碳化室安装于所述卧式炉体内,所述真空碳化室靠近炉盖端呈敞口设置；带阀惰性气体连接管,所述带阀惰性气体连接管穿设所述卧式炉体,并连接于所述真空碳化室内；循环水夹套,所述循环水夹套连接于所述卧式炉体外表面,所述带阀惰性气体连接管穿设所述循环水夹套设置；电阻加热单元,所述电阻加热单元安装于所述真空碳化室内。
1339	0	本实用新型公开了高温碳化炉技术领域的一种加热棒安装结构及高温碳化炉。加热棒安装结构包括支撑套管,安装在高温碳化炉炉壁保温层的安装孔中；一根整体式陶瓷管,安装在所述支撑套管的内部,所述整体式陶瓷管的内部用于安装加热棒。本实用新型所述加热棒安装结构能防止老化的保温层对加热棒形成压迫,进而防止加热棒因受外力而断裂损坏。
1340	1	本实用新型公开了一种带冷却水循环设备的碳化炉,包括：卧式炉体；循环水层,所述循环水层连接于所述卧式炉体的外表面；炉盖,两个所述炉盖对向安装于所述卧式炉体两端；电阻棒加热室,所述电阻棒加热室安装于所述卧式炉体内；循环水箱,所述循环水箱安装于所述循环水层底端,带泵进水管一端与所述循环水箱连接,带泵进水管另一端与所述循环水层连接；室外冷却塔,所述室外冷却塔进水端通过带泵管路与所述循环水箱连接,所述室外冷却塔出水端通过带泵管路与所述循环水箱连接。
1341	0	本实用新型涉及一种碳化稻壳加工用碳化炉,包括设于碳化炉上的进料口和出料口,碳化炉一侧壁上设有固定板,固定板上设有若干组呈倾斜状设置的斜流板,固定板的对立面上滑动设有滑动面板,滑动面板上设有对流板,对流板与斜流板错位间隔设置,滑动面板上设有用于驱动其滑动的驱动组件。该碳化稻壳加工用碳化炉,通过控制对流板与斜流板之间对接程度,在重力的作用下,实现稻壳的分层碳化,从而便于起到均匀碳化稻壳的作用,同时保证了碳化的稳定性。
1342	0	本实用新型涉及一种不易结焦积灰的碳化炉,包括进料口、排气口,碳化炉内设有空腔,空腔内设有可转动的挡板,挡板将空腔分隔成碳化区域和冷却区域,碳化区域与进料口相连通,碳化区域内设有驱动电机,驱动电机的输出端设有转轴,转轴的径向表面开设有螺旋凹槽,螺旋凹槽内设有若干组拨杆,拨杆的一端与转轴连接,拨杆的另一端设有扒块。该不易结焦积灰的碳化炉,通过在转轴的外表面螺旋状设置有拨杆,根据挤出机原理,实现对堆积在碳化炉内的稻壳进行缓慢导送,同时拨杆利用离心力打散稻壳,并在碳化区域内促使稻壳与空气充分接触,完成稻壳表面的均匀碳化,实现稻壳碳化的高效率加工。
1343	0	本实用新型公开了一种用于碳纤维生产的碳化工艺预热装置,属于碳纤维生产用设备技术领域。一种用于碳纤维生产的碳化工艺预热装置,包括安装盖,防护箱内设有电动机,带动轴外壁右侧套设有转动套,承载块中部设有从动轴,从动轴右端连接有预加热器主体,带动轴外壁设有多个导板,转动套内壁设有多个导槽,固定板顶面前后两侧均设有气缸,转动套圆周外壁右侧套接有固定环,固定环外部套设有承接环,承接环中部开设有限位槽。本实用新型通过设置在带动轴外壁的多个导板,转动套内壁的导槽,以及固定环外部的承接环之间的配合,一方面加快了碳化炉内的升温速度,另一方面也使得碳化炉内部温度更加均匀。
1344	4	本实用新型是一种用于有机固废绝氧热解碳化炉的冷却出渣系统,包括热解碳化炉残渣处理管路装置和惰性气体管路装置；热解碳化炉残渣处理管路装置的出渣管与冷却仓室连通,且连通处设有第一密封阀,冷却仓室与螺旋输送机连接,且连接处设有第二密封阀；惰性气体管路装置的除尘器通过管路与冷却仓室连通,且连通管路上设有电动阀,除尘器与空气预热器连接,空气预热器与循环风机连接,循环风机与惰性气体缓冲罐连接,惰性气体缓冲罐与冷却仓室连通,且连通管路上设有电动阀。本实用新型工作时,有机固废绝氧热解碳化炉可连续运行,采用间歇式出渣,可实现残渣冷却和余热回收功能,惰性气体循环使用。
1345	1	本实用新型公开了一种无污染新型碳化炉,本实用新型涉及碳化炉技术领域,包括箱体,所述箱体的上表面固定连接有处理罩,所述箱体的内侧壁固定连接有炉体,所述炉体的外表面固定连接有冷却罩,所述箱体的上表面和处理罩的内顶壁共同固定连接有隔板,所述炉体的排气端固定连通有排气管,所述排气管远离炉体的一端依次贯穿冷却罩、箱体和隔板并延伸至隔板的右侧,所述处理罩的内部设有连通管,所述连通管的左端贯穿隔板并延伸至隔板的左侧,所述箱体的上表面固定连接有制冷器。该无污染新型碳化炉,解决炉体烟气排放对工厂车间造成污染的问题,并且减少对工人身体健康造成的危害,能够在车间工作时达到无烟气污染的效果。
1346	0	本实用新型涉及活性炭制造技术领域,具体涉及一种干馏式碳化炉。本实用新型提供的干馏式碳化炉,可以进行连续出料,旋转的炉筒使得物料得到不间断的翻转,保证物料受热均匀；设置于炉筒中段外部的加热炉对炉筒进行很好的包裹,保证炉筒内的碳化温度,且可在加热炉的钢架外部设置隔热层,使得设备的高温不能辐射到周边以免对周边环境以及工作人员造成影响；出料盘管对碳化完成的物料进行预先冷却后再出料,方便后续处理和运输。
1347	2	本实用新型公开了种家具木材用碳化处理设备,包括底座,底座包括套管的内部套接有滑杆以及装配在滑杆前端的固定板,固定板的顶端装配有托杆,底座的顶端装配有碳化炉,本实用新型设置了一种带有伸缩结构的底座和碳化炉的家具木材用的碳化处理设备,在上料时,将固定板拖出,将舱门开启,随后在推回固定板将货架卡接在托杆的顶端,然后整体向前拉动固定板以及货架结构,将货架拉出,然后将物料码放捆绑,随后将物料推入之炉体的内部,直至货架到达内部后,将托杆取下,式的固定板让开舱门开关位置,将舱门关闭,进行碳化,有效的解决了现有的家具木材碳化设备在使用时需要在前方架设另一套货架所带来的碳化炉占地面积大的问题。
1348	0	本实用新型公开了一种物料自动下料装置及炭化系统。该物料自动下料装置包括下料管、控料阀机构以及驱动机构,所述下料管包括进料端与出料端,所述下料管用于连接在储料装置与炭化炉之间以用于供储料装置内的物料进入炭化炉中,所述进料端用于与储料装置连通,所述出料端用于与炭化炉连通,所述下料管的侧壁贯穿有让位通道,所述控料阀机构能够活动穿设所述让位通道以封闭或者打开所述下料管,所述驱动机构与所述控料阀机构连接以用于驱动所述控料阀机构运动。该物料自动下料装置能够克服现有阀门下料容易堵塞、物料粉化严重的问题,不易造成物料堵塞,阀门在运动过程中也不会造成对物料的挤压导致物料粉碎的情况,可有效保护物料的原始形状和状态。
1349	4	本实用新型公开了具有干燥碳化结构的炉膛,包括炉膛本体,在炉膛本体内设有干燥碳化腔体,在干燥碳化腔体下端的炉膛本体底部设有往复炉排,在炉膛本体外壁上设有进料口,进料口下端的干燥碳化腔体内由上到下依次设有上导料板、转动布料板、翻转式干燥炉排、上循环风进口、翻转式碳化炉排、下导料板、下循环风进风管和总补风管,在总补风管上设有一排伸入到干燥碳化腔体的数个补风分管。本实用新型结构简单、设计合理,在垃圾燃烧前对垃圾进行干燥和碳化,有效减小了往复炉排的面积,使炉膛结构更为紧凑。本实用新型结构简单、设计合理,在垃圾燃烧前对垃圾进行干燥和碳化,有效减小了往复炉排的面积,使炉膛结构更为紧凑。
1350	0	本实用新型涉及一种碳化炉密封腔结构,该密封腔结构应用于碳纤维装置,与一碳化炉连接,密封卡槽将两瓣式密封腔外壳连接形成密封腔体；部分密封卡槽之间设有气体分布孔板,相邻密封卡槽与连接在它们上的气体分布孔板形成高压迷宫腔；相邻无气体分布孔板的密封卡槽之间形成低压迷宫腔；及多个气体接入管,开设在两瓣式密封腔外壳上,气体接入管与高压迷宫腔连通；某气体进入高压迷宫腔,从而在高压迷宫腔内形成高于碳化炉的压力场。本实用新型结构简单、稳定可靠,可以有效防止外部空气进入碳化炉内部,也对碳化炉内部氮气向炉外泄漏起到了阻止作用,达到了碳纤维装置碳化炉进出丝口密封的目的。
1351	0	本实用新型公开一种立式生物质热解碳化炉,包括：进料装置、炉体装置、出料装置和洗涤装置,进料装置与炉体装置的上端相连通,出料装置与炉体装置的下端相连通；炉体装置包括：炉体,炉体包括：外壁和内壁,外壁和内壁之间形成火道；集气罩,集气罩设于炉体的上端；第一输气管,第一输气管的一端与集气罩相连通；小灶,小灶设于炉体的下端,小灶位于外壁与内壁之间；燃烧器,燃烧器设于炉体外,燃烧器的一端伸入外壁,且与小灶相连通；水嘴组件,水嘴组件设于炉体的外周,水嘴组件的一端伸入内壁内；洗涤装置,洗涤装置与第一输气管的另一端相连通,洗涤装置与燃烧器相连通。本实用新型避免环境污染,连续机械化生产,产量效益提高。
1352	0	本实用新型提供一种基于石墨片生产的碳化炉,包括碳化炉支架,所述碳化炉支架上安装有碳化炉本体,所述碳化炉本体的下端还连接有罗茨泵,所述碳化炉本体包括电极棒、石墨发热部和保护套；所述电极棒与所述石墨发热部电连接；所述石墨发热部设置在所述保护套内,所述石墨发热部的上端部到所述保护套的垂直距离为12～17mm,所述石墨发热部的下端部到所述保护套的垂直距离为38～43mm。相比于现有技术,本实用新型通过调整石墨发热部与保护套之间的合理距离,在保证原碳化炉规格尺寸不变的情况下,将石墨发热部的整体面积扩大,使得在原耗能一样的情况下,每个碳化炉可增加20％的产能,降低了生产成本,提高了石墨片的行业竞争力。
1353	2	本实用新型涉及园艺木质品处理技术领域,具体涉及一种户外园艺木制品深度碳化处理用进料装置,包括放置台,放置台的左侧设有碳化炉,顶部设有木质品放置架,木质品放置架包括四个竖直的固定柱,四个固定柱之间均匀设有多个水平的移动板,移动板内设有水平的转动杆,转动杆的两端均设有限位组件,每个移动板的顶部均设有两个滑轨,滑轨上滑动连接有滑动架杆,滑动架杆上设有固定组件；本实用新型设置了多层可以移动的移动板,通过使得移动板在固定柱的竖直方向上进行滑动,可以灵活的调节移动板之间的距离,适配不同粗细的木制品,保证足够的碳化空间,达到最佳的碳化效果。
1354	0	本实用新型涉及活性炭制造技术领域,具体涉及一种干馏碳化炉用出料盘管,所述出料盘管设置于水平滚筒式干馏碳化炉的出料端,所述干馏碳化炉内壁设置有螺旋槽,包括定量出料槽和多段拼接管；本实用新型提供的干馏碳化炉用出料盘管,具有一定的长度的冷却盘管确保了与物料的接触面积,增加了热交换面积,可对干馏碳化炉中完成碳化的物料进行冷却后再出料,冷却效果较好,且安装拆卸十分方便吗,有利于大范围推广。
1355	1	本实用新型公开了一种石墨膜制备用碳化炉过滤系统,包括碳化炉本体、一级过滤机构、二级过滤机构、三级过滤机构和真空泵,碳化炉本体、一级过滤机构、二级过滤机构、三级过滤机构与真空泵依次通过管路连接；碳化炉本体的侧壁上设置有氮气冲入口；一级过滤机构包括第一筒体和冷凝过滤器,冷凝过滤器设置在第一筒体的内部,冷凝过滤器的外壁与第一筒体的内壁密封连接；二级过滤机构包括第二筒体和隔板,隔板从上至下间隔设置在第二筒体的内部；三级过滤机构包括第三筒体和纤维吸附机构,纤维吸附机构设置在第三筒体的内部。本实用新型针对现有技术中过滤系统的过滤效果差,环保性差等问题进行改进,本实用新型具有提高过滤效果、环保性强等优点。
1356	0	本实用新型涉及碳纤维碳化工艺中的高温碳化炉用加热装置,具体涉及一种碳纤维生产用高温碳化炉马弗加热器,包括第一连接件和多个加热组件,每个加热组件包括多根发热体和多个第二连接件,多根发热体通过多个第二连接件连接起来并形成呈长方体状的加热组件,多个加热组件并联在第一连接件上形成加热器,每个加热组件上连接有电极。本实用新型采用石墨作为发热体、第一连接件和第二连接件的原材料,能够满足连续化碳纤维生产过程中对于高温碳化炉性能的要求,同时加热器围绕在马弗的四周,使得马弗受热均匀,保证马弗的腔体内热量传递均匀,提高了碳纤维碳化工艺的效率,实现了1100℃-2800℃高温状态下高模量碳纤维的规模化生产。
1357	0	本实用新型涉及碳纤维生产线中的低温碳化炉装备技术领域,具体涉及一种碳纤维生产用低温碳化炉马弗,包括马弗本体、马弗外壳和多根金属棒,马弗本体包括上波纹板、下波纹板以及将上波纹板和下波纹板连接起来的左侧波纹板和右侧波纹板,上波纹板、左侧波纹板和右侧波纹板为横向连续波纹结构,横向连续波纹结构沿马弗本体的长度方向分布,下波纹板为纵向连续波纹结构,纵向连续波纹结构沿马弗本体的宽度方向分布；上波纹板的顶部设有多块加强板,金属棒的一端连接着上波纹板顶部,金属棒的另一端连接着马弗外壳。本实用新型的马弗本体具有较高的强度,使用寿命长,能够满足碳纤维高效率生产、低成本产出的需求。
1358	0	本实用新型公开了一种应用于生活垃圾综合处理系统中的无氧碳化系统,所述无氧碳化系统前段是烘干设备,其包括碳化炉、吸收塔、不凝气处理系统、窑面布袋除尘器以及灰渣处理系统。碳化炉将收到的可燃混合物碳化,吸收塔通过管路连接至所述碳化炉以吸收所述烟气,不凝气处理系统用于处理烟气中不凝物质；窑面布袋除尘器对烟气除尘后并通过管路送至砖窑高温区燃烧。灰渣处理系统通过一输送线连接至一砖厂配料系统以将灰渣送入所述砖厂配料系统配料。本实用新型的无氧碳化系统能够将生活垃圾中的可燃物进行碳化处理且其产生的烟气通过不凝气处理系统处理达到环保排放。
1359	1	本实用新型涉及一种碳化炉出舟装置,所述出舟装置固连在碳化炉的出料端,所述出料端端部设置内炉门,内炉门与出料端之间设置有密封部件；所述出舟装置包括过渡仓,过渡仓下部设置与升降驱动部件连接的升降台,与升降台相对的过渡仓下部侧板上设置有推舟驱动部件,与升降台相对的的过渡仓另一侧板上设置有外凸的推舟通道,通道外端部设置外炉门,外炉门与推舟通道之间设置有密封部件；所述炉门连接有驱动部件；所述驱动部件电连接控制器。本实用新型结构简单,材料消耗少,造价低,密封效果好,较传统技术的碳化炉使用寿命提高,降低了修炉成本。
1360	4	本实用新型公开了一种碳化炉炭化废气完全燃烧装置,包括依次连接的一次燃烧室(1)、除尘室(2)和二次燃烧室(3),一次燃烧室(1)的外侧连接有废气进管(4),二次燃烧室(3)的外侧分别连接有燃气进管(5)和废气出管(6),所述除尘室(2)包括箱体(7),箱体(7)内并排分布有多块网孔板(8),相邻网孔板(8)上的孔位呈错位分布,箱体(7)的顶部一侧设有走气通道(9),走气通道(9)的底部设有导流板(10),走气通道(9)的顶部设有喷头(11),走气通道(9)的端部连接二次燃烧室(3)。本实用新型能够将炭化废气中的烟气和有毒气体处理完全。
1361	1	本实用新型提供一种基于石墨片生产的水温调节系统,包括蓄水箱、冷却装置、控温装置和PLC控制台；所述蓄水箱与所述冷却装置连通,所述控温装置与所述蓄水箱连接用于调节所述蓄水箱中的水温度,所述蓄水箱中的水用于所述石墨片的生产；其中,所述控温装置包括空气能热泵和温度感应器；所述空气能热泵和所述温度感应器均与所述PLC控制台电连接。相比于现有技术,本实用新型提供的水温调节系统,保证了水温维持在设定的范围内,解决了目前石墨碳化炉受外界水温度影响大、无法保证石墨片产品质量的问题,即使在长时间休产复工后的初次生产中,仍可以保证石墨片的生产质量。
1362	1	本实用新型公开了一种用于超粗碳化钨粉生产碳化炉清理装置,包括移动座,移动座的上表面右侧均匀固定安装有电动推杆,电动推杆的伸缩杆上侧固定安装有工作箱,工作箱的左表面上侧均匀安装有清理杆,工作箱的内部左侧安装有驱动装置,清理杆包括工作箱左表面上侧固定安装的输水管,输水管的外表面均匀固定安装有喷淋嘴,输水管的外表面均匀固定安装有轴承的内圈,轴承外圈的外侧固定安装有转动架,转动架的外表面固定安装有清理刷,清理刷为螺旋状结构,喷淋嘴与轴承错位安装,转动架为镂空结构。与现有技术相比,本装置能够便捷地对碳化炉内表面进行清理液喷淋和剐蹭处理,并收集污水,使用方便、清理快捷。
1363	2	本实用新型提供一种碳化炉炉内壁沉积物清理装置、低温碳化炉。其中的碳化炉炉内壁沉积物清理装置,包括气流清理单元、落物转运单元,所述气流清理单元处于碳化炉炉腔内以利用压力气流将所述碳化炉炉内壁的沉积物吹落,所述落物转运单元处于所述气流清理单元的下方,用于承接所述气流清理单元清理的沉积物并将落物由所述碳化炉炉腔内输送至所述碳化炉炉腔外。根据本实用新型的一种碳化炉炉内壁沉积物清理装置、低温碳化炉,采用气流清理单元对碳化炉炉内壁沉积物进行清理,无需与炉内壁产生机械接触,进而有效防止现有技术中对炉内壁进行清理时可能对炉内壁造成的损害,有效提高炉内壁沉积物的清理效率,保证碳化炉的高效运转。
1364	0	本实用新型提供一种碳纤维低温碳化炉,包括碳化炉本体,所述碳化炉本体具有沿丝束的运行方向的丝束运行通道,在所述丝束与所述碳化炉本体的顶壁之间具有吸附运输载体,所述吸附运输载体能够在所述碳化炉本体的炉腔的内外循环运转。根据本实用新型的一种碳纤维低温碳化炉,采用吸附运输载体对碳化过程中形成的碳粉等可能产生沉积的颗粒实现吸附,能够在丝束碳化的同时实现炉内沉积物的同步转移运输,有效降低炉内颗粒沉积于碳化炉的炉体顶壁的几率,极大程度的降低对炉顶沉积物的清理工作难度,最大程度的延长炉膛的使用寿命。
1365	4	本实用新型公开了一种污泥多级热解碳化一体化装置,包括污泥贮存室、污泥烘干设备、污泥热解碳化一体化设备、烘砖房。污泥烘干设备采用同心三筒镶嵌式结构,烘干时间长,占地面积小,能耗低,废气温度低,散热损失小。碳化炉和热解炉为一整体,投资较少,上部组件没有炉墙和连接管道,直接从下部组件吸收热量,传热效果好,占地面积小,制造成本较低,运行调整更方便,热效率更高,散热损失小。热解炉采用快装结构,炉体内墙采用整块浇注,与保温隔热材料配套组合整体加工,车间定型部件制作,现场组装,施工周期大大缩短,产品质量提高,劳动强度减小,炉子总体重可减少50％以上。烘砖房进行余热回收,可以烘砖、废气去白。
1366	0	本实用新型公开了一种污泥碳化处理用加速燃烧装置,属于污泥碳化处理领域,包括碳化炉、水箱、进气箱和焚烧炉,所述水箱和进气箱位于碳化炉和焚烧炉之间,水箱的下方设置有收集箱,碳化炉上连接有出气管一,水箱内设置有冷凝管,出气管一的一端贯穿水箱的侧壁与冷凝管连接,冷凝管呈S型分布在水箱内,且冷凝管的底部位于水箱的外部,冷凝管的底部连接有两根回收管,且回收管上安装有阀门,冷凝管的一端贯穿水箱的底壁连接有出气管二,出气管二的一端连接在进气箱上；本实用新型设计新颖,通过对碳化废气的冷凝,减少废气中的液体含量,且焚烧前可提前与空气混合,从而进一步的提高焚烧效果,加快燃烧的进行,值得推广。
1367	0	本实用新型公开了一种改变炭黑结构用于轮胎制造的废轮胎裂解炭黑加工系统,包括：废旧轮胎预处理装置、裂解活化装置和炭黑深加工装置；废旧轮胎预处理装置包括：用于将废旧轮胎破碎成胶块的切片装置；裂解活化装置包括：裂解碳化炉和活化扩孔炉；裂解碳化炉的预设工作温度为500℃-550℃；活化扩孔炉用于采用水蒸气将固态炭黑中有机物裂解物质残留凝结带出,且其预设工作温度为550-600℃。在本方案中,其裂解过程采用创新技术,区别现有技术的第一步是裂解碳化,除去易挥发物质并使残留的高分子碳氢化合物分解；第二步是超高温水蒸气活化扩孔,有机物裂解物质残留将随水分子凝结蒸气带出,将裂解炭黑萎缩的微孔起到扩孔作用,解决了裂解炭黑结构低的问题。
1368	0	本实用新型涉及一种碳纤维装置高温碳化炉接线结构,该接线结构安装在一石墨连接接头与一供电铜盘之间,所述接线结构进一步包括：一内套筒,供所述石墨连接接头的第一端插入；第一连接端座,一端与所述石墨连接接头的第一端连接,另一端与所述供电铜盘螺接连接；第二连接端座,安装在所述内套筒的外表面,且与所述高温碳化炉连接；一绝缘套筒,连接在第一连接端座与第二连接端座之间；其中,所述第一连接端座内设有至少一水冷散热装置。本实用新型结构简单、稳定可靠,适用于碳纤维装置高温碳化炉石墨加热元件与供电铜盘的连接。
1369	0	本实用新型涉及碳纤维生产工艺技术领域,具体涉及一种碳化炉气氛平衡系统,包括沿着丝束运行路径依次连接的用于将丝束入口处废气排出的入口紧急排气罩、用于防止气体随着丝束进入碳化炉内的入口密封腔、用于向碳化炉内补充惰性气体的入口工艺腔、用于对丝束进行碳化处理的碳化炉、用于对丝束进行冷却的出口冷却腔、用于防止碳化炉内气体随着丝束流出的出口密封腔、用于将丝束出口处废气排出的出口紧急排气罩；或者包括依次连接的入口紧急排气罩、入口密封腔、入口排废腔、碳化炉、出口冷却腔、出口密封腔、出口紧急排气罩。本实用新型使丝束在碳化过程中气氛保持平衡,能有效排出丝束在碳化过程中产生的废气,防止废气泄漏,减少惰性气体的用量。
1370	4	本实用新型公开了一种医疗垃圾用高温碳化回转炉,解决了现有技术中医疗垃圾处理不充分、易造成二次污染的问题。本实用新型包括机架,机架上设有湿法消毒罐、高温杀菌罐和高温碳化炉,湿法消毒罐与高温杀菌罐相连接,且高温杀菌罐与高温碳化炉相连接,所述高温碳化炉与高温杀菌罐之间设有高温循环管,高温循环管上设有开关阀和过滤器。本实用新型结构简单,设计巧妙,集成度高,实现机械送料,分级处理,提高对医疗垃圾的处理效率,同时有效减少二次污染,提高对医疗垃圾的安全处理,具有加高的实用性和市场价值。
1371	4	本实用新型公开了一种医疗垃圾用高温碳化炉出渣系统,解决了现有技术中医疗垃圾出渣不能有效过滤、分类的问题。本实用新型包括设置在碳化炉内的螺旋输送轴和筛分机构,螺旋输送轴与设置在碳化炉一端的驱动电机相连接,所述在碳化炉的出渣口连接有波纹管,波纹管的出口端与筛分机构相连接。本实用新型结构简单,与现有碳化炉融合性高,实现出渣的同时进行筛分,过滤出较大渣物和金属物,有效防止燃烧后直接掩埋对环境造成的二次污染,具有较高的推广价值。
1372	5	本实用新型公开一种余热回收拖动及发电装置,属于煤气化余热回收领域。针对现有对煤气化产生的余热得不到有效回收与利用的问题,本实用新型提供了一种余热回收拖动及发电装置,它包括气化炉,与气化炉连通的气固分离器,还包括预热器和余热回收器,气化炉、气固分离器和余热回收器均分别与预热器连通,余热回收器与汽水分离器连通,汽水分离器与蒸汽发电机构连接,所述蒸汽发电机构与换热器连接。本实用新型利用气化炉产生的高温煤气余热对气化剂进行预热,同时,高温煤气经换热后产生的蒸汽得到充分回收利用,一部分产生电能,另一部分蒸汽进入到预热器中作为气化剂参与到气化炉内的气化反应中,蒸汽用途种类多,降低企业生产能耗及生产成本。
1373	1	本实用新型公开了活性炭制造过程中利用自身活化伴生气进行烟气消白系统,涉及活性炭制造领域,包括活性炭碳化炉,所述活性炭碳化炉的出口通过管道连接有余热锅炉,所述余热锅炉设有两个入口,且余热锅炉一个入口通过管道与活性炭碳化炉连接,所述余热锅炉另一个入口通过管道连接有活性炭活化炉,且余热锅炉的出口通过管道连接有脱硫塔,所述脱硫塔的出口通过管道连接有冷凝器,所述冷凝器的出口通过管道连接有活化伴生气燃尽室。本实用新型将活性炭活化炉中产生的伴生气送入活化伴生气燃尽室中加热冷凝器后的低温烟气,达到烟气消白的效果。因地制宜提高能量利用效率并创造大量经济效益。
1374	0	本实用新型涉及有机物处理设备技术领域,具体为一种一体式有机物干馏碳化裂解设备,包括气化炉,气化炉的正上方设有裂解炉,裂解炉的圆周外壁且靠近顶部的位置设有第一出烟管,裂解炉的圆周外壁且靠近底部的位置设有第一进烟管,裂解炉的正上方设有碳化炉,碳化炉的圆周外壁且靠近顶部的位置设有第二出烟管,碳化炉的圆周外壁且靠近底部的位置设有第二进烟管。该一体式有机物干馏碳化裂解设备,通过第一进烟管和第二进烟管可以分别为裂解炉和碳化炉提供热能,通过第一出烟管和第二出烟管可以将带有热量的烟气回流到气化炉重新加热,从而提高了热能的利用率。
1375	0	本实用新型涉及稻壳碳化炉技术领域,提供了一种方便进料的稻壳碳化炉,包括底座、碳化炉本体、进料装置和导料装置,底座的上表面通过螺栓固定设置有碳化炉本体,碳化炉本体的左侧表面贯穿设置有进料装置,进料装置的左侧设置有导料装置。本实用新型开启电磁阀和旋转电机,稻壳通过进料斗掉落,通过进料斗进入到进料倾斜管内,旋转电机带动旋转杆旋转,使得旋转杆带动螺旋叶片旋转,螺旋叶片带动进入于进料倾斜管的稻壳往右侧移动,进入到碳化炉内,达到进料的效果,需要碳化时,关闭电磁阀即可对碳化炉本体达到密封的效果,无需不断的开启碳化炉的盖体,操作更加简单方便。
1376	0	本实用新型公开了稻壳碳化炉,包括一个中部开设有贯穿口的底座,所述底座贯穿口固定连接有一个焚烧炉,所述焚烧炉靠近下端位置的两侧内侧壁共同固定连接有一块焚烧过滤板,所述焚烧过滤板上表面中部固定连接,本实用新型通过分隔板、第一隔板、第二隔板和焚烧过滤板的相互配合可以有效的将稻壳进行分离,防止堆积在一起,降低碳化效率,通过振动机和风机可以通过振动机的振动防止焚烧过滤板堵塞,同时通过风机不仅能够为焚烧炉送入空气,让碳化更彻底,同时能够通过风力吹动稻壳,进一步防止堵塞过滤板,通过进烟管、烟尘净化器和出烟管可以有效对烟气进行过滤净化,然后将过滤的烟气进行收集使用。
1377	0	本实用新型公开了一种碳纤维制取用高温碳化炉,包括炉体组件和炉头组件,炉体组件包括炉体本体、承料装置和加热装置；炉体本体限定出炉腔,炉体本体的底部设有可打开和关闭的下料口；承料装置设置在炉腔内且位于下料口的正上方；加热装置设置在炉腔内；炉头组件包括炉盖和回流管,炉盖密封盖设在炉体本体的顶部,回流管设置在炉盖和炉体本体的外侧,回流管的一端固定在炉盖上且与炉腔的顶部连通,回流管的另一端固定在炉体本体的下部且与炉腔的下部连通。本实用新型的碳纤维制取用高温碳化炉能够提高热量的利用率,结构简单。
1378	0	本实用新型公开了一种污泥碳化传输装置,包括传输装置主体,所述传输装置主体的上端设置有烘干炉,所述烘干炉的一侧外表面设置有冷凝机构,所述冷凝机构包括电机、连接架、开关、冷凝管与支撑脚,所述烘干炉的上端外表面设置有密封型管道连接器,所述密封型管道连接器包括一号螺纹连接管、密封板、耐高温连接管与二号螺纹连接管,所述密封型管道连接器的一侧外表面设置有废气管,所述烘干炉的一侧设置有碳化炉。本实用新型所述的一种污泥碳化传输装置,通过设计的冷凝机构,能使装置的散热效果更好,让机身不易发烫,通过设计的密封型管道连接器,能提升管道之间连接的紧密性,便于管道之间的拆装,带来更好的使用前景。
1379	4	本实用新型公开了一种污泥水热碳化处理系统,包括污泥储存槽、进入泵、热交换器、污泥传送装置、抽出泵、固液分离器、挤压装置、储液槽和水热碳化炉；污泥传送装置设置两套,分布在水热碳化炉两侧,污泥储存槽依次经进入泵、热交换器、污泥传送装置与水热碳化炉入口相连,水热碳化炉出口依次经污泥传送装置、抽出泵、热交换器与固液分离器入口相连,固液分离器的固体出口与挤压装置相连,储液槽分别与固液分离器及两个污泥传送装置的液体出口相连。本实用新型的污泥水热碳化处理系统,利用水热碳化产物的预热经过热交换器,对初始污泥进行预热,加速初始污泥在污泥传送装置内的脱水速度,充分利用了废热,具有高效、环保的优点。
1380	0	本实用新型提供一种废弃有机物微波催化碳化炉,具体涉及到环保技术领域。本实用新型包括碳化炉,碳化炉内设有炉膛,碳化炉上设有进料斗、干馏气汇集腔、尾气汇集腔、微波源和燃烧室,干馏气汇集腔和尾气汇集腔上分别设有干馏气排气口和尾气排气口；碳化炉内设有出料腔；炉膛内设有烟气室,烟气室与燃烧室之间设有火焰喉管,烟气室与尾气汇集腔相通；微波源与碳化炉之间设有微波激励腔；碳化炉上设有出料输送机。本实用新型提出的一种废弃有机物微波催化碳化炉,将微波加热技术应用于废弃有机物的碳化,克服了废弃有机物碳化过程中的热传导速度慢,碳化时间长的问题,缩短了废弃有机物的碳化时间,减少了设备的规模。
1381	0	本实用新型公开了一种复合毡高温碳化炉,包括炉体、炉门、碳化腔和对接管,所述炉体的一侧安装有炉门,所述炉体底端的两侧均固定有固定结构,所述炉体的底端设置有安装板。本实用新型通过设置有过滤结构实现了对气体进行过滤,当内部在进行碳化处理时会产生一些气体,需要对气体进行过滤,气体通过进气口进入到输气管的内部,输气管将气体传输到过滤箱的内部,接着气体进入到进气道的内部,气体从进气道进入到过滤槽,过滤槽的内部设置有过滤液,因过滤箱内部设置有隔气板,隔气板将气体隔离在液面上部,气体仅能通过过滤液,被过滤液过滤后的气体进入到出气道的内部,接着通过输气管排出,从而提高了使用的安全性。
1382	0	本实用新型公开了一种水蒸气发泡炭化装置,包括碳化炉体,所述碳化炉体的下端固定焊接有支撑架,所述支撑架的上端固定安装有驱动电机,所述驱动电机输出轴的一端通过联轴器固定连接有传动杆,所述传动杆的一端贯穿碳化炉体的下表面位于碳化炉体的内部,且传动杆上固定焊接有搅拌螺旋片,所述碳化炉体的上端通过阻尼铰链铰接有上盖,所述上盖上一体成型有进料管,所述进料管的管口处设置有密封盖板,所述碳化炉体的外壁上固定焊接有水箱,且所述水箱设置为横截面为凹形的水箱。本实用新型通过驱动电机带动传动杆转动,传动杆带动搅拌螺旋片转动对秸秆、稻草等农林废弃物进行翻料,一定程度上确保了物料受热均匀。
1383	0	本实用新型提供了一种医用塑料炼油系统。其构造为：分拣装置、破碎装置、进料装置三者依次接续,进料装置伸入至炭化炉中,在炭化炉外部设置有烧嘴,炭化炉通过气体管路连接至油气分离器,在该气体管路上设置有除尘器,油气分离器的液相连接至分馏塔,油气分离器的气相连接至缓冲罐,缓冲罐和燃气源分别连接至烧嘴,炭化炉通过烟气管路连接至喷淋塔,喷淋塔的输出端连接至烟囱,在炭化炉的末端设置有出渣装置。本实用新型在有效处理医疗废物的同时获得了燃料油,提升了整体经济效益。同时,碳化炉在绝氧状态下裂解,可有效降低颗粒物及有害物质的产生,充分克服了环境污染问题。本实用新型可24小时连续运转,具有处理效率高、污染性低、经济效益突出等优势。
1384	4	本实用新型涉及一种碳纤维立式低温碳化炉的氮气密封装置,其解决了现有碳纤维低温碳化炉的密封差,易于带入空气的技术问题,其设有氮气密封腔,氮气密封腔内设有氮气吹扫管,氮气吹扫管前端设有氮气加热器,氮气密封腔侧壁设有氮气排放阀,氮气密封腔上端设有氮气进气腔,氮气进气腔内设有氮气输送管、压差仪、露点和氧含量取样管；氮气吹扫管自下而上依次设有第一氮气吹扫管、第二氮气吹扫管、第三氮气吹扫管、第四氮气吹扫管和第五氮气吹扫管,氮气排放阀装设在第三氮气吹扫管和第四氮气吹扫管对面。本实用新型可广泛应于碳纤维立式低温碳化炉密封的场合。
1385	7	本实用新型是一种测量污泥碳化炉内污泥层厚度的装置,该测量污泥碳化炉内污泥层厚度的装置包括称重组件、压力差检测组件和污泥厚度测量仪,所述称重组件能够对污泥碳化炉内的污泥重量进行检测,并传输至污泥厚度测量仪；所述压力差检测组件能够对污泥碳化炉内顶部和底部的压力差进行检测,并传输至污泥厚度测量仪；所述污泥厚度测量仪能够根据污泥重量及压力差计算得出污泥碳化炉内污泥厚度。本实用新型通过测量污泥碳化炉底部和顶部压力差的压力差及污泥重量,两者相结合使得污泥厚度测量仪得出污泥碳化炉内污泥厚度。填补了行业内的空白,为污泥碳化的生产稳定提供了保证,并提高了生产设备的自动化程度。
1386	0	本实用新型属于活性炭生产设备技术领域,尤其为一种生产活性炭的炭化装置,包括碳化炉主体和碳化框,所述碳化炉主体的底部开设有滑动槽,所述滑动槽内部滑动连接有滑块,所述滑块固定连接在碳化框的底部,所述碳化框两侧均开设有滑动导轨,所述滑动导轨的内部滑动连接有滑动引导块,所述滑动引导块之间固定连接有出料推板,所述出料推板的左侧固定连接有出料斜块,所述碳化框的左侧内壁的顶部固定连接有固定块,所述固定块的内部滑动连接有引导柱,所述引导柱的底部固定连接有斜角卡块。本实用新型通过设置活动出料板、出料推板、碳化框、引导柱、按压板、卡勾和斜角卡块相配合,解决了刚出炉的活性炭温度较高不方便卸料的问题。
1387	7	活性炭碳化炉喷水通气阀门自动开关循环灭火控制箱,活性炭碳化炉喷水通气阀门自动开关循环灭火控制箱,包括控制箱主体,所述控制箱主体的内部上侧从左到右依次连接开关电源和总循环时间继电器,所述控制箱主体的内部中间从左到右依次连接S1继电器、S2继电器、S3继电器、S4继电器和S5继电器,本实用新型结构简单,SA转换开关打到自动,K继电器控制水和蒸汽阀同时打开运行,通水到编程时间后K1继电器控制通水电磁阀关闭,蒸汽继续运作到编程时间后K2继电器控制汽阀门电磁阀关闭,利用双循环时间继电器将程序运行完毕,到达合适的时间双循环时间继电器继续循环,炉温度正常的话可以不停往返运行,从而可以方便的稳定炉温度。
1388	0	本实用新型提供一种高效碳化炉,所述高效碳化炉,包括：炉体；过滤盒,所述过滤盒的底部固定于所述炉体的顶部；处理泵,所述处理泵的一侧设置于所述过滤盒内部的一侧,并且处理泵的两侧连通有高温管,所述高温管的底端贯穿所述炉体并延伸至所述炉体的内部,所述高温管延伸至所述炉体内部的一端连通有吸气头,过滤网,所述过滤网的两侧设置于所述过滤盒内部的两侧,所述过滤盒内部的两侧之间固定连接有连接板。本实用新型提供的高效碳化炉,通过设置的清理刷,能够对过滤网上过滤的杂质进行清理,避免大量杂质堆积在过滤网上,从而影响过滤的速率,无需人工进行拆卸清理的费时费力,操作简单,使用方便,进而提高了该碳化炉的实用性。
1389	7	本实用新型公开了生物样品中放射性核素分析自动前处理装置,中央微型控制器MCU,用于数据接收、获取样品含水率参数,获取移动终端破碎指令,将样品进行粉碎处理,获得加热参数启动微波灰化碳化炉进行灰化碳灰处理；矿物成份分析仪对样品矿物成分、含水率、灰鲜比、灰化时间等参数分析反馈给中央微型控制器MCU,最终显示在移动终端；本实用新型实时显示当前物料的温度,处理状态,设置物料通过移动端观看样品前处理的情况,是否着火。时时控制加热温度,加热时间及时刻关停功能,处理异常随时关停功能,引用空气净化装置,吸收生物灰化碳化过程中产生的废气。
1390	0	本实用新型提供一种碳化活化一体式活性炭活化装置,包括加热箱、碳化炉、活化炉、送料机构以及出料仓,加热箱内部中间设置有分隔板,分隔板将加热箱的内部分隔成第一加热室和第二加热室,碳化炉的一端伸入第一加热室内,活化炉的一端伸入第二加热室内,送料机构与碳化炉相连接,出料仓设置在活化炉伸出加热箱的一端,本实用新型通过一体式的设计,能够提高能源的利用率以及活性炭活化的质量,以解决现有的活性炭活化加工过程中能源利用率低以及加工质量不高的问题。
1391	0	本实用新型公开了一种猪粪连续处理用炭化炉,涉及有机废弃物炭化技术领域,为解决现有的有机固体废弃物的处理装置,其运行成本高,高温烟气未能充分利用,性能不强的问题。所述外部炉的一侧安装有回转筒,所述回转筒的一侧设置有驱动组件,所述驱动组件的一侧安装有从动组件,所述回转筒的内部设置有热风碳化炉,所述从动组件的一侧安装有定量进料组件,所述从动组件的后端设置有滚筒电机,所述滚筒电机的下方安装有回转组件,所述外部炉的下端安装有安装载架,且安装载架与外部炉的下端固定连接,所述外部炉的后端设置有外部炉连接端口,且外部炉连接端口与外部炉的后端一体成型设置,所述外部炉的前端安装有输送管道。
1392	0	本实用新型属于碳化炉领域,具体公开了一种旋转炭化炉,包括炉架,所述炉架的上端面对称延伸有两组托环,两组所述托环的内部均贯穿转动镶嵌有炉体,两组所述托环之间安装有加热件,所述加热件位于炉体的外侧,其中一组所述托环的外侧延伸有固定架,所述固定架的端部延伸有定心架,所述定心架的内部安装有定心件,所述定心架的侧面延伸有连接环,所述连接环位于炉体的内部边缘处,所述连接环的内部环形阵列延伸有多组分裂刀片,所述炉体的内部靠近边缘处延伸有截断刀片。本实用新型能够在提高碳化效率的同时保证材料被分裂、截断的质量。
1393	0	本实用新型公开了一种防碳化炉内部物料倒向的挡板结构,包括设置在碳化炉中的挡板,所述挡板周端沿环形等距固接有导块,且碳化炉内部设置有与导块适配的导向槽,所述挡板的轴心处通过螺纹通槽螺纹贯穿有调节丝杆,所述调节丝杆下端传动连接有正反电机,且正反电机安装与碳化炉的外端；本实用新型便于根据碳化物料的多少灵活调节挡板位置,进而实现碳化区域的调节,提高了该挡板的使用效果。
1394	2	本实用新型公开了碳化炉领域的一种新型竹木碳化炉,括支座,所述支座的内腔固定安装有炉体,所述支座正面的一侧固定安装有风机,所述风机的排风端连通有加热箱,所述加热箱的背面与支座的正面固定安装,所述加热箱顶部的一侧连通有连接管,所述连接管远离加热箱的一侧与炉体的表面连通,所述炉体内腔的上下两侧均开设有滑槽,所述滑槽的内腔滑动连接有滑板；通过支座、炉体、风机、加热箱和连接管等结构的配合,使竹木受热均匀,上料方便,拉动炉盖,炉盖带动滑板、网孔板和网格板移动至炉体外部,进而便于将竹木放在网格板上,通过网孔板和网格板的设置,将竹木隔开,进而避免竹木叠加一起受热不均匀,影响其的碳化质量。
1395	0	本实用新型涉及一种碳纤维生产设备技术领域,且公开了一种新型低能耗高效低温碳化炉,所述炉壳的右侧固定有氮气冷却腔,所述氮气冷却腔的右侧装设有出口氮气密封腔,所述炉壳的内腔上部均匀布设有顶部加热棒,所述炉壳的内腔中部横向装设有金属马弗。加设的温度控制区域有6个,加热方式采用顶部加热棒、底部加热板的方式,从而减少一个温区设计,在能源功耗上大大降低,加设的金属马弗放置于光滑的支撑刚玉梁上,两端由气缸牵引,确保金属马弗受热膨胀后均匀伸展,确保炉壳保温泄露点减少；加设的金属马弗在第四、第五、第六温区弧形板顶部均装设有马弗吊杆,使得金属蠕变而金属马弗的顶部不会垮塌。
1396	7	本实用新型是一种测量污泥碳化炉内污泥层厚度的装置,该测量污泥碳化炉内污泥层厚度的装置包括称重组件、压力差检测组件和污泥厚度测量仪,所述称重组件能够对污泥碳化炉内的污泥重量进行检测,并传输至污泥厚度测量仪；所述压力差检测组件能够对污泥碳化炉内顶部和底部的压力差进行检测,并传输至污泥厚度测量仪；所述污泥厚度测量仪能够根据污泥重量及压力差计算得出污泥碳化炉内污泥厚度。本实用新型通过测量污泥碳化炉底部和顶部压力差的压力差及污泥重量,两者相结合使得污泥厚度测量仪得出污泥碳化炉内污泥厚度。填补了行业内的空白,为污泥碳化的生产稳定提供了保证,并提高了生产设备的自动化程度。
1397	0	本实用新型提供了一种医用塑料炼油系统。其构造为：分拣装置、破碎装置、进料装置三者依次接续,进料装置伸入至炭化炉中,在炭化炉外部设置有烧嘴,炭化炉通过气体管路连接至油气分离器,在该气体管路上设置有除尘器,油气分离器的液相连接至分馏塔,油气分离器的气相连接至缓冲罐,缓冲罐和燃气源分别连接至烧嘴,炭化炉通过烟气管路连接至喷淋塔,喷淋塔的输出端连接至烟囱,在炭化炉的末端设置有出渣装置。本实用新型在有效处理医疗废物的同时获得了燃料油,提升了整体经济效益。同时,碳化炉在绝氧状态下裂解,可有效降低颗粒物及有害物质的产生,充分克服了环境污染问题。本实用新型可24小时连续运转,具有处理效率高、污染性低、经济效益突出等优势。
1398	0	本实用新型公开了一种水蒸气发泡炭化装置,包括碳化炉体,所述碳化炉体的下端固定焊接有支撑架,所述支撑架的上端固定安装有驱动电机,所述驱动电机输出轴的一端通过联轴器固定连接有传动杆,所述传动杆的一端贯穿碳化炉体的下表面位于碳化炉体的内部,且传动杆上固定焊接有搅拌螺旋片,所述碳化炉体的上端通过阻尼铰链铰接有上盖,所述上盖上一体成型有进料管,所述进料管的管口处设置有密封盖板,所述碳化炉体的外壁上固定焊接有水箱,且所述水箱设置为横截面为凹形的水箱。本实用新型通过驱动电机带动传动杆转动,传动杆带动搅拌螺旋片转动对秸秆、稻草等农林废弃物进行翻料,一定程度上确保了物料受热均匀。
1399	0	本实用新型提供一种废弃有机物微波催化碳化炉,具体涉及到环保技术领域。本实用新型包括碳化炉,碳化炉内设有炉膛,碳化炉上设有进料斗、干馏气汇集腔、尾气汇集腔、微波源和燃烧室,干馏气汇集腔和尾气汇集腔上分别设有干馏气排气口和尾气排气口；碳化炉内设有出料腔；炉膛内设有烟气室,烟气室与燃烧室之间设有火焰喉管,烟气室与尾气汇集腔相通；微波源与碳化炉之间设有微波激励腔；碳化炉上设有出料输送机。本实用新型提出的一种废弃有机物微波催化碳化炉,将微波加热技术应用于废弃有机物的碳化,克服了废弃有机物碳化过程中的热传导速度慢,碳化时间长的问题,缩短了废弃有机物的碳化时间,减少了设备的规模。
1400	0	本实用新型公开了一种复合毡高温碳化炉,包括炉体、炉门、碳化腔和对接管,所述炉体的一侧安装有炉门,所述炉体底端的两侧均固定有固定结构,所述炉体的底端设置有安装板。本实用新型通过设置有过滤结构实现了对气体进行过滤,当内部在进行碳化处理时会产生一些气体,需要对气体进行过滤,气体通过进气口进入到输气管的内部,输气管将气体传输到过滤箱的内部,接着气体进入到进气道的内部,气体从进气道进入到过滤槽,过滤槽的内部设置有过滤液,因过滤箱内部设置有隔气板,隔气板将气体隔离在液面上部,气体仅能通过过滤液,被过滤液过滤后的气体进入到出气道的内部,接着通过输气管排出,从而提高了使用的安全性。
1401	0	本实用新型提供生物质碳化炉中的气体回用冷却装置,涉及冷却装置技术领域,包括炉身,炉身表面设有合页,且合页一端与炉身表面固定连接,合页另一端固定连接有炉门,炉门表面固定连接有把手,炉身两侧设有玻璃外窗,且玻璃外窗固定连接在炉身两侧,炉身顶端设有顶盖,且顶盖与炉身顶端固定连接,顶盖表面连接有冷却系统,冷却系统侧面连接有风机,顶盖表面设有水泵,且水泵贯穿于顶盖表面,在冷却系统内安装温度传感器,温度传感器进行检测,温度高时将信号传送给处理系统,铁块通电产生磁力,带动第二触点移动,第二触点与第一触点相触,使控制器进行通电,通过电性连接,控制水泵抽水,使其水流入到冷凝管中,通过冷凝管散热,提高冷却效果。
1402	0	本实用新型公开了一种碳纤维碳化炉气体密封装置,包括密封腔体,密封腔体一端设置有纤维束入口,另一端设置有纤维束出口；密封腔体上下两侧均设置有与空压机连通的气体入口,且气体入口位于纤维束入口的一侧；密封腔体内部上下两侧均设置有长阻流板和短阻流板,长阻流板和短阻流板等间距交替垂直焊接在密封腔体的上下两侧,同一侧相邻的长阻流板和短阻流板之间的间隔形成膨胀室；长阻流板和短阻流板的一端均焊接于密封腔体内壁,另一端均悬空且设置有阻流帽。本实用新型节约氮气用量,能够实现碳纤维的连续“大通道”生产。
1403	0	本实用新型涉及碳化炉技术领域,且公开了碳化炉进料系统,包括炉体以及水箱,炉体的后壁面固定连接用于净化废气的水箱,炉体的前壁面活动卡接有可以抽动的功能块,功能块的上壁面开设有进料槽,功能块的下壁面开设有出料槽,进料槽的内部底面开设有连通出料槽内部中空区域的连接槽。本实用新型中,通过设置密封板,在使用时,在对炉体内部进行加料时,将燃料倒入密封板上方,密封板受到燃料的重力挤压使得扭簧发生形变,密封板向下倾斜打开进入进料槽的缺口,密封板上燃料通过这个缺口进入进料槽的内部,当密封板失去燃料挤压后扭簧恢复形变带动密封板与进料槽重新闭合在一起,避免了炉内的热量流失,提高了工作效率。
1404	1	本实用新型公开了一种复合毡连续碳化石墨化尾气再利用装置,包括底板、水箱、石墨化炉和导气管,所述底板的顶端设置有水箱,所述底板的底端设置有净化机构,所述净化机构包括排气孔、催化剂、负压风机、分散球和壳体,所述壳体固定在底板的顶端,所述壳体一侧的内部设置有负压风机,所述壳体的内部设置有催化剂,所述壳体的顶端固定有排气孔。本实用新型当通过分散球将气体均匀的分散至催化剂的内部,通过控制板控制负压风机启动,使负压风机将空气导入壳体的内部,通过催化剂使尾气中的一氧化碳与空气中的氧气发生反应生产二氧化碳,净化后的尾气经过排气孔排出装置,由此实现了此装置的尾气净化功能,增强了此装置的安全性。
1405	2	本实用新型涉及一种低温碳化炉水平排烟管道清灰装置,属于管道清洁领域,设有水平排烟管道,水平排烟管道右端焊接固定法兰、管道盖,并使用硅酸铝盘根将法兰与管道盖之间间隙密封,将法兰和管道盖丝接固定,管道盖中心位置使用螺钉安装填料压盖,填料压盖右侧安装导套,填料压盖与导套之间设有石墨盘根,管道盖中心安装清洁杆,导套右侧安装导向座,并在导向座右侧末端安装导向套,清洁杆右侧末端安装调节把手,清洁杆左侧安装有清洁刷,通过调节把手的左右反复移动,带动了清洁杆和清洁刷对水平排烟轨道内壁进行全面清洁,提高了生产效率,降低了人工操作带来的身体健康危害。
1406	4	本实用新型涉及一种低温碳化炉竖直排烟管道清灰装置,属于管道清洁领域。竖直排烟管道上端焊接固定法兰,法兰上端安装上盖,并使用硅酸铝盘根将法兰与上盖之间间隙密封,使用活节锁紧装置将法兰和上盖固定连接,上盖中心位置使用螺钉安装填料箱,填料箱上端安装填料压盖,填料压盖与填料箱之间安装石墨盘根,并使用螺栓和调整螺母将填料箱和填料压盖丝接固定,将清洁杆通过填料压盖和填料箱伸入竖直排烟管道,清洁杆下端安装清洁刷,清洁杆上端安装调节把手,通过调节把手的上下反复移动,带动了清洁杆和清洁刷对竖直排烟轨道内壁进行全面清洁,提高了生产效率,降低了人工操作带来的身体健康危害。
1407	0	本实用新型公开了一种气流床粉状活性炭尾气自焚烧再生装置,属于活性炭尾气自焚烧再生领域。一种气流床粉状活性炭尾气自焚烧再生装置,包括生物质气化碳化炉和热风炉本体,所述热风炉本体的出口处连接有三回程烘干窑,所述螺旋给料机的出口处连接有磨粉输送机本体,所述磨粉输送机本体上连接有气流床活化窑主体；所述气流床活化窑主体的出口处连接有余热蒸汽锅炉本体,所述余热蒸汽锅炉本体的出口处连接有烟风道,所述锅炉给水预热器的底部连接有布袋收集器；本实用新型中有机物全部经高温焚烧分解,无残留,烘干后含有废蒸汽、废炭沫、有异味的废气,消除了异味,同时对系统尾气降温起到积极作用,排放完全达标,生产环境友好。
1408	4	本实用新型公开了一种建筑垃圾综合回收的给料处理系统,包括一级破碎机、爬坡输送机、二级破碎机、水平输送带、轻重垃圾分选设备、磁选设备、光分选设备以及比重分选机。一级破碎机对建筑垃圾进行第一次破碎处理并通过爬坡输送机送至二级破碎机,水平输送带接收二级破碎机破碎后的建筑垃圾；轻重垃圾分选设备接收来自水平输送带的建筑垃圾,磁选设备将重垃圾中的铁材质金属吸出；光分选设备将轻垃圾中的塑料挑出；比重分选机用于将重垃圾中的可燃物和土石结合物分离,其中,可燃物通过输送线进入碳化炉。本实用新型的给料处理系统能够废料利用,节能环保。
1409	0	本实用新型公开了一种兰炭红焦托焦装置,包括设置在炭化炉下方的若干托焦盘,所述托焦盘正对炭化炉下侧排焦口,且每个排焦口下方设置一个托焦盘,所述托焦盘包括若干并列设置的耐火砖以及用于容纳耐火砖的耐火砖托槽,所述托焦盘上侧设置有刮杠,所述刮杠的端部通过减速机连接至电动机,所述托焦盘下侧设置有刮板输送机。本实用新型的托焦装置耐磨性好、不易变形,使用周期长达3年之久,同时减少了托焦盘检修时间、稳定生产。
1410	0	本实用新型公开了一种皮带输送人字小车卸料装置,包括能够在并列设置的若干碳化炉上移动的卸料小车,卸料小车上固定连接有卸料装置本体,所述卸料装置本体包括进料口,进料口底部对称设置有第一卸料口和第二卸料口,第一卸料口和第二卸料口之间设置有第三卸料口,且第一卸料口和第三卸料口的连接处以及第二卸料口和第三卸料口的连接处均设置有翻板,两个所述翻板能够分别遮挡第一卸料口和第二卸料口,或者两个所述翻板能够配合遮挡第三卸料口。本实用新型操作简单,同时缩短了输送皮带和卸料小车轨道长度,节约了成本。
1411	1	一种生产碳纤维碳毡的设备,由发泡炉和碳化炉两个炉体组成,发泡炉与碳化炉通过密封的第一气氛缓冲箱相连通,阻止外部空气进入,所述发泡炉用于通过发泡工艺制备高孔隙率碳纤维碳毡前驱体,发泡炉主要由螺杆输送机构、发热装置和气体导入装置组成；所述碳化炉用于将碳纤维碳毡前驱体进行热处理得到最终产品,碳化炉主要由发热装置和牵引装置组成。本装置通过发泡工艺充分保证碳纤维在碳毡中的分布均匀性和降低碳纤维碳毡的密度,从而进一步改善产品的保温性能,生产可实现完全连续化生产且生产原料可采用废料,从而进一步降低了生产成本。
1412	2	一种耐高温竹筷生产用高温碳化炉,它涉及炭化炉技术领域。炭化炉的左右两侧设有固定架,固定架的上端设有升降机,升降机的底端通过连接杆与竹筷按压架相连接,竹筷按压架与炭化炉竖直对应,炭化炉的后端设有抽气机,固定架的右端设有控制箱,控制箱的前端上表面设有显示屏、电源开关和操作开关,控制箱的底端设有电源箱,电源箱分别与炭化炉、升降机、抽风机相连接。采用上述技术方案后,本实用新型有益效果为：它在炭化炉的上方安装竹筷按压架,能将浮着的竹筷压入炭化炉内,使其能完全浸泡加工,节省原料,保护环境。
1413	0	本实用新型公开了—种具有快速降温功能的石墨用碳化炉,包括碳化炉本体,碳化炉本体内安装有辅助降温装置,辅助降温装置包括固定安装在碳化炉本体顶端内侧壁上的U型安装板,U型安装板内设有U型冷却槽,U型安装板的两端对称插设有进水管和排水管,进水管和排水管均与U型冷却槽连通,进水管和排水管的一端均延伸至碳化炉本体的外侧,进水管和排水管上分别连接有冷却水注入装置和热水回收装置。本实用新型中在碳化炉本体内设有辅助降温装置,将冷却水通入U型冷却槽内就可以吸收碳化炉本体内的热量并加速碳化炉冷却,从而极大地降低了石墨的散热时间,不仅能避免浪费工作人员的时间,也极大地提升了加工速率,设计合理,实用效果好。
1414	0	本实用新型公开了一种用于污泥碳化的运载装置,作为污泥碳化炉的配套设备,用于转运污泥,包括车架、车轮、隔热层、硬质耐火层和网孔状料斗；所述车轮安装在车架下,所述隔热层安装在所述车架上,所述硬质耐火层安装在所述隔热层上；所述硬质耐火层上设有若干个孔网状料斗,所述孔网状料斗的侧壁开设有蜂窝状网孔,所述硬质耐火层上安装有网格板,所述网格板上开设有矩阵排列的方孔,每个孔网状料斗对应放置在所述网格板的方孔中；所述车架底部还安装有被动移动触台,用于与驱动装置连接。本实用新型作为污泥碳化炉的配套设备,用于转运污泥,结构简单,使用寿命长,污泥处理效率高,装料卸料方便。
1415	4	本实用新型公开了一种碳纤维生产用碳化炉废气收集处理装置,属于废气处理技术领域,包括过滤箱,所述过滤箱的右侧设置有溶解箱,所述溶解箱的右侧设置有焚烧箱,所述焚烧箱的右侧设置有催化燃烧器,所述过滤箱和溶解箱之间连通有第一连接管,所述溶解箱和焚烧箱之间连通有第二连接管,启动加热块,加热块升温对废气进行加热,从而使废气进行分解,最终废气进入催化燃烧器的内部生成二氧化碳和水达标进行排放,废气处理效果好,且经过过滤箱的初步过滤,大大提高后续废气处理的效果,解决了现有的碳纤维生产用碳化炉废气收集处理装置不能很好的对废气进行初步过滤和净化,导致后续废气反应受到影响,废气处理不彻底,处理效果不佳的问题。
1416	0	本实用新型公开了活性炭生产用碳化装置,包括底板,所述底板顶部外壁通过螺栓固定有固定座,所述固定座顶部外壁通过螺栓固定有碳化炉,所述碳化炉顶部外壁开设有开口,且开口内壁通过螺栓固定有进料斗,所述碳化炉一侧外壁开设有通孔,且通孔内壁和碳化炉一侧内壁转动连接有同一个转动轴,所述转动轴外壁通过螺栓固定有等距分布的粉碎齿,所述碳化炉一侧外壁通过螺栓固定有转动电机,所述转动电机输出轴连接在转动轴一端。本实用新型通过设置有转动轴、粉碎齿和转动电机,能够对原料进行粉碎处理,从而使得原料的加热面积更加均匀和广泛,从而达到更好的碳化效果。
1417	0	本实用新型公开了活性炭加工碳化炉进料机构,包括外壳,所述外壳的一侧外壁开设有通风口,且通风口的内壁通过螺栓螺接有防护网,所述外壳的一侧外壁开设有检修口,且检修口的内壁通过螺栓螺接有箱门,所述外壳顶部外壁开设有圆口,且圆口的内壁通过螺栓螺接有料斗,所述外壳的一侧外壁开设有安装口,且安装口的内壁通过螺栓螺接有输送管,所述输送管一侧外壁通过螺栓螺接有调节管,且调节管的外壁均开设有气孔,所述调节管的顶部内壁通过螺栓螺接有笼架。本实用新型通过输送管和风机之间的配合,方便通过风力对炭化炉的燃料进行输送,避免谷壳类燃料在输送过程中容易造成灰尘扬起的问题。
1418	0	本实用新型公开了活性炭碳化炉出料机构,包括底板和碳化炉本体,所述碳化炉本体顶部外壁开设有开口,且开口内壁通过螺栓固定有进料斗,所述碳化炉本体两侧内壁均通过螺栓固定有倾斜设置的导流板,两个所述导流板相互对称,所述碳化炉本体底部中部内壁通过螺栓固定有楔形结构的导流块,所述导流块位于两个导流板底端正下方,所述碳化炉本体底部内壁通过螺栓固定有对称设置的两个挡料板。本实用新型通过设置有导流板、导流块、出料口、出料管和收集箱,实现对碳化炉本体内的活性炭的出料处理,并且在出料时起到了一定的缓冲效果,通过设置有挡料板,能够对活性炭颗粒进行阻挡,避免出料的不完全,提升了出料效果。
1419	0	本实用新型公开了活性炭碳化炉传动机构,包括底座,所述底座沿长度方向的顶部外壁开设有传动槽,所述传动槽两侧内壁转动连接有两个转动轴,两个所述转动轴外壁连接有同一个输送带,所述输送带顶部外壁固定连接有两个支撑座,两个所述支撑座顶部外壁通过螺栓固定有同一个碳化炉本体,所述底座两侧外壁均通过螺栓固定有挡板,其中一个所述挡板一侧外壁通过螺栓固定有防护外壳。本实用新型通过设置有传动槽、转动轴、输送带、挡板、防护外壳、驱动电机、主齿轮、轴杆、从齿轮和传动链条,启动驱动电机带动主齿轮转动,从而主齿轮通过传动链条带动从齿轮和轴杆转动,然后从齿轮带动转动轴转动,从而实现链条传动对碳化炉本体的输送。
1420	0	本实用新型属于碳纤维加工设备技术领域,尤其为一种碳纤维生产用碳化炉清洗设备,包括底板,底板的下端面固定安装有多个脚轮,底板的左侧固定连接有侧板,底板的上端面活动连接有炉膛,侧板的右侧壁固定连接有顶板,顶板上端面的中部贯穿开设有中心孔,顶板的上端面安装有安装板,侧板与安装板之间安装有液压缸,安装板的上端面可拆卸连接有两个电机,两个电机的输出端均安装有转轴,两个转轴的外壁均固定套接有清洗刷；转轴为伸缩杆结构,拉长转轴使清洗刷延伸至炉膛内部,启动液压缸带动安装板与两个清洗刷左右移动,同时启动两个电机可带动两个清洗刷旋转,以便将炉膛内壁清洁干净。
1421	2	本申请公开了木材加工技术领域的一种防腐木质板材碳化用夹持装置,包括起吊架,起吊架上设有两个对称设置的夹紧机构,所述夹紧机构包括支撑板和驱动杆,所述支撑板上设有竖直的滑槽,所述滑槽中滑动连接有两个夹持块,两个所述夹持块之间设有使二者相互远离的弹性件,所述支撑板上设有固定块,所述固定块中设有滑孔,所述驱动杆滑动连接于所述滑孔中,所述驱动杆的一端设有连接杆,所述连接杆的上下两端均设有一驱动块,所述驱动块靠近所述夹持块的一侧为斜面。本申请通过驱动杆的滑动来实现木质板材的夹紧与松开,工作人员无需进入到碳化炉内即可操作,且操作简单,省力便捷,同时也避免了工作人员多次进出炉带来的安全隐患。
1422	0	本申请涉及碳化炉的技术领域,尤其是涉及一种节能稻壳碳化炉,包括炉体和设置在炉体底部中的炉膛,所述炉膛上方设有稻壳筛,所述炉体顶部设有加料口,所述炉体中设有用于将稻壳均匀铺设在稻壳筛上的匀料结构,所述匀料结构包括设于炉体中的匀料盒、搅拌电机、搅拌轴和匀料叶片,所述匀料盒的开口向上设置,所述匀料盒位于稻壳筛和加料口之间,所述匀料盒的盒底开设有落料孔,所述搅拌轴的一端和搅拌电机的输出端相连,所述搅拌轴的另一端和匀料叶片相连,所述匀料叶片位于匀料盒中。本申请具有减少燃料浪费的效果。
1423	2	一种竹菜板生产用原竹纤维材料碳化装置,它涉及厨房材料制造设备技术领域,具体涉及一种碳化装置的改进。它由碳化炉体、进料口、出料口、高温蒸汽进气口、出气口、底座、伺服电机、转轴、旋转刮板组成,所述碳化炉体的左上方设有进料口,碳化炉体的右下方设有出料口,碳化炉体的底部设有高温蒸汽进气口,碳化炉体的顶部设有出气口,碳化炉体的底部两侧设有底座,碳化炉体的左侧设有伺服电机,伺服电机连接转轴,转轴上设有旋转刮板。采用上述技术方案后,本实用新型有益效果为：它能够使原竹纤维材料均匀受热,提高了原竹纤维材料碳化的品质,同时能够迅速降低碳化炉体内的温度,快速取出碳化后的竹纤维材料。
1424	2	一种竹工艺品防腐处理用快速碳化设备,它涉及快速碳化领域。它包含电机、碳化炉本体、输出轴、放置框、炉盖；所述碳化炉本体呈卧式双层圆筒结构设置,碳化炉本体的左侧固定安装有电机,电机的输出轴贯穿碳化炉侧壁与位于碳化炉本体内的放置框固定连接,碳化炉本体的右侧设置有炉盖；所述炉盖的内部固定安装有风扇,炉盖的右侧设有出风盖,出风盖的四周等距螺纹连接有四个锁紧螺栓,四个锁紧螺栓靠近炉盖的一端均贯穿炉盖的侧壁并与其螺纹连接；放置框的旋转使竹工艺品碳化所需的时间更短,提高了工作效率；风扇有利于高温空气的循环流动,碳化结束后更快的降低碳化炉本体的温度,提高工作效率。
1425	2	一种环保防腐竹板生产用高温碳化设备,它涉及高温碳化领域。它包含碳化炉本体、底座、滑动导轨、装载车；所述装载车由支撑柱、卡槽、横梁、装载板、横板、滚轮组成,所述滚轮卡接于滑动导轨内,滚轮固定设置在横板的下侧,横板上侧设置有若干横梁,横梁两侧固定设置有支撑柱,支撑柱上设置有装载板,支撑柱上设置有卡槽,装载板与卡槽相卡接；所述装载板由板本体、通气孔组成,板本体上贯穿设置有若干通气孔。用过安装在装载车上的若干装载板将竹板分层放置；解决了竹板在碳化时堆叠在一起的,导致上部和下部的竹板碳化过度的问题,同时装载板上设置的通气孔有利于竹板与热空气的接触,减少了碳化时间,提高了工作效率。
1426	4	本实用新型公开了一种污泥中磷的回收系统,包括板框压滤机,所述板框压滤机的出口与污泥干化装置的入口连接,所述污泥干化装置的出口与碳化炉的入口连接,所述碳化炉的出口与酸反应罐的入口连接,所述酸反应罐的出口与过滤装置的入口连接,所述过滤装置的出口与中和装置的入口连接；本实用新型的有益效果是,所述碳化炉的气体出口连通有燃烧器,污泥碳化产生的可燃气体在燃烧器中燃烧后产生的热量供应至燃烧器,降低了能耗；污泥干化装置采用的加热体包裹在壳体外部,避免了污泥污染加热体,污泥分散结构将污泥均匀打散,污泥减速结构可降低污泥下降的速度从而延长污泥在壳体内停留时间,所以干化效果佳。
1427	4	本实用新型提供了一种污泥低温破壁碳化炉,包括有底座,所述底座顶端的两侧分别固定安装有右支撑架和左支撑架,所述右支撑架的一侧固定套接有横向支架,所述横向支架的一端转动连接有碳化炉本体,所述左支撑架的一侧转动连接有空心转轴,所述空心转轴的一端与碳化炉本体的一端固定连接,所述碳化炉本体内部的一端固定连接有筛板,所述横向支架的一端固定连接有横向杆,所述横向杆的底端固定安装有搅拌杆,所述底座的顶端固定安装有传动装置,本实用新型通过在横向杆的底端加装的搅拌杆,通过碳化炉本体的转动带动污泥在碳化炉本体的内部翻滚,污泥不断撞击搅拌棒,从而使得污泥团分离,从而便于水分的分离。
1428	0	本实用新型涉及活性炭生产技术领域,且公开了一种全自动活性炭生产线上的碳化炉,包括底座、保温筒、烘干筒、加温层、隔板、投料口、安装架、出料口、支撑腿和储料箱,底座的上端面通过螺栓固定安装有保温筒,保温筒的内部固定安装有烘干筒,保温筒与烘干筒之间设置有加温层,烘干筒的内部设置有搅拌装置,保温筒的外部右侧且位于底座的上端面固定设置有除湿装置。该全自动活性炭生产线上的碳化炉,通过设置搅拌装置,对烘干筒内的原料进行搅拌,使原料受热更均匀,提高烘干排湿效果,通过设置除湿装置,便于烘干筒内原料的烘干排湿,避免蒸发出的湿气影响原料的干燥,保证原料的充分干燥,保障产品的质量。
1429	4	本实用新型涉及一种油泥沙综合处理系统,振动筛连接有第一搅拌箱；第一搅拌箱连接有旋流器,旋流器连接有第二搅拌箱并且底端排料口下方安装有洗砂机；第二搅拌箱和药剂箱分别连接脱水机,脱水机连接有干燥机；干燥机连接有热解碳化炉,热解碳化炉连接有油气分离器,油气分离器的出油端连接有储油罐,油气分离器的出气端连接有储气罐。通过热解碳化炉内低温热解,得到油、可燃气及焦碳等高附加值商品。油泥沙经过冲洗、筛选、絮凝、机械脱水及深度脱水后,含水率降至10%以下,而含油率却高达20%以上,它已不再是危废品,而是具有高价值的原油资源。
1430	3	本实用新型公开了一种新型激光打印机碳粉生产用碳化炉,包括碳化炉本体、第二连接块,所述碳化炉本体的外侧套接有两个第一弧形套板和两个第二弧形套板,两个所述第一弧形套板分别位于两个所述第二弧形套板的正上方,两个所述第一弧形套板的底部和两个所述第二弧形套板的顶部分别固定连接有两个第一连接块和两个所述第二连接块；通过设计的第一弧形套板、第二弧形套板、第一连接块、第二连接块、第一固定螺栓和支撑腿,可以在支撑腿发生损坏后,可以将第一弧形套板和第二弧形套板进行拆卸,同时通过设有卡槽、卡块和第二固定螺栓,可以对单个支撑腿进行拆卸和维修,解决了现有装置在进行使用时维修困难且成本较高的问题。
1431	0	本实用新型提供一种快速碳化炉,包括碳化炉本体、炉门、隔热板以及物料放置箱,所述碳化炉本体内部设置的炉膛内壁左右两侧均设置有四个固定块,所述物料放置板通过四个固定块安装在碳化炉本体内部设置的炉膛内,所述碳化炉本体顶部表面安装有两个轴承座,两个所述轴承座之间固定有一个旋转轴,所述旋转轴上安装有两个收线盘,每个所述收线盘上均设置有钢丝绳,所述钢丝绳的另一端与物料放置箱连接,所述旋转轴的最左端与旋转电机相连接,所述碳化炉本体前端表面设置有隔热板；与现有技术相比,本实用新型具有如下的有益效果：能够保持炉内温度保持在工作温度范围内,提高了碳化质量；物料在碳化完成后能够快速的进行收集。
1432	1	本实用新型提供一种碳化炉,包括炉体、滑动板、轮子以及金属网,所述炉体前侧表面开设有方形槽,方形槽的上表面以及方形槽的下表面均开设有滚珠槽,万向滚珠设置有多个,多个万向滚珠分别固定在滑动板的上表面以及滑动板的下表面,所述滑动板左侧表面固定有挡板,支腿设置有多个,多个支腿分别固定在炉体下表面的四周,与现有技术相比,本实用新型具有如下的有益效果：通过设置的多个万向滚珠与滑动板,方便了使用者推拉碳化炉的门,使其方便推拉移动,通过设置的金属网能使碳化炉工作时吸收足够的氧气,并且便于排烟装置的抽气操作,且本实用新型结构简单,使用方便。
1433	0	本实用新型属于活性炭生产设备技术领域,具体说涉及一种原料多元化的活性焦内热式回转炉,包括顺序连接的多组分自动加料系统,炭化炉、活化炉,余热锅炉,所述碳化炉和活化炉的排烟口均与微负压尾气回收管道相连通,所述微负压尾气回收管道与所述余热锅炉相连通,所述微负压尾气回收管道上设置有负压风机,所述活化炉侧壁上设有若干流量可调的蒸气喷嘴,蒸气喷嘴的数量沿炉头到炉尾的方向逐渐减少,所述余热锅炉通过蒸汽管路与所述蒸汽喷嘴相连通,所述炭化炉、活化炉均为内热式回转炉,本实用新型以褐煤和兰炭混合物为原料,缓解活性焦生产原材料供应单一、紧张的现状,降低生产成本,节约能源,增加褐煤的附加值。
1434	0	本实用新型涉及推焦机技术领域,尤其为一种用于直立碳化炉的推焦机,包括机体,所述机体的表面固定安装有工作台,所述工作台表面的两侧均固定安装有支板,左侧所述支板一侧的中端固定安装有第一伺服电机,所述第一伺服电机的输出轴固定安装有螺纹杆,所述螺纹杆的外侧螺纹连接有螺纹套；本实用新型通过机体、工作台、支板、第一伺服电机、螺纹杆、螺纹套、连接板、推杆、齿板、第二伺服电机和齿轮的设置,解决了现有的推焦机无法对多个碳化炉进行工作,传统的推焦机只能单一的对一个碳化炉进行工作,且每个碳化炉均配备一个推焦机,由此不仅耗费资金较多,而且需要多个操作人员进行操作的问题。
1435	4	本实用新型公开了一种有机废弃物碳化处理用进料装置,属于有机废弃物碳化处理领域,包括安装架和碳化炉,所述安装架上安装有进料斗,安装架的一侧比上安装有收集箱,安装架上固定有送料筒,进料斗两侧内壁之间转动设置有两根滚刀,进料斗的一侧壁上安装有驱动设备,驱动设备的输出轴与两根滚刀连接,进料斗一侧壁的底部连接有排液管,且排液管上安装有阀门,排液管的一端与收集箱连接,进料斗一侧内壁的底部倾斜设置有导流板,导流板的一侧铰接有挡板,挡板上阵列设置有通水孔,挡板的上表面设置有滤网；本实用新型设计新颖,可以方便的完成对有机废弃物的进料,同时可以收集废弃物中的废液,保证碳化的正常进行,操作方便,值得推广。
1436	5	本实用新型涉及垃圾处理领域,具体是一种餐厨垃圾碳化处理装置,包括电机,电机一侧安装有输出轴,输出轴另一端固定有第一主动齿轮,第一主动齿轮另一侧安装有主动轴,且第一主动齿轮啮合有第一被动齿轮,第一被动齿轮一侧安装有被动轴,所述输出轴中部安装有主动锥齿轮,主动锥齿轮啮合有被动锥齿轮,被动锥齿轮一侧固定有第一轴,第一轴另一侧固定有第二主动齿轮,第二主动齿轮通过齿条连接有第二被动齿轮,第二被动齿轮一侧固定有第二轴,第一被动齿轮、主动锥齿轮、被动锥齿轮、齿条和皮带的相互作用使垃圾内的大部分水被挤出,用于自动进入碳化箱,方便进行垃圾的碳化处理,提升垃圾的碳化效果。
1437	4	本实用新型公开了一种聚丙烯腈基碳纤维生产中废气处理装置,包括通过管道依次连通的进气室、焚烧炉、第一换热器、第二换热器、引风机、喷淋塔和烟囱；第一换热器还通过管道连通有氧化炉和进气室,第一换热器的来自氧化炉物料的进口连通到氧化炉的物料出口,第一换热器的来自氧化炉物料的出口连通到进气室的进气口,进气室的进气口还分别连接到高温碳化炉、低温碳化炉的出气口；第二换热器还通过新气入口连通有新气风机,通过新气出口连通到氧化炉。本实用新型设计合理,结构紧凑,充分利用了热能,有效提高了废气处理效率,处理效果好。
1438	4	本实用新型涉及燃烧设备技术领域,且公开了一种双火道式碳化炉燃烧室,包括炉体结构、混合结构和燃烧结构,炉体结构包括炉体,炉体右表前端开设有出料口,炉体右表面中部固定连接有安装柱,炉体右表面上端开设有入风口,炉体右表面下端开设有出风口,炉体左端开设有连接入风口和出风口的连接通道,炉体内壁右表面开设有卡槽,卡槽内壁活动连接有混合结构,混合结构包括卡柱一,使用时将卡柱内接在炉体内壁上,打开火嘴将弧形网均匀加热,在原料下落重力的作用下击打挡板,挡板带动燃烧室底部的原料被翻转,此时在风机的作用下让风由入风口中进入再由出风口中吹出,使得该设备能让原料的燃烧更加完全,速度更快。
1439	0	本实用新型公开了一种超低灰分活性炭制备装置,包括支撑架和电动传送板,所述支撑架内壁分别设置有两个第一电动滑轨,两个第一电动滑轨内壁分别滑动连接有两个滑动板。本实用新型通过设置合成树脂储存罐、活化剂储存罐、流量计和搅拌轴,合成树脂储存罐和活化剂储存罐可以向储存箱内加入热固或者热塑性树脂和氢氧化钾活化剂,流量计可以将合成树脂和活化剂加入的量实时传输给控制面板,当合成树脂和活化剂加入了设定的量时,控制面板会控制电控水阀关闭停止加料,此时再通过第二电动滑轨将移动板下移,让搅拌轴进入储存箱内加进行搅拌,搅拌均匀后再通过后续的压块、烘干和粉碎处理后即可得到灰分极低的活性炭制品。
1440	0	本实用新型公开了一种生物质碳化炉中的冷却装置,本实用新型包括：底座、碳料冷却组件、冷却水箱、水液降温组件和滴水蒸发组件,底座下方固定连接有支脚,支脚两端上方固定连接有支架,支架上方安装有碳料冷却组件,散热片上方固定连接有金属板,金属板上方固定连接有导温杆,下流管中部安装有阀门,阀门外表面一侧设有旋钮,能够由上下方的导温金属板同时冷却传导温度,配合侧面的侧冷却管,全方位包裹经过的高温碳化颗粒,使得其快速冷却降温,避免缓慢冷却的受潮等现象,提高了生产效率,便于后续的工序操作,同时由风机和散热片来对降温水管中的水液进行降温,使得冷却水液的温度始终保持相对较低的情况下,保证其能够有效而稳定的工作。
1441	0	本实用新型涉及碳化炉设备技术领域,公开一种生产连续纤维的高温热处理设备的端口结构,高温热处理设备包括炉体、炉体两端的气封结构,所述端口结构设于气封结构外部,包括固定块、调整块和滑块；固定块与气封结构固定,滑块设于两个固定块中间,上滑块和下滑块间设有束丝进出口；调整块分别设于固定块上下两边,调整块中部与滑块固定,两端与固定块活动连接。可根据生产、设备检修和维护的周期安排来随时调整上下滑块的位置进行调节,控制丝束进出口大小和位置高低变化的调整；可以降低对保护气体的消耗,降低生产成本,也可减少废气的溢出,保护工作环境。
1442	0	本实用新型涉及碳纤维碳化炉清灰装置,属于碳纤维制作领域。设有支撑底盘,支撑低盘下端安装有移动脚轮,支撑底盘上侧安装箱体,箱体内部安放储灰盒,箱体上端固定安装集灰槽,集灰槽中心位置加工有落灰口,落灰口下侧安装落灰管,落灰管下端与集灰槽相连,集灰槽左侧安装连接支架,连接支架左端安装把手,连接支架下端与支撑底盘丝接固定,通过集灰槽和储灰箱可实现对炉灰快速清理和处理,避免了炉灰堆积造成的设备损坏的问题也减少了手工掏灰飞尘扬起影响车间环境和损害人员安全,移动脚轮的安装也可以帮助清灰工作完成后实现移动搬运,提高了生产效率。
1443	1	本实用新型涉及圆舟皿输送设备技术领域,具体公开了一种圆舟皿传送机构,包括设置有输送轨道的机架、位于输送轨道内且沿输送轨道长方向运动的圆舟皿支撑装置、安装机架上且与圆舟皿支撑装置连接的驱动机构、以及安装在输送轨道输出端的圆舟皿推动机构；本实用新型能够有效的实现自动进舟,降低劳动强度,输送稳定,避免损坏脆弱材质的圆舟皿,有效的避免了进舟输送过程中发生故障,提高石墨管碳化炉运行可靠性。
1444	4	本实用新型公开了一种污泥水热碳化处理系统,包括污泥储存槽、进入泵、热交换器、污泥传送装置、抽出泵、固液分离器、挤压装置、储液槽和水热碳化炉；污泥传送装置设置两套,分布在水热碳化炉两侧,污泥储存槽依次经进入泵、热交换器、污泥传送装置与水热碳化炉入口相连,水热碳化炉出口依次经污泥传送装置、抽出泵、热交换器与固液分离器入口相连,固液分离器的固体出口与挤压装置相连,储液槽分别与固液分离器及两个污泥传送装置的液体出口相连。本实用新型的污泥水热碳化处理系统,利用水热碳化产物的预热经过热交换器,对初始污泥进行预热,加速初始污泥在污泥传送装置内的脱水速度,充分利用了废热,具有高效、环保的优点。
1445	0	本实用新型公开了一种污泥碳化传输装置,包括传输装置主体,所述传输装置主体的上端设置有烘干炉,所述烘干炉的一侧外表面设置有冷凝机构,所述冷凝机构包括电机、连接架、开关、冷凝管与支撑脚,所述烘干炉的上端外表面设置有密封型管道连接器,所述密封型管道连接器包括一号螺纹连接管、密封板、耐高温连接管与二号螺纹连接管,所述密封型管道连接器的一侧外表面设置有废气管,所述烘干炉的一侧设置有碳化炉。本实用新型所述的一种污泥碳化传输装置,通过设计的冷凝机构,能使装置的散热效果更好,让机身不易发烫,通过设计的密封型管道连接器,能提升管道之间连接的紧密性,便于管道之间的拆装,带来更好的使用前景。
1446	0	本实用新型涉及有机物处理设备技术领域,具体为一种一体式有机物干馏碳化裂解设备,包括气化炉,气化炉的正上方设有裂解炉,裂解炉的圆周外壁且靠近顶部的位置设有第一出烟管,裂解炉的圆周外壁且靠近底部的位置设有第一进烟管,裂解炉的正上方设有碳化炉,碳化炉的圆周外壁且靠近顶部的位置设有第二出烟管,碳化炉的圆周外壁且靠近底部的位置设有第二进烟管。该一体式有机物干馏碳化裂解设备,通过第一进烟管和第二进烟管可以分别为裂解炉和碳化炉提供热能,通过第一出烟管和第二出烟管可以将带有热量的烟气回流到气化炉重新加热,从而提高了热能的利用率。
1447	0	本实用新型涉及稻壳碳化炉技术领域,提供了一种方便进料的稻壳碳化炉,包括底座、碳化炉本体、进料装置和导料装置,底座的上表面通过螺栓固定设置有碳化炉本体,碳化炉本体的左侧表面贯穿设置有进料装置,进料装置的左侧设置有导料装置。本实用新型开启电磁阀和旋转电机,稻壳通过进料斗掉落,通过进料斗进入到进料倾斜管内,旋转电机带动旋转杆旋转,使得旋转杆带动螺旋叶片旋转,螺旋叶片带动进入于进料倾斜管的稻壳往右侧移动,进入到碳化炉内,达到进料的效果,需要碳化时,关闭电磁阀即可对碳化炉本体达到密封的效果,无需不断的开启碳化炉的盖体,操作更加简单方便。
1448	0	本实用新型公开了稻壳碳化炉,包括一个中部开设有贯穿口的底座,所述底座贯穿口固定连接有一个焚烧炉,所述焚烧炉靠近下端位置的两侧内侧壁共同固定连接有一块焚烧过滤板,所述焚烧过滤板上表面中部固定连接,本实用新型通过分隔板、第一隔板、第二隔板和焚烧过滤板的相互配合可以有效的将稻壳进行分离,防止堆积在一起,降低碳化效率,通过振动机和风机可以通过振动机的振动防止焚烧过滤板堵塞,同时通过风机不仅能够为焚烧炉送入空气,让碳化更彻底,同时能够通过风力吹动稻壳,进一步防止堵塞过滤板,通过进烟管、烟尘净化器和出烟管可以有效对烟气进行过滤净化,然后将过滤的烟气进行收集使用。
1449	0	本实用新型公开了一种碳纤维制取用高温碳化炉,包括炉体组件和炉头组件,炉体组件包括炉体本体、承料装置和加热装置；炉体本体限定出炉腔,炉体本体的底部设有可打开和关闭的下料口；承料装置设置在炉腔内且位于下料口的正上方；加热装置设置在炉腔内；炉头组件包括炉盖和回流管,炉盖密封盖设在炉体本体的顶部,回流管设置在炉盖和炉体本体的外侧,回流管的一端固定在炉盖上且与炉腔的顶部连通,回流管的另一端固定在炉体本体的下部且与炉腔的下部连通。本实用新型的碳纤维制取用高温碳化炉能够提高热量的利用率,结构简单。
1450	0	本实用新型涉及碳纤维生产工艺技术领域,具体涉及一种碳化炉气氛平衡系统,包括沿着丝束运行路径依次连接的用于将丝束入口处废气排出的入口紧急排气罩、用于防止气体随着丝束进入碳化炉内的入口密封腔、用于向碳化炉内补充惰性气体的入口工艺腔、用于对丝束进行碳化处理的碳化炉、用于对丝束进行冷却的出口冷却腔、用于防止碳化炉内气体随着丝束流出的出口密封腔、用于将丝束出口处废气排出的出口紧急排气罩；或者包括依次连接的入口紧急排气罩、入口密封腔、入口排废腔、碳化炉、出口冷却腔、出口密封腔、出口紧急排气罩。本实用新型使丝束在碳化过程中气氛保持平衡,能有效排出丝束在碳化过程中产生的废气,防止废气泄漏,减少惰性气体的用量。
1451	4	本实用新型公开了一种医疗垃圾用高温碳化回转炉,解决了现有技术中医疗垃圾处理不充分、易造成二次污染的问题。本实用新型包括机架,机架上设有湿法消毒罐、高温杀菌罐和高温碳化炉,湿法消毒罐与高温杀菌罐相连接,且高温杀菌罐与高温碳化炉相连接,所述高温碳化炉与高温杀菌罐之间设有高温循环管,高温循环管上设有开关阀和过滤器。本实用新型结构简单,设计巧妙,集成度高,实现机械送料,分级处理,提高对医疗垃圾的处理效率,同时有效减少二次污染,提高对医疗垃圾的安全处理,具有加高的实用性和市场价值。
1452	4	本实用新型公开了一种医疗垃圾用高温碳化炉出渣系统,解决了现有技术中医疗垃圾出渣不能有效过滤、分类的问题。本实用新型包括设置在碳化炉内的螺旋输送轴和筛分机构,螺旋输送轴与设置在碳化炉一端的驱动电机相连接,所述在碳化炉的出渣口连接有波纹管,波纹管的出口端与筛分机构相连接。本实用新型结构简单,与现有碳化炉融合性高,实现出渣的同时进行筛分,过滤出较大渣物和金属物,有效防止燃烧后直接掩埋对环境造成的二次污染,具有较高的推广价值。
1453	0	本实用新型公开了一种改变炭黑结构用于轮胎制造的废轮胎裂解炭黑加工系统,包括：废旧轮胎预处理装置、裂解活化装置和炭黑深加工装置；废旧轮胎预处理装置包括：用于将废旧轮胎破碎成胶块的切片装置；裂解活化装置包括：裂解碳化炉和活化扩孔炉；裂解碳化炉的预设工作温度为500℃-550℃；活化扩孔炉用于采用水蒸气将固态炭黑中有机物裂解物质残留凝结带出,且其预设工作温度为550-600℃。在本方案中,其裂解过程采用创新技术,区别现有技术的第一步是裂解碳化,除去易挥发物质并使残留的高分子碳氢化合物分解；第二步是超高温水蒸气活化扩孔,有机物裂解物质残留将随水分子凝结蒸气带出,将裂解炭黑萎缩的微孔起到扩孔作用,解决了裂解炭黑结构低的问题。
1454	0	本实用新型涉及一种碳纤维装置高温碳化炉接线结构,该接线结构安装在一石墨连接接头与一供电铜盘之间,所述接线结构进一步包括：一内套筒,供所述石墨连接接头的第一端插入；第一连接端座,一端与所述石墨连接接头的第一端连接,另一端与所述供电铜盘螺接连接；第二连接端座,安装在所述内套筒的外表面,且与所述高温碳化炉连接；一绝缘套筒,连接在第一连接端座与第二连接端座之间；其中,所述第一连接端座内设有至少一水冷散热装置。本实用新型结构简单、稳定可靠,适用于碳纤维装置高温碳化炉石墨加热元件与供电铜盘的连接。
1455	5	本实用新型公开一种余热回收拖动及发电装置,属于煤气化余热回收领域。针对现有对煤气化产生的余热得不到有效回收与利用的问题,本实用新型提供了一种余热回收拖动及发电装置,它包括气化炉,与气化炉连通的气固分离器,还包括预热器和余热回收器,气化炉、气固分离器和余热回收器均分别与预热器连通,余热回收器与汽水分离器连通,汽水分离器与蒸汽发电机构连接,所述蒸汽发电机构与换热器连接。本实用新型利用气化炉产生的高温煤气余热对气化剂进行预热,同时,高温煤气经换热后产生的蒸汽得到充分回收利用,一部分产生电能,另一部分蒸汽进入到预热器中作为气化剂参与到气化炉内的气化反应中,蒸汽用途种类多,降低企业生产能耗及生产成本。
1456	1	本实用新型公开了活性炭制造过程中利用自身活化伴生气进行烟气消白系统,涉及活性炭制造领域,包括活性炭碳化炉,所述活性炭碳化炉的出口通过管道连接有余热锅炉,所述余热锅炉设有两个入口,且余热锅炉一个入口通过管道与活性炭碳化炉连接,所述余热锅炉另一个入口通过管道连接有活性炭活化炉,且余热锅炉的出口通过管道连接有脱硫塔,所述脱硫塔的出口通过管道连接有冷凝器,所述冷凝器的出口通过管道连接有活化伴生气燃尽室。本实用新型将活性炭活化炉中产生的伴生气送入活化伴生气燃尽室中加热冷凝器后的低温烟气,达到烟气消白的效果。因地制宜提高能量利用效率并创造大量经济效益。
1457	4	本实用新型公开了一种污泥多级热解碳化一体化装置,包括污泥贮存室、污泥烘干设备、污泥热解碳化一体化设备、烘砖房。污泥烘干设备采用同心三筒镶嵌式结构,烘干时间长,占地面积小,能耗低,废气温度低,散热损失小。碳化炉和热解炉为一整体,投资较少,上部组件没有炉墙和连接管道,直接从下部组件吸收热量,传热效果好,占地面积小,制造成本较低,运行调整更方便,热效率更高,散热损失小。热解炉采用快装结构,炉体内墙采用整块浇注,与保温隔热材料配套组合整体加工,车间定型部件制作,现场组装,施工周期大大缩短,产品质量提高,劳动强度减小,炉子总体重可减少50％以上。烘砖房进行余热回收,可以烘砖、废气去白。
1458	0	本实用新型公开了一种污泥碳化处理用加速燃烧装置,属于污泥碳化处理领域,包括碳化炉、水箱、进气箱和焚烧炉,所述水箱和进气箱位于碳化炉和焚烧炉之间,水箱的下方设置有收集箱,碳化炉上连接有出气管一,水箱内设置有冷凝管,出气管一的一端贯穿水箱的侧壁与冷凝管连接,冷凝管呈S型分布在水箱内,且冷凝管的底部位于水箱的外部,冷凝管的底部连接有两根回收管,且回收管上安装有阀门,冷凝管的一端贯穿水箱的底壁连接有出气管二,出气管二的一端连接在进气箱上；本实用新型设计新颖,通过对碳化废气的冷凝,减少废气中的液体含量,且焚烧前可提前与空气混合,从而进一步的提高焚烧效果,加快燃烧的进行,值得推广。
1459	2	本实用新型提供一种碳化炉炉内壁沉积物清理装置、低温碳化炉。其中的碳化炉炉内壁沉积物清理装置,包括气流清理单元、落物转运单元,所述气流清理单元处于碳化炉炉腔内以利用压力气流将所述碳化炉炉内壁的沉积物吹落,所述落物转运单元处于所述气流清理单元的下方,用于承接所述气流清理单元清理的沉积物并将落物由所述碳化炉炉腔内输送至所述碳化炉炉腔外。根据本实用新型的一种碳化炉炉内壁沉积物清理装置、低温碳化炉,采用气流清理单元对碳化炉炉内壁沉积物进行清理,无需与炉内壁产生机械接触,进而有效防止现有技术中对炉内壁进行清理时可能对炉内壁造成的损害,有效提高炉内壁沉积物的清理效率,保证碳化炉的高效运转。
1460	0	本实用新型提供一种碳纤维低温碳化炉,包括碳化炉本体,所述碳化炉本体具有沿丝束的运行方向的丝束运行通道,在所述丝束与所述碳化炉本体的顶壁之间具有吸附运输载体,所述吸附运输载体能够在所述碳化炉本体的炉腔的内外循环运转。根据本实用新型的一种碳纤维低温碳化炉,采用吸附运输载体对碳化过程中形成的碳粉等可能产生沉积的颗粒实现吸附,能够在丝束碳化的同时实现炉内沉积物的同步转移运输,有效降低炉内颗粒沉积于碳化炉的炉体顶壁的几率,极大程度的降低对炉顶沉积物的清理工作难度,最大程度的延长炉膛的使用寿命。
1461	4	本实用新型公开了一种碳化炉炭化废气完全燃烧装置,包括依次连接的一次燃烧室(1)、除尘室(2)和二次燃烧室(3),一次燃烧室(1)的外侧连接有废气进管(4),二次燃烧室(3)的外侧分别连接有燃气进管(5)和废气出管(6),所述除尘室(2)包括箱体(7),箱体(7)内并排分布有多块网孔板(8),相邻网孔板(8)上的孔位呈错位分布,箱体(7)的顶部一侧设有走气通道(9),走气通道(9)的底部设有导流板(10),走气通道(9)的顶部设有喷头(11),走气通道(9)的端部连接二次燃烧室(3)。本实用新型能够将炭化废气中的烟气和有毒气体处理完全。
1462	1	本实用新型提供一种基于石墨片生产的水温调节系统,包括蓄水箱、冷却装置、控温装置和PLC控制台；所述蓄水箱与所述冷却装置连通,所述控温装置与所述蓄水箱连接用于调节所述蓄水箱中的水温度,所述蓄水箱中的水用于所述石墨片的生产；其中,所述控温装置包括空气能热泵和温度感应器；所述空气能热泵和所述温度感应器均与所述PLC控制台电连接。相比于现有技术,本实用新型提供的水温调节系统,保证了水温维持在设定的范围内,解决了目前石墨碳化炉受外界水温度影响大、无法保证石墨片产品质量的问题,即使在长时间休产复工后的初次生产中,仍可以保证石墨片的生产质量。
1463	1	本实用新型公开了一种用于超粗碳化钨粉生产碳化炉清理装置,包括移动座,移动座的上表面右侧均匀固定安装有电动推杆,电动推杆的伸缩杆上侧固定安装有工作箱,工作箱的左表面上侧均匀安装有清理杆,工作箱的内部左侧安装有驱动装置,清理杆包括工作箱左表面上侧固定安装的输水管,输水管的外表面均匀固定安装有喷淋嘴,输水管的外表面均匀固定安装有轴承的内圈,轴承外圈的外侧固定安装有转动架,转动架的外表面固定安装有清理刷,清理刷为螺旋状结构,喷淋嘴与轴承错位安装,转动架为镂空结构。与现有技术相比,本装置能够便捷地对碳化炉内表面进行清理液喷淋和剐蹭处理,并收集污水,使用方便、清理快捷。
1464	1	本实用新型涉及一种碳化炉出舟装置,所述出舟装置固连在碳化炉的出料端,所述出料端端部设置内炉门,内炉门与出料端之间设置有密封部件；所述出舟装置包括过渡仓,过渡仓下部设置与升降驱动部件连接的升降台,与升降台相对的过渡仓下部侧板上设置有推舟驱动部件,与升降台相对的的过渡仓另一侧板上设置有外凸的推舟通道,通道外端部设置外炉门,外炉门与推舟通道之间设置有密封部件；所述炉门连接有驱动部件；所述驱动部件电连接控制器。本实用新型结构简单,材料消耗少,造价低,密封效果好,较传统技术的碳化炉使用寿命提高,降低了修炉成本。
1465	0	本实用新型公开了一种物料自动下料装置及炭化系统。该物料自动下料装置包括下料管、控料阀机构以及驱动机构,所述下料管包括进料端与出料端,所述下料管用于连接在储料装置与炭化炉之间以用于供储料装置内的物料进入炭化炉中,所述进料端用于与储料装置连通,所述出料端用于与炭化炉连通,所述下料管的侧壁贯穿有让位通道,所述控料阀机构能够活动穿设所述让位通道以封闭或者打开所述下料管,所述驱动机构与所述控料阀机构连接以用于驱动所述控料阀机构运动。该物料自动下料装置能够克服现有阀门下料容易堵塞、物料粉化严重的问题,不易造成物料堵塞,阀门在运动过程中也不会造成对物料的挤压导致物料粉碎的情况,可有效保护物料的原始形状和状态。
1466	4	本实用新型公开了具有干燥碳化结构的炉膛,包括炉膛本体,在炉膛本体内设有干燥碳化腔体,在干燥碳化腔体下端的炉膛本体底部设有往复炉排,在炉膛本体外壁上设有进料口,进料口下端的干燥碳化腔体内由上到下依次设有上导料板、转动布料板、翻转式干燥炉排、上循环风进口、翻转式碳化炉排、下导料板、下循环风进风管和总补风管,在总补风管上设有一排伸入到干燥碳化腔体的数个补风分管。本实用新型结构简单、设计合理,在垃圾燃烧前对垃圾进行干燥和碳化,有效减小了往复炉排的面积,使炉膛结构更为紧凑。本实用新型结构简单、设计合理,在垃圾燃烧前对垃圾进行干燥和碳化,有效减小了往复炉排的面积,使炉膛结构更为紧凑。
1467	0	本实用新型涉及一种碳化炉密封腔结构,该密封腔结构应用于碳纤维装置,与一碳化炉连接,密封卡槽将两瓣式密封腔外壳连接形成密封腔体；部分密封卡槽之间设有气体分布孔板,相邻密封卡槽与连接在它们上的气体分布孔板形成高压迷宫腔；相邻无气体分布孔板的密封卡槽之间形成低压迷宫腔；及多个气体接入管,开设在两瓣式密封腔外壳上,气体接入管与高压迷宫腔连通；某气体进入高压迷宫腔,从而在高压迷宫腔内形成高于碳化炉的压力场。本实用新型结构简单、稳定可靠,可以有效防止外部空气进入碳化炉内部,也对碳化炉内部氮气向炉外泄漏起到了阻止作用,达到了碳纤维装置碳化炉进出丝口密封的目的。
1468	0	本实用新型公开了一种应用于生活垃圾综合处理系统中的无氧碳化系统,所述无氧碳化系统前段是烘干设备,其包括碳化炉、吸收塔、不凝气处理系统、窑面布袋除尘器以及灰渣处理系统。碳化炉将收到的可燃混合物碳化,吸收塔通过管路连接至所述碳化炉以吸收所述烟气,不凝气处理系统用于处理烟气中不凝物质；窑面布袋除尘器对烟气除尘后并通过管路送至砖窑高温区燃烧。灰渣处理系统通过一输送线连接至一砖厂配料系统以将灰渣送入所述砖厂配料系统配料。本实用新型的无氧碳化系统能够将生活垃圾中的可燃物进行碳化处理且其产生的烟气通过不凝气处理系统处理达到环保排放。
1469	2	本实用新型公开了种家具木材用碳化处理设备,包括底座,底座包括套管的内部套接有滑杆以及装配在滑杆前端的固定板,固定板的顶端装配有托杆,底座的顶端装配有碳化炉,本实用新型设置了一种带有伸缩结构的底座和碳化炉的家具木材用的碳化处理设备,在上料时,将固定板拖出,将舱门开启,随后在推回固定板将货架卡接在托杆的顶端,然后整体向前拉动固定板以及货架结构,将货架拉出,然后将物料码放捆绑,随后将物料推入之炉体的内部,直至货架到达内部后,将托杆取下,式的固定板让开舱门开关位置,将舱门关闭,进行碳化,有效的解决了现有的家具木材碳化设备在使用时需要在前方架设另一套货架所带来的碳化炉占地面积大的问题。
1470	1	本实用新型公开了一种石墨膜制备用碳化炉过滤系统,包括碳化炉本体、一级过滤机构、二级过滤机构、三级过滤机构和真空泵,碳化炉本体、一级过滤机构、二级过滤机构、三级过滤机构与真空泵依次通过管路连接；碳化炉本体的侧壁上设置有氮气冲入口；一级过滤机构包括第一筒体和冷凝过滤器,冷凝过滤器设置在第一筒体的内部,冷凝过滤器的外壁与第一筒体的内壁密封连接；二级过滤机构包括第二筒体和隔板,隔板从上至下间隔设置在第二筒体的内部；三级过滤机构包括第三筒体和纤维吸附机构,纤维吸附机构设置在第三筒体的内部。本实用新型针对现有技术中过滤系统的过滤效果差,环保性差等问题进行改进,本实用新型具有提高过滤效果、环保性强等优点。
1471	0	本实用新型涉及碳纤维碳化工艺中的高温碳化炉用加热装置,具体涉及一种碳纤维生产用高温碳化炉马弗加热器,包括第一连接件和多个加热组件,每个加热组件包括多根发热体和多个第二连接件,多根发热体通过多个第二连接件连接起来并形成呈长方体状的加热组件,多个加热组件并联在第一连接件上形成加热器,每个加热组件上连接有电极。本实用新型采用石墨作为发热体、第一连接件和第二连接件的原材料,能够满足连续化碳纤维生产过程中对于高温碳化炉性能的要求,同时加热器围绕在马弗的四周,使得马弗受热均匀,保证马弗的腔体内热量传递均匀,提高了碳纤维碳化工艺的效率,实现了1100℃-2800℃高温状态下高模量碳纤维的规模化生产。
1472	0	本实用新型涉及碳纤维生产线中的低温碳化炉装备技术领域,具体涉及一种碳纤维生产用低温碳化炉马弗,包括马弗本体、马弗外壳和多根金属棒,马弗本体包括上波纹板、下波纹板以及将上波纹板和下波纹板连接起来的左侧波纹板和右侧波纹板,上波纹板、左侧波纹板和右侧波纹板为横向连续波纹结构,横向连续波纹结构沿马弗本体的长度方向分布,下波纹板为纵向连续波纹结构,纵向连续波纹结构沿马弗本体的宽度方向分布；上波纹板的顶部设有多块加强板,金属棒的一端连接着上波纹板顶部,金属棒的另一端连接着马弗外壳。本实用新型的马弗本体具有较高的强度,使用寿命长,能够满足碳纤维高效率生产、低成本产出的需求。
1473	2	本实用新型涉及园艺木质品处理技术领域,具体涉及一种户外园艺木制品深度碳化处理用进料装置,包括放置台,放置台的左侧设有碳化炉,顶部设有木质品放置架,木质品放置架包括四个竖直的固定柱,四个固定柱之间均匀设有多个水平的移动板,移动板内设有水平的转动杆,转动杆的两端均设有限位组件,每个移动板的顶部均设有两个滑轨,滑轨上滑动连接有滑动架杆,滑动架杆上设有固定组件；本实用新型设置了多层可以移动的移动板,通过使得移动板在固定柱的竖直方向上进行滑动,可以灵活的调节移动板之间的距离,适配不同粗细的木制品,保证足够的碳化空间,达到最佳的碳化效果。
1474	0	本实用新型涉及活性炭制造技术领域,具体涉及一种干馏碳化炉用出料盘管,所述出料盘管设置于水平滚筒式干馏碳化炉的出料端,所述干馏碳化炉内壁设置有螺旋槽,包括定量出料槽和多段拼接管；本实用新型提供的干馏碳化炉用出料盘管,具有一定的长度的冷却盘管确保了与物料的接触面积,增加了热交换面积,可对干馏碳化炉中完成碳化的物料进行冷却后再出料,冷却效果较好,且安装拆卸十分方便吗,有利于大范围推广。
1475	0	本实用新型涉及活性炭制造技术领域,具体涉及一种干馏式碳化炉。本实用新型提供的干馏式碳化炉,可以进行连续出料,旋转的炉筒使得物料得到不间断的翻转,保证物料受热均匀；设置于炉筒中段外部的加热炉对炉筒进行很好的包裹,保证炉筒内的碳化温度,且可在加热炉的钢架外部设置隔热层,使得设备的高温不能辐射到周边以免对周边环境以及工作人员造成影响；出料盘管对碳化完成的物料进行预先冷却后再出料,方便后续处理和运输。
1476	4	本实用新型公开了一种用于环保的垃圾碳化设备,其结构包括碳化炉、支架、攀爬梯、进料仓、进料仓门、把手、烟油冷凝装置,支架设有四个与碳化炉焊接连接,攀爬梯与碳化炉焊接连接,进料仓门与进料仓铰链连接,烟油冷凝装置固定于碳化炉的上端位置,本实用新型使用人员通过把手打开进料仓门后,再通过工作人员将垃圾送入进料仓内,通过进料仓内部的烘干装置能够对垃圾进行烘干,再由推动板将烘干后的垃圾推入碳化炉进行碳化分解,当有重量较重的垃圾阻碍推动板推动时,通过伸缩夹持装置能够将重量较重的垃圾夹起运送到碳化炉内,避免了垃圾中含有的水分影响碳化的速度,同时也容易损伤碳化炉内部元件的情况。
1477	1	本实用新型公开了一种负极材料连续碳化炉装置,包括依次设置的预热腔、碳化腔、冷却腔,预热腔和碳化腔内设有螺旋输送杆,将预热腔的负极材料依次送入碳化腔、冷却腔,冷却腔连通有进风管和出风管,进风管和出风管分别连通有惰性气体供给装置和气体收集装置,进风管上设有鼓风机。
1478	0	本实用新型提供一种基于石墨片生产的碳化炉,包括碳化炉支架,所述碳化炉支架上安装有碳化炉本体,所述碳化炉本体的下端还连接有罗茨泵,所述碳化炉本体包括电极棒、石墨发热部和保护套；所述电极棒与所述石墨发热部电连接；所述石墨发热部设置在所述保护套内,所述石墨发热部的上端部到所述保护套的垂直距离为12～17mm,所述石墨发热部的下端部到所述保护套的垂直距离为38～43mm。相比于现有技术,本实用新型通过调整石墨发热部与保护套之间的合理距离,在保证原碳化炉规格尺寸不变的情况下,将石墨发热部的整体面积扩大,使得在原耗能一样的情况下,每个碳化炉可增加20％的产能,降低了生产成本,提高了石墨片的行业竞争力。
1479	0	本实用新型公开一种立式生物质热解碳化炉,包括：进料装置、炉体装置、出料装置和洗涤装置,进料装置与炉体装置的上端相连通,出料装置与炉体装置的下端相连通；炉体装置包括：炉体,炉体包括：外壁和内壁,外壁和内壁之间形成火道；集气罩,集气罩设于炉体的上端；第一输气管,第一输气管的一端与集气罩相连通；小灶,小灶设于炉体的下端,小灶位于外壁与内壁之间；燃烧器,燃烧器设于炉体外,燃烧器的一端伸入外壁,且与小灶相连通；水嘴组件,水嘴组件设于炉体的外周,水嘴组件的一端伸入内壁内；洗涤装置,洗涤装置与第一输气管的另一端相连通,洗涤装置与燃烧器相连通。本实用新型避免环境污染,连续机械化生产,产量效益提高。
1480	1	本实用新型公开的闸板阀,包括一对阀门对接端、阀门框架以及阀门插板,其中,阀门框架其设置于一对阀门对接端之间,其两侧分别与阀门对接端连接,阀门框架至少具有一对相对的框架体,一对阀门对接端形成的开口位于该一对框架体之间；阀门插板,其为板状,并且包括与开口相配合的通气口和封闭板,阀门插板设置于阀门框架的框架体之间。本实用新型公开的闸板阀结构简单,运行简单方便,高效可靠,并且有效实现了低温碳化炉的阀门的在线清理,有效延长了连续生产的周期,生产效率高。
1481	4	本实用新型公开了一种污泥碳化热解炉装置,其特征在于：包括污泥焚烧室(1)、低氧低温热解室(2)、高温分离器(3)；采用先进的两段流态化燃烧,将燃烧室分两个部分,中间由隔墙分开,前部为焚烧室,后部为低氧低温热解室。碳化颗粒料送入前部焚烧室后,在此区段内对粗料进行热解裂化,并释放热量；加热后的细颗粒物料从中间隔墙上的溢流口自动流入后部的低氧低温热解室,本区段没有新鲜空气送入、细颗粒物料在缺氧的状态下,进行热分解处理。将有机物转化成水蒸气、不凝性气体和碳,在此过程中不产生氮氧化物和硫氧化物,减少了初始污染物的排放。且90％的重金属和与碳作用转化为结晶态存在,起到固化的作用。
1482	4	本实用新型公开了一种连续式油泥裂解装置,涉及环境环保技术领域,油泥初步分离系统包括油泥预处理池和分离加热装置,分离加热装置设置于油泥预处理池内,油泥脱水系统包括挤压脱水机,第一输送机构用于将油泥预处理池底部的油泥输送至挤压脱水机,第二输送机构用于将挤压脱水机脱水处理后的油泥输送至裂解系统,裂解系统与冷凝收集系统之间设有第三输送机构,冷凝收集系统用于将气态油水混合物冷凝液化并收集。实现了油泥处理连续化生产,油泥处理量大、处理效率高,解决了油泥污染、浪费的问题。
1483	2	本实用新型公开了一种竹木地板加工用碳化炉,包括外壳体、活塞、集污仓、进风管、出风管、滤网、排污管、卡块、卡环、凸板和隔离架,所述外壳体的左侧设置有风机,所述外壳体与所述风机可拆卸连接,所述风机的右表面靠近所述外壳体的内侧设置有排风管,所述风机与所述排风管固定连接,所述外壳体的内侧设置有加热板；在原有的碳化炉上设置旋风分离器,可以利用旋风分离器将热空气中含有的杂质去除,使其加工的物料不容易沾黏杂质,从而使物料不容易发生脏污,并且在原有的碳化炉上设置卡块和卡环,可以利用卡块和卡环将物料隔离开,使物料可以均匀的进行受热,从而提高物料的合格率,达到使用便捷的效果。
1484	0	本实用新型涉及一种碳纤维自除湿去氧装置及使用其的低温炭化炉,纤维束(2)从上角度可调气体分配管(13)与下角度可调气体分配管(12)之间通过,上角度可调气体分配管(13)沿着其轴向设有多个上导流管(132),每个上导流管(132)中设有上加热机构,上加热机构对上角度可调气体分配管(13)输出的惰性气体进行加热,加热后的惰性气体对纤维束(2)进行除湿和除氧；下角度可调气体分配管(12)沿着其轴向设有多个下导流管(122),每个下导流管(122)中设有下加热机构,下加热机构对下角度可调气体分配管(12)输出的惰性气体进行加热,加热后的惰性气体对纤维束(2)进行除湿和除氧。
1485	0	本实用新型公开了一种精确测量气体流量的连续碳化炉,涉及碳化炉技术领域,解决现有的连续碳化炉无法精确测量和控制气体流量的问题,本实用新型包括原料管路、主体和回炉气体管路,所述主体包括依次设置的一级料仓、二级料仓和热解炉,所述一级料仓和二级料仓之间、二级料仓和热解炉之间设有电液动闸阀,所述一级料仓连接有煤块输送管路,所述热解炉底部对称连接有两组回炉气体管路,所述回炉气体管路包括回炉煤气管路和回炉空气管路两条支路,所述回炉煤气管路和回炉空气管路的弯管位置处设有弯管流量计,所述弯管流量计一侧设有电动调节阀。本实用新型具有所测气体流量更加稳定,流量波动较小,测量结果更加精确的优点。
1486	0	一种秸秆造碳机。能解决秸秆随意堆放和焚烧造成了环境空气污染,造成了严重的火灾隐患,对秸秆的二次利用极为少有且利用率低的问题。包括碳化炉及设在碳化炉上端口的炉盖,碳化炉内有网状支撑板,碳化炉侧壁上有点火孔,碳化炉与碳沉淀箱连通,碳化炉与一级管连通；一级管与第一喷淋罐连通,第一喷淋罐与二级管连通,二级管与第二喷淋罐连通,第一喷淋罐及第二喷淋罐与烟尘沉淀箱连通；第二喷淋罐与三级管连通,三级管与冷凝器连通,冷凝器与木酢液接收箱连通,冷凝器与四级管连通；四级管与燃汽回收罐连通,燃汽回收罐与木焦油接收箱连通,燃汽回收罐与五级管连通；五级管与引风机连通,引风机与燃烧器连通。操作简单、使用方便且实用性强。
1487	0	本实用新型公开了一种污泥碳化回收利用装置,包括装置本体、进料斗,装置本体的顶部设有支撑座,支撑座包括固定块、连接杆、两个支撑半环,固定块的内部设有连接块、弹簧,固定块的顶部设有拉杆,拉杆的两端均设有限位半环,进料斗的表面设有固定框,固定框的内表面对称设有固定板,两个固定板对立的表面上均设有连接柱,两个连接柱之间设有连接球,连接球的表面对称设有弧板,弧板的表面设有圆柱与十二个隔板；设计的支撑座、拉杆、限位半环,将安装的管道置于支撑半环与限位半环之间,便于对管道进行安装,通过设计的圆柱、隔板,连接球上的隔板与圆柱将烘干的污泥分隔开,使污泥成分散状态,避免污泥呈块状导致碳化的不够均匀。
1488	1	本实用新型公开了一种炭化炉尾气排出装置,包括炭化炉尾气管,炭化炉尾气管右端与碳化炉连通,碳化炉生产过程中产生的水蒸气通过炉盖进入到炭化炉尾气管中,炭化炉尾气管右端下方穿过储水罐内部,储水罐内部与尾气管连通,储水罐左上角设置有进水口,储水罐底部下方设置有排水口,储水罐左端设置有尾气排出口。本实用新型通过尾气经过储水罐后排出,这样炭化炉炉内和尾气排出口之间增加了一个过水装置,使得炉内压力由常压或微负压变为微正压,即使炉胆出现裂纹,空气也不会进入炉胆内导致产品氧化；炭化炉尾气装置在防止炭化炉胆裂开造成产品氧化的同时“过水尾气”也起到了一定的过滤作用,减少了炭化炉尾气排放的污染。
1489	0	本实用新型涉及一种碳纤维自除湿去氧装置,包括除湿去氧腔体(11)、下角度可调气体分配管(12)以及上角度可调气体分配管(13),其特征在于：上角度可调气体分配管(13)与上U型气体分布管(42)连接并连通,上U型气体分布管(42)管壁均匀设有多个上出气孔(43),下角度可调气体分配管(12)与下U型气体分布管(52)连接并连通,下U型气体分布管(52)管壁均匀设有多个下出气孔(53),上U型气体分布管(42)与下U型气体分布管(52)组合成闭环,纤维束(2)从所述闭环中通过,所有上出气孔(43)和所有下出气孔(53)输出的热惰性气体围绕着所述纤维束(2)圆周方向进行全面的除湿和去氧。
1490	0	本实用新型公开了一种养殖场固体废物连续热解碳化处理装置,包括碳化罐,所述碳化罐底部四周竖直固定连接有四根呈矩阵分布的罐腿,碳化罐底部开设为锥形排料口；碳化罐顶部固定盖合有顶盖,碳化罐左右两侧中部均固定连接有承台,承台顶部竖直向上固定连接有气缸。本实用新型通过在承台顶部竖直向上固定连接有气缸,气缸的活塞杆上端固定连接有支撑杆,两根支撑杆上端面水平固定连接有顶杆,在进行排料过程中气缸通过活塞杆带动顶杆和弧形托板配合下降,从而将弧形托板与排料口分离,从而有效的排出,在排料过程中搅拌电机带动搅拌杆将碳化罐内腔的粉料搅碎,方便排出。
1491	0	本实用新型实施例公开了一种低阶煤干馏生产装置,所述生产装置包括相互连接的水处理装置和煤干馏装置,所述水处理装置用于对低阶煤进行预处理将低阶煤中的水分分离出来,所述煤干馏装置用于对预处理后的低阶煤进行干馏。在进行煤干馏之前预先将原低阶煤中的水分分离出来,水分分离时的温度较低,低阶煤中的干馏物不会溢出,分离出的水中杂质成分较少,可作为洁净水重复利用,大大减少煤干馏过程中的污水量,有效降低污水处理量以及处理成本。
1492	0	本实用新型公开了一种滚动碳化装置,包括碳化炉以及与碳化炉底部连接的安装座,所述碳化炉上端固定连接有废气排放管,本实用新型设置有过滤板一和过滤板二,对废气中带有的杂质进行过滤,避免废气中细小颗粒排放到大气中,对大气造成污染,过滤板一和过滤板二安装与拆卸较为简单,通过沿着插槽一和插槽二分别将过滤板一和过滤板二抽出,即可将滤板拿出,进行清洗或者进行更换。通过底板内部设置有散热扇,加快散热,在弧形板和底板上分别设置有散热孔,加快气体流动,在弧形板内侧设置有隔热薄膜,防止碳化炉外壁的温度升高对弧形板的内壁造成伤害,在底板两侧内部设置有空腔,降低底板整体的质量,降低成本,设置有减震弹簧,起到减震的作用。
1493	4	本实用新型涉及垃圾焚烧附属装置的技术领域,特别是涉及一种生活垃圾富氧低温碳化炉,使生活垃圾的燃烧点降低；包括炉体,炉体内部设置有用于装载垃圾的炉膛,炉体上连通设置有进料口和排烟口,炉体内部设置有磁化装置。
1494	0	本实用新型公开了一种石墨负极材料液相包覆自动化生产线,包括立式反应釜、滚筒碳化炉和卧式混合机,所述立式反应釜上端的左侧连接有储液罐,所述储液罐与立式反应釜之间安装有流量阀,所述立式反应釜上端的右侧连接有称重罐,所述称重罐的上端连接有第一真空上料机,所述立式反应釜的一侧设置有无尘投料站,所述无尘投料站与第一真空上料机连接,所述立式反应釜的下端连接有缓冲罐,所述滚筒碳化炉的一侧连接有第二真空上料机。本实用新型生产线全部采用全密封管道及设备,各个结构设备的连接采用管道形式,上料的时候采用真空上料机进行上料,下料的时候采用重力自然下落的方式进行下料,继而实现全方位的封闭,进行无尘化高质量生产。
1495	0	本实用新型公开了一种全自动石墨碳化装置,包括工作台,所述工作台内插设有碳化罐,所述工作台的下端固定连接有两个供气机构,所述工作台的上端固定连接有两个升降机构,两个所述升降机构的上端均固定连接有移动机构,两个所述移动机构均对称设置,两个所述移动机构的一端均固定连接有竖板,两块所述竖板的侧壁上均固定连接有夹紧机构,其中一个所述供气机构的一端与移动机构相连接。本实用新型通过供气机构、升降机构和移动机构的配合使用,可以使夹紧机构逐渐升高高度同时也会使夹紧机构逐渐向物料移动,这样就会使物料在碳化罐的正上方停下来,并且还可以确保物料不会偏移位置,增加了物料的稳定性。
1496	0	本实用新型公开了一种污泥碳化协同技术成套装备,其特征在于：包括污泥焚烧室、低氧低温热解室、高温分离器、烘干机、碳化炉；本实用新型利用污泥碳化协同技术,利用污泥焚烧后产生的高温烟气烘干高水分的污泥,烘干后的干污泥送入碳化炉内在无氧低温的状态下热解碳化,将有机物转化成水蒸气、不凝性气体和碳,在此过程中不产生氮氧化物和硫氧化物,减少了初始污染物的排放。且90％的重金属和与碳作用转化为结晶态存在,起到固化的作用。由于供热源为污泥碳化颗粒料,所以在成套装备中减少了额外能源,热量物料形成循环利用,大大提高了污泥的处理能力,真正做到污泥减量化、无害化,资源化,解决了污染治理与资源循环再生利用的矛盾和难题。
1497	0	本实用新型公开了一种双火道式碳化炉燃烧室,包括燃烧室盖板、燃烧室本体、燃烧室底座；所述燃烧室本体位于所述燃烧室底座上,所述燃烧室本体的一侧设置所述燃烧室盖板。与现有技术相比,本实用新型采用双火道设计,不仅能够预热碳化炉,并且能够使混合气体在内燃烧,而在利用裂解气燃烧时,能够不间断的提供着火源；内衬采用耐火混凝土结构,即耐火水泥+钢渣+水在一定比例下混合而成,起到防止钢板变形,提高燃烧室温度的作用；采用长圆柱形设计,能够减少烟气阻力,使烟气混合均匀,燃烧充分,具有推广应用的价值。
1498	4	本实用新型公开了一种碳化炉烟气利用净化装置,包括蒸馏混合干燥器、烟气出口、废气利用旋风除尘装置、蝶阀一、集尘仓、蝶阀二；所述整流混合干燥器的进气口设置于所述废气利用旋风除尘装置的上端排气口处,所述整流混合干燥器的一侧设置所述烟气出口,所述废气利用旋风除尘装置的下端通过所述蝶阀一与所述集尘器的入口连接,所述集尘器的出口设置有所述蝶阀二。本实用新型烟气持续通过,不间断处理,可使设备持续不间断运行；即采用旋风处理方式,使混合燃气因快速旋转而使残留在其内的悬浮碳粒、焦油、重金属蒸气、烟尘及二恶英类微粒等有害成份,被离心分离出来,落入集尘仓；采用双蝶阀闭风结构,杜绝空气进入及清理灰尘。
1499	0	本实用新型涉及连续式固体废料微波碳化装置,包括进料结构、出料结构、微波碳化炉以及控制器,进料结构以及出料结构分别与微波碳化炉连接,进料结构、出料结构以及微波碳化炉分别与控制器连接；控制器控制进料结构运输固体废料进入微波碳化炉,并由控制器根据微波碳化炉内的温度,调整微波碳化炉的转动速度,且根据微波碳化炉输出的物料在出料结构内的堆积量,驱动出料结构工作以运输物料。本实用新型利用温度传感器反馈微波碳化炉内的温度,以调整进料结构和微波碳化炉的搅拌筒转动速度,实现自适应控制固态废料的微波碳化,且碳化炉内微波辐射均匀、可连续工作,提高碳化效率,占地面积小,能耗低,并且能兼容处理各类固体废料。
1500	0	本实用新型公开了一种垃圾无氧碳化系统,包括储泥箱、一级螺旋输送机、煤泥切片打散机、二级螺旋输送机、一级烘干机、三级螺旋输送机、二级烘干机、四级螺旋输送机、过渡仓、五级螺旋输送机、碳化炉、出料水冷螺旋输送机、光氧废气净化机一、脱硫塔、光氧废气净化机二、布袋除尘器、旋风除尘器、烟气管路系统,本实用新型连续式加料,连续性出料,没有频繁加料的繁琐；打散机能够把成块的污泥连续不断的打散到所需体积；采用螺旋式输送机,且进出料口均为密封结构,杜绝污泥异味外泄；采用污泥烘干炉,设计为低温两道烘干；污泥碳化炉,碳化炉内采用独特的二回程螺旋结构,增加了物料碳化时间,不仅减少了设备的占地面积而且提高了碳化效率。
1501	6	本实用新型涉及一种从稻壳中提取食品级水溶性硅素的系统,所述从稻壳中提取食品级水溶性硅素的系统包括一级碳化炉、二级碳化炉、冷却装置、袋式除尘器、高压反应釜、过滤装置、除杂装置、脱色装置、精滤装置、钠离子交换器、超滤装置。本实用新型的有益效果为：本实用新型所述从稻壳中提取食品级水溶性硅素的系统,是一种高效经济的集成化、模块化工艺,不仅设备占地面积小,可模块化分段整合、投资运行费用低、分离过程简单,无污染物排放,可使所得物充分被应用。
[truncated: 4,112 more rows]
