# Supplementary material for: Enhanced industrial text classification via hyper variational graph-guided global context integration
Source: PeerJ Comput Sci. 2024 Jan 5;10:e1788. doi: 10.7717/peerj-cs.1788 (PMC10773843; doi:10.7717/peerj-cs.1788)
Supplement: Supplemental Information 2 — CLUEEmotion2020 dataset is emotion analysis corpus labeled with each sample annotated with one emotion label, and contains train, validation and test dataset. CHIP-CTC dataset is categorized based on the screening criteria utilized in clinical trials. It is sourced entirely from authentic clinical trial cases with the abbreviated data, and obtained from the standardized module within the public Chinese clinical website. N15News dataset is generated from New York Times with 24 categories and contains both text and image information in each news. Here we use the text with body tag for news classification as test dataset. PatentsDataset corpus comes from industrial domain texts extracted from China’s national patent database, with over 3500 self-built industrial equipment patent information used for industrial field text classification. [file peerj-cs-10-1788-s002.zip › data/N15News/nytimes_dataset.json]

[{"section": "Health", "headline": "F.D.A. Plans to Ban Most E-Cigarette Flavors but Menthol",
"abstract": "The tobacco and vaping industries and conservative allies intensively lobbied against a ban on popular flavored e-cigarettes.",
"caption": "A new study by the National Institute on Drug Abuse found that teenagers preferred mint and mango Juul flavors. Menthol was the least popular.", "image_url": "https://static01.nyt.com/images/2019/11/06/science/05FDA-FLAVORS/05FDA-FLAVORS-facebookJumbo.jpg?year=2020&h=550&w=1050&s=ad27f3a70c71de51e7605bbbc258e54782257f2ebb657a8df4f0a833b1b42809&k=ZQJBKqZ0VN", "article_url": "https://www.nytimes.com/2019/12/31/health/e-cigarettes-flavor-ban-trump.html", "image_id": "42d25485-0e48-50bf-8d16-948833b2a55d"}, {"section": "Science", "headline": "Meteor Showers in 2020 That Will Light Up Night Skies", "abstract": "All year long, Earth passes through streams of cosmic debris. Here's a list of major meteor showers and how to spot one.", "caption": "Perseid meteors named as \"Orinoid\" streak across the sky over Kula town of Manisa, Turkey on October 21, 2017.", "image_url": "https://static01.nyt.com/images/2020/01/01/science/01meteorshowers/01meteorshowers-facebookJumbo.jpg?year=2020&h=549&w=1050&s=ecdf20df5ec2652b3be1c4b6eab3d20f72326293fdf1cf3d083edcda9d89c998&k=ZQJBKqZ0VN", "article_url": "https://www.nytimes.com/2020/01/01/science/meteor-showers-2020.html", "image_id": "04bc90f0-b20b-511c-b5bb-3ce13194163f"}, {"section": "Science", "headline": "Rocket Launches, Trips to Mars and More 2020 Space and Astronomy Events", "abstract": "A year full of highs and lows in space just ended, and the 12 months to come  will be full of new highlights in orbit and beyond.", "caption": "Spectators viewing the launch of a Soyuz rocket carrying crew to the International Space Station from the Baikonur Cosmodrome in Kazakhstan in September.", "image_url": "https://static01.nyt.com/images/2020/01/01/science/01SPACEPREVIEW1/01SPACEPREVIEW1-facebookJumbo.jpg?year=2020&h=550&w=1050&s=f25f95543fbd498fd5d29a2cbd862e245e7831101d27e6f4ba31a5c1f17220f6&k=ZQJBKqZ0VN", "article_url": "https://www.nytimes.com/2020/01/01/science/space-astronomy-2020.html", "image_id": "bd8647b3-8ec6-50aa-95cf-2b81ed12d2dd"}, {"section": "Television", "headline": "What's on TV Wednesday: A Linda Ronstadt Doc and 'Doctor Who'", "abstract": "\"Linda Ronstadt: The Sound of My Voice\" airs on CNN. And a new season of \"Doctor Who\" kicks off on BBC America.", "caption": "Linda Ronstadt in \"Linda Ronstadt: The Sound of My Voice.\"", "image_url": "https://static01.nyt.com/images/2020/01/01/arts/01tvcol-lindaronstadt/01tvcol-lindaronstadt-facebookJumbo.jpg?year=2020&h=466&w=890&s=4c4a9ca0f4668ce18e8fb839a4650e4bb7b7501666b3f3d3a59afce21347ad61&k=ZQJBKqZ0VN", "article_url": "https://www.nytimes.com/2020/01/01/arts/television/whats-on-tv-wednesday-a-linda-ronstadt-doc-and-doctor-who.html", "image_id": "e6c25b53-0416-5795-b0cf-e1243924dc79"}, {"section": "Travel", "headline": "New Cruise Ships to Set Sail for Antarctica", "abstract": "Interested in the southernmost continent? Here's a roundup of some of the new ships and itineraries planned for the bucket-list destination.", "caption": "Antarctica21&rsquo;s expedition ship, Ocean Nova, sails through the polar waters in the Antarctic Peninsula.", "image_url": "https://static01.nyt.com/images/2020/01/05/travel/31trending-antart/31trending-antart-facebookJumbo.jpg?year=2020&h=549&w=1050&s=5ada917a76ce1e954ee4f2a5629be505ea997b8709bb01e6eca6fcace774934b&k=ZQJBKqZ0VN", "article_url": "https://www.nytimes.com/2020/01/01/travel/antarctica-cruises.html", "image_id": "98c3d182-95ce-5244-9b9e-008a3dee7354"}, {"section": "Movies", "headline": "Adam Driver Has Put Everything He's Got Onscreen", "abstract": "Just don't ask him to explain. A likely best actor nominee for \"Marriage Story,\" he acknowledges that desire for validation, but it's tricky: \"It's not separate from who I am.\"", "caption": "\"I don't have an instrument, I don't play the cello. It's yourself, so in a way it's more vulnerable,\" Adam Driver said.", "image_url": "https://static01.nyt.com/images/2020/01/05/arts/05adam-driver-cover/05adam-driver-cover-facebookJumbo.jpg?year=2020&h=550&w=1050&s=47e31a12340d1c3efbcecfb59c4f7df9c3471a70de34d7e1697ad2b012d5702e&k=ZQJBKqZ0VN", "article_url": "https://www.nytimes.com/2020/01/01/movies/adam-driver-marriage-story.html", "image_id": "589ba8f6-a8c0-57fb-9894-2d05c4b15f3d"}, {"section": "Dance", "headline": "Couture Creations for Dancing Bodies", "abstract": "An exhibition at the Centre National du Costume de Sc\u00e8ne in France considers the dialogue between the stage and the runway.", "caption": "Iris van Herpen's metallic tutu (hold the tulle) for Benjamin Millepied's \"Clear, Loud, Bright Forward\" (2015).", "image_url": "https://static01.nyt.com/images/2020/01/05/arts/05couturiers-5/05couturiers-5-facebookJumbo.jpg?year=2020&h=549&w=1050&s=a9348d55e008fc835d7f51f882f5df0589eeb08bb0e68a49685301956d9de3c7&k=ZQJBKqZ0VN", "article_url": "https://www.nytimes.com/2020/01/01/arts/dance/costumes-couturiers-de-la-danse.html", "image_id": "ea265bd2-3c7a-5e5a-a05d-9a924269867b"}, {"section": "Real Estate", "headline": "Bedminster, N.J.: Horses, Golf and Presidential Visits", "abstract": "Residents of the Somerset County township, who span the economic spectrum, often find the helicopters annoying. But the intrusion is usually short-lived.", "caption": "Historic barns and white picket fences define the rural nature of much of Bedminster, which some residents say feels like being far from New Jersey.", "image_url": "https://static01.nyt.com/images/2020/01/01/realestate/01LIVING-BEDMINSTER-slide-GOPR/01LIVING-BEDMINSTER-slide-GOPR-facebookJumbo.jpg?year=2020&h=550&w=1050&s=9544125f5762a081c2debf5013fb32e7f754a112676a75417878a3887d138189&k=ZQJBKqZ0VN", "article_url": "https://www.nytimes.com/2020/01/01/realestate/bedminster-nj-horses-golf-and-presidential-visits.html", "image_id": "51cb8f6a-ba0b-5af3-aa1d-26e4197b79fe"}, {"section": "Economy", "headline": "China Moves to Steady Its Slowing Economic Growth", "abstract": "The country's central bank will in effect inject $115 billion into the financial system despite signs the economy has been improving.", "caption": "A television factory in Shenzhen, China, in August. China is contending with its slowest pace of growth in nearly three decades.", "image_url": "https://static01.nyt.com/images/2020/01/01/world/01china-economy-1/01china-economy-1-facebookJumbo.jpg?year=2020&h=550&w=1050&s=74693bcc5d19105bb720f60be9c3e1c5a85c9672f7b5df496c8de5f1ecbaee72&k=ZQJBKqZ0VN", "article_url": "https://www.nytimes.com/2020/01/01/business/economy/china-economy-reserve-requirement-ratio.html", "image_id": "7788f49b-abfd-561d-9000-9c8b72728101"}, {"section": "Real Estate", "headline": "House Hunting in Spain: A Historic Estate For Under $2 Million", "abstract": "In Galicia, where the climate and the housing market are cooler, prices remain attractive to native and foreign buyers alike.", "caption": "The three-acre property includes two one-bedroom guesthouses overlooking the Rio Minho valley and the mountains of northern Portugal.", "image_url": "https://static01.nyt.com/images/2020/01/01/realestate/01IHH-SPAIN-slide-058A/01IHH-SPAIN-slide-058A-facebookJumbo.jpg?year=2020&h=550&w=1050&s=3fc09ec5f397f7f5bc4ddbe0b920e8a2d2256daaa70cb750a032e549748b8303&k=ZQJBKqZ0VN", "article_url": "https://www.nytimes.com/2020/01/01/realestate/house-hunting-in-spain-a-historic-estate-for-under-2-million.html", "image_id": "3102ac55-dd79-5ad6-b1f5-c2e4bd261e9b"}, {"section": "Sports", "headline": "Fearless Predictions for the N.B.A. in 2020", "abstract": "Breaking out the crystal roundball for some (almost) fearless predictions for the N.B.A. in 2020.", "caption": "Zion Williamson, the star rookie of the New Orleans Pelicans, is expected to miss the beginning of the N.B.A. season with a knee injury.", "image_url": "https://static01.nyt.com/images/2019/10/18/sports/18NBA-ZION-LEDE/merlin_162561834_f6d87b94-769c-410a-b10f-b845a66826f6-facebookJumbo.jpg?year=2020&h=550&w=1050&s=e99e4ead74c038148d247b5230223c2f5917d1957e1f34a3563de4c0c91b3a71&k=ZQJBKqZ0VN", "article_url": "https://www.nytimes.com/2020/01/01/sports/basketball/fearless-predictions-for-the-nba-in-2020.html", "image_id": "e8aa5ecd-b44c-5774-83be-0af84401ba32"}, {"section": "Movies", "headline": "One Startling Scene: Tracy Letts in 'Ford v Ferrari'", "abstract": "The actor explains his thought process behind a high-speed drive that leaves his character, Henry Ford II, reeling \u2014 and then some.", "caption": "Tracy Letts, right, as Henry Ford II in a pivotal moment with Matt Damon (playing the car designer Carroll Shelby).", "image_url": "https://static01.nyt.com/images/2020/01/05/arts/05ford-scene1/05ford-scene1-facebookJumbo.jpg?year=2020&h=549&w=1050&s=3b73c91758a8d613bb82a85a4738ebedd8741d0c3592c24ad252cab210386850&k=ZQJBKqZ0VN", "article_url": "https://www.nytimes.com/2020/01/01/movies/tracy-letts-ford-v-ferrari.html", "image_id": "8d602ce3-4703-5fe1-a510-7c3af013ab81"}, {"section": "Theater", "headline": "Simon Stone Faced the Unthinkable. He Thinks You Should Too.", "abstract": "After a family tragedy, the Australian director found a home in the theater, creating harrowing updates of classics. His latest: \"Medea\" at the Brooklyn Academy of Music.", "caption": "The director Simon Stone.", "image_url": "https://static01.nyt.com/images/2020/01/05/arts/05simonstone-2/05simonstone-2-facebookJumbo.jpg?year=2020&h=550&w=1050&s=a5f01037bd7135acc2d540c7ee8eb6af7983afb16b1de4fa24ec4506f74b5737&k=ZQJBKqZ0VN", "article_url": "https://www.nytimes.com/2020/01/01/theater/simon-stone-medea-bam.html", "image_id": "8f9752c3-ca7d-55ef-8c58-021e568d92ac"}, {"section": "Movies", "headline": "Reading 'Us' Through Its T-shirts", "abstract": "With its star, Lupita Nyong'o, in awards contention this season, a look at the clothes that helped tell the story.", "caption": "The &ldquo;Jaws&rdquo; image had to be approved by that movie&rsquo;s director, Steven Spielberg.", "image_url": "https://static01.nyt.com/images/2020/01/03/arts/us-shirts2/us-shirts2-facebookJumbo.jpg?year=2020&h=549&w=1050&s=9889d6755964f6cfc6899c5476a3374498c4eabe5da0dc5a4a50a97e3a3d8e0c&k=ZQJBKqZ0VN", "article_url": "https://www.nytimes.com/2020/01/01/movies/us-jordan-peele-shirts.html", "image_id": "c4209597-4ae2-5d3c-a22c-e140492f7783"}, {"section": "Movies", "headline": "'A Quiet Place Part II' First Trailer: Why Is It So Noisy?", "abstract": "Emily Blunt is back in a sequel to the 2018 horror hit directed by her husband, John Krasinski. Cilian Murphy and Djimon Hounsou are now part of the cast.", "caption": "Emily Blunt in a scene from the trailer for \"A Quiet Place Part II.\"", "image_url": "https://static01.nyt.com/images/2020/01/01/arts/01quietplace-trailer1/01quietplace-trailer1-facebookJumbo.png?year=2020&h=549&w=1050&s=2a919bb0a00844d5d9483e904788c6040546e95c944825c3025e61ddd5aceef9&k=ZQJBKqZ0VN", "article_url": "https://www.nytimes.com/2020/01/01/movies/a-quiet-place-part-ii-trailer.html", "image_id": "af415096-5c96-58cb-9d69-ac0d23227f75"}, {"section": "Opinion", "headline": "North Korea Is Not Done Trolling Trump", "abstract": "Kim Jong-un just restarted his dance of death with America.", "caption": "President Trump and Kim Jong-un, the North Korean leader, meeting on the North Korean side of the Demilitarized Zone in June.", "image_url": "https://static01.nyt.com/images/2019/12/25/opinion/25eberstadtWeb/25eberstadtWeb-facebookJumbo.jpg?year=2020&h=550&w=1050&s=8bae6c8971c34edc85e02655496c6e85525a4c65759991b708868bef382d6ecd&k=ZQJBKqZ0VN", "article_url": "https://www.nytimes.com/2020/01/01/opinion/north-korea-nuclear-test.html", "image_id": "b4e0ebcb-3e6e-534a-83c5-1752c7761e2e"}, {"section": "Opinion", "headline": "Coaching Female Athletes, and Gender Inequality", "abstract": "Promoting women in these roles does not mean that we should denigrate the men in them, a reader says.", "caption": "Hugh McCutcheon, the coach of the Minnesota women's volleyball team, coached the United States men's team to a gold medal in the 2008 Olympics and the women's team to a silver in 2012.", "image_url": "https://static01.nyt.com/images/2019/12/20/sports/20volleyball01/20volleyball01-facebookJumbo.jpg?year=2020&h=549&w=1050&s=7102aeb9040c4edb15cb21e0796fa123c6c25b83ab5338950f3b59498d47739c&k=ZQJBKqZ0VN", "article_url": "https://www.nytimes.com/2020/01/01/opinion/letters/women-athletes.html", "image_id": "c38db973-29b6-5078-95dc-7dea97c78bb6"}, {"section": "Opinion", "headline": "Can Collectors: Nuisance or Public Service?", "abstract": "Readers offer different views of those who earn money by rummaging through trash bags to collect recyclables.", "caption": "Dionisia Rivera collecting cans and bottles on the Upper East Side.", "image_url": "https://static01.nyt.com/images/2019/12/26/nyregion/26-SUB-canners-jump1/merlin_164813139_97eedfca-b7f8-4a65-bb28-8fff29c19afa-facebookJumbo.jpg?year=2020&h=549&w=1050&s=66fdf48e724108b92465da41f6f2c15694a233b6320c83a6d1a2a17496d2069e&k=ZQJBKqZ0VN", "article_url": "https://www.nytimes.com/2020/01/01/opinion/letters/canners-recyclables.html", "image_id": "4d9366a8-8c96-5fc2-bed9-186f10322aeb"}, {"section": "Movies", "headline": "2020 Golden Globes Predictions: Which Movies Will Win?", "abstract": "Split categories allow voters to spread the wealth, but who prevails when Quentin Tarantino, Martin Scorsese, and Bong Joon Ho compete?", "caption": "Expect \"Once Upon a Time \u2026 in Hollywood,\" with Brad Pitt, left, and Leonardo DiCaprio, to win best motion picture, musical or comedy.", "image_url": "https://static01.nyt.com/images/2020/01/02/arts/02carpetbagger1/02carpetbagger1-facebookJumbo-v2.jpg?year=2020&h=550&w=1050&s=84b60aca504c45d0745793825aea24f592b3c3dec56a22a81d4fa90b7d95cbf2&k=ZQJBKqZ0VN", "article_url": "https://www.nytimes.com/2020/01/01/movies/2020-golden-globes-predictions.html", "image_id": "982f5a57-f81f-5d94-af26-063a6ad8188d"}, {"section": "Opinion", "headline": "Rethinking How We Choose Candidates", "abstract": "Readers offer their suggestions for how to revamp the primary process, in response to a column by David Leonhardt.", "caption": "The empty stage before December's Democratic primary debate.", "image_url": "https://static01.nyt.com/images/2019/12/29/opinion/29leonhardt/29leonhardt-facebookJumbo.jpg?year=2020&h=550&w=1050&s=5f01ba04167c41896ed75a9d4c75600a1eb2e4faf23d7098c8e611478d3ff6fe&k=ZQJBKqZ0VN", "article_url": "https://www.nytimes.com/2020/01/01/opinion/letters/united-states-elections.html", "image_id": "9304b876-66bd-58dd-b285-666c9656d766"}, {"section": "Health", "headline": "A.I. Is Learning to Read Mammograms", "abstract": "Computers that are trained to recognize patterns and interpret images may outperform humans at finding cancer on X-rays.", "caption": "A yellow box indicates where an A.I. system found cancer hiding inside breast tissue. Six previous radiologists failed to find the cancer in routine mammograms.", "image_url": "https://static01.nyt.com/images/2020/01/01/science/01AICancer-1/01AICancer-1-facebookJumbo.jpg?year=2020&h=550&w=1050&s=000c4588853b4b201ab0604686be9f4f2df0565ebe5bc5a32983914d8537e87c&k=ZQJBKqZ0VN", "article_url": "https://www.nytimes.com/2020/01/01/health/breast-cancer-mammogram-artificial-intelligence.html", "image_id": "1c04b687-f4b9-547b-89fd-36e6e62108be"}, {"section": "Health", "headline": "New Injection Method Makes an Old TB Vaccine Far More Powerful", "abstract": "Giving the vaccine intravenously to monkeys provided 90% protection against tuberculosis. More testing is needed before humans can be inoculated that way.", "caption": "In these PET scans of monkey lungs, the yellow and red highlight inflammation from TB infection. The animals in the top row were vaccinated the usual way, with an injection under the skin. Those in the bottom row got the vaccine injected into a vein.", "image_url": "https://static01.nyt.com/images/2020/01/01/science/01TUBERCULOSIS/01TUBERCULOSIS-facebookJumbo.jpg?year=2020&h=551&w=1050&s=845c22fb8b9113d55a3c14cc63327e86fd78540dca595686789e2d7e63c64195&k=ZQJBKqZ0VN", "article_url": "https://www.nytimes.com/2020/01/01/health/tuberculosis-vaccine.html", "image_id": "8668f9d1-4cf4-560b-b66a-ded843470a53"}, {"section": "Music", "headline": "Review: Anna Netrebko Rings in the Year With a Met Gala", "abstract": "The company's prima donna showed off her past, present and future artistry in acts from three Puccini operas.", "caption": "The soprano Anna Netrebko bows after performing acts from three Puccini operas, including &ldquo;Turandot,&rdquo; on New Year&rsquo;s Eve at the Metropolitan Opera.", "image_url": "https://static01.nyt.com/images/2020/01/01/arts/01netrebko/01netrebko-facebookJumbo.jpg?year=2020&h=550&w=1050&s=3369f21dff5ca92a31b5cfde0fc98bb44a22c377aa84f3cb1ff50dddd340c971&k=ZQJBKqZ0VN", "article_url": "https://www.nytimes.com/2020/01/01/arts/music/review-anna-netrebko-met-opera.html", "image_id": "e251aa54-66a6-57e6-94ce-e651faf400e0"}, {"section": "Opinion", "headline": "Shock Waves From American Airstrikes in Iraq May Have Just Begun", "abstract": "Retaliation against an Iran-backed militia set off anti-American protests that could strengthen Iran's hand.", "caption": "Protesters attacked the United States Embassy complex in Baghdad on Tuesday in response to American airstrikes on an Iranian-backed militia in Iraq and Syria.", "image_url": "https://static01.nyt.com/images/2020/01/01/opinion/01iranWeb/01iranWeb-facebookJumbo.jpg?year=2020&h=549&w=1050&s=d2c965929f68be574c9a27e26a59290ee4a991ebd11f11ac4c9fb6bcc0cb8fae&k=ZQJBKqZ0VN", "article_url": "https://www.nytimes.com/2020/01/01/opinion/iraq-embassy-iran.html", "image_id": "448f4b6d-0150-5c03-89a9-a8de4c8227c9"}, {"section": "Sports", "headline": "David Stern, Transformative N.B.A. Commissioner, Dies at 77", "abstract": "His marketing vision turned the world's premier professional basketball league into a global brand with its biggest stars as its ambassadors.", "caption": "David Stern, the National Basketball Association commissioner, was flanked by Hakeem Olajuwon, right, the No. 1 pick overall by the Houston Rockets, and Sam Bowie, the No. 2 pick overall by the Portland Trail Blazers, at the N.B.A. Draft in New York in 1984. Mr. Stern helped make the N.B.A. a global force.", "image_url": "https://static01.nyt.com/images/2019/12/13/obituaries/00stern-01/00stern-01-facebookJumbo.jpg?year=2020&h=550&w=1050&s=fa7dce9d1dbdaef9536abd0bbcb8487c5a3ec2d4695413c6ab3b694777cdc6af&k=ZQJBKqZ0VN", "article_url": "https://www.nytimes.com/2020/01/01/sports/basketball/david-stern-dead.html", "image_id": "3ac67311-2994-509c-aa7c-3c56f4c469f3"}, {"section": "Opinion", "headline": "It's an Old and Insidious Hatred. And New Yorkers Can't Stand for It.", "abstract": "A show of support for the true spirit of New York.", "caption": "A coalition of religious and civil rights groups gathered in Brooklyn in solidarity with the victims of the attack in Monsey, N.Y.", "image_url": "https://static01.nyt.com/images/2020/01/03/opinion/01attack_print/merlin_166529850_042c1056-71da-4039-aa16-d3505b60d4ea-facebookJumbo.jpg?year=2020&h=550&w=1050&s=7380a7148310554a76315856d3e6fa137d3912b5a48ec818ce7dc4f526e6db50&k=ZQJBKqZ0VN", "article_url": "https://www.nytimes.com/2020/01/01/opinion/anti-semitism-new-york.html", "image_id": "9e6f95c2-3079-511e-9a6e-59fef96ef17b"}, {"section": "Sports", "headline": "David Stern Saw Where the Sports World Was Headed Long Before It Got There", "abstract": "Stern was a visionary who understood that pro athletes were seeking more power in their sports. While other commissioners tried to stop the effort, he used it to his advantage.", "caption": "David Stern, left, and Lakers team owner Jerry Buss, right, presenting the N.B.A.'s Most Valuable Player Award to Magic Johnson in 1987.", "image_url": "https://static01.nyt.com/images/2019/12/19/sports/00stern-players03/00stern-players03-facebookJumbo.jpg?year=2020&h=549&w=1050&s=394c19812a5585c72e28484416d3ff388a3402ae767c3889a32db00f0314e8e9&k=ZQJBKqZ0VN", "article_url": "https://www.nytimes.com/2020/01/01/sports/david-stern-death-legacy.html", "image_id": "a46f09a9-7b66-5248-b6ad-57320522ec7c"}, {"section": "Opinion", "headline": "Already Had Plenty of Trump 2020?", "abstract": "He's a bad show, but it's not low-flow.", "caption": "President Trump at a rally in Battle Creek, Mich., in December.", "image_url": "https://static01.nyt.com/images/2020/01/01/opinion/01collinsWeb/01collinsWeb-facebookJumbo.jpg?year=2020&h=550&w=1050&s=1e79a7d0cfd5cf4c28ec29cced79f4716ebda43c827d25f1073e880e17cb810e&k=ZQJBKqZ0VN", "article_url": "https://www.nytimes.com/2020/01/01/opinion/trump-2020.html", "image_id": "d5686346-4b09-56b4-89f3-fe1c9c291f13"}, {"section": "Opinion", "headline": "Why Did One-Quarter of the World's Pigs Die in a Year?", "abstract": "Swine fever devastated China's stock because with unsound governance, even sound regulations have perverse effects.", "caption": "A wholesale pork market in Beijing in November. The pig population of China fell by 40 percent in 2018\u20139 after an epidemic of African swine fever.", "image_url": "https://static01.nyt.com/images/2019/12/31/opinion/31huang/31huang-facebookJumbo.jpg?year=2020&h=550&w=1050&s=488424ef4476f9361af4a034a119bd57a7380929bd72512fbfe2ee82f6787522&k=ZQJBKqZ0VN", "article_url": "https://www.nytimes.com/2020/01/01/opinion/china-swine-fever.html", "image_id": "5875da94-2b55-5a77-a64a-fbeee0f4e541"}, {"section": "Sports", "headline": "N.B.A. Superstars, Growth and Lockouts: The David Stern Years", "abstract": "The longtime commissioner received acclaim for building the league into a vital global business, but he also was at the center of contentious disputes.", "caption": "David Stern in 1983.", "image_url": "https://static01.nyt.com/images/2019/12/19/sports/00stern-timeline01/00stern-timeline01-facebookJumbo.jpg?year=2020&h=549&w=1050&s=5666921a3dfdad585f5fdbf209d813ebdad492d0f516820e78fd00f0013749af&k=ZQJBKqZ0VN", "article_url": "https://www.nytimes.com/2020/01/01/sports/basketball/david-stern-commissioner-timeline.html", "image_id": "9f3c5c41-532f-5c1a-a43a-8cf486bfa634"}, {"section": "Sports", "headline": "In Rose Bowl Victory Over Wisconsin, Oregon Shows Rebuild Needs Work", "abstract": "The Ducks managed to win with only 204 yards in total offense \u2014 the fewest by a team in the Rose Bowl since 1979.", "caption": "Oregon quarterback Justin Herbert runs for a touchdown during the Rose Bowl. Oregon beat Wisconsin, 28-27.", "image_url": "https://static01.nyt.com/images/2020/01/01/sports/01rosebowl-01/01rosebowl-01-facebookJumbo.jpg?year=2020&h=550&w=1050&s=66340af98525242684f91093533eecef901b93def04d49840665840b4dd6a20a&k=ZQJBKqZ0VN", "article_url": "https://www.nytimes.com/2020/01/01/sports/ncaafootball/rose-bowl-oregon.html", "image_id": "41111475-ddd3-5271-91d7-9c4bd22db4f5"}, {"section": "Television", "headline": "What's on TV Thursday: 'Breakthrough' and 'Surviving R. Kelly Part II'", "abstract": "A drama based on a miraculous Missouri incident airs on HBO. And Lifetime airs a follow-up to its much-viewed R. Kelly documentary series.", "caption": "From left, Chrissy Metz, Marcel Ruiz and Josh Lucas in &ldquo;Breakthrough.&rdquo;", "image_url": "https://static01.nyt.com/images/2020/01/02/arts/02tvcol-breakthrough/02tvcol-breakthrough-facebookJumbo.jpg?year=2020&h=549&w=1050&s=25b27e080c5b4b9ce80bafc1ad62d48c53cb48cb4433f0d8635b8b83a02401be&k=ZQJBKqZ0VN", "article_url": "https://www.nytimes.com/2020/01/02/arts/television/whats-on-tv-thursday-surviving-r-kelly-part-ii.html", "image_id": "2a4aee44-a776-578b-a3c2-beb534718224"}, {"section": "Sports", "headline": "How David Stern Navigated Race in the N.B.A.", "abstract": "Stern was known as a fierce negotiator who was considerate of the racial implications of overseeing a mostly black league, though he also faced criticism for some of his decisions.", "caption": "David Stern, who died Wednesday, understood that there were implications to the choices he made as the commissioner of the N.B.A.", "image_url": "https://static01.nyt.com/images/2020/01/02/us/02Stern-essay1-sub/02Stern-essay1-sub-facebookJumbo.jpg?year=2020&h=550&w=1050&s=76009a58f384dca4e192c13e1a8311c4f2ee81cda2f65f3e884872d53c6282da&k=ZQJBKqZ0VN", "article_url": "https://www.nytimes.com/2020/01/02/sports/basketball/david-stern-nba.html", "image_id": "fa50e0db-81a1-575b-8fef-4f93375664c6"}, {"section": "Books", "headline": "Writing a Book Is a Solitary Endeavor. Publishing One Is a Group Effort.", "abstract": "We checked in with industry veterans to find out what it's like to be on a team that creates a best seller \u2014 and to hear their most memorable experiences sharing the news.", "caption": "Charles Duhigg was Random House publisher Andy Ward's first best-selling author. Ward says, \"In this business, we're always thinking ahead to the books we're publishing six months or a year down the road, so that moment of celebration \u2014 something tangible! \u2014 is one I have to remind myself to stop and appreciate.\"", "image_url": "https://static01.nyt.com/images/2020/01/12/books/review/12insidethelist1/12insidethelist1-facebookJumbo.jpg?year=2020&h=550&w=1050&s=c1af4006e75028ece4c9eb1cf6579822621737a1f422b8f1c9adb8a53aba3eed&k=ZQJBKqZ0VN", "article_url": "https://www.nytimes.com/2020/01/02/books/review/inside-the-list-the-making-of-a-bestseller.html", "image_id": "1641ca84-97d4-5285-98d1-9f3c84a21e05"}, {"section": "Travel", "headline": "New Art Museum Adds to Sarasota's Cultural Heritage", "abstract": "Residents, staff and donors hope the Sarasota Art Museum of Ringling College will provide a cross section of contemporary art as layered as Sarasota itself.", "caption": "The new Sarasota Art Museum of Ringling College, which opened last month, is housed in the former home of Sarasota High School.", "image_url": "https://static01.nyt.com/images/2020/01/05/travel/26update-sarasota/26update-sarasota-facebookJumbo.jpg?year=2020&h=550&w=1050&s=d83fef24574ceca6920756fb44570f32d449ef10aea3e53282d188fe6fef58a7&k=ZQJBKqZ0VN", "article_url": "https://www.nytimes.com/2020/01/02/travel/sarasota-art-museum-ringling.html", "image_id": "5b8ac115-5218-58db-ba16-9a5679eeb1c7"}, {"section": "Opinion", "headline": "Hypersonic Missiles Are a Game Changer", "abstract": "No existing defenses can stop such weapons \u2014 which is why everyone wants them.", "caption": "President Vladimir Putin, of Russia, during a meeting with top military officials in December.", "image_url": "https://static01.nyt.com/images/2020/01/02/opinion/02simonWeb/02simonWeb-facebookJumbo.jpg?year=2020&h=550&w=1050&s=febe7bf1721ae2b365c3a31f6a11fdd66584035f57fc5dd6d275533d687fd345&k=ZQJBKqZ0VN", "article_url": "https://www.nytimes.com/2020/01/02/opinion/hypersonic-missiles.html", "image_id": "868b3641-d9a5-54b8-8984-5a1a2a2ec8ad"}, {"section": "Opinion", "headline": "An Old Battle Resumes at the Supreme Court", "abstract": "The Trump administration seeks to undermine a key protection against unlawful detention.", "caption": "Camp X-Ray, at the U.S. Naval Station in Guant\u00e1namo Bay, Cuba, held the first prisoners from the Afghanistan war. Detainees were later transferred to a more permanent facility there.", "image_url": "https://static01.nyt.com/images/2020/01/02/opinion/02greenhouseWeb/02greenhouseWeb-facebookJumbo.jpg?year=2020&h=550&w=1050&s=ad118ba5310b0b49c10ba6317de21432f349a98edfcd574b7677710db3223cc4&k=ZQJBKqZ0VN", "article_url": "https://www.nytimes.com/2020/01/02/opinion/guantanamo-detention-supreme-court.html", "image_id": "a1b44bb6-026b-5ebd-8ac2-632541e917c6"}, {"section": "Art & Design", "headline": "What to See Right Now in New York Art Galleries", "abstract": "A baroness's watercolors; Jasper Johns's crosshatches; a survey of abstract photography; and Alice Miceli's radiographs of Chernobyl.", "caption": "Baroness Hyde de Neuville&rsquo;s &ldquo;Corner of Greenwich Street&rdquo; (1810), watercolor, graphite and touches of black ink on paper.", "image_url": "https://static01.nyt.com/images/2020/01/03/arts/02galleries-neuville1/02galleries-neuville1-facebookJumbo.jpg?year=2020&h=550&w=1050&s=476920c44f2dd2eb23fa40fc6307604fd9af7fc1e8d5bbc93b7e925d7fe74cea&k=ZQJBKqZ0VN", "article_url": "https://www.nytimes.com/2020/01/02/arts/design/new-york-art-galleries.html", "image_id": "db088f0a-780c-5bf8-bb0a-96db36043f04"}, {"section": "Style", "headline": "Frederick's of Hollywood Goes From Racy to 'Real'", "abstract": "The fabled lingerie label tweaks its image to lure younger women.", "caption": "From left, Ellie Lee, Amanda Steele, Hrush Achemyan, Meghan Currie, Blair Beeken.", "image_url": "https://static01.nyt.com/images/2020/01/02/fashion/02FREDERICKS-1/02FREDERICKS-1-facebookJumbo.jpg?year=2020&h=549&w=1050&s=54b705e9dda81bec86415a15663ecd91b827ab9689695d8d2f3c78d66678bac1&k=ZQJBKqZ0VN", "article_url": "https://www.nytimes.com/2020/01/02/style/fredericks-of-hollywood-underwear.html", "image_id": "e59cc13e-133f-5686-81aa-412e6f722f00"}, {"section": "Books", "headline": "This Is 'Little Women' for a New Era", "abstract": "The characters are ambitious, angry and they have agency. How Greta Gerwig adapted a 150-year-old text for our time.", "caption": "Saoirse Ronan in \"Little Women.\"", "image_url": "https://static01.nyt.com/images/2019/12/31/books/review/00littlewomen-feminism1/00littlewomen-feminism1-facebookJumbo-v2.jpg?year=2020&h=550&w=1050&s=62c5ad250d0eee925cccc221291c4ba83e09906a63c2add76ddca38aec6d10e9&k=ZQJBKqZ0VN", "article_url": "https://www.nytimes.com/2020/01/02/books/little-women-feminism-2019-movie.html", "image_id": "e7d6e38d-35b0-5089-9838-a059768bc242"}, {"section": "Travel", "headline": "36 Hours in Santo Domingo", "abstract": "Away from the seaside resorts, the capital of the Dominican Republic is alive and in transition, with music, dance, delicious food and local crafts around every corner.", "caption": "Musicians on El Conde street, a long, lively pedestrian street in the heart of Santo Domingo.", "image_url": "https://static01.nyt.com/images/2020/01/05/travel/02hours-santo-domingo5/02hours-santo-domingo5-facebookJumbo.jpg?year=2020&h=549&w=1050&s=bf29312967de46508b21b25e6474097ca6d94c34a48dbfd23338f6952bb0b4e3&k=ZQJBKqZ0VN", "article_url": "https://www.nytimes.com/2020/01/02/travel/what-to-do-36-hours-in-santo-domingo-dominican-republic.html", "image_id": "c833dc40-76ef-57e7-8707-4c9c52234141"}, {"section": "Style", "headline": "How to Make Friends Online the Old-Fashioned Way (Buying Clothes Together)", "abstract": "Facebook groups and Instagram accounts celebrate indie brands, creating communities that mingle commerce, reuse and friendship.", "caption": "Kate Lindello, assessing.", "image_url": "https://static01.nyt.com/images/2020/01/02/fashion/02FASHIONGANGSofFACEBOOK-2/02FASHIONGANGSofFACEBOOK-2-facebookJumbo-v5.jpg?year=2020&h=549&w=1050&s=8f74f132800d48c5a8ed815e9b19f76f512c08922a0f04025c5b8e5f16a84eea&k=ZQJBKqZ0VN", "article_url": "https://www.nytimes.com/2020/01/02/style/facebook-group-shopping.html", "image_id": "31a7cff9-ea63-5dc9-adde-f25ae67d729b"}, {"section": "Movies", "headline": "Martin Scorsese Is Letting Go", "abstract": "In a wide-ranging interview, the director talks about his own mortality, the treatment of women in his movies, and moviemaking in the Netflix age.", "caption": "The director said he'd given thought to who gets what after he's gone. \"You just have to let go, especially at this vantage point of age.\"", "image_url": "https://static01.nyt.com/images/2020/01/05/arts/05martin-scorsese3/05martin-scorsese3-facebookJumbo.jpg?year=2020&h=550&w=1050&s=0f5a5899d5c57e3c87edbc90e8b8228d7cbefa0f663d4992e768874ce09cd2f4&k=ZQJBKqZ0VN", "article_url": "https://www.nytimes.com/2020/01/02/movies/martin-scorsese-irishman.html", "image_id": "8c52bb6b-fb80-5567-8164-f19de052a7b7"}, {"section": "Health", "headline": "It Looks Like Health Insurance, but It's Not. 'Just Trust God,' Buyers Are Told.", "abstract": "Some state regulators are scrutinizing nonprofit Christian cost-sharing ministries that enroll Americans struggling to pay for medical care, but aren't legally bound to cover their members' claims.", "caption": "Blake and his mother, Caroline, at home. The boy has now qualified for Medicaid coverage.", "image_url": "https://static01.nyt.com/images/2019/11/18/science/00HEALTHSHARING-promo/00HEALTHSHARING4-facebookJumbo.jpg?year=2020&h=549&w=1050&s=de9d13eb7da4533ecac5682896a178d854ec6d16d2a38fd5d24968a0d0fc6990&k=ZQJBKqZ0VN", "article_url": "https://www.nytimes.com/2020/01/02/health/christian-health-care-insurance.html", "image_id": "4657507b-0173-522b-a060-80daec2c59c5"}, {"section": "Movies", "headline": "'Ghost Stories' Review: Bollywood Aims for Frights", "abstract": "With this Netflix anthology, four directors from Indian cinema draw horror from a country's lived reality.", "caption": "Mrunal Thakur in \"Ghost Stories.\"", "image_url": "https://static01.nyt.com/images/2020/01/03/arts/ghoststories1/ghoststories1-facebookJumbo.jpg?year=2020&h=549&w=1050&s=93493d45459e53d51b71305a52763b99efdfaf5b2b9da60fed783348c8c0066a&k=ZQJBKqZ0VN", "article_url": "https://www.nytimes.com/2020/01/02/movies/ghost-stories-review.html", "image_id": "32ff6314-31a9-552a-b1e0-9bc6d0220faa"}, {"section": "Movies", "headline": "'Advocate' Review: Defending More Than Just Her Clients", "abstract": "A portrait of an Israeli lawyer who takes on difficult cases involving Palestinian clients.", "caption": "Lea Tsemel in &ldquo;Advocate,&rdquo; a documentary directed by Rachel Leah Jones and Philippe Bella&iuml;che.", "image_url": "https://static01.nyt.com/images/2020/01/03/arts/01advocate/01advocate-facebookJumbo.jpg?year=2020&h=549&w=1050&s=c22d79eaa0247812d28d76ac9185e8c0921da61902d080beb35f1147723f3b42&k=ZQJBKqZ0VN", "article_url": "https://www.nytimes.com/2020/01/02/movies/advocate-review.html", "image_id": "568b5cb2-e963-5394-ae90-3fbd720e09e8"}, {"section": "Sports", "headline": "Carmelo Anthony Scores, and Loses, at the Garden. Sound Familiar?", "abstract": "The former Knick had 26 points and 7 rebounds, but his Trail Blazers fell.", "caption": "Carmelo Anthony returned to Madison Square Garden, but his Trail Blazers got clobbered by the Knicks, 117-93.", "image_url": "https://static01.nyt.com/images/2020/01/02/sports/02meloWEB1/02meloWEB1-facebookJumbo.jpg?year=2020&h=550&w=1050&s=b35242d71b157ce1d75c3907ae36e45e882f6fc0ce5549b790d467df4f20c376&k=ZQJBKqZ0VN", "article_url": "https://www.nytimes.com/2020/01/02/sports/carmelo-anthony-knicks-trailblazers.html", "image_id": "f74ab5e0-5fc3-5077-9b9e-85462f4ca56c"}, {"section": "Style", "headline": "Italian Vogue Won't Publish Photos This Month", "abstract": "Fashion's favorite trend \u2014 sustainability \u2014\u00a0comes for print magazines.", "caption": "A Vogue Italia cover by Vanessa Beecroft.", "image_url": "https://static01.nyt.com/images/2020/01/02/fashion/02vogueitalia-3/02vogueitalia-3-facebookJumbo.jpg?year=2020&h=550&w=1050&s=14b639456c5faaca4299fa5c35aec3cffc1bc877c8209a2d9577af771e5c9993&k=ZQJBKqZ0VN", "article_url": "https://www.nytimes.com/2020/01/02/style/italian-vogue-sustainability-illustrated.html", "image_id": "1c03ff58-d301-5d4f-a580-33755d67e5fa"}, {"section": "Theater", "headline": "'West Side Story': How We Covered the Classic N.Y.C. Musical", "abstract": "Since its 1957 premiere, The New York Times has tracked the musical's evolution, covering its casting, its politics and its role in the Cold War along the way.", "caption": "Ken LeRoy, left, and Mickey Calin wield knives as leaders of rival teenage gangs in the musical \"West Side Story.\" 1958.", "image_url": "https://static01.nyt.com/images/2020/01/05/arts/05wss-archive-main-sub/05wss-archive-main-sub-facebookJumbo.jpg?year=2020&h=550&w=1050&s=2ecc947517a18fe39d607513bded481f836f7288a7006e5f1142aeddea9a53f4&k=ZQJBKqZ0VN", "article_url": "https://www.nytimes.com/2020/01/02/theater/west-side-story-confidential.html", "image_id": "76ee247e-94a9-5703-9ed4-3caf092a398d"}, {"section": "Movies", "headline": "You Will Soon Know These Names: Taylor Russell and Jodie Turner-Smith", "abstract": "We talked to the stars of \"Queen & Slim\" and \"Waves,\" who made waves of their own this year with breakout performances.", "caption": "Left to right: Taylor Russell, Jodie Turner-Smith", "image_url": "https://static01.nyt.com/images/2020/01/05/arts/05breakthrough-stars-promo/05breakthrough-stars-promo-facebookJumbo.jpg?year=2020&h=471&w=900&s=ec1074cfa49323f8ca40401a7d2758f4a42d01877784e0670d0db0ea95913837&k=ZQJBKqZ0VN", "article_url": "https://www.nytimes.com/2020/01/02/movies/waves-queen-and-slim.html", "image_id": "e13c4a8f-16d5-526a-92ee-bb72c2876865"}, {"section": "Opinion", "headline": "Biden Is Smart to Talk About a Republican V.P.", "abstract": "Don't believe the hype.", "caption": "Joe Biden, 2020 Democratic presidential candidate, spoke during a campaign event in New Hampshire this week.", "image_url": "https://static01.nyt.com/images/2020/01/02/opinion/02leonhardt-newsletter/02leonhardt-newsletter-facebookJumbo.jpg?year=2020&h=550&w=1050&s=722e364d0ae90ad58ce9674bab227e00afeef76653bf6af470a10d8a7dd462ef&k=ZQJBKqZ0VN", "article_url": "https://www.nytimes.com/2020/01/02/opinion/joe-biden-2020-republicans.html", "image_id": "c9f00932-2985-5952-8e9a-4c03f7ced334"}, {"section": "Art & Design", "headline": "In the Swim of Digital Images, There's Nothing Boring About Sculpture", "abstract": "In bronze, silver or aluminum, a statue is an idea made solid. Two inventive shows in New York reaffirm the power of art in three dimensions.", "caption": "At the Frick Collection, the bronze statuette &ldquo;Bellerophon Taming Pegasus&rdquo; was designed by Bertoldo di Giovanni and executed by Adriano Fiorentino, ca. 1480&ndash;82. Bertoldo created the wax original &mdash; an ancient technique that Florentine artists had recently rediscovered. His collaborator did the casting.", "image_url": "https://static01.nyt.com/images/2020/01/03/arts/02bronzes-review1/02bronzes-review1-facebookJumbo.jpg?year=2020&h=550&w=1050&s=ea63d2c4fbbebd832ebbb60a11f1e26635d0e821f189c0e2f94acedbed48895d&k=ZQJBKqZ0VN", "article_url": "https://www.nytimes.com/2020/01/02/arts/design/Charles-Ray-Bertoldo-de-Giovanni-bronzes.html", "image_id": "02bf7a8f-cddd-5bfc-811e-622bbf53a93f"}, {"section": "Sports", "headline": "N.H.L. Takeaways at the Season's Midpoint", "abstract": "At the halfway mark of the season, five head coaches have been fired, and the St. Louis Blues are thriving as the reigning champions.", "caption": "Blues defenseman Alex Pietrangelo is one of the veterans compensating for the absence of Vladimir Tarasenko.", "image_url": "https://static01.nyt.com/images/2020/01/02/sports/02nhl-takeaways/02nhl-takeaways-facebookJumbo-v2.jpg?year=2020&h=550&w=1050&s=1e0af16f05d6cd6a3864f1edf9e60b8e654e658e722dd30cd9ef63f9fbb5aeb9&k=ZQJBKqZ0VN", "article_url": "https://www.nytimes.com/2020/01/02/sports/hockey/nhl-takeaways-december.html", "image_id": "4c0bd013-3fad-58d3-937f-f275182364b1"}, {"section": "Television", "headline": "The Best Movies and TV Shows Coming to Netflix, Apple TV Plus and More in January", "abstract": "Every month, subscription streaming services add a new batch of titles to their libraries. Here are our picks for January.", "caption": "Leslie Jones in her stand-up special on Netflix, \"Leslie Jones: Time Machine.\"", "image_url": "https://static01.nyt.com/images/2020/01/01/arts/01STREAM-JAN-lesliejones/merlin_166391556_11133f71-0158-40c2-b10b-e09d122433dc-facebookJumbo.jpg?year=2020&h=550&w=1050&s=d4ce3cf50078a2a6818994afdc7eb185c2e859c7f63347846ab835cc26118e47&k=ZQJBKqZ0VN", "article_url": "https://www.nytimes.com/2020/01/02/arts/television/new-to-stream-netflix.html", "image_id": "0557a53a-9b01-59e6-b0af-fe9f3e36f903"}, {"section": "Theater", "headline": "Review: Arthur Miller's Dying 'Salesman' Is Reborn in London", "abstract": "An electrifying revival, starring a heartbreaking Wendell Pierce, reimagines Willy Loman as a black man in a white man's world.", "caption": "Wendell Pierce as Willy Loman, with Natey Jones and Sope Dirisu as his sons Happy and Biff, in a reimagined &ldquo;Death of a Salesman.&rdquo;", "image_url": "https://static01.nyt.com/images/2020/01/04/arts/03salesman1/03salesman1-facebookJumbo.jpg?year=2020&h=550&w=1050&s=93ebf818438f4cd77ee42772b3bccebeac1db1a2a4a4576d086c4e517ee74340&k=ZQJBKqZ0VN", "article_url": "https://www.nytimes.com/2020/01/02/theater/death-of-a-salesman-review-wendell-pierce.html", "image_id": "750acd90-cd40-58a6-9cc5-dd12b282b587"}, {"section": "Movies", "headline": "Taron Egerton Tries to Keep 'Rocketman' Performance in Orbit", "abstract": "His portrayal of Elton John was praised by critics and audiences alike, but the Oscar competition is formidable and memories in Hollywood are short.", "caption": "Taron Egerton finds himself a long shot for a best actor Oscar nomination.", "image_url": "https://static01.nyt.com/images/2020/01/02/arts/02oscar-hunt1/02oscar-hunt1-facebookJumbo.jpg?year=2020&h=550&w=1050&s=784ddf9fc7e021c98a4d159f5a382ee5be999042746c00e9a46c0084f2d2ca04&k=ZQJBKqZ0VN", "article_url": "https://www.nytimes.com/2020/01/02/movies/taron-egerton-rocketman-oscars.html", "image_id": "4853cac5-50bf-56c2-9801-4699186e8828"}, {"section": "Media", "headline": "Apple Deal Returns Former HBO Boss Richard Plepler to Spotlight", "abstract": "Ten months after he chafed under AT&T's takeover of the network, he reboots himself as a producer in a five-year deal with Apple TV Plus.", "caption": "In an interview, Richard Plepler said repeatedly that he wanted to be a producer, not an executive.", "image_url": "https://static01.nyt.com/images/2020/01/03/business/02jpPLEPLER-print/02PLEPLER-01-facebookJumbo.jpg?year=2020&h=550&w=1050&s=7a2394630cd80604f026b75a941bb27d6975fa8c987147dace5db986590a9410&k=ZQJBKqZ0VN", "article_url": "https://www.nytimes.com/2020/01/02/business/media/richard-plepler-apple.html", "image_id": "9abdc719-74e5-5e83-9c46-148833f1c27d"}, {"section": "Food", "headline": "Where Avocado Toast Shares a Menu With Yemeni Favorites", "abstract": "At Yafa Caf\u00e9 in Sunset Park, Brooklyn, the Yemeni-inflected dishes, some traditional and others an inspired in-between, are the draw.", "caption": "Some of the cafe&rsquo;s offerings.", "image_url": "https://static01.nyt.com/images/2020/01/08/dining/02hungry-yafa02/02hungry-yafa02-facebookJumbo.jpg?year=2020&h=550&w=1050&s=33692ae15c079a6987098765c7a8ae0f3380f250d48e72342cdbc00b889a57bc&k=ZQJBKqZ0VN", "article_url": "https://www.nytimes.com/2020/01/02/dining/yafa-cafe-review-sunset-park.html", "image_id": "b100b6f0-cd0c-5bc5-8b80-5f8b6661aac3"}, {"section": "Health", "headline": "With Partial Flavor Ban, Trump Splits the Difference on Vaping", "abstract": "An initiative to reduce the use of e-cigarettes by teenagers led to compromise. Sales of most flavored pods popular with youth will be forbidden, but flavored liquid nicotine for open tank devices will be exempt.", "caption": "Although the Trump administration issued a partial ban on e-cigarette flavors, the restrictions will not affect the sales of open-tank systems that allow consumers to mix flavors in vape shops.", "image_url": "https://static01.nyt.com/images/2020/01/02/science/02FLAVORBAN1/02FLAVORBAN1-facebookJumbo.jpg?year=2020&h=550&w=1050&s=d8864216c06004e3b92067c99d21e77cdf87ea2b7434ccbe95e901eee3a0763d&k=ZQJBKqZ0VN", "article_url": "https://www.nytimes.com/2020/01/02/health/flavor-ban-e-cigarettes.html", "image_id": "38f5a317-599a-5b1a-ab68-50a2f90b02ec"}, {"section": "Movies", "headline": "More Women Than Ever Are Directing Major Films, Study Says", "abstract": "Twelve of the 113 directors on last year's 100 top movies were women, a historic high. But another report found that the number of women in key behind-the-scenes jobs remains stagnant.", "caption": "Greta Gerwig, director of \"Little Women,\" at the film's premiere in New York last month.", "image_url": "https://static01.nyt.com/images/2020/01/03/arts/02female-directors/merlin_165597555_a90fa7be-3c6a-4db9-b225-f80478736f90-facebookJumbo.jpg?year=2020&h=550&w=1050&s=961c373dee26909d4695a8cbb84789e6b47c0fe8778d4ecde3299d86381198f8&k=ZQJBKqZ0VN", "article_url": "https://www.nytimes.com/2020/01/02/movies/women-directors-hollywood.html", "image_id": "d80bc2a9-b717-5d2d-a581-0aaa06305ad1"}, {"section": "Art & Design", "headline": "Suit Against Artforum Can Proceed, but Not Claims Naming Publisher", "abstract": "A New York appeals court clears the way for some of a former magazine employee's claims of retaliation against her in a #MeToo case.", "caption": "Amanda Schmitt, the former Artforum employee who filed a complaint in late 2017 against the magazine and Knight Landesman.", "image_url": "https://static01.nyt.com/images/2020/01/02/arts/02artforum-item-2/02artforum-item-2-facebookJumbo.jpg?year=2020&h=376&w=720&s=75c2580ccc28cf609a4e7dffe21a57d6ca2411d80090915220a4e27e376cb309&k=ZQJBKqZ0VN", "article_url": "https://www.nytimes.com/2020/01/02/arts/design/artforum-lawsuit-knight-landesman.html", "image_id": "bc53b039-1d10-5ad5-ab45-5a3b76ff3fdd"}, {"section": "Sports", "headline": "Yankees' Domingo German Suspended 81 Games for Domestic Violence", "abstract": "The suspension includes 18 games German missed in 2019 while M.L.B. conducted an investigation, so he will be out for the first 63 games of 2020.", "caption": "Domingo German had an 18-4 record with a 4.03 earned run average for the Yankees last season.", "image_url": "https://static01.nyt.com/images/2020/01/02/sports/02mlb-german/merlin_158824419_e44e2efd-cb78-454a-9aa1-858350684f7c-facebookJumbo.jpg?year=2020&h=550&w=1050&s=cdcec176e6876fd43e9668936c2dfb9a3553b6c8b26ad1a50d05414bf27f583f&k=ZQJBKqZ0VN", "article_url": "https://www.nytimes.com/2020/01/02/sports/baseball/domingo-german-suspension.html", "image_id": "ebfaff2a-160e-510d-b17b-b9805b17816b"}, {"section": "Theater", "headline": "A S\u00e9ance Relies on Illusion. So Does Theater.", "abstract": "E.S.P. Conjuring the dead. Speaking with them. Shows like \"The Thin Place\" and \"Our Dear Dead Drug Lord\" use the occult to put on a show.", "caption": "Randy Danson, left, and Emily Cass McDonnell in \"The Thin Place\" at Playwrights Horizons in Manhattan.", "image_url": "https://static01.nyt.com/images/2019/12/12/arts/12thinplace/12thinplace-facebookJumbo.jpg?year=2020&h=550&w=1050&s=4065d24aa1e14febcbc4e30da1c9d2b7fafaecff508a740de7989a6c87ec41d2&k=ZQJBKqZ0VN", "article_url": "https://www.nytimes.com/2020/01/02/theater/thin-place-occult.html", "image_id": "433109c1-b206-514c-8f00-528b5314502f"}, {"section": "Movies", "headline": "3 Film Series to Catch in N.Y.C. This Weekend", "abstract": "Our guide to film series and special screenings.", "caption": "A scene from Bong Joon Ho's \"Memories of Murder,\" part of Film at Lincoln Center's series The Bong Show, which starts on Tuesday.", "image_url": "https://static01.nyt.com/images/2020/01/03/arts/03listings-movies2/03listings-movies2-facebookJumbo.jpg?year=2020&h=549&w=1050&s=976f9621b312052ffb2734b9df4a19e0603c9af6a5560f5e2fe0bb0f57f0bb28&k=ZQJBKqZ0VN", "article_url": "https://www.nytimes.com/2020/01/02/movies/nyc-this-weekend-film-series.html", "image_id": "22a4b802-b7da-5376-a48a-59ef15f5d696"}, {"section": "Music", "headline": "5 Classical Music Concerts to See in N.Y.C. This Weekend", "abstract": "Our guide to the city's best classical music and opera happening this weekend and in the week ahead.", "caption": "Eric Owens and Angel Blue in \"Porgy and Bess,\" which returns for its second run of the season at the Metropolitan Opera on Wednesday.", "image_url": "https://static01.nyt.com/images/2020/01/03/arts/03listings-classical/03listings-classical-facebookJumbo.jpg?year=2020&h=549&w=1050&s=5b57e40d4107ac37a1a2bf88dfa4c8eeabdbeb40c77ee9ddecaf27c619c25dea&k=ZQJBKqZ0VN", "article_url": "https://www.nytimes.com/2020/01/02/arts/music/concerts-new-york-classical.html", "image_id": "9e1fe133-806f-53e4-8612-0ac723a1705e"}, {"section": "Dance", "headline": "6 Dance Performances to See in N.Y.C. This Weekend", "abstract": "Our guide to dance performances happening this weekend and in the week ahead.", "caption": "OCD/Dance's \"Dead Reckoning,\" one of the works the group will perform for American Dance Platform, which starts at the Joyce Theater on Tuesday.", "image_url": "https://static01.nyt.com/images/2020/01/03/arts/03listings-dance/03listings-dance-facebookJumbo.jpg?year=2020&h=550&w=1050&s=0b80db696a86c94921760ab332c4c764490939985ca6a34fac9553ced8a09b77&k=ZQJBKqZ0VN", "article_url": "https://www.nytimes.com/2020/01/02/arts/dance/nyc-this-weekend-dance.html", "image_id": "a971341f-86a2-5b40-ae01-e830e519ea70"}, {"section": "Art & Design", "headline": "18 Art Exhibitions to View in N.Y.C. This Weekend", "abstract": "Our guide to new art shows and some that will be closing soon.", "caption": "\"Night Sky,\" one of the many paintings and drawings on view in \"Vija Celmins: To Fix the Image in Memory,\" which closes at the Met Breuer on Jan. 12.", "image_url": "https://static01.nyt.com/images/2020/01/03/arts/03listings-art/03listings-art-facebookJumbo.jpg?year=2020&h=550&w=1050&s=d39761b21bca0751e69612190e1de1418e8b64d8e0ae2a85d41576ac9524cb61&k=ZQJBKqZ0VN", "article_url": "https://www.nytimes.com/2020/01/02/arts/design/nyc-this-weekend-art-and-museums.html", "image_id": "d8dbeaa2-4188-58db-9e8f-0ce9456d7dd2"}, {"section": "Music", "headline": "12 Pop, Rock and Jazz Concerts to Check Out in N.Y.C. This Weekend", "abstract": "Our guide to pop and rock shows and the best of live jazz happening this weekend and in the week ahead.", "caption": "Yola will be at Music Hall of Williamsburg on Wednesday.", "image_url": "https://static01.nyt.com/images/2020/01/03/arts/03listings-pop/03listings-pop-facebookJumbo.jpg?year=2020&h=550&w=1050&s=e7fb56a2a472050aac0faae15c15ce1b0831b64615bbf5eee0a3ee31f58f9f2b&k=ZQJBKqZ0VN", "article_url": "https://www.nytimes.com/2020/01/02/arts/music/concerts-new-york.html", "image_id": "d705b60f-fd28-5d1e-ad09-9a732395f8ad"}, {"section": "Theater", "headline": "17 Plays and Musicals to Go to in N.Y.C. This Weekend", "abstract": "Previews, openings and some last-chance picks.", "caption": "From left, Jamyl Dobson and Leland Fowler in Donja R. Love's \"one in two,\" which closes at the Pershing Square Signature Center on Jan. 12.", "image_url": "https://static01.nyt.com/images/2020/01/03/arts/03listings-theater/03listings-theater-facebookJumbo.jpg?year=2020&h=550&w=1050&s=95954412d4d28c395e31425fa48571b0e93f3cfed5ffc47f0c6933de05fcf52f&k=ZQJBKqZ0VN", "article_url": "https://www.nytimes.com/2020/01/02/theater/nyc-this-weekend-theater.html", "image_id": "d3f59080-71e9-554f-a233-bcf3dc89c103"}, {"section": "Art & Design", "headline": "Rachel Feinstein Unveils the Darker Side of Fantasyland", "abstract": "With her first museum retrospective, the artist (and fashion muse) talks about confecting fanciful works with a core of steel.", "caption": "The sculptor Rachel Feinstein at \"Maiden, Mother, Crone,\" her exhibition at the Jewish Museum. Left, \"Punch and Family,\" 2009; right, \"Good Times,\" 2005. Her works balance the fanciful\u00a0and the grotesque.", "image_url": "https://static01.nyt.com/images/2020/01/02/arts/02feinstein-convo1/02feinstein-convo1-facebookJumbo.jpg?year=2020&h=550&w=1050&s=587ec439be85c054fa3f6c60a6897cf5b3f3e96c36f4fd7744982addebda558a&k=ZQJBKqZ0VN", "article_url": "https://www.nytimes.com/2020/01/02/arts/design/rachel-feinstein-jewish-museum.html", "image_id": "5ddc4458-b03e-5365-a02e-65672f00d065"}, {"section": "Television", "headline": "How Much Watching Time Do You Have This Weekend?", "abstract": "Our critic has recommendations, including an engaging new web series and two returning favorites \u2014 one earnest, the other filthy.", "caption": "The Canadian weightlifter Christine Girard holding the medals she was awarded retroactively for her performances at the Beijing and London Olympics.", "image_url": "https://static01.nyt.com/images/2020/01/03/arts/02Watching-Take-The-Podium/merlin_147670281_9addaed8-4cf6-416e-8620-3786eba2762e-facebookJumbo.jpg?year=2020&h=550&w=1050&s=b6e8eef228c735edd1edce93d00d1cc1de80a1f70b02ac1a62f44ebb045cff9c&k=ZQJBKqZ0VN", "article_url": "https://www.nytimes.com/2020/01/02/arts/television/anne-green-gables-netflix-brockmire.html", "image_id": "8b9a0cf6-9f68-52aa-b79f-79276c08ef64"}, {"section": "Opinion", "headline": "So You Want to Convince a Climate Change Skeptic", "abstract": "Here are some strategies for a hard conversation.", "caption": "Clockwise from top left: Al Gore; the climate scientist Katharine Hayhoe; Senator James Inhofe, Republican of Oklahoma; and Greta Thunberg.", "image_url": "https://static01.nyt.com/images/2020/01/03/opinion/03debatable-sub/oakImage-1578068779548-facebookJumbo.jpg?year=2020&h=549&w=1050&s=d7c9e26396e02607c70faaa1d6480161dfea95e86d4d0621e6e1b59e1a567d8b&k=ZQJBKqZ0VN", "article_url": "https://www.nytimes.com/2020/01/02/opinion/climate-change-deniers.html", "image_id": "f9ebfc82-85b4-5e79-a2d4-9684b7772c01"}, {"section": "Sports", "headline": "Don Larsen Became an Unlikely Legend in 9 Perfect Innings", "abstract": "Larsen's singular accomplishment, a perfect game in the 1956 World Series, is a testament to the whims of the baseball gods.", "caption": "Don Larsen on the Yankee Stadium mound a week after his perfect game there.", "image_url": "https://static01.nyt.com/images/2020/01/02/sports/02kepner-larsen-top/02kepner-larsen-top-facebookJumbo-v2.jpg?year=2020&h=550&w=1050&s=68d6fc396b598a47ec74335310add74465d9306b296de08b0fc4613516cfc10f&k=ZQJBKqZ0VN", "article_url": "https://www.nytimes.com/2020/01/02/sports/baseball/don-larsen.html", "image_id": "4c41e52b-2d83-5310-8d44-10471b0c4561"}, {"section": "Sports", "headline": "Mario Balotelli's Italian Homecoming", "abstract": "The soccer star returned to his hometown last summer, and to Italy's Serie A. The city had changed. But so had he.", "caption": "Mario Balotelli&rsquo;s home has always been in Brescia, Italy. Now he plays there, too.", "image_url": "https://static01.nyt.com/images/2020/01/05/sports/03balotelli1/03balotelli1-facebookJumbo.jpg?year=2020&h=550&w=1050&s=9a3330d8a4b65130b0a727f36ad0461821e3e7c2c508d8da91a45879ea39e1ff&k=ZQJBKqZ0VN", "article_url": "https://www.nytimes.com/2020/01/02/sports/soccer/mario-balotelli-brescia.html", "image_id": "44f98097-a386-55e0-8c57-75c16c126dc6"}, {"section": "Sports", "headline": "Many Felt David Stern's Wrath. He'll Be Missed Anyway.", "abstract": "Stern built a rapport with many of the people around him despite a dictatorial management style that probably wouldn't fly today.", "caption": "The battles between then-N.B.A. Commissioner David Stern, left, and Mark Cuban, the owner of the Dallas Mavericks, kept sports writers like Marc Stein busy. Stern died on Wednesday.", "image_url": "https://static01.nyt.com/images/2020/01/05/sports/02stern-column-lede/02stern-column-lede-facebookJumbo.jpg?year=2020&h=549&w=1050&s=aafd86ccc8d676f99137acdf8e42223899a26e6461a4e4bd245f7d91a0e5ba5b&k=ZQJBKqZ0VN", "article_url": "https://www.nytimes.com/2020/01/02/sports/basketball/david-stern-marc-stein.html", "image_id": "9c298284-e81b-5aa6-ab55-95566ea681c1"}, {"section": "Opinion", "headline": "A Ridiculously Optimistic History of the Next Decade", "abstract": "A fantasy of what could come true.", "caption": "People celebrated the beginning of a new decade in Times Square on New Year's Eve.", "image_url": "https://static01.nyt.com/images/2020/01/02/opinion/02brooksWeb/02brooksWeb-facebookJumbo.jpg?year=2020&h=550&w=1050&s=9d74a0ffa4ec536f61156e30e5cdbb4ae8121219540685a8213497907d35544b&k=ZQJBKqZ0VN", "article_url": "https://www.nytimes.com/2020/01/02/opinion/2020s-decade.html", "image_id": "dced2ad6-012b-5a80-abc3-c555cb50cad5"}, {"section": "Opinion", "headline": "Apocalypse Becomes the New Normal", "abstract": "We're already in the early stages of climate crisis.", "caption": "Australia is experiencing a catastrophic fire season.", "image_url": "https://static01.nyt.com/images/2020/01/02/opinion/02krugmanWeb/02krugmanWeb-facebookJumbo.jpg?year=2020&h=550&w=1050&s=a80043a185e03106d6defa342a79e6bc0b7974c1344f5afd7f8933e56cc82766&k=ZQJBKqZ0VN", "article_url": "https://www.nytimes.com/2020/01/02/opinion/climate-change-australia.html", "image_id": "ba3a7a40-33b9-599d-8e2e-db953a84707b"}, {"section": "Opinion", "headline": "Juli\u00e1n Castro Is Worth More Out of the Presidential Race Than He Was in It", "abstract": "The remaining candidates should emulate his fighting words \u2014 and try to win him to their side.", "caption": "Juli\u00e1n Castro", "image_url": "https://static01.nyt.com/images/2020/01/02/opinion/02mair1/02mair1-facebookJumbo.jpg?year=2020&h=549&w=1050&s=035ff7dea407a667521ec845bbecd044c1aa01cd012c9399264bb7308ba40b2b&k=ZQJBKqZ0VN", "article_url": "https://www.nytimes.com/2020/01/02/opinion/julian-castro-2020.html", "image_id": "a5586c8e-f7f8-5d04-abd5-1967a573890f"}, {"section": "Television", "headline": "What's on TV Friday: An Ilana Glazer Stand-Up Special and 'Little Women'", "abstract": "\"Ilana Glazer: The Planet is Burning\" hits Amazon. And the 1994 adaptation of \"Little Women\" airs on Showtime Showcase.", "caption": "Ilana Glazer in \"Ilana Glazer: The Planet is Burning.\"", "image_url": "https://static01.nyt.com/images/2020/01/03/arts/03tvcol-illanaglazer/03tvcol-illanaglazer-facebookJumbo.jpg?year=2020&h=550&w=1050&s=1004047ff16dcd1e67725e3d6ba0b13169a2f79c2ba785de8f08b0cd498197be&k=ZQJBKqZ0VN", "article_url": "https://www.nytimes.com/2020/01/03/arts/television/whats-on-tv-friday-an-ilana-glazer-stand-up-special-and-little-women.html", "image_id": "b869d703-8f8e-5f6d-bec1-7e3332623bce"}, {"section": "Opinion", "headline": "Australia Is Committing Climate Suicide", "abstract": "As record fires rage, the country's leaders seem intent on sending it to its doom.", "caption": "An out-of-control fire in Hillville, in the Australian state of New South Wales, on Nov. 12.", "image_url": "https://static01.nyt.com/images/2020/01/03/opinion/03flanagan1/03flanagan1-facebookJumbo.jpg?year=2020&h=550&w=1050&s=c6429e3670fd9c840009c714517f1b2aea72d355c9ff90f92b579a24f3373113&k=ZQJBKqZ0VN", "article_url": "https://www.nytimes.com/2020/01/03/opinion/australia-fires-climate-change.html", "image_id": "947f752e-7ebd-558f-963c-735b467398ba"}, {"section": "Media", "headline": "He Mocks Saudi Arabia on YouTube. Yes, He Fears for His Safety.", "abstract": "Ghanem al-Masarir, a satirist based in London, says officials in Saudi Arabia are behind threats to his life and the spyware infection of his phones.", "caption": "Ghanem al-Masarir is a Saudi dissident satirist and YouTube star living in London.", "image_url": "https://static01.nyt.com/images/2020/01/05/business/00saudidissident-01/00saudidissident-01-facebookJumbo.jpg?year=2020&h=550&w=1050&s=edfe41ddb4cfe8dcb10b5357fedf427b80d04d22af0ee62f805614d4abd9b41b&k=ZQJBKqZ0VN", "article_url": "https://www.nytimes.com/2020/01/03/business/media/saudi-arabia-dissident-al-masrir.html", "image_id": "28c851de-abbc-5384-8949-76db43eb6946"}, {"section": "Science", "headline": "Quadrantids Meteor Shower 2020: Watch It Peak in Night Skies", "abstract": "Meteor showers can light up night skies from dusk to dawn, and if you're lucky you might be able to catch a glimpse.", "caption": "A meteor from the Quadrantids captured in Banff National Park in Alberta, Canada.", "image_url": "https://static01.nyt.com/images/2017/08/10/science/00METEORS-quadrantids/00METEORS-quadrantids-facebookJumbo-v2.jpg?year=2020&h=549&w=1050&s=3da5f4f50cc447b5d061d55c83ba6b4809ba96ba1cf1be9b2f816b2b754b7471&k=ZQJBKqZ0VN", "article_url": "https://www.nytimes.com/2020/01/03/science/quadrantids-meteor-shower-2020.html", "image_id": "70303167-c376-5643-8fd3-4fee2ac8a648"}, {"section": "Opinion", "headline": "Bolsonaro Doesn't Deserve the Nickname 'Trump of the Tropics.' (Not Even That!)", "abstract": "In the current political climate, humor, of course, is not the only thing affected by the government.", "caption": "President Jair Bolsonaro, of Brazil.", "image_url": "https://static01.nyt.com/images/2020/01/02/opinion/02duvivier/02duvivier-facebookJumbo.jpg?year=2020&h=550&w=1050&s=b9a315ca2efa0c9e3c9ff324d76c20024baf1e823cf6a2493c277584eed3bec4&k=ZQJBKqZ0VN", "article_url": "https://www.nytimes.com/2020/01/03/opinion/bolsonaro-duvivier-brazil.html", "image_id": "66d9cc00-a690-58d7-9ba1-d3b28d5eebdf"}, {"section": "Well", "headline": "What if Children Ran the School Lunchroom?", "abstract": "A new program lets students customize their meals, participate in taste tests and brainstorm ways to redesign their school cafeterias.", "caption": "Students at KairosPDX school in Portland, Ore., participate in a taste test, comparing butternut squash soup and roasted butternut squash.", "image_url": "https://static01.nyt.com/images/2020/01/07/well/00anahad-food3/00anahad-food3-facebookJumbo.jpg?year=2020&h=549&w=1050&s=76ab029f220d16d2b7ac79396327f3bcc2aadf5e5a5135e5c930bd60b949af49&k=ZQJBKqZ0VN", "article_url": "https://www.nytimes.com/2020/01/03/well/eat/School-cafeteria-lunch-children-health-foodcorps-sweetgreen.html", "image_id": "82928e0e-bc1f-5daf-8a62-027a45e486e1"}, {"section": "Opinion", "headline": "How 'The Irishman' Maligns My Stepfather", "abstract": "For half his life, he has watched himself portrayed as someone he is not.", "caption": "Chuckie O'Brien, second from right, with the Hoffa family members James Jr., Josephine and Barbara.", "image_url": "https://static01.nyt.com/images/2020/01/03/opinion/03Goldsmith2/03Goldsmith2-facebookJumbo.jpg?year=2020&h=549&w=1050&s=cb84377c1d6724d6be0e833e6783143089f0e0eb624edb1d3c206bb4a8aeea2e&k=ZQJBKqZ0VN", "article_url": "https://www.nytimes.com/2020/01/03/opinion/the-irishman-movie-chuckie-obrien.html", "image_id": "f480aeb0-245f-5953-9524-3e7ff0978a0e"}, {"section": "Opinion", "headline": "Trump's Ground Game Against Iran", "abstract": "The assassination of Qassim Suleimani is a seismic event in the Middle East.", "caption": "Maj. Gen. Qassim Suleimani of Iran's Qods Force of the Islamic Revolutionary Guards Corps, in 2016.", "image_url": "https://static01.nyt.com/images/2020/01/03/opinion/03doran/merlin_166584660_c09a5ead-e2bb-41f1-a5a2-4317eaa14edb-facebookJumbo.jpg?year=2020&h=549&w=1050&s=e82e198fe6235a783847b223a906f9dc621297d1d69db4ada7d146e250210e4a&k=ZQJBKqZ0VN", "article_url": "https://www.nytimes.com/2020/01/03/opinion/trump-iran-suleimani-assassination-baghdad.html", "image_id": "11d44dd9-226c-5825-af44-105bccc1a200"}, {"section": "Real Estate", "headline": "So You Want to Join Your Co-op Board?", "abstract": "Five new members thought it seemed like a good way to contribute ideas and gain some influence. Here's what happened next.", "caption": "Alan Law volunteered to join the co-op board of his building in Hell&rsquo;s Kitchen after other members dropped out at an annual meeting.", "image_url": "https://static01.nyt.com/images/2020/01/05/realestate/03board-members3/03board-members3-facebookJumbo.jpg?year=2020&h=550&w=1050&s=79275e9254d83604f5a91862b8973bc288c98deece972dae4e7093e11790eac3&k=ZQJBKqZ0VN", "article_url": "https://www.nytimes.com/2020/01/03/realestate/so-you-want-to-join-your-co-op-board.html", "image_id": "7b55c95e-40b5-55b5-8b0a-d5fd8969c0d8"}, {"section": "Sports", "headline": "The Sages of College Basketball: Older Coaches Helping Glory Day Hires", "abstract": "Juwan Howard, Patrick Ewing and Aaron McKie were big players in college and the N.B.A. Now, as coaches, they have help from assistants who were hired for their coaching experience.", "caption": "Michigan Coach Juwan Howard, left, turned to Phil Martelli, right, the longtime coach at St. Joseph&rsquo;s, to guide him in his first season of leading a college basketball program.", "image_url": "https://static01.nyt.com/images/2020/01/06/sports/00collegehoops1-print/00collegehoops-sherpas-01-facebookJumbo.jpg?year=2020&h=550&w=1050&s=242fdd7b795a86095b201f61b28003a1b1052c584c99c5a8a442c4c24760a86e&k=ZQJBKqZ0VN", "article_url": "https://www.nytimes.com/2020/01/03/sports/ncaabasketball/college-basketball-assistant-coaches.html", "image_id": "e468f274-c366-5139-829e-18946f14aee3"}, {"section": "Style", "headline": "Hype House and the Los Angeles TikTok Mansion Gold Rush", "abstract": "The city is home to a land rush of \"collab houses,\" where the content creators are getting younger and younger.", "caption": "Hype House, a content creator collective, has 19 members, many of whom are pictured here. Back row, from left: Calvin Goldby, Chase Hudson, Avani Gregg, Ryland Storms, Wyatt Xavier, Dixie D'Amelio, Patrick Huston, Daisy Keech and Charli D'Amelio. Front row, from left: Nick Austin, Tony Lopez and Addison Rae.", "image_url": "https://static01.nyt.com/images/2020/01/05/fashion/04HYPEHOUSE-2/04HYPEHOUSE-2-facebookJumbo.jpg?year=2020&h=550&w=1050&s=660f96feb1dd91690b4da79eb268e978cc7e03b49829f32600f7deb53a9d5ad6&k=ZQJBKqZ0VN", "article_url": "https://www.nytimes.com/2020/01/03/style/hype-house-los-angeles-tik-tok.html", "image_id": "ae67184d-fda4-5ee5-a9d7-4e9841169e8c"}, {"section": "Fashion", "headline": "I Do. Take 2.", "abstract": "Linda Tracy and Peter Tracy had been married 37 years, before divorcing in 2015. When their sons began planning their own weddings, Mom and Dad rediscovered love.", "caption": "Peter and Linda Tracy, who had been married for 37 years before divorcing in 2015, remarried Dec. 28 at the Center Club in Baltimore.", "image_url": "https://static01.nyt.com/images/2020/01/05/fashion/03VOWS-Baltimore1/03VOWS-Baltimore1-facebookJumbo-v2.jpg?year=2020&h=549&w=1050&s=1cb4bcb3c921681bf22dd483e600b2db44ece9550af447780e59c707c6a6a3ef&k=ZQJBKqZ0VN", "article_url": "https://www.nytimes.com/2020/01/03/fashion/weddings/Married-37-years-and-divorced-for-now-its-I-Do-Take-24.html", "image_id": "21594211-daf1-5b77-897e-38022da13eac"}, {"section": "Music", "headline": "Yes, We Need (Yet) Another Rachmaninoff Recording", "abstract": "New accounts of standard works, even those covered by dozens of classic recordings, can still enliven classical music.", "caption": "The pianist Daniil Trifonov, who recently released a new recording of a classical war horse: Rachmaninoff&rsquo;s Third Concerto.", "image_url": "https://static01.nyt.com/images/2020/01/04/arts/03standards/03standards-facebookJumbo.jpg?year=2020&h=550&w=1050&s=f80f5677717a050ad7c753765c1de958b51adc34917307f4cf2961c8b8f8d7f5&k=ZQJBKqZ0VN", "article_url": "https://www.nytimes.com/2020/01/03/arts/music/daniil-trifonov-rachmaninof.html", "image_id": "bec20d60-593f-5177-a466-3d1303811685"}, {"section": "Sports", "headline": "N.F.L. Playoff Predictions: Our Picks for the Wild-Card Round", "abstract": "In the first round, all but one home team is favored. Could red-hot Tennessee pull off an upset at New England?", "caption": "Ryan Tannehill was a revelation at quarterback for the Tennessee Titans this season. He led the N.F.L. in passer rating.", "image_url": "https://static01.nyt.com/images/2020/01/03/sports/03nflmatchups-top/03nflmatchups-top-facebookJumbo.jpg?year=2020&h=550&w=1050&s=2100f3dc6f6e0c84976cd5303aba8136a3e6e6ff303e2360a0b1fc22a72c265f&k=ZQJBKqZ0VN", "article_url": "https://www.nytimes.com/2020/01/03/sports/football/nfl-playoffs-wild-card-picks.html", "image_id": "b94bd496-c342-510e-8297-8ea36bb493d2"}, {"section": "Travel", "headline": "Five Places to Dine in Paris With the Author of 'Let's Eat France'", "abstract": "The 16th arrondissement is turning into a dining destination. Fran\u00e7ois-R\u00e9gis Gaudry, the popular food writer and radio host, offers compelling reasons to eat in the neighborhood.", "caption": "Comice, a contemporary French restaurant, was a revelatory experience for Fran\u00e7ois-R\u00e9gis Gaudry, the food critic and radio host, who shares his top places to eat in the 16th arrondissement.", "image_url": "https://static01.nyt.com/images/2020/01/03/travel/03Paris-FivePlaces2/03Paris-FivePlaces2-facebookJumbo-v2.jpg?year=2020&h=549&w=1050&s=3edbad2f8e66c377bf0d45b917432b6f00e96dfdd9be37db382c4b7709161f1e&k=ZQJBKqZ0VN", "article_url": "https://www.nytimes.com/2020/01/03/travel/five-places-to-eat-in-paris-with-food-critic-Franois-Regis-Gaudry.html", "image_id": "bf787472-f0c9-5eb5-9b9c-3c3652dcae91"}, {"section": "Real Estate", "headline": "The Year Ended With Another Big Sale at 220 Central Park South", "abstract": "A sprawling duplex there sold for $92.7 million; it was the second-biggest sale over all in 2019.", "caption": "The biggest sale in December was a large duplex at 220 Central Park South that was purchased for $92.7 million.", "image_url": "https://static01.nyt.com/images/2020/01/05/realestate/03ticket3/merlin_166359483_de746b5a-fb94-422b-ac65-b787c5b4dcd4-facebookJumbo.jpg?year=2020&h=550&w=1050&s=d43eb9544e4c1937a68b72123dbb65b0b0611c33c5b38c29b24a9b5f1c77d6a5&k=ZQJBKqZ0VN", "article_url": "https://www.nytimes.com/2020/01/03/realestate/the-year-ended-with-another-big-sale-at-220-central-park-south.html", "image_id": "264c9bdb-cb78-546a-a1e6-a7e52b9885fe"}, {"section": "Health", "headline": "Older People Need Geriatricians. Where Will They Come From?", "abstract": "The medical profession has been troubled for years by a persistent shortage of doctors who treat the oldest and sickest patients.", "caption": "Linda Poskanzer was struggling with her physical and mental health when one of her daughters made her an appointment with a geriatrician, a physician who specializes in older adults.", "image_url": "https://static01.nyt.com/images/2020/01/07/science/03SCI-SPAN1/03SCI-SPAN1-facebookJumbo-v2.jpg?year=2020&h=550&w=1050&s=edbc4d085b09efc0a8fb0c1fbf1fc2fa4c1c00b5c1e8a1c4a1330647857e6688&k=ZQJBKqZ0VN", "article_url": "https://www.nytimes.com/2020/01/03/health/geriatricians-shortage.html", "image_id": "1440d7e9-abb3-5497-a017-b64c10334a43"}, {"section": "Movies", "headline": "One Shattering Scene: Alfre Woodard in 'Clemency'", "abstract": "The star of the prison drama walks us through her thought process for a sequence involving her warden character and an execution.", "caption": "Alfre Woodard's prison warden is the entire focus of the moment even as an inmate is living out his final minutes.", "image_url": "https://static01.nyt.com/images/2020/01/05/arts/05clemency-scene1/05clemency-scene1-facebookJumbo.jpg?year=2020&h=550&w=1050&s=5f73704e9ae0ea4402962ba048cf7e66d773e864c196b6d09ea5bb60813f597e&k=ZQJBKqZ0VN", "article_url": "https://www.nytimes.com/2020/01/03/movies/alfre-woodard-clemency.html", "image_id": "9ebdd6ad-6f78-5ecd-9ee9-b72cc6a075a0"}, {"section": "Music", "headline": "How a Forgotten Opera Made a Big Comeback", "abstract": "Korngold's \"Die Tote Stadt\" was a hit in 1920. Then it all but disappeared, only to regain its popularity in the 21st century.", "caption": "Jonas Kaufmann, left, and Marlis Petersen in Korngold's \"Die Tote Stadt\" at the Bavarian State Opera in Munich.", "image_url": "https://static01.nyt.com/images/2020/01/05/arts/5stadt/13stadt-facebookJumbo.jpg?year=2020&h=549&w=1050&s=e5fdedf4147314f4a836a87a1734e4111d0839b718c3bb017a2f60d8a09293fd&k=ZQJBKqZ0VN", "article_url": "https://www.nytimes.com/2020/01/03/arts/music/die-tote-stadt-munich.html", "image_id": "a45238b8-ca39-593b-bc88-84268bcc2da6"}, {"section": "Art & Design", "headline": "In Appalachia, Crafting a Road to Recovery With Dulcimer Strings", "abstract": "In Kentucky, where music is the lifeblood, an apprentice program run by luthiers provides meaningful jobs and helps remove the stigma of opioid addiction.", "caption": "Kyle Larison, left, and Brad Whitehill working on instruments at the Appalachian School of Luthiery in Hindman, Ky. Both came from Hickory Hill&rsquo;s recovery program.", "image_url": "https://static01.nyt.com/images/2020/01/05/arts/05appalachia8/05appalachia8-facebookJumbo.jpg?year=2020&h=549&w=1050&s=00f0de69d128c7ff9a585e5841229b835e05facb0031eaab7e7867dc3e699b19&k=ZQJBKqZ0VN", "article_url": "https://www.nytimes.com/2020/01/03/arts/design/kentucky-opioid-recovery-luthiery.html", "image_id": "8b518db4-8f2f-5094-9b4e-97c7150fa152"}, {"section": "Opinion", "headline": "Qassim Suleimani's Killing Will Unleash Chaos", "abstract": "Revenge is not a strategy.", "caption": "Demonstrators in Tehran protested after a U.S. airstrike killed Maj. Gen. <br />Qassim Suleimani, leader of the Quds Force of the Islamic Revolutionary Guards Corps.", "image_url": "https://static01.nyt.com/images/2020/01/03/opinion/03slavinWeb/03slavinWeb-facebookJumbo.jpg?year=2020&h=550&w=1050&s=0d27f33a2673650c3229c371e90fe02b940af46744b4a02b4c641f47d43a8443&k=ZQJBKqZ0VN", "article_url": "https://www.nytimes.com/2020/01/03/opinion/qassim-suleimani-death.html", "image_id": "3c288ccc-1171-5f8a-b367-e60816368af5"}, {"section": "Food", "headline": "What to Cook This Weekend", "abstract": "There's a lot of prepping herbs in Tejal Rao's jingalov hats (Armenian flatbreads stuffed with greens), but it's the kind of work that brings peace and joy.", "caption": "Armenian <em>jingalov hats</em>.", "image_url": "https://static01.nyt.com/images/2020/01/05/magazine/05mag-eat-copy/05mag-eat-facebookJumbo-v2.jpg?year=2020&h=550&w=1050&s=c224d017cda3daf2d9e6c97d5c777ff093a9fdfe8db2ac5f836830afb77f1e16&k=ZQJBKqZ0VN", "article_url": "https://www.nytimes.com/2020/01/03/dining/what-to-cook-this-weekend.html", "image_id": "29f49e03-68ee-5ddb-ae8d-31aee66c53a3"}, {"section": "Food", "headline": "A January Dinner Party That Doesn't Deprive", "abstract": "For exquisitely simple dishes that don't skimp on flavor, David Tanis looks to Japan.", "caption": "This tangerine sorbet features a bit of sake, for flavor and to keep the few ingredients from freezing solid.", "image_url": "https://static01.nyt.com/images/2020/01/08/dining/03tanis-spa03/merlin_166405131_870bb2d4-0de7-462e-b104-b5b0b8a4ae9e-facebookJumbo.jpg?year=2020&h=550&w=1050&s=cbe5bf2a8bac2824047efbb54ad65d7de249aad1b0de61326d2f921639d3e41c&k=ZQJBKqZ0VN", "article_url": "https://www.nytimes.com/2020/01/03/dining/dinner-party-menu-david-tanis.html", "image_id": "ccec921f-d191-5d1d-8822-8c2413a15a56"}, {"section": "Movies", "headline": "'The Grudge' Review: A Curse That Can't Be Lifted", "abstract": "Nicolas Pesce's new horror movie remake has its chilling moments but ultimately remains cursed by a fatally hokey concept.", "caption": "Demi&aacute;n Bichir and Tara Westwood in a scene from &ldquo;The Grudge.&rdquo;", "image_url": "https://static01.nyt.com/images/2020/01/12/arts/12horror-music3/merlin_166405764_61cebe9b-fbdb-4bfa-b32a-a5d480d0f807-facebookJumbo.jpg?year=2020&h=550&w=1050&s=caf5355aa206755c2aeec1833c036c3f193b140f4413cd88657b5ced20d74f95&k=ZQJBKqZ0VN", "article_url": "https://www.nytimes.com/2020/01/03/movies/the-grudge-review.html", "image_id": "5d24ff18-fd6f-5c10-a319-81c85d1a91f3"}, {"section": "Art & Design", "headline": "Syd Mead, 86, Maker of Future Worlds in 'Blade Runner' and More, Dies", "abstract": "In a wide-ranging career, he designed cars, restaurants and, most notably, the otherworldly look of science-fiction movies.", "caption": "The designer Syd Mead, who worked on movies like &ldquo;Blade Runner&rdquo; and &ldquo;Alien,&rdquo; in his studio in 1986. A good Mead design looked amazing, but it also looked plausible.", "image_url": "https://static01.nyt.com/images/2020/01/04/obituaries/03Mead1/03Mead1-facebookJumbo.jpg?year=2020&h=549&w=1050&s=92d17de8becd3356ba7a30b983de1287392783c80374939fe9ffb5915241a87d&k=ZQJBKqZ0VN", "article_url": "https://www.nytimes.com/2020/01/03/arts/design/syd-mead-dead.html", "image_id": "75f468d8-d1f4-5f68-9adc-2f4c7d735fb7"}, {"section": "Economy", "headline": "Fed Signaled Patience as Risks Calmed, but Low Inflation Remains a Concern", "abstract": "The Federal Reserve cut interest rates three times in 2019. As an election year dawns, minutes from the December meeting show a renewed sense of patience.", "caption": "The Marriner S. Eccles Federal Reserve Board Building in Washington.", "image_url": "https://static01.nyt.com/images/2019/10/23/business/23banks12/23banks12-facebookJumbo.jpg?year=2020&h=550&w=1050&s=72217bf6793411db642640093e163116bd41f70c205546e363bb74e09510578a&k=ZQJBKqZ0VN", "article_url": "https://www.nytimes.com/2020/01/03/business/economy/fed-rates-inflation.html", "image_id": "5fa04c09-cd1c-5181-a2b5-2a9c04ca6980"}, {"section": "Food", "headline": "This Soup Has Salad Aspirations", "abstract": "Loaded with greens and other vegetables, plus farro and creamy potato, this soup walks the line between healthful and heavy.", "caption": "Lemony spinach soup with farro.", "image_url": "https://static01.nyt.com/images/2020/01/08/dining/03appetite-soup01/03appetite-soup01-facebookJumbo.jpg?year=2020&h=550&w=1050&s=8b77f21e953b2a1d42fac7bcd0610332f0cab38fed717ac2a87b8e4c4caec5f3&k=ZQJBKqZ0VN", "article_url": "https://www.nytimes.com/2020/01/03/dining/spinach-soup-recipe.html", "image_id": "3b4714a7-81f5-5bd3-b0e8-addd775929b5"}, {"section": "Opinion", "headline": "Suleimani's Death Changes Nothing for Iran", "abstract": "He was an important figure. But the Islamic Republic won't lose influence in the region.", "caption": "Qassim Suleimani in 2014.", "image_url": "https://static01.nyt.com/images/2020/01/03/opinion/03bajoghli1/03bajoghli1-facebookJumbo.jpg?year=2020&h=549&w=1050&s=cd6e4f8bd852a520b702c2b249255c4cb6939fb2481c2f3eb5339c490d3aed61&k=ZQJBKqZ0VN", "article_url": "https://www.nytimes.com/2020/01/03/opinion/iran-soleimani-revolutionary-guard.html", "image_id": "cccc046c-38b2-58ad-9755-fd2dc09866a7"}, {"section": "Sports", "headline": "Sam Wyche, Who Led Cincinnati to the Super Bowl, Dies at 74", "abstract": "He was praised as a hard-driving coach willing to go against the grain. He was also fined for keeping a female reporter out of the team's locker room.", "caption": "Sam Wyche, the head coach of the Cincinnati Bengals, talking to his quarterback, Boomer Esiason, during a game against the Los Angeles Rams in 1990.", "image_url": "https://static01.nyt.com/images/2020/01/04/obituaries/03Wyche-obit/merlin_166578513_0d86b85b-3460-48c9-8693-e17c799d74b0-facebookJumbo.jpg?year=2020&h=550&w=1050&s=d539de215d028792e3c85cc6d98fea9125b3cded04857349eee69a2e8a7ee9a1&k=ZQJBKqZ0VN", "article_url": "https://www.nytimes.com/2020/01/03/sports/football/sam-wyche-dead.html", "image_id": "80874e62-4186-5390-9ccf-129791b15503"}, {"section": "Movies", "headline": "How to Watch the Golden Globes on Sunday", "abstract": "Here's a quick guide with everything you need to know for the Hollywood Foreign Press Association film and television awards.", "caption": "Outside the Beverly Hilton, where the Globes will be presented on Sunday.", "image_url": "https://static01.nyt.com/images/2020/01/03/arts/03globes-info1/merlin_166610691_bf4e54c2-fdf0-4b4f-964e-a6c6a5977f8a-facebookJumbo.jpg?year=2020&h=550&w=1050&s=00033d18996d32e849313863040e41df86381cac3925d6814550e769a368b20c&k=ZQJBKqZ0VN", "article_url": "https://www.nytimes.com/2020/01/03/movies/golden-globes-2020-date.html", "image_id": "0fe24bd4-fef6-5589-94d3-57d185b6a962"}, {"section": "Sports", "headline": "Jason Garrett Is Fired by Cowboys After Week of Uncertainty", "abstract": "Dallas had an 85-67 record in nine-plus seasons under Garrett, but made the playoffs only three times. On Sunday, the owner Jerry Jones confirmed the team and the coach had parted ways.", "caption": "Jason Garrett, the former quarterback who became the Cowboys head coach, was fired by the team on Sunday.", "image_url": "https://static01.nyt.com/images/2020/01/02/sports/00garrett/merlin_166478490_8b42299d-d16d-48c7-89f0-62010acf7c83-facebookJumbo.jpg?year=2020&h=549&w=1050&s=8e201589b64cbf51b8010ba45300bdbef4a67464021794e7c3b8cd930b1dbc7b&k=ZQJBKqZ0VN", "article_url": "https://www.nytimes.com/2020/01/03/sports/football/did-jason-garrett-get-fired.html", "image_id": "cf51c84b-437e-5a25-b86e-e075fa162118"}, {"section": "Opinion", "headline": "Amy Klobuchar's 'Doggedness and Diligence'", "abstract": "A Des Moines reader notes, \"As the field winnows, she is still standing.\" Also: Better pay for household help; dealing with hearing loss.", "caption": "Senator Amy Klobuchar's team sought to portray her fund-raising results as evidence of momentum for her campaign, which has increasingly focused on Iowa.", "image_url": "https://static01.nyt.com/images/2020/01/03/us/03Klobuchar-money/merlin_166208985_29661b81-d222-4f57-8cea-e724ef7732d7-facebookJumbo.jpg?year=2020&h=550&w=1050&s=f75a85562d12ee20853b55b1b99610ecb222ea281c26d6e78edebd94ae644a30&k=ZQJBKqZ0VN", "article_url": "https://www.nytimes.com/2020/01/03/opinion/letters/klobuchar-presidency.html", "image_id": "5e3eb698-08d4-5810-a8db-3c1d5f0fb554"}, {"section": "Opinion", "headline": "Fears of War After Killing of Iranian General", "abstract": "Readers worry that President Trump's action was taken to distract from his domestic woes and without a clear path forward.", "caption": "The remains of a vehicle hit by missiles outside the Baghdad airport. The commander of Iran's powerful Revolutionary Guards Corps, Maj. Gen. Qassim Suleimani, was killed.", "image_url": "https://static01.nyt.com/images/2020/02/02/us/02iraq-airport-sub2/02iraq-airport-sub2-facebookJumbo-v2.jpg?year=2020&h=549&w=1050&s=e9d979fc9406fa2934da62808c0cd5bde08b35e05449b97008660233a9f5a70c&k=ZQJBKqZ0VN", "article_url": "https://www.nytimes.com/2020/01/03/opinion/letters/iran-united-states-conflict.html", "image_id": "1968e135-72df-55a6-ae50-345c72657f66"}, {"section": "Music", "headline": "Jack Sheldon, Trumpeter and 'Schoolhouse Rock!' Singer, Is Dead at 88", "abstract": "He played with leading jazz musicians. He bantered with Merv Griffin. But his best-known work may have been on a children's cartoon series.", "caption": "Jack Sheldon was the vocalist on songs like &ldquo;I&rsquo;m Just a Bill&rdquo; from the animated television series &ldquo;Schoolhouse Rock!&rdquo; But he was also a prominent jazz trumpeter.", "image_url": "https://static01.nyt.com/images/2020/01/04/obituaries/03Sheldon-obit2/03Sheldon-facebookJumbo.jpg?year=2020&h=549&w=1050&s=5dc38bea330e30f18b40bca9422550cf6d2415c2cb05f49c5b1bd5a710cfb21a&k=ZQJBKqZ0VN", "article_url": "https://www.nytimes.com/2020/01/03/arts/music/jack-sheldon-dead.html", "image_id": "1fa69b6e-ed5f-5455-8bea-4fff5e3b8750"}, {"section": "Theater", "headline": "Curtain Goes Down on New York Musical Festival", "abstract": "Faced with staff resignations and significant debt, the organization declared bankruptcy after 15 years.", "caption": "Louis Hobson, left, and Marin Mazzie in \"Next to Normal\" at the Booth Theater in 2010. The musical, originally called \"Feeling Electric,\" got its start at the New York Musical Festival in 2005.", "image_url": "https://static01.nyt.com/images/2020/01/04/arts/03nymf/03nymf-facebookJumbo.jpg?year=2020&h=549&w=1050&s=6f19e894fb503085720f70d40bac4fc518d63df2eb056a6b996130dc0903064b&k=ZQJBKqZ0VN", "article_url": "https://www.nytimes.com/2020/01/03/theater/new-york-musical-festival-ending.html", "image_id": "9502e3e8-7efa-5ecc-8dfc-0b4cff44bacf"}, {"section": "Music", "headline": "Harry Kupfer, Director and 'Opera King of Berlin,' Dies at 84", "abstract": "He reimagined Wagner for the modern world, including a \"Ring\" focused on ecological destruction.", "caption": "The German opera director Harry Kupfer leading a rehearsal in 1993. Known for his innovative ideas, he directed more than 200 productions in a six-decade career.", "image_url": "https://static01.nyt.com/images/2020/01/07/obituaries/02Kupfer1/02Kupfer1-facebookJumbo.jpg?year=2020&h=549&w=1050&s=d9806cff0200ae8d0c22abb54efa5897d62aa4d3cd2053c14707458ca584c270&k=ZQJBKqZ0VN", "article_url": "https://www.nytimes.com/2020/01/03/arts/music/harry-kupfer-dead.html", "image_id": "ccab30c3-0cb5-5136-be2d-ef52b66907f5"}, {"section": "Sports", "headline": "Believe in Giannis Antetokounmpo. But the Milwaukee Bucks?", "abstract": "The N.B.A. season hasn't gone as expected, calling into question what we thought we knew \u2014 including Milwaukee's status as a finals contender.", "caption": "Giannis Antetokounmpo is better than ever, but the Milwaukee Bucks still may not have enough as a team to make it to the N.B.A. finals.", "image_url": "https://static01.nyt.com/images/2020/01/04/sports/03nba-takeaways3-print/03nba-takeaways-lede2-facebookJumbo.jpg?year=2020&h=550&w=1050&s=722d2de3dc04398735c0c991b45019e64682e153926c56da4502f8b37ce72d05&k=ZQJBKqZ0VN", "article_url": "https://www.nytimes.com/2020/01/03/sports/basketball/giannis-antetokounmpo-milwaukee-bucks.html", "image_id": "61627643-3d15-5fe8-811a-98707eea0ed3"}, {"section": "Science", "headline": "Dr. Heather Ashton, 90, Dies; Helped People Quit Anxiety Drugs", "abstract": "Her \"Ashton Manual,\" published in 1999, has become a cornerstone for people all over the world dealing with benzodiazepine dependence.", "caption": "Dr. Heather Ashton in an undated photo. She researched hundreds of patients&rsquo; experiences with benzodiazepines and put her findings in a manual that would become a guide for doctors and patients.", "image_url": "https://static01.nyt.com/images/2020/01/05/obituaries/05Ashton-obit1/20Ashton-facebookJumbo.jpg?year=2020&h=550&w=1050&s=4a8c997b1e6cf7e032763f7e8df2e3cd53700b165500a1da4be59e7fd0cc47a8&k=ZQJBKqZ0VN", "article_url": "https://www.nytimes.com/2020/01/03/science/dr-heather-ashton-dead.html", "image_id": "9c4c0c8f-0776-5eb6-9958-026d3b1319dc"}, {"section": "Opinion", "headline": "Suleimani Died as He Had Killed", "abstract": "Now the United States must establish a balance of hope and fear in the Middle East.", "caption": "Qassim Suleimani in Tehran in 2016.", "image_url": "https://static01.nyt.com/images/2020/01/03/opinion/03stephensWeb/03stephensWeb-facebookJumbo.jpg?year=2020&h=550&w=1050&s=f0064f6d2cefec5b214b4653a437c092d0513e1304f641ca5065d81786f5954f&k=ZQJBKqZ0VN", "article_url": "https://www.nytimes.com/2020/01/03/opinion/iran-airstrike.html", "image_id": "22be24e7-b140-5997-a025-2f34e4ddc6fa"}, {"section": "Opinion", "headline": "Trump Kills Iran's Most Overrated Warrior", "abstract": "Suleimani pushed his country to build an empire, but drove it into the ground instead.", "caption": "A portrait of Maj. Gen. Qassim Suleimani carried during a demonstration in Baghdad in 2015.", "image_url": "https://static01.nyt.com/images/2020/01/03/opinion/03friedman/03friedman-facebookJumbo.jpg?year=2020&h=549&w=1050&s=cbdf90f9f176423656280ec24e63859e38e22d2a6385c99ad1568583889c25b4&k=ZQJBKqZ0VN", "article_url": "https://www.nytimes.com/2020/01/03/opinion/iran-general-soleimani.html", "image_id": "118137eb-e5bd-5c94-81c3-62216c106962"}, {"section": "Television", "headline": "What's on TV Saturday: 'Midsommar' and 'Dracula'", "abstract": "Ari Aster's sophomore horror film is available to stream, and a new mini-series from the creators of \"Sherlock\" hits Netflix.", "caption": "Jack Reynor and Florence Pugh in &ldquo;Midsommar.&rdquo;", "image_url": "https://static01.nyt.com/images/2020/01/04/arts/04tvcol-midsommar/04tvcol-midsommar-facebookJumbo.jpg?year=2020&h=550&w=1050&s=625e72b0179c4743e503692cfdb33078635867b7cd7f80042f76442e61d2bbc3&k=ZQJBKqZ0VN", "article_url": "https://www.nytimes.com/2020/01/04/arts/television/whats-on-tv-saturday-midsommar-and-dracula.html", "image_id": "f40fd8a1-c246-529f-bff9-4abf8431bfe0"}, {"section": "Style", "headline": "Your Favorite Internet Astrologer Wrote a Book", "abstract": "Chani Nicholas doesn't want to tell you who you are, but who you can be.", "caption": "Ms. Nicholas, 44, infuses astrology with the language of social consciousness.", "image_url": "https://static01.nyt.com/images/2020/01/05/fashion/03chani1/03chani1-facebookJumbo.jpg?year=2020&h=550&w=1050&s=f785bbaaaca4f784c2e6875d4e71a1772a44fa113d6a0cabf752690b3042531e&k=ZQJBKqZ0VN", "article_url": "https://www.nytimes.com/2020/01/04/style/chani-nicholas-astrologer.html", "image_id": "998e0f5d-ae5e-5a3b-b9bd-1ce470472609"}, {"section": "Travel", "headline": "6 Must-Haves When Flying With a Cat or Dog", "abstract": "Traveling can be stressful enough without your favorite small creature.", "caption": "Let's get going to the airport.", "image_url": "https://static01.nyt.com/images/2020/01/04/travel/04wirecutter-pets1/04wirecutter-pets1-facebookJumbo.jpg?year=2020&h=550&w=1050&s=e449561fb50785fcc0c1e8b8b94e17d879960e6b303567f0ac9533d8a2079f7a&k=ZQJBKqZ0VN", "article_url": "https://www.nytimes.com/2020/01/04/travel/flying-with-pets-gear.html", "image_id": "e6d03028-3648-5592-88bb-f319d1e187ac"}, {"section": "Sports", "headline": "How to Buy? Say You'll Sell.", "abstract": "Takumi Minamino was the first of Red Bull Salzburg's prized assets to go, snaffled up by Liverpool almost as a souvenir of the European champion's winter visit to Austria.", "caption": "Erling Braut Haaland and Salzburg fans enjoyed a torrid, if brief, romance.", "image_url": "https://static01.nyt.com/images/2020/01/03/sports/03rorynewsletter-top/03rorynewsletter-top-facebookJumbo.jpg?year=2020&h=550&w=1050&s=cfbfd85bf5f90c0e4dec922ed4914197c83562dad6a80fe3a27e0e4d18e98898&k=ZQJBKqZ0VN", "article_url": "https://www.nytimes.com/2020/01/04/sports/soccer/how-to-buy-say-youll-sell.html", "image_id": "e65738e4-1367-5307-a60a-dcf8320098ba"}, {"section": "Style", "headline": "'Divorce Month' Fact or Fiction: Do More Couples Split in January?", "abstract": "While some lawyers see an increase in divorce filings after the holidays, one study said March and August are actually the months when it's more common for couples to split.", "caption": "People are indeed searching for divorce information just after the holidays.", "image_url": "https://static01.nyt.com/images/2019/12/31/multimedia/00xp-divorce/00xp-divorce-facebookJumbo.jpg?year=2020&h=549&w=1050&s=da31501a083795e7b5f198d48b8ca17d636896de80f0806ef92863c90985158e&k=ZQJBKqZ0VN", "article_url": "https://www.nytimes.com/2020/01/04/style/january-divorce-month.html", "image_id": "143792c0-4434-5573-9526-2aa3a1e763ca"}, {"section": "Movies", "headline": "Ricky Gervais at the Golden Globes: Laughs, Gasps and Cringes", "abstract": "The comic is returning to host the awards show a fifth time. Here's a look at his most memorable moments.", "caption": "Gervais at the 2010 awards, when he took after Mel Gibson.", "image_url": "https://static01.nyt.com/images/2020/01/04/arts/04ricky-gervais-2010/04ricky-gervais-2010-facebookJumbo.jpg?year=2020&h=550&w=1050&s=affc9cedb9a37ff3aeb958ca0acfd507862ba1682481f5edd07da43048686c59&k=ZQJBKqZ0VN", "article_url": "https://www.nytimes.com/2020/01/04/movies/ricky-gervais-golden-globes-host.html", "image_id": "2e9065bb-64ea-5e62-8018-36daf60c923b"}, {"section": "Opinion", "headline": "American Foreign Policy Is Broken. Suleimani's Killing Proves It.", "abstract": "A properly functioning National Security Council would never have let it happen, for good reason.", "caption": "President Trump's national security adviser, Robert O'Brien, right, with Mr. Trump at an Oval Office meeting last month.", "image_url": "https://static01.nyt.com/images/2020/01/04/opinion/04stevenson1/04stevenson1-facebookJumbo.jpg?year=2020&h=550&w=1050&s=380aa275cdac8a455ff7b496685a3a7610edd6921484105ccbaedf3f1392285f&k=ZQJBKqZ0VN", "article_url": "https://www.nytimes.com/2020/01/04/opinion/trump-soleimani-strike.html", "image_id": "f519c41d-5d6b-5c4e-bd8b-0501adda6e43"}, {"section": "Sports", "headline": "Lonzo Ball Finds His Shot, and a Fresh Start, in New Orleans", "abstract": "The Pelicans guard was drafted by the Lakers, but he is playing his best basketball now, six months after they traded him.", "caption": "Pelicans guard Lonzo Ball had a team-high 23 points on Friday in his first game against the Lakers, who drafted him No. 2 overall in 2017 then traded him to New Orleans two years later.", "image_url": "https://static01.nyt.com/images/2020/01/04/sports/04nba-lakers-lede/04nba-lakers-lede-facebookJumbo.jpg?year=2020&h=550&w=1050&s=7ba244c94f3e618c21bd83c006f6c0ebdedb79f367ad54d43472bc890f0b2051&k=ZQJBKqZ0VN", "article_url": "https://www.nytimes.com/2020/01/04/sports/lonzo-ball-lakers-pelicans.html", "image_id": "180f9301-331d-587f-b17a-b7762d6189de"}, {"section": "Opinion", "headline": "The Dire Consequences of Trump's Suleimani Decision", "abstract": "One thing is clear after the killing of Iran's second most important official: Americans are not safer.", "caption": "A U.S. Army paratrooper with the 82nd Airborne Division preparing to leave Fort Bragg, N.C., on Wednesday.", "image_url": "https://static01.nyt.com/images/2020/01/04/opinion/04rice/merlin_166560000_312a7c1d-12b4-44ca-8433-79d7c390c35d-facebookJumbo.jpg?year=2020&h=550&w=1050&s=cd3449bc58f375573adbdf3f029a320b57ac5c1125f4796ca17122c33967659f&k=ZQJBKqZ0VN", "article_url": "https://www.nytimes.com/2020/01/04/opinion/trump-suleimani-iran.html", "image_id": "7bb2e857-d2d5-5616-a615-caeb7146bafd"}, {"section": "Sports", "headline": "Kyrie Irving Says He May Need Shoulder Surgery", "abstract": "Irving, the Nets point guard, has not played since November with a right shoulder injury. On Saturday, he said he was taking steps to avoid surgery.", "caption": "Nets guard Kyrie Irving, middle, watching from the sideline at Barclays Center on Dec. 26. Irving has not played since Nov. 14 in Denver.", "image_url": "https://static01.nyt.com/images/2020/01/05/sports/04nba-kyrie-print/04nba-kyrie-web-1-facebookJumbo.jpg?year=2020&h=549&w=1050&s=0da503159b2bd52318a51e099cdb06281dd4ab2b4ff29b84a79a576858f763f3&k=ZQJBKqZ0VN", "article_url": "https://www.nytimes.com/2020/01/04/sports/basketball/nets-kyrie-irving-shoulder-injury-surgery.html", "image_id": "33b7035b-01d7-588c-aa93-adf831c0fc4e"}, {"section": "Economy", "headline": "Low Interest Rates Worry the Fed. Ben Bernanke Has Some Ideas.", "abstract": "Federal Reserve rates are still really low. Mr. Bernanke believes unconventional policies can make up for that \u2014 but with a caveat.", "caption": "Ben Bernanke, who helped guide the United States economy out of the Great Recession, told a gathering of economists that low interest rates could pose a challenge during the next downturn.", "image_url": "https://static01.nyt.com/images/2020/01/04/business/04dc-fed/04dc-fed-facebookJumbo.jpg?year=2020&h=550&w=1050&s=2b2a5fc002180dba94a6fe589ea3bf31ff655051632e543c357404a27a329857&k=ZQJBKqZ0VN", "article_url": "https://www.nytimes.com/2020/01/04/business/economy/low-interest-rates-ben-bernanke.html", "image_id": "a9793c37-a5de-5384-8279-0a18faff6a36"}, {"section": "Television", "headline": "'Surviving R. Kelly' Recap: The Year Everything Changed", "abstract": "The sequel to last year's series covered the charges against the singer R. Kelly, threats to the women who spoke out against him and new details about his life and relationships.", "caption": "In \"Surving R. Kelly Part II: The Reckoning,\" Timothy and Jonjelyn Savage speaking about their attempts to reach their daughter, Joycelyn, who has been living with R. Kelly.", "image_url": "https://static01.nyt.com/images/2020/01/04/arts/04rkelly1/04rkelly1-facebookJumbo.jpg?year=2020&h=550&w=1050&s=814d240b89aed89c6e18e7cd19a69ac37973f45373a291c6d1c673fe7c1a0e6f&k=ZQJBKqZ0VN", "article_url": "https://www.nytimes.com/2020/01/04/arts/television/surviving-r-kelly-2.html", "image_id": "4b834688-ead2-5dc6-883f-58456ae11647"}, {"section": "Sports", "headline": "Tom Brady and the Patriots Are Upset by the Titans in a Stunner", "abstract": "A wild-card defeat stifled New England's pursuit of a record-breaking seventh Super Bowl title. Did it also spell the end of the Belichick-Brady era?", "caption": "Patriots quarterback Tom Brady leaves the field after losing to the Titans in the wild-card round on Saturday. It may be his final game in New England.", "image_url": "https://static01.nyt.com/images/2020/01/05/sports/04patslose-print/04patslose-print-facebookJumbo-v2.jpg?year=2020&h=550&w=1050&s=daf41398dd9f00a9db13b7dbb31ba3585fa44601bd0343a95a0c444ed9b00e40&k=ZQJBKqZ0VN", "article_url": "https://www.nytimes.com/2020/01/04/sports/football/patriots-titans-upset-brady.html", "image_id": "3c36801f-baca-532e-a00a-219b5c83d452"}, {"section": "Opinion", "headline": "Congress, Stop President Trump's Rush to War With Iran", "abstract": "Republican senators are the only people with the power to restrain the president.", "caption": "Protesters in Seattle on Saturday after the airstrike on Friday that killed Maj. Gen. Qassim Suleimani of Iran.", "image_url": "https://static01.nyt.com/images/2020/02/04/opinion/04trump/merlin_166664880_e8a357f2-e626-4e25-9af3-1c7439d6c602-facebookJumbo.jpg?year=2020&h=550&w=1050&s=92e1ce97180082c051984c184aabb31bd3f8a0bb046e143f362077bacd182807&k=ZQJBKqZ0VN", "article_url": "https://www.nytimes.com/2020/01/04/opinion/editorials/trump-iran-threats-Suleimani.html", "image_id": "a4ad8aa0-6191-5d3c-805c-ee1c5f32e45a"}, {"section": "Sports", "headline": "The Unbearable Lightness of Being Russell Wilson", "abstract": "Once derided as a goody-goody, the Seattle Seahawks quarterback has had to be perfect for his team to win this season. Can he keep it up and exorcise a Super Bowl ghost?", "caption": "Russell Wilson led the Seattle Seahawks to an 11-5 record and has a chance to avenge his Super Bowl XLIX interception in these playoffs. &ldquo;I am never going to let one play define my career, good or bad,&rdquo; Wilson said.", "image_url": "https://static01.nyt.com/images/2020/01/05/sports/03nfl-wilson-top-sub/03nfl-wilson-top-sub-facebookJumbo.jpg?year=2020&h=549&w=1050&s=73703769cb6b7e4a3ab7e4c0e00ded806f0ec36c18b5f5c050b07f2a500dfd42&k=ZQJBKqZ0VN", "article_url": "https://www.nytimes.com/2020/01/04/sports/football/russell-wilson-nfl-playoffs-2019.html", "image_id": "27bd1792-a672-5379-9a46-7b3d5e175c21"}, {"section": "Television", "headline": "What's on TV Sunday: The Golden Globe Awards and 'Tolkien'", "abstract": "The lead-up to the Oscar race officially begins, and a J.R.R. Tolkien biopic airs on HBO.", "caption": "From left, Scarlett Johansson, Azhy Robertson and Adam Driver in &ldquo;Marriage Story,&rdquo; which was nominated for six Golden Globe awards.", "image_url": "https://static01.nyt.com/images/2020/01/05/arts/05tvcol-goldenglobes/05tvcol-goldenglobes-facebookJumbo.jpg?year=2020&h=550&w=1050&s=0132ccaa3b9f4046226a467f00bd2374510548b5d700d644ae37ede1202def61&k=ZQJBKqZ0VN", "article_url": "https://www.nytimes.com/2020/01/05/arts/television/whats-on-tv-sunday-the-golden-globe-awards-and-tolkien.html", "image_id": "33f8ea4f-533a-5e00-ad81-f67295649f0c"}, {"section": "Science", "headline": "This Robot's Journey to an Icy Alien Moon Starts Beneath Antarctica", "abstract": "NASA scientists completed field tests in November of a floating rover they hope will one day travel to Europa, the frozen ocean moon of Jupiter.", "caption": "The Bruie before a field test in Antarctica.", "image_url": "https://static01.nyt.com/images/2020/01/07/science/05SCI-EUROPA4/05SCI-EUROPA4-facebookJumbo.jpg?year=2020&h=550&w=1050&s=086d17aa2cee028c8473952069c1bf360efce69c0d51f7d3155f8be879750da7&k=ZQJBKqZ0VN", "article_url": "https://www.nytimes.com/2020/01/05/science/europa-rover-antarctica.html", "image_id": "1ec646f5-d927-59c5-a7b6-b466d440a2bc"}, {"section": "Movies", "headline": "Golden Globe Parties: Everyone Wants to Meet the Man Who Made 'Parasite'", "abstract": "The director Bong Joon Ho was a popular presence at the pre-ceremony parties, which also drew stars like Leonardo DiCaprio.", "caption": "Bong Joon Ho at one of the many pre-Globes events over the weekend.", "image_url": "https://static01.nyt.com/images/2020/01/05/arts/05globes-bong1/merlin_166622163_b262c3d8-2dae-4ef3-8dcb-bf7857368972-facebookJumbo.jpg?year=2020&h=550&w=1050&s=d3f89bc5a528bc50a699cb86394b752c141b2872c816d73e0a53b23cca0afb18&k=ZQJBKqZ0VN", "article_url": "https://www.nytimes.com/2020/01/05/movies/golden-globes-2020-parties.html", "image_id": "53a5f83d-9c7f-5491-a69a-56e686fb4751"}, {"section": "Food", "headline": "What to Cook This Week", "abstract": "Make Jim Harrison's take on Caribbean stew and think of summer, then follow it with Melissa Clark's farro and broccoli bowl or Alison Roman's everyday salmon.", "caption": "Jim Harrison's Caribbean stew.", "image_url": "https://static01.nyt.com/images/2017/04/02/magazine/02eat/02eat-facebookJumbo-v2.jpg?year=2020&h=550&w=1050&s=725f68da5bc2893fe0bda6af3c4c48655e9197f873dbfe2c30ca39eb2a742a80&k=ZQJBKqZ0VN", "article_url": "https://www.nytimes.com/2020/01/05/dining/what-to-cook-this-week.html", "image_id": "7fa5172a-44f7-5aee-b8a0-a05721722c2f"}, {"section": "Sports", "headline": "Tom Brady's Last Pass Puts His Patriots Future in Doubt", "abstract": "After throwing an interception on his final attempt in a playoff loss to the Tennessee Titans, Tom Brady offered little insight into whether his career with New England was over.", "caption": "After Saturday's loss to the Titans, Tom Brady was noncommittal about returning to the Patriots next season: \"Who knows what the future holds, so we'll leave it at that.\"", "image_url": "https://static01.nyt.com/images/2020/01/05/sports/05nfl-titanspats/05nfl-titanspats-facebookJumbo.jpg?year=2020&h=550&w=1050&s=adee8f7b7bf35017c5712f919f6eb110e7f704eda4b68b0e7635b30af62f7ec1&k=ZQJBKqZ0VN", "article_url": "https://www.nytimes.com/2020/01/05/sports/football/tom-bradys-patriots-titans-playoffs.html", "image_id": "adc83387-0f6a-5bfa-8f54-63d6c2b62f52"}, {"section": "Opinion", "headline": "The Long Battle With Iran", "abstract": "Qassim Suleimani's death brought vindication for the many American lives he took over the years. But what comes next?", "caption": "Iranians tearing up a United States flag during a demonstration in Tehran on Friday after the killing of General Suleimani.", "image_url": "https://static01.nyt.com/images/2020/01/05/opinion/05crocker/merlin_166602558_a487b70f-b50e-4294-aa89-85e4221bef77-facebookJumbo.jpg?year=2020&h=549&w=1050&s=4e97a2acc505e43ad62cd0ebc4612d300319021379cce981a279e8ef17824882&k=ZQJBKqZ0VN", "article_url": "https://www.nytimes.com/2020/01/05/opinion/suleimani-iran-trump.html", "image_id": "d2a137d8-d456-5ecf-8a4b-99f9ea4f60d1"}, {"section": "Opinion", "headline": "On Prison Reform, From the Inside", "abstract": "Readers discuss the importance of involving ordinary citizens in the rehabilitation effort.", "caption": "St. Clair Correctional Facility in Alabama in 2017.", "image_url": "https://static01.nyt.com/images/2019/12/18/opinion/17barsky/17barsky-facebookJumbo.jpg?year=2020&h=550&w=1050&s=9f4af3c76015172fad9792cd418bb656de6d722f520187549daba3949b1fcfc9&k=ZQJBKqZ0VN", "article_url": "https://www.nytimes.com/2020/01/05/opinion/letters/prison-reform.html", "image_id": "dcd1ccfe-5413-5db2-a86c-8429ddf3be95"}, {"section": "Movies", "headline": "'Uncut Gems' Shines at Box Office, Just in Time for Oscar Voting", "abstract": "Starring Adam Sandler as an abrasive jeweler, the divisive film has become a runaway hit, at least by Oscar bait standards.", "caption": "Adam Sandler in \"Uncut Gems,\" an Oscar hopeful that has defied box office expectations.", "image_url": "https://static01.nyt.com/images/2019/12/18/arts/18uncutgems01-cul-inyt/18uncutgems01-cul-inyt-facebookJumbo.jpg?year=2020&h=549&w=1050&s=c4ac4f5c806ed2eee2dab0223d676e0aec94cba157902b1aa8b919baf08cec30&k=ZQJBKqZ0VN", "article_url": "https://www.nytimes.com/2020/01/05/movies/uncut-gems-box-office.html", "image_id": "4e6f9a29-7a77-5a72-bd5e-54beff2f8f57"}, {"section": "Media", "headline": "Your Digital Detox May Be Toxic for Advertising", "abstract": "Companies spent $99 billion on mobile ads last year even as some made commercials that acknowledge the downside of smartphones.", "caption": "An ad for the Amazon-owned audiobook company Audible, created by the Fold7 agency in London, shows a woman with digital fatigue.", "image_url": "https://static01.nyt.com/images/2020/01/06/business/06DISCONNECT-print/06DISCONNECT-01-facebookJumbo.jpg?year=2020&h=549&w=1050&s=976fa026c80399b45e23ce510134b0fa0f95e8e8e7a3515cb3adf1921151af65&k=ZQJBKqZ0VN", "article_url": "https://www.nytimes.com/2020/01/05/business/media/digital-advertising-tech-backlash.html", "image_id": "2eec823d-f40e-59b2-bcc5-bf4fcced9a65"}, {"section": "Opinion", "headline": "Trump Hurts an Ally and Helps the Terrorists", "abstract": "The administration has sacrificed a crucial relationship with Iraq at the altar of a dangerous policy on Iran.", "caption": "A protester outside the American Embassy in Baghdad on Wednesday.", "image_url": "https://static01.nyt.com/images/2020/01/03/opinion/03benaimWeb/03benaimWeb-facebookJumbo.jpg?year=2020&h=550&w=1050&s=97f602929b35109c94c9e8b6bc15c60dd61aae2bbf039b900027d3e8024594b2&k=ZQJBKqZ0VN", "article_url": "https://www.nytimes.com/2020/01/05/opinion/iraq-iran-trump.html", "image_id": "5cce3595-30c7-55a1-ad1c-adae5f7b9b36"}, {"section": "Sports", "headline": "Vikings' Overtime Touchdown Upsets Saints' Plans Once Again", "abstract": "Minnesota's 75-yard touchdown drive ended New Orleans's season, adding a fresh wound to their postseason rivalry.", "caption": "Vikings tight end Kyle Rudolph held on to a 4-yard touchdown pass from Kirk Cousins to upend the New Orleans Saints, 26-20, in overtime.", "image_url": "https://static01.nyt.com/images/2020/01/05/sports/05nfl-vikings-saints/05nfl-vikings-saints-facebookJumbo.jpg?year=2020&h=550&w=1050&s=e5b38968263fee66df0d979323037a811332143d1a7ab1180e4ba5b0ef5d88b1&k=ZQJBKqZ0VN", "article_url": "https://www.nytimes.com/2020/01/05/sports/football/vikings-saints-score-playoffs.html", "image_id": "8ab04048-1b01-55c8-b1ac-ca9607ca28fc"}, {"section": "Style", "headline": "2020 Golden Globes Red Carpet: Fashion at the Awards", "abstract": "Have a look at Taylor Swift, Brad Pitt, Cynthia Erivo, Laura Dern, Tiffany Haddish and many more of the night's stars.", "caption": "Brad Pitt won a Golden Globe award for best supporting actor in a motion picture for his role in \"Once Upon a Time\u2026in Hollywood.\"", "image_url": "https://static01.nyt.com/images/2020/01/05/fashion/05GLOBES-REDCARPET38/05GLOBES-REDCARPET38-facebookJumbo.jpg?year=2020&h=549&w=1050&s=36b242d4b63af724374a2177f7d4c7a5fd317d25ceb7be7bb50c3d9ea92a84bf&k=ZQJBKqZ0VN", "article_url": "https://www.nytimes.com/2020/01/05/style/golden-globes-red-carpet-fashion.html", "image_id": "bdb66038-c14f-5f88-9549-00ff65e26c85"}, {"section": "Opinion", "headline": "The Insanity of Trump's Wine Tariffs", "abstract": "He wants to punish Europe \u2014 but thousands of American businesses will suffer instead.", "caption": "A vineyard in Burgundy, France.", "image_url": "https://static01.nyt.com/images/2020/01/05/opinion/05lefcourt1/merlin_162155886_98036cba-1070-49fa-af5a-d944fe09cb09-facebookJumbo.jpg?year=2020&h=550&w=1050&s=a4b400b5f4ef9f681e8007f09f585e10e5d6775c8bd10db1296843a389fc02ff&k=ZQJBKqZ0VN", "article_url": "https://www.nytimes.com/2020/01/05/opinion/wine-tariff-trump.html", "image_id": "bb9b7b0b-05d4-5f2b-9cd5-96ee7a27640f"}, {"section": "Opinion", "headline": "A Democrat Who Can Beat Trump", "abstract": "Why Amy Klobuchar still has a chance.", "caption": "Amy Klobuchar at a campaign event in Las Vegas.", "image_url": "https://static01.nyt.com/images/2020/01/05/opinion/05leonhardtWeb/05leonhardtWeb-facebookJumbo.jpg?year=2020&h=550&w=1050&s=823e77c5b55ac02b1203ee1b961c669fc542135ff31ee5783affffeab71a514a&k=ZQJBKqZ0VN", "article_url": "https://www.nytimes.com/2020/01/05/opinion/amy-klobuchar-2020.html", "image_id": "85bcd531-c576-5822-abf5-cbd000952678"}, {"section": "Opinion", "headline": "Crisis as Political Catalyst", "abstract": "The Democratic presidential candidate must be able to respond to any situation.", "caption": "President Trump spoke on Friday about the airstrike that killed Maj. Gen. Qassim Suleimani.", "image_url": "https://static01.nyt.com/images/2020/01/05/opinion/05Blow/05Blow-facebookJumbo.jpg?year=2020&h=550&w=1050&s=ae4fd3f031c2b562656af49457e27cd0bb505e74d6e67cece2e1b205698c582c&k=ZQJBKqZ0VN", "article_url": "https://www.nytimes.com/2020/01/05/opinion/democrats-2020.html", "image_id": "2e813ca4-4391-501a-b45a-2817ee3b79cc"}, {"section": "Television", "headline": "What Is Baby Yoda's Real Name? Taika Waititi Knows", "abstract": "But the \"Jojo Rabbit\" director, who also directed the finale of Disney Plus's \"The Mandalorian,\" featuring a certain pint-size character, isn't saying anything more.", "caption": "The director\u00a0Taika Waititi on the red carpet at the Golden Globes.", "image_url": "https://static01.nyt.com/images/2020/01/05/arts/05baby-yoda1/05baby-yoda1-facebookJumbo.jpg?year=2020&h=550&w=1050&s=d579beebcb684f81d03fc50463cd8ceafc56b1a6d1ef631447a075bf02cce90a&k=ZQJBKqZ0VN", "article_url": "https://www.nytimes.com/2020/01/05/arts/television/baby-yoda-real-name.html", "image_id": "8b489ff4-822b-5c22-8d2a-049359ea7088"}, {"section": "Sports", "headline": "Seahawks Knock Out Carson Wentz and the Eagles", "abstract": "Seattle's Russell Wilson passed for 325 yards and a touchdown, and Philadelphia struggled after its starting quarterback, Carson Wentz, left the game with a head injury.", "caption": "Seahawks receiver DK Metcalf, right, celebrated after his 53-yard touchdown reception in the third quarter.", "image_url": "https://static01.nyt.com/images/2020/01/05/sports/05eagles-seahawks-1/05eagles-seahawks-1-facebookJumbo.jpg?year=2020&h=550&w=1050&s=f467f5ed2383d740c8c1aab57679af94fe19ccabb6c4d10d5013b6e0ca7fe76a&k=ZQJBKqZ0VN", "article_url": "https://www.nytimes.com/2020/01/05/sports/football/seahawks-eagles-score-playoffs.html", "image_id": "65435228-c96f-51e3-9fe3-45dbbb2d2303"}, {"section": "Movies", "headline": "Golden Globe Winners 2020: The Complete List", "abstract": "Here are the winning films, TV shows, actors and production teams at the 2020 Golden Globe Awards.", "caption": "Sam Mendes won the Golden Globe for best director for his World War I epic, \"1917.\" The film also won best drama.", "image_url": "https://static01.nyt.com/images/2020/01/05/arts/05globes-list-1917/05globes-list-1917-facebookJumbo.jpg?year=2020&h=550&w=1050&s=0b8de5e1cc03ba33b3772427074afcb94866ba69646390767c7cebd4ef8f78a5&k=ZQJBKqZ0VN", "article_url": "https://www.nytimes.com/2020/01/05/movies/golden-globes-winners-list.html", "image_id": "03f2da02-e793-5a40-8896-6f5b4856cc22"}, {"section": "Movies", "headline": "In Golden Globes Monologue, Ricky Gervais Gets Bleeped, Twice", "abstract": "During jokes about \"Cats\" and the Golden Globes ceremony as a whole, Gervais, the host, used expletives that NBC had to censor.", "caption": "On Sunday night, the British comedian Ricky Gervais hosted the Golden Globes for the fifth time.", "image_url": "https://static01.nyt.com/images/2020/01/05/arts/05globes-monologue1/05globes-monologue1-facebookJumbo.jpg?year=2020&h=549&w=1050&s=75ccac2ca16dcfada598cffd5df3ecf7a54e30d6708e1d384f725e1dd5a10dc6&k=ZQJBKqZ0VN", "article_url": "https://www.nytimes.com/2020/01/05/movies/ricky-gervais-golden-globes.html", "image_id": "dd6b9599-a055-5b90-823a-342e3f06c707"}, {"section": "Television", "headline": "Kate McKinnon Opens Up About Being Gay During Golden Globes", "abstract": "In an emotional speech, the comedian says the only thing that made being a lesbian less scary when she was younger was seeing Ellen DeGeneres on TV.", "caption": "The comedian onstage at the Globes.", "image_url": "https://static01.nyt.com/images/2020/01/05/arts/05globes-mckinnon2/05globes-mckinnon2-facebookJumbo.jpg?year=2020&h=549&w=1050&s=0715901e0f0cd62d77fe2e3f06ab6323a6437f74fd890456c3987397639f9165&k=ZQJBKqZ0VN", "article_url": "https://www.nytimes.com/2020/01/05/arts/television/kate-mckinnon-gay-golden-globes.html", "image_id": "67ba3b67-c3e2-560e-a515-c50fedaf34da"}, {"section": "Television", "headline": "Ellen DeGeneres at the Golden Globes: Moving Moments Amid Jokes", "abstract": "\"There is no greater feeling than when someone tells me that I've made their day better with my show,\" the comedian said in her acceptance speech Sunday night.", "caption": "Ellen DeGeneres accepting the\u00a0Carol Burnett TV Achievement Award at the Golden Globes.", "image_url": "https://static01.nyt.com/images/2020/01/05/arts/05globes-ellen1/05globes-ellen1-facebookJumbo.jpg?year=2020&h=549&w=1050&s=52d6eb4077ca0563e7ff91be2b88d5f3894a06b69a841d706322d52b8d1da81d&k=ZQJBKqZ0VN", "article_url": "https://www.nytimes.com/2020/01/05/arts/television/ellen-degeneres-golden-globes.html", "image_id": "b95c9ce6-f950-5124-bc2e-624a6394b894"}, {"section": "Television", "headline": "Hollywood Sheds Its Cares at the Golden Globes, but Not All of Them", "abstract": "Ricky Gervais's nihilism-by-the-numbers returned, along with podium passion and the usual bubbles.", "caption": "Ricky Gervais hosted the Golden Globes for the fifth time.", "image_url": "https://static01.nyt.com/images/2020/01/05/arts/05globes-watch3/05globes-watch3-facebookJumbo.jpg?year=2020&h=550&w=1050&s=43e51894c953022c30c9440e8be2abba904a4603b03e9a7a19d68e034401dc33&k=ZQJBKqZ0VN", "article_url": "https://www.nytimes.com/2020/01/05/arts/television/golden-globes-review.html", "image_id": "372ff47f-239e-5876-bfed-826473ac296e"}, {"section": "Movies", "headline": "Awkwafina Becomes First Asian-American to Win Best Actress at Golden Globes", "abstract": "Awkwafina's award for her role in \"The Farewell\" was the film's only win of the night.", "caption": "Awkwafina making Globes history with her prize.", "image_url": "https://static01.nyt.com/images/2020/01/06/arts/06globes-awkwafina1/06globes-awkwafina1-facebookJumbo.jpg?year=2020&h=549&w=1050&s=e5cc98244f60220e8e1444ba22f4d602096f8d821cced1520a764c91519834d9&k=ZQJBKqZ0VN", "article_url": "https://www.nytimes.com/2020/01/05/movies/awkwafina-golden-globes.html", "image_id": "f52e14cd-4e64-5569-8512-68677b130771"}, {"section": "Sports", "headline": "What We Learned in the N.F.L.'s Wild-Card Round", "abstract": "The Titans, the Vikings and the Seahawks all won on the road in a weekend that included two overtime games and the exit of Tom Brady and Drew Brees.", "caption": "On a 5-yard touchdown run in the second quarter, Marshawn Lynch showed exactly why Seattle coaxed him out of retirement.", "image_url": "https://static01.nyt.com/images/2020/01/06/sports/06nfl-recap-topper/06nfl-recap-topper-facebookJumbo.jpg?year=2020&h=550&w=1050&s=2b3dd7949f9de703c9943e85078eeaa8389ea434152c628c0cd34f1c1db7dddf&k=ZQJBKqZ0VN", "article_url": "https://www.nytimes.com/2020/01/06/sports/football/nfl-scores-wild-card.html", "image_id": "d2f604e1-55b0-596b-9098-c80e3d980dd9"}, {"section": "Movies", "headline": "Michelle Williams Tells Women to Vote for Their Rights at Golden Globes", "abstract": "Patricia Arquette, Joaquin Phoenix and other winners took the opportunity to speak directly about some pressing events as well.", "caption": "Michelle Williams focused on reproductive rights in her speech.", "image_url": "https://static01.nyt.com/images/2020/01/07/arts/05globes-iran2/05globes-iran2-facebookJumbo.jpg?year=2020&h=549&w=1050&s=55e7511af2a38f53f1b95ef2e2f8cb6ad1d61ba18a8973c126b0311615c57ee6&k=ZQJBKqZ0VN", "article_url": "https://www.nytimes.com/2020/01/06/movies/golden-globes-speeches-michelle-williams.html", "image_id": "0f0e1931-2774-5e1a-be1b-a6fed0effeb8"}, {"section": "Television", "headline": "What's on TV Monday: 'The Bachelor' and 'The Family Farm'", "abstract": "The 24th season of the dating show begins. And a reality series about families adapting to farm life arrives on Acorn TV.", "caption": "Peter Weber with the 30 women who will compete for his affection in this season of \"The Bachelor.\"", "image_url": "https://static01.nyt.com/images/2020/01/06/arts/06tvcol-1/06tvcol-1-facebookJumbo.jpg?year=2020&h=550&w=1050&s=07966517e5b6041848996b9b83275d8d15d57806992e18dc38b21bbb2c0d4963&k=ZQJBKqZ0VN", "article_url": "https://www.nytimes.com/2020/01/06/arts/television/whats-on-tv-monday-the-bachelor-and-the-family-farm.html", "image_id": "6a33b4a5-486b-5be8-811c-5386080803a7"}, {"section": "Sports", "headline": "As Fires Spread, So Do Player Concerns Ahead of the Australian Open", "abstract": "Organizers have contingency plans to move all matches to indoor courts.", "caption": "Fans at the ATP Cup in Sydney watched matches through a haze caused by brushfires.", "image_url": "https://static01.nyt.com/images/2020/01/06/sports/06tennis-fires-fans/06tennis-fires-fans-facebookJumbo.jpg?year=2020&h=550&w=1050&s=dc9ee1807792f2373bea90fba2b9cf7dfec1a0fce29d00e3e79d4edcc083f17a&k=ZQJBKqZ0VN", "article_url": "https://www.nytimes.com/2020/01/06/sports/Australian-Open-fire.html", "image_id": "e2eda912-0b8f-58ca-a0b4-e9a82dca8881"}, {"section": "Well", "headline": "Even a Single Dose of HPV Vaccine May Provide Protection", "abstract": "Young women who got only one dose of HPV vaccine, versus the recommended three, showed benefits against cancer-causing human papillomavirus.", "caption": "", "image_url": "https://static01.nyt.com/images/2019/06/18/well/18well_pog_vaccs/well_pog_vaccs-facebookJumbo.jpg?year=2020&h=402&w=768&s=8d4e546a4acb9ac50f4e5b5b0de2f52393267c2df4e4ef547695def300965831&k=ZQJBKqZ0VN", "article_url": "https://www.nytimes.com/2020/01/06/well/live/even-a-single-dose-of-hpv-vaccine-may-provide-protection.html", "image_id": "ddde51cf-83c0-5c94-aa36-07e8bdce9da1"}, {"section": "Opinion", "headline": "How Democrats Can Win Back Obama-Trump Defectors", "abstract": "They don't have to lose their souls to do it. Just the opposite.", "caption": "A campaign rally for President Barack Obama at the Franklin County fairgrounds in Hilliard, Ohio, in 2012.", "image_url": "https://static01.nyt.com/images/2020/01/06/opinion/06mcelwee-schaffner1/06mcelwee-schaffner1-facebookJumbo.jpg?year=2020&h=549&w=1050&s=650ca4d76ddbfc981adab6b46cad38f6ae619302e226a38284f7391ca581d462&k=ZQJBKqZ0VN", "article_url": "https://www.nytimes.com/2020/01/06/opinion/obama-trump-voters.html", "image_id": "40ead710-5f13-537a-bfd2-5836bb8ed5ce"}, {"section": "Real Estate", "headline": "The Best Way to Pick an Apartment? Try a Decision Matrix", "abstract": "When one couple needed to find a new home in a rush, they used a \"scientific approach\" to expedite their search.", "caption": "Terese Lawry and Jacob Falkovich identified 22 things to consider in selecting an apartment and, after much discussion and a few compromises, assigned each one a different weight.", "image_url": "https://static01.nyt.com/images/2020/01/12/realestate/06renters-lawry1/merlin_166302255_8e155fb2-a510-4677-b47e-f8448a431d2c-facebookJumbo.jpg?year=2020&h=550&w=1050&s=2b65d6e18725ff3e3da05ce2092c15f8831380ed7f94634bde3f82ffec6e9792&k=ZQJBKqZ0VN", "article_url": "https://www.nytimes.com/2020/01/06/realestate/the-best-way-to-pick-an-apartment-try-a-decision-matrix.html", "image_id": "816768f8-b1bf-56b8-9605-b6c5bf22848e"}, {"section": "Opinion", "headline": "What Now for Europeans Who Love Britain?", "abstract": "An Italian who once lived happily there wonders how Brexit will reshape the feelings of others in the E.U. toward the British.", "caption": "Big Ben in London.", "image_url": "https://static01.nyt.com/images/2020/01/06/opinion/06severgniniWeb/06severgniniWeb-facebookJumbo.jpg?year=2020&h=549&w=1050&s=db0bcace2327fff1d58989ce2e72d179f8ebc0c9bbd4f201689ae822eee37c0c&k=ZQJBKqZ0VN", "article_url": "https://www.nytimes.com/2020/01/06/opinion/europeans-brexit-britain.html", "image_id": "a3e57521-5a5a-5346-8b26-6a6973bf7b9c"}, {"section": "Opinion", "headline": "The Choice That's Coming: An Iran With the Bomb, or Bombing Iran", "abstract": "The Trump administration may find itself facing the very dilemma the nuclear deal was designed to avoid.", "caption": "A heavy water secondary circuit at a nuclear plant near Arak, Iran, last month.", "image_url": "https://static01.nyt.com/images/2020/01/06/opinion/06gordontabatabai/merlin_166332897_14956f70-015c-4997-b9fb-fc6e56236230-facebookJumbo.jpg?year=2020&h=550&w=1050&s=640f9f3b0ced959e5eb9f357fa492bcfe01518ee6e2c5c838f728be47e4fb84f&k=ZQJBKqZ0VN", "article_url": "https://www.nytimes.com/2020/01/06/opinion/irans-crisis-nuclear-expansion.html", "image_id": "1874399a-a149-5b4b-b6e8-b8625a0b04d6"}, {"section": "Opinion", "headline": "Killing Qassim Suleimani Was Illegal. And Predictable.", "abstract": "This was the inevitable outcome of a dangerous 'war on terror' policy.", "caption": "Demonstrators marched in Washington on Saturday to protest the United States&rsquo; killing of Maj. Gen. Qassim Suleimani of Iran.", "image_url": "https://static01.nyt.com/images/2020/01/06/opinion/06greenberg/06greenberg-facebookJumbo.jpg?year=2020&h=549&w=1050&s=db4989bc220aa49c4b49381e931eb2efa27ef7359b7db3c619f25b83deffc0d0&k=ZQJBKqZ0VN", "article_url": "https://www.nytimes.com/2020/01/06/opinion/qassim-suleimani.html", "image_id": "3817759b-5849-5253-a740-449d0f2722c4"}, {"section": "Opinion", "headline": "Harvey Weinstein Is Monster of the Moment, but the Whole System Is Rigged", "abstract": "Demands for sexual pay-to-play by a rutting producer holding all the career cards may be horrific. But it's not exactly a departure.", "caption": "Harvey Weinstein leaving court after a bail hearing in December.", "image_url": "https://static01.nyt.com/images/2020/01/07/opinion/06kipnisWeb/06kipnisWeb-facebookJumbo.jpg?year=2020&h=550&w=1050&s=dbbf9f110a330e4037448dd032c7af6b5fe92dde264a5b4db031e6795e22be89&k=ZQJBKqZ0VN", "article_url": "https://www.nytimes.com/2020/01/06/opinion/weinstein-trial-metoo.html", "image_id": "6e4c03e2-171b-5bb4-adfc-1257eefdab35"}, {"section": "Opinion", "headline": "An Open Letter to John Lewis", "abstract": "As you fight a new battle, we owe you a debt of gratitude for being a moral compass for our nation.", "caption": "Representative John Lewis of Georgia arrived on Capitol Hill under a lowered flag for Representative Elijah Cummings of Maryland, who died on Oct. 17, 2019.", "image_url": "https://static01.nyt.com/images/2020/01/06/opinion/06renkl1/06renkl1-facebookJumbo.jpg?year=2020&h=550&w=1050&s=50aca510ad9778ad008c3bd680f349a3e11b3f956b874864184d72888b6cebad&k=ZQJBKqZ0VN", "article_url": "https://www.nytimes.com/2020/01/06/opinion/john-lewis.html", "image_id": "9279bb5d-2909-5a7e-a986-4c962749b224"}, {"section": "Books", "headline": "6 Books You Can Read Between Episodes of 'The Bachelor'", "abstract": "These fictional accounts of reality TV aren't here to make friends. But they might keep you distracted while you wait for the next rose ceremony.", "caption": "After he was dismissed by Hannah Brown on \"The Bachelorette,\" Peter Weber is now starring in the new season of \"The Bachelor.\"", "image_url": "https://static01.nyt.com/images/2020/01/06/books/06Bachelorbooks/06Bachelorbooks-facebookJumbo-v2.jpg?year=2020&h=550&w=1050&s=cc721e9eb841d7778451d1946228de73b07338facfbd4405f0eafaaf000bcabe&k=ZQJBKqZ0VN", "article_url": "https://www.nytimes.com/2020/01/06/books/bachelor-reality-tv.html", "image_id": "9ab693c2-f8af-5491-a952-72ffe847a755"}, {"section": "Science", "headline": "The Coolest Architecture on Earth Is in Antarctica", "abstract": "Who said a polar research base had to be ugly? Gradually, designers are rethinking how to build for the world's harshest environment.", "caption": "Brazil&rsquo;s Comandante Ferraz Research Station, opening this month, sits on the tip of the Antarctic Peninsula and will be devoted to studying climate change.", "image_url": "https://static01.nyt.com/images/2020/01/07/climate/00SCI-ANTARCTIC-ARCHITECTURE1/00SCI-ANTARCTIC-ARCHITECTURE1-facebookJumbo.jpg?year=2020&h=549&w=1050&s=53576a9406c11f0d2e0c034baa3a33d9fe34a7bf43cdf43a88011e98de1a8b09&k=ZQJBKqZ0VN", "article_url": "https://www.nytimes.com/2020/01/06/science/antarctica-architecture.html", "image_id": "948d8911-6d3c-5d96-bf48-65746e0ef676"}, {"section": "Science", "headline": "Where Eagle Feathers Fall Like Snow", "abstract": "Lebanon is a byway for migratory birds. To protect them from hunting, a conservationist turned to Islamic tradition.", "caption": "Adonis Al Khatib, of the Society for the Protection of Nature in Lebanon, works with students, community leaders and hunting associations to instill sustainable hunting practices.", "image_url": "https://static01.nyt.com/images/2020/01/07/science/00SCI-LEBANONBIRDS1-promo/00SCI-LEBANONBIRDS1-promo-facebookJumbo-v3.jpg?year=2020&h=549&w=1050&s=462f288482726b8678324f14ee92b0ebc57ed400b536529503fee91391827c88&k=ZQJBKqZ0VN", "article_url": "https://www.nytimes.com/2020/01/06/science/lebanon-birds-hunting-conservation.html", "image_id": "cc9b44ae-ce9b-55d5-9212-65ca0d0d10ad"}, {"section": "Opinion", "headline": "The Day After War Begins in Iran", "abstract": "The outpouring of grief for Qassim Suleimani is the country's first act of retaliation.", "caption": "A demonstration against the killing of General Suleimani in Tehran on Saturday.", "image_url": "https://static01.nyt.com/images/2020/01/05/opinion/05moaveni-alt/merlin_166638603_e65db6c4-a731-4976-a05c-ded3b73469fd-facebookJumbo.jpg?year=2020&h=549&w=1050&s=32d6e18f3cf0af99d77bf2b46b389a6970f47627c8f1fa786f5080a180c4ffb7&k=ZQJBKqZ0VN", "article_url": "https://www.nytimes.com/2020/01/06/opinion/iran-soleimani-funeral.html", "image_id": "2f454180-c85d-516a-8b9d-d0dca4f026b7"}, {"section": "Style", "headline": "This Golden Globes Red Carpet Was Not Harvey Weinstein's Red Carpet", "abstract": "The 2020s may be the decade when awards show fashion finally breaks free.", "caption": "Jennifer Lopez in Valentino at the Golden Globes Awards.", "image_url": "https://static01.nyt.com/images/2020/01/06/fashion/06GLOBES-2020-JLo/06220GlobesJLo-facebookJumbo.jpg?year=2020&h=550&w=1050&s=09fd423e314f18ccf651703918a1a3c5cb31db5921566c4c227de1f8b4eaf6f3&k=ZQJBKqZ0VN", "article_url": "https://www.nytimes.com/2020/01/06/style/golden-globes-2020-red-carpet-fashion-review-harvey-weinstein.html", "image_id": "e1ce4751-661f-565c-b6c2-5cadf02ae3fa"}, {"section": "Movies", "headline": "The Best and the Worst of the Golden Globes", "abstract": "The night veered from snarky to earnest, from climate change to \u2026 eyebrows? Yep, it got weird.", "caption": "Patricia Arquette mentioned her children and urged her listeners \"to give them a better world.\"", "image_url": "https://static01.nyt.com/images/2020/01/07/arts/06globes-bestworst-patricia/06globes-bestworst-patricia-facebookJumbo.jpg?year=2020&h=550&w=1050&s=e30dfbefc6ce2146f69c8e2a35db83e22217bb060779ba63f29bb88f9f21c2fd&k=ZQJBKqZ0VN", "article_url": "https://www.nytimes.com/2020/01/06/movies/golden-globes-best-worst.html", "image_id": "1606a8f8-7e37-5df9-a090-5b0df36fcf94"}, {"section": "Sports", "headline": "Holding Tight to a Racing Tradition", "abstract": "Indian Relay, a type of bareback horse racing practiced by Native American tribes in the plains states, blends heritage and danger. For one family, it's a shared passion that means everything.", "caption": "Richard Long Feather, left, with his sons Jace, in white shirt, and Jestin.", "image_url": "https://static01.nyt.com/images/2019/11/28/sports/00indian-relay-01/merlin_160989537_856226fe-1075-4cfa-9230-7b18e8d9ed46-facebookJumbo.jpg?year=2020&h=550&w=1050&s=bd7628a24a45852721ffcb41dde9feb7a7422246c7f536cf35a0afa3c180295c&k=ZQJBKqZ0VN", "article_url": "https://www.nytimes.com/2020/01/06/sports/indian-relay-lakota.html", "image_id": "399681fb-2753-5419-bbce-ba90411d20eb"}, {"section": "Theater", "headline": "Trigger Warnings as a Provocateur Puts Suicide Onstage", "abstract": "Milo Rau's latest work is inspired by a French family whose members took their own lives.", "caption": "An Miller and her daughters, Leonce and Louisa Peeters, in \"Familie\" at the NTGent theater in Ghent, Belgium.", "image_url": "https://static01.nyt.com/images/2020/01/06/arts/06paristheater1/06paristheater1-facebookJumbo.jpg?year=2020&h=550&w=1050&s=c35ae889cfc8f084788608ae66afcee7c977afa805965f056777376cb8cdade2&k=ZQJBKqZ0VN", "article_url": "https://www.nytimes.com/2020/01/06/theater/milo-rau-familie-ntgent.html", "image_id": "453615f3-2c32-5959-8df9-8e83b3b2c459"}, {"section": "Health", "headline": "A.I. Comes to the Operating Room", "abstract": "Images made by lasers and read by computers can help speed up the diagnosis of brain tumors during surgery.", "caption": "Using laser imaging and artificial intelligence, researchers were able to diagnose brain tumors in under 150 seconds. The dark ovals are tumor cells, among nerve fibers that appear as white streaks, indicating a malignant tumor called a diffuse glioma.", "image_url": "https://static01.nyt.com/images/2020/01/06/science/06AI-BRAIN-still/06AI-BRAIN-still-facebookJumbo.jpg?year=2020&h=550&w=1050&s=7c38124dae82250d2e3c8983683ae794366c363d46e48482dcd32a8ecefbdbdb&k=ZQJBKqZ0VN", "article_url": "https://www.nytimes.com/2020/01/06/health/artificial-intelligence-brain-cancer.html", "image_id": "18388277-4c3f-55a6-a4d4-40adcc434069"}, {"section": "Music", "headline": "It's Got a Great Beat, and You Can File a Lawsuit to It", "abstract": "Pop music isn't made in a vacuum. Copying isn't always bad. And a new trend pulling more pop stars into courtrooms is a dangerous one.", "caption": "Clockwise from top left: Katy Perry, Sam Smith, Ariana Grande, Robin Thicke, Lizzo and Ed Sheeran, pop stars who have been accused of borrowing in their music.", "image_url": "https://static01.nyt.com/images/2020/01/06/arts/06pop-caramanica/06pop-caramanica-facebookJumbo.jpg?year=2020&h=550&w=1050&s=4e17237c959e95e6fb8c08da363b5f9ea83a2e126f5e60409d52c1bcde390970&k=ZQJBKqZ0VN", "article_url": "https://www.nytimes.com/2020/01/06/arts/music/pop-music-songs-lawsuits.html", "image_id": "c4827a2d-b598-5be5-a06c-427bf580253a"}, {"section": "Sports", "headline": "Dallas Cowboys, After a Long Divorce, Commit to Mike McCarthy as Coach", "abstract": "The longtime Green Bay Packers coach had been interviewed for a number of N.F.L. openings, including the Giants'.", "caption": "Mike McCarthy will take over as head coach of the Dallas Cowboys.", "image_url": "https://static01.nyt.com/images/2020/01/06/sports/06cowboysWEB1/06cowboysWEB1-facebookJumbo.jpg?year=2020&h=549&w=1050&s=4aa3cf245c4afc6e35f78b2ddc10b268d1a240179456f61c464ea89d2ba334f9&k=ZQJBKqZ0VN", "article_url": "https://www.nytimes.com/2020/01/06/sports/football/mike-mccarthy-jerry-jones-cowboys.html", "image_id": "6b447a47-0613-5691-a558-f09a89d98567"}, {"section": "Sports", "headline": "Tua Tagovailoa, Alabama's Star Quarterback, Will Enter the N.F.L. Draft", "abstract": "Tagovailoa, who started the 2019 season as a top candidate for the Heisman Trophy but was injured in November, could have played for the Crimson Tide next season.", "caption": "Alabama quarterback Tua Tagovailoa at the Citrus Bowl last week.", "image_url": "https://static01.nyt.com/images/2020/01/06/sports/06tua-future-01/06tua-future-01-facebookJumbo.jpg?year=2020&h=550&w=1050&s=13c84fd7040453e8f7093f515c34e690d4d7eadd0e634ce5c3364e50380a78f6&k=ZQJBKqZ0VN", "article_url": "https://www.nytimes.com/2020/01/06/sports/ncaafootball/tua-nfl-draft.html", "image_id": "608c3a33-e638-54ae-9860-102ab7e3e6f0"}, {"section": "Food", "headline": "India's 'Pickle Queen' Preserves Everything, Including the Past", "abstract": "Usha Prabakaran's 20-year-old cookbook, crammed with recipes from home cooks, is simple and self-published. But it has become a cult classic in India.", "caption": "Usha Prabakaran, the author of \"Usha's Pickle Digest,\" making a pickle of Carissa carandas, also known as Bengal currants, at home in Chennai, India.", "image_url": "https://static01.nyt.com/images/2020/01/08/dining/00pickle01/00pickle01-facebookJumbo-v2.jpg?year=2020&h=549&w=1050&s=dcd4a8dfeab208b1bc88b74ce83babef5f09486c28c0e2f7a440c5c6ca1d5c7c&k=ZQJBKqZ0VN", "article_url": "https://www.nytimes.com/2020/01/06/dining/indian-pickle-queen-usha-prabakaran.html", "image_id": "80a15d47-6732-5c62-b620-4b881dc8a313"}, {"section": "Art & Design", "headline": "When He Was Good, He Was Breathtaking", "abstract": "The mesmerizing, frustrating world of F\u00e9lix Vallotton, now at the Metropolitan Museum.", "caption": "&ldquo;The Demonstration&rdquo; (1893), woodcut on paper, in the show &ldquo;F&eacute;lix Vallotton: Painter of Disquiet&rdquo; at the Metropolitan Museum.", "image_url": "https://static01.nyt.com/images/2020/01/10/arts/06vallotton-review4/06vallotton-review4-facebookJumbo.jpg?year=2020&h=550&w=1050&s=fa03ecfb9d86a269acb32334de786989c36f7e5eac363e99b126f1825a5ab0e9&k=ZQJBKqZ0VN", "article_url": "https://www.nytimes.com/2020/01/06/arts/design/felix-vallotton-metropolitan-museum.html", "image_id": "df0c15af-df13-5814-aeea-eaea571026dd"}, {"section": "Fashion", "headline": "In London, Cheetos Tans and a Codpiece Are in Fashion", "abstract": "The men's shows start with some colorful accessories.", "caption": "Luke Day, the editor of British GQ Style.", "image_url": "https://static01.nyt.com/images/2020/01/09/fashion/06LONDON-2/06LONDON-2-facebookJumbo-v3.jpg?year=2020&h=550&w=1050&s=3cea4c4c385e0d067b4fca7d22b58c133e9bfc6221c91a76c38462a03ca5ce59&k=ZQJBKqZ0VN", "article_url": "https://www.nytimes.com/2020/01/06/fashion/in-london-cheetos-tans-and-a-codpiece-are-in-fashion.html", "image_id": "e07105d3-a25f-5abf-9d06-30ed4febdbd4"}, {"section": "Style", "headline": "Before and After the Golden Globes, From Red Carpet to the After-Parties", "abstract": "See your celebrities before and after they won and lost.", "caption": "Michelle Williams focused on reproductive rights in her speech.", "image_url": "https://static01.nyt.com/images/2020/01/07/arts/05globes-iran2/05globes-iran2-facebookJumbo.jpg?year=2020&h=549&w=1050&s=55e7511af2a38f53f1b95ef2e2f8cb6ad1d61ba18a8973c126b0311615c57ee6&k=ZQJBKqZ0VN", "article_url": "https://www.nytimes.com/2020/01/06/style/golden-globes-red-carpet-fashion.html", "image_id": "336d43d7-711c-5378-b5c5-87240f40934b"}, {"section": "Music", "headline": "Travis Scott's JackBoys Hit No. 1 Before New Bundling Rule Begins", "abstract": "A tweak to the Billboard album chart is designed to curtail the effects of record sales tied to merchandise.", "caption": "Travis Scott's latest project, a compilation featuring artists signed to his label, opened at No. 1.", "image_url": "https://static01.nyt.com/images/2020/01/06/arts/06billboard-item/06billboard-item-facebookJumbo.jpg?year=2020&h=550&w=1050&s=2aaa42b21a4b36576d06d61921a25d27a24d40b80e78a51d21bf51fcf52eb145&k=ZQJBKqZ0VN", "article_url": "https://www.nytimes.com/2020/01/06/arts/music/travis-scott-jackboys-billboard.html", "image_id": "75e2f148-f205-5e46-9cc4-b7968f14f663"}, {"section": "Books", "headline": "A Plane Goes Down, Killing 191. Only a 12-Year-Old Survives.", "abstract": "\"Dear Edward,\" Ann Napolitano's powerful new novel, follows a boy struggling in the wake of a plane crash that has killed the rest of his family.", "caption": "In January, Ann Napolitano posted a picture of the best-sellers list on Instagram, with \"Dear Edward\" at No. 2 for hardcover fiction. The caption said, \"I'm putting this here even though I literally can't believe it. I'm 48 years old. This is my third published novel.\"", "image_url": "https://static01.nyt.com/images/2020/02/16/books/review/16BKS-LIST/Kim1-facebookJumbo.jpg?year=2020&h=550&w=1050&s=68c2d742529b156e08846eef8ea6b8f5a4d620a92857c883600e86875ec24788&k=ZQJBKqZ0VN", "article_url": "https://www.nytimes.com/2020/01/06/books/review/dear-edward-ann-napolitano.html", "image_id": "27133a4e-56d6-5b31-b563-1c874d1e0cb9"}, {"section": "Movies", "headline": "Golden Globes 2020: Where to Stream the Winners", "abstract": "Most of the big winners from the evening are streaming. Here's a look at where find them and what The Times first had to say about them.", "caption": "Left, Taron Egerton as Elton John in \"Rocketman.\" Right, Ren\u00e9e Zellweger as Judy Garland in \"Judy.\"", "image_url": "https://static01.nyt.com/images/2020/01/06/arts/06globes-stream/06globes-stream-facebookJumbo.jpg?year=2020&h=550&w=1050&s=7cb66081070ffd911b4633a987263c826d1606f14f86484741da886c6be1159d&k=ZQJBKqZ0VN", "article_url": "https://www.nytimes.com/2020/01/06/movies/golden-globes-winners-streaming.html", "image_id": "c28188c9-80e6-56b0-aa31-1bdefccdf28c"}, {"section": "Economy", "headline": "American Consumers, Not China, Are Paying for Trump's Tariffs", "abstract": "New York Fed and academic researchers found that U.S. consumers and companies have borne the brunt of the president's trade war.", "caption": "New research finds that American businesses and consumers are paying the price for President Trump's tariffs on Chinese goods.", "image_url": "https://static01.nyt.com/images/2020/01/06/business/06DC-TARIFFS-01-MJ/merlin_161335704_8530112f-09e8-4cef-b203-eb6969521085-facebookJumbo.jpg?year=2020&h=550&w=1050&s=febbfc2e4f8f200609e94a4b3071b516e72d4ba210f26bf2527cfe9dfd45fed9&k=ZQJBKqZ0VN", "article_url": "https://www.nytimes.com/2020/01/06/business/economy/trade-war-tariffs.html", "image_id": "14e1f990-1cc4-56a8-8af1-574a7b1ea6ea"}, {"section": "Movies", "headline": "Writers Guild Nominations: 'Parasite,' 'Marriage Story,' 'Joker' and More", "abstract": "But where is the Golden Globe winner Quentin Tarantino? Not eligible, it turns out.", "caption": "Joaquin Phoenix in \"Joker.\" The script, by the director&nbsp;Todd Phillips&nbsp; and Scott Silver, is up for a Writers Guild Award.", "image_url": "https://static01.nyt.com/images/2020/01/06/arts/06wga-noms3/merlin_161549496_5c8b661e-83f8-484f-9b93-91d251ff8cc6-facebookJumbo.jpg?year=2020&h=550&w=1050&s=ab849f8493c67c598248cfb8b162bc00738796ee63de05c440e73f49fa38134b&k=ZQJBKqZ0VN", "article_url": "https://www.nytimes.com/2020/01/06/movies/writers-guild-nominations.html", "image_id": "6b42b16f-ea3b-57f0-99d5-e0cccad54adc"}, {"section": "Theater", "headline": "Behind the 'Lightning Thief' Twitter Curtain: A Tony Winner", "abstract": "Ashlee Latimer fostered a young online community through the musical's social media. Fans know her better as Mx. Thief.", "caption": "Ashlee Latimer was hired away by the production to run its Twitter account during the show's Broadway run.", "image_url": "https://static01.nyt.com/images/2020/01/07/arts/06LIGHTNING-SOCIAL1/06LIGHTNING-SOCIAL1-facebookJumbo.jpg?year=2020&h=550&w=1050&s=9c0aa9cec894ece81abba17802cb3dd3a1a560813177f784f25a96b4e0d9ce56&k=ZQJBKqZ0VN", "article_url": "https://www.nytimes.com/2020/01/06/theater/lightning-thief-social-media.html", "image_id": "1d103be5-909b-5093-9f88-e7b36fc715b2"}, {"section": "Food", "headline": "Flavorful Bites in a Virtual Reality", "abstract": "Aerobanquets RMX lets participants eat while exploring an interactive world at the James Beard House.", "caption": "Each scene in Aerobanquets RMX, a virtual reality project, is paired with a bite-size course.", "image_url": "https://static01.nyt.com/images/2019/12/25/dining/20Virtual1/merlin_165315897_848a051f-9bdb-4056-9c84-0b47daaeaafc-facebookJumbo.jpg?year=2020&h=550&w=1050&s=b287c78abbccb59d23d198d018c45a2c7a41f57fcad0c08950c51d16267560ba&k=ZQJBKqZ0VN", "article_url": "https://www.nytimes.com/2020/01/06/dining/virtual-reality-food-aerobanquets-rmx.html", "image_id": "880fea17-fb3f-51b0-b078-4795b0242571"}, {"section": "Theater", "headline": "Reimagining Old Friends at the National Theater in London", "abstract": "New takes on beloved works by Elena Ferrante, Anton Chekhov and Neil Gaiman testify to the pleasures and perils of adaptation.", "caption": "A scene from the National Theater production of \"My Brilliant Friend,\" a two-part drama adapted from Elena Ferrante's Neapolitan quartet of novels.", "image_url": "https://static01.nyt.com/images/2020/01/12/arts/12london-notebook/12london-notebook-facebookJumbo.jpg?year=2020&h=550&w=1050&s=a9a8deed66b57a265269f06b0f486b17b6e3f69ee105203a6f875cb21ef0464d&k=ZQJBKqZ0VN", "article_url": "https://www.nytimes.com/2020/01/06/theater/my-brilliant-friend-london.html", "image_id": "d6497d85-acf2-5b02-92c8-552674aa4bfd"}, {"section": "Travel", "headline": "What You Need to Know About Traveling to Australia During This Fire Season", "abstract": "A devastating fire season is creating uncertainty among travelers. Experts recommend getting travel insurance, checking on airline and hotel cancellation policies, and knowing exactly what areas are affected.", "caption": "South of Sydney, an air tanker drops fire retardant on a bush fire.", "image_url": "https://static01.nyt.com/images/2020/01/19/travel/australia-travel2/merlin_166636377_4e8f2ae9-9ed9-464c-aec7-98279c5aaac0-facebookJumbo.jpg?year=2020&h=549&w=1050&s=b269486e4e9eb3e4cd46bf068070784cc48fe34d9813615ed46be61f95197cf9&k=ZQJBKqZ0VN", "article_url": "https://www.nytimes.com/2020/01/06/travel/australia-fires-travel-questions.html", "image_id": "068d0a84-828f-5941-a580-95cb5ba64266"}, {"section": "Opinion", "headline": "The Steps That Led to the Killing of Suleimani", "abstract": "Readers are upset that the president's advisers did not stop him from taking an action that puts Americans in danger.", "caption": "The funeral procession for General Suleimani.", "image_url": "https://static01.nyt.com/images/2020/02/05/world/05iran-briefing12/merlin_166747323_212be1be-d462-47e4-a1d9-1d37cac81e1f-facebookJumbo.jpg?year=2020&h=550&w=1050&s=e7b1bfbdc6769f181ab246de6de89f0fedbf9a5bb01670a0df30c9ebabfc33db&k=ZQJBKqZ0VN", "article_url": "https://www.nytimes.com/2020/01/06/opinion/letters/us-iran-trump.html", "image_id": "0cfa300f-516d-588e-ac2a-f0ca22ef3397"}, {"section": "Movies", "headline": "These Composers Are Maestros of Menace", "abstract": "They call themselves the Newton Brothers, and they create deeply creepy scores for horror flicks like \"The Grudge\" and \"Doctor Sleep.\"", "caption": "Taylor Newton Stewart, left, and Andy Grush in their studio in Southern California.", "image_url": "https://static01.nyt.com/images/2020/01/12/arts/12horror-music1/12horror-music1-facebookJumbo.jpg?year=2020&h=550&w=1050&s=734b9aa24736053ec456f321b755894811ef98bb4cd9f61d9fb2ad01768173aa&k=ZQJBKqZ0VN", "article_url": "https://www.nytimes.com/2020/01/06/movies/the-grudge-soundtrack.html", "image_id": "06f49e89-7f8c-5acc-8f9b-fefc9bcb9064"}, {"section": "Opinion", "headline": "Trump the Intimidator Fails Again", "abstract": "Because he's just a bully with delusions of grandeur.", "caption": "President Trump doesn't understand that other countries won't react as he wants.", "image_url": "https://static01.nyt.com/images/2020/01/06/opinion/06krugmanWeb/06krugmanWeb-facebookJumbo.jpg?year=2020&h=550&w=1050&s=3e7e51f0a9ab2dd94ee16fa4a9eecafd000b57d6388f50ac89cc1f00a53e0c92&k=ZQJBKqZ0VN", "article_url": "https://www.nytimes.com/2020/01/06/opinion/trump-iran-trade.html", "image_id": "2fde1caa-15fc-5790-8231-31ed05a62e99"}, {"section": "Art & Design", "headline": "Targeting Cultural Sites in War Is Illegal. It's Also Barbaric.", "abstract": "President Trump's repeated threats to destroy Iran's treasures of art and architecture make the United States seem as debased as ISIS\u200c or the Taliban.", "caption": "The Pink Mosque of Shiraz, Iran, known for its brilliantly colored stained-glass windows.", "image_url": "https://static01.nyt.com/images/2020/01/06/arts/06iran-culture3/06iran-culture3-facebookJumbo.jpg?year=2020&h=549&w=1050&s=19a4e3b4b143807eded38986af00c8e92812c3bf7e2b6adcd03713861135d51f&k=ZQJBKqZ0VN", "article_url": "https://www.nytimes.com/2020/01/06/arts/design/trump-iran-cultural-sites.html", "image_id": "bcc3df7e-8b67-5a2f-b0d9-f71e42862d08"}, {"section": "Technology", "headline": "Facebook Says It Will Ban 'Deepfakes'", "abstract": "The company said it would remove videos altered by artificial intelligence in ways meant to mislead viewers.", "caption": "Monika Bickert, Facebook's vice president of global policy management, at a Senate hearing in September.", "image_url": "https://static01.nyt.com/images/2020/01/07/world/07facebook-1/07facebook-1-facebookJumbo.jpg?year=2020&h=550&w=1050&s=1cc70a3c7ce732befec68540791a621f99504362c141c55ca478a77a73722433&k=ZQJBKqZ0VN", "article_url": "https://www.nytimes.com/2020/01/07/technology/facebook-says-it-will-ban-deepfakes.html", "image_id": "b60cd00e-c6b9-5115-9b8b-626f90916934"}, {"section": "Television", "headline": "What's on TV Tuesday: 'Schitt's Creek' and 'Jeopardy! The Greatest of All Time'", "abstract": "The final season of \"Schitt's Creek\" debuts on Pop TV, and a special \"Jeopardy!\" tournament begins on ABC.", "caption": "Noah Reid, left, and Dan Levy in &ldquo;Schitt&rsquo;s Creek.&rdquo;", "image_url": "https://static01.nyt.com/images/2020/01/07/arts/07tvcol-schitts/07tvcol-schitts-facebookJumbo.jpg?year=2020&h=550&w=1050&s=147b53cf18ea07d51ba1b6836af7fc8928b7a80af8734990e74f2e03c902b706&k=ZQJBKqZ0VN", "article_url": "https://www.nytimes.com/2020/01/07/arts/television/whats-on-tv-tuesday-schitts-creek-and-jeopardy-the-greatest-of-all-time.html", "image_id": "9ff79a39-ef5d-519e-956d-6b5adc52aa67"}, {"section": "Science", "headline": "The Superpowers of Super-Thin Materials", "abstract": "In materials science, 2-D is the new 3-D.", "caption": "A vacuum chamber for using X-ray spectroscopy to measure sample materials, the tiny squares of various colors, on a copper sample holder, at Berkeley National Laboratory's Advanced Light Source in California.", "image_url": "https://static01.nyt.com/images/2020/01/07/science/00SCI-FLAT1/00SCI-FLAT1-facebookJumbo.jpg?year=2020&h=550&w=1050&s=e536539e168088118bd7a31ee40b816fdeec13cffa9f5913658981d5e8a50e05&k=ZQJBKqZ0VN", "article_url": "https://www.nytimes.com/2020/01/07/science/physics-materials-electronics.html", "image_id": "042da968-a805-5e2c-aaf9-4e930129916d"}, {"section": "Sports", "headline": "The Government Is Reining In Youth Sports. The Adults Are Worried.", "abstract": "Puerto Rico is introducing far-reaching regulations on organizers of youth sports in an attempt to protect children from excessive competition.", "caption": "A Little League game in Cayey, P.R., in November 2018.", "image_url": "https://static01.nyt.com/images/2019/12/27/sports/27puertorico-youthsports1/27puertorico-youthsports1-facebookJumbo-v2.jpg?year=2020&h=550&w=1050&s=fcd990cebe784cf8d0e7ab049eabb5050ef74384cd44a34e7fd827bab5c93660&k=ZQJBKqZ0VN", "article_url": "https://www.nytimes.com/2020/01/07/sports/youth-sports-rules-us.html", "image_id": "f0ccdf42-ce76-55df-a12b-ff70c9613a01"}, {"section": "Economy", "headline": "A Year After a #MeToo Reckoning, Economists Still Grapple With It", "abstract": "After a year of revelations about racism and sexism, the profession's annual meeting reflected signs of progress, but also work to be done.", "caption": "Attendees at the annual meeting of the economics profession, held in San Diego over the weekend.", "image_url": "https://static01.nyt.com/images/2020/01/06/business/06econ3/merlin_166618347_9a446ea5-216a-49ab-b2dc-708bb86d8819-facebookJumbo.jpg?year=2020&h=550&w=1050&s=c471ddcb1bfe8055b912db3e54893b831ba1637ec62e399e107969a2899499e9&k=ZQJBKqZ0VN", "article_url": "https://www.nytimes.com/2020/01/07/business/economy/economics-race-gender.html", "image_id": "be552b42-3e1e-57ef-94ae-55cdd67bcc11"}, {"section": "Television", "headline": "Late Night Is Back and Ready for War", "abstract": "Stephen Colbert returned from his holiday break to find that President Trump is \"still mad about the Iranian hostage crisis.\"", "caption": "\"He's still mad about the Iranian hostage crisis?\" Stephen Colbert said of President Trump. \"What's next on his 1980s agenda?\"", "image_url": "https://static01.nyt.com/images/2020/01/07/arts/07latenight/07latenight-facebookJumbo-v3.png?year=2020&h=550&w=1050&s=ba27d2a2031d28e07aa9c89073a651db93de858e094dbee038bc5e34190056c8&k=ZQJBKqZ0VN", "article_url": "https://www.nytimes.com/2020/01/07/arts/television/trump-iran-stephen-colbert.html", "image_id": "7de90939-d81a-57e0-8740-9245324e97fa"}, {"section": "Books", "headline": "Looking for a Book to Read With Friends?", "abstract": "Welcome to Group Text, a new column about books that make you want to talk, ask questions and dwell in another world for a little bit longer. Liz Moore's \"Long Bright River\" is our inaugural pick.", "caption": "\"Long Bright River,\" a new novel by Liz Moore, is a twisty literary thriller that takes on the opioid crisis.", "image_url": "https://static01.nyt.com/images/2020/01/12/books/review/12GroupText-Egan/12GroupText-Egan-facebookJumbo.jpg?year=2020&h=550&w=1050&s=74e8f57ab31e67a4024a17c0ddab5a60612e05b9f33a6bd4614e2338c0fd882d&k=ZQJBKqZ0VN", "article_url": "https://www.nytimes.com/2020/01/07/books/review/long-bright-river-liz-moore.html", "image_id": "288e3a25-04d8-5a93-9868-04f81d26dcb0"}, {"section": "Books", "headline": "How Much Power Do Women Want? A Novel Circles the Question", "abstract": "Miranda Popkey's dialogue-rich debut, \"Topics of Conversation,\" poses unanswerable questions of female autonomy and consent, in the manner of Rachel Cusk or Sally Rooney.", "caption": "Miranda Popkey's narrator articulates a sustained, Sally Rooney-esque brooding on our simultaneous but conflicting yearnings for autonomy and \"being a vessel for the desire of others.\"", "image_url": "https://static01.nyt.com/images/2020/01/19/books/review/19Hitchens1/19Hitchens1-facebookJumbo.jpg?year=2020&h=550&w=1050&s=e78d61cf8e441dda037dc2d058f31120f0ebcf540d8bb64747b31c3b0e9beefe&k=ZQJBKqZ0VN", "article_url": "https://www.nytimes.com/2020/01/07/books/review/miranda-popkey-topics-of-conversation.html", "image_id": "b9391146-c6e1-59fc-9895-4556a955c0d5"}, {"section": "Books", "headline": "The Poet Robert Hass Is a Virtuoso of Common American Speech", "abstract": "In his new collection, \"Summer Snow,\" Hass uses his digressive style to shape wise poems of celebration, mourning and deep empathy.", "caption": "Robert Hass&rsquo;s new book, &ldquo;Summer Snow,&rdquo; looks meaningfully back on the long life it took to write it.", "image_url": "https://static01.nyt.com/images/2020/01/26/books/review/26Teicher1/26Teicher1-facebookJumbo-v2.jpg?year=2020&h=549&w=1050&s=4e1fd1a8de43fffc55adfa7a53f16d88aa0c6f56a98dddfe9ef20facbdeae838&k=ZQJBKqZ0VN", "article_url": "https://www.nytimes.com/2020/01/07/books/review/robert-hass-summer-snow-new-poems.html", "image_id": "e2448702-9af7-508d-9f8f-dce11b17eb87"}, {"section": "Books", "headline": "A Fortress to Faith \u2014 or Faith's Undoing?", "abstract": "In Marcial Gala's novel \"The Black Cathedral,\" a visionary preacher comes up against the grim realities of life in a Cuban backwater.", "caption": "In Gala&rsquo;s novel, Cienfuegos rivals Havana in terms of intrigue.", "image_url": "https://static01.nyt.com/images/2020/01/12/books/review/12mathew1/07mathew1-facebookJumbo.jpg?year=2020&h=549&w=1050&s=8b52d203e735882abc5c3e2a7c3c9bb273be80ff4073dc902a123ee2e6f306ea&k=ZQJBKqZ0VN", "article_url": "https://www.nytimes.com/2020/01/07/books/review/the-black-cathedral-marcial-gala.html", "image_id": "f918d2b7-0997-55b5-8e71-44d8fc1458b8"}, {"section": "Books", "headline": "A Team of Engineers Invented a Brick-Laying Robot. This Is Their Story.", "abstract": "Jonathan Waldman's book \"SAM\" explores the potential of automating masonry, and the true believers who did their best to make it happen.", "caption": "Here it is in action outside the Las Vegas Convention Center during Concrete World in 2018.", "image_url": "https://static01.nyt.com/images/2020/02/02/books/02Tyrangiel1/02Tyrangiel1-facebookJumbo.jpg?year=2020&h=550&w=1050&s=fcdb42b8a0c24ac31e8adff85d045334e37deee6818b95d454cd0c9834559588&k=ZQJBKqZ0VN", "article_url": "https://www.nytimes.com/2020/01/07/books/review/sam-jonathan-waldman.html", "image_id": "96cdbc99-d1df-51e8-a046-4fe9415217d7"}, {"section": "Books", "headline": "Olivia Gatwood, a Poet With a YouTube Following, Branches Out", "abstract": "The writer, whose performances have garnered hundreds of thousands of views online, explores her obsession with true crime and fear of male violence in her work.", "caption": "Olivia Gatwood, shown during a performance in Brooklyn, has cultivated an audience with poems such as \"Manic Pixie Dream Girl\" and \"Ode to My Bitch Face.\"", "image_url": "https://static01.nyt.com/images/2019/12/30/books/30Gatwood1/30Gatwood1-facebookJumbo.jpg?year=2020&h=549&w=1050&s=dae3710c6c8724e6f5edfa9a9441e64d0bff736c4c5cf6f991ae041db9c4d0c7&k=ZQJBKqZ0VN", "article_url": "https://www.nytimes.com/2020/01/07/books/olivia-gatwood-poet-life-of-the-party.html", "image_id": "2a64ef64-2446-504c-aa15-c6ddca197976"}, {"section": "Books", "headline": "Off the Coast of Los Angeles, a Father and Daughter Fight to Survive", "abstract": "Crissy Van Meter's debut novel, \"Creatures,\" floats a young woman's coming-of-age atop the ebbs and flows of the sea.", "caption": "Crissy Van Meter's vivid and moving debut is a novel powered by atmosphere.", "image_url": "https://static01.nyt.com/images/2020/01/09/books/review/00Vandenberg1/00Vandenberg1-facebookJumbo.jpg?year=2020&h=182&w=348&s=be8ee85a32ccab3fc959f1e2eab7acca64078428490bc827a4a8b670401b3bbc&k=ZQJBKqZ0VN", "article_url": "https://www.nytimes.com/2020/01/07/books/review/crissy-van-meter-creatures.html", "image_id": "dc08f33e-7671-5d5a-9dae-756e27ee8854"}, {"section": "Opinion", "headline": "Skip the Vatican Museum. Go to the National Museum of Qatar.", "abstract": "When it comes to visual and performing arts, the Gulf countries are all about the future, and there's no need to get in line or suffer selfie-stick fatigue.", "caption": "The National Museum of Qatar in Doha.", "image_url": "https://static01.nyt.com/images/2019/11/25/opinion/25belcher/25belcher-facebookJumbo.jpg?year=2020&h=550&w=1050&s=e016248e902f616b33ed1116a66f7cfd68cb35b07593b682846a3d172d8c8060&k=ZQJBKqZ0VN", "article_url": "https://www.nytimes.com/2020/01/07/opinion/national-museum-qatar-art.html", "image_id": "51377e99-877f-5d2b-b806-035f71fce034"}, {"section": "Opinion", "headline": "Andrew Jackson in the Persian Gulf", "abstract": "The Suleimani assassination is the kind of tactic Trump promised his voters \u2014 but without a strategy to match.", "caption": "President Trump's eagerness to pardon war criminals and threaten war crimes is Jacksonianism at its worst.", "image_url": "https://static01.nyt.com/images/2020/01/07/opinion/07douthatWeb/07douthatWeb-facebookJumbo.jpg?year=2020&h=550&w=1050&s=21ea799291d3ef25073e299310d9adc538dfa11481ef7959d4a63b466d3277aa&k=ZQJBKqZ0VN", "article_url": "https://www.nytimes.com/2020/01/07/opinion/trump-soleimani-iran.html", "image_id": "d1dd7850-7756-5d27-85d5-6bf164559692"}, {"section": "Television", "headline": "The Rise of 'Schitt's Creek'", "abstract": "The series is wrapping up just as it achieved something like mainstream success. For its creators and stars, that's the perfect time to go.", "caption": "Clockwise from left, the stars of \"Schitt's Creek\": Annie Murphy, Eugene Levy, Catherine O'Hara and Daniel Levy.", "image_url": "https://static01.nyt.com/images/2020/01/12/arts/12schitts-creek1/12schitts-creek1-facebookJumbo.jpg?year=2020&h=550&w=1050&s=f531dc8821c9fb30e646c6ca35d782346649dc61c87567702eef8c41f1edf573&k=ZQJBKqZ0VN", "article_url": "https://www.nytimes.com/2020/01/07/arts/television/schitts-creek-final-season.html", "image_id": "891865b3-68fa-539d-b7bf-dc56ce4ab9e0"}, {"section": "Opinion", "headline": "The Odd Couples of the Democratic Party", "abstract": "Iran, impeachment and Iowa are making for some strange bedfellows, just the way politics is supposed to.", "caption": "Amy Klobuchar and Joe Biden, from left, with fellow Democratic presidential candidates at a November fund-raiser in Nevada.", "image_url": "https://static01.nyt.com/images/2020/01/07/opinion/07convoWeb/07convoWeb-facebookJumbo.jpg?year=2020&h=550&w=1050&s=ea50332646a87bc3acb0ce7893c55a12f77ca6757d5aa2ed61637b98dc6263a2&k=ZQJBKqZ0VN", "article_url": "https://www.nytimes.com/2020/01/07/opinion/democrats-iowa-iran-impeachment.html", "image_id": "a882729f-2cbf-51ac-bcc6-875433350938"}, {"section": "Style", "headline": "Nicky Haslam's House of Commons", "abstract": "Upon turning 80, the English decorator/arbiter/cabaret singer/socialite/poison pen gave up his storied country house, sold everything in it, published a book and opened a new chapter.", "caption": "Nicky Haslam has lived many lives.", "image_url": "https://static01.nyt.com/images/2020/01/09/fashion/08HASLAM1/08HASLAM1-facebookJumbo.jpg?year=2020&h=549&w=1050&s=3fbd3db9a84d6dcfa77955a54f32f261e78982cdb8723926c8ba7d1b3ede6b20&k=ZQJBKqZ0VN", "article_url": "https://www.nytimes.com/2020/01/07/style/nicky-haslams-house-of-commons.html", "image_id": "52911ad5-42b7-5018-92f4-4cc0843abf77"}, {"section": "Real Estate", "headline": "How Hard Can It Be to Choose a Hardwood Floor?", "abstract": "Harder than you might think, given all the options available. Here's how to navigate the various decisions you'll have to make.", "caption": "In a farmhouse in Dutchess County, N.Y., Larson Architecture Works installed reclaimed heart-pine flooring from the Hudson Company.", "image_url": "https://static01.nyt.com/images/2020/01/12/realestate/07fix01/oakImage-1578002347173-facebookJumbo.jpg?year=2020&h=549&w=1050&s=59ede3f2ad37ae9d9cfa6f6d57938824adc4e6860dcc81b5235a1d26acaac3eb&k=ZQJBKqZ0VN", "article_url": "https://www.nytimes.com/2020/01/07/realestate/how-hard-can-it-be-to-choose-a-hardwood-floor.html", "image_id": "cab1ae18-c532-5a0e-8d36-660eead58f8e"}, {"section": "Opinion", "headline": "Why Did the U.S. Kill Suleimani?", "abstract": "The attack illustrates America's lack of a clear grand strategy \u2014 and why we need one immediately.", "caption": "Mourners of Maj. Gen. Qassim Suleimani in Tehran, Iran, on Monday.", "image_url": "https://static01.nyt.com/images/2020/01/07/opinion/07CobbsField/07CobbsField-facebookJumbo.jpg?year=2020&h=550&w=1050&s=74ea41427566029a5b95d8ded351e659c4ebe0b6c0a61bc4bfa0fe54983c203b&k=ZQJBKqZ0VN", "article_url": "https://www.nytimes.com/2020/01/07/opinion/soleimani-killed-us.html", "image_id": "a32c82e2-458f-5dd8-ad2b-96ca2299f792"}, {"section": "Style", "headline": "The Leopard Pony Coat Chronicles", "abstract": "Tailoring is not dead, the chore coat reigns, and men's wear has entered a new golden age, says a group of insiders reviewing the year gone by.", "caption": "Alexander McQueen, fall 2019", "image_url": "https://static01.nyt.com/images/2020/01/07/fashion/07PITTI-2019-10/07PITTI-2019-10-facebookJumbo.jpg?year=2020&h=550&w=1050&s=3feb167c0c7b9cc6038acbc978ee87e984ca6c8e2b5e282ace0000fb7688b588&k=ZQJBKqZ0VN", "article_url": "https://www.nytimes.com/2020/01/07/style/mens-wear-fashion-the-beauty-myth-is-not-a-myth.html", "image_id": "3824f293-42fb-5437-8442-13858bd64405"}, {"section": "Movies", "headline": "'Joker' Leads BAFTA Nominations", "abstract": "The Todd Phillips movie earned 11 nominations for Britain's equivalent of the Oscars, including best film, best director and best actor.", "caption": "Joaquin Phoenix at the \"Joker\" premiere in September 2019 in Hollywood, California.", "image_url": "https://static01.nyt.com/images/2020/01/07/arts/07bafta-nom/merlin_161732514_54bcb98b-93f6-46a7-b6e8-5bd3a0d607e6-facebookJumbo.jpg?year=2020&h=549&w=1050&s=b0b6528e2f7440b5c1289381b4c78d3a12f732ffac2c9f9743f992ac95c3ec3b&k=ZQJBKqZ0VN", "article_url": "https://www.nytimes.com/2020/01/07/movies/bafta-nominations-joker-irishman-1917.html", "image_id": "82ce2c72-8819-563f-882e-af135c896e31"}, {"section": "Opinion", "headline": "No One Believes Trump", "abstract": "Which isn't good in an international crisis.", "caption": "President Trump in Florida last week.", "image_url": "https://static01.nyt.com/images/2020/01/07/opinion/07leonhardt-newsletter/07leonhardt-newsletter-facebookJumbo.jpg?year=2020&h=549&w=1050&s=5c4a64bfaae77e0e170f798a053426e6340ce2645163ed4cf1d9b0957f873121&k=ZQJBKqZ0VN", "article_url": "https://www.nytimes.com/2020/01/07/opinion/trump-suleimani-lies.html", "image_id": "d41ffa39-aafe-556e-8a71-5130e225a565"}, {"section": "Real Estate", "headline": "Altadena, Calif.: Open Spaces Above the Sprawl of Los Angeles", "abstract": "A variety of housing styles and good value for people priced out of metropolitan neighborhoods.", "caption": "Along the commercial drag of Lake Avenue, locals gather at Fox's Restaurant, a diner and landmark that's been in operation for more than 60 years.", "image_url": "https://static01.nyt.com/images/2020/01/07/realestate/07LIVING-CA-ALTADENA-slide-1W49/07LIVING-CA-ALTADENA-slide-1W49-facebookJumbo.jpg?year=2020&h=550&w=1050&s=475b2407fb36e7e1eee4cc5f172bc16460fcefd08daa427ecc861766b5e936e9&k=ZQJBKqZ0VN", "article_url": "https://www.nytimes.com/2020/01/07/realestate/altadena-calif-open-spaces-above-the-sprawl-of-los-angeles.html", "image_id": "f8de2489-7ca5-5736-a3af-57cbdede6158"}, {"section": "Television", "headline": "On TV's New Musicals, Every Episode Is Opening Night", "abstract": "Television is in love with musical shows, with \"Zoey's Extraordinary Playlist\" and \"Katy Keene\" joining the growing chorus this winter. But they're not easy to pull off.", "caption": "Paul James and Callie Hernandez in Netflix's \"Soundtrack,\" which builds its story around the songs.", "image_url": "https://static01.nyt.com/images/2020/01/12/arts/12tv-musicals4/12tv-musicals4-facebookJumbo-v3.jpg?year=2020&h=550&w=1050&s=97d817d1c30b5839fe36370eccab68364b6e97ed50887f34294daf73e6b87efb&k=ZQJBKqZ0VN", "article_url": "https://www.nytimes.com/2020/01/07/arts/television/zoeys-extraordinary-playlist-high-school-musical.html", "image_id": "98c8c94d-0486-5e3a-b934-eb8d94467a10"}, {"section": "Sports", "headline": "Tom Brady and the Patriots Have to Part Ways Someday. Is It Too Soon?", "abstract": "Brady, 42, is set to become a free agent after he and his team finished a season that was subpar by the standards of their dynasty.", "caption": "Tom Brady during the Patriots' playoff loss to the Tennessee Titans on Saturday.", "image_url": "https://static01.nyt.com/images/2020/01/06/sports/06bradyWEB1/06bradyWEB1-facebookJumbo.jpg?year=2020&h=550&w=1050&s=0c4d9c8e737dd37c074b3a751960e44d92b2a751894bfecff8572652f936b3c3&k=ZQJBKqZ0VN", "article_url": "https://www.nytimes.com/2020/01/07/sports/football/tom-brady-new-england-patriots.html", "image_id": "1ee8e56f-e715-5c6f-aab2-239ab2104c5d"}, {"section": "Fashion", "headline": "'It's Harder to Fight When You're Naked'", "abstract": "Charli Penn and Gibran Watkins have learned that love means giving each other space to be vulnerable and to heal.", "caption": "Charli Penn and Gibran Watkins, with Karma, at their home in Bloomfield, N.J.", "image_url": "https://static01.nyt.com/images/2020/01/12/fashion/12NoSecret-PennWatkins1/00NoSecret-PennWatkins1-facebookJumbo.jpg?year=2020&h=549&w=1050&s=f6f0f731b8c657bc17970ecc59d5f54babdf3bdcf716f742696e7ff3dff225cd&k=ZQJBKqZ0VN", "article_url": "https://www.nytimes.com/2020/01/07/fashion/weddings/Charli-Penn-and-Gibran-Watkins-talk-about-the-secret-to-their-marriage.html", "image_id": "0afd3628-bced-54f8-9c2d-1b6bc13a8421"}, {"section": "Books", "headline": "Books That Captivate Babies and Toddlers", "abstract": "Lift that flap, peek through that hole, press that button. Interactive books keep little ones entertained \u2014 and help them develop cognitive abilities.", "caption": "From \"Alphabet Street.\"", "image_url": "https://static01.nyt.com/images/2020/01/12/books/review/12Russo-KIDS/12Russo-KIDS-facebookJumbo-v2.jpg?year=2020&h=549&w=1050&s=60b81a2d62cddaab3d6c26e498b16ecd87d048f99a10520a60016d9adc355edf&k=ZQJBKqZ0VN", "article_url": "https://www.nytimes.com/2020/01/07/books/review/books-that-captivate-babies-and-toddlers.html", "image_id": "2d24fb0f-6182-5ba3-a60d-6f962dd726a9"}, {"section": "Food", "headline": "Ken Friedman of the Spotted Pig Will Pay $240,000 in Sexual Harassment Case", "abstract": "The restaurateur has agreed to a payout for 11 former employees, including 20 percent of his profits from the restaurant, after an investigation by New York's attorney general.", "caption": "Trish Nelson, a former server at the Spotted Pig, raised her fist Tuesday as she spoke at a news conference announcing the settlement.", "image_url": "https://static01.nyt.com/images/2020/01/08/dining/08friedman-print1/07friedman6-facebookJumbo.jpg?year=2020&h=550&w=1050&s=0946b5a76d018356d75d1cccd941ff3a6f74e7ffa22784945b3d7413227f84cc&k=ZQJBKqZ0VN", "article_url": "https://www.nytimes.com/2020/01/07/dining/spotted-pig-ken-friedman-sexual-harassment.html", "image_id": "9f266c76-3a43-5078-91f7-1d81aedc03ee"}, {"section": "Books", "headline": "Elizabeth Wurtzel, 'Prozac Nation' Author, Is Dead at 52", "abstract": "Her startling 1994 memoir won praise for opening a dialogue about clinical depression and helped introduce an unsparing style of confessional writing that remains influential.", "caption": "Elizabeth Wurtzel in 2007. Her provocative memoir &ldquo;Prozac Nation&rdquo; opened a dialogue about depression.", "image_url": "https://static01.nyt.com/images/2020/01/08/obituaries/07Wurtzel1/07Wurtzel1-facebookJumbo.jpg?year=2020&h=550&w=1050&s=3a4f69636572ed49944d000556cbced1ecfb27b172cf1925a682c79379dbb6bd&k=ZQJBKqZ0VN", "article_url": "https://www.nytimes.com/2020/01/07/books/elizabeth-wurtzel-dead.html", "image_id": "91cd304d-9d7c-5c2b-b46b-3b5137abbc71"}, {"section": "Opinion", "headline": "It's Time to Calibrate Fears of a Cyberwar With Iran", "abstract": "It is very difficult for Iran to launch cyberattacks that would affect a significant portion of the American population.", "caption": "An illuminated billboard depicting Maj. Gen. Qassim Suleimani in Tehran on Sunday.", "image_url": "https://static01.nyt.com/images/2020/01/07/opinion/07schneider/07schneider-facebookJumbo.jpg?year=2020&h=549&w=1050&s=b230e7103aefd37a553bcc1b59499f540d11ffd5521c166d46cf6a9aca173393&k=ZQJBKqZ0VN", "article_url": "https://www.nytimes.com/2020/01/07/opinion/iran-cyber-attack-hacking.html", "image_id": "a5f9a33c-cb8c-5678-876a-f99fdfe01718"}, {"section": "Television", "headline": "Janet Mock and Taylor Swift to Be Honored at Glaad Awards", "abstract": "The transgender storyteller and the Grammy Award-winning singer will be honored for promoting acceptance and equality in their work.", "caption": "Janet Mock, who will be honored with the Stephen F. Kolzak Award.", "image_url": "https://static01.nyt.com/images/2020/01/08/arts/07glaad-item-mock2/07glaad-item-mock2-facebookJumbo.jpg?year=2020&h=549&w=1050&s=d6428bb115f73a48aa82a6af32b2c49aad33d3283206f128eb71a5d42ee1e46e&k=ZQJBKqZ0VN", "article_url": "https://www.nytimes.com/2020/01/07/arts/television/taylor-swift-janet-mock-glaad-awards.html", "image_id": "63e8b48a-f748-5a17-895a-ea507dce499a"}, {"section": "Technology", "headline": "Sonos, Squeezed by the Tech Giants, Sues Google", "abstract": "The maker of home speakers said Google and Amazon stole its technology and abused their power, but it could only risk suing one.", "caption": "The Sonos Play:5 inside the four pi anechoic chamber at the Sonos campus in Santa Barbara, Calif.", "image_url": "https://static01.nyt.com/images/2020/01/07/business/07sonos1/07sonos1-facebookJumbo.jpg?year=2020&h=549&w=1050&s=278d936ae5eec76b30815b33d9900e162210b90a5c908287bbb53eb9d5d3b24e&k=ZQJBKqZ0VN", "article_url": "https://www.nytimes.com/2020/01/07/technology/sonos-sues-google.html", "image_id": "5745221d-0670-5141-9d27-83ee14a7aa21"}, {"section": "Movies", "headline": "P.G.A. and D.G.A. Nominations Favor 'Parasite,' '1917,' 'The Irishman'", "abstract": "The path to a best-picture nomination often runs through these two guilds, but who got left out?", "caption": "Cho Yeo Jeong in a scene from \"Parasite,\" directed by the DGA Award nominee Bong Joon Ho.", "image_url": "https://static01.nyt.com/images/2020/01/07/arts/07more-noms2/merlin_159836193_389be4aa-28ee-4f1d-aa74-1797691b16cc-facebookJumbo.jpg?year=2020&h=549&w=1050&s=d19bbe8174f423b6d6b15d277ac2ff224f0b25b63eb8e0bb4198f708435c5bf2&k=ZQJBKqZ0VN", "article_url": "https://www.nytimes.com/2020/01/07/movies/producers-guild-directors-guild-nominations.html", "image_id": "c5b18215-f967-5467-884c-794ac21751e4"}, {"section": "Sports", "headline": "Giants Agree to Hire Joe Judge as Head Coach", "abstract": "The Patriots assistant had not been considered a top target, but he quickly emerged as the Giants' choice. Matt Rhule, presumed to be the leading candidate, agreed to a deal with the Carolina Panthers.", "caption": "Joe Judge spent eight seasons as a Patriots assistant under Coach Bill Belichick.", "image_url": "https://static01.nyt.com/images/2020/01/07/sports/07nfl-judge/07nfl-judge-facebookJumbo.jpg?year=2020&h=549&w=1050&s=a7ded4c623bacfc618a7e160a5ea4c8dd3344e4092e16f416e1455e23f229f8f&k=ZQJBKqZ0VN", "article_url": "https://www.nytimes.com/2020/01/07/sports/football/joe-judge-giants.html", "image_id": "9941da8d-73ed-508b-a6d5-82157a8a317e"}, {"section": "Food", "headline": "A Sprawling Space for Cocktails and Bar Fare in Midtown Manhattan", "abstract": "Torien, an offshoot of a Tokyo yakitori counter, opens; Jacob Hadjigeorgis of Jacob's Pickles unveils his tiki bar; and more restaurant news.", "caption": "From left, the chef Tien Ho, Anthony Merlino and Graceanne Jordan of Bergamo's. Mr. Merlino is the restaurant's beverage director, and Ms. Jordan the chief hospitality officer.", "image_url": "https://static01.nyt.com/images/2020/01/08/dining/07off/07off-facebookJumbo.jpg?year=2020&h=550&w=1050&s=231323fa97d6d6a4b2d0fd33539a56eb37b4f4fcc93b1984dc4f0bf15a387754&k=ZQJBKqZ0VN", "article_url": "https://www.nytimes.com/2020/01/07/dining/nyc-restaurant-news.html", "image_id": "ae5a0a7b-db3f-50cd-b61e-145c94cd5e33"}, {"section": "Science", "headline": "Hints of Phantom Crater Found Under Volcanic Plateau in Laos", "abstract": "Scientists knew a meteorite impact had flung debris all over the world, but where it struck has remained a mystery.", "caption": "A photomicrograph of quartz crystal from an impact-breccia deposit about 12 miles southeast of the center of where researchers think a Laotian crater is located.", "image_url": "https://static01.nyt.com/images/2020/01/07/science/07TB-CRATER2/07TB-CRATER2-facebookJumbo.jpg?year=2020&h=550&w=1050&s=a1b85f6395f4af2def5a848441778753b505f073e97d93a6e0262c14d87d2e0d&k=ZQJBKqZ0VN", "article_url": "https://www.nytimes.com/2020/01/07/science/crater-laos-meteorite.html", "image_id": "eb247055-f64e-5d30-886b-e3a6a22ffe32"}, {"section": "Food", "headline": "Current Job: Award-Winning Chef. Education: University of IHOP.", "abstract": "The nation's chain restaurants don't reap much critical praise, but many high-end chefs say they got a priceless, practical education there.", "caption": "Ms. Dabney said she appreciated the absence of a kitchen hierarchy at Applebee's, and tries to instill some of that ethos at Blackberry Farm.", "image_url": "https://static01.nyt.com/images/2020/01/08/dining/07chain2/00chain02-facebookJumbo.jpg?year=2020&h=550&w=1050&s=29c82f4f3a35baf57189d5ad6f55b31879543831918bad585d80177fa41d8e33&k=ZQJBKqZ0VN", "article_url": "https://www.nytimes.com/2020/01/07/dining/chef-chain-restaurant.html", "image_id": "42154330-e16e-5cdd-b044-695cfeafa988"}, {"section": "Dance", "headline": "What if a Dance Piece Were Actually Funny? Or Super Sad?", "abstract": "The choreographer Mariana Valencia has gone from making \"abstract quiet dances\" to using autobiography to engage, often in comic ways, with audiences.", "caption": "Mariana Valencia rehearsing her new solo \"Air,\" which draws connections between her personal history and broader social histories.", "image_url": "https://static01.nyt.com/images/2020/01/08/arts/07valencia1/07valencia1-facebookJumbo-v2.jpg?year=2020&h=549&w=1050&s=faef34d9aeb5042e01788725e5e44985a91709bc49e30a2f83364e3f59a18e2b&k=ZQJBKqZ0VN", "article_url": "https://www.nytimes.com/2020/01/07/arts/dance/mariana-valencia-air-performance-space-new-york.html", "image_id": "6fb8dd7e-1464-5aad-ae8c-f6100d8fcaa2"}, {"section": "Opinion", "headline": "Voices of Anxiety as Australia Burns", "abstract": "Readers react to an Op-Ed article by the novelist Richard Flanagan that faults the country's politicians, among other things.", "caption": "An out-of-control fire in Hillville, in the Australian state of New South Wales, on Nov. 12.", "image_url": "https://static01.nyt.com/images/2020/01/03/opinion/03flanagan1/03flanagan1-facebookJumbo.jpg?year=2020&h=550&w=1050&s=c6429e3670fd9c840009c714517f1b2aea72d355c9ff90f92b579a24f3373113&k=ZQJBKqZ0VN", "article_url": "https://www.nytimes.com/2020/01/07/opinion/letters/australia-fires-climate.html", "image_id": "9cbc675c-2c82-5187-98fd-a3083f91d7d5"}, {"section": "Technology", "headline": "Don't Tilt Scales Against Trump, Facebook Executive Warns", "abstract": "In an internal memo, Andrew Bosworth said he \"desperately\" wanted the president to lose. But, he said, the company should avoid hurting Mr. Trump's campaign.", "caption": "Andrew Bosworth, who leads Facebook's virtual and augmented reality division, warned employees in a memo not \"to use the tools available to us to change the outcome\" of the 2020 election.", "image_url": "https://static01.nyt.com/images/2020/01/07/business/07boz/07boz-facebookJumbo.jpg?year=2020&h=549&w=1050&s=e185676091be86e029f93784cca3d58e127fa5554933fa38fd54aea234fed350&k=ZQJBKqZ0VN", "article_url": "https://www.nytimes.com/2020/01/07/technology/facebook-trump-2020.html", "image_id": "5b2fd205-235c-5398-934e-e279374231af"}, {"section": "Technology", "headline": "Lord of the Rings, 2020 and Stuffed Oreos: Read the Andrew Bosworth Memo", "abstract": "Mr. Bosworth, a Facebook executive, weighed in on the platform's role in political polarization.", "caption": "Mr. Bosworth wrote that President Trump's use of Facebook's advertising tools \"very well may lead to\" his re-election.", "image_url": "https://static01.nyt.com/images/2020/01/07/business/07bozmemo/07bozmemo-facebookJumbo.jpg?year=2020&h=550&w=1050&s=f38c5112aa0fba54b94a01c64c3241af9d0d5618b5e216189b924acf6dcaeead&k=ZQJBKqZ0VN", "article_url": "https://www.nytimes.com/2020/01/07/technology/facebook-andrew-bosworth-memo.html", "image_id": "1eb04e31-808a-5f52-beef-2cab693cb33a"}, {"section": "Books", "headline": "Romance Writers of America Cancels Awards Program", "abstract": "The organization, criticized for its handling of a racism accusation, said it wouldn't hold its annual contest after entrants and judges pulled out.", "caption": "Courtney Milan, whose criticism of another writer's book led to punishment from the Romance Writers of America, said that the group canceling this year's awards program \"is the first right decision I've seen RWA make in this whole debacle.\"", "image_url": "https://static01.nyt.com/images/2020/01/07/books/07ritas1/07ritas1-facebookJumbo.jpg?year=2020&h=549&w=1050&s=1ae92157f0c446d4fbb0cfa6bc211651c2ed4949f4be83b11a6cd47d5ddfe04d&k=ZQJBKqZ0VN", "article_url": "https://www.nytimes.com/2020/01/07/books/romance-writers-cancel-ritas.html", "image_id": "687cf09e-0c72-55d6-8317-319a2cab3b44"}, {"section": "Movies", "headline": "'System K' Review: Art in the Streets of Desperation", "abstract": "The poverty and chaos of Kinshasa drive an art scene that's vivid, unrelenting and genuinely dangerous.", "caption": "The street artist Kongo Astronaut, center, in \"System K.\"", "image_url": "https://static01.nyt.com/images/2020/01/07/arts/systemk1/systemk1-facebookJumbo.jpg?year=2020&h=550&w=1050&s=9095c221f223904c6339dc61fee70110a3e513b866ffd873615073975505270c&k=ZQJBKqZ0VN", "article_url": "https://www.nytimes.com/2020/01/07/movies/system-k-review.html", "image_id": "fcb11e15-6fe9-5629-9782-ecbd88818c74"}, {"section": "Books", "headline": "When White Supremacists Overthrew an Elected Government", "abstract": "David Zucchino's \"Wilmington's Lie\" tells the forgotten history of a coup against a multiracial government in North Carolina.", "caption": "The aftermath of a white supremacist coup, North Carolina, 1898.", "image_url": "https://static01.nyt.com/images/2020/01/26/books/review/26glaude/26glaude-facebookJumbo.jpg?year=2020&h=550&w=1050&s=5f3b15fe27996d06e7c06cf6ad043d812d1a96cc93e257b01edb1449c6b599c6&k=ZQJBKqZ0VN", "article_url": "https://www.nytimes.com/2020/01/07/books/review/wilmingtons-lie-david-zucchino.html", "image_id": "5cf6842f-4532-55ce-b4c8-f3c4474efe5c"}, {"section": "Art & Design", "headline": "John Baldessari: An Artist in a Class by Himself", "abstract": "His visual style derives from a corner of life that we never even knew had a style \u2014 that is, the classroom.", "caption": "Baldessari&rsquo;s &ldquo;Beach Scene/Nuns/Nurse (With Choices),&rdquo; from 1991, five color photographs with acrylic paint.", "image_url": "https://static01.nyt.com/images/2020/01/08/arts/07baldessari-appreciation-promo/07baldessari-appreciation2-facebookJumbo.jpg?year=2020&h=550&w=1050&s=68a98d43e407fb4835249526dd150366c4fee134b82a2ae82aafcbb500dfeabf&k=ZQJBKqZ0VN", "article_url": "https://www.nytimes.com/2020/01/07/arts/design/john-baldessari-art.html", "image_id": "1e30c053-bc3c-583b-94e6-946a9a1952ba"}, {"section": "Television", "headline": "Greatest of All Time on 'Jeopardy!': Who Won Game 3?", "abstract": "With Ken Jennings and James Holzhauer tied at one match apiece, one had a chance to get close to the title Thursday night.", "caption": "Ken Jennings was so far ahead by Final Jeopardy that James Holzhauer, left, and Brad Rutter decided to have a little fun with their answer boards.", "image_url": "https://static01.nyt.com/images/2020/02/09/arts/09jeopardy-final/09jeopardy-final-facebookJumbo.jpg?year=2020&h=550&w=1050&s=67f11839fd9ad4076aec408dce5de47e4d9153bca25a2b6260ec3072a516d1f4&k=ZQJBKqZ0VN", "article_url": "https://www.nytimes.com/2020/01/07/arts/television/jeopardy-greatest.html", "image_id": "3f537258-056e-5347-920e-810c63eec051"}, {"section": "Media", "headline": "Tucker Carlson Dissents as Right-Wing Media Weighs Trump's Iran Strike", "abstract": "Cracks in the conservative commentariat as the White House struggles to form a clear narrative.", "caption": "\"As recently as last week, most people didn't consider Iran an imminent threat,\" the Fox News host Tucker Carlson said.", "image_url": "https://static01.nyt.com/images/2020/01/07/business/07IRANMEDIA-02/merlin_166793529_5e878431-1a85-4e7b-a6a1-6c59060a751f-facebookJumbo.jpg?year=2020&h=550&w=1050&s=dd57b337e6741d25c303f8f80249dbe889e24f19e694aef1b7535c86db09b8a7&k=ZQJBKqZ0VN", "article_url": "https://www.nytimes.com/2020/01/07/business/media/tucker-carlson-iran-trump-media.html", "image_id": "d0f32df9-fc64-5754-a9c2-4e8bb05cc876"}, {"section": "Theater", "headline": "Jack Garfein, Director From Actors Studio's Heyday, Dies at 89", "abstract": "His family perished in the Holocaust. He survived and went to the United States, where he worked with Ben Gazzara, George Peppard, Samuel Beckett and Arthur Miller.", "caption": "Jack Garfein at the Mayfair Hotel in London during the London Film Festival in 2012. As a director, producer and acting teacher, he worked with some of the greatest actors and playwrights of his era.", "image_url": "https://static01.nyt.com/images/2020/01/13/obituaries/06Garfein1/06Garfein1-facebookJumbo.jpg?year=2020&h=550&w=1050&s=26987a0eb0579763ba195772527379e29e41a41bbabc170064727a3d1a6c87f4&k=ZQJBKqZ0VN", "article_url": "https://www.nytimes.com/2020/01/07/theater/jack-garfein-dead.html", "image_id": "7e4aad66-b704-5f1b-be7e-f8af51560028"}, {"section": "Technology", "headline": "Inside the Billion-Dollar Battle Over .Org", "abstract": "A private equity firm wants to buy the internet domain used by nonprofits. A group of online pioneers says it is not the place to maximize profits.", "caption": "A new cooperative is trying to persuade the Internet Corporation for Assigned Names and Numbers to stop the sale of dot-org.", "image_url": "https://static01.nyt.com/images/2020/01/07/business/07dotorg1/07dotorg1-facebookJumbo.jpg?year=2020&h=549&w=1050&s=b9ab5a22b34cd4d3af84d337270463996fdb29247c394c132c36df2c5d02c3a6&k=ZQJBKqZ0VN", "article_url": "https://www.nytimes.com/2020/01/07/technology/dot-org-private-equity-battle.html", "image_id": "d5d4d50f-6aec-51d7-9ffa-82b7f253f5e2"}, {"section": "Sports", "headline": "The College Football National Championship Game Is When? How the Wait Widened", "abstract": "A 16-day gap between the College Football Playoff semifinals and the title game was not exactly by design.", "caption": "The College Football Playoff has a 16-day layoff between the semifinal games and the national title game. It wasn't always planned that way.", "image_url": "https://static01.nyt.com/images/2020/01/07/sports/07cfp-schedule-01/07cfp-schedule-01-facebookJumbo.jpg?year=2020&h=550&w=1050&s=1c5c8d07f78a34565976d29385fa80e1480033c72f0257e9881c9f4ca0ea6242&k=ZQJBKqZ0VN", "article_url": "https://www.nytimes.com/2020/01/07/sports/ncaafootball/when-is-the-national-championship-game.html", "image_id": "59c918c6-6222-5a86-a568-c51f732b6e0a"}, {"section": "Music", "headline": "Musicians' Pension Plan Seeks to Cut Benefits", "abstract": "The plan, running out of money, wants to take the rare step of cutting benefits that have already been earned.", "caption": "Local 802 of the American Federation of Musicians endorsing Bill de Blasio for mayor of New York in 2013. The local&rsquo;s new leadership is concerned about proposed changes to the union&rsquo;s pension benefits.", "image_url": "https://static01.nyt.com/images/2020/01/09/arts/07pension-item/07pension-item-facebookJumbo.jpg?year=2020&h=550&w=1050&s=51acf420619455f751ca86d3d292c1a3b92bb455ea45bab0ce581cae5c751d81&k=ZQJBKqZ0VN", "article_url": "https://www.nytimes.com/2020/01/07/arts/music/musicians-union-pension.html", "image_id": "84b98767-1a2b-561e-b2e0-9202e78d937b"}, {"section": "Economy", "headline": "U.S. and France Race to Conclude Digital Tax Talks as Tariff Threat Looms", "abstract": "The efforts came as purveyors of wine, cookware and handbags gathered in Washington to argue against the administration's plan.", "caption": "Bruno Le Maire, the French finance minister, said on Tuesday that the United States and France would redouble their efforts to find a compromise before the end of the month.", "image_url": "https://static01.nyt.com/images/2020/01/07/business/07DC-EUTRADE-01/merlin_166783104_53523f1e-c782-49c9-b353-09e5f3caa943-facebookJumbo.jpg?year=2020&h=549&w=1050&s=032b48f058eb6f5961efeb8cf956c4a128f39f17e2818e90e041d3e9ae229c43&k=ZQJBKqZ0VN", "article_url": "https://www.nytimes.com/2020/01/07/business/economy/us-france-digital-tax.html", "image_id": "62bf37af-5a63-50df-9e5a-11ec0e5ef67c"}, {"section": "Science", "headline": "June Bacon-Bercey, 90, Pathbreaking Meteorologist, Is Dead", "abstract": "She is widely believed to have been the first African-American female meteorologist to forecast weather on television.", "caption": "The meteorologist June Bacon-Bercey with her on-air colleagues Henry Marcott, left, and Mike Nolan at WGR-TV in Buffalo, N.Y., in the early 1970s. A fellow meteorologist said she was &ldquo;one of the major African-American pioneers on television, irrespective of gender.&rdquo;", "image_url": "https://static01.nyt.com/images/2020/01/09/obituaries/07Bacon-Bercey1/07Bacon-Bercey1-facebookJumbo.jpg?year=2020&h=550&w=1050&s=b33e0aace0350635cc1a7a16f363eed216ac228267c65c278483833cad975c6a&k=ZQJBKqZ0VN", "article_url": "https://www.nytimes.com/2020/01/07/science/june-bacon-bercey-90-pathbreaking-meteorologist-is-dead.html", "image_id": "09ce2554-aa2d-52c8-b747-62ba6e943861"}, {"section": "Opinion", "headline": "Tessa Majors and the Worst Thing I Ever Heard", "abstract": "Not long after her killing, someone left a racist message on my office phone at Barnard, where she had been a student. Why?", "caption": "A memorial to Tessa Majors, a Barnard student killed in Morningside Park in Manhattan, at a vigil in December.", "image_url": "https://static01.nyt.com/images/2019/12/20/nyregion/08boylan/08boyla-facebookJumbo-v2.jpg?year=2020&h=550&w=1050&s=68aea0f7d319721944bf91ccbf3acb275acff0bdfe041a33d8702d3126ca5cb5&k=ZQJBKqZ0VN", "article_url": "https://www.nytimes.com/2020/01/07/opinion/tessa-majors-barnard.html", "image_id": "5da63bfa-2864-5347-af96-603c0326bf3a"}, {"section": "Dance", "headline": "Gibney Receives Grant to Transform Into a Repertory Company", "abstract": "Gina Gibney says she sees an \"urgent need\" for a repertory group along the lines of Nederlands Dans Theater and Ballet BC.", "caption": "Gina Gibney will be artistic director of the Gibney Company.", "image_url": "https://static01.nyt.com/images/2014/10/26/arts/08gibney-item/08gibney-item-facebookJumbo-v2.jpg?year=2020&h=550&w=1050&s=7df74ed798218e85ca11d906e1df18a68ec7afcbbe2eee3f4e8de4967a26d29e&k=ZQJBKqZ0VN", "article_url": "https://www.nytimes.com/2020/01/08/arts/dance/gibney-grant.html", "image_id": "998b31d7-f9ea-50d8-8ab0-74bd86efd4bd"}, {"section": "Theater", "headline": "'Sing Street' to Bring Irish Romance and '80s Sounds to Broadway", "abstract": "The new musical, now wrapping up an Off Broadway run, will open at the Lyceum Theater in April.", "caption": "Brenock O'Connor, center, in \"Sing Street\" at the New York Theater Workshop.", "image_url": "https://static01.nyt.com/images/2020/01/07/arts/07sing-item/07sing-item-facebookJumbo.jpg?year=2020&h=550&w=1050&s=f849b02b00db6f7a2eaa21bc44dcd30e93cb199be970daf24da802e0e8f97109&k=ZQJBKqZ0VN", "article_url": "https://www.nytimes.com/2020/01/08/theater/sing-street-broadway.html", "image_id": "b125fcf7-d35a-5aab-a1b1-2a95fe64a174"}, {"section": "Opinion", "headline": "The Tragedy of Germany's Energy Experiment", "abstract": "The country is moving beyond nuclear power. But at what cost?", "caption": "The nuclear plant in Philippsburg, Germany, was shut down on Dec. 31.", "image_url": "https://static01.nyt.com/images/2020/01/08/opinion/08Bittner/08Bittner-facebookJumbo.jpg?year=2020&h=549&w=1050&s=62016536329e3ea70dc6d96dbf86c7f47f634629ec0d04eb9b295cb66f44416e&k=ZQJBKqZ0VN", "article_url": "https://www.nytimes.com/2020/01/08/opinion/nuclear-power-germany.html", "image_id": "fcc18443-5302-5613-bf8d-de70300eb072"}, {"section": "Television", "headline": "Late Night Taken Aback as Trump Says He Likes to Obey the Law", "abstract": "After the president said he wouldn't order attacks on Iranian cultural sites, Trevor Noah said he made obeying international law sound like \"an optional topping at Chipotle.\"", "caption": "Trevor Noah said President Trump made obeying the law sound like \"an optional topping at Chipotle.\"", "image_url": "https://static01.nyt.com/images/2020/01/08/arts/08latenight/08latenight-facebookJumbo.png?year=2020&h=386&w=739&s=b9d1e716d203f53c450bf3dcde6c801271d978e6b027f93112ba2f57a54df7b0&k=ZQJBKqZ0VN", "article_url": "https://www.nytimes.com/2020/01/08/arts/television/late-night-trump-iran-trevor-noah.html", "image_id": "aac71456-0ccd-5d4f-b8b9-46e8a8aaf544"}, {"section": "Technology", "headline": "Major TikTok Security Flaws Found", "abstract": "The vulnerabilities, which the app says it has fixed, could have let attackers manipulate content and extract personal data.", "caption": "TikTok, the video app, says it has fixed all of the vulnerabilities discovered by Check Point cybersecurity researchers.", "image_url": "https://static01.nyt.com/images/2020/01/08/business/08tiktok1/08tiktok1-facebookJumbo.jpg?year=2020&h=550&w=1050&s=73ecb66aa90a6589ead1b6a8b00abbd0d9297a86f6b79937c300641a018354d2&k=ZQJBKqZ0VN", "article_url": "https://www.nytimes.com/2020/01/08/technology/tiktok-security-flaws.html", "image_id": "33e3f235-477d-5b48-abb6-cb843f32b129"}, {"section": "Opinion", "headline": "Before the 'Final Solution' There Was a 'Test Killing'", "abstract": "Too few know the history of the Nazi methodical mass murder of disabled people. That is why I write.", "caption": "The prison in Brandenburg an der Havel, circa 1940s.", "image_url": "https://static01.nyt.com/images/2020/01/06/opinion/06disability-t4-1/06disability-t4-1-facebookJumbo.jpg?year=2020&h=549&w=1050&s=11d4fd5e95f3b8f4a8f6eff6d8be99aec59e3fec89f02e12924af19b65b54f34&k=ZQJBKqZ0VN", "article_url": "https://www.nytimes.com/2020/01/08/opinion/disability-nazi-eugenics.html", "image_id": "2caf4a4f-8261-5f64-9da1-a54c10a9323a"}, {"section": "Travel", "headline": "Would You Work for Nothing at Disney? 10,000 Superfans Applied", "abstract": "Only 14 were selected to be on the Disney Parks Moms Panel (three are dads), and they will spend the next year helping interested parkgoers plan their Disney vacations.", "caption": "Tamela Hansen, Aena Drone and Allyn Bennion during dinner at Disney&rsquo;s Animal Kingdom.", "image_url": "https://static01.nyt.com/images/2020/01/19/travel/07disney5/07disney5-facebookJumbo-v3.jpg?year=2020&h=550&w=1050&s=7d9b399b0bd20599efb80f7aafa71966dfc4b1cd50dc68743dc5cabf55a35d9b&k=ZQJBKqZ0VN", "article_url": "https://www.nytimes.com/2020/01/08/travel/disney-parks-moms-panel.html", "image_id": "a20353a9-8093-548c-a030-8e6b960d1fe7"}, {"section": "Opinion", "headline": "The Trump We Did Not Want to See", "abstract": "When are we going to stop trying to rationalize the irrational?", "caption": "President Trump in Florida on Friday.", "image_url": "https://static01.nyt.com/images/2020/01/08/opinion/08bouieWeb/08bouieWeb-facebookJumbo.jpg?year=2020&h=550&w=1050&s=d2b9f4d7110fb7c911cd96d2b31f504891258a59c279c70ccba758ce65d1ad78&k=ZQJBKqZ0VN", "article_url": "https://www.nytimes.com/2020/01/08/opinion/trump-iran-soleimani.html", "image_id": "e71f6f06-66f4-5994-ae67-ca399629e4c5"}, {"section": "Opinion", "headline": "Australia Is Burning", "abstract": "Hazard reduction is more complex than some would have you believe.", "caption": "Control burning by volunteer fire fighters along the Princess Highway in Meroo National Park, New South Wales, Australia.", "image_url": "https://static01.nyt.com/images/2020/01/08/opinion/08farrell/08farrell-facebookJumbo.jpg?year=2020&h=550&w=1050&s=ea1f855ca7cf3551c84afbf07d9dbfd0b08fb419e113f58e27cee12c0e5495d1&k=ZQJBKqZ0VN", "article_url": "https://www.nytimes.com/2020/01/08/opinion/australia-fires.html", "image_id": "8d87618a-d147-5356-a6a0-c5bbb9ed426e"}, {"section": "Opinion", "headline": "Why Juli\u00e1n Castro Couldn't Finish First With Latinos", "abstract": "He was important as a candidate even if we can't see it now. Can he now help Elizabeth Warren build momentum?", "caption": "Juli\u00e1n Castro answering questions at a Presidential forum in Waterloo, Iowa, in December.", "image_url": "https://static01.nyt.com/images/2020/01/08/opinion/08varela/08varela-facebookJumbo.jpg?year=2020&h=550&w=1050&s=5b07b01573ab574150b299fc43334ce6a8f62ce4b6638d447117c2bd2342a5af&k=ZQJBKqZ0VN", "article_url": "https://www.nytimes.com/2020/01/08/opinion/julian-castro.html", "image_id": "73ccc12a-e37d-532c-9160-c03c4bc3f098"}, {"section": "Opinion", "headline": "Iranian Blood Is on Our Hands, Too", "abstract": "General Suleimani is not the only one who harmed civilians.", "caption": "Mourners in Iran gathered around a vehicle carrying the coffin of Maj. Gen. Qassim Suleimani in Kerman, his hometown, on Tuesday.", "image_url": "https://static01.nyt.com/images/2020/01/07/world/08brookes/merlin_166779303_8854483c-adaa-436e-a6ec-26ed33e0f03b-facebookJumbo.jpg?year=2020&h=550&w=1050&s=0f7c757a82344e46ab2c25858db0efe295ce66754cb977415e89faa8ef3a8c53&k=ZQJBKqZ0VN", "article_url": "https://www.nytimes.com/2020/01/08/opinion/us-iran-soleimani.html", "image_id": "79d8d45d-c37f-555e-b299-9805923c25d3"}, {"section": "Style", "headline": "Even NASCAR Drivers Need a Stylist", "abstract": "It's not just celebrities on the red carpet who can use help getting dressed.", "caption": "Erica Hanks, a NASCAR and N.F.L. stylist, at the Alton Lane store in TriBeCa.", "image_url": "https://static01.nyt.com/images/2020/01/09/fashion/09Unbuttoned-stylist-1/09Unbuttoned-stylist-1-facebookJumbo.jpg?year=2020&h=550&w=1050&s=ca623ceb6cfed0feb6371f6041fabbc8aecc5814f1c99387915adf618d6459be&k=ZQJBKqZ0VN", "article_url": "https://www.nytimes.com/2020/01/08/style/stylist-NASCAR-NFL-red-carpet.html", "image_id": "96c9636b-95f5-59fe-84fc-9b8a0782dc8d"}, {"section": "Health", "headline": "Cancer Death Rate in U.S. Sees Sharpest One-Year Drop", "abstract": "Breakthrough treatments for lung cancer and melanoma have driven down cancer mortality overall \u2014 and from 2016 to 2017 spurred the largest-ever decline.", "caption": "A colorectal cancer cell. While cancer deaths overall are down, the rate of obesity-related cancers like colon cancer is increasing.", "image_url": "https://static01.nyt.com/images/2020/01/08/science/08CANCER/08CANCER-facebookJumbo.jpg?year=2020&h=550&w=1050&s=48736df5772d803c6ea9fe86168e2a952bbc1818451e6f2ecd5cc5c7f4c0b985&k=ZQJBKqZ0VN", "article_url": "https://www.nytimes.com/2020/01/08/health/cancer-deaths-decline.html", "image_id": "0048f974-e081-54ee-b0c4-e30b5f66c763"}, {"section": "Sports", "headline": "The Knicks Were 0-for-Los Angeles, but There May Be Signs of Hope", "abstract": "There's Barrett and Robinson and Ntilikina and Randle. And a little less despair than usual.", "caption": "The Lakers' Kyle Kuzma was guarded by RJ Barrett, far right, and Mitchell Robinson, center, on Tuesday night in Los Angeles.", "image_url": "https://static01.nyt.com/images/2020/01/08/sports/08powellWEB1/08powellWEB1-facebookJumbo.jpg?year=2020&h=549&w=1050&s=b9e67190e03da8e1def8666f4232293c4569eee7a3bbf68e452f584e4f64ff67&k=ZQJBKqZ0VN", "article_url": "https://www.nytimes.com/2020/01/08/sports/basketball/knicks-lakers-clippers.html", "image_id": "bb979ee7-f024-5dfb-9319-c57f3503a6de"}, {"section": "Fashion", "headline": "Brioni Girds for Men's Wear Combat", "abstract": "As it celebrated its 75th anniversary, the Italian tailoring brand pitched itself to Next Gen consumers.", "caption": "Brioni's 75th anniversary celebration on Tuesday in Florence, Italy, included musicians wearing the fashion house's styles. From left, the cellists Andreas Brantelid wearing a Virgilio evening jacket with shawl collar and his father, Ingemar Brantelid, in a double-breasted evening jacket in silk.", "image_url": "https://static01.nyt.com/images/2020/01/08/fashion/08PITTI-REVIEW-Brioni-1/08PITTI-REVIEW-Brioni-1-facebookJumbo.jpg?year=2020&h=549&w=1050&s=e3312c08b09f3fe8d0ea785529f1491eb02ceb88abb6a59d16ff3a85d5bdfa45&k=ZQJBKqZ0VN", "article_url": "https://www.nytimes.com/2020/01/08/fashion/brioni-kering-pitti-uomo-fall-2020-mens-wear.html", "image_id": "bb4f4cd8-9aa9-5e4f-91bd-f97d2e777b96"}, {"section": "Health", "headline": "The Flu Season May Yet Turn Ugly, C.D.C. Warns", "abstract": "Almost as many people are falling ill as did two years ago, in what was a particularly severe flu season. But this season's virus is unusual, and it's too early to tell how dangerous.", "caption": "Administering a flu vaccine in Memphis. This year's flu season began unusually early, and the Centers for Disease Control and Prevention has reported widespread flu in 46 states.", "image_url": "https://static01.nyt.com/images/2020/01/08/science/08FLU/08FLU-facebookJumbo.jpg?year=2020&h=549&w=1050&s=a52f1f45be76af65568daddb2ac999cba0b72f40789171dbe33782d24b3f7516&k=ZQJBKqZ0VN", "article_url": "https://www.nytimes.com/2020/01/08/health/flu-season-severity.html", "image_id": "1af1a1ea-2273-595f-80d9-20e056570141"}, {"section": "Real Estate", "headline": "House Hunting in Uruguay: A Modern Ranch on 12 Acres for $390,000", "abstract": "Near the country's southern coast, where Montevideo and Punta del Este lure tourists, prices remain attractive despite steady increases.", "caption": "A covered deck runs alongside a 215-square-foot infinity pool.", "image_url": "https://static01.nyt.com/images/2020/01/12/realestate/08IHH-URUGUAY-slide-JCY3/08IHH-URUGUAY-slide-JCY3-facebookJumbo.jpg?year=2020&h=550&w=1050&s=e42f6c5f1dba757e54d36faaed13a89e7a5483f6a93249a43732afba6c573b04&k=ZQJBKqZ0VN", "article_url": "https://www.nytimes.com/2020/01/08/realestate/house-hunting-in-uruguay-a-modern-ranch-on-12-acres-for-390000.html", "image_id": "0ad8ca59-b70a-5fa7-91ff-ed77471f7710"}, {"section": "Art & Design", "headline": "A Polish Museum Turns to the Right, and Artists Turn Away", "abstract": "A new director wants to reshape a leading Warsaw art space to show conservative works and challenge left-wing positions.", "caption": "Piotr Bernatowicz, the new director of the Ujazdowski Castle Center for Contemporary Art in Warsaw, says Polish art is dominated by the left.", "image_url": "https://static01.nyt.com/images/2020/01/10/arts/08poland-art1/08poland-art1-facebookJumbo.jpg?year=2020&h=550&w=1050&s=413efc99432729e123060176c1100d4c58bea03fa8552cc14e42dda806c2718a&k=ZQJBKqZ0VN", "article_url": "https://www.nytimes.com/2020/01/08/arts/design/poland-conservative-art.html", "image_id": "6d481856-891a-50d9-b2cc-b8a8abdfc07d"}, {"section": "Sports", "headline": "The N.B.A. Elite Are Now From Everywhere", "abstract": "In this week's newsletter, Marc Stein looks at how the biggest stars \u2014 Giannis Antetokounmpo, Joel Embiid, Luka Doncic \u2014 are coming from all over the world.", "caption": "Luka Doncic of the Dallas Mavericks led fan voting in the Western Conference in the first round of returns for the All-Star Game.", "image_url": "https://static01.nyt.com/images/2020/01/10/sports/07steinnewsletter1-print/merlin_166589691_c999c405-575f-4967-8691-419515b05409-facebookJumbo.jpg?year=2020&h=550&w=1050&s=4422e8554d648329d0db300e2cd3bde0b1d39edea6aed0d3af1b5b176a5f5d6a&k=ZQJBKqZ0VN", "article_url": "https://www.nytimes.com/2020/01/08/sports/basketball/nba-stars-international-giannis-luka.html", "image_id": "7050d873-39fb-5c60-9138-997cbd97a090"}, {"section": "Opinion", "headline": "After Iran's Missile Attack", "abstract": "What war does \u2014 and doesn't \u2014 look like.", "caption": "Iran launched missiles at two military bases in Iraq where American troops are stationed early Wednesday, in response to the killing of\u00a0Maj. Gen. Qassim Suleimani.", "image_url": "https://static01.nyt.com/images/2020/01/08/opinion/08leonhardt-newsletter/08leonhardt-newsletter-facebookJumbo.jpg?year=2020&h=549&w=1050&s=55852d203c7a50e95834239e2a6bfa8ab0c75c45a114a64a1bdfa23dddb200b0&k=ZQJBKqZ0VN", "article_url": "https://www.nytimes.com/2020/01/08/opinion/iran-missile-attack-suleimani.html", "image_id": "58da2b45-cae6-53f2-bdce-9c068a5b3003"}, {"section": "Sports", "headline": "A Great Goaltending Hope Arrives With a Win", "abstract": "Igor Shesterkin of the Rangers got his chance as Henrik Lundqvist, the longtime goalie and perennial fan favorite, watched from the bench.", "caption": "Igor Shesterkin left the ice on Tuesday night after his first N.H.L. game.", "image_url": "https://static01.nyt.com/images/2020/01/08/sports/08rangersWEB1/08rangersWEB1-facebookJumbo.jpg?year=2020&h=550&w=1050&s=de38911df1e9d77bb71fe53d6b67f993de2cbdd2653250071c7d44f3311b7db7&k=ZQJBKqZ0VN", "article_url": "https://www.nytimes.com/2020/01/08/sports/hockey/rangers-Igor-Shesterkin-goalie.html", "image_id": "bc5139b0-95ae-5360-bef2-d997e0e75119"}, {"section": "Television", "headline": "'Ugly Betty' Executive Producer Silvio Horta Dies at 45", "abstract": "He developed the comedy-drama \"Ugly Betty,'' which starred America Ferrera on ABC from 2006 to 2010.", "caption": "Silvio Horta in 2007.", "image_url": "https://static01.nyt.com/images/2020/01/08/arts/08xp-horta2/08xp-horta2-facebookJumbo.jpg?year=2020&h=550&w=1050&s=81d85409d8561769133842773a437b8eb3aa8118b206e1d9aabab6ce14bf1dab&k=ZQJBKqZ0VN", "article_url": "https://www.nytimes.com/2020/01/08/arts/television/silvio-horta-dead.html", "image_id": "03c7a3c9-2659-5267-9f44-920cd04f1f28"}, {"section": "Style", "headline": "Elizabeth Wurtzel Finally Grew Up, Like the Rest of Gen X", "abstract": "Angry and disaffected, the \"Prozac Nation\" author, who died this week at 52, found new peace and purpose in her later years.", "caption": "Elizabeth Wurtzel holds up a locket with the word \"Prozac\" on it in 1991.", "image_url": "https://static01.nyt.com/images/2020/01/08/fashion/08wurtzelappreciation/08wurtzelappreciation-facebookJumbo.jpg?year=2020&h=550&w=1050&s=58d7e6e1128ef27a4f5a75be6cab0dc4dfa1d24784211a94025c3d791680be1f&k=ZQJBKqZ0VN", "article_url": "https://www.nytimes.com/2020/01/08/style/elizabeth-wurtzel-gen-x.html", "image_id": "ed72965c-883b-5389-b2aa-c5902085354a"}, {"section": "Economy", "headline": "Fed Charts a New Path as Regulators Revisit Bank Rules for Poor Communities", "abstract": "Regulators disagree over how to tweak the rules, and a Federal Reserve governor offered an alternative to a proposal issued last month.", "caption": "Lael Brainard, a Federal Reserve governor, in October. On Wednesday, she laid out the Fed's alternative proposal for updating the Community Reinvestment Act.", "image_url": "https://static01.nyt.com/images/2020/01/08/business/08DC-FEDREG-01/merlin_166835514_aa455b2b-b5cb-448f-b365-b1c58ceaf460-facebookJumbo.jpg?year=2020&h=549&w=1050&s=c4ab7d4433ffe324bdca82ba885cc1c856c935560cdedce2b0e28f72ac0e76b9&k=ZQJBKqZ0VN", "article_url": "https://www.nytimes.com/2020/01/08/business/economy/fed-banks-poor-communities.html", "image_id": "811b41cc-c099-5ccb-a9cb-9f608f059fcf"}, {"section": "Theater", "headline": "Fran Drescher Developing 'The Nanny' Musical for Broadway", "abstract": "The songwriting team behind the musical comedy \"Crazy Ex-Girlfriend\" will write the score.", "caption": "Fran Drescher, left, with Charles Shaughnessy and Lauren Lane, in a still from\u00a0 \"The Nanny.\" A Broadway show based on the series is in the works.", "image_url": "https://static01.nyt.com/images/2020/01/08/arts/08nanny/08nanny-facebookJumbo.jpg?year=2020&h=333&w=637&s=891bd5c48faea8971ab111fe749cb682c0c8f9b5bf39316aa8d55520d34a3ca7&k=ZQJBKqZ0VN", "article_url": "https://www.nytimes.com/2020/01/08/theater/the-nanny-broadway-fran-drescher.html", "image_id": "84bbadb8-d346-5d79-b8b9-5a2861b3aa04"}, {"section": "Movies", "headline": "After Oscar Season's Wildest Week, a Troubling Takeaway", "abstract": "As the field continues to narrow, female filmmakers and actors of color appear increasingly sidelined.", "caption": "Greta Gerwig, left, and Lupita Nyong'o were among potential contenders shut out of industry group nominations this week.", "image_url": "https://static01.nyt.com/images/2020/01/09/arts/08carpetbagger-promo/08carpetbagger-facebookJumbo-v2.jpg?year=2020&h=550&w=1050&s=d2f2803d70dffba70166da3678cb8f63f66791f67b87984e5a5297d1e853599d&k=ZQJBKqZ0VN", "article_url": "https://www.nytimes.com/2020/01/08/movies/oscars-diversity.html", "image_id": "da000bb4-f7b2-592f-8e00-2f413c6909c2"}, {"section": "Opinion", "headline": "'How Much Did Killing Suleimani Cost Us?'", "abstract": "Readers react to the heightened tensions between the United States and Iran.", "caption": "Protesters outside the White House on Tuesday.", "image_url": "https://static01.nyt.com/images/2020/01/08/opinion/08opreaders-iran3/08opreaders-iran3-facebookJumbo.jpg?year=2020&h=550&w=1050&s=ef33a2883f5fd7fcd4d0e19fbd8a5e220445895e1de4fe2cbd4ee17eab3a51c9&k=ZQJBKqZ0VN", "article_url": "https://www.nytimes.com/2020/01/08/opinion/us-iran-trump.html", "image_id": "c8f4e6a4-1cd3-50b0-859c-8b287e04702b"}, {"section": "Science", "headline": "How a Fish Steals Its Ability to Glow", "abstract": "Many organisms have evolved bioluminescence, but the golden sweeper's lights comes from the glowing shrimp in its diet.", "caption": "Parapriacanthus ransonetti, also known as golden sweepers, in the Andaman Sea off the coast of Thailand.", "image_url": "https://static01.nyt.com/images/2020/02/04/science/08TB-GLOWFISH1/08TB-GLOWFISH1-facebookJumbo.jpg?year=2020&h=550&w=1050&s=9bbf9b4f24638a6903eebd06303a51c1517092ceb62bcc4baf6ad9faab35407d&k=ZQJBKqZ0VN", "article_url": "https://www.nytimes.com/2020/01/08/science/glowing-fish-bioluminescence.html", "image_id": "82d44f15-1e27-5dc5-a239-cb6614c1df86"}, {"section": "Theater", "headline": "Review: James McAvoy's Rapping Cyrano Dazzles With Words", "abstract": "In Martin Crimp's time-bending version of the Rostand \"Cyrano de Bergerac,\" directed by Jamie Lloyd, people make love and war through glorious language.", "caption": "James McAvoy as the title character in \"Cyrano de Bergerac,\" adapted by Martin Crimp for a new production by Jamie Lloyd.", "image_url": "https://static01.nyt.com/images/2020/01/08/arts/08cyrano/08cyrano-facebookJumbo.jpg?year=2020&h=550&w=1050&s=84566a16bc086abbd9b140708de9d9ee897e6f555fdc381e47830e87da7dd6f6&k=ZQJBKqZ0VN", "article_url": "https://www.nytimes.com/2020/01/08/theater/cyrano-london-review.html", "image_id": "41b054a1-5d28-5655-a1f2-f0b40cda3f04"}, {"section": "Opinion", "headline": "Elizabeth Wurtzel Was a Great Writer and a Better Friend", "abstract": "Before we met, she was my idol. Once we became close, Lizzie enriched my work and life in new ways.", "caption": "Elizabeth Wurtzel in 2000.", "image_url": "https://static01.nyt.com/images/2020/01/08/opinion/08Oswaks/08Oswaks-facebookJumbo.jpg?year=2020&h=550&w=1050&s=716e8ff767c3f1135ab6db72fcee3fe6122bdf8bb4238e038f25a76db8960d00&k=ZQJBKqZ0VN", "article_url": "https://www.nytimes.com/2020/01/08/opinion/elizabeth-wurtzel.html", "image_id": "3b647748-fe81-54b7-90df-fe571e9541f1"}, {"section": "Opinion", "headline": "An Attack by Iran, Then an Easing of Tensions", "abstract": "Writers discuss the attack on American air bases and the speech by President Trump.", "caption": "President Trump spoke about Iran Wednesday at the White House.", "image_url": "https://static01.nyt.com/images/2020/01/08/us/politics/08dc-prexy-sub1/08dc-prexy-sub1-facebookJumbo-v3.jpg?year=2020&h=550&w=1050&s=f8347185b559c4cdb0d64300c3e4f01e2ccc3def8bfb4d8286d0d498ee3593cd&k=ZQJBKqZ0VN", "article_url": "https://www.nytimes.com/2020/01/08/opinion/letters/us-iran-trump.html", "image_id": "e26d4e8f-ead5-5afe-b43c-dd3ed76fa667"}, {"section": "Opinion", "headline": "Don't Blame Mental Illness", "abstract": "A psychiatrist is troubled by statements in an Op-Ed article linking anti-Semitic violence to mental health problems. Also: Progress on public schools; tips for the hard of hearing.", "caption": "The New York Police Department increased patrols in Williamsburg, Brooklyn, and other neighborhoods after recent anti-Semitic attacks.", "image_url": "https://static01.nyt.com/images/2019/12/31/opinion/31silber/31silber-facebookJumbo.jpg?year=2020&h=550&w=1050&s=51c45e3b746db0da986b49b10bcf52ed2a487a531e3528346b0c095abcaf963d&k=ZQJBKqZ0VN", "article_url": "https://www.nytimes.com/2020/01/08/opinion/letters/mental-illness.html", "image_id": "74e3e356-1751-55e3-8670-fc57d02ef555"}, {"section": "Opinion", "headline": "Iran Lets Trump Avoid a War", "abstract": "But that doesn't mean we should expect peace.", "caption": "President Trump preparing to call on Wednesday for new diplomatic efforts toward Iran.", "image_url": "https://static01.nyt.com/images/2020/01/08/opinion/08esfandiary/08esfandiary-facebookJumbo.jpg?year=2020&h=549&w=1050&s=248cbed8e3b5610a59472bf16232ae1719db0e24ddfc006700357e6971ff48bf&k=ZQJBKqZ0VN", "article_url": "https://www.nytimes.com/2020/01/08/opinion/iran-missile-attack-us.html", "image_id": "03a3b74f-8df1-524e-8f48-79e2f664818b"}, {"section": "Theater", "headline": "Adela Holzer, Whose Fall From Grace Was Theatrical, Is Dead", "abstract": "She went from being \"Broadway's hottest producer\" to \"one of the cleverest and most successful white-collar criminals in the history of this state.\"", "caption": "The Broadway producer Adela Holzer at her arraignment on fraud charges in Manhattan Criminal Court in 1989.", "image_url": "https://static01.nyt.com/images/2020/01/09/obituaries/07Holzer1/07Holzer1-facebookJumbo.jpg?year=2020&h=549&w=1050&s=05db2e826155784a81c4bc621805a688c5421d8ac25a38c1272f834e9b7c910a&k=ZQJBKqZ0VN", "article_url": "https://www.nytimes.com/2020/01/08/theater/adela-holzer-dead.html", "image_id": "250612be-b1d6-51dc-9949-b9171d21eef3"}, {"section": "Technology", "headline": "Peter Kirstein, Father of the European Internet, Is Dead at 86", "abstract": "He was crucial to the spread of the protocols that underpin today's internet (and gave Queen Elizabeth her own email address).", "caption": "Peter Kirstein in 2019. &ldquo;Peter was the internet&rsquo;s great champion in Europe,&rdquo; the American internet pioneer Vinton G. Cerf said.", "image_url": "https://static01.nyt.com/images/2020/01/10/obituaries/08Kirstein1/08Kirstein1-facebookJumbo.jpg?year=2020&h=550&w=1050&s=566bc83a0537f74b4844c157fa99d752fa3c11cd97d449d78ae1fcb15cdf09cb&k=ZQJBKqZ0VN", "article_url": "https://www.nytimes.com/2020/01/08/technology/peter-kirstein-dead.html", "image_id": "6529e3fc-a4bd-53c1-8755-bcdef1a26d1b"}, {"section": "Books", "headline": "Publishers, Citing Diversity Concerns, Withdraw From Romance Conference", "abstract": "\"We at Harlequin believe it is important that all authors feel included, respected and heard,\" the publisher said in a letter to the R.W.A., which faces criticism for its handling of a racism dispute.", "caption": "An Avon book signing at the Romance Writers of America conference in 2012. The publisher said it won't attend this year \"in support of inclusive publishing.\"", "image_url": "https://static01.nyt.com/images/2020/01/08/obituaries/08RWA-sub/merlin_166844526_9bb74e05-c8bf-4269-9b26-ebfe15639631-facebookJumbo.jpg?year=2020&h=550&w=1050&s=1b1a3aa358d8123eb4ee7807a91f353f479c35e9ecc0e86b139f42487e63fd0e&k=ZQJBKqZ0VN", "article_url": "https://www.nytimes.com/2020/01/08/books/romance-writers-conference-publishers.html", "image_id": "0652ad0a-936f-5f9d-8372-5762835a47c6"}, {"section": "Movies", "headline": "'Earth' Review: Humanity Is Digging Its Own Grave", "abstract": "In this sobering documentary, Nikolaus Geyrhalter looks at how humans are changing the planet one backhoe at a time.", "caption": "A scene from Nikolaus Geyrhalter&rsquo;s &ldquo;Earth.&rdquo;", "image_url": "https://static01.nyt.com/images/2020/01/10/arts/08earth1-02/08earth1-02-facebookJumbo.jpg?year=2020&h=549&w=1050&s=9a36fe4bc1235edce40cf7a330c92a255fab1feb720d5fa5c9237efa4c74dee2&k=ZQJBKqZ0VN", "article_url": "https://www.nytimes.com/2020/01/08/movies/earth-review.html", "image_id": "3391a884-ecba-53aa-92f9-caf21d637a31"}, {"section": "Television", "headline": "PBS's Sexy 'Sanditon' Finishes What Jane Austen Started", "abstract": "The \"Masterpiece\" series, based on Austen's uncompleted final novel, features many of the author's hallmarks, plus skinny-dipping.", "caption": "Rose Williams stars as a young woman in an emerging seaside resort town in &ldquo;Sanditon,&rdquo; based on the unfinished Jane Austen novel.", "image_url": "https://static01.nyt.com/images/2020/01/09/arts/08sanditon1/08sanditon1-facebookJumbo.jpg?year=2020&h=550&w=1050&s=f9336d753a1dbc55775e0249f0e15c9030c17291ad9cf637891f03bfc850c716&k=ZQJBKqZ0VN", "article_url": "https://www.nytimes.com/2020/01/08/arts/television/sanditon-jane-austen-pbs.html", "image_id": "f0b9129c-356a-54aa-839b-dd9125625af4"}, {"section": "Health", "headline": "These Patients Are Hard to Treat", "abstract": "A study examined a popular approach that coordinated care for the most expensive patients, and found that the project did not reduce hospital admissions.", "caption": "Cooper University Hospital in Camden, N.J. A project in the city to reduce hospital visits by addressing patients' needs outside the hospital did not produce desired results.", "image_url": "https://static01.nyt.com/images/2020/01/08/science/08HOTSPOTTING1/08HOTSPOTTING1-facebookJumbo.jpg?year=2020&h=549&w=1050&s=1f42ac625279d30f83db088a7012ad8615a728622907af61ee2888c60012eb52&k=ZQJBKqZ0VN", "article_url": "https://www.nytimes.com/2020/01/08/health/camden-coalition-chronic-illness.html", "image_id": "a90da653-191c-52cf-9d79-e397a817e8fe"}, {"section": "Opinion", "headline": "Did Trump and Iran Just Bury the Hatchet, or the Future?", "abstract": "They can each claim some victory. But what did they win?", "caption": "A monitor in Times Square showing President Trump as he delivered a statement Wednesday about Iran's missile attack.", "image_url": "https://static01.nyt.com/images/2020/02/07/opinion/07friedmanNew/07friedmanNew-facebookJumbo.jpg?year=2020&h=549&w=1050&s=99328bd039902aecd9a2346524b29cbda52bb4fe1873f2c89cd549e686214256&k=ZQJBKqZ0VN", "article_url": "https://www.nytimes.com/2020/01/08/opinion/trump-iran-attack.html", "image_id": "68111fb7-b006-580a-b3ae-35d7601a748d"}, {"section": "Media", "headline": "The Mystery of Teen Vogue's Disappearing Facebook Article", "abstract": "The online magazine deleted a glowing story about Facebook after questions were raised about whether it was an ad.", "caption": "A screenshot of the beginning of the article published on TeenVogue.com and later deleted.", "image_url": "https://static01.nyt.com/images/2020/01/08/business/08TEENVOGUEFACEBOOK/08TEENVOGUEFACEBOOK-facebookJumbo.jpg?year=2020&h=550&w=1050&s=8a0e986ddc80743f0d5851de2a2c6cac3f610ec54be9ad59240dfba17798c143&k=ZQJBKqZ0VN", "article_url": "https://www.nytimes.com/2020/01/08/business/media/teen-vogue-facebook.html", "image_id": "425e8ae7-3eba-5cec-8c01-c7c89d82a51f"}, {"section": "Health", "headline": "New York State Investigates Christian Health Cost-Sharing Affiliate", "abstract": "Subpoenas have been issued to a company that solicits memberships for a health insurance alternative that offers no guarantees for covering medical bills.", "caption": "Several states are taking action against Aliera Healthcare, whose website promises to share members' medical expenses.", "image_url": "https://static01.nyt.com/images/2020/01/08/science/08HEALTHSHARING1/08HEALTHSHARING1-facebookJumbo.jpg?year=2020&h=550&w=1050&s=a9254bdf1ca4ede4a44e39ded4d9a085b3044b4515a28d4825304c0ff6953f13&k=ZQJBKqZ0VN", "article_url": "https://www.nytimes.com/2020/01/08/health/christian-health-insurance-subpoena.html", "image_id": "6a69bbd5-2022-51e1-9863-d7cae8df9b1d"}, {"section": "Opinion", "headline": "Trump Has a Bizarre Idea of Winning", "abstract": "Let's tally up the results of his efforts with Iran.", "caption": "Demonstrators in Baghdad protesting on Wednesday.", "image_url": "https://static01.nyt.com/images/2020/01/08/opinion/08kristofWeb/08kristofWeb-facebookJumbo.jpg?year=2020&h=550&w=1050&s=d4f50782c2d7879d6f73349fcd1eda0403887301594db99a44facb6426554b38&k=ZQJBKqZ0VN", "article_url": "https://www.nytimes.com/2020/01/08/opinion/trump-iran-war.html", "image_id": "2d63ffca-75d3-5e97-b794-42cc57fa377b"}, {"section": "Movies", "headline": "This Festival Could Alter Your Sense of Film History", "abstract": "To Save and Project, the annual MoMA series, unearths forgotten work by Australian women, a French auteur and even George A. Romero.", "caption": "A scene from \"The Amusement Park\" (1973), directed by George A. Romero, who was commissioned to make the film on behalf of a Lutheran charity.", "image_url": "https://static01.nyt.com/images/2020/01/08/arts/08filmfinds1/08filmfinds1-facebookJumbo.jpg?year=2020&h=550&w=1050&s=0702e820a492e5f710101676ecebae42571ef7f975f008761a2aa5ad1f669dd2&k=ZQJBKqZ0VN", "article_url": "https://www.nytimes.com/2020/01/08/movies/moma-film-festival.html", "image_id": "d37bcebf-0975-5aac-a965-80564a642e47"}, {"section": "Opinion", "headline": "President Mitch McConnell", "abstract": "He's in charge of everything but shooting at Iran.", "caption": "The president. And Donald Trump.", "image_url": "https://static01.nyt.com/images/2020/01/08/opinion/08collinsWeb/08collinsWeb-facebookJumbo.jpg?year=2020&h=550&w=1050&s=50a06977d325fe9286df9ee997db851ba75b41f10ea1c81801c2afa1dcc533bb&k=ZQJBKqZ0VN", "article_url": "https://www.nytimes.com/2020/01/08/opinion/mitch-mcconnell-trump.html", "image_id": "b6ce563c-a5d9-5c79-85cb-2360205a1b92"}, {"section": "Opinion", "headline": "The American-Iranian Psychosis, Next Chapter", "abstract": "The mullahs are cold calculators.", "caption": "President Trump speaking to the media during his recent stay in Florida.", "image_url": "https://static01.nyt.com/images/2020/01/08/opinion/08cohenWeb/08cohenWeb-facebookJumbo.jpg?year=2020&h=550&w=1050&s=d9c7750c5a10c94cdd96a0de70bcf14739f4a75aff5bc119c0189b5743012426&k=ZQJBKqZ0VN", "article_url": "https://www.nytimes.com/2020/01/08/opinion/trump-iran.html", "image_id": "e038497e-e593-522e-b3b0-0007c90cf8cb"}, {"section": "Opinion", "headline": "Carlos Ghosn, Victim or Villain?", "abstract": "The fugitive auto executive, who has turned up in Beirut, said he fled Japan to avoid a cooked-up case against him.", "caption": "Carlos Ghosn during a press conference in Beirut on Wednesday.", "image_url": "https://static01.nyt.com/images/2020/01/08/opinion/08ghosn/08ghosn-facebookJumbo.jpg?year=2020&h=550&w=1050&s=68960031582a75d3df67abca6afdc0d5c627a74a57adb6dc15f889919a877969&k=ZQJBKqZ0VN", "article_url": "https://www.nytimes.com/2020/01/08/opinion/carlos-ghosn-escape-japan.html", "image_id": "392f535b-1ceb-53fd-8413-c7401588686b"}, {"section": "Health", "headline": "China Identifies New Virus Causing Pneumonialike Illness", "abstract": "The new coronavirus doesn't appear to be readily spread by humans, but researchers caution that more study is needed.", "caption": "Health officials last week at Hong Kong International Airport awaited travelers to scan, in response to a mysterious infectious disease outbreak in central China.", "image_url": "https://static01.nyt.com/images/2020/01/09/science/09CHINA-VIRUS1/09CHINA-VIRUS1-facebookJumbo.jpg?year=2020&h=550&w=1050&s=7fc24510768fc76423011074377ad078cec82ce6a3c41c024cdcda1ba7d34582&k=ZQJBKqZ0VN", "article_url": "https://www.nytimes.com/2020/01/08/health/china-pneumonia-outbreak-virus.html", "image_id": "c3c0b6ad-158a-5778-941f-823bf9d61142"}, {"section": "Television", "headline": "What's on TV Thursday: 'Cheer' and 'Pavarotti'", "abstract": "A new Netflix documentary series follows competitive cheerleaders. And a recent documentary about Luciano Pavarotti airs on Showtime.", "caption": "A scene from \"Cheer.\"", "image_url": "https://static01.nyt.com/images/2020/01/09/arts/09tvcol-cheer/09tvcol-cheer-facebookJumbo.jpg?year=2020&h=550&w=1050&s=d0c75d786f903a14cc22ef66d035bddd84c8d14888ba892dbde06959a1455cbc&k=ZQJBKqZ0VN", "article_url": "https://www.nytimes.com/2020/01/09/arts/television/whats-on-tv-thursday-cheer-and-pavarotti.html", "image_id": "3ded6f36-1028-5c75-84e1-e0d47609f494"}, {"section": "Sports", "headline": "The Titans Slew a Giant. Can They Take Down Another?", "abstract": "Tennessee's combination of power running and a few deep passes does not look particularly modern \u2014 but it just might give the Baltimore Ravens a taste of their own medicine.", "caption": "Derrick Henry of the Tennessee Titans led the N.F.L. in rushing yards and rushing touchdowns this season. He had 204 yards from scrimmage in a win over New England last week.", "image_url": "https://static01.nyt.com/images/2020/01/08/sports/08titans-1/08titans-1-facebookJumbo.jpg?year=2020&h=549&w=1050&s=f4f8a8dba07a647b1b966c59f4f11c7cbb3be522380583968859d6ff51f2d6ac&k=ZQJBKqZ0VN", "article_url": "https://www.nytimes.com/2020/01/09/sports/football/titans-ravens-henry-tannehill.html", "image_id": "a1038684-2727-5bbf-8dd1-766035fb130d"}, {"section": "Sports", "headline": "Ed Orgeron Becomes the Cajun Yogi Berra", "abstract": "The L.S.U. coach lifted his football team to No. 1 with his skill and challenged cultural stereotypes with his colorful voice.", "caption": "Coach Ed Orgeron leading his L.S.U. team onto the field before a national semifinal against Oklahoma last month. The Tigers will meet Clemson in the national title game on Monday.", "image_url": "https://static01.nyt.com/images/2020/01/09/sports/09orgeron-1/09orgeron-1-facebookJumbo-v2.jpg?year=2020&h=550&w=1050&s=280ea73d0054050cd7615a9cf4148314c88ac5e3874d2f33d9a7fc3fc1c7ae68&k=ZQJBKqZ0VN", "article_url": "https://www.nytimes.com/2020/01/09/sports/ncaafootball/ed-orgeron.html", "image_id": "a498ce31-0014-5edc-b1f4-212e19318c47"}, {"section": "Television", "headline": "Trump Tweets 'All Is Well,' but Late Night Has Its Doubts", "abstract": "\"That's not how you address the nation on matters of war,\" Seth Myers said. \"That's how a sophomore addresses his parents on a postcard from a trip abroad.\"", "caption": "\"That's not how you address the nation on matters of war,\" Seth Meyers said of the president's Tuesday tweet. \"That's how a sophomore addresses his parents on a postcard from a trip abroad.\"", "image_url": "https://static01.nyt.com/images/2020/01/09/arts/09latenight/09latenight-facebookJumbo.png?year=2020&h=388&w=742&s=e3af9aecc1f032d4f30b4f6e0cd75db9a6d15547a2df23b398314bf0f5a4cba7&k=ZQJBKqZ0VN", "article_url": "https://www.nytimes.com/2020/01/09/arts/television/late-night-trump-tweet-iran-seth-meyers.html", "image_id": "da2c32b9-b4d4-534e-b8d8-c786ae2ba102"}, {"section": "Books", "headline": "Where the Wild Ones Go", "abstract": "In Serena Burdick's new novel, a home for wayward girls looms large.", "caption": "Serena Burdick's House of Mercy is based on a real home for wayward girls. \"The Girls With No Names\" is dedicated to its former residents.", "image_url": "https://static01.nyt.com/images/2020/01/02/books/review/Jio1/Jio1-facebookJumbo-v2.jpg?year=2020&h=549&w=1050&s=a7752d29aad92df085c9499cc0eff8fc8356263b4d7c1ab1812cd082a811cb45&k=ZQJBKqZ0VN", "article_url": "https://www.nytimes.com/2020/01/09/books/review/the-girls-with-no-names-serena-burdick.html", "image_id": "10ba2f68-f19e-5a20-a9e3-d83697f72ce6"}, {"section": "Books", "headline": "Kiley Reid Has Done Her Share of Soul-Searching in Coffee Shops", "abstract": "Meet the debut author behind the first instant best seller of the year.", "caption": "Kiley Reid was at Shakespeare &amp; Co. in Philadelphia when she saw her debut novel, \"Such a Fun Age\" in a bookstore for the first time. She says, \"Seeing it on the shelf was wonderful, but seeing it on the little pre-order shelf \u2014 that felt really special. The fact that someone had called ahead to make sure it would be there? I couldn't believe it.\"", "image_url": "https://static01.nyt.com/images/2020/01/19/books/review/19insidethelist/19insidethelist-facebookJumbo.jpg?year=2020&h=549&w=1050&s=726b3f9e5f643e8c385ebf286f4ee58da2d22475245066b73db1bfb8767f547d&k=ZQJBKqZ0VN", "article_url": "https://www.nytimes.com/2020/01/09/books/review/inside-the-list-kiley-reid.html", "image_id": "81e3d087-d063-5369-9c0e-2b49b684c8c9"}, {"section": "Well", "headline": "Loud Fitness Classes Take a Toll on Instructors' Voices", "abstract": "Motivating clients to push themselves by shouting at high volume can compromise fitness instructors' vocal health.", "caption": "An instructor at Barry's Bootcamp in Manhattan. A small body of evidence suggests that fitness instructors are now among those at high risk of injuring their vocal cords.", "image_url": "https://static01.nyt.com/images/2020/01/02/well/00FITNESS-VOICE1/00FITNESS-VOICE1-facebookJumbo.jpg?year=2020&h=550&w=1050&s=5e1c6c221aadffdaff3c587d6e85b986059499ca1ffe451af89dac220d7f8e32&k=ZQJBKqZ0VN", "article_url": "https://www.nytimes.com/2020/01/09/well/live/fitness-instructors-vocal-injuries-shouting.html", "image_id": "f9cd220c-1ae1-574b-bd41-5418642bc497"}, {"section": "Opinion", "headline": "It's 1856 All Over Again", "abstract": "Immigration. Race. Demographic change. Political demagogy. That year's presidential race had it all. What can it tell us about 2020?", "caption": "An 1856 campaign poster supporting Col. John C. Fr&eacute;mont for the first Republican presidential nomination.", "image_url": "https://static01.nyt.com/images/2020/01/10/opinion/09inskeep/09inskeep-facebookJumbo.jpg?year=2020&h=550&w=1050&s=b92938256991282fcb95793dbd2c52c300ffdf2f45186ba11cef99383a1e6cf5&k=ZQJBKqZ0VN", "article_url": "https://www.nytimes.com/2020/01/09/opinion/1856-election-2020.html", "image_id": "d8bc7311-98be-584b-b042-d48afb9df836"}, {"section": "Books", "headline": "Garth Greenwell Comes Clean", "abstract": "In his new book, the writer sought to create \"something that was 100 percent pornographic and 100 percent high art.\"", "caption": "From the start, Garth Greenwell said, his debut novel \"What Belongs to You\" and his follow-up \"Cleanness\" were intended to be \"one project,\" though the world of his newer one is more expansive.", "image_url": "https://static01.nyt.com/images/2020/01/08/books/08Greenwel1/08Greenwel1-facebookJumbo.jpg?year=2020&h=549&w=1050&s=a78793fdccc01de5c25d8f68d8a1ff26a408a332d5f7ba281eddbb8768d983ba&k=ZQJBKqZ0VN", "article_url": "https://www.nytimes.com/2020/01/09/books/garth-greenwell-cleanness.html", "image_id": "0ac5f397-ce10-5554-bad9-23a0325af73d"}, {"section": "Travel", "headline": "How We Picked the 2020 'Places to Go' List", "abstract": "There are so many places in the world, and only 52 spots. How do we choose? (Do you know all the synonyms for \"argue\"?)", "caption": "Fishermen along the Praek Tuek Chhu River in Kampot, Cambodia.", "image_url": "https://static01.nyt.com/images/2020/01/09/travel/09choosing-the-52-places/09choosing-the-52-places-facebookJumbo.jpg?year=2020&h=550&w=1050&s=e77d9f33a68fc0e649544b7f6e26e160d270a5ad6a7d81c07c477f5bd658bc16&k=ZQJBKqZ0VN", "article_url": "https://www.nytimes.com/2020/01/09/travel/top-destinations-52-places.html", "image_id": "4e42872c-d4aa-5382-99cd-8dd895b80464"}, {"section": "Economy", "headline": "What the Rebirth of This Old Steel Center Means for Trump", "abstract": "The Lehigh Valley rebuilt its economy after foreign competition wiped out its mills. Now good times and bad memories may both help the president.", "caption": "Blast furnaces once used by Bethlehem Steel are now part of SteelStacks, a center for the arts and other events.", "image_url": "https://static01.nyt.com/images/2020/01/04/business/04bethlehem-promo/04bethlehem-promo-facebookJumbo-v2.jpg?year=2020&h=549&w=1050&s=04005200ef4ae450a7469779f92b6c12c2745e2a1e6723623490acc5fa1d9c9e&k=ZQJBKqZ0VN", "article_url": "https://www.nytimes.com/2020/01/09/business/economy/trump-pennsylvania-economy.html", "image_id": "d8134d9d-5806-5cc6-9110-b1c36e3ebe6f"}, {"section": "Opinion", "headline": "Tear-Gas Gelato, Foulmouthed Mooncakes and Other Foods Fit for a Revolution", "abstract": "How the Hong Kong democracy movement feeds on the city's distinct identity.", "caption": "Ms. Sze with a tray of freshly baked mooncakes stamped with pro-democracy messages.", "image_url": "https://static01.nyt.com/images/2019/12/31/opinion/00wen/00wen-facebookJumbo.jpg?year=2020&h=550&w=1050&s=5611c0c3c9e50d0d3735ad6ad6fd99c8d3e8f59659c33b9db389c78e046dd562&k=ZQJBKqZ0VN", "article_url": "https://www.nytimes.com/2020/01/09/opinion/sunday/hong-kong-protests-food.html", "image_id": "6df39644-992c-56c0-8e18-83ee285097c6"}, {"section": "Music", "headline": "Anna Netrebko, Consider New Opera. Please.", "abstract": "Puccini would love this diva's gorgeous voice. But he would be mystified that she only sings old works.", "caption": "Anna Netrebko in Act II of Puccini&rsquo;s &ldquo;Turandot,&rdquo; part of a gala performance at the Metropolitan Opera on New Year&rsquo;s Eve.", "image_url": "https://static01.nyt.com/images/2020/01/12/arts/12OPERA/12OPERA-facebookJumbo.jpg?year=2020&h=549&w=1050&s=3ef2e442db3e57435f6bcaaf413d8ba3bc7fe7e1179301f696fa16f66c6156d6&k=ZQJBKqZ0VN", "article_url": "https://www.nytimes.com/2020/01/09/arts/music/anna-netrebko-opera.html", "image_id": "c77fa6c7-b05d-52a5-b0f7-b038ce82ede5"}, {"section": "Technology", "headline": "Facebook Says It Won't Back Down From Allowing Lies in Political Ads", "abstract": "The company was under intense pressure to adjust its policies. But in this presidential election year, no big changes are planned.", "caption": "Facebook had been under pressure to change its hands-off rules for political ads.", "image_url": "https://static01.nyt.com/images/2020/01/10/business/09JPfacebook-print/09facebook-facebookJumbo.jpg?year=2020&h=549&w=1050&s=4e6faf725bd24c6ccfcb44239903a41c8eddf5ba5bb484b8de8b1eb9712b78fc&k=ZQJBKqZ0VN", "article_url": "https://www.nytimes.com/2020/01/09/technology/facebook-political-ads-lies.html", "image_id": "aa35842d-c2d6-5f49-8fea-0a17255995d5"}, {"section": "Movies", "headline": "'Underwater' Review: Wobbly Sea Legs", "abstract": "Kristen Stewart is lean, intense and taciturn in this aquatic \"Alien\" attempt. But the movie is more boring than horrific.", "caption": "Kristen Stewart in &ldquo;Underwater.&rdquo;", "image_url": "https://static01.nyt.com/images/2020/01/08/arts/underwater1/underwater1-facebookJumbo.jpg?year=2020&h=550&w=1050&s=f5ef1670f1e6bf92f986b2f73d218641bdce6d7063940111a302c0604575b539&k=ZQJBKqZ0VN", "article_url": "https://www.nytimes.com/2020/01/09/movies/underwater-review.html", "image_id": "3f30a857-288f-51d9-bd93-aecd8e56c753"}, {"section": "Movies", "headline": "'The Sonata' Review: A Little Fright Music", "abstract": "A young violinist inherits a cursed piece of music in this slow-moving ghost story.", "caption": "Freya Tingley in &ldquo;The Sonata.&rdquo;", "image_url": "https://static01.nyt.com/images/2020/01/10/arts/sonata1/sonata1-facebookJumbo.jpg?year=2020&h=550&w=1050&s=3b7404d6ba793be5a6057874cfeef8f6f019d19042f36de362ea1472d75857d8&k=ZQJBKqZ0VN", "article_url": "https://www.nytimes.com/2020/01/09/movies/the-sonata-review.html", "image_id": "03c88ee3-065c-5a1c-8c1f-d82d815e82ee"}, {"section": "Movies", "headline": "'The Woman Who Loves Giraffes' Review: Crackers for Animals", "abstract": "This warm documentary uses one woman's singular passion to fuel a tale of zoological discovery, blatant sexism and environmental alarm.", "caption": "Anne Innis Dagg is the subject of \"The Woman Who Loves Giraffes.\"", "image_url": "https://static01.nyt.com/images/2020/01/10/arts/giraffes1/giraffes1-facebookJumbo.jpg?year=2020&h=549&w=1050&s=240d80c282afc8a0b94d564f934002d4d2b1bde2d7f604c35e4432b679308953&k=ZQJBKqZ0VN", "article_url": "https://www.nytimes.com/2020/01/09/movies/the-woman-who-loves-giraffes-review.html", "image_id": "7fa56fc9-341d-59c1-a645-9daea5c17e7a"}, {"section": "Movies", "headline": "'Three Christs' Review: Exploring the Mysteries of the Mind", "abstract": "The film is based on a book by a social psychologist who studied schizophrenia in the late 1950s.", "caption": "From left, Bradley Whitford, Peter Dinklage and Walton Goggins in \"Three Christs.\"", "image_url": "https://static01.nyt.com/images/2020/01/09/arts/09threechrists/09threechrists-facebookJumbo.jpg?year=2020&h=550&w=1050&s=5d383bc443b6669fa9457603b2113400d1218b7f32086ff8eb561e469ab8480e&k=ZQJBKqZ0VN", "article_url": "https://www.nytimes.com/2020/01/09/movies/three-christs-review.html", "image_id": "5b724ce5-fb72-515f-bc12-171ad679007c"}, {"section": "Movies", "headline": "'Afterward' Review: Asking for Opinions of Jews and Israel", "abstract": "A documentary seeks to find out what people think of Jews, the Holocaust and history.", "caption": "Ofra Bloch, left, in &ldquo;Afterward.&rdquo;", "image_url": "https://static01.nyt.com/images/2020/01/28/arts/28tvcol-2/28tvcol-2-facebookJumbo-v2.jpg?year=2020&h=550&w=1050&s=dc17f9f92d714d54daf2fce62d74fde7214eb24d83b910e9d2451ffb824920f0&k=ZQJBKqZ0VN", "article_url": "https://www.nytimes.com/2020/01/09/movies/afterward-review.html", "image_id": "ee1ad317-a006-5bfe-97fb-f32df6144f74"}, {"section": "Opinion", "headline": "Who Killed the Knapp Family?", "abstract": "Across America, working-class people \u2014 including many of our friends \u2014\u00a0are dying of despair. And we're still blaming the wrong people.", "caption": "Keylan Knapp, the sole survivor among the Knapp children, comforting his mother in the house they share in Oklahoma.", "image_url": "https://static01.nyt.com/images/2020/01/12/opinion/12Kristof7/12Kristof7-facebookJumbo-v2.jpg?year=2020&h=550&w=1050&s=19c3338592adebd1c385c53dbc33c6271613e44676c2c91db4814ddca416213f&k=ZQJBKqZ0VN", "article_url": "https://www.nytimes.com/2020/01/09/opinion/sunday/deaths-despair-poverty.html", "image_id": "1723027d-576a-5304-98bf-c347f652cabf"}, {"section": "Science", "headline": "Just a Fainting Spell? Or Is Betelgeuse About to Blow?", "abstract": "A familiar star in the constellation Orion has dimmed noticeably since October. Astronomers wonder if its explosive finale is imminent.", "caption": "An image of Betelgeuse, made from a composite of exposures from the Digitized Sky Survey 2.", "image_url": "https://static01.nyt.com/images/2020/01/08/science/00SCI-BETELGEUSE1/00SCI-BETELGEUSE1-facebookJumbo.jpg?year=2020&h=550&w=1050&s=3adbceadbbb459e95853373e5c1a77898abc719a75638fd36447d4e7888971ef&k=ZQJBKqZ0VN", "article_url": "https://www.nytimes.com/2020/01/09/science/astronomy-supernova-betelgeuse.html", "image_id": "2f356c74-25c7-5a84-9127-d3615262b733"}, {"section": "Opinion", "headline": "Subpoena John Bolton", "abstract": "What Pelosi should do now.", "caption": "John Bolton, then President Trump's national security adviser, in the Oval Office in August.", "image_url": "https://static01.nyt.com/images/2020/01/09/opinion/09leonhardt-newsletter/09leonhardt-newsletter-facebookJumbo.jpg?year=2020&h=550&w=1050&s=f7b1af38329fe47ef68562e1b775252fe0002c5e54a3d38fd5ccaa949351abbb&k=ZQJBKqZ0VN", "article_url": "https://www.nytimes.com/2020/01/09/opinion/subpoena-john-bolton.html", "image_id": "4d0582a1-1677-542f-8b05-8eaba4c88ccc"}, {"section": "Movies", "headline": "'Inherit the Viper' Review: Hard Times in a Hard Town", "abstract": "A family of opioid dealers in a poverty-stricken town faces the end of the line in this tough, tight crime thriller.", "caption": "Margarita Levieva and Josh Hartnett in &ldquo;Inherit the Viper.&rdquo;", "image_url": "https://static01.nyt.com/images/2020/01/10/arts/inherit1/inherit1-facebookJumbo.jpg?year=2020&h=549&w=1050&s=27983346a92b1d2125d7e8b2e2f59afcc4ff3f4961712dee9cd247e0ddbbb0f7&k=ZQJBKqZ0VN", "article_url": "https://www.nytimes.com/2020/01/09/movies/inherit-the-viper-review.html", "image_id": "4b197a22-9e2f-576f-8bd0-82af31dedf83"}, {"section": "Theater", "headline": "A Director Making His Mark in More Ways Than One", "abstract": "With powerfully contemporary stagings of \"Betrayal\" and \"Cyrano,\" Jamie Lloyd has had an attention-grabbing year. That's not what makes him hard to miss.", "caption": "\"I spent a long time pretending to be like them,\" Jamie Lloyd said of the typical upper-class British directors.", "image_url": "https://static01.nyt.com/images/2020/01/12/arts/12JAMIE-g-promo/12JAMIE-g-promo-facebookJumbo-v2.jpg?year=2020&h=550&w=1050&s=d5775d0564dfad7e383016b2e6fe8259b0b41524f1b65afe00a342698da74279&k=ZQJBKqZ0VN", "article_url": "https://www.nytimes.com/2020/01/09/theater/jamie-lloyd-director-cyrano.html", "image_id": "97653bc1-3e23-5f72-869b-00b67092fdbd"}, {"section": "Science", "headline": "Parrots Show Off Selfless Behavior", "abstract": "A series of experiments demonstrated that African grey parrots had something like social intelligence in addition to their cleverness.", "caption": "African grey parrots, famed for their intelligence, helped each other obtain treats in an experiment, even at a cost to one of the parrots.", "image_url": "https://static01.nyt.com/images/2020/01/28/science/09OBS-PARROTS/09TB-PARROTS-facebookJumbo.jpg?year=2020&h=550&w=1050&s=94bb75f6d1b73e63687dd4991a127070025cbe0b28942c268df73c02d8118bf4&k=ZQJBKqZ0VN", "article_url": "https://www.nytimes.com/2020/01/09/science/parrots-selflessness-help.html", "image_id": "49ae55c9-ea93-5393-9716-79e7dee0f387"}, {"section": "Movies", "headline": "Buck Henry, Who Helped Create 'Get Smart' and Adapt 'The Graduate,' Dies at 89", "abstract": "An unassuming screenwriter and actor, Mr. Henry thought up quirky characters with Mel Brooks and inhabited many more on \"Saturday Night Live.\"", "caption": "Buck Henry delivering a monologue on \"Saturday Night Live\" in 1979. He hosted the show 10 times in its early years.", "image_url": "https://static01.nyt.com/images/2020/01/09/obituaries/09Henry1-sub/09Henry1-sub-facebookJumbo.jpg?year=2020&h=549&w=1050&s=d0e5f1c8ab56b3ca720d099795f7da847cf6af6ad52a736b94061272424a0808&k=ZQJBKqZ0VN", "article_url": "https://www.nytimes.com/2020/01/09/movies/buck-henry-dead.html", "image_id": "9000bb58-4a89-5d79-9cfe-70a9b41646c6"}, {"section": "Art & Design", "headline": "What to See Right Now in New York Art Galleries", "abstract": "Suzanne Jackson's non-canvas compositions; Mike Kelley's ode to painting.", "caption": "Suzanne Jackson&rsquo;s &ldquo;Hers and His&rdquo; (2018) in her New York gallery solo debut, &ldquo;News!&rdquo; at Ortuzar Projects.", "image_url": "https://static01.nyt.com/images/2020/01/10/arts/09galleries-jackson1/09galleries-jackson1-facebookJumbo.jpg?year=2020&h=549&w=1050&s=c81fdf29d2c3540d3a8861b19f4653d922f1fd2e4e05f3522759cb16217e8c64&k=ZQJBKqZ0VN", "article_url": "https://www.nytimes.com/2020/01/09/arts/design/suzanne-jackson-mike-kelley.html", "image_id": "a7af1b47-6861-5434-b506-afa61d80cf06"}, {"section": "Style", "headline": "Losing Meghan, Prince Harry and (Potentially) Billions of Pounds", "abstract": "That sound you hear is hundreds of British brands biting their nails as the royal influencers depart.", "caption": "Memorabilia celebrating the wedding of the Duke and Duchess of Sussex, pictured for sale in a gift shop in May 2018.", "image_url": "https://static01.nyt.com/images/2020/01/09/fashion/09Royal-econ-couple-2/merlin_137849205_301c5d8b-4f5b-409b-8ecd-ed9696d6075b-facebookJumbo.jpg?year=2020&h=550&w=1050&s=61fbe9f407c0ae9f731e5f7d975e33b82aa3a1a087a6f32d400612e5a5a4688e&k=ZQJBKqZ0VN", "article_url": "https://www.nytimes.com/2020/01/09/style/harry-meghan.html", "image_id": "f14bba38-9570-5342-b8ed-19153b28011b"}, {"section": "Books", "headline": "Romance Writers of America Leadership Resigns", "abstract": "The president and executive director of the trade organization, which is reeling from disputes involving racism and diversity, said they were stepping down.", "caption": "Damon Suede in a 2012 photo. Mr. Suede resigned as president of the Romance Writers of America on Thursday.", "image_url": "https://static01.nyt.com/images/2020/01/11/books/09RWA/09RWA-facebookJumbo.jpg?year=2020&h=524&w=1000&s=b061f4f0db1add2f9ed81d66abba56e8266c065647f3171db71b52450f140900&k=ZQJBKqZ0VN", "article_url": "https://www.nytimes.com/2020/01/09/books/damon-suede-resigns-romance-writers-america.html", "image_id": "783cad56-7f98-510b-be78-d4589e9eb86b"}, {"section": "Television", "headline": "'The Outsider' Brings a Faceless Terror, and Stephen King, to HBO", "abstract": "Part horror, part allegory, the supernaturally tinged murder mystery asks: Where do we turn when logic fails?", "caption": "\"As a black woman, I'm always looking for women who are different, whom you don't get to hear from that often,\" said Cynthia Erivo, who plays an updated version of the recurring Stephen King character Holly Gibney in \"The Outsider.\"", "image_url": "https://static01.nyt.com/images/2020/01/10/arts/10Outsider-A/10Outsider-A-facebookJumbo-v2.jpg?year=2020&h=550&w=1050&s=6faff03ebe5e997ea9a4cff09b8f6cce6d46a6b986e7c7741c2f73f3958d5308&k=ZQJBKqZ0VN", "article_url": "https://www.nytimes.com/2020/01/09/arts/television/the-outsider-stephen-king-hbo.html", "image_id": "743089a6-6395-5b52-a7fc-98bd20a62776"}, {"section": "Media", "headline": "Peak TV Hits a New Peak, With 532 Scripted Shows", "abstract": "The number of original series continued to swell in 2019, with Apple and Disney adding to the glut. When will the bubble pop?", "caption": "Phoebe Waller-Bridge's \"Fleabag\" was able to stand out in an increasingly crowded field.", "image_url": "https://static01.nyt.com/images/2020/01/10/business/09PEAKTV-print/09PEAKTV-01-facebookJumbo.jpg?year=2020&h=550&w=1050&s=530d33b9f0ff511b6f75c358080dc8961598499f9145c6fba4766538e47c57dd&k=ZQJBKqZ0VN", "article_url": "https://www.nytimes.com/2020/01/09/business/media/tv-shows-2020.html", "image_id": "5b641f85-e290-5834-b66a-42c847238b95"}, {"section": "Sports", "headline": "Pete Carroll Wants to Change Your Life", "abstract": "The Seattle Seahawks' coach is shaping his locker room talks about self-discovery and finding meaning in life for corporate America.", "caption": "Pete Carroll, 68, has been a tireless advocate for culture-building in Seattle.", "image_url": "https://static01.nyt.com/images/2020/01/09/sports/09nfl-carroll1/09nfl-carroll1-facebookJumbo.jpg?year=2020&h=550&w=1050&s=4f47d1b5ebb201c10c335d169a1b92623e01f259b12489aa6fe02f343e438ca0&k=ZQJBKqZ0VN", "article_url": "https://www.nytimes.com/2020/01/09/sports/football/seattle-seahawks-pete-carroll.html", "image_id": "4a353cc1-cd8e-59f8-9eb0-bfb071b642ac"}, {"section": "Movies", "headline": "Who's Hosting the Oscars in 2020? No One", "abstract": "The 2019 show ran without a host after Kevin Hart stepped down and a series of mini-hosts replaced him.", "caption": "In a cheeky post, the Twitter account for the Academy of Motion Picture Arts and Sciences made a short list of things viewers might expect this year.", "image_url": "https://static01.nyt.com/images/2020/01/10/multimedia/09xp-oscars/09xp-oscars-facebookJumbo.jpg?year=2020&h=550&w=1050&s=2f47016d96396c7de7b80e64bae070ccdb8279013678257cf2acd75c867fe2c2&k=ZQJBKqZ0VN", "article_url": "https://www.nytimes.com/2020/01/09/movies/oscars-no-host.html", "image_id": "0d1adc7e-f429-5094-b28e-85900ad6d9fb"}, {"section": "Movies", "headline": "'Like a Boss' Review: Tiffany & Rose's Very Unfortunate Adventure", "abstract": "No, just no.", "caption": "From left, Tiffany Haddish, Rose Byrne and Salma Hayek in \"Like a Boss.\"", "image_url": "https://static01.nyt.com/images/2020/01/08/arts/00likeaboss/00likeaboss-facebookJumbo.jpg?year=2020&h=550&w=1050&s=4251de7da37855934bbfbc72b94359793420ab5cfdf0ffda55e5b03b56ee8665&k=ZQJBKqZ0VN", "article_url": "https://www.nytimes.com/2020/01/09/movies/like-a-boss-review.html", "image_id": "ae3276d6-ec11-5329-ae29-7120ff4f97f2"}, {"section": "Opinion", "headline": "For Democrats, Which Is the Road to Victory?", "abstract": "Bret Stephens offered his ideas on how to beat Donald Trump. Several readers offer theirs.", "caption": "President Trump at a campaign rally in Battle Creek, Mich., on the night he was impeached by the House of Representatives.", "image_url": "https://static01.nyt.com/images/2019/12/26/nyregion/26Stephens/26Stephens-facebookJumbo.jpg?year=2020&h=550&w=1050&s=109cf737958c091dedd3b2591334269e575e5d56c68749193355215e22e566ca&k=ZQJBKqZ0VN", "article_url": "https://www.nytimes.com/2020/01/09/opinion/letters/democrats-trump.html", "image_id": "a70b9d20-2e28-548b-97e2-cabf56b442cd"}, {"section": "Art & Design", "headline": "What Makes Pope.L's Art Endure? (It's Not the Famous Crawls)", "abstract": "The maverick artist, the subject of two exhibitions, is known for his grueling street performances, but his real enchantment lies in something weirder.", "caption": "The performance artist William Pope.L at his 1991 crawl around the perimeter of Tompkins Square Park, in which he wore a business suit while dragging his body along the ground, using his elbows and knees.", "image_url": "https://static01.nyt.com/images/2020/01/10/arts/09popel-review1/09popel-review1-facebookJumbo.jpg?year=2020&h=549&w=1050&s=0f8820c8cd4449761d55fea7d6bba0090fa68f5bd0518076410442ab87d4da8a&k=ZQJBKqZ0VN", "article_url": "https://www.nytimes.com/2020/01/09/arts/design/popel-moma-whitney-review.html", "image_id": "68579e77-8fc9-5afc-bce4-eda752044972"}, {"section": "Science", "headline": "When the Cobra Bites, You'll Be Glad Someone Sequenced Its Genome", "abstract": "Some scientists hope genomic technologies will lead to improved antivenom.", "caption": "Scientists hope decoding the Indian cobra&rsquo;s genome will lead to cheaper and more effective antivenom treatments for snakebites, which afflict hundreds of thousands of people each year.", "image_url": "https://static01.nyt.com/images/2020/01/14/science/09OBS-COBRA/09TB-COBRA-facebookJumbo.jpg?year=2020&h=550&w=1050&s=0817e66655e7f97711cc12166d266456740bb82361a40a25142b5da833edd04a&k=ZQJBKqZ0VN", "article_url": "https://www.nytimes.com/2020/01/09/science/cobra-venom-genome.html", "image_id": "df7ec00b-9d0d-58b0-8262-992e2867a18c"}, {"section": "Science", "headline": "Trove of New Bird Species Found on Remote Indonesian Islands", "abstract": "Researchers found 10 new species and subspecies of songbirds off the coast of Sulawesi, with distinct songs and genetics from known birds.", "caption": "A Togian jungle-flycatcher, one of several new bird species found in the Wallacean islands in eastern Indonesia.", "image_url": "https://static01.nyt.com/images/2020/01/14/science/09TB-NEWBIRDS1/09TB-NEWBIRDS1-facebookJumbo.jpg?year=2020&h=550&w=1050&s=807f3af20c12412f6a86d9cc6b565229a130fabd996d296f7d75907f82f4d963&k=ZQJBKqZ0VN", "article_url": "https://www.nytimes.com/2020/01/09/science/birds-new-species-indonesia.html", "image_id": "ece6e55e-615c-5a35-b8df-417c84e3d454"}, {"section": "Dance", "headline": "Review: A Choreographer Alone With Her Audience and Death", "abstract": "Faye Driscoll's trilogy has explored the relationship between performer and spectators. In Part 3 she asks for assistance.", "caption": "Faye Driscoll in her &ldquo;Thank You for Coming: Space,&rdquo; the third part of a trilogy.", "image_url": "https://static01.nyt.com/images/2020/01/10/arts/09driscoll-review-1/09driscoll-review-1-facebookJumbo.jpg?year=2020&h=549&w=1050&s=7fa4199859a23dc22e5ba74fbe2683299b4b826d3c32e4c0e0f2b14ce05e8b58&k=ZQJBKqZ0VN", "article_url": "https://www.nytimes.com/2020/01/09/arts/dance/driscoll-space-review.html", "image_id": "324c7692-432a-5953-9321-531c7aaeb404"}, {"section": "Theater", "headline": "A Show Reminds Young Audiences: We All Got Here From Somewhere", "abstract": "\"Cartography,\" a multimedia work inspired by migrants' stories, presents their journeys as universal and heroic, not merely tales of suffering.", "caption": "Christopher Myers, left, and Kaneza Schaal, right, meeting with seventh and eighth grade students at Central Queens Academy in Flushing to talk about their show \"Cartography.\"", "image_url": "https://static01.nyt.com/images/2020/01/10/arts/10Cartog-Cover/10Cartog-Cover-facebookJumbo.jpg?year=2020&h=550&w=1050&s=417be275afead20271c65e85dab2fc2e6c1656c39b659d43db65e7e547691809&k=ZQJBKqZ0VN", "article_url": "https://www.nytimes.com/2020/01/09/theater/cartography-new-victory-theater.html", "image_id": "cf6f093d-228a-5bdc-9002-ede3e97b8d75"}, {"section": "Style", "headline": "Prince Harry and Meghan Stepping Back, Explained", "abstract": "The Duke and Duchess of Sussex want to be \"financially independent.\" What does that mean? Also, can you quit being a \"senior\" royal? Some questions answered.", "caption": "See ya, Sovereign Grant! On Wednesday, Prince Harry and his wife, Meghan, announced that they no longer wish to receive funding designated for the British royal family.", "image_url": "https://static01.nyt.com/images/2020/01/12/fashion/09RoyalFAQ-2/09RoyalFAQ-2-facebookJumbo.jpg?year=2020&h=549&w=1050&s=19425970d4d0e983d115832e524835811a94b71693d1a8abca4447baabf3929e&k=ZQJBKqZ0VN", "article_url": "https://www.nytimes.com/2020/01/09/style/royal-family.html", "image_id": "d60763cb-9bc4-5adf-923a-1ed9761f7e60"}, {"section": "Movies", "headline": "Review: Two Battle Diaries From Iraq", "abstract": "In the documentaries \"Peshmerga\" and \"The Battle of Mosul,\" Bernard-Henri L\u00e9vy offers a portrait of the fighters trying to repel the Islamic State.", "caption": "Bernard-Henri L&eacute;vy, left, as seen in &ldquo;The Battle of Mosul.&rdquo;", "image_url": "https://static01.nyt.com/images/2020/01/10/arts/09peshmerga/09peshmerga-facebookJumbo.jpg?year=2020&h=550&w=1050&s=ea2ea10570c21c0604ccb156e109b59342b77c4bb777971a65a175eee3ca90a3&k=ZQJBKqZ0VN", "article_url": "https://www.nytimes.com/2020/01/09/movies/peshmerga-battle-of-mosul-review.html", "image_id": "9d44efb4-04eb-5696-b72b-4ef5cf2f3f76"}, {"section": "Opinion", "headline": "Black Britons Know Why Meghan Markle Wants Out", "abstract": "It's the racism.", "caption": "Meghan, Duchess of Sussex, has been persistently subjected to comments in the British media about her race.", "image_url": "https://static01.nyt.com/images/2020/01/12/opinion/12Hirsch/09Hirsch-facebookJumbo.jpg?year=2020&h=550&w=1050&s=f4af1a70a0c877e280a77cf2431efeb47154a5e60e1c62e7474b3d08cc823505&k=ZQJBKqZ0VN", "article_url": "https://www.nytimes.com/2020/01/09/opinion/sunday/meghan-markle-prince-harry.html", "image_id": "70c1bd73-8d85-5d46-b14f-592b8704a296"}, {"section": "Television", "headline": "Bill Cosby, Citing #MeToo Bias, Files New Appeal", "abstract": "His lawyers say the Superior Court erred in supporting the trial judge's decision on issues like allowing testimony from five other accusers.", "caption": "Bill Cosby in 2018. He is seeking a review of the Superior Court's\u00a0decision to uphold his sexual assault conviction.", "image_url": "https://static01.nyt.com/images/2020/01/09/arts/09cosby/09cosby-facebookJumbo.jpg?year=2020&h=550&w=1050&s=bf45bedc138fb5f27adf990fd1871b06a3d81fe576e473ec571647f79190707b&k=ZQJBKqZ0VN", "article_url": "https://www.nytimes.com/2020/01/09/arts/television/bill-cosby-appeal.html", "image_id": "30f516c2-8071-57b5-8025-3640bb69e383"}, {"section": "Science", "headline": "Volcanoes on Venus Might Still Be Smoking", "abstract": "Planetary science experiments on Earth suggest that the sun's second planet might have ongoing volcanic activity.", "caption": "Earth&rsquo;s closest planetary neighbor, Venus, has an extraordinarily hot, toxic atmosphere and may still encounter volcanic activity.", "image_url": "https://static01.nyt.com/images/2020/02/04/science/09TB-VENUS1/09TB-VENUS1-facebookJumbo.jpg?year=2020&h=550&w=1050&s=b3a113bfc9d1905189d5a9bffe5e4481f705e0012c2c27399a16e6fdef183407&k=ZQJBKqZ0VN", "article_url": "https://www.nytimes.com/2020/01/09/science/venus-volcanoes-active.html", "image_id": "1c7a130d-ec68-5fe4-9a26-b76e0b2cfbfe"}, {"section": "Dance", "headline": "This Mortal Clay", "abstract": "Faye Driscoll performs the section of her piece \"Space\" that explores murder, death and mourning.", "caption": "Faye Driscoll", "image_url": "https://static01.nyt.com/images/2020/01/08/arts/08instagram/08instagram-facebookJumbo.jpg?year=2020&h=549&w=1050&s=228d3a6d56a51a213b00895b4bf494fcce44bed9975a0e608053adf6cadcfe6c&k=ZQJBKqZ0VN", "article_url": "https://www.nytimes.com/2020/01/09/arts/dance/faye-driscoll-space.html", "image_id": "d172a76a-591d-5c5b-bdc1-a94f1de0da41"}, {"section": "Art & Design", "headline": "16 Art Exhibitions to View in N.Y.C. This Weekend", "abstract": "Our guide to new art shows and some that will be closing soon.", "caption": "&ldquo;Portrait of Hans Frisch,&rdquo; among the paintings in &ldquo;Ernst Ludwig Kirchner,&rdquo; which is on view at the Neue Galerie until Sunday.", "image_url": "https://static01.nyt.com/images/2020/01/10/arts/10listings-art/10listings-art-facebookJumbo.jpg?year=2020&h=550&w=1050&s=ef10a713a2b1a621de3b69c4babe21bc93bcacdb3749d5ec8516815d64a7d14c&k=ZQJBKqZ0VN", "article_url": "https://www.nytimes.com/2020/01/09/arts/design/nyc-this-weekend-art-and-museums.html", "image_id": "adbd8a06-0a4b-56f4-a389-4c86e59f4765"}, {"section": "Music", "headline": "12 Pop, Rock and Jazz Concerts to Check Out in N.Y.C. This Weekend", "abstract": "Our guide to pop and rock shows and the best of live jazz happening this weekend and in the week ahead.", "caption": "Sister Nancy will be at Elsewhere on Jan. 16.", "image_url": "https://static01.nyt.com/images/2020/01/10/arts/10listings-pop/10listings-pop-facebookJumbo.jpg?year=2020&h=549&w=1050&s=13a7cfe813390cda110d283f7e0b655ce1ba7fc63609c6fcc3eac8a82ca21027&k=ZQJBKqZ0VN", "article_url": "https://www.nytimes.com/2020/01/09/arts/music/concerts-new-york.html", "image_id": "a18d6908-89fe-5fa4-a849-91cfa2f588bc"}, {"section": "Music", "headline": "6 Classical Music Concerts to See in N.Y.C. This Weekend", "abstract": "Our guide to the city's best classical music and opera happening this weekend and in the week ahead.", "caption": "Gustavo Dudamel will be leading the New York Philharmonic at David Geffen Hall for two weeks starting on Wednesday.", "image_url": "https://static01.nyt.com/images/2020/01/10/arts/10listings-classical/10listings-classical-facebookJumbo.jpg?year=2020&h=550&w=1050&s=1d28b9730e17493416efafc8fcc411586a385ed8d6740d078eed7ed4f812dc06&k=ZQJBKqZ0VN", "article_url": "https://www.nytimes.com/2020/01/09/arts/music/concerts-new-york-classical.html", "image_id": "fc719c12-c5c6-594b-9ba3-d3e4377ea666"}, {"section": "Dance", "headline": "6 Dance Performances to See in N.Y.C. This Weekend", "abstract": "Our guide to dance performances happening this weekend and in the week ahead.", "caption": "A scene from Gregory Vuyani Maqoma's \"Cion: Requiem of Ravel's Bol\u00e9ro,\" which will be performed at the Joyce Theater starting on Wednesday.", "image_url": "https://static01.nyt.com/images/2020/01/10/arts/10listings-dance/10listings-dance-facebookJumbo.jpg?year=2020&h=536&w=1024&s=1e7ccd54b9cd0dc23161c332bafefe2e4e9e409fee34666d905bbef534134dcb&k=ZQJBKqZ0VN", "article_url": "https://www.nytimes.com/2020/01/09/arts/dance/nyc-this-weekend-dance.html", "image_id": "14ff13ca-1781-5935-882f-437108a8247b"}, {"section": "Theater", "headline": "15 Plays and Musicals to Go to in N.Y.C. This Weekend", "abstract": "Previews, openings and some last-chance picks.", "caption": "Damon Daunno and Rebecca Naomi Jones in &ldquo;Oklahoma,&rdquo; which closes at Circle in the Square on Jan. 19.", "image_url": "https://static01.nyt.com/images/2020/01/10/arts/10listings-theater/10listings-theater-facebookJumbo.jpg?year=2020&h=550&w=1050&s=57d78e44f99911412aa5e0adec083d5ed56c112d36c37341c14e235976a02f72&k=ZQJBKqZ0VN", "article_url": "https://www.nytimes.com/2020/01/09/theater/nyc-this-weekend-theater.html", "image_id": "2036de96-aeab-5ed3-8388-55f142d29575"}, {"section": "Movies", "headline": "3 Film Series to Catch in N.Y.C. This Weekend", "abstract": "Our guide to film series and special screenings.", "caption": "Klaus Maria Brandauer earned acclaim for his role in Istvan Szabo's \"Mephisto,\" screening at Film Forum until Jan. 16.", "image_url": "https://static01.nyt.com/images/2020/01/10/arts/10listings-movies/10listings-movies-facebookJumbo.jpg?year=2020&h=550&w=1050&s=d312c9eaf0817bca43a0f6efe09b04d9855a8b8908dfd40e211da553642cd33b&k=ZQJBKqZ0VN", "article_url": "https://www.nytimes.com/2020/01/09/movies/nyc-this-weekend-film-series.html", "image_id": "3b13bbc8-200a-55da-9d72-8a90f1b31e49"}, {"section": "Movies", "headline": "Meet Mary Steenburgen, Songwriter", "abstract": "The actress has quietly been working in music for the last dozen years, and a tune she helped write for \"Wild Rose\" has made the Oscar shortlist.", "caption": "The actress at the Emmys in September.", "image_url": "https://static01.nyt.com/images/2020/01/09/arts/09steenburgen1/09steenburgen1-facebookJumbo.jpg?year=2020&h=549&w=1050&s=1dd0cb41fca467df7ba8523d68fd1f0b2d502c7b852b0df683d6b29f0781e412&k=ZQJBKqZ0VN", "article_url": "https://www.nytimes.com/2020/01/09/movies/mary-steenburgen-song-oscar.html", "image_id": "ca422123-e191-54dd-bb30-d930c843c0c1"}, {"section": "Television", "headline": "Edd Byrnes, Who Combed His Way to TV Stardom, Dies at 86", "abstract": "He became one of television's first teen idols as Kookie, the hair-combing, jive-talking youth on the hit series \"77 Sunset Strip.\"", "caption": "Edd Byrnes in 1959. A self-taught actor, he became a star on the TV show &ldquo;77 Sunset Strip.&rdquo;", "image_url": "https://static01.nyt.com/images/2020/01/10/obituaries/09Brynes2/09Brynes2-facebookJumbo.jpg?year=2020&h=550&w=1050&s=6605e63dda10eeb7b8d2c7308ba1a4aa0392512cc6f9d4a6d524f94bc43c4881&k=ZQJBKqZ0VN", "article_url": "https://www.nytimes.com/2020/01/09/arts/television/edd-byrnes-dead.html", "image_id": "4dc014d2-e32f-579b-93e5-9d6e2ac69730"}, {"section": "Theater", "headline": "Harry and Meghan's Exit Has Been Dramatized Before", "abstract": "The 2014 play \"King Charles III,\" in which a fictional Prince Harry wants to leave the royal family, has proved to be prophetic.", "caption": "From left: Richard Goulding as Harry, Tim Pigott-Smith as Charles and Tafline Steen as Jess in the Broadway production of Mike Bartlett&rsquo;s &ldquo;King Charles III.&rdquo;", "image_url": "https://static01.nyt.com/images/2020/01/11/arts/09bartlett/09bartlett-facebookJumbo.jpg?year=2020&h=550&w=1050&s=dc21bd3d7c349fcad22d6463a1c8558aabc074c3a253606de0b22f0db0577444&k=ZQJBKqZ0VN", "article_url": "https://www.nytimes.com/2020/01/09/theater/harry-meghan-king-charles-iii-play.html", "image_id": "e54854c8-4663-5e63-8bed-f177a5664c75"}, {"section": "Television", "headline": "How Much Watching Time Do You Have This Weekend?", "abstract": "It's a great weekend for new literary adaptations, one of Jane Austen, another of Stephen King. Also: a heartfelt new documentary series.", "caption": "Ben Mendelsohn, left, and Yul Vazquez in &ldquo;The Outsider.&rdquo;", "image_url": "https://static01.nyt.com/images/2020/01/10/arts/09watching-outsider/09watching-outsider-facebookJumbo.jpg?year=2020&h=550&w=1050&s=b9e8bcb09d9aea645d18fd4c0d7c64a52173664dcef2ade48cce41f835fd6319&k=ZQJBKqZ0VN", "article_url": "https://www.nytimes.com/2020/01/09/arts/television/outsider-sanditon-cheer-hbo-netflix.html", "image_id": "63210e92-9e7e-5cfc-aaa7-48306a661381"}, {"section": "Sports", "headline": "Olympic Protest Rules: Tweets Are Fine, Kneeling Is Not", "abstract": "Walking a fine line on politics and free expression, the International Olympic Committee published guidelines for how competitors can make statements at the Tokyo Games.", "caption": "The American fencer Race Imboden kneeling during a medals ceremony at last summer's Pan Am Games in Peru.", "image_url": "https://static01.nyt.com/images/2020/01/09/sports/09ioc/09ioc-facebookJumbo.jpg?year=2020&h=550&w=1050&s=c8911001cc3ed362c5763e5e533b1def52bc983770b7fbbe5b1d147cfef637bf&k=ZQJBKqZ0VN", "article_url": "https://www.nytimes.com/2020/01/09/sports/olympics/olympics-protests-politics.html", "image_id": "4fc4888e-a1c0-54a1-ad35-30669ae2b2c5"}, {"section": "Opinion", "headline": "Australia Shows Us the Road to Hell", "abstract": "The political reaction is scarier than the fires.", "caption": "A controlled burn along the Princess Highway in Meroo National Park, Australia.", "image_url": "https://static01.nyt.com/images/2020/01/09/opinion/09krugmansub/09krugmansub-facebookJumbo.jpg?year=2020&h=550&w=1050&s=6043dfa9bfe80bc24242f69d5eda38226fea6388835d18def65b6674334defd6&k=ZQJBKqZ0VN", "article_url": "https://www.nytimes.com/2020/01/09/opinion/australia-fires.html", "image_id": "03f8dfad-b2b5-5efa-a16e-0668c76d78df"}, {"section": "Science", "headline": "Attacks by Urban Coyotes Are Rare, but Frightening", "abstract": "Two people were injured in Chicago, a reminder that as more coyotes move to the cities, some conflicts are inevitable.", "caption": "Though coyotes have shared space with humans in major cities and suburbs for decades, coyote attacks, which do not usually result in major injuries, are still relative rare.", "image_url": "https://static01.nyt.com/images/2020/01/09/science/09COYOTE1/09COYOTE1-facebookJumbo.jpg?year=2020&h=550&w=1050&s=69cebface8f9a8f8b3515b0e4906c8006bef9ff5956a3134ad7138db88c04050&k=ZQJBKqZ0VN", "article_url": "https://www.nytimes.com/2020/01/09/science/chicago-coyote-attacks.html", "image_id": "239a5e04-dd4f-5bd6-9604-a7cb06d8cda0"}, {"section": "Media", "headline": "Megyn Kelly Talks About Roger Ailes and 'Bombshell' in YouTube Video", "abstract": "The former Fox News anchor has mostly ignored the movie in which she is played by Charlize Theron \u2014 until now.", "caption": "Juliet Huddy, left, Rudi Bakhtiar, Julie Zann, Doug Brunt and Megyn Kelly discuss the movie \"Bombshell\" in a video posted on Ms. Kelly's YouTube page.", "image_url": "https://static01.nyt.com/images/2020/01/09/business/09KELLY-05/09KELLY-05-facebookJumbo.jpg?year=2020&h=550&w=1050&s=dd9524516c0bc583f3e3ba4c4055774d75ce8dc1502dc8d26552e52c16643520&k=ZQJBKqZ0VN", "article_url": "https://www.nytimes.com/2020/01/09/business/media/megyn-kelly-roger-ailes-bombshell.html", "image_id": "eedc0301-6676-5bc3-b3f1-47bd7f63683e"}, {"section": "Sports", "headline": "Pete Dye, 'Picasso' of Golf Course Design, Is Dead at 94", "abstract": "\"His courses built for tournaments are hard,\" Tiger Woods once said, \" but there's a good reason for everything.\"", "caption": "Mr. Dye on the Pound Ridge Golf Course in Pound Ridge, N.Y., in 2008. It was the first course he designed in New York State.", "image_url": "https://static01.nyt.com/images/2020/01/11/obituaries/00dye-toppix/00dye-toppix-facebookJumbo.jpg?year=2020&h=550&w=1050&s=062b3cb60932448b066ae5408b508b9c3d017e46b7d53af03dac6c1fa37bba8e&k=ZQJBKqZ0VN", "article_url": "https://www.nytimes.com/2020/01/09/sports/golf/pete-dye-dead.html", "image_id": "16ad2670-9660-5289-948d-217fe346064c"}, {"section": "Health", "headline": "Vaping Kills a 15-Year-Old in Texas", "abstract": "The teenager was the youngest to die so far in the outbreak of lung illnesses that affected thousands of people.", "caption": "Doctors at Henry Ford Hospital in Detroit announced in November a successful double lung transplant for a teenager whose lungs were irreparably damaged by vaping.", "image_url": "https://static01.nyt.com/images/2020/01/09/science/09VAPING/9VAPING-facebookJumbo.jpg?year=2020&h=550&w=1050&s=34f6ff84e4d1254254716da97136e7a046dd2c4965adaea8278f4ee1cbc187dc&k=ZQJBKqZ0VN", "article_url": "https://www.nytimes.com/2020/01/09/health/teen-vaping-death.html", "image_id": "e0d32fd3-32c1-5f97-a612-69dd4b951d8a"}, {"section": "Opinion", "headline": "How China May Help Its Enemy Get Elected in Taiwan", "abstract": "President Tsai can thank Beijing for its stupidity if she stays in power.", "caption": "President Tsai Ing-wen of Taiwan and her running mate William Lai Ching-Te, second from left, at a rally in Taoyuan on Wednesday.", "image_url": "https://static01.nyt.com/images/2020/01/09/opinion/09Lian1/09Lian1-facebookJumbo.jpg?year=2020&h=549&w=1050&s=250a46c2b1496f2b8860d1b04cf689d59172da156e99e77025e1e1ad72ddde97&k=ZQJBKqZ0VN", "article_url": "https://www.nytimes.com/2020/01/09/opinion/taiwan-election-china.html", "image_id": "d0a0a1c3-7773-5942-a74a-cc05d05481dd"}, {"section": "Opinion", "headline": "Trump Has Made Us All Stupid", "abstract": "The decline of discourse in the anti-Trump echo chamber.", "caption": "President Trump speaking about the airstrike that killed Maj. Gen. Qassim Suleimani of Iran.", "image_url": "https://static01.nyt.com/images/2020/01/09/opinion/09brooksnew/09brooksnew-facebookJumbo.jpg?year=2020&h=550&w=1050&s=39515dd1601fe177af6086e45975e7494fc47ad0f9d220d4918fcb5e82ddceab&k=ZQJBKqZ0VN", "article_url": "https://www.nytimes.com/2020/01/09/opinion/trump-iran-media.html", "image_id": "1e5a3172-e5ed-57ae-824e-a8d6c974b696"}, {"section": "Opinion", "headline": "'The Good Place' Asks, Are You the Worst Thing You've Ever Done?", "abstract": "In the latest episode, there is a critique of the prison system amid the laughs.", "caption": "From left, Kristen Bell as Eleanor, Ted Danson as Michael and Jameela Jamil as Tahanil in Thursday's episode of \"The Good Place.\"", "image_url": "https://static01.nyt.com/images/2020/01/09/opinion/09stone-good-place-02/09stone-good-place-02-facebookJumbo.jpg?year=2020&h=550&w=1050&s=5f1478255dc44137947ea2b113b4b7abcea32a81910083b18f4163f64efb68f5&k=ZQJBKqZ0VN", "article_url": "https://www.nytimes.com/2020/01/09/opinion/good-place-season-4.html", "image_id": "3782a348-b828-5a2e-b251-48d29ba93f28"}, {"section": "Health", "headline": "Second U.S. Baby to Be Born From a Dead Donor's Uterus Is Delivered", "abstract": "Researchers at Penn Medicine in Philadelphia said the procedure could pave a new path to parenthood for women with uterine factor infertility.", "caption": "Ms. Gobrecht and her husband, Drew, with their son, Benjamin, who was born by cesarean section in November at the Hospital of the University of Pennsylvania", "image_url": "https://static01.nyt.com/images/2020/01/09/multimedia/09xp-uterus2/09xp-uterus2-facebookJumbo.jpg?year=2020&h=550&w=1050&s=6afc0ae1c39671f6f9393820f90aa27feb2aa1fee89e4a02953b79c4cb66e6d8&k=ZQJBKqZ0VN", "article_url": "https://www.nytimes.com/2020/01/09/health/uterus-transplant-baby.html", "image_id": "b1d295e0-8963-5fce-bc89-e3b2f7daae4c"}, {"section": "Movies", "headline": "Chhapaak Review: Life and Activism After an Acid Attack", "abstract": "The movie is based on the life of Laxmi Agarwal, who was burned with acid in New Delhi 2005.", "caption": "Deepika Padukone in &ldquo;Chhapaak.&rdquo;", "image_url": "https://static01.nyt.com/images/2020/01/10/arts/09chhapaak/09chhapaak-facebookJumbo.jpg?year=2020&h=550&w=1050&s=1ac50cc38a19c91f8e17f217e29aa61865b7787a0c01d782bc6ca52f04a631fe&k=ZQJBKqZ0VN", "article_url": "https://www.nytimes.com/2020/01/10/movies/chhapaak-review.html", "image_id": "ce159ae3-d6aa-53be-a6a4-7f79101af38a"}, {"section": "Television", "headline": "What's on TV Friday: 'Lincoln Rhyme' and 'AJ and the Queen'", "abstract": "A thriller series based on a Jeffery Deaver novel debuts on NBC. And RuPaul stars in a new Netflix comedy series.", "caption": "Russell Hornsby, left, Michael Imperioli and Arielle Kebbel in &ldquo;Lincoln Rhyme: Hunt for the Bone Collector.&rdquo;", "image_url": "https://static01.nyt.com/images/2020/01/10/arts/10tvcol-lincolnrhyme/10tvcol-lincolnrhyme-facebookJumbo.jpg?year=2020&h=550&w=1050&s=ca7ab5efd0f4a7a2a2a9d4c558168c95b254355b03acfd78728e1e5cc75d5374&k=ZQJBKqZ0VN", "article_url": "https://www.nytimes.com/2020/01/10/arts/television/whats-on-tv-friday-lincoln-rhyme-and-aj-and-the-queen.html", "image_id": "1665bf13-2d20-5eb5-aac6-0e5e313fb6cb"}, {"section": "Television", "headline": "Trump and Iran: 'Worst Throwback Thursday Ever,' Stephen Colbert Says", "abstract": "\"George W. Bush respected us enough to put some effort into his lies, remember?\" Colbert said, comparing the Iran crisis to the 2003 Iraq invasion.", "caption": "\"George W. Bush respected us enough to put some effort into his lies, remember?\" Stephen Colbert joked, comparing the Iraq War to the recent tensions with Iran.", "image_url": "https://static01.nyt.com/images/2020/01/10/arts/10latenight/10latenight-facebookJumbo.png?year=2020&h=387&w=739&s=029bba770fb11e3503c8b4ca27e160b29e406dc4e452e4e51a9b09913594b8d4&k=ZQJBKqZ0VN", "article_url": "https://www.nytimes.com/2020/01/10/arts/television/stephen-colbert-trump-iran-late-night.html", "image_id": "b2b3d12d-91cf-5661-b32b-504c4b350c94"}, {"section": "Sports", "headline": "With the Nets in Limbo, Caris LeVert Returns Right on Time", "abstract": "The N.B.A.'s injury bug has affected the Nets as much as any team, but LeVert is finally healthy and ready to help his teammates \"right the ship.\"", "caption": "The Nets have struggled in the absence of injured players, but the return of guard Caris LeVert (22) is good news at the right time.", "image_url": "https://static01.nyt.com/images/2020/01/09/sports/09nba-levert-lede/09nba-levert-lede-facebookJumbo.jpg?year=2020&h=549&w=1050&s=ff9de62816724fae940f710b837515bcd2036ac9eebf4d102337eee64fe4a181&k=ZQJBKqZ0VN", "article_url": "https://www.nytimes.com/2020/01/10/sports/nets-injuries-caris-levert.html", "image_id": "b969e1ba-06f8-59e4-a509-82d72b0e428b"}, {"section": "Sports", "headline": "Alabama Cemented L.S.U. as a Betting Superteam", "abstract": "Oddsmakers predict Louisiana State will easily beat Clemson in college's national title game. They acknowledge some of that is based on \"public pressure\" rather than hard data.", "caption": "The betting public is clearly favoring Louisiana State in the national championship game against Clemson. L.S.U.'s win over Alabama this season made the team a juggernaut among fans, especially those who gamble.", "image_url": "https://static01.nyt.com/images/2020/01/10/sports/10odds-01/10odds-01-facebookJumbo.jpg?year=2020&h=549&w=1050&s=c0470ae04ee3b9cc0ae1d37ec8b5b1f79187377cdd4de9b90380e00097e4e79a&k=ZQJBKqZ0VN", "article_url": "https://www.nytimes.com/2020/01/10/sports/ncaafootball/lsu-clemson-betting-line.html", "image_id": "f79b365f-2dc2-52a7-b996-6e95c1bb76a4"}, {"section": "Books", "headline": "Looking at Agatha Christie and Feminism", "abstract": "This week, Claire Jarvis reviews a biography of Virginia Woolf by Gillian Gill. In 1990, John Mortimer wrote for the Book Review about \"Agatha Christie: The Woman and Her Mysteries,\" Gill's biography of Christie.", "caption": "Agatha Christie in London, 1963.", "image_url": "https://static01.nyt.com/images/2020/01/12/books/review/12Fromourarchives/12Fromourarchives-facebookJumbo.jpg?year=2020&h=549&w=1050&s=17b96ad947695365d12bdcd7c84b96c1877d3865bb1d39d104a06b637b82d823&k=ZQJBKqZ0VN", "article_url": "https://www.nytimes.com/2020/01/10/books/review/looking-at-agatha-christie-and-feminism.html", "image_id": "78f7c105-5a12-55a9-b908-82627f23d667"}, {"section": "Books", "headline": "In Praise of Omnivorous Readers", "abstract": "Readers respond to recent issues of the Sunday Book Review.", "caption": "Cinematographer James Wong Howe in Los Angeles, 1943.", "image_url": "https://static01.nyt.com/images/2020/01/12/books/review/12Letters/12Letters-facebookJumbo.jpg?year=2020&h=550&w=1050&s=26cb8fc63cf222eb4acf8c0c8c68a8df4d07138f466761699f5917bff9ab98fe&k=ZQJBKqZ0VN", "article_url": "https://www.nytimes.com/2020/01/10/books/review/in-praise-of-omnivorous-readers.html", "image_id": "3dca35cb-8020-5a66-9c61-69328c507e4c"}, {"section": "Style", "headline": "Chance Perdomo Plays a Pansexual Warlock on 'Sabrina'", "abstract": "The 23-year-old British actor is making his mark in the United States.", "caption": "Chance Perdomo, who stars in &ldquo;Chilling Adventures of Sabrina,&rdquo; in London.", "image_url": "https://static01.nyt.com/images/2020/01/12/fashion/10upnext-perdomo1/10upnext-perdomo1-facebookJumbo.jpg?year=2020&h=549&w=1050&s=885365638cc10fe337ec1450492d08e037bb9127997046b878eef198e370c398&k=ZQJBKqZ0VN", "article_url": "https://www.nytimes.com/2020/01/10/style/chance-perdomo-netflix-sabrina.html", "image_id": "86b092f3-a955-5e9c-966c-c9166be9e9f2"}, {"section": "Style", "headline": "They Were Victorian Dandies Who Made Art. Now They're On the Outs.", "abstract": "Peter McGough, of the art duo McDermott & McGough, wrote a memoir on his adventures as a queer artist who drove a Model T.", "caption": "The artist Peter McGough in his Greenwich Village apartment stuffed with art and antiques.", "image_url": "https://static01.nyt.com/images/2020/01/12/fashion/MCGOUGH-1/MCGOUGH-1-facebookJumbo.jpg?year=2020&h=550&w=1050&s=333b79515ffa0b0665bf9d14e500b6265a254ea68466b28ff8ec237a69df26d2&k=ZQJBKqZ0VN", "article_url": "https://www.nytimes.com/2020/01/10/style/they-were-victorian-dandies-who-made-art-now-theyre-on-the-outs.html", "image_id": "63faa428-4001-558a-af16-ddc51095752a"}, {"section": "Art & Design", "headline": "He Left a Museum After Women Complained; His Next Job Was Bigger", "abstract": "A Philadelphia Museum of Art boss who quietly resigned now directs the Erie Art Museum, where a woman also objected to his conduct.", "caption": "The Philadelphia Museum of Art had received complaints about the behavior of a young manager, Joshua Helmer. Shortly after he left, he became director of another museum.", "image_url": "https://static01.nyt.com/images/2020/01/11/arts/10philadelphia5/10philadelphia5-facebookJumbo.jpg?year=2020&h=549&w=1050&s=23b6381310ee2941053386684fe954a6c5f4ed070f5aa9495e00587b7d144f38&k=ZQJBKqZ0VN", "article_url": "https://www.nytimes.com/2020/01/10/arts/design/joshua-helmer-philadelphia-museum-art-erie-art-museum.html", "image_id": "91e30630-4721-5af5-831b-81d746194dd2"}, {"section": "Opinion", "headline": "The Gig Economy Is Coming for Your Job", "abstract": "Full-time union hotel workers are watching app-based services replace them. Who's next?", "caption": "", "image_url": "https://static01.nyt.com/images/2020/01/12/opinion/sunday/12kim02/12kim02-facebookJumbo.jpg?year=2020&h=549&w=1050&s=01ee3ca874f75631e99d170c354fce9ac7ea59464516d792dc00c3aa778887d0&k=ZQJBKqZ0VN", "article_url": "https://www.nytimes.com/2020/01/10/opinion/sunday/gig-economy-unemployment-automation.html", "image_id": "a85adf79-c2d5-533b-bfef-0ef0debd1fed"}, {"section": "Science", "headline": "Fossil Reveals Earth's Oldest Known Animal Guts", "abstract": "The find in a Nevada desert revealed an intestine inside a creature that looks like a worm made of a stack of ice cream cones.", "caption": "Illustrated views of Cloudina, a worm that lived about 550 million years ago.", "image_url": "https://static01.nyt.com/images/2020/01/14/science/10OBS-GUTS/10TB-GUTS-facebookJumbo.jpg?year=2020&h=550&w=1050&s=78ea90ebc3de3a81b731e44ea71ac5875d244080222f03c8cdebc4dcbdc97f6f&k=ZQJBKqZ0VN", "article_url": "https://www.nytimes.com/2020/01/10/science/fossil-guts-intestines.html", "image_id": "06f6a922-a3ba-5f75-94f0-1474b9d9d494"}, {"section": "Travel", "headline": "In the Cruise World, This Isn't Winter. It's Wave Season.", "abstract": "During the annual deal-making ritual, cruise-goers can snap up savings that generally aren't available the rest of the year.", "caption": "Silverseas Cruises &mdash; whose ship, Silver Wind, sailed beneath London&rsquo;s Tower Bridge on a recent cruise &mdash; is one of many cruise companies offering savings during &ldquo;wave season.&rdquo;", "image_url": "https://static01.nyt.com/images/2020/01/19/travel/10Frugal-Wave-Season-1/10Frugal-Wave-Season-1-facebookJumbo.jpg?year=2020&h=550&w=1050&s=9608bf4f76def56cc870bee918b3f98285331f188e1b54415dbd1f7f7d3d7c87&k=ZQJBKqZ0VN", "article_url": "https://www.nytimes.com/2020/01/10/travel/cruises-budget-travel.html", "image_id": "cf7b1b70-808c-567c-8d21-f8af74ebf9c1"}, {"section": "Opinion", "headline": "Argentina Needs Help. Trump Is the Answer.", "abstract": "Submitting to Washington's pressure is no minor affair in Latin America. But President Alberto Fern\u00e1ndez would do well to put Evo Morales and Nicol\u00e1s Maduro behind him.", "caption": "President Alberto Fern\u00e1ndez of Argentina.", "image_url": "https://static01.nyt.com/images/2020/01/10/opinion/10Castaneda2/10Castaneda2-facebookJumbo.jpg?year=2020&h=549&w=1050&s=641a78d5adc9f6412cb0d09df4eb5f1dcb83e68c33acf922537e1c69c61a3390&k=ZQJBKqZ0VN", "article_url": "https://www.nytimes.com/2020/01/10/opinion/argentina-fernandez-trump.html", "image_id": "b41bd474-18d4-5b2d-af91-0e06d1e8d968"}, {"section": "Technology", "headline": "A Glimpse of Our Connected Tech Future, Courtesy of CES 2020", "abstract": "Paying for gas with Amazon's Alexa or playing table tennis with a robot: Whether the latest tech trends will become fixtures in our lives is an open question.", "caption": "Testing the VRLEO Microsoft VR arcade game.", "image_url": "https://static01.nyt.com/images/2020/01/09/business/09CES9/09CES9-facebookJumbo.jpg?year=2020&h=550&w=1050&s=5fe83ffdb942bde83c2cdc5445fcd42b0c3720290d741c06280a02b671541fa0&k=ZQJBKqZ0VN", "article_url": "https://www.nytimes.com/2020/01/10/technology/ces-2020.html", "image_id": "e702ec5c-af44-513a-bc96-04570d607eee"}, {"section": "Real Estate", "headline": "The Decade Dominated by the Ultraluxury Condo", "abstract": "The 2010s saw the rise and fall of the super-high-end condo, and its impact will echo for years to come in Manhattan and the boroughs.", "caption": "The Manhattan skyline was significantly altered in the 2010s by the addition of several super-luxury residential skyscrapers. Now the market is contending with a glut of new condos.", "image_url": "https://static01.nyt.com/images/2020/01/10/realestate/10decade13/merlin_155276301_82da9012-0bdc-4ac0-bbdc-581fe5a6de5b-facebookJumbo.jpg?year=2020&h=550&w=1050&s=e04a0473fec2767b501c9ecb1da4d138ac73d17bfafee52a6a18c4b96879992b&k=ZQJBKqZ0VN", "article_url": "https://www.nytimes.com/2020/01/10/realestate/new-york-decade-real-estate.html", "image_id": "64831686-a4f7-583f-b606-b1382f461471"}, {"section": "Opinion", "headline": "The Case for Killing Qassim Suleimani", "abstract": "The strike was justified and legally sound.", "caption": "Major General Qassim Suleimani in October.", "image_url": "https://static01.nyt.com/images/2020/01/10/opinion/10cotton/10cotton-facebookJumbo.jpg?year=2020&h=549&w=1050&s=26dd104bbeb35f665e490d9b9491fd226a7a41e98276b0127ab9f5e1284311cb&k=ZQJBKqZ0VN", "article_url": "https://www.nytimes.com/2020/01/10/opinion/soleimani-iran-tom-cotton.html", "image_id": "ee22c294-f896-5d87-8567-bdc34f42ee1c"}, {"section": "Music", "headline": "Budget Blowouts and Delays Blight Germany's Major Arts Projects", "abstract": "A renovation of Cologne's opera house is running eight years late, and cost estimates have doubled. It's just one in a long list of public works gone wrong in the country.", "caption": "The main stage of the opera house in Cologne, Germany, in December 2019. A renovation of the complex that contains the opera house and the city's main theater is running eight years late.", "image_url": "https://static01.nyt.com/images/2020/01/10/arts/10cologne-operahouse1/10cologne-operahouse1-facebookJumbo-v2.jpg?year=2020&h=550&w=1050&s=3908ae9bf6da5a2321622857a85f4e6f25aafb7c2a28acbd16cd1dbb3821b051&k=ZQJBKqZ0VN", "article_url": "https://www.nytimes.com/2020/01/10/arts/music/cologne-opera-house-delay-cost.html", "image_id": "8cd7ee25-4256-55e7-b133-0cdb146f4d64"}, {"section": "Style", "headline": "This Bond Wears Corduroy", "abstract": "The super spy is getting a new look, courtesy of the Italian designer Massimo Alba.", "caption": "Daniel Craig as James Bond, wearing a corduroy jacket designed by Massimo Alba, in a scene from the trailer of the new James Bond movie &ldquo;No Time to Die.&rdquo;", "image_url": "https://static01.nyt.com/images/2020/01/16/fashion/10Bond-daniel-craig/10Bond-daniel-craig-facebookJumbo.jpg?year=2020&h=549&w=1050&s=ecbd4c63c010e1b85e7b0d3d5adcee00739bfea5f474208d37487e7f3c656fab&k=ZQJBKqZ0VN", "article_url": "https://www.nytimes.com/2020/01/10/style/james-bond-daniel-craig-suits.html", "image_id": "cc1ad78e-ee9e-562a-b593-3e20de952155"}, {"section": "Fashion", "headline": "Adding a Wedding to the Highlight Reel", "abstract": "Andrea Masenda, who met Kevin Lo when both were working at ESPN, wasn't sure she was on a first date, or even if she wanted to be. Mr. Lo had no such doubt.", "caption": "Andrea Masenda and Kevin Lo were married New Year&rsquo;s Eve at the Church of the Village in New York.", "image_url": "https://static01.nyt.com/images/2020/01/12/fashion/10Vows-NYE1/10Vows-NYE1-facebookJumbo-v2.jpg?year=2020&h=550&w=1050&s=5c0b1d670e179ee795dc5487816a390d7f297fbaf6683d43aee44f3d17e59b05&k=ZQJBKqZ0VN", "article_url": "https://www.nytimes.com/2020/01/10/fashion/weddings/adding-a-wedding-to-the-highlight-reel.html", "image_id": "d5c779b5-351a-5572-b6e3-b3d9c1c92776"}, {"section": "Sports", "headline": "N.F.L. Playoff Predictions: Our Picks for the Divisional Round", "abstract": "Lamar Jackson is back, the 49ers are healthy, the Chiefs have built a surprising defense and the Packers are more than Aaron Rodgers.", "caption": "Lamar Jackson was disappointing in his first N.F.L. playoff start, a loss to the Chargers last season. His team has lost only twice since.", "image_url": "https://static01.nyt.com/images/2020/01/11/sports/10nflmatchups2-print/10nflmatchups-top-facebookJumbo-v2.jpg?year=2020&h=550&w=1050&s=b4a9c62d3d9b7672af53d565c29dd8652bc55b80a3f846fb6370e63d66874bdb&k=ZQJBKqZ0VN", "article_url": "https://www.nytimes.com/2020/01/10/sports/football/nfl-playoffs-divisional-picks.html", "image_id": "2a58bdd3-95df-5ed2-b220-90b2333cba8e"}, {"section": "Art & Design", "headline": "Broadway Playwright as High Line Curator", "abstract": "Jeremy O. Harris will combine disciplines in a summer festival.", "caption": "&ldquo;I&rsquo;m interested in seeing what happens when you put two different artists from different worlds together like music and dance,&rdquo; Jeremy O. Harris said.", "image_url": "https://static01.nyt.com/images/2020/01/14/arts/00harris-item/00harris-item-facebookJumbo.jpg?year=2020&h=518&w=991&s=96f33166ea67d5e5f028dd03d283c031fd28be536c40ed2b5a51d81a6a6be90a&k=ZQJBKqZ0VN", "article_url": "https://www.nytimes.com/2020/01/10/arts/design/jeremy-o-harris-high-line.html", "image_id": "bf35951b-96f8-559a-8fd3-1c4325b3beb9"}, {"section": "Movies", "headline": "Hoffa vs. Hoffa: How Two Actors Found Their Character", "abstract": "Al Pacino's portrayal of the union leader in \"The Irishman\" differs markedly from Jack Nicholson's take in a 1992 movie.", "caption": "Left, Jack Nicholson in \"Hoffa.\" Right, Al Pacino in \"The Irishman.\"", "image_url": "https://static01.nyt.com/images/2020/01/12/arts/12hoffa/12hoffa-facebookJumbo.jpg?year=2020&h=550&w=1050&s=a007499dbd6bf4fc430ff3a1d82b693aab402fb5f29e4105a1b7e263d0ea7313&k=ZQJBKqZ0VN", "article_url": "https://www.nytimes.com/2020/01/10/movies/hoffa-pacino-nicholson.html", "image_id": "153d1cca-7690-59df-a4c3-38bc138aed3b"}, {"section": "Television", "headline": "Where to Go After 'Mad Men'? A Canadian Dramedy", "abstract": "Our TV critic takes up readers' burning questions about what to watch.", "caption": "Demian Bichir and Diane Kruger starred in the American adaptation of &ldquo;The Bridge.&rdquo;", "image_url": "https://static01.nyt.com/images/2020/01/12/arts/12ASKWATCHING-bridge/merlin_71176888_c6cc7708-45f2-43b4-8a11-24aaebe9f28b-facebookJumbo.jpg?year=2020&h=550&w=1050&s=e66f04c2ff21117b4f111ab79c92d8cf4a63f925766160f0460b4599017f47a3&k=ZQJBKqZ0VN", "article_url": "https://www.nytimes.com/2020/01/10/arts/television/mad-men-slings-arrows.html", "image_id": "565a1e73-b8de-52e3-90de-d878d9f4c3dd"}, {"section": "Food", "headline": "What to Cook This Weekend", "abstract": "Set up Melissa Clark's Peruvian roasted chicken with spicy cilantro sauce tonight, and eat well extremely well on Saturday night.", "caption": "Regina Schrambling's Dijon and Cognac beef stew.", "image_url": "https://static01.nyt.com/images/2018/10/30/dining/rs-dijon-and-cognac-beef-stew/rs-dijon-and-cognac-beef-stew-facebookJumbo.jpg?year=2020&h=550&w=1050&s=16bb62ea2092794964b339b6677db05630e3421e4d38661e605e8078b387ba38&k=ZQJBKqZ0VN", "article_url": "https://www.nytimes.com/2020/01/10/dining/what-to-cook-this-weekend.html", "image_id": "e9c5e4bf-c31e-5edb-9518-248415f3dc87"}, {"section": "Movies", "headline": "'Just Mercy' | Anatomy of a Scene", "abstract": "Destin Daniel Cretton narrates a sequence from his film, featuring Jamie Foxx and Rob Morgan.", "caption": "Jamie Foxx in \"Just Mercy.\" Oscar attention for the drama could help the film connect with a wider audience in the coming weeks.", "image_url": "https://static01.nyt.com/images/2020/01/11/arts/justmercy-anatomy1/justmercy-anatomy1-facebookJumbo.jpg?video-overlay?video-overlay", "article_url": "https://www.nytimes.com/video/movies/100000006912732/just-mercy-scene.html", "image_id": "1310e8-677d-5b7b-a19c-212d2dadc039"}, {"section": "Opinion", "headline": "Trump's Weakening of Environmental Rules Would Leave the Public in the Dark", "abstract": "His proposal would threaten scrutiny of big projects that could put communities and the environment at risk.", "caption": "President Trump announced rollbacks of National Environmental Policy Act regulations on Thursday.", "image_url": "https://static01.nyt.com/images/2020/01/10/opinion/10Buccino/10Buccino-facebookJumbo.jpg?year=2020&h=550&w=1050&s=8f9dc8871c2cd1c5f82406945b365d8dfbeacf3007892d016f7ea5b30be349c6&k=ZQJBKqZ0VN", "article_url": "https://www.nytimes.com/2020/01/10/opinion/trump-environment.html", "image_id": "b5919263-ea53-5ccd-b7ab-fb2b40d29a16"}, {"section": "Food", "headline": "A Roast Chicken With Even More Crispy Bits", "abstract": "You can rub your bird down with salt, or you can try Melissa Clark's latest trick for an exterior that crackles like a potato chip.", "caption": "Don't forget the pan drippings here: They're a bright, lemony counterpoint to the tender meat.", "image_url": "https://static01.nyt.com/images/2020/01/15/dining/10Appe1/merlin_166828719_ab2d8ab2-77ea-46c7-a29c-b9ebee55d8ab-facebookJumbo.jpg?year=2020&h=550&w=1050&s=c758854f96b18822fb65c8c3e7715a603bdb312de538ebdcf78a2a1597968ec5&k=ZQJBKqZ0VN", "article_url": "https://www.nytimes.com/2020/01/10/dining/parmesan-roast-chicken-recipe.html", "image_id": "49def222-5d12-546b-8273-7b3bf18b9fd9"}, {"section": "Music", "headline": "24 Years Later, Roberto Alagna Steps Back Into 'Boh\u00e8me' at the Met", "abstract": "The star tenor, now 56, returns to the boyish role of his breathlessly hyped 1996 debut.", "caption": "Roberto Alagna on the set of \"La Boh\u00e8me\" at the Metropolitan Opera, where he sings the role of Rodolfo through Jan. 25.", "image_url": "https://static01.nyt.com/images/2020/01/11/arts/10ALAGNA-1-promo/10ALAGNA-1-promo-facebookJumbo-v2.jpg?year=2020&h=550&w=1050&s=db960284feba8267119bbb680fcc6e39e358f1deceb0c2ac1489d9671307c695&k=ZQJBKqZ0VN", "article_url": "https://www.nytimes.com/2020/01/10/arts/music/roberto-alagna-boheme-met-opera.html", "image_id": "f1a91cac-3dc0-5429-a6d1-17e6d028653e"}, {"section": "Music", "headline": "Justin Bieber's Flavorless Pivot to R&B, and 10 More New Songs", "abstract": "Hear tracks by Alicia Keys, Mac Miller, Michael Stipe and others.", "caption": "Justin Bieber's long-awaited R&amp;B track is an unseasoned song called \"Yummy.\"", "image_url": "https://static01.nyt.com/images/2020/01/10/arts/10playlist/10playlist-facebookJumbo.jpg?year=2020&h=549&w=1050&s=6c0bfe6053ef4b53efd3d82d309e81b37a2a95eab1c90b9fccf22db653f92581&k=ZQJBKqZ0VN", "article_url": "https://www.nytimes.com/2020/01/10/arts/music/playlist-justin-bieber-mac-miller.html", "image_id": "9c343055-a112-5fdc-aae5-16894ea187af"}, {"section": "Art & Design", "headline": "Cecilia Alemani Named Curator of Next Venice Biennale", "abstract": "The curator of the High Line will be the first Italian woman to organize the show.", "caption": "Cecilia Alemani will organize the 59th edition of the biennale, slated for the spring of 2021.", "image_url": "https://static01.nyt.com/images/2020/01/11/arts/10venice-item/10venice-item-facebookJumbo.jpg?year=2020&h=550&w=1050&s=fb08cfb70181d5269aceee4f86f032dd3d072a1d1b1c4788f5955f4b52364c17&k=ZQJBKqZ0VN", "article_url": "https://www.nytimes.com/2020/01/10/arts/design/venice-biennale-cecilia-alemani.html", "image_id": "369a4979-2636-51dc-a2fa-85518ed8931e"}, {"section": "Your Money", "headline": "The Secret of Their Success: It's Not About the Money", "abstract": "Bob Parsons and David Neeleman each built successful businesses in competitive industries by offering exceptional experiences, not chasing wealth.", "caption": "Bob Parsons, the founder of GoDaddy and PXG, at the Kuki&rsquo;o Golf and Beach Club in Kailua-Kona, Hawaii.", "image_url": "https://static01.nyt.com/images/2020/01/11/business/11WEALTH-01/10WEALTH-01-facebookJumbo.jpg?year=2020&h=550&w=1050&s=2997ec3d8539e3e740d9190b8f56c5157b0ec37998d6bc0bee66e1ad55ff479f&k=ZQJBKqZ0VN", "article_url": "https://www.nytimes.com/2020/01/10/your-money/entrepreneurship-success.html", "image_id": "878ce3b5-7766-520b-9122-7a1b95cfa460"}, {"section": "Theater", "headline": "'Queens Row' Review: Richard Maxwell on Life After Doomsday", "abstract": "In this stark, eloquent new play, three women reflect on what remains in the aftermath of an American civil war.", "caption": "Soraya Nabipour delivers the most agitated of the three monologues that make up &ldquo;Queens Row.&rdquo;", "image_url": "https://static01.nyt.com/images/2020/01/11/arts/10queens-row1/10queens-row1-facebookJumbo.jpg?year=2020&h=550&w=1050&s=8382d5c471e97f20b90252672685819a81784abac500bdc3013a6efcb83ef3bc&k=ZQJBKqZ0VN", "article_url": "https://www.nytimes.com/2020/01/10/theater/queens-row-review-richard-maxwell.html", "image_id": "b225aced-f482-55ab-a1e5-2ae0628ec5ea"}, {"section": "Opinion", "headline": "The Downed Ukrainian Airliner: Assessing Blame", "abstract": "Readers hold President Trump responsible for the 176 deaths, along with the Iranians.", "caption": "Relatives of the flight's crew at a memorial on Wednesday in the Boryspil International Airport outside Kyiv, Ukraine.", "image_url": "https://static01.nyt.com/images/2020/01/09/world/09iran-crash2/merlin_166845036_8a8d269d-6b20-4470-815a-4d55838ed649-facebookJumbo.jpg?year=2020&h=550&w=1050&s=18f22fcfab3ea7f4abafccc3d3712f0774460a415698748e222610a70490d499&k=ZQJBKqZ0VN", "article_url": "https://www.nytimes.com/2020/01/10/opinion/letters/us-iran-plane.html", "image_id": "04d3c426-6722-5991-837d-d7473dcfedf6"}, {"section": "Technology", "headline": "Alphabet's Chief Legal Officer Stepping Down Amid Investigation", "abstract": "David Drummond, who played a key role for the company since it was founded, was being investigated for relationships with several women at the company.", "caption": "David Drummond, who joined Google in 2002, said he planned to leave at the end of the month.", "image_url": "https://static01.nyt.com/images/2020/01/10/business/10drummond3/10drummond3-facebookJumbo.jpg?year=2020&h=550&w=1050&s=ce53f1882b3780fc7200ac083439e860e8748c3ba406489c0dc6f59d216c2122&k=ZQJBKqZ0VN", "article_url": "https://www.nytimes.com/2020/01/10/technology/david-drummond-google.html", "image_id": "d9afe9e5-7de6-5165-8723-56a5516f7b3c"}, {"section": "Art & Design", "headline": "Britain Moves to Regulate Its Art Trade. Bring Your ID.", "abstract": "New legislation to combat money laundering and terrorism financing will require dealers and auctioneers to establish the identity of buyers and sellers.", "caption": "At British art market events like the Frieze fair, sales over 10,000 euros are subject to new regulation.", "image_url": "https://static01.nyt.com/images/2020/01/11/arts/10money-laundering1/10money-laundering1-facebookJumbo.jpg?year=2020&h=550&w=1050&s=7fdfb6432629ca720854826132459450b3130b7eaf2fc26cdce4cda804fff92f&k=ZQJBKqZ0VN", "article_url": "https://www.nytimes.com/2020/01/10/arts/design/uk-art-money-laundering.html", "image_id": "121f6990-365e-57af-b66f-8b1f889da66c"}, {"section": "Media", "headline": "Harold Burson, a Giant in Public Relations, Dies at 98", "abstract": "His skills were called upon in a Tylenol-tampering case and a devastating gas leak in India. In 1999, he was named the century's most influential P.R. figure.", "caption": "Harold Burson in an undated photo. He said that in telling &ldquo;our clients&rsquo; side of the story,&rdquo; public relations representatives &ldquo;are also a client&rsquo;s conscience, and we have to do what is in the public interest.&rdquo;", "image_url": "https://static01.nyt.com/images/2020/01/11/obituaries/11Burson-obit3/10Burson1p-sub-facebookJumbo.jpg?year=2020&h=550&w=1050&s=0941dc1968a97468b916734d83d85298e09b3947f90f84341d566dbe8c345925&k=ZQJBKqZ0VN", "article_url": "https://www.nytimes.com/2020/01/10/business/media/harold-burson-dead.html", "image_id": "e0bb4efe-d217-58d6-bc19-8f3795539228"}, {"section": "Music", "headline": "Review: The Philharmonic and a Conductor Get Reacquainted", "abstract": "Daniel Harding last led the orchestra in 2011, and returned this week for works by Grieg and Strauss.", "caption": "Daniel Harding, who conducted the New York Philharmonic at David Geffen Hall on Thursday, is one of several conductors to return to the orchestra this season after long absences.", "image_url": "https://static01.nyt.com/images/2020/01/11/arts/10NYPHIL/10NYPHIL-facebookJumbo.jpg?year=2020&h=550&w=1050&s=7f691d71378b7707ff69f6e10c3b3142c7ea09bec34d2b12b8edf6c60acbe2cb&k=ZQJBKqZ0VN", "article_url": "https://www.nytimes.com/2020/01/10/arts/music/daniel-harding-philharmonic-review.html", "image_id": "8e1b50b7-6037-56bf-bcbc-c43c8a1ec1c7"}, {"section": "Television", "headline": "Review: 'The Outsider' Takes a Stephen King Novel and Makes It Darker", "abstract": "The mystery-horror hybrid gets a stylish and extremely moody adaptation from HBO and Richard Price.", "caption": "Ben Mendelsohn and Cynthia Erivo in \"The Outsider,\" an HBO adaptation of a Stephen King novel.", "image_url": "https://static01.nyt.com/images/2020/01/11/arts/10outsider-review-print1/10outsider-review-print1-facebookJumbo.jpg?year=2020&h=550&w=1050&s=576d8b48b33c2f53bbcfd9c4cd5ecbc976a66ad1a22e16ccb8e5ca5f7ba493bf&k=ZQJBKqZ0VN", "article_url": "https://www.nytimes.com/2020/01/10/arts/television/the-outsider-stephen-king-review.html", "image_id": "a2abf4c8-aeff-5d39-8668-07ff1dca17cb"}, {"section": "Sports", "headline": "The Lion in Twilight: Zlatan Ibrahimovic, Perception and Reality", "abstract": "The striker blended world-class talent with cartoonish charm for a decade, but as he returns to Milan, the schtick is wearing thin.", "caption": "Zlatan Ibrahimovic rejoined A.C. Milan in December.", "image_url": "https://static01.nyt.com/images/2020/01/10/sports/10rorynewsletter-top/merlin_166750176_847f7b36-a67d-466f-9192-3cc57a2a1e98-facebookJumbo.jpg?year=2020&h=550&w=1050&s=681f6fb761497fbd4204ad06d95784b6beeb2162e8955ea4b89cba6e7b923410&k=ZQJBKqZ0VN", "article_url": "https://www.nytimes.com/2020/01/10/sports/soccer/zlatan-ibrahimovic-liverpool-spurs.html", "image_id": "cb009128-d29d-53d1-bcdf-2fc00588f94b"}, {"section": "Sports", "headline": "How Dabo Swinney Turned Clemson Into a Football Juggernaut", "abstract": "Clemson can win a third national title in four seasons by beating L.S.U., but Swinney has been winning over players, fans and boosters since his first day.", "caption": "Dabo Swinney can lead Clemson to its third national championship in four seasons on Monday night.", "image_url": "https://static01.nyt.com/images/2020/01/10/sports/10cfp-swinney-4/merlin_165604950_2d7f19bd-7635-417c-a7c8-472809266735-facebookJumbo.jpg?year=2020&h=550&w=1050&s=6dc326097657fdfdf378722913ad0998e7c63f6917caad98dd5c9bcce61aa816&k=ZQJBKqZ0VN", "article_url": "https://www.nytimes.com/2020/01/10/sports/dabo-swinney-clemson-cfp.html", "image_id": "90868d45-4d64-530a-a275-ff0003beaf8c"}, {"section": "Technology", "headline": "Buckle Up for Another Facebook Election", "abstract": "By opting not to change the company's political advertising rules, Mark Zuckerberg has ensured another election shaped by the social network.", "caption": "Facebook&rsquo;s chief executive, Mark Zuckerberg, resisted pressure to change its political advertising policies.", "image_url": "https://static01.nyt.com/images/2020/01/11/briefing/10JPRoose2-print/10Roose-01-facebookJumbo.jpg?year=2020&h=550&w=1050&s=7e5413bed04a1e37d61503c3a7fb66b95361126dd19221a5c1f62373fb7c2303&k=ZQJBKqZ0VN", "article_url": "https://www.nytimes.com/2020/01/10/technology/facebook-election.html", "image_id": "7e80a445-1581-57ef-a53b-7a6a0704e08a"}, {"section": "Music", "headline": "Neil Peart, Drummer and Lyricist for Rush, Dies at 67", "abstract": "His drumming was at once intricate and explosive, expanding Rush's power-trio dynamics. His lyrics transformed the band's songs into elaborate suites.", "caption": "The drummer Neil Peart during a Rush performance in 1979 in Chicago. Mr. Peart, the anchor of the Canadian prog-rock trio, had an aggressive type of brain cancer.", "image_url": "https://static01.nyt.com/images/2020/01/11/obituaries/11peart-obit1/10peart3-facebookJumbo.jpg?year=2020&h=549&w=1050&s=6132f9ab580edf0ddd9f0486f463c84d6c425409c93978d9e7b99e05f8e1e55b&k=ZQJBKqZ0VN", "article_url": "https://www.nytimes.com/2020/01/10/arts/music/neil-peart-dead.html", "image_id": "b45820d6-e2e5-5f7b-9777-1968401acbf2"}, {"section": "Health", "headline": "Alcohol Deaths Have Risen Sharply, Particularly Among Women", "abstract": "An analysis of death certificates over nearly two decades contained several troubling findings.", "caption": "The study found that rates of death involving alcohol increased 85 percent among women from 1999 to 2017.", "image_url": "https://static01.nyt.com/images/2020/01/10/science/10ALCOHOL/10ALCOHOL-facebookJumbo.jpg?year=2020&h=549&w=1050&s=f1bfb99465a670d4ff796769d6d8cbff10086fcdede58b0e495e3afbb03ee9e1&k=ZQJBKqZ0VN", "article_url": "https://www.nytimes.com/2020/01/10/health/alcohol-deaths-women.html", "image_id": "b5ae7499-156f-5176-9238-548ca7b9f854"}, {"section": "Food", "headline": "Georges Duboeuf, Creator of the Beaujolais Nouveau Craze, Dies at 86", "abstract": "He almost single-handedly started the rush for the first wines of the Beaujolais harvest.", "caption": "Georges Duboeuf in 1985. He helped turn the arrival of Beaujolais Nouveau into a worldwide phenomenon.", "image_url": "https://static01.nyt.com/images/2020/01/13/obituaries/09Duboeuf2/09Duboeuf2-facebookJumbo.jpg?year=2020&h=549&w=1050&s=50a6da922c51d0d7a6a8a6725e41d3561d8e1d1597a79ef01600bab535cda826&k=ZQJBKqZ0VN", "article_url": "https://www.nytimes.com/2020/01/10/dining/drinks/georges-duboeuf-dead.html", "image_id": "40d57374-f009-5591-806c-c06fcf253777"}, {"section": "Books", "headline": "Alasdair Gray, Scottish Author of Daring Prose, Dies at 85", "abstract": "He didn't publish his first novel (which he illustrated himself) until he was 46. But his impact, as both a writer and an artist, has lasted.", "caption": "Alasdair Gray in 2010 with some of his work in a gallery at the University of Edinburgh. An accomplished visual artist as well as a writer of fiction, he often incorporated his artwork in his writings.", "image_url": "https://static01.nyt.com/images/2020/01/15/obituaries/07Gray1/07Gray1-facebookJumbo.jpg?year=2020&h=550&w=1050&s=0857052fc629404ca0f15ac23a4f939d4c194f94af543d82428dee570f843bc7&k=ZQJBKqZ0VN", "article_url": "https://www.nytimes.com/2020/01/10/books/alasdair-gray-dead.html", "image_id": "2615788e-1cbe-598f-886a-a0c4e95e522a"}, {"section": "Books", "headline": "John Rothchild, 74, Dies; Wrote About Personal Finance With Wit", "abstract": "He worked with Peter Lynch on several guides to stock trading. He also wrote a guidebook that offered no advice at all.", "caption": "John Rothchild in Yellowstone National Park in 1996. A writer with a wide range of interests including mountain climbing, he was best known for his books personal finance.", "image_url": "https://static01.nyt.com/images/2020/01/16/obituaries/03Rothchild1/03Rothchild1-facebookJumbo.jpg?year=2020&h=550&w=1050&s=078d2fd8761621ede6293763e0a79b0f2666c9ed3b8a008d977400bf839ee7b9&k=ZQJBKqZ0VN", "article_url": "https://www.nytimes.com/2020/01/10/books/john-rothchild-dead.html", "image_id": "f4e67c10-7e1e-5722-9a68-e21ebe80b21e"}, {"section": "Opinion", "headline": "Taiwan's Election is a Vote About China", "abstract": "The race for president is a proxy contest about national identity.", "caption": "Supporters of Han Kuo-yu, a presidential candidate who favors close ties with China, during a campaign rally in Taipei.", "image_url": "https://static01.nyt.com/images/2020/01/10/opinion/10wu/merlin_166873989_8aa4a80c-ecca-4135-be55-1b657099390d-facebookJumbo.jpg?year=2020&h=550&w=1050&s=05ec2baf4572cd3febf2bc5d7dd8433e008aa27b5493a935e6c3384d7b6cc2ad&k=ZQJBKqZ0VN", "article_url": "https://www.nytimes.com/2020/01/10/opinion/taiwans-election-is-a-vote-about-china.html", "image_id": "faef4fce-3b4c-5f6b-9a29-e1185607235f"}, {"section": "Opinion", "headline": "Of Course Bernie Can Win", "abstract": "To say Sanders is unelectable is indefensible.", "caption": "Bernie Sanders at a campaign event in New Hampshire.", "image_url": "https://static01.nyt.com/images/2020/01/10/opinion/10stephensWeb/10stephensWeb-facebookJumbo.jpg?year=2020&h=550&w=1050&s=67cec08976b28dad0a8105e50634b6d85e7304852caf68a90e423a470ad52f61&k=ZQJBKqZ0VN", "article_url": "https://www.nytimes.com/2020/01/10/opinion/bernie-sanders-2020.html", "image_id": "3a20c986-3a92-5073-a2d9-8b9362f190f1"}, {"section": "Media", "headline": "Stephanie Grisham: Trump's Press Secretary Who Doesn't Meet the Press", "abstract": "A presidency in crisis, a nation on the brink of war \u2014 and a White House press secretary who was largely out of sight.", "caption": "Stephanie Grisham, the White House press secretary, on Thursday with Hogan Gidley, a deputy press secretary.", "image_url": "https://static01.nyt.com/images/2020/01/10/business/10GRISHAM-01/merlin_166895634_a7012361-f7c1-4fda-8b64-c59960296001-facebookJumbo.jpg?year=2020&h=549&w=1050&s=aa77f1e7eaab6ccc86f234db10e5499ce4f903dd98760d54685d5704a5aaecc6&k=ZQJBKqZ0VN", "article_url": "https://www.nytimes.com/2020/01/10/business/media/stephanie-grisham-trump-press-secretary.html", "image_id": "5e6e9431-67de-5dd8-9e92-db17127644bb"}, {"section": "Education", "headline": "Courtney Everts Mykytyn, Crusader for School Integration, Dies at 46", "abstract": "She challenged privileged white parents to send their children to schools with predominantly black and Latino student bodies.", "caption": "Courtney Mykytyn in an undated photo. Integrated Schools, the organization she started in 2015, now has about 20 chapters.", "image_url": "https://static01.nyt.com/images/2020/01/13/obituaries/08Mykytyn/08Mykytyn-facebookJumbo.jpg?year=2020&h=550&w=1050&s=7303d79276e40fdef54334e56db93ef7441a1e05e9a141520b3894202c173f12&k=ZQJBKqZ0VN", "article_url": "https://www.nytimes.com/2020/01/10/education/courtney-everts-mykytyn-dead.html", "image_id": "e081da5b-6232-5735-9352-37ffe2fefa6e"}, {"section": "Opinion", "headline": "Two Deaths and My Life", "abstract": "The memento mori of two friends.", "caption": "Sonny Mehta", "image_url": "https://static01.nyt.com/images/2020/01/10/opinion/10cohenWeb/10cohenWeb-facebookJumbo.jpg?year=2020&h=549&w=1050&s=914775c0ad001ddde7b8a5431439de637acb8a005986af50f47d5e6d472b782d&k=ZQJBKqZ0VN", "article_url": "https://www.nytimes.com/2020/01/10/opinion/sonny-mehta-ward-just.html", "image_id": "e9ac010c-5880-5be1-affb-d4349671fc83"}, {"section": "Opinion", "headline": "Changing Rules to Help Bankers and Hurt Poor Neighborhoods", "abstract": "The Community Reinvestment Act needs a renovation. The Trump administration instead is proposing a partial demolition.", "caption": "Ravens football fans dwarfed by lights and sky at M&T Bank Stadium in Baltimore.", "image_url": "https://static01.nyt.com/images/2020/01/11/opinion/11commWeb/11commWeb-facebookJumbo.jpg?year=2020&h=550&w=1050&s=2b839c9fe8d4687bda79fdf8bafa4f7990b548db4c075e2582330fe1bda3161a&k=ZQJBKqZ0VN", "article_url": "https://www.nytimes.com/2020/01/10/opinion/Community-Reinvestment-Act.html", "image_id": "17ffa104-f5dd-5e82-84ab-ebdd1638d609"}, {"section": "Television", "headline": "What's on TV Saturday: 'John Wick: Chapter 3' and 'Austin City Limits'", "abstract": "The latest movie in the \"John Wick\" saga airs on HBO, and the Raconteurs perform songs off their new album on \"Austin City Limits.\"", "caption": "Keanu Reeves in &ldquo;John Wick: Chapter 3 &mdash; Parabellum.&rdquo;", "image_url": "https://static01.nyt.com/images/2020/01/11/arts/11tvcol-john/11tvcol-john-facebookJumbo.jpg?year=2020&h=550&w=1050&s=a3cdbb388cd7c5d41506402b788f7c7badff51c95263d0985a05db5558083355&k=ZQJBKqZ0VN", "article_url": "https://www.nytimes.com/2020/01/11/arts/television/whats-on-tv-saturday-john-wick-chapter-3-and-austin-city-limits.html", "image_id": "24383d50-eaaa-5657-99a3-a800ad45f3ec"}, {"section": "Style", "headline": "Zegna's Indian Ambitions", "abstract": "Along with its investment in Thom Browne, the group turns its eyes, and money, eastward.", "caption": "The Indian fashion designer Raghavendra Rathore in his store in an upscale neighborhood in New Delhi, India", "image_url": "https://static01.nyt.com/images/2020/01/11/fashion/11ZEGNA-INDIA-rathore/11ZEGNA-INDIA-rathore-facebookJumbo.jpg?year=2020&h=549&w=1050&s=59bda737bd244c9c8e69e7040bd22eb3c425dcafdd31736b33a42a5f6f398f18&k=ZQJBKqZ0VN", "article_url": "https://www.nytimes.com/2020/01/11/style/zegna-india-investment-rathore.html", "image_id": "4ccc8ed1-5a67-5a63-b444-c850d2b3606a"}, {"section": "Science", "headline": "Vera Rubin Gets a Telescope of Her Own", "abstract": "The astronomer missed her Nobel Prize. But she now has a whole new observatory to her name.", "caption": "The astronomer Vera Rubin at the Lowell Observatory in Flagstaff, Ariz., in 1965.", "image_url": "https://static01.nyt.com/images/2020/01/14/science/11SCI-VERA1/11SCI-VERA1-facebookJumbo-v2.jpg?year=2020&h=550&w=1050&s=cff20c60ff1dd7ff60fe6f53558480d7587ac089f8ada8886c061b1cb9e852bb&k=ZQJBKqZ0VN", "article_url": "https://www.nytimes.com/2020/01/11/science/vera-rubin-telescope-astronomy.html", "image_id": "7f2be54d-2d64-51cf-828e-185624956b38"}, {"section": "Science", "headline": "How's Your Internship Going? This Teen Found a Planet", "abstract": "Wolf Cukier, 17, was analyzing brightness of stars during an internship with NASA last year when he made the discovery.", "caption": "Wolf plans to study astrophysics when he starts college in September.", "image_url": "https://static01.nyt.com/images/2020/01/11/multimedia/11xp-planet1/11xp-planet1-facebookJumbo.jpg?year=2020&h=549&w=1050&s=57feec89b9973ebb471b32c6e21cb2f9d5db609d4cdebd373446dd0da08bbba7&k=ZQJBKqZ0VN", "article_url": "https://www.nytimes.com/2020/01/11/science/space/teen-discovers-new-planet-nasa.html", "image_id": "e7e21279-2d22-50b5-a7be-af5ee5c71365"}, {"section": "Well", "headline": "In Disney Races, Cartoonish Gear Is the Front-Runner", "abstract": "\"Think about which parts of the costume are actually touching your skin, because chafing is one thing you can't do anything about,\" one runner says.", "caption": "Michael Gabriel, right, won the 2018 Disney Princess 5K, dressed as Rapunzel.", "image_url": "https://static01.nyt.com/images/2020/01/11/well/11run-nl3/11run-nl3-facebookJumbo.jpg?year=2020&h=549&w=1050&s=4fd36842f4e74ca397ba1394e104ec5a7f5a0d8a22f648fd8d320af69f1fc7be&k=ZQJBKqZ0VN", "article_url": "https://www.nytimes.com/2020/01/11/well/family/Disney-running-marathon-costumes.html", "image_id": "c14876bc-f4bd-5151-b56b-d66a0b05d325"}, {"section": "Health", "headline": "At 16, She's a Pioneer in the Fight to Cure Sickle Cell Disease", "abstract": "Helen Obando is the youngest person ever to get a gene therapy that scientists hope will cure the disease, which afflicts 100,000 Americans.", "caption": "Helen Obando awaiting surgery at the\u00a0Dana-Farber/Boston Children's Cancer and Blood Disorders Center last month.", "image_url": "https://static01.nyt.com/images/2019/12/24/science/00SICKLE-GENETHERAPY1/00SICKLE-GENETHERAPY1-facebookJumbo.jpg?year=2020&h=550&w=1050&s=571d27014c1ac1c8b4142d249b49e7f6bae66e522c93be88fa83b411e5618238&k=ZQJBKqZ0VN", "article_url": "https://www.nytimes.com/2020/01/11/health/sickle-cell-disease-cure.html", "image_id": "7f46b249-ff92-5c63-8e1c-6f383494e6d3"}, {"section": "Sports", "headline": "The 8 N.F.L. Stars Who Powered Their Teams to the Playoffs", "abstract": "A field of 32 teams is down to its final eight in the quest for a championship. Our experts pick the players most instrumental to each team's success.", "caption": "The most important player in a team's success is often the quarterback, as Deshaun Watson is for the Texans, but that is not always the case.", "image_url": "https://static01.nyt.com/images/2020/01/11/sports/11nfl-teammvps-lede/11nfl-teammvps-lede-facebookJumbo.jpg?year=2020&h=550&w=1050&s=9d8c4aeec8f27af0a484f63aca3e287f23b2df364ef3043dc870ff02c2f6344b&k=ZQJBKqZ0VN", "article_url": "https://www.nytimes.com/2020/01/11/sports/football/nfl-playoffs-most-valuable-player.html", "image_id": "dbded833-0041-5e4e-b758-f4a7bdeed036"}, {"section": "Opinion", "headline": "Why We Voted Against the War Powers Resolution", "abstract": "Congress should be debating laws governing the use of force, not symbolic resolutions.", "caption": "American Special Forces troops at an outpost outside the town of Manbij in northern Syria in 2018.", "image_url": "https://static01.nyt.com/images/2019/10/14/world/11LuriaRose/11LuriaRose-facebookJumbo-v2.jpg?year=2020&h=550&w=1050&s=0648b4c684e37336bac890efa13e48e97e1dc8282310fbeeaa4d3dfb21beb3dd&k=ZQJBKqZ0VN", "article_url": "https://www.nytimes.com/2020/01/11/opinion/Max-Rose-Elaine-Luria-War-Powers-Vote.html", "image_id": "0ecc0abf-7945-5fb8-bb97-4b01febd3b04"}, {"section": "Opinion", "headline": "Want to Do Something About Climate Change? Follow the Money", "abstract": "Chase Bank, Wells Fargo, Citibank and Bank of America are the worst offenders.", "caption": "Protestors, including Jane Fonda and Susan Sarandon, outside of a Chase Bank in Washington, D.C., where environmental activists participated in a sit-in to protest the bank's fossil fuel investments.", "image_url": "https://static01.nyt.com/images/2020/01/11/opinion/11Yearwood-McKibben/11Yearwood-McKibben-facebookJumbo.jpg?year=2020&h=550&w=1050&s=270ffca634f7da794b26e54a0882936ee266c37bf77f4527b68581119086c52d&k=ZQJBKqZ0VN", "article_url": "https://www.nytimes.com/2020/01/11/opinion/climate-change-bank-investment.html", "image_id": "598f721f-1b25-527c-974a-3734ce5b452f"}, {"section": "Sports", "headline": "How the 49ers Beat the Vikings to Advance to the N.F.C. Championship Game", "abstract": "The 49ers defeated the Vikings, 27-10, in dominating fashion, including two rushing touchdowns and by capitalizing on Vikings mistakes.", "caption": "Jimmy Garoppolo threw for a touchdown and an interception in his first playoff start, a 49ers victory to advance to the N.F.C. championship.", "image_url": "https://static01.nyt.com/images/2020/01/11/sports/11nfl-livenfc19/merlin_166996173_b602e58f-0557-47ca-8e6c-7b51dbc46714-facebookJumbo.jpg?year=2020&h=550&w=1050&s=ddfef433c2045b4fba6dcd5073e1a07a6a5d5f1bc17ce0641a34bfcfb495fd52&k=ZQJBKqZ0VN", "article_url": "https://www.nytimes.com/2020/01/11/sports/football/49ers-vikings-score.html", "image_id": "2587fbc4-b4ef-582d-ad25-3782e0d2e2e3"}, {"section": "Opinion", "headline": "Training Geriatricians", "abstract": "A geriatrician describes an \"Aging and End of Life\" curriculum at Harvard Medical School.", "caption": "Linda Poskanzer was struggling with her physical and mental health when one of her daughters made her an appointment with a geriatrician, a physician who specializes in older adults.", "image_url": "https://static01.nyt.com/images/2020/01/07/science/03SCI-SPAN1/03SCI-SPAN1-facebookJumbo-v2.jpg?year=2020&h=550&w=1050&s=edbc4d085b09efc0a8fb0c1fbf1fc2fa4c1c00b5c1e8a1c4a1330647857e6688&k=ZQJBKqZ0VN", "article_url": "https://www.nytimes.com/2020/01/11/opinion/letters/training-geriatricians.html", "image_id": "a28a185d-590d-5150-a68d-5b90b1b937c2"}, {"section": "Opinion", "headline": "The Many Ways of Coping With Alzheimer's", "abstract": "Readers say there are humane and legal ways to reduce needless suffering, even for somebody with dementia.", "caption": "Dr. Daniel Gibbs, a neurologist in Portland, Ore., tested positive for early Alzheimer's disease. It is \"an ugly way to die,\" he said.", "image_url": "https://static01.nyt.com/images/2019/12/20/science/20SCI-ALZHEIMERS01/20SCI-ALZHEIMERS01-facebookJumbo.jpg?year=2020&h=550&w=1050&s=71113d6abf51497fa7ea1f3dff6e554adb02f7e992002391035353023ed38488&k=ZQJBKqZ0VN", "article_url": "https://www.nytimes.com/2020/01/11/opinion/letters/alzheimers-disease.html", "image_id": "02e6b099-21d0-5624-93ab-f2438f5d64c1"}, {"section": "Sports", "headline": "How the Titans Beat the Ravens to Advance to the A.F.C. Championship Game", "abstract": "The Ravens came into the playoffs as the top seed in the A.F.C., but quarterback Ryan Tannehill turned the game into a rout for Tennessee by outplaying Lamar Jackson.", "caption": "Titans quarterback Ryan Tannehill, who took over for Marcus Mariota in the sixth game of the regular season, threw two touchdowns and ran for another against the Ravens.", "image_url": "https://static01.nyt.com/images/2020/01/11/sports/11nfl-livenfc-03/11nfl-livenfc-03-facebookJumbo.jpg?year=2020&h=549&w=1050&s=27ee3160060801cde2cd8874ced3e6652880b653da293c014dfe295ca4001ad2&k=ZQJBKqZ0VN", "article_url": "https://www.nytimes.com/2020/01/11/sports/football/titans-ravens.html", "image_id": "6279c5fd-a9cb-5101-a453-7caaf69ad25a"}, {"section": "Opinion", "headline": "The Pernicious Power of American Promises", "abstract": "Donors claimed they would fix Fabienne Jean's body. They broke her heart instead.", "caption": "The Fort National neighborhood of Port-au-Prince, Haiti, almost completely destroyed in a 2010 earthquake, now hosts new cinder-block buildings.", "image_url": "https://static01.nyt.com/images/2020/01/11/opinion/11kush4/merlin_166885998_946da1a6-8767-4c81-bf80-277b2fb8049e-facebookJumbo.jpg?year=2020&h=550&w=1050&s=c741339f6045b1fae5ca14978aa6d1e7ffa27e5b27031aaa23a7b97888b0ab52&k=ZQJBKqZ0VN", "article_url": "https://www.nytimes.com/2020/01/11/opinion/haiti-earthquake-anniversary.html", "image_id": "22df63f0-ff1c-5fbe-b4b3-ebf9e115b9ce"}, {"section": "Media", "headline": "Oprah Winfrey Pulls Out of Documentary on the Music Mogul Russell Simmons", "abstract": "She attributed her move to creative differences. \"In my opinion,\" she said, \"there is more work to be done on the film to illuminate the full scope\" of the women's allegations of sexual abuse.", "caption": "Oprah Winfrey was an executive producer on the untitled project, which focused on women who have accused the music mogul Russell Simmons of sexual misconduct.", "image_url": "https://static01.nyt.com/images/2020/01/12/multimedia/12oprahdoc-print/11oprahdoc-facebookJumbo.jpg?year=2020&h=550&w=1050&s=8a7eece60a4bf445a8531bd3c5a1bf7a3b8f45536b9d70f0514d2da318e1be03&k=ZQJBKqZ0VN", "article_url": "https://www.nytimes.com/2020/01/11/business/media/oprah-winfrey-documentary-russell-simmons-apple.html", "image_id": "54865544-b229-5ed2-856d-a93468aa892f"}, {"section": "Sports", "headline": "C.T.E. and a Loved One's Death Haunt a Clemson Player's Family", "abstract": "Nolan Turner caught a game-clinching interception to send Clemson to college football's title game. Kevin Turner, his father, played in the N.F.L. and died after battling a disease associated with blows to the head.", "caption": "Raymond and Myra Turner pose for a portrait in New Orleans, where their grandson Nolan will play for a college football national title on Monday night. Nolan Turner's father, Kevin, played eight seasons in the N.F.L. and died at 46 years old.", "image_url": "https://static01.nyt.com/images/2020/01/12/sports/12cfp-turners-top/merlin_166949604_7143cd57-e48c-4af2-89f0-dbf6ebf39b0b-facebookJumbo.jpg?year=2020&h=550&w=1050&s=161651671973bd09600ec425c1eb86af809503fed14910fcf7186478246d7cdc&k=ZQJBKqZ0VN", "article_url": "https://www.nytimes.com/2020/01/11/sports/nolan-turner-clemson.html", "image_id": "20694607-7990-5750-8e0b-82e20ba154ed"}, {"section": "Television", "headline": "What's on TV Sunday: 'The Outsider' and 'Sanditon'", "abstract": "Two literary adaptations debut: Stephen King's \"The Outsider\" gets a dark take on HBO, while Jane Austen's \"Sanditon\" inspires a PBS \"Masterpiece\" series.", "caption": "Ben Mendelsohn and Cynthia Erivo star in \"The Outsider.\"", "image_url": "https://static01.nyt.com/images/2020/01/12/arts/12tvcol-outsider/12tvcol-outsider-facebookJumbo.jpg?year=2020&h=550&w=1050&s=dea699c4de7054496042bcdcaa73a954448413d2300fb2e5d11fcdb2a9bdaeea&k=ZQJBKqZ0VN", "article_url": "https://www.nytimes.com/2020/01/12/arts/television/whats-on-tv-sunday-the-outsider-and-sanditon.html", "image_id": "b79e3679-b41e-566e-a37f-5b4284a326cd"}, {"section": "Sports", "headline": "In Competition for Top Jobs, in the N.F.L. and Beyond, It Pays to Be a White Man", "abstract": "Only one of five head coach openings in the N.F.L. this off-season has been filled by a person of color, which is how it often goes at the country's elite organizations.", "caption": "The Giants introduced Joe Judge, center, as their new head coach on Thursday.", "image_url": "https://static01.nyt.com/images/2020/01/10/sports/10rooney/merlin_166890903_774a5699-3131-4960-9447-64e1aa551a06-facebookJumbo.jpg?year=2020&h=550&w=1050&s=cb124105cf76fe8506834f92ecd3da913e206b35be9ff9b3d022c64f7206f6b5&k=ZQJBKqZ0VN", "article_url": "https://www.nytimes.com/2020/01/12/sports/football/rooney-rule-nfl-coach-diversity.html", "image_id": "bef70366-c6cb-52e0-ae3b-42486894237b"}, {"section": "Opinion", "headline": "When Populism Can't Beat Identity Politics", "abstract": "Still, President Tsai of Taiwan wasn't re-elected just because she's tough on China.", "caption": "A supporter of Han Kuo-yu, a candidate for president, watching election returns on Saturday. Mr. Han, who favors close ties to China, lost his bid to unseat the incumbent, Tsai Ing-wen.", "image_url": "https://static01.nyt.com/images/2020/01/12/opinion/12batto/merlin_166974717_dad6468e-ae02-422b-a6cb-793e6d894bb3-facebookJumbo.jpg?year=2020&h=550&w=1050&s=c794cf30556391d0c9d1f509899e9556796a8fb60d39b072605869aaeb06f7b3&k=ZQJBKqZ0VN", "article_url": "https://www.nytimes.com/2020/01/12/opinion/taiwan-election-tsai-han-populism.html", "image_id": "bc9699c4-8ab2-5139-acbb-ac3bd120becc"}, {"section": "Movies", "headline": "What to Expect From the 2020 Oscar Nominations", "abstract": "The Carpetbagger offers a sneak preview of the snubs, surprises, and controversies to look for when the ballot is revealed on Monday.", "caption": "Laura Dern of \"Marriage Story\" and Brad Pitt from \"Once Upon a Time \u2026 in Hollywood\" are almost certain to be contenders.", "image_url": "https://static01.nyt.com/images/2020/01/12/arts/12oscar-expect1/12oscar-expect1-facebookJumbo.jpg?year=2020&h=549&w=1050&s=ac47b76a28fd96fcc773b956c95bf4a5b6182e0b54e0a1a397705982dc6ede5b&k=ZQJBKqZ0VN", "article_url": "https://www.nytimes.com/2020/01/12/movies/oscar-nominations.html", "image_id": "b9a18072-065a-5665-a02f-3e9d0c8dfce1"}, {"section": "Sports", "headline": "Serena Williams Gets First Singles Tournament Win Since Giving Birth", "abstract": "No. 10-ranked Williams beat fellow American Jessica Pegula, 6-3, 6-4, on Sunday in New Zealand.", "caption": "Serena Williams carried both the ASB trophy and her daughter, Olympia, after winning her first tournament in three years.", "image_url": "https://static01.nyt.com/images/2020/01/12/sports/12serena/12serena-facebookJumbo.jpg?year=2020&h=550&w=1050&s=36980ae772941e70088b450846a1c0655321db93640377598f22d36c5ecced5e&k=ZQJBKqZ0VN", "article_url": "https://www.nytimes.com/2020/01/12/sports/tennis/serena-williams-wins-titles.html", "image_id": "7da8d41a-a8b4-5e87-affa-323da7f12085"}, {"section": "Sports", "headline": "Lamar Jackson's Dream Season Ends With a Startling Loss", "abstract": "The N.F.L.'s presumptive most valuable player could not lead the Baltimore Ravens past the Tennessee Titans.", "caption": "Lamar Jackson threw for 365 yards and ran for 143 more, but was undone by three turnovers in the Baltimore Ravens' loss.", "image_url": "https://static01.nyt.com/images/2020/01/12/sports/12nfl-lamarfolo1/merlin_167005974_bed4f6ee-b282-425c-a7f8-d90cac4fb00e-facebookJumbo.jpg?year=2020&h=550&w=1050&s=08bf8cbd185a627f10a759849dbc8120112b81cc99ac86982b9d6f912152841a&k=ZQJBKqZ0VN", "article_url": "https://www.nytimes.com/2020/01/12/sports/football/lamar-jackson-ravens-playoffs.html", "image_id": "b86fd5e5-4b8f-583a-a0f7-6c63337e9256"}, {"section": "Art & Design", "headline": "Poland Urged to Look for Nazi-Looted Art Still Held in Its Museums", "abstract": "Despite the Polish government's efforts to recover cultural objects lost during World War II, researchers say its museums hold stolen items left behind by the Nazis.", "caption": "Researchers say Jan van Goyen's 1638 painting \"Huts on a Canal,\" now at the Gdansk National Museum in Poland, was stolen from a Dutch art dealer during World War II.", "image_url": "https://static01.nyt.com/images/2020/01/12/arts/12looted1/12looted1-facebookJumbo.jpg?year=2020&h=550&w=1050&s=2acc590262dd31cbe129975b25534a8944fa98e8767a4f380c62339bf14b3c68&k=ZQJBKqZ0VN", "article_url": "https://www.nytimes.com/2020/01/12/arts/design/poland-nazi-looted-art.html", "image_id": "da26856a-68cd-5898-a167-4021d351e28b"}, {"section": "Food", "headline": "What to Cook This Week", "abstract": "Take a break for a little something sweet, and make Dorie Greenspan's latest recipe for a Swedish almond cake.", "caption": "Swedish almond cake.", "image_url": "https://static01.nyt.com/images/2020/01/12/magazine/12mag-eat-copy/12mag-eat-facebookJumbo.jpg?year=2020&h=550&w=1050&s=4ad36bfc814c4165d24e7c4453561cec52d3225eb0a3cac6a80a41a69a0abac9&k=ZQJBKqZ0VN", "article_url": "https://www.nytimes.com/2020/01/12/dining/what-to-cook-this-week.html", "image_id": "3e5b9c9a-d99b-584f-b6fb-0c2fafb0741e"}, {"section": "Music", "headline": "Neil Peart's Essential Songs: Hear 10 Tracks", "abstract": "The Rush drummer and lyricist known for his intricate yet explosive playing has died at 67.", "caption": "After Neil Peart joined Rush, the band's sound shifted into the space where the power of heavy metal meets the headiness of prog-rock.", "image_url": "https://static01.nyt.com/images/2020/01/14/arts/14audio/12peart-playlist-facebookJumbo.jpg?year=2020&h=549&w=1050&s=16c2c34e6add762c86c86a2497bf9c13da2cf8c0c8fb274789b4ec5f35c368cb&k=ZQJBKqZ0VN", "article_url": "https://www.nytimes.com/2020/01/12/arts/music/neil-peart-rush-songs.html", "image_id": "9627575a-e050-5154-a40d-a44b09b01888"}, {"section": "Sports", "headline": "How the Chiefs Beat the Texans to Advance to the A.F.C. Championship Game", "abstract": "Patrick Mahomes and the Kansas City offense were unstoppable after withstanding the Houston Texans' early rally.", "caption": "Patrick Mahomes of the Chiefs threw four touchdown passes in the second quarter, bringing his team back from a 24-0 deficit to lead, 28-24, at halftime.", "image_url": "https://static01.nyt.com/images/2020/01/12/sports/12nfl-afclive-halftime/12nfl-afclive-halftime-facebookJumbo.jpg?year=2020&h=550&w=1050&s=b3f3935b28b014559729dea49c7479226f87ec5517c4670fbc423e1d1cafa45f&k=ZQJBKqZ0VN", "article_url": "https://www.nytimes.com/2020/01/12/sports/football/chiefs-texans.html", "image_id": "e3f16c06-bdc5-5efb-89b9-95dbbcd282ba"}, {"section": "Style", "headline": "On Instagram, Houseplant Sellers Turn Likes Into Green Thumbs", "abstract": "Young people love plants. Nursery owners want their business. The two groups have found a way to intertwine.", "caption": "A plant for sale on Instagram through Horti, a Brooklyn-based company that offers a subscription service for greenery.", "image_url": "https://static01.nyt.com/images/2019/12/16/multimedia/00xp-plantdealers/00xp-plantdealers-facebookJumbo.jpg?year=2020&h=550&w=1050&s=8153033b23ff07bfe6d044d9e4adcd004d0ad9283c037886e89fd3c2d953bc6f&k=ZQJBKqZ0VN", "article_url": "https://www.nytimes.com/2020/01/12/style/instagram-plant-sellers.html", "image_id": "09087781-9f2d-5b90-a365-058ca3531306"}, {"section": "Opinion", "headline": "Making Sure Our Antibiotics Remain Potent", "abstract": "Readers suggest ways to encourage the development of new drugs and prolong the effectiveness of the ones we have. Also: A postscript to \"Little Women.\"", "caption": "", "image_url": "https://static01.nyt.com/images/2019/11/15/multimedia/parenting-antibiotics/parenting-antibiotics-facebookJumbo.jpg?year=2020&h=549&w=1050&s=95c8276fc027cd2791c74d137c7d25f6aef48b024a6f4999ef1f49eacda73836&k=ZQJBKqZ0VN", "article_url": "https://www.nytimes.com/2020/01/12/opinion/letters/antibiotics.html", "image_id": "4b77b261-03ca-5c6d-82f6-b70455ec98b1"}, {"section": "Sports", "headline": "How the Packers Beat the Seahawks to Advance to the N.F.C. Championship Game", "abstract": "Thanks to Aaron Rodgers, and some plucky defense, Green Bay will play San Francisco next week for a shot at the Super Bowl.", "caption": "Aaron Rodgers was 16 of 27 with 243 yards and two touchdowns in the Green Bay Packers' 28-23 win over the Seattle Seahawks on Sunday.", "image_url": "https://static01.nyt.com/images/2020/01/12/sports/12nfl-nfclive-rodgershalftime-promo/12nfl-nfclive-rodgershalftime-promo-facebookJumbo-v3.jpg?year=2020&h=549&w=1050&s=dd200d430e2b563e58cc6db018ed3922f60ee32e9ed8bc979ed6ccea1a511076&k=ZQJBKqZ0VN", "article_url": "https://www.nytimes.com/2020/01/12/sports/football/seahawks-vs-packers.html", "image_id": "40142ddb-99dc-5994-a2c7-622d0abd9508"}, {"section": "Theater", "headline": "Review: 'Cartography' Hops Around a Fractured World Map", "abstract": "This documentary show, created to teach young audiences about the experiences of refugees, focuses on optimism and hope, perhaps to a fault.", "caption": "From left, Noor Hamdi, Malaika Uwamahoro, Janice Amaya and Victoria Nassif in \"Cartography\" at the New Victory Theater.", "image_url": "https://static01.nyt.com/images/2020/01/12/arts/12cartography1/12cartography1-facebookJumbo.jpg?year=2020&h=550&w=1050&s=c4d1bf2cd91961ef05746cd794d4406465e6ea87bd578965a5c4d8b95223f2b4&k=ZQJBKqZ0VN", "article_url": "https://www.nytimes.com/2020/01/12/theater/cartography-review.html", "image_id": "36872307-6733-520a-977d-850625bfa892"}, {"section": "Movies", "headline": "'1917' Hits No. 1 at the Box Office and Takes Aim at the Oscars", "abstract": "The war epic collected about $37 million over the weekend, a stellar result for a period film with no marquee stars. \"Just Mercy\" and \"Like a Boss\" each took in $10 million.", "caption": "George MacKay in \"1917,\" an Oscar hopeful that cost about $90 million to make.", "image_url": "https://static01.nyt.com/images/2020/01/12/arts/12box-1/12box-1-facebookJumbo.jpg?year=2020&h=550&w=1050&s=a059eceea2f9a98776b687ac28955ee438dcedf629f9cbab3f23b37e6d169430&k=ZQJBKqZ0VN", "article_url": "https://www.nytimes.com/2020/01/12/movies/1917-box-office-no-1.html", "image_id": "643a0da4-61c6-57ba-a330-1594d345063a"}, {"section": "Theater", "headline": "Drawing on the Past, Living in the Present, Dreaming of the Future", "abstract": "A jazz memoirist, a Palestinian rocketeer and Mexican myths set to music kick off the Public Theater's annual festival of adventurous work from across the globe.", "caption": "Left to right: Lupe de la Cruz in \"Andares\"; Ahamefule J. Oluo in \"Susan\"; and Khalifa Natour in \"Grey Rock,\" in the Under the Radar Festival.", "image_url": "https://static01.nyt.com/images/2020/01/12/arts/12radar-roundup-top/12radar-roundup-top-facebookJumbo-v2.jpg?year=2020&h=550&w=1050&s=e0cfe27896bd3a2a02d538262c3e2ef7f84c9db7a66819cde979962d0ca86ce3&k=ZQJBKqZ0VN", "article_url": "https://www.nytimes.com/2020/01/12/theater/under-the-radar-festival-reviews.html", "image_id": "0308e920-167f-50e4-9c68-42b4a72dd0c5"}, {"section": "Television", "headline": "Review: 'The New Pope' on HBO: Faith, Hope and Sponge Baths", "abstract": "In Paolo Sorrentino's visually arresting, breezily provocative follow-up to \"The Young Pope,\" John Malkovich and Jude Law play dual pontiffs (one's in a coma).", "caption": "John Malkovich in \"The New Pope.\"", "image_url": "https://static01.nyt.com/images/2020/01/12/arts/12newpopepix1/12newpopepix1-facebookJumbo.jpg?year=2020&h=550&w=1050&s=93309f81b63c9df10acb852ffa732b03529df5ce77faa1aa86515b53cb62a167&k=ZQJBKqZ0VN", "article_url": "https://www.nytimes.com/2020/01/12/arts/television/the-new-pope-review-hbo.html", "image_id": "26ba2d70-a0f5-513e-a8f1-273997c3ef9c"}, {"section": "Opinion", "headline": "Donald Trump Is No Dick Cheney", "abstract": "Republican foreign policy was once defined by clashing world views. Now it's defined only by loyalty to the president.", "caption": "Vice President Dick Cheney in the Oval Office in 2006.", "image_url": "https://static01.nyt.com/images/2020/01/13/opinion/13Mann/13Mann-facebookJumbo.jpg?year=2020&h=549&w=1050&s=b8a56385704efd090fa3be698a984d9db5736bc72adf62903b7a681b424304e4&k=ZQJBKqZ0VN", "article_url": "https://www.nytimes.com/2020/01/12/opinion/trump-dick-cheney.html", "image_id": "1879c024-284f-529b-b2d7-dc3c2a6efec3"}, {"section": "Science", "headline": "Ronald Melzack, Cartographer of Pain, Is Dead at 90", "abstract": "The theory that he and a colleague devised deepened medicine's understanding of pain and how it is best measured and treated.", "caption": "Ronald Melzack in 2009. He helped establish medicine&rsquo;s understanding of pain, and then developed a way of talking about it.", "image_url": "https://static01.nyt.com/images/2020/01/13/obituaries/09Melzack1/09Melzack1-facebookJumbo.jpg?year=2020&h=550&w=1050&s=983dfa3c495b03cd753c61c70a401fa905db70ebdc5f69461bece023aa246b93&k=ZQJBKqZ0VN", "article_url": "https://www.nytimes.com/2020/01/12/science/ronald-melzack-dead.html", "image_id": "032f443c-939a-5e60-bc83-7514dc51d3a6"}, {"section": "Economy", "headline": "Labor Dept. Rule to Curb Lawsuits by Franchise Workers", "abstract": "The rule could limit the exposure of companies like McDonald's to wage claims and other complaints. It effectively replaces a more labor-friendly Obama-era approach.", "caption": "A McDonald's in New York.", "image_url": "https://static01.nyt.com/images/2020/01/12/business/12employer1/12employer1-facebookJumbo.jpg?year=2020&h=549&w=1050&s=b06deed92a5e743b26236e1c865940e89568c500dc12240e4ca21f10156dad4a&k=ZQJBKqZ0VN", "article_url": "https://www.nytimes.com/2020/01/12/business/economy/labor-rule.html", "image_id": "9adf1bb9-e146-585b-a942-d0871a6bee04"}, {"section": "Music", "headline": "When News Upstages an Opera Performance", "abstract": "On three successive nights at the Metropolitan Opera, the emphasis was on larger issues and personal stories.", "caption": "Kevin Short and Angel Blue in &ldquo;Porgy and Bess&rdquo; at the Metropolitan Opera.", "image_url": "https://static01.nyt.com/images/2020/01/14/arts/12metopera1/12metopera1-facebookJumbo.jpg?year=2020&h=550&w=1050&s=d0656ad9654b5df726cf570681a2c7c27dce63e4241f7fac77bf1893d8deab43&k=ZQJBKqZ0VN", "article_url": "https://www.nytimes.com/2020/01/12/arts/music/metropolitan-opera-la-boheme.html", "image_id": "ac2be3fa-b685-5146-95d9-676e7f883356"}, {"section": "Opinion", "headline": "F.D.R. Got It. Most Democrats Don't.", "abstract": "Government needs to be seen, not hidden.", "caption": "A W.P.A. mural by Seymour Fogel in Washington.", "image_url": "https://static01.nyt.com/images/2020/01/12/opinion/12leonhardtWeb/12leonhardtWeb-facebookJumbo.jpg?year=2020&h=550&w=1050&s=f5f35474f00ffae2733c6b000cda818b195354c0b2845177844ab5744c2f5ad3&k=ZQJBKqZ0VN", "article_url": "https://www.nytimes.com/2020/01/12/opinion/fdr-warren-2020.html", "image_id": "1db7c583-e6b8-5fe3-bbdd-3e440250a2ea"}, {"section": "Theater", "headline": "'Maz and Bricks' Review: Marching for Rights, With Signs of Romance", "abstract": "Set in Dublin during the run-up to Ireland's vote to repeal its abortion ban, this play by Eva O'Connor too easily pairs up two damaged souls.", "caption": "Eva O&rsquo;Connor and Ciaran O&rsquo;Brien in the play &ldquo;Maz and Bricks,&rdquo; written by O&rsquo;Connor.", "image_url": "https://static01.nyt.com/images/2020/01/14/arts/12maz1/12maz1-facebookJumbo.jpg?year=2020&h=550&w=1050&s=eee3106193bb8e1635075b8e7aaa2e893bd03d01cd72ed5ecd0a8f55a54a27bd&k=ZQJBKqZ0VN", "article_url": "https://www.nytimes.com/2020/01/12/theater/maz-and-bricks-review.html", "image_id": "839ba63d-833b-5c27-a8df-942d35d725fb"}, {"section": "Sports", "headline": "What We Learned in the N.F.L.'s Divisional Round", "abstract": "The Titans pulled off a stunning upset, the Chiefs won in a blowout, the 49ers got healthy and the Packers survived a comeback attempt. The conference championship field is set.", "caption": "Chiefs quarterback Patrick Mahomes will not repeat as winner of the N.F.L.'s Most Valuable Player Award, but he looked every bit as good on Sunday as he did last season.", "image_url": "https://static01.nyt.com/images/2020/01/12/sports/12nfl-recap-top/12nfl-recap-top-facebookJumbo.jpg?year=2020&h=550&w=1050&s=7b6e877a4c93012f189d0a9e1d27aa7783b183f41bb44a182981ff255f706791&k=ZQJBKqZ0VN", "article_url": "https://www.nytimes.com/2020/01/13/sports/football/49ers-packers-chiefs-titans.html", "image_id": "5829c791-db39-5cad-aa61-edcd5e15d829"}, {"section": "Television", "headline": "What's on TV Monday: 'The New Pope' and 'On the Basis of Sex'", "abstract": "The \"Young Pope\" sequel series debuts on HBO. And Ruth Bader Ginsburg's story comes to Showtime.", "caption": "John Malkovich as Pope John Paul III in &ldquo;The New Pope.&rdquo;", "image_url": "https://static01.nyt.com/images/2020/01/13/arts/13tvcol-1/13tvcol-1-facebookJumbo.jpg?year=2020&h=550&w=1050&s=bac0ced808053423cb069f00b81da84fc063de818e670c99ccfa1032a067029c&k=ZQJBKqZ0VN", "article_url": "https://www.nytimes.com/2020/01/13/arts/television/whats-on-tv-monday-the-new-pope-and-on-the-basis-of-sex.html", "image_id": "9c481f07-ba11-5a1d-98c0-6fb192984a15"}, {"section": "Sports", "headline": "As Joe Burrow Spoke of Hunger, His Hometown Felt the Lift", "abstract": "The L.S.U. quarterback's comments after winning the Heisman Trophy resonated with a region that struggles with poverty.", "caption": "A mural of Joe Burrow at the Ohio University campus in Athens.", "image_url": "https://static01.nyt.com/images/2020/01/13/multimedia/13cfp-burrow2-print/13cfp-burrow2-print-facebookJumbo.jpg?year=2020&h=549&w=1050&s=3511b51e243c9f93b3b98c3148869032ebf985a5a696c324172e707486a466d9&k=ZQJBKqZ0VN", "article_url": "https://www.nytimes.com/2020/01/13/sports/as-joe-burrow-spoke-of-hunger-his-hometown-felt-the-lift.html", "image_id": "5635bb8b-63ba-53fc-958a-7264778da0b9"}, {"section": "Opinion", "headline": "Progressives Are the Real Pragmatists", "abstract": "Medicaid expansion is just the latest example of how liberal policies make for good politics.", "caption": "Laura Kelly campaigning for governor in Overland Park, Kan., in 2018. Medicaid was a factor in the race.", "image_url": "https://static01.nyt.com/images/2020/01/10/opinion/13bouieWeb/merlin_146042574_ce569c8f-fb45-4a28-bc88-03ab9d616133-facebookJumbo.jpg?year=2020&h=549&w=1050&s=ac4eb47da9f48bab8e827595fa584c2d70f27407cdeca1550158eb3cbbb67604&k=ZQJBKqZ0VN", "article_url": "https://www.nytimes.com/2020/01/13/opinion/medicaid-expansion.html", "image_id": "a95b6344-38bb-5aec-9882-0f47e2bd0895"}, {"section": "Media", "headline": "The Iowa Reporter in the Middle of the 2020 Action", "abstract": "Every four years, the top political correspondent at The Des Moines Register has a big role to play. Now it's Brianne Pfannenstiel's turn.", "caption": "Brianne Pfannenstiel,\u00a0chief political correspondent of The Des Moines Register.", "image_url": "https://static01.nyt.com/images/2020/01/12/business/12IOWAREPORTER-01/12IOWAREPORTER-01-facebookJumbo.jpg?year=2020&h=549&w=1050&s=9323417aa3123fb99de0d565a0943d5301f53df7ea87f1d7d0a3cb7570fceebe&k=ZQJBKqZ0VN", "article_url": "https://www.nytimes.com/2020/01/13/business/media/who-is-brianne-pfannenstiel.html", "image_id": "8d1f4b72-fcc1-52d2-9874-0ee2e619820a"}, {"section": "Food", "headline": "Among the Sober and 'Sober Curious'? Your Bartender", "abstract": "As interest in Dry January and sobriety rises, and as social media opens up new conversations, the bar business has begun to evolve.", "caption": "Jade Golden's Alcoholics Anonymous sponsor strongly recommended that she change career paths after going sober. She currently bartends at 169 Bar in Chinatown.", "image_url": "https://static01.nyt.com/images/2020/01/13/dining/13SOBER1-promo/13SOBER1-promo-facebookJumbo-v2.jpg?year=2020&h=550&w=1050&s=77188b88c1d1a137851da5885d1e48198efb9756a5b3629462d63a540a4b3347&k=ZQJBKqZ0VN", "article_url": "https://www.nytimes.com/2020/01/13/dining/drinks/sober-bartenders.html", "image_id": "50df831b-5f3a-5bb7-b78d-ade0c54befa6"}, {"section": "Real Estate", "headline": "Shopping for Coasters", "abstract": "Sure, they protect your furniture. But that doesn't mean they have to be boring.", "caption": "The ideal coaster protects your tabletop &mdash; and also embellishes it. (A set of six Table Tiles by Bower is $18 at Areaware.)", "image_url": "https://static01.nyt.com/images/2020/01/19/realestate/13shopping1/oakImage-1578589058791-facebookJumbo.jpg?year=2020&h=550&w=1050&s=967694110f74a8ccf92b7f3ef69be2003223e9c1831a1f427eda9f0e681c285b&k=ZQJBKqZ0VN", "article_url": "https://www.nytimes.com/2020/01/13/realestate/shopping-for-coasters.html", "image_id": "7c1bf224-fd63-5e65-bb30-36261a0b6995"}, {"section": "Books", "headline": "Writing About the Border Crisis, Hoping to Break Down Walls", "abstract": "Jeanine Cummins depicts a mother and son's gut-wrenching journey in \"American Dirt,\" even as she acknowledges \"I don't know if I'm the right person to tell this story.\"", "caption": "Jeanine Cummins", "image_url": "https://static01.nyt.com/images/2020/01/13/books/13cummins2-sub/merlin_166934076_f0b2d0df-8b1e-4490-ac3c-39830e7291c6-facebookJumbo.jpg?year=2020&h=550&w=1050&s=658efa6f6ba7811c35d4d53e9800839743469e53da968eeb99b53caa5de50d2c&k=ZQJBKqZ0VN", "article_url": "https://www.nytimes.com/2020/01/13/books/jeanine-cummins-american-dirt.html", "image_id": "dffa3542-d003-5867-8b23-a1d6762ffa06"}, {"section": "Travel", "headline": "Where Trails Are for Skating, Not Hiking", "abstract": "It's a skater's dream: icy forest mazes and long, winding paths through winter landscapes. In Quebec, Canada, the dream is real.", "caption": "A hut sells maple taffy (maple syrup poured over fresh snow) in Le Domaine de la For\u00eat Perdue, in Notre-Dame-du-Mont-Carmel, Quebec. Right, skaters on the extensive trail at Le Domaine de la For\u00eat Perdue.", "image_url": "https://static01.nyt.com/images/2020/01/13/travel/13Quebec-Skating1/13Quebec-Skating1-facebookJumbo.jpg?year=2020&h=550&w=1050&s=da407e5d8977d8a53536f37e1f14b0f4a7aa2ca6ade53a7ddd86f991af636e42&k=ZQJBKqZ0VN", "article_url": "https://www.nytimes.com/2020/01/13/travel/ice-skating-Quebec.html", "image_id": "0af9e87c-025d-5fc5-8f7c-8b508eae9e25"}, {"section": "Opinion", "headline": "The Bearable Whiteness of 'Little Women'", "abstract": "There is a fine line between a story that is about the worldview of a specific person and one that declares that this worldview is the only one that matters.", "caption": "Clockwise from top left, Saoirse Ronan, Laura Dern, Emma Watson, Florence Pugh and Eliza Scanlen in Greta Gerwig&rsquo;s &ldquo;Little Women.&rdquo;", "image_url": "https://static01.nyt.com/images/2020/01/13/opinion/13Greenidge/13Greenidge-facebookJumbo.jpg?year=2020&h=549&w=1050&s=1360446f3a0cbe8f89bda6181ca9b8b7cfa316fdda124649c08247ad0eb9b159&k=ZQJBKqZ0VN", "article_url": "https://www.nytimes.com/2020/01/13/opinion/sunday/little-women-movie-race.html", "image_id": "54b78815-456e-5902-87e9-147a4ba37b9e"}, {"section": "Sports", "headline": "Keys for the Clemson-L.S.U. National Title Game", "abstract": "The teams competing for a national title have two of the top quarterbacks, two of the top running backs and the luxury of rest.", "caption": "Clemson Coach Dabo Swinney spoke to reporters on Saturday. His team will face L.S.U. for the national title on Monday night.", "image_url": "https://static01.nyt.com/images/2020/01/13/sports/13cfptitle-preview/13cfptitle-preview-facebookJumbo-v2.jpg?year=2020&h=550&w=1050&s=b75c9dc805e5e8dd42984943428bcb63b0c5ed698a41270a33a88d6fb0deae2f&k=ZQJBKqZ0VN", "article_url": "https://www.nytimes.com/2020/01/13/sports/LSU-clemson-national-title-game.html", "image_id": "7c11aa75-6def-5feb-8f0f-066a92cb3a12"}, {"section": "Sports", "headline": "Back in A.F.C. Title Game, Patrick Mahomes Is Eager for More", "abstract": "After falling behind, 24-0, in the second quarter, the Chiefs rallied behind their quarterback.", "caption": "Patrick Mahomes led the Chiefs to an epic comeback.", "image_url": "https://static01.nyt.com/images/2020/01/13/sports/13mahomesSUB/merlin_167043273_99a7fc05-235c-430f-9788-7db85220fcb1-facebookJumbo.jpg?year=2020&h=550&w=1050&s=02d80481a6b8aaba2e9ec118a0a76a95e1d0ddd862483b925161fec254f561c9&k=ZQJBKqZ0VN", "article_url": "https://www.nytimes.com/2020/01/13/sports/football/patrick-mahomes-chiefs-playoffs.html", "image_id": "fd2d9c76-203a-5cba-a4f9-33c7539ca7fa"}, {"section": "Fashion", "headline": "Gucci's Alessandro Michele on His Job Prospects", "abstract": "As he readies a new men's collection for Milan, the designer riffs on relevance, confidence and even a future outside fashion.", "caption": "Alessandro Michele, the creative director of Gucci.", "image_url": "https://static01.nyt.com/images/2020/01/16/style/13MILAN-REVIEWS-Michele/13Michele-facebookJumbo.jpg?year=2020&h=550&w=1050&s=de4dc819cd2d4cb03cb2c01f157a6aea458741bc66834cdd207b8b830594341a&k=ZQJBKqZ0VN", "article_url": "https://www.nytimes.com/2020/01/13/fashion/gucci-alessandro-michele-milan-mens-fashion-week.html", "image_id": "74e8b08f-4970-5350-acfb-66127f4e41e4"}, {"section": "Sports", "headline": "Kyrie Irving Is Back, as if He Never Left", "abstract": "After a 26-game absence, and just a week after talking about having surgery, Irving was almost perfect.", "caption": "Kyrie Irving made 10 of his 11 shots in his return to the Nets on Sunday.", "image_url": "https://static01.nyt.com/images/2020/01/13/sports/13nba-kyrieWEB1/merlin_167052225_82cee84c-d59e-45f2-80c6-2b7cbaaa6461-facebookJumbo.jpg?year=2020&h=550&w=1050&s=27464f4ef04343a05d8ed1f2447c8678dbae22f2e36e5a7957825dbb9c2ed9d5&k=ZQJBKqZ0VN", "article_url": "https://www.nytimes.com/2020/01/13/sports/kyrie-irving-brooklyn-nets.html", "image_id": "4259779f-f69c-5444-8dd3-503b5ea883ac"}, {"section": "Movies", "headline": "Oscar Snubs and Surprises: Jennifer Lopez, 'Frozen II,' Female Directors", "abstract": "An #OscarsSoWhite outcome was just barely averted, but the best-director lineup is all male once again.", "caption": "Jennifer Lopez, with Constance Wu, in \"Hustlers.\" She was left off the Oscar ballot.", "image_url": "https://static01.nyt.com/images/2020/01/13/arts/13oscar-snubs-jlo/13oscar-snubs-jlo-facebookJumbo.jpg?year=2020&h=549&w=1050&s=468e90c0c07636f7d650c473851710e51e041aa04119edaa661d5177cfdcea06&k=ZQJBKqZ0VN", "article_url": "https://www.nytimes.com/2020/01/13/movies/oscar-snubs.html", "image_id": "09599e43-22ac-5989-9c1a-72bc7cbd9bfe"}, {"section": "Movies", "headline": "Cynthia Erivo: 'It's Not Enough That I'm the Only One'", "abstract": "The star of \"Harriet\" was the sole black actor nominated for an Oscar this year. Now one step away from an EGOT, she's also up for best song and plans to perform it at the ceremony if asked.", "caption": "Cynthia Erivo as Harriet Tubman in \"Harriet,\" directed by Kasi Lemmons.", "image_url": "https://static01.nyt.com/images/2019/11/01/arts/31harriet-altart/31harriet-altart-facebookJumbo.jpg?year=2020&h=550&w=1050&s=f88230190a0d816249cd2cdde4646bbe176a2638bc7c4e6dfe89fb9f989ab4a9&k=ZQJBKqZ0VN", "article_url": "https://www.nytimes.com/2020/01/13/movies/cynthia-erivo-egot.html", "image_id": "536736d6-7305-59be-bc9f-d522a75f1013"}, {"section": "Opinion", "headline": "Democrats Run From Their Own Shadows", "abstract": "Don't buy into a campaign of fear on criminal justice reforms.", "caption": "Jumaane Williams, New York City public advocate, <br /> speaking at a press conference about bail reform last week.", "image_url": "https://static01.nyt.com/images/2020/01/14/opinion/14bail_print/13bailWeb-facebookJumbo.jpg?year=2020&h=550&w=1050&s=c742d71c85dec70a707968d0a64cc8b2b26332c9ac671d1c7006a9f1f1fbe625&k=ZQJBKqZ0VN", "article_url": "https://www.nytimes.com/2020/01/13/opinion/new-york-bail-reform.html", "image_id": "f5f39bed-0a18-5146-8698-4b796eae3f99"}, {"section": "Science", "headline": "Air Pollution, Evolution, and the Fate of Billions of Humans", "abstract": "It's not just a modern problem. Airborne toxins are so pernicious that they may have shaped our DNA over millions of years.", "caption": "A fire burned in Bargo, Australia, about 90 miles southwest of Sydney in December.", "image_url": "https://static01.nyt.com/images/2020/01/14/science/13SCI-AIRPOLLUTION5/13SCI-AIRPOLLUTION5-facebookJumbo.jpg?year=2020&h=550&w=1050&s=ff71cde059f4594955bd7c8c7328bdd735768e7868e585c181122ed3287d2c89&k=ZQJBKqZ0VN", "article_url": "https://www.nytimes.com/2020/01/13/science/air-pollution-fires-genes.html", "image_id": "2107ac16-c504-584c-8fe6-7834f7091078"}, {"section": "Opinion", "headline": "J.Lo Was Robbed. Latinas Were Robbed.", "abstract": "Jennifer Lopez didn't get an Oscar nod for her career-best turn in \"Hustlers.\" Her snub highlights a larger problem with Hollywood's Latinx representation.", "caption": "Jennifer Lopez.", "image_url": "https://static01.nyt.com/images/2020/01/13/opinion/13aguilar/13aguilar-facebookJumbo.jpg?year=2020&h=550&w=1050&s=ed19876ea2ac2951693addc4e86cb018d501522721c55de3acf1b031f414925b&k=ZQJBKqZ0VN", "article_url": "https://www.nytimes.com/2020/01/13/opinion/jennifer-lopez-oscars-hustlers.html", "image_id": "db37bf94-b3c2-5bb0-905a-33100bd230aa"}, {"section": "Style", "headline": "Who Is Yusaku Maezawa, the Japanese Billionaire Seeking a 'Special Woman' for Space \u2014 and Life?", "abstract": "A field guide to the fashion tycoon and art collector who has a new frontier in his sights: love to the moon and back.", "caption": "Yusaku Maezawa, the Japanese billionaire chosen to be the first private passenger by SpaceX.", "image_url": "https://static01.nyt.com/images/2020/01/16/fashion/13MAEZAWA-1/13MAEZAWA-1-facebookJumbo.jpg?year=2020&h=549&w=1050&s=db19a833c09b90dd07f1ba0404023f12c2c7d3cbe81234aa16a2c24d3f2a4316&k=ZQJBKqZ0VN", "article_url": "https://www.nytimes.com/2020/01/13/style/yusaku-maezawa-space-girlfriend.html", "image_id": "80905eae-1a8a-5937-b36c-9d2fedf46fdf"}, {"section": "Movies", "headline": "Why Did the Oscars Ignore Jennifer Lopez in 'Hustlers'?", "abstract": "She was considered a sure thing for a best supporting actress nomination. Then she wasn't. Here are four reasons academy voters gave her the cold shoulder.", "caption": "There was no Oscar love on Monday for Jennifer Lopez, here with Constance Wu in \"Hustlers.\"", "image_url": "https://static01.nyt.com/images/2020/01/13/arts/13snubbed-jlo/merlin_158338935_9ad6e6b3-8609-4eb3-b883-bd0d1b874162-facebookJumbo.jpg?year=2020&h=550&w=1050&s=4f50e4d8b3b8c1687d682251f4c7b7b607bda41ba58858e606dfd9cd162d64d5&k=ZQJBKqZ0VN", "article_url": "https://www.nytimes.com/2020/01/13/movies/jennifer-lopez-academy-awards.html", "image_id": "a504c595-5a45-5052-8489-d91e4ae1017d"}, {"section": "Sports", "headline": "Nelson Bryant, 'Supreme Chronicler' of Outdoor Life, Dies at 96", "abstract": "For nearly four decades, his lyrical columns for The Times brought readers to the banks of clear-running streams and the hushed glades of majestic forests.", "caption": "Nelson Bryant in an undated photo. The dean of outdoor writers in America, he chronicled his love affair with fishing, hunting and outdoor life for The Times for almost 40 years.", "image_url": "https://static01.nyt.com/images/2020/01/13/obituaries/13Bryant-02/13Bryant-02-facebookJumbo.jpg?year=2020&h=549&w=1050&s=ed34e306fb276bef766ad3090fe4cb6b6d2dc54c6980320ea1362f606c4355d3&k=ZQJBKqZ0VN", "article_url": "https://www.nytimes.com/2020/01/13/sports/nelson-bryant-dead.html", "image_id": "79dbd1d5-9c72-5a9d-92bd-99e182df961c"}, {"section": "Sports", "headline": "After California Law, Statehouses Push to Expand Rights of College Athletes", "abstract": "More than two dozen states are expected to debate issues like whether college athletes can cut endorsement deals or hire agents. The N.C.A.A. says a patchwork of rules could jeopardize competition.", "caption": "As Louisiana State and Clemson get ready for college football's national championship game, state legislatures around the country are preparing to consider whether the N.C.A.A. should be allowed to stop athletes from profiting from their own fame.", "image_url": "https://static01.nyt.com/images/2020/01/13/sports/13-cfp-athletepay-01/13-cfp-athletepay-01-facebookJumbo-v2.jpg?year=2020&h=550&w=1050&s=494670bb2caf9a8531b4f0c3dd9b33030118a86454a207e0ab3e2719d474ba3b&k=ZQJBKqZ0VN", "article_url": "https://www.nytimes.com/2020/01/13/sports/ncaa-athletes-pay-california.html", "image_id": "7c02db44-3dc1-506e-971c-9005495a6216"}, {"section": "Television", "headline": "Nancy Lewis, the Pythons' Ticket to America, Dies at 76", "abstract": "The British troupe wasn't well known in the United States until she began promoting its records and pushing to get \"Monty Python's Flying Circus\" on PBS.", "caption": "Members of the Monty Python comedy troupe attended the wedding of Nancy Lewis to Simon Jones, left. One member, Michael Palin, far right, said after her death, &ldquo;Python benefited so much from her quiet, persistent enthusiasm.&rdquo;", "image_url": "https://static01.nyt.com/images/2020/01/14/obituaries/14lewis-SUBprint2/13Lewis3-facebookJumbo.jpg?year=2020&h=549&w=1050&s=54d55a1695995f69a283ac427be96db4a66858ef08cdbe28c809e3dd87748ce5&k=ZQJBKqZ0VN", "article_url": "https://www.nytimes.com/2020/01/13/arts/television/nancy-lewis-dead.html", "image_id": "4ea1078f-2f32-5b78-ac42-5e2029e6dbf5"}, {"section": "Movies", "headline": "Where to Watch 'Parasite,' 'Joker' and More 2020 Oscar-Nominated Movies", "abstract": "Most of the top contenders are available from the comfort of your couch. Here's a guide to help you get a jump on the field.", "caption": "Leonardo DiCaprio, left, and Brad Pitt in \"Once Upon a Time \u2026 in Hollywood.\"", "image_url": "https://static01.nyt.com/images/2019/07/24/arts/oscars-onceupon/24onceupon1-facebookJumbo-v2.jpg?year=2020&h=550&w=1050&s=dffbc213b0ffc3a968b2cea0cd7f6d5233192e62852d47c37d892dd931e14c6c&k=ZQJBKqZ0VN", "article_url": "https://www.nytimes.com/2020/01/13/movies/stream-oscar-nominated-movies.html", "image_id": "a68a6758-4298-5f5a-9edd-72ca4f0a2823"}, {"section": "Sports", "headline": "The Devils Have a New G.M., and a New Role for Martin Brodeur", "abstract": "Tom Fitzgerald was named interim general manager on Sunday. The team's most famous ex-player may be getting a higher profile, too.", "caption": "The New Jersey Devils team owner, Josh Harris, announed that Tom Fitzgerald, right, would take over as general manager.", "image_url": "https://static01.nyt.com/images/2020/01/13/sports/13nhl-devilsWEB1/13nhl-devilsWEB1-facebookJumbo.jpg?year=2020&h=550&w=1050&s=28deba2996a3985c61e889c3bb2d01a7d15d35a7901c19c0b8d23736a020b61c&k=ZQJBKqZ0VN", "article_url": "https://www.nytimes.com/2020/01/13/sports/hockey/devils-shero-fired.html", "image_id": "306598dc-f80e-53ee-b473-6a4d053b5530"}, {"section": "Opinion", "headline": "Lingering Questions After the Iran Crisis", "abstract": "Readers discuss whether there was an imminent threat, the Iranian protests and Mike Pompeo's call for Iran to change its behavior.", "caption": "The muddled message on Sunday by Defense Secretary Mark T. Esper and other administration officials only added to the public debate around the strike.", "image_url": "https://static01.nyt.com/images/2020/01/12/multimedia/12dc-iranintel/12dc-iranintel-facebookJumbo.jpg?year=2020&h=550&w=1050&s=d49a940f5257e1b77a4d88791accdd88fc3042928f4e3b2de4d66c008cf8bf89&k=ZQJBKqZ0VN", "article_url": "https://www.nytimes.com/2020/01/13/opinion/letters/us-iran-trump-suleimani.html", "image_id": "7de63c79-bf13-5da4-865b-eb9ee1d48196"}, {"section": "Sports", "headline": "Week of Upsets Shakes Up Women's Basketball", "abstract": "The Nos. 1, 2 and 3 teams all lost, pushing South Carolina to the top of the poll.", "caption": "Arizona State celebrated its second upset of the week, over Oregon State.", "image_url": "https://static01.nyt.com/images/2020/01/13/sports/13womenshoopsWEB1/merlin_167044290_ec36ad46-cb92-4ab7-b4bf-594c474a0c2d-facebookJumbo.jpg?year=2020&h=550&w=1050&s=54b68f227d0dc18195bf5011a64a812a1061b8cbc8ed5a8d8c32cb4ee2e03644&k=ZQJBKqZ0VN", "article_url": "https://www.nytimes.com/2020/01/13/sports/college-basketball-women-top-25.html", "image_id": "08493209-20d4-54cc-bd1a-4d456d5a1cb6"}, {"section": "Theater", "headline": "When Disability Isn't a Special Need but a Special Skill", "abstract": "Two productions at the Under the Radar Festival ask if the theater is ready to embrace the artistry of autism and other once disqualifying conditions.", "caption": "Her body masked, Jess Thom plays Mouth in Samuel Beckett's \"Not I,\" part of the Under the Radar festival.", "image_url": "https://static01.nyt.com/images/2020/01/14/arts/13radar3/13radar3-facebookJumbo-v2.jpg?year=2020&h=550&w=1050&s=9ede555e9bcbff919348832a70ec913242c88253321a5a9e90b1861f0baa9a63&k=ZQJBKqZ0VN", "article_url": "https://www.nytimes.com/2020/01/13/theater/under-the-radar-festival-neurodiversity.html", "image_id": "4633cba9-a829-5998-a24a-d14bb14e2a54"}, {"section": "Sports", "headline": "Astros Manager and G.M. Fired Over Cheating Scandal", "abstract": "General Manager Jeff Luhnow and Manager A.J. Hinch transformed the team from a perennial loser to a champion, but a cheating scheme that began in 2017 cost them their jobs.", "caption": "A.J. Hinch, left, and Jeff Luhnow in 2019.", "image_url": "https://static01.nyt.com/images/2020/01/13/sports/13astros/13astros-facebookJumbo.jpg?year=2020&h=549&w=1050&s=ca243f83b4eb14173dfe4356d98ef05841ac77b7515313e36d74356e2d1546e9&k=ZQJBKqZ0VN", "article_url": "https://www.nytimes.com/2020/01/13/sports/baseball/astros-cheating.html", "image_id": "242353eb-576f-51a1-8074-e6949260228a"}, {"section": "Dance", "headline": "Review: A Transgender Choreographer Takes on Machismo", "abstract": "Sean Dorsey explores masculinity in \"Boys in Trouble\" at New York Live Arts, but the power of his message loses its steam in this rambling work.", "caption": "Sean Dorsey, foreground, with company members in &ldquo;Boys in Trouble.&rdquo;", "image_url": "https://static01.nyt.com/images/2020/01/14/arts/13dorsey-review/13dorsey-review-facebookJumbo.jpg?year=2020&h=550&w=1050&s=90fa7b1f4d83cf6e2aba3b72384cbafd1ecdc29eb8adf2deca113b2fc62ae3af&k=ZQJBKqZ0VN", "article_url": "https://www.nytimes.com/2020/01/13/arts/dance/review-dorsey-masculinity.html", "image_id": "222c66f3-149a-528c-906c-b6523a9b6565"}, {"section": "Opinion", "headline": "Neil Peart, Beyond the Gilded Cage", "abstract": "Fans of Rush marched to the beat of a different kind of drummer.", "caption": "The drummer Neil Peart during soundcheck before a Rush performance in 1980.", "image_url": "https://static01.nyt.com/images/2020/01/13/opinion/13stepehns/13stepehns-facebookJumbo.jpg?year=2020&h=550&w=1050&s=0acb13d62e99630bd76383592d369e2557536bc90a3ad0da484a19f51e9c1e5c&k=ZQJBKqZ0VN", "article_url": "https://www.nytimes.com/2020/01/13/opinion/neil-peart-rush.html", "image_id": "704413a6-6ddb-56be-9685-e85535104211"}, {"section": "Science", "headline": "How Insects Cope When Blood Rushes to Their Heads", "abstract": "Grasshoppers have to deal with blood pressure issues when they are upside down.", "caption": "Grasshoppers can maintain different levels of pressure in different parts of their bodies. But how remains a mystery.", "image_url": "https://static01.nyt.com/images/2020/01/13/science/13TB-INSECTGRAVITY1/13TB-INSECTGRAVITY1-facebookJumbo.jpg?year=2020&h=550&w=1050&s=108f74a59a0111a3f262ef6aee0b46e84c9e9f181ef3fa13563b8979399e03e9&k=ZQJBKqZ0VN", "article_url": "https://www.nytimes.com/2020/01/13/science/insects-gravity.html", "image_id": "1f0c8f5f-b87b-5731-ada5-6ed1845c25b6"}, {"section": "Theater", "headline": "Cynthia Nixon to Direct Groundbreaking Lesbian Play on Broadway", "abstract": "The production, \"Last Summer at Bluefish Cove\" by Jane Chambers, is backed by producers including Ellen DeGeneres and Lily Tomlin.", "caption": "Cynthia Nixon will be directing a Broadway production of \"Last Summer at Bluefish Cove,\" which made waves when it debuted Off Broadway in 1980 for its well-rounded representation of lesbians.", "image_url": "https://static01.nyt.com/images/2020/01/13/arts/13bluefish-item/13bluefish-item-facebookJumbo.jpg?year=2020&h=549&w=1050&s=d0759f232e5d1e7dd0fff319e6f7fd2503aa30234830d1e504acc9ae8b9894c5&k=ZQJBKqZ0VN", "article_url": "https://www.nytimes.com/2020/01/13/theater/cynthia-nixon-broadway-last-summer-at-bluefish-cove.html", "image_id": "9a82fcdd-b099-533f-9c29-39fd17beb254"}, {"section": "Movies", "headline": "Greta Gerwig Isn't as Outraged as Twitter About Her Directing Snub", "abstract": "The filmmaker talks about that all-male category, the rise of female directors and the popular belief that men aren't seeing \"Little Women.\"", "caption": "Greta Gerwig said that according to her \"skewed data set,\" men love \"Little Women.\"", "image_url": "https://static01.nyt.com/images/2020/01/13/arts/13oscars-gerwig/13oscars-gerwig-facebookJumbo.jpg?year=2020&h=550&w=1050&s=46156753ded3fb9ed58f328eebfdea7d4def60af5eced478762d9335923020b6&k=ZQJBKqZ0VN", "article_url": "https://www.nytimes.com/2020/01/13/movies/greta-gerwig-oscars.html", "image_id": "19e811b7-bb76-568f-84f9-195f4f3c39a0"}, {"section": "Music", "headline": "Seu Jorge and Rog\u00ea's Bond Began in Brazil. It's Since Moved to L.A.", "abstract": "The two musicians are collaborating on a new album and a Winter Jazzfest show that recall the glories of a country both have left behind.", "caption": "From left: Seu Jorge and Rog\u00ea, friends and collaborators who remain inspired by the Brazil they left behind.", "image_url": "https://static01.nyt.com/images/2020/01/14/arts/14brazilconcert1/14brazilconcert1-facebookJumbo.jpg?year=2020&h=550&w=1050&s=fb2bd8ca0dfc85c8851b7c60a3de0745eeedd973ed841746a1034a726871abf8&k=ZQJBKqZ0VN", "article_url": "https://www.nytimes.com/2020/01/13/arts/music/seu-jorge-roge.html", "image_id": "f62e004b-5d9a-5846-a21b-e53de4ee1ccc"}, {"section": "Opinion", "headline": "Facebook Loves to Pass the Buck", "abstract": "Most of us fear that the company will continue to take a hands-off approach to policing its platform. And that's exactly what it plans to do.", "caption": "A recent memo from the Facebook executive Andrew Bosworth says the company has a moral duty not to use its tools to change the outcome of the 2020 election.", "image_url": "https://static01.nyt.com/images/2020/01/13/opinion/13swisher/13swisher-facebookJumbo.jpg?year=2020&h=550&w=1050&s=b85d445a260c79c11fd8554092265fb6272b47460f35d4d24144d8eb18453e14&k=ZQJBKqZ0VN", "article_url": "https://www.nytimes.com/2020/01/13/opinion/facebook-political-ads-lies.html", "image_id": "40eefa26-7ba8-5078-9553-ec74d6f01d75"}, {"section": "Technology", "headline": "Welcome to India, Mr. Bezos. Here's an Antitrust Complaint.", "abstract": "India opened a formal investigation into Jeff Bezos' Amazon and its leading rival, Flipkart, just before his first visit in five years.", "caption": "An Amazon promotion in New Delhi. On Monday, the Competition Commission of India opened an investigation into Amazon and Flipkart.", "image_url": "https://static01.nyt.com/images/2020/01/13/business/13amazonindia1/13amazonindia1-facebookJumbo.jpg?year=2020&h=550&w=1050&s=7ed334838368a5446b113e444e8d5e4a27be99a814206b2b9d0b283826556081&k=ZQJBKqZ0VN", "article_url": "https://www.nytimes.com/2020/01/13/technology/amazon-bezos-india-antitrust.html", "image_id": "79af01e9-afb1-5e5b-b844-be50ccfdcdba"}, {"section": "Music", "headline": "Roddy Ricch Bests Justin Bieber, Landing a No. 1 Single and Album", "abstract": "\"The Box,\" by the 21-year-old rapper, held off a comeback single by Bieber thanks to success on streaming platforms.", "caption": "Roddy Ricch earned his second nonconsecutive week atop the Billboard 200 chart.", "image_url": "https://static01.nyt.com/images/2020/01/13/arts/13billboard-item/13billboard-item-facebookJumbo.jpg?year=2020&h=549&w=1050&s=56c11fbf0a27c31ced66d9aa102514c4bb9df00f16cc37072a2e2be2978ff683&k=ZQJBKqZ0VN", "article_url": "https://www.nytimes.com/2020/01/13/arts/music/roddy-ricch-justin-bieber-billboard.html", "image_id": "b4441251-cb25-5f69-a3ab-cadcc6f492d9"}, {"section": "Economy", "headline": "Iran's Grim Economy Limits Its Willingness to Confront the U.S.", "abstract": "Fearful of public anger over a plunging economy, Iran's leaders appear to be turning inward, pulling back from escalation.", "caption": "Portraits of Maj. Gen. Qassim Suleimani were ubiquitous in Tehran last week. His killing\u00a0briefly unified the Iranian public.", "image_url": "https://static01.nyt.com/images/2020/01/14/world/14iranecon/xxiranecon-facebookJumbo.jpg?year=2020&h=550&w=1050&s=8f42052fc5cd27b678270fea0116d71553d21dcbf891ed55ef184dd21cef642e&k=ZQJBKqZ0VN", "article_url": "https://www.nytimes.com/2020/01/13/business/economy/iran-economy.html", "image_id": "b26a1b8f-35af-5c43-a252-b9a1d168fca2"}, {"section": "Movies", "headline": "'Parasite' Director Bong Joon Ho on Making Oscar History", "abstract": "The filmmaker reflects on the rise of Korean cinema, balancing the physical with the cerebral and the significance of John Cho's enunciation.", "caption": "Bong Joon Ho, along with his co-writer, Han Jin Won, took the guild award for \"Parasite.\"", "image_url": "https://static01.nyt.com/images/2020/01/13/arts/13oscars-bong/13oscars-bong-facebookJumbo.jpg?year=2020&h=550&w=1050&s=08216e4ddcb05d7dbba2dddb03861d21ba898c123181db553156deecd92c6e57&k=ZQJBKqZ0VN", "article_url": "https://www.nytimes.com/2020/01/13/movies/bong-joon-ho-oscars.html", "image_id": "0c85eb32-a9e1-55ae-95ac-54b5949b980e"}, {"section": "Science", "headline": "The Secret That Helps Some Trees Live More Than 1,000 Years", "abstract": "By comparing very old and young ginkgos in China, scientists found an explanation for their longevity.", "caption": "A Ginkgo tree growing in Guizhou Province, China, that is more than 1,000 years old.", "image_url": "https://static01.nyt.com/images/2020/01/28/science/13OBS-ANCIENTTREES/13TB-ANCIENTTREES-facebookJumbo.jpg?year=2020&h=550&w=1050&s=7cea0ea5791151cdb6f98a40316f4548363239e9db3a3d64e03b924c737490a3&k=ZQJBKqZ0VN", "article_url": "https://www.nytimes.com/2020/01/13/science/oldest-trees-ginkgos.html", "image_id": "8c0e5cff-d977-5e32-9837-7657ccabefed"}, {"section": "Art & Design", "headline": "Museum Director Forced Out Amid Harassment Complaints", "abstract": "Joshua Helmer was removed at the Erie Art Museum after a New York Times article about complaints during his tenure at the Philadelphia Museum of Art.", "caption": "The Philadelphia Museum of Art, where several women complained about Joshua Helmer while he was a manager there. He went on to head the Erie Art Museum, until Monday.", "image_url": "https://static01.nyt.com/images/2020/01/14/arts/14museum/14museum-facebookJumbo.jpg?year=2020&h=550&w=1050&s=eb6f23c568727d339873bfda5d9c1849cfc64a3cdd9df2e2c8f2eea9f3be818c&k=ZQJBKqZ0VN", "article_url": "https://www.nytimes.com/2020/01/13/arts/design/joshua-helmer-erie-museum.html", "image_id": "b361886e-4c16-57ed-9198-60f63ae7b1c2"}, {"section": "Fashion", "headline": "Ed Filipowski, 58, Pioneer of Fashion Public Relations, Dies", "abstract": "\"He was not emotional about fashion,\" a colleague said. \"He was steady.\" He was also influential.", "caption": "The fashion public relations man Ed Filipowski. Working in the background, he became one of the most influential people in the style business.", "image_url": "https://static01.nyt.com/images/2020/01/15/obituaries/13Filipowski1/merlin_167076093_627ee1b1-c0de-498c-baa3-51538dbb471f-facebookJumbo.jpg?year=2020&h=550&w=1050&s=ff793ed2b2f01afdfaf9ad36b025eae5ea4cd0f99a27b47508da3d3a56ff2bad&k=ZQJBKqZ0VN", "article_url": "https://www.nytimes.com/2020/01/13/fashion/ed-filipowski-dead.html", "image_id": "3d83b717-4e14-5eb2-9f81-a2298dd7ac60"}, {"section": "Sports", "headline": "How L.S.U. Beat Clemson to Win the College Football National Title", "abstract": "A win in Monday's title game erased any remaining doubts that Ed Orgeron's team had arrived as a dominant force in the sport.", "caption": "L.S.U. quarterback Joe Burrow holds the trophy as his team celebrates a national title with a win over Clemson.", "image_url": "https://static01.nyt.com/images/2020/02/13/sports/13-cfp-title-live16/13-cfp-title-live16-facebookJumbo.jpg?year=2020&h=550&w=1050&s=c6c021161915ddaea698404fad4e6f81c2f201599368e5afbeec9eeb2f56c9dc&k=ZQJBKqZ0VN", "article_url": "https://www.nytimes.com/2020/01/13/sports/ncaafootball/clemson-lsu.html", "image_id": "6f2a7063-374d-5d4f-b1a4-f608d50d7e10"}, {"section": "Technology", "headline": "Oyo Scales Back as SoftBank-Funded Companies Retreat", "abstract": "The Indian hospitality start-up is losing hotel rooms and has stepped back from more than 200 cities as part of a broader pullback by firms financed by SoftBank.", "caption": "An Oyo hotel in New Delhi. The budget hospitality company is under pressure from its biggest investor, the Japanese conglomerate SoftBank, to curb its significant operating losses.", "image_url": "https://static01.nyt.com/images/2020/01/13/business/13oyo1/00oyo1-facebookJumbo.jpg?year=2020&h=549&w=1050&s=eddc805a59a67a8b51cb7d02359909703417fad37c49b98eaac8e00010b6e654&k=ZQJBKqZ0VN", "article_url": "https://www.nytimes.com/2020/01/13/technology/oyo-hotel-india-softbank.html", "image_id": "55de08c5-2b40-57ae-8f44-9332ad7af4cc"}, {"section": "Opinion", "headline": "You Call That Transparency, Mr. President?", "abstract": "His every thought appears on Twitter, but where are his tax returns, documents on Ukraine and receipts for his travels?", "caption": "Democratic lawmakers, perturbed by the taxpayer cost of the Trump clan&rsquo;s globe-trotting and the administration&rsquo;s lack of transparency, are pushing for an accounting.", "image_url": "https://static01.nyt.com/images/2020/01/14/opinion/14transparency_print/13transparencyWeb-facebookJumbo.jpg?year=2020&h=550&w=1050&s=db6f1d5e7d91df099ff00c834739809e3b4fddcc9edda430cb46ae5c03b0a18e&k=ZQJBKqZ0VN", "article_url": "https://www.nytimes.com/2020/01/13/opinion/trump-twitter.html", "image_id": "51454841-1660-5a70-a23f-c3ca42526576"}, {"section": "Opinion", "headline": "Trump's Plot Against Health Care Continues", "abstract": "He is still coming for your coverage \u2014 and lying about it.", "caption": "Tammy Duckworth, center, and other congressional Democrats holding photos of constituents with pre-existing medical conditions in a show of support for their continued health care coverage.", "image_url": "https://static01.nyt.com/images/2020/01/13/opinion/13krugmanWeb/13krugmanWeb-facebookJumbo.jpg?year=2020&h=550&w=1050&s=13ea459987da5e931b78de3aec1a79fac92cc4efe20f1b1fe6aa526f748a6867&k=ZQJBKqZ0VN", "article_url": "https://www.nytimes.com/2020/01/13/opinion/obamacare-medicare-for-all.html", "image_id": "873c285b-9c53-539d-8766-c0d0a9aa69c0"}, {"section": "Music", "headline": "At Globalfest, Rowdy Sounds From Around the World", "abstract": "The event's 17th edition was a raucous, invigorating showcase of musicians demanding international attention.", "caption": "Les Amazones d&rsquo;Afrique reached back to West African tradition at Globalfest, while its message remained modern.", "image_url": "https://static01.nyt.com/images/2020/01/15/arts/13globalfest-amazones/13globalfest-amazones-facebookJumbo.jpg?year=2020&h=550&w=1050&s=b179600b7dc4b1a87428b7bf98259b7f5d3afdd65c0cbf4c19f70adf3bf1538c&k=ZQJBKqZ0VN", "article_url": "https://www.nytimes.com/2020/01/13/arts/music/globalfest.html", "image_id": "48d27f48-e529-52cf-9a98-a79b8bc5e7e1"}, {"section": "Sports", "headline": "Technology, Once the Astros' Ally, Helps Do Them In", "abstract": "Jeff Luhnow built a powerhouse in Houston by trying to gain every edge possible. In the end, he pushed the envelope too far.", "caption": "Astros owner Jim Crane, left, with Jeff Luhnow in 2018. Crane fired Luhnow, Houston's general manager and president of baseball operations, and Manager A.J. Hinch on Monday after M.L.B. suspended the pair for a year because of sign stealing by the team.", "image_url": "https://static01.nyt.com/images/2020/01/13/sports/13kepner1/13kepner1-facebookJumbo.jpg?year=2020&h=549&w=1050&s=b2bd2a507403ffca1ef0f95f3bc0f7433b95d1f0719b7b742d462c0b9fabef0f&k=ZQJBKqZ0VN", "article_url": "https://www.nytimes.com/2020/01/13/sports/baseball/astros-mlb-sign-stealing-scandal.html", "image_id": "0cae0dbb-cbd7-59eb-a03f-5a9f2395e31c"}, {"section": "Dance", "headline": "In Paris, Even the Ballet Dancers Are on Strike", "abstract": "Paris Opera Ballet performers now retire at 42 with a full pension. France, which wants to tighten retirement rules for everyone, has walked back its original proposals, but no one is happy.", "caption": "Striking employees of the Paris Opera Ballet gather in front of Opera Bastille to begin an antigovernment demonstration.", "image_url": "https://static01.nyt.com/images/2020/01/10/arts/10ballet-strike1/10ballet-strike1-facebookJumbo.jpg?year=2020&h=550&w=1050&s=314d7692bac4432571f5cf23b711b37f68434f92741792686c43496176a4cca6&k=ZQJBKqZ0VN", "article_url": "https://www.nytimes.com/2020/01/13/arts/dance/paris-opera-ballet-strike.html", "image_id": "9e7a9351-2f23-5684-8603-7ac448006c76"}, {"section": "Sports", "headline": "The Houston Astros' Cheating Scandal: Sign-Stealing, Buzzer Intrigue and Tainted Pennants", "abstract": "The team fired its manager, A.J. Hinch, and general manager, Jeff Luhnow, after they were suspended for one year. Carlos Beltran also resigned as the New York Mets' manager, and the Red Sox parted with Alex Cora.", "caption": "A.J. Hinch, left, and Jeff Luhnow in 2017.", "image_url": "https://static01.nyt.com/images/2020/01/13/sports/13xp-astros-explainer/13xp-astros-explainer-facebookJumbo.jpg", "article_url": "https://www.nytimes.com/article/astros-cheating.html", "image_id": "4221694d-5e90-5b3b-beda-0afee75dd0ed"}, {"section": "Technology", "headline": "Grindr and OkCupid Spread Personal Details, Study Says", "abstract": "Norwegian research raises questions about whether certain ways of sharing of information violate data privacy laws in Europe and the United States.", "caption": "Finn Myrstad of the Norwegian Consumer Council oversaw a new report that traced how widely dating apps spread personal information.", "image_url": "https://static01.nyt.com/images/2020/01/13/business/13grindr1/13grindr1-facebookJumbo.jpg?year=2020&h=549&w=1050&s=578ad2e0ce3fb3ae1bea688d10499aed394a90198824d8adbacda549ee7cc6a0&k=ZQJBKqZ0VN", "article_url": "https://www.nytimes.com/2020/01/13/technology/grindr-apps-dating-data-tracking.html", "image_id": "55bf88ac-17f4-5d61-bb77-e275e62e1cd7"}, {"section": "Sports", "headline": "L.S.U. Wins the Title the Way It Won All Season: Behind Joe Burrow", "abstract": "The Heisman Trophy-winning quarterback threw five touchdowns Monday night against Clemson, delivering a national championship for L.S.U.", "caption": "L.S.U. quarterback Joe Burrow holding the trophy after winning the national championship. L.S.U. beat Clemson, 42-25.", "image_url": "https://static01.nyt.com/images/2020/01/14/sports/14cfp-title-ledeall/14cfp-title-ledeall-facebookJumbo-v2.jpg?year=2020&h=549&w=1050&s=35171bc69fe6b8cdf58cc159e4aad42e8a99e4236aeb419c7e255ad93e407de2&k=ZQJBKqZ0VN", "article_url": "https://www.nytimes.com/2020/01/14/sports/ncaafootball/lsu-national-championship.html", "image_id": "95578710-f0e8-56ff-9c66-5107c9a60103"}, {"section": "Television", "headline": "What's on TV Tuesday: Leslie Jones and the Democratic Debate", "abstract": "Leslie Jones looks back at her life in a new stand-up special, and the first Democratic presidential debate of the year airs on CNN.", "caption": "Leslie Jones in her new Netflix special, &ldquo;Time Machine.&rdquo;", "image_url": "https://static01.nyt.com/images/2020/01/14/arts/14tvcol-leslie/14tvcol-leslie-facebookJumbo.jpg?year=2020&h=550&w=1050&s=2fec224aeec362b7cc5042964946933086ccfdb722585c5f2879596a45db96c9&k=ZQJBKqZ0VN", "article_url": "https://www.nytimes.com/2020/01/14/arts/television/whats-on-tv-tuesday.html", "image_id": "6ba4b299-92d9-5686-92ba-376d90a9948a"}, {"section": "Television", "headline": "Mostly White, Male Hosts Slam Mostly White, Male Oscar Nominees", "abstract": "\"Yeah, you know there is a problem when female directors got the same number of nominations as 'Cats,'\" said Jimmy Kimmel.", "caption": "Jimmy Kimmel said this year's Oscar nominations had \"fewer minorities than Donald Trump's cabinet.\"", "image_url": "https://static01.nyt.com/images/2020/01/14/arts/14latenight1/14latenight1-facebookJumbo-v2.png?year=2020&h=370&w=705&s=994544e189942c0f902c3ccf547166bca722d27df5187fa7775c07b7b8defa07&k=ZQJBKqZ0VN", "article_url": "https://www.nytimes.com/2020/01/14/arts/television/late-night-kimmel-oscar-nominations.html", "image_id": "d8149b63-7777-5c62-89c8-37aa4dbc6b54"}, {"section": "Books", "headline": "Built on Sand: The Get-Rich-Quick Scams of 1920s Florida", "abstract": "Christopher Knowlton's \"Bubble in the Sun\" tells a story of fortunes made and lost in Florida real estate.", "caption": "A Miami, Fla., garden wall, 1927.", "image_url": "https://static01.nyt.com/images/2020/01/26/books/review/26okrent/26okrent-facebookJumbo.jpg?year=2020&h=549&w=1050&s=9a5d6ba0335aa3bb23ce8ba691e7c1a9c28a23abe68e62df2b808281878a728f&k=ZQJBKqZ0VN", "article_url": "https://www.nytimes.com/2020/01/14/books/review/christopher-knowlton-bubble-in-the-sun-florida.html", "image_id": "5496a570-d3e7-564e-bcfc-e280db55f466"}, {"section": "Books", "headline": "The Union of the Kushners and the Trumps Seems Like Kismet", "abstract": "A new book considers the merging of real estate dynasties and its lasting impact on American democracy.", "caption": "White House senior adviser Jared Kushner speaks as President Donald Trump listens during a Hanukkah reception in the East Room of the White House.", "image_url": "https://static01.nyt.com/images/2020/01/26/books/review/26Cohan/26Cohan-facebookJumbo-v2.jpg?year=2020&h=550&w=1050&s=c472d99a3a46fb8fbd6e97f3a4319d4c3f21f469ae15611cdf3817bf44af2a56&k=ZQJBKqZ0VN", "article_url": "https://www.nytimes.com/2020/01/14/books/review/american-oligarchs-andrea-bernstein.html", "image_id": "83be8516-7c6b-5964-adab-da8b2fe0dd86"}, {"section": "Books", "headline": "Dick Cheney and Colin Powell: The Odd Couple", "abstract": "James Mann's \"The Great Rift\" describes the up-and-down relationship of two men who shaped American foreign policy for a generation.", "caption": "Dick Cheney and Colin Powell at a Pentagon briefing on the Persian Gulf, August, 1990.", "image_url": "https://static01.nyt.com/images/2020/01/26/books/review/26Engel/26Engel-facebookJumbo.jpg?year=2020&h=550&w=1050&s=92bd9c59e0a14093d0edd5814c2450907e9ffa4b6fa01a8a5a22bd1dfcef88ff&k=ZQJBKqZ0VN", "article_url": "https://www.nytimes.com/2020/01/14/books/review/the-great-rift-dick-cheney-colin-powell-james-mann.html", "image_id": "3c0b2e40-58e0-548b-80ea-c817189ceecb"}, {"section": "Books", "headline": "Reckoning With the Wounds Still Left by the Spanish Civil War", "abstract": "In his \"nonfiction\" novel \"Lord of All the Dead,\" Javier Cercas unearths the conflicted story of a relative who died serving in Franco's army.", "caption": "Members of Franco&rsquo;s fascist troops searching a house at Burgos in 1937 during the Spanish Civil War.", "image_url": "https://static01.nyt.com/images/2020/01/19/books/review/19Hooper-jp/19Hooper-jp-facebookJumbo.jpg?year=2020&h=550&w=1050&s=ba43970a5241c7d288605c91c9c92acd918bf5616f6a79326c0c1ea5551856b2&k=ZQJBKqZ0VN", "article_url": "https://www.nytimes.com/2020/01/14/books/review/javier-cercas-lord-of-all-the-dead.html", "image_id": "195ec78b-f268-5baf-ade3-569410941cfc"}, {"section": "Opinion", "headline": "When Being Jewish Means Being Afraid", "abstract": "The recent uptick in anti-Semitic crimes has made me appreciate my mother's concerns in unexpected ways.", "caption": "The Jewish quarter in Baghdad in 1925.", "image_url": "https://static01.nyt.com/images/2020/01/15/opinion/13salama/13salama-facebookJumbo.jpg?year=2020&h=549&w=1050&s=df3479cb298149f14c844cc779dc418a0ef00d3dae57f689e5d03993e6c313cb&k=ZQJBKqZ0VN", "article_url": "https://www.nytimes.com/2020/01/14/opinion/anti-semitism.html", "image_id": "6fd13f6b-cb9a-5128-83b3-5c19aa092be5"}, {"section": "Books", "headline": "The Harlem Renaissance Through Zora Neale Hurston's Eyes", "abstract": "\"Hitting a Straight Lick With a Crooked Stick\" collects 21 stories from throughout her career, including eight that illuminate the Great Migration north.", "caption": "Zora Neale Hurston was a peerless raconteur and an intrepid investigator of American culture.", "image_url": "https://static01.nyt.com/images/2020/01/26/books/review/26Asim1/26Asim1-facebookJumbo.jpg?year=2020&h=550&w=1050&s=b7c3de36776e7547ef608030a2707bc11d4aee3010444e7f7cef0b7127ff9b93&k=ZQJBKqZ0VN", "article_url": "https://www.nytimes.com/2020/01/14/books/review/hitting-a-straight-lick-with-a-crooked-stick-zora-neale-hurston.html", "image_id": "bf6db610-3213-5155-8b33-14b0af4a407f"}, {"section": "Books", "headline": "For a Successful Chinese Woman, Can Motherhood Be Her Undoing?", "abstract": "In Meng Jin's debut novel, \"Little Gods,\" a teenage immigrant excavates her late mother's long-buried truths.", "caption": "Meng Jin's debut expands the future of the immigrant novel.", "image_url": "https://static01.nyt.com/images/2020/01/26/books/review/26Jen/26Jen-facebookJumbo.jpg?year=2020&h=549&w=1050&s=3249cb6be80acf98edd1fdc27663acd6a9d737927df6fa8c4ad5bf89e2d01d3c&k=ZQJBKqZ0VN", "article_url": "https://www.nytimes.com/2020/01/14/books/review/meng-jin-little-gods.html", "image_id": "f9bb149a-982a-5238-9148-2ebe19a5386d"}, {"section": "Opinion", "headline": "Seattle Takes On Citizens United", "abstract": "A new law knocks \"foreign-influenced\" corporations out of city politics by working with the decision, not fighting it.", "caption": "A new Seattle law could mean that the $1.5 million Amazon spent on City Council races last year will be a thing of the past.", "image_url": "https://static01.nyt.com/images/2020/01/14/opinion/14Weintruab/14Weintruab-facebookJumbo.jpg?year=2020&h=550&w=1050&s=53ae348c0ff74a435621b5a2a1b81894fefe2cd19c87847e42ecff83b98bbe4c&k=ZQJBKqZ0VN", "article_url": "https://www.nytimes.com/2020/01/14/opinion/seattle-citizens-united.html", "image_id": "9d043e44-db40-576c-9af9-c3c0d1583c99"}, {"section": "Television", "headline": "Awkwafina Returns to Queens, and Nora Lum", "abstract": "The actress, who recently won a Golden Globe for her turn in \"The Farewell,\" has had her share of firsts. Her semi-autobiographical TV show, soon to premiere on Comedy Central, is another one.", "caption": "Awkwafina is following up her Golden Globe-winning performance in &ldquo;The Farewell&rdquo; with &ldquo;Awkwafina Is Nora From Queens.&rdquo;", "image_url": "https://static01.nyt.com/images/2020/01/19/arts/19AWKWAFINA1/19AWKWAFINA1-facebookJumbo.jpg?year=2020&h=549&w=1050&s=3948f67b748f3cb97ea2753d6176c80876b3b279862c5f62918946101f20814f&k=ZQJBKqZ0VN", "article_url": "https://www.nytimes.com/2020/01/14/arts/television/awkwafina-sitcom-farewell.html", "image_id": "f9cc4fc4-f66b-5df9-9397-66d5fd4701f8"}, {"section": "Opinion", "headline": "Trump Likes Farmers Better Than Some Other Welfare Recipients", "abstract": "Now why would that be?", "caption": "The Trump administration has distributed roughly $19 billion to farmers affected by the trade conflict with China.", "image_url": "https://static01.nyt.com/images/2020/01/14/opinion/14bouieWeb/14bouieWeb-facebookJumbo.jpg?year=2020&h=550&w=1050&s=47e018fe5854d4fbfcd3fa31e8afe6566e2325d5f3b6e89a0415b1343f4e1ba7&k=ZQJBKqZ0VN", "article_url": "https://www.nytimes.com/2020/01/14/opinion/trump-farm-subsidies.html", "image_id": "978249e9-e6a1-557c-b5c7-6a56a2742280"}, {"section": "Travel", "headline": "A Jimi Hendrix Experience in London", "abstract": "Thanks to surviving landmarks and an impressive museum exhibit that recreates one of his old flats, London offers a lot to Hendrix fans, 50 years since the performer last called it home.", "caption": "Tap on The Line pub was known as the Flower and Firkin during the 1960s. The time Jimi Hendrix spent in London was pivotal in his career&rsquo;s meteoric rise.", "image_url": "https://static01.nyt.com/images/2020/01/19/travel/17footsteps-hendrix1/17footsteps-hendrix1-facebookJumbo.jpg?year=2020&h=550&w=1050&s=55676afb98aecdff328c245e563f4fda17b63ca24e2b528e60d00922a4fbafdf&k=ZQJBKqZ0VN", "article_url": "https://www.nytimes.com/2020/01/14/travel/jimi-hendrix-london.html", "image_id": "d35a3344-48c2-52fe-bc97-48d5e5e18a1a"}, {"section": "Travel", "headline": "Hotels Ramp Up Their Wine-Tourism Experiences", "abstract": "'With so many lodging choices, wine programs offer companies another way to stand out.'", "caption": "Drink up. At the Hotel De&rsquo;Ricci in Rome, every suite has a curated wine cellar, with guests selecting the contents of their wine fridge from a central cellar with 1,500 labels and 15,000 bottles.", "image_url": "https://static01.nyt.com/images/2020/01/14/travel/14trending-winesub/14trending-winesub-facebookJumbo.jpg?year=2020&h=549&w=1050&s=c61e951030e40cddbd27303ee9f77b171d973b2bba8cef576a1c3b558f79fba6&k=ZQJBKqZ0VN", "article_url": "https://www.nytimes.com/2020/01/14/travel/hotel-wine-deals.html", "image_id": "e1dce573-6dac-5ec8-a977-fd82d1e8ada2"}, {"section": "Opinion", "headline": "How Does President Sanders Sound to You?", "abstract": "Bernie is surging and may have found his moment.", "caption": "Bernie Sanders speaking to supporters in Atlanta, Ga., in November.", "image_url": "https://static01.nyt.com/images/2020/01/14/opinion/14conversationWeb/14conversationWeb-facebookJumbo.jpg?year=2020&h=550&w=1050&s=61223015f4f7a609af2de35bc882a2bdbf4c1c4af06cf2a7729db965f535f675&k=ZQJBKqZ0VN", "article_url": "https://www.nytimes.com/2020/01/14/opinion/sanders-warren-trump.html", "image_id": "8c5da820-fea9-572f-9bc1-278d053f50d2"}, {"section": "Opinion", "headline": "Why ISIS Is Delighted That Suleimani Is Dead", "abstract": "The jihadists are poised for a comeback.", "caption": "Protesters calling for an overhaul of Iraq&rsquo;s political system in Baghdad on Friday. Instability in Iraq could open the way for an Islamic State resurgence there.", "image_url": "https://static01.nyt.com/images/2020/01/14/opinion/14soufan/14soufan-facebookJumbo.jpg?year=2020&h=549&w=1050&s=d148ddc37b67a186197497d30731aae54b2a466529b47223923e8d77eba80314&k=ZQJBKqZ0VN", "article_url": "https://www.nytimes.com/2020/01/14/opinion/iran-isis-iraq.html", "image_id": "1cae9ad8-aff0-5db0-9a2e-60b463dac84b"}, {"section": "Style", "headline": "Tech Bro Uniform Meets Margaret Thatcher. Disruption Ensues.", "abstract": "A new exhibition in San Francisco makes art out of the Patagonia vest, the former prime minister of England and \u2026 Salesforce?", "caption": "Left, Dara Khosrowshahi, the chief executive of Expedia at the Sun Valley Conference, 2016. Right, Prime Minister Margaret Thatcher, circa 1990.", "image_url": "https://static01.nyt.com/images/2020/01/16/fashion/14Unbuttoned-Patagonia-Thatcher-top/14Unbuttoned-Patagonia-Thatcher-top-facebookJumbo.jpg?year=2020&h=550&w=1050&s=bf51b5a6b500b3020e3f32f67e9e3629a3ea6c1a46077facff0f22a96537023c&k=ZQJBKqZ0VN", "article_url": "https://www.nytimes.com/2020/01/14/style/Patagonia-vest-margaret-thatcher-art.html", "image_id": "7ffea79d-3c4b-5953-9203-e7dce55bc330"}, {"section": "Real Estate", "headline": "Co-Living Grows Up", "abstract": "As co-living companies race to open projects in New York, the options for renters are multiplying.", "caption": "Andrew Athanasiadis shares a three-bedroom, one-bath apartment in a co-living building in the East Village run by Quarters. The common space in his apartment combines living room, kitchen and laundry room.", "image_url": "https://static01.nyt.com/images/2020/01/19/realestate/14coliving4/merlin_166307424_a30ce6a5-5146-4874-830c-0d2e311cc0c5-facebookJumbo.jpg?year=2020&h=550&w=1050&s=59975a63d3c6060941f3c55a8ba8e6ee1511e588608f65e14b2f01ca7a15252a&k=ZQJBKqZ0VN", "article_url": "https://www.nytimes.com/2020/01/14/realestate/co-living-grows-up.html", "image_id": "ee37ba3a-bdfc-5ea5-9d40-45a980b55731"}, {"section": "Opinion", "headline": "Puerto Rico Se Levanta. Again.", "abstract": "In the wake of the recent series of earthquakes, our government has once again shown that it is utterly unprepared to meet the needs of its citizens. We are our own salvation.", "caption": "Rubble surrounding the Iglesia Inmaculada Concepci\u00f3n in Guayanilla, Puerto Rico, last Tuesday.", "image_url": "https://static01.nyt.com/images/2020/01/14/opinion/14ortiz-blanes2/14ortiz-blanes2-facebookJumbo.jpg?year=2020&h=550&w=1050&s=14a21597656c1091136bf6982515e014fa0d409190321ab77d3006606e2aacdb&k=ZQJBKqZ0VN", "article_url": "https://www.nytimes.com/2020/01/14/opinion/puerto-rico-earthquake-power.html", "image_id": "088e3cad-50df-5e10-8b37-731a3e2cd28f"}, {"section": "Food", "headline": "How Jean-Georges Vongerichten Went From 'No Good' Kid to 4-Star Chef", "abstract": "The globally prolific chef started out as a small-town truant and troublemaker. Then he got to work.", "caption": "The chef Jean-Georges Vongerichten at his flagship restaurant, Jean-Georges, on Columbus Circle in New York.", "image_url": "https://static01.nyt.com/images/2020/01/15/dining/14jeangeorges1/14jeangeorges1-facebookJumbo.jpg?year=2020&h=550&w=1050&s=015983a66d4b12d4e9d114f369b2b26a55d081a7cd29d541bb606c515c536af2&k=ZQJBKqZ0VN", "article_url": "https://www.nytimes.com/2020/01/14/dining/jean-georges-vongerichten.html", "image_id": "4ae6ad71-6a2a-551c-bed4-7378020381da"}, {"section": "Movies", "headline": "Why 'Star Wars' Keeps Bombing in China", "abstract": "Despite an aggressive marketing push by Disney, movie after movie has flopped in the world's second-largest market, where nostalgia for the series has no power over viewers.", "caption": "A poster for the latest Star Wars movie, \"The Rise of Skywalker,\" in Beijing in December.", "image_url": "https://static01.nyt.com/images/2020/01/10/multimedia/00xp-starwars3/00xp-starwars3-facebookJumbo.jpg?year=2020&h=550&w=1050&s=2ee390257c59974bd750331816f887f623946ecd18a7d951045e10cd96af80e4&k=ZQJBKqZ0VN", "article_url": "https://www.nytimes.com/2020/01/14/movies/star-wars-china.html", "image_id": "3db522c2-ec84-52c9-9960-556779ad4fdc"}, {"section": "Opinion", "headline": "The Bloomberg Scenario", "abstract": "And the state of the 2020 race.", "caption": "Michael Bloomberg, the former mayor of New York City and 2020 Democratic pressidential candidate, spoke at a campaign event in Austin, Tex. last week.", "image_url": "https://static01.nyt.com/images/2020/01/14/opinion/14leonhardt-newsletter/merlin_166989882_ab42acd4-9bdd-427f-b7a3-121e699fd75b-facebookJumbo.jpg?year=2020&h=549&w=1050&s=cee6f219083b06a3a75539092e7f37f47ee798a770beaba2faa1b4a7cfd249ad&k=ZQJBKqZ0VN", "article_url": "https://www.nytimes.com/2020/01/14/opinion/michael-bloomberg-2020.html", "image_id": "0d81bba7-8525-5c0d-a9a4-386b6884bfca"}, {"section": "Sports", "headline": "W.N.B.A. Makes 'Big Bet on Women' With a New Contract", "abstract": "The league and its players' union have agreed in principle on a new collective bargaining agreement that would nearly double the maximum salary and provide paid maternity leave.", "caption": "The Los Angeles Sparks, now led by stars like Nneka Ogwumike, left, and Candace Parker, right, were one of the eight original teams in the W.N.B.A.", "image_url": "https://static01.nyt.com/images/2020/01/14/sports/14wnba-sparks/14wnba-sparks-facebookJumbo.jpg?year=2020&h=549&w=1050&s=621242f46f1a169b537df62b717b5df60bbc23c77b7f989fa68f0a95fd22cf68&k=ZQJBKqZ0VN", "article_url": "https://www.nytimes.com/2020/01/14/sports/basketball/wnba-contract-collective-bargaining-agreement.html", "image_id": "89cdc80d-fcc1-51d4-b7d3-2deb710c5801"}, {"section": "Sports", "headline": "Ernesto Valverde and the Prison of Barcelona's Past", "abstract": "On top of La Liga and unbeaten in the Champions League, Barcelona fired its manager because its present cannot compete with its golden age.", "caption": "Ernesto Valverde's biggest failing at Barcelona might be that he couldn't turn back time.", "image_url": "https://static01.nyt.com/images/2020/01/14/sports/14onsoccer1/14onsoccer1-facebookJumbo.jpg?year=2020&h=550&w=1050&s=0b86496ca70cb228f3baae22e5be801be968d05fad9a0d0c2b49c4c776238c95&k=ZQJBKqZ0VN", "article_url": "https://www.nytimes.com/2020/01/14/sports/soccer/barcelona-setien-valverde.html", "image_id": "213e63b1-14ef-5933-93b9-beacc37d02e2"}, {"section": "Music", "headline": "Soccer Mommy Is Pushing Through the Indie-Rock Growing Pains", "abstract": "The 22-year-old singer and songwriter Sophie Allison made one of the most acclaimed albums of 2018. Then she had to figure out what comes next.", "caption": "Sophie Allison, who records as Soccer Mommy, shows off her increasing ambition on her second album, \"Color Theory.\"", "image_url": "https://static01.nyt.com/images/2020/01/19/arts/19soccer-mommy1/19soccer-mommy1-facebookJumbo.jpg?year=2020&h=549&w=1050&s=6d15bf95c2a8edc34c9e8e4b94ffa2444253c803c2ddbc446967ba30f3d205d8&k=ZQJBKqZ0VN", "article_url": "https://www.nytimes.com/2020/01/14/arts/music/soccer-mommy-color-theory.html", "image_id": "a3e5cb42-bf9e-5476-a4b7-89f50ec47acf"}, {"section": "Sports", "headline": "Astros Fire Two, but That Won't Clean Out Baseball's Den of Thieves", "abstract": "One takeaway from the Astros' sign-stealing scandal is the cheating is ignored until the moment it isn't.", "caption": "Astros Manager A.J. Hinch was suspended and then fired on Monday.", "image_url": "https://static01.nyt.com/images/2020/01/14/sports/14powell/14powell-facebookJumbo.jpg?year=2020&h=549&w=1050&s=2b5639b3a426204541518a2ab55a0f8c03cf326e61f737f7149ec666654ebdea&k=ZQJBKqZ0VN", "article_url": "https://www.nytimes.com/2020/01/14/sports/baseball/astros-cheating-scandal.html", "image_id": "23c155ee-7bf1-5639-ab84-87c0ff8e2c6f"}, {"section": "Art & Design", "headline": "I.C.P. to Reopen at Essex Crossing", "abstract": "A four-story, 40,000-square-foot space will bring the photography center's exhibition and education spaces together under the same roof.", "caption": "Tyler Mitchell&rsquo;s &ldquo;Untitled (Group Hula Hoop)&rdquo; (2019), which will be part of his solo show at the I.C.P.", "image_url": "https://static01.nyt.com/images/2020/01/15/arts/14icp-item/14icp-item-facebookJumbo.jpg?year=2020&h=550&w=1050&s=b720259daac8b59949a80ac3e43e59dd19104aee32bcfa5c73dd00f07443e8b8&k=ZQJBKqZ0VN", "article_url": "https://www.nytimes.com/2020/01/14/arts/design/icp-essex-crossing.html", "image_id": "a457864b-e551-533b-88e6-0142f9a933aa"}, {"section": "Opinion", "headline": "Balancing Being a Surgeon and a Mother", "abstract": "Readers discuss the challenges that women surgeons face in meeting the needs of two very demanding roles.", "caption": "Dr. Sarah Shubeck, a general surgery chief resident at the University of Michigan, had a daughter three years ago. She helped her department make changes to better support residents who were breastfeeding.", "image_url": "https://static01.nyt.com/images/2019/12/31/science/31SCI-SURGEON-MOMS-A1-ref/merlin_166039773_e5e64e83-1fb6-4c7c-be80-9ca94036cd90-facebookJumbo.jpg?year=2020&h=550&w=1050&s=4e2c21e7ff85f3a85d4c9b42bf48da5c91372e2890fd24a4323c76ec11e23461&k=ZQJBKqZ0VN", "article_url": "https://www.nytimes.com/2020/01/14/opinion/letters/surgeons-mothers-family.html", "image_id": "0f601ed1-91a1-58bd-90f4-c38e9a9ff863"}, {"section": "Food", "headline": "A New Outpost for Green Tea", "abstract": "Kettl, a Brooklyn importer of Japanese tea, has opened a new shop in NoHo.", "caption": "Zach Mangan and Minami Mangan at their new outpost of Kettl.", "image_url": "https://static01.nyt.com/images/2020/01/15/dining/13BurnerTea/13BurnerTea-facebookJumbo.jpg?year=2020&h=550&w=1050&s=01a95b2ef1b3621c6438cc0017080536164007c74a814dbf1909d1e05db1c9ff&k=ZQJBKqZ0VN", "article_url": "https://www.nytimes.com/2020/01/14/dining/kettl-tea.html", "image_id": "6397db01-d7c7-58de-91ad-f092f7cdb736"}, {"section": "Movies", "headline": "'Citizen K' Review: Trying to Pin Down a Russian Oligarch", "abstract": "A detailed documentary on Mikhail Khodorkovsky proves slightly unsatisfying.", "caption": "Mikhail B. Khodorkovsky in \"Citizen K.\"", "image_url": "https://static01.nyt.com/images/2020/01/14/arts/14citizenK/14citizenK-facebookJumbo.jpg?year=2020&h=550&w=1050&s=57f627e8365cf8184c544e7ca604c4d02b3d99abf5ebc680931a3cd1851d2726&k=ZQJBKqZ0VN", "article_url": "https://www.nytimes.com/2020/01/14/movies/citizen-k-review.html", "image_id": "c921eca4-dc25-5b8e-b329-2b8f85f936d0"}, {"section": "Food", "headline": "The Four-Star Restaurants of New York", "abstract": "These are the places that currently have four stars from The New York Times's critics.", "caption": "Fluke sashimi with avocado and jalape\u00f1o-lime broth from Le Bernardin.", "image_url": "https://static01.nyt.com/images/2012/05/23/dining/14fourstar-promo/14fourstar-promo-facebookJumbo.jpg?year=2020&h=550&w=1050&s=ff76b062fc58bc797ec7e5a025c07bba80a0d6c6e6caa8fd019557a3f0630f83&k=ZQJBKqZ0VN", "article_url": "https://www.nytimes.com/2020/01/14/dining/four-star-restaurants-nyc.html", "image_id": "23922a33-71f8-5bd4-8b51-9a34b0cb0f33"}, {"section": "Books", "headline": "The Heart-Stopping, Nerve-Shredding Race to Be America's Deadliest Combat Pilot", "abstract": "\"Race of Aces,\" John Bruning's action-fueled World War II narrative, follows the elite fighter pilots who competed to shoot down the most enemy planes.", "caption": "Tommy McGuire, one of the young fighter pilots who tried to set the record for bringing down the most enemy planes, in the cockpit in 1944.", "image_url": "https://static01.nyt.com/images/2020/02/09/books/review/15Wein/15Wein-facebookJumbo.jpg?year=2020&h=550&w=1050&s=7ab995e23c5ea58a581e5c9bc6bbb858cca946b78df0ded69fe21df5e5bb00fb&k=ZQJBKqZ0VN", "article_url": "https://www.nytimes.com/2020/01/14/books/review/race-of-aces-john-bruning.html", "image_id": "6d9566f3-5747-5fbe-8f31-a36c38d01914"}, {"section": "Television", "headline": "'Everything's Gonna Be Okay' Review: Half-Siblings, Whole Family", "abstract": "The latest from Josh Thomas is a charming variation on the orphans-raising-one-another scenario.", "caption": "Josh Thomas and Kayla Cromer in \"Everything's Gonna Be Okay,\"", "image_url": "https://static01.nyt.com/images/2020/01/16/arts/15everythingok/15everythingok-facebookJumbo-v2.jpg?year=2020&h=550&w=1050&s=66238936925cbeae439427cd028cf460cb6506d2d0bd5c63071f32d65d36a6d0&k=ZQJBKqZ0VN", "article_url": "https://www.nytimes.com/2020/01/14/arts/television/review-everythings-gonna-be-okay.html", "image_id": "a364c666-b035-562d-a635-0e39693bfda4"}, {"section": "Food", "headline": "Gladys Bourdain, Who Helped Her Son Reach an Audience, Dies at 85", "abstract": "A Times copy editor, she kick-started Anthony Bourdain's career when she helped him get a tell-all article about the restaurant world published in The New Yorker.", "caption": "Gladys Bourdain helped her son Anthony get an article published in The New Yorker&mdash; &ldquo;with my editor&rsquo;s hat on, not my mother&rsquo;s hat on,&rdquo; she said. It launched his career as a celebrity chef and television host.", "image_url": "https://static01.nyt.com/images/2020/01/15/obituaries/13BOURDAIN/13BOURDAIN-facebookJumbo.jpg?year=2020&h=549&w=1050&s=180ed8368024c0d35753561ace46df1beb25ef19a17ebf2894090885cbb83841&k=ZQJBKqZ0VN", "article_url": "https://www.nytimes.com/2020/01/14/dining/gladys-bourdain-dead.html", "image_id": "4cafe801-3374-51ac-8ac8-0ac5db1918c4"}, {"section": "Health", "headline": "Minimum Wage Raises Could Lower Suicide Rates, Study Says", "abstract": "It was the latest study to suggest that effects of wage increases reach beyond economic welfare, but some experts pushed back on the findings.", "caption": "Demonstrators demanding a minimum wage of $15 per hour in front of McDonald's headquarters in Chicago last year.", "image_url": "https://static01.nyt.com/images/2020/01/13/us/00xp-minimumwageSUB/00xp-minimumwageSUB-facebookJumbo-v2.jpg?year=2020&h=550&w=1050&s=f597cb2263fc7965668e8b5e96de778cf9e2763f883fb75e5b1f0eb356901497&k=ZQJBKqZ0VN", "article_url": "https://www.nytimes.com/2020/01/14/health/minimum-wage-suicide.html", "image_id": "20591fa6-1226-593f-9598-0a8e21455307"}, {"section": "Opinion", "headline": "Strip the World Series Title From the Astros", "abstract": "A reader says that's the best way to restore integrity to the game after the sign-stealing scandal. Also: Tax all tobacco products; the University of Phoenix, on adult learning.", "caption": "A.J. Hinch, right, and Alex Cora, then the Astros' bench coach, during the World Series in 2017.", "image_url": "https://static01.nyt.com/images/2020/01/13/sports/13xp-astros-explainer3/13xp-astros-explainer3-facebookJumbo.jpg?year=2020&h=549&w=1050&s=8db47cc504a0907c9d7fa38a93656059367aed329c644cc715b5c9515ac2e6b6&k=ZQJBKqZ0VN", "article_url": "https://www.nytimes.com/2020/01/14/opinion/letters/houston-astros-cheating.html", "image_id": "d3d8ec23-ac91-5f56-8d89-4ecb51f510a6"}, {"section": "Sports", "headline": "Alex Cora Helped the Astros Cheat. Will He Face Similar Penalties?", "abstract": "Cora, the Boston Red Sox manager, helped design the Astros' cheating operation in 2017, when he was their bench coach. Now M.L.B. is turning its attention to his role in the scheme.", "caption": "Alex Cora was hired by the Red Sox in 2018.", "image_url": "https://static01.nyt.com/images/2020/01/14/sports/14mlb-cora-sub/14mlb-cora-sub-facebookJumbo-v2.jpg?year=2020&h=549&w=1050&s=b0d5ba7cc48c482a4524a002dea5173db019ef67068ee8f5505932a68f06331f&k=ZQJBKqZ0VN", "article_url": "https://www.nytimes.com/2020/01/14/sports/baseball/alex-cora-cheating-scandal.html", "image_id": "7ddc5200-3540-5e0e-b043-24040662acd1"}, {"section": "Dance", "headline": "For This Choreographer, the Traditional Is Contemporary", "abstract": "New York is getting to know the work of Gregory Maqoma, which borrows from Western and South African traditions.", "caption": "Gregory Maqoma is bringing \"Cion: Requiem of Ravel's Bol\u00e9ro\" to the Joyce Theater.", "image_url": "https://static01.nyt.com/images/2020/01/14/arts/14MAQOMA2/14MAQOMA2-facebookJumbo.jpg?year=2020&h=549&w=1050&s=55e1eda65b04ae3722ec925076aacaa7179bf7bdf6bdc50a5322728424a0e655&k=ZQJBKqZ0VN", "article_url": "https://www.nytimes.com/2020/01/14/arts/dance/gregory-maqoma.html", "image_id": "2cc0404d-70a5-5bbc-95af-6f59e0a859e7"}, {"section": "Food", "headline": "Pig and Khao Chef Unveils Her Latest in Chelsea", "abstract": "A home-style Mexican restaurant in Bedford-Stuyvesant, Brooklyn, pozole from Fany Gerson and Danny Mena, and more news.", "caption": "The chef Leah Cohen and\u00a0Ben Byruch, owners of Piggyback NYC.", "image_url": "https://static01.nyt.com/images/2020/01/15/dining/14off/14off-facebookJumbo.jpg?year=2020&h=549&w=1050&s=f3f964de6a80fdbe71eeb89c55c42f97b5cb4254e13697d234d1a7425a88d206&k=ZQJBKqZ0VN", "article_url": "https://www.nytimes.com/2020/01/14/dining/nyc-restaurant-news.html", "image_id": "9eb0515e-e175-593f-ba53-a889deaa3136"}, {"section": "Music", "headline": "Review: In a Flat World, a Soprano Conjures Italy", "abstract": "Rosa Feola, a fast-rising young singer, presented herself as the exponen
[truncated: 45,002,188 more chars]
